# Supplementary material for: Quantitative Transcriptomic and Proteomic Analysis of Fruit Development and Ripening in Watermelon (Citrullus lanatus)
Source: Front Plant Sci. 2022 Mar 22;13:818392. doi: 10.3389/fpls.2022.818392 (PMC8980866; doi:10.3389/fpls.2022.818392)
Supplement: Supplementary file 2 [file Table_1.XLSX]

## Sheet: Identified gene
GeneID
Cla97C00G000010
Cla97C00G000020
Cla97C00G000030
Cla97C00G000040
Cla97C00G000050
Cla97C00G000060
Cla97C00G000070
Cla97C00G000090
Cla97C00G000100
Cla97C00G000110
Cla97C00G000120
Cla97C00G000130
Cla97C00G000140
Cla97C00G000150
Cla97C00G000160
Cla97C00G000170
Cla97C00G000180
Cla97C00G000190
Cla97C00G000230
Cla97C00G000240
Cla97C00G000250
Cla97C00G000260
Cla97C00G000270
Cla97C00G000280
Cla97C00G000290
Cla97C00G000300
Cla97C00G000310
Cla97C00G000340
Cla97C00G000350
Cla97C00G000360
Cla97C00G000370
Cla97C00G000380
Cla97C00G000390
Cla97C00G000400
Cla97C00G000420
Cla97C00G000440
Cla97C00G000450
Cla97C00G000480
Cla97C00G000490
Cla97C00G000550
Cla97C01G000010
Cla97C01G000020
Cla97C01G000030
Cla97C01G000040
Cla97C01G000050
Cla97C01G000060
Cla97C01G000070
Cla97C01G000080
Cla97C01G000090
Cla97C01G000100
Cla97C01G000110
Cla97C01G000120
Cla97C01G000130
Cla97C01G000140
Cla97C01G000150
Cla97C01G000160
Cla97C01G000170
Cla97C01G000180
Cla97C01G000190
Cla97C01G000200
Cla97C01G000210
Cla97C01G000220
Cla97C01G000230
Cla97C01G000240
Cla97C01G000250
Cla97C01G000260
Cla97C01G000270
Cla97C01G000280
Cla97C01G000290
Cla97C01G000300
Cla97C01G000310
Cla97C01G000320
Cla97C01G000330
Cla97C01G000340
Cla97C01G000350
Cla97C01G000360
Cla97C01G000370
Cla97C01G000380
Cla97C01G000390
Cla97C01G000400
Cla97C01G000410
Cla97C01G000420
Cla97C01G000430
Cla97C01G000440
Cla97C01G000450
Cla97C01G000460
Cla97C01G000470
Cla97C01G000480
Cla97C01G000490
Cla97C01G000500
Cla97C01G000510
Cla97C01G000520
Cla97C01G000530
Cla97C01G000540
Cla97C01G000550
Cla97C01G000560
Cla97C01G000570
Cla97C01G000580
Cla97C01G000590
Cla97C01G000600
Cla97C01G000610
Cla97C01G000620
Cla97C01G000630
Cla97C01G000640
Cla97C01G000650
Cla97C01G000660
Cla97C01G000670
Cla97C01G000680
Cla97C01G000690
Cla97C01G000700
Cla97C01G000710
Cla97C01G000720
Cla97C01G000730
Cla97C01G000740
Cla97C01G000750
Cla97C01G000760
Cla97C01G000770
Cla97C01G000780
Cla97C01G000790
Cla97C01G000800
Cla97C01G000810
Cla97C01G000820
Cla97C01G000830
Cla97C01G000840
Cla97C01G000850
Cla97C01G000860
Cla97C01G000870
Cla97C01G000880
Cla97C01G000890
Cla97C01G000900
Cla97C01G000910
Cla97C01G000920
Cla97C01G000930
Cla97C01G000940
Cla97C01G000950
Cla97C01G000970
Cla97C01G000980
Cla97C01G000990
Cla97C01G001000
Cla97C01G001010
Cla97C01G001020
Cla97C01G001030
Cla97C01G001040
Cla97C01G001050
Cla97C01G001060
Cla97C01G001070
Cla97C01G001080
Cla97C01G001090
Cla97C01G001100
Cla97C01G001110
Cla97C01G001120
Cla97C01G001130
Cla97C01G001140
Cla97C01G001150
Cla97C01G001160
Cla97C01G001170
Cla97C01G001180
Cla97C01G001190
Cla97C01G001200
Cla97C01G001210
Cla97C01G001220
Cla97C01G001230
Cla97C01G001240
Cla97C01G001250
Cla97C01G001260
Cla97C01G001270
Cla97C01G001280
Cla97C01G001290
Cla97C01G001300
Cla97C01G001310
Cla97C01G001320
Cla97C01G001330
Cla97C01G001340
Cla97C01G001350
Cla97C01G001360
Cla97C01G001370
Cla97C01G001380
Cla97C01G001390
Cla97C01G001400
Cla97C01G001410
Cla97C01G001420
Cla97C01G001430
Cla97C01G001440
Cla97C01G001450
Cla97C01G001460
Cla97C01G001470
Cla97C01G001480
Cla97C01G001490
Cla97C01G001500
Cla97C01G001510
Cla97C01G001520
Cla97C01G001530
Cla97C01G001550
Cla97C01G001560
Cla97C01G001570
Cla97C01G001580
Cla97C01G001590
Cla97C01G001600
Cla97C01G001610
Cla97C01G001620
Cla97C01G001630
Cla97C01G001640
Cla97C01G001660
Cla97C01G001670
Cla97C01G001680
Cla97C01G001690
Cla97C01G001700
Cla97C01G001710
Cla97C01G001720
Cla97C01G001730
Cla97C01G001740
Cla97C01G001750
Cla97C01G001760
Cla97C01G001770
Cla97C01G001780
Cla97C01G001790
Cla97C01G001800
Cla97C01G001810
Cla97C01G001820
Cla97C01G001830
Cla97C01G001840
Cla97C01G001850
Cla97C01G001860
Cla97C01G001870
Cla97C01G001880
Cla97C01G001890
Cla97C01G001900
Cla97C01G001910
Cla97C01G001920
Cla97C01G001930
Cla97C01G001940
Cla97C01G001950
Cla97C01G001960
Cla97C01G001970
Cla97C01G001980
Cla97C01G001990
Cla97C01G002000
Cla97C01G002010
Cla97C01G002020
Cla97C01G002030
Cla97C01G002040
Cla97C01G002050
Cla97C01G002060
Cla97C01G002070
Cla97C01G002080
Cla97C01G002090
Cla97C01G002100
Cla97C01G002110
Cla97C01G002120
Cla97C01G002130
Cla97C01G002140
Cla97C01G002150
Cla97C01G002160
Cla97C01G002170
Cla97C01G002180
Cla97C01G002190
Cla97C01G002200
Cla97C01G002210
Cla97C01G002300
Cla97C01G002320
Cla97C01G002330
Cla97C01G002340
Cla97C01G002350
Cla97C01G002360
Cla97C01G002370
Cla97C01G002380
Cla97C01G002390
Cla97C01G002400
Cla97C01G002410
Cla97C01G002420
Cla97C01G002430
Cla97C01G002440
Cla97C01G002450
Cla97C01G002460
Cla97C01G002470
Cla97C01G002480
Cla97C01G002490
Cla97C01G002500
Cla97C01G002510
Cla97C01G002520
Cla97C01G002530
Cla97C01G002540
Cla97C01G002550
Cla97C01G002560
Cla97C01G002570
Cla97C01G002580
Cla97C01G002590
Cla97C01G002600
Cla97C01G002610
Cla97C01G002620
Cla97C01G002630
Cla97C01G002640
Cla97C01G002650
Cla97C01G002660
Cla97C01G002670
Cla97C01G002680
Cla97C01G002690
Cla97C01G002700
Cla97C01G002710
Cla97C01G002720
Cla97C01G002730
Cla97C01G002740
Cla97C01G002750
Cla97C01G002760
Cla97C01G002770
Cla97C01G002780
Cla97C01G002790
Cla97C01G002800
Cla97C01G002810
Cla97C01G002820
Cla97C01G002830
Cla97C01G002840
Cla97C01G002850
Cla97C01G002860
Cla97C01G002870
Cla97C01G002880
Cla97C01G002890
Cla97C01G002900
Cla97C01G002910
Cla97C01G002920
Cla97C01G002930
Cla97C01G002940
Cla97C01G002950
Cla97C01G002960
Cla97C01G002970
Cla97C01G002980
Cla97C01G002990
Cla97C01G003000
Cla97C01G003010
Cla97C01G003020
Cla97C01G003030
Cla97C01G003040
Cla97C01G003050
Cla97C01G003060
Cla97C01G003070
Cla97C01G003090
Cla97C01G003100
Cla97C01G003110
Cla97C01G003120
Cla97C01G003130
Cla97C01G003140
Cla97C01G003150
Cla97C01G003160
Cla97C01G003170
Cla97C01G003180
Cla97C01G003190
Cla97C01G003210
Cla97C01G003220
Cla97C01G003230
Cla97C01G003250
Cla97C01G003260
Cla97C01G003270
Cla97C01G003280
Cla97C01G003290
Cla97C01G003300
Cla97C01G003310
Cla97C01G003320
Cla97C01G003330
Cla97C01G003340
Cla97C01G003350
Cla97C01G003360
Cla97C01G003370
Cla97C01G003380
Cla97C01G003410
Cla97C01G003420
Cla97C01G003450
Cla97C01G003460
Cla97C01G003470
Cla97C01G003480
Cla97C01G003490
Cla97C01G003510
Cla97C01G003540
Cla97C01G003560
Cla97C01G003570
Cla97C01G003580
Cla97C01G003590
Cla97C01G003610
Cla97C01G003620
Cla97C01G003630
Cla97C01G003640
Cla97C01G003650
Cla97C01G003660
Cla97C01G003670
Cla97C01G003680
Cla97C01G003690
Cla97C01G003700
Cla97C01G003710
Cla97C01G003720
Cla97C01G003730
Cla97C01G003740
Cla97C01G003750
Cla97C01G003760
Cla97C01G003770
Cla97C01G003780
Cla97C01G003790
Cla97C01G003800
Cla97C01G003810
Cla97C01G003830
Cla97C01G003840
Cla97C01G003850
Cla97C01G003860
Cla97C01G003870
Cla97C01G003880
Cla97C01G003890
Cla97C01G003900
Cla97C01G003910
Cla97C01G003920
Cla97C01G003930
Cla97C01G003940
Cla97C01G003960
Cla97C01G003970
Cla97C01G003980
Cla97C01G003990
Cla97C01G004010
Cla97C01G004020
Cla97C01G004030
Cla97C01G004040
Cla97C01G004050
Cla97C01G004080
Cla97C01G004100
Cla97C01G004110
Cla97C01G004120
Cla97C01G004140
Cla97C01G004150
Cla97C01G004160
Cla97C01G004170
Cla97C01G004180
Cla97C01G004190
Cla97C01G004200
Cla97C01G004210
Cla97C01G004220
Cla97C01G004230
Cla97C01G004240
Cla97C01G004250
Cla97C01G004260
Cla97C01G004270
Cla97C01G004280
Cla97C01G004290
Cla97C01G004300
Cla97C01G004310
Cla97C01G004320
Cla97C01G004330
Cla97C01G004340
Cla97C01G004350
Cla97C01G004360
Cla97C01G004370
Cla97C01G004380
Cla97C01G004390
Cla97C01G004400
Cla97C01G004410
Cla97C01G004420
Cla97C01G004430
Cla97C01G004440
Cla97C01G004450
Cla97C01G004460
Cla97C01G004470
Cla97C01G004490
Cla97C01G004510
Cla97C01G004520
Cla97C01G004530
Cla97C01G004540
Cla97C01G004550
Cla97C01G004560
Cla97C01G004570
Cla97C01G004600
Cla97C01G004620
Cla97C01G004630
Cla97C01G004640
Cla97C01G004650
Cla97C01G004660
Cla97C01G004670
Cla97C01G004680
Cla97C01G004690
Cla97C01G004700
Cla97C01G004710
Cla97C01G004720
Cla97C01G004730
Cla97C01G004740
Cla97C01G004750
Cla97C01G004760
Cla97C01G004770
Cla97C01G004780
Cla97C01G004790
Cla97C01G004800
Cla97C01G004810
Cla97C01G004820
Cla97C01G004830
Cla97C01G004840
Cla97C01G004850
Cla97C01G004860
Cla97C01G004870
Cla97C01G004880
Cla97C01G004890
Cla97C01G004900
Cla97C01G004910
Cla97C01G004920
Cla97C01G004930
Cla97C01G004940
Cla97C01G004960
Cla97C01G004970
Cla97C01G004990
Cla97C01G005000
Cla97C01G005010
Cla97C01G005020
Cla97C01G005030
Cla97C01G005040
Cla97C01G005050
Cla97C01G005060
Cla97C01G005070
Cla97C01G005080
Cla97C01G005090
Cla97C01G005100
Cla97C01G005110
Cla97C01G005120
Cla97C01G005130
Cla97C01G005140
Cla97C01G005150
Cla97C01G005160
Cla97C01G005180
Cla97C01G005190
Cla97C01G005230
Cla97C01G005240
Cla97C01G005250
Cla97C01G005280
Cla97C01G005290
Cla97C01G005300
Cla97C01G005310
Cla97C01G005320
Cla97C01G005330
Cla97C01G005340
Cla97C01G005350
Cla97C01G005360
Cla97C01G005370
Cla97C01G005380
Cla97C01G005390
Cla97C01G005400
Cla97C01G005410
Cla97C01G005420
Cla97C01G005430
Cla97C01G005440
Cla97C01G005450
Cla97C01G005460
Cla97C01G005470
Cla97C01G005480
Cla97C01G005490
Cla97C01G005520
Cla97C01G005530
Cla97C01G005540
Cla97C01G005550
Cla97C01G005570
Cla97C01G005580
Cla97C01G005590
Cla97C01G005600
Cla97C01G005610
Cla97C01G005620
Cla97C01G005630
Cla97C01G005640
Cla97C01G005650
Cla97C01G005660
Cla97C01G005670
Cla97C01G005680
Cla97C01G005690
Cla97C01G005700
Cla97C01G005710
Cla97C01G005720
Cla97C01G005730
Cla97C01G005740
Cla97C01G005750
Cla97C01G005760
Cla97C01G005770
Cla97C01G005780
Cla97C01G005790
Cla97C01G005800
Cla97C01G005810
Cla97C01G005850
Cla97C01G005860
Cla97C01G005870
Cla97C01G005880
Cla97C01G005890
Cla97C01G005900
Cla97C01G005910
Cla97C01G005920
Cla97C01G005930
Cla97C01G005940
Cla97C01G005950
Cla97C01G005960
Cla97C01G005970
Cla97C01G005980
Cla97C01G006000
Cla97C01G006010
Cla97C01G006020
Cla97C01G006030
Cla97C01G006040
Cla97C01G006050
Cla97C01G006070
Cla97C01G006080
Cla97C01G006090
Cla97C01G006100
Cla97C01G006110
Cla97C01G006120
Cla97C01G006130
Cla97C01G006140
Cla97C01G006150
Cla97C01G006160
Cla97C01G006170
Cla97C01G006180
Cla97C01G006190
Cla97C01G006210
Cla97C01G006220
Cla97C01G006230
Cla97C01G006240
Cla97C01G006250
Cla97C01G006260
Cla97C01G006270
Cla97C01G006280
Cla97C01G006290
Cla97C01G006300
Cla97C01G006310
Cla97C01G006320
Cla97C01G006330
Cla97C01G006350
Cla97C01G006360
Cla97C01G006370
Cla97C01G006380
Cla97C01G006390
Cla97C01G006400
Cla97C01G006410
Cla97C01G006420
Cla97C01G006430
Cla97C01G006440
Cla97C01G006450
Cla97C01G006460
Cla97C01G006470
Cla97C01G006480
Cla97C01G006490
Cla97C01G006500
Cla97C01G006510
Cla97C01G006520
Cla97C01G006540
Cla97C01G006550
Cla97C01G006560
Cla97C01G006570
Cla97C01G006580
Cla97C01G006590
Cla97C01G006600
Cla97C01G006610
Cla97C01G006620
Cla97C01G006630
Cla97C01G006640
Cla97C01G006650
Cla97C01G006660
Cla97C01G006670
Cla97C01G006680
Cla97C01G006690
Cla97C01G006700
Cla97C01G006710
Cla97C01G006720
Cla97C01G006730
Cla97C01G006740
Cla97C01G006750
Cla97C01G006760
Cla97C01G006770
Cla97C01G006780
Cla97C01G006790
Cla97C01G006800
Cla97C01G006810
Cla97C01G006820
Cla97C01G006830
Cla97C01G006840
Cla97C01G006850
Cla97C01G006860
Cla97C01G006870
Cla97C01G006880
Cla97C01G006890
Cla97C01G006900
Cla97C01G006910
Cla97C01G006920
Cla97C01G006930
Cla97C01G006940
Cla97C01G006950
Cla97C01G006960
Cla97C01G006970
Cla97C01G006980
Cla97C01G006990
Cla97C01G007000
Cla97C01G007020
Cla97C01G007030
Cla97C01G007040
Cla97C01G007050
Cla97C01G007060
Cla97C01G007070
Cla97C01G007080
Cla97C01G007090
Cla97C01G007100
Cla97C01G007140
Cla97C01G007150
Cla97C01G007160
Cla97C01G007170
Cla97C01G007180
Cla97C01G007190
Cla97C01G007200
Cla97C01G007210
Cla97C01G007220
Cla97C01G007230
Cla97C01G007240
Cla97C01G007250
Cla97C01G007260
Cla97C01G007270
Cla97C01G007290
Cla97C01G007300
Cla97C01G007310
Cla97C01G007320
Cla97C01G007330
Cla97C01G007340
Cla97C01G007350
Cla97C01G007360
Cla97C01G007370
Cla97C01G007390
Cla97C01G007400
Cla97C01G007410
Cla97C01G007420
Cla97C01G007430
Cla97C01G007440
Cla97C01G007450
Cla97C01G007460
Cla97C01G007470
Cla97C01G007480
Cla97C01G007490
Cla97C01G007500
Cla97C01G007510
Cla97C01G007520
Cla97C01G007530
Cla97C01G007540
Cla97C01G007550
Cla97C01G007560
Cla97C01G007570
Cla97C01G007580
Cla97C01G007590
Cla97C01G007600
Cla97C01G007610
Cla97C01G007620
Cla97C01G007630
Cla97C01G007640
Cla97C01G007650
Cla97C01G007660
Cla97C01G007670
Cla97C01G007680
Cla97C01G007690
Cla97C01G007700
Cla97C01G007720
Cla97C01G007730
Cla97C01G007740
Cla97C01G007750
Cla97C01G007760
Cla97C01G007770
Cla97C01G007780
Cla97C01G007790
Cla97C01G007800
Cla97C01G007820
Cla97C01G007830
Cla97C01G007840
Cla97C01G007850
Cla97C01G007860
Cla97C01G007870
Cla97C01G007880
Cla97C01G007890
Cla97C01G007900
Cla97C01G007910
Cla97C01G007920
Cla97C01G007930
Cla97C01G007940
Cla97C01G007950
Cla97C01G007960
Cla97C01G007970
Cla97C01G007980
Cla97C01G007990
Cla97C01G008000
Cla97C01G008010
Cla97C01G008020
Cla97C01G008030
Cla97C01G008040
Cla97C01G008050
Cla97C01G008060
Cla97C01G008070
Cla97C01G008080
Cla97C01G008090
Cla97C01G008100
Cla97C01G008110
Cla97C01G008120
Cla97C01G008130
Cla97C01G008140
Cla97C01G008150
Cla97C01G008160
Cla97C01G008170
Cla97C01G008180
Cla97C01G008190
Cla97C01G008200
Cla97C01G008210
Cla97C01G008230
Cla97C01G008240
Cla97C01G008250
Cla97C01G008260
Cla97C01G008270
Cla97C01G008280
Cla97C01G008290
Cla97C01G008300
Cla97C01G008310
Cla97C01G008320
Cla97C01G008330
Cla97C01G008340
Cla97C01G008350
Cla97C01G008360
Cla97C01G008370
Cla97C01G008380
Cla97C01G008390
Cla97C01G008400
Cla97C01G008410
Cla97C01G008420
Cla97C01G008430
Cla97C01G008440
Cla97C01G008450
Cla97C01G008460
Cla97C01G008470
Cla97C01G008480
Cla97C01G008490
Cla97C01G008500
Cla97C01G008510
Cla97C01G008520
Cla97C01G008530
Cla97C01G008540
Cla97C01G008550
Cla97C01G008560
Cla97C01G008570
Cla97C01G008580
Cla97C01G008590
Cla97C01G008610
Cla97C01G008620
Cla97C01G008630
Cla97C01G008640
Cla97C01G008650
Cla97C01G008660
Cla97C01G008670
Cla97C01G008680
Cla97C01G008690
Cla97C01G008700
Cla97C01G008710
Cla97C01G008720
Cla97C01G008730
Cla97C01G008740
Cla97C01G008750
Cla97C01G008760
Cla97C01G008770
Cla97C01G008780
Cla97C01G008790
Cla97C01G008800
Cla97C01G008810
Cla97C01G008820
Cla97C01G008840
Cla97C01G008850
Cla97C01G008860
Cla97C01G008870
Cla97C01G008880
Cla97C01G008890
Cla97C01G008900
Cla97C01G008910
Cla97C01G008920
Cla97C01G008930
Cla97C01G008940
Cla97C01G008950
Cla97C01G008960
Cla97C01G008970
Cla97C01G008980
Cla97C01G008990
Cla97C01G009000
Cla97C01G009010
Cla97C01G009020
Cla97C01G009030
Cla97C01G009040
Cla97C01G009050
Cla97C01G009060
Cla97C01G009070
Cla97C01G009080
Cla97C01G009090
Cla97C01G009100
Cla97C01G009110
Cla97C01G009120
Cla97C01G009130
Cla97C01G009140
Cla97C01G009160
Cla97C01G009170
Cla97C01G009180
Cla97C01G009190
Cla97C01G009200
Cla97C01G009220
Cla97C01G009230
Cla97C01G009240
Cla97C01G009250
Cla97C01G009260
Cla97C01G009270
Cla97C01G009280
Cla97C01G009290
Cla97C01G009300
Cla97C01G009310
Cla97C01G009320
Cla97C01G009330
Cla97C01G009340
Cla97C01G009370
Cla97C01G009380
Cla97C01G009390
Cla97C01G009400
Cla97C01G009410
Cla97C01G009420
Cla97C01G009430
Cla97C01G009450
Cla97C01G009480
Cla97C01G009490
Cla97C01G009500
Cla97C01G009510
Cla97C01G009520
Cla97C01G009530
Cla97C01G009540
Cla97C01G009550
Cla97C01G009560
Cla97C01G009570
Cla97C01G009580
Cla97C01G009590
Cla97C01G009620
Cla97C01G009630
Cla97C01G009660
Cla97C01G009670
Cla97C01G009680
Cla97C01G009690
Cla97C01G009700
Cla97C01G009710
Cla97C01G009720
Cla97C01G009730
Cla97C01G009740
Cla97C01G009750
Cla97C01G009760
Cla97C01G009770
Cla97C01G009780
Cla97C01G009790
Cla97C01G009800
Cla97C01G009810
Cla97C01G009820
Cla97C01G009830
Cla97C01G009840
Cla97C01G009850
Cla97C01G009870
Cla97C01G009880
Cla97C01G009890
Cla97C01G009900
Cla97C01G009910
Cla97C01G009920
Cla97C01G009930
Cla97C01G009940
Cla97C01G009950
Cla97C01G009970
Cla97C01G009980
Cla97C01G009990
Cla97C01G010000
Cla97C01G010010
Cla97C01G010020
Cla97C01G010030
Cla97C01G010040
Cla97C01G010050
Cla97C01G010060
Cla97C01G010070
Cla97C01G010080
Cla97C01G010090
Cla97C01G010100
Cla97C01G010110
Cla97C01G010120
Cla97C01G010140
Cla97C01G010150
Cla97C01G010160
Cla97C01G010170
Cla97C01G010180
Cla97C01G010190
Cla97C01G010200
Cla97C01G010210
Cla97C01G010220
Cla97C01G010230
Cla97C01G010240
Cla97C01G010260
Cla97C01G010270
Cla97C01G010280
Cla97C01G010290
Cla97C01G010340
Cla97C01G010350
Cla97C01G010360
Cla97C01G010370
Cla97C01G010380
Cla97C01G010390
Cla97C01G010400
Cla97C01G010410
Cla97C01G010420
Cla97C01G010440
Cla97C01G010450
Cla97C01G010460
Cla97C01G010470
Cla97C01G010480
Cla97C01G010500
Cla97C01G010510
Cla97C01G010520
Cla97C01G010530
Cla97C01G010550
Cla97C01G010560
Cla97C01G010570
Cla97C01G010580
Cla97C01G010590
Cla97C01G010600
Cla97C01G010610
Cla97C01G010620
Cla97C01G010630
Cla97C01G010640
Cla97C01G010650
Cla97C01G010660
Cla97C01G010670
Cla97C01G010680
Cla97C01G010690
Cla97C01G010710
Cla97C01G010740
Cla97C01G010780
Cla97C01G010800
Cla97C01G010810
Cla97C01G010820
Cla97C01G010830
Cla97C01G010840
Cla97C01G010850
Cla97C01G010860
Cla97C01G010870
Cla97C01G010880
Cla97C01G010890
Cla97C01G010900
Cla97C01G010910
Cla97C01G010920
Cla97C01G010930
Cla97C01G010940
Cla97C01G010950
Cla97C01G010960
Cla97C01G010970
Cla97C01G010980
Cla97C01G010990
Cla97C01G011000
Cla97C01G011010
Cla97C01G011020
Cla97C01G011030
Cla97C01G011040
Cla97C01G011050
Cla97C01G011060
Cla97C01G011070
Cla97C01G011080
Cla97C01G011090
Cla97C01G011100
Cla97C01G011110
Cla97C01G011120
Cla97C01G011130
Cla97C01G011140
Cla97C01G011150
Cla97C01G011160
Cla97C01G011170
Cla97C01G011180
Cla97C01G011190
Cla97C01G011200
Cla97C01G011240
Cla97C01G011260
Cla97C01G011290
Cla97C01G011300
Cla97C01G011310
Cla97C01G011320
Cla97C01G011330
Cla97C01G011340
Cla97C01G011350
Cla97C01G011360
Cla97C01G011370
Cla97C01G011380
Cla97C01G011390
Cla97C01G011400
Cla97C01G011410
Cla97C01G011420
Cla97C01G011430
Cla97C01G011440
Cla97C01G011450
Cla97C01G011460
Cla97C01G011470
Cla97C01G011480
Cla97C01G011490
Cla97C01G011520
Cla97C01G011530
Cla97C01G011540
Cla97C01G011550
Cla97C01G011560
Cla97C01G011570
Cla97C01G011580
Cla97C01G011590
Cla97C01G011600
Cla97C01G011610
Cla97C01G011620
Cla97C01G011630
Cla97C01G011650
Cla97C01G011660
Cla97C01G011670
Cla97C01G011680
Cla97C01G011700
Cla97C01G011710
Cla97C01G011720
Cla97C01G011730
Cla97C01G011740
Cla97C01G011750
Cla97C01G011760
Cla97C01G011770
Cla97C01G011780
Cla97C01G011790
Cla97C01G011800
Cla97C01G011810
Cla97C01G011820
Cla97C01G011830
Cla97C01G011840
Cla97C01G011850
Cla97C01G011860
Cla97C01G011870
Cla97C01G011880
Cla97C01G011890
Cla97C01G011900
Cla97C01G011910
Cla97C01G011920
Cla97C01G011930
Cla97C01G011940
Cla97C01G011950
Cla97C01G011960
Cla97C01G011970
Cla97C01G011980
Cla97C01G012010
Cla97C01G012020
Cla97C01G012080
Cla97C01G012090
Cla97C01G012100
Cla97C01G012110
Cla97C01G012120
Cla97C01G012130
Cla97C01G012140
Cla97C01G012150
Cla97C01G012160
Cla97C01G012170
Cla97C01G012180
Cla97C01G012190
Cla97C01G012200
Cla97C01G012210
Cla97C01G012220
Cla97C01G012230
Cla97C01G012240
Cla97C01G012250
Cla97C01G012260
Cla97C01G012270
Cla97C01G012280
Cla97C01G012290
Cla97C01G012300
Cla97C01G012310
Cla97C01G012320
Cla97C01G012330
Cla97C01G012340
Cla97C01G012350
Cla97C01G012360
Cla97C01G012370
Cla97C01G012380
Cla97C01G012390
Cla97C01G012410
Cla97C01G012420
Cla97C01G012440
Cla97C01G012460
Cla97C01G012470
Cla97C01G012490
Cla97C01G012500
Cla97C01G012510
Cla97C01G012520
Cla97C01G012530
Cla97C01G012540
Cla97C01G012550
Cla97C01G012560
Cla97C01G012570
Cla97C01G012580
Cla97C01G012600
Cla97C01G012610
Cla97C01G012620
Cla97C01G012630
Cla97C01G012640
Cla97C01G012650
Cla97C01G012660
Cla97C01G012670
Cla97C01G012680
Cla97C01G012690
Cla97C01G012700
Cla97C01G012710
Cla97C01G012720
Cla97C01G012730
Cla97C01G012740
Cla97C01G012750
Cla97C01G012760
Cla97C01G012770
Cla97C01G012800
Cla97C01G012820
Cla97C01G012830
Cla97C01G012840
Cla97C01G012850
Cla97C01G012860
Cla97C01G012870
Cla97C01G012880
Cla97C01G012890
Cla97C01G012900
Cla97C01G012910
Cla97C01G012920
Cla97C01G012930
Cla97C01G012940
Cla97C01G012950
Cla97C01G012960
Cla97C01G012970
Cla97C01G012980
Cla97C01G012990
Cla97C01G013000
Cla97C01G013010
Cla97C01G013020
Cla97C01G013030
Cla97C01G013040
Cla97C01G013050
Cla97C01G013060
Cla97C01G013070
Cla97C01G013090
Cla97C01G013100
Cla97C01G013110
Cla97C01G013120
Cla97C01G013130
Cla97C01G013140
Cla97C01G013150
Cla97C01G013160
Cla97C01G013170
Cla97C01G013180
Cla97C01G013190
Cla97C01G013200
Cla97C01G013210
Cla97C01G013220
Cla97C01G013230
Cla97C01G013240
Cla97C01G013250
Cla97C01G013260
Cla97C01G013270
Cla97C01G013280
Cla97C01G013290
Cla97C01G013300
Cla97C01G013310
Cla97C01G013320
Cla97C01G013330
Cla97C01G013340
Cla97C01G013350
Cla97C01G013370
Cla97C01G013380
Cla97C01G013390
Cla97C01G013400
Cla97C01G013410
Cla97C01G013420
Cla97C01G013430
Cla97C01G013440
Cla97C01G013450
Cla97C01G013460
Cla97C01G013470
Cla97C01G013480
Cla97C01G013490
Cla97C01G013500
Cla97C01G013510
Cla97C01G013520
Cla97C01G013530
Cla97C01G013540
Cla97C01G013550
Cla97C01G013570
Cla97C01G013580
Cla97C01G013590
Cla97C01G013600
Cla97C01G013610
Cla97C01G013640
Cla97C01G013650
Cla97C01G013660
Cla97C01G013670
Cla97C01G013680
Cla97C01G013690
Cla97C01G013700
Cla97C01G013710
Cla97C01G013720
Cla97C01G013730
Cla97C01G013740
Cla97C01G013750
Cla97C01G013760
Cla97C01G013770
Cla97C01G013780
Cla97C01G013790
Cla97C01G013800
Cla97C01G013810
Cla97C01G013830
Cla97C01G013840
Cla97C01G013850
Cla97C01G013860
Cla97C01G013870
Cla97C01G013880
Cla97C01G013890
Cla97C01G013900
Cla97C01G013910
Cla97C01G013920
Cla97C01G013930
Cla97C01G013940
Cla97C01G013950
Cla97C01G013960
Cla97C01G013970
Cla97C01G013980
Cla97C01G013990
Cla97C01G014000
Cla97C01G014010
Cla97C01G014020
Cla97C01G014030
Cla97C01G014040
Cla97C01G014050
Cla97C01G014060
Cla97C01G014070
Cla97C01G014080
Cla97C01G014090
Cla97C01G014100
Cla97C01G014110
Cla97C01G014120
Cla97C01G014130
Cla97C01G014140
Cla97C01G014150
Cla97C01G014160
Cla97C01G014170
Cla97C01G014180
Cla97C01G014190
Cla97C01G014200
Cla97C01G014210
Cla97C01G014220
Cla97C01G014230
Cla97C01G014240
Cla97C01G014250
Cla97C01G014260
Cla97C01G014270
Cla97C01G014280
Cla97C01G014290
Cla97C01G014300
Cla97C01G014310
Cla97C01G014320
Cla97C01G014330
Cla97C01G014340
Cla97C01G014350
Cla97C01G014360
Cla97C01G014370
Cla97C01G014380
Cla97C01G014390
Cla97C01G014400
Cla97C01G014410
Cla97C01G014420
Cla97C01G014430
Cla97C01G014440
Cla97C01G014450
Cla97C01G014460
Cla97C01G014470
Cla97C01G014480
Cla97C01G014490
Cla97C01G014500
Cla97C01G014510
Cla97C01G014520
Cla97C01G014530
Cla97C01G014540
Cla97C01G014550
Cla97C01G014560
Cla97C01G014570
Cla97C01G014580
Cla97C01G014590
Cla97C01G014600
Cla97C01G014610
Cla97C01G014620
Cla97C01G014630
Cla97C01G014640
Cla97C01G014650
Cla97C01G014660
Cla97C01G014670
Cla97C01G014680
Cla97C01G014690
Cla97C01G014700
Cla97C01G014710
Cla97C01G014720
Cla97C01G014730
Cla97C01G014740
Cla97C01G014750
Cla97C01G014760
Cla97C01G014770
Cla97C01G014780
Cla97C01G014790
Cla97C01G014800
Cla97C01G014810
Cla97C01G014820
Cla97C01G014840
Cla97C01G014850
Cla97C01G014860
Cla97C01G014870
Cla97C01G014880
Cla97C01G014890
Cla97C01G014900
Cla97C01G014910
Cla97C01G014920
Cla97C01G014930
Cla97C01G014940
Cla97C01G014950
Cla97C01G014960
Cla97C01G014970
Cla97C01G014980
Cla97C01G014990
Cla97C01G015010
Cla97C01G015020
Cla97C01G015030
Cla97C01G015040
Cla97C01G015070
Cla97C01G015080
Cla97C01G015110
Cla97C01G015120
Cla97C01G015130
Cla97C01G015140
Cla97C01G015150
Cla97C01G015160
Cla97C01G015170
Cla97C01G015180
Cla97C01G015190
Cla97C01G015200
Cla97C01G015210
Cla97C01G015220
Cla97C01G015230
Cla97C01G015240
Cla97C01G015250
Cla97C01G015260
Cla97C01G015270
Cla97C01G015280
Cla97C01G015290
Cla97C01G015300
Cla97C01G015310
Cla97C01G015320
Cla97C01G015330
Cla97C01G015340
Cla97C01G015350
Cla97C01G015360
Cla97C01G015370
Cla97C01G015380
Cla97C01G015390
Cla97C01G015400
Cla97C01G015410
Cla97C01G015420
Cla97C01G015430
Cla97C01G015440
Cla97C01G015450
Cla97C01G015460
Cla97C01G015470
Cla97C01G015480
Cla97C01G015490
Cla97C01G015500
Cla97C01G015510
Cla97C01G015520
Cla97C01G015530
Cla97C01G015560
Cla97C01G015570
Cla97C01G015580
Cla97C01G015590
Cla97C01G015600
Cla97C01G015610
Cla97C01G015620
Cla97C01G015630
Cla97C01G015640
Cla97C01G015650
Cla97C01G015670
Cla97C01G015680
Cla97C01G015700
Cla97C01G015710
Cla97C01G015720
Cla97C01G015730
Cla97C01G015740
Cla97C01G015750
Cla97C01G015760
Cla97C01G015770
Cla97C01G015780
Cla97C01G015790
Cla97C01G015800
Cla97C01G015820
Cla97C01G015830
Cla97C01G015840
Cla97C01G015850
Cla97C01G015860
Cla97C01G015870
Cla97C01G015880
Cla97C01G015890
Cla97C01G015900
Cla97C01G015910
Cla97C01G015920
Cla97C01G015930
Cla97C01G015940
Cla97C01G015950
Cla97C01G015960
Cla97C01G015970
Cla97C01G015980
Cla97C01G015990
Cla97C01G016000
Cla97C01G016010
Cla97C01G016020
Cla97C01G016030
Cla97C01G016040
Cla97C01G016050
Cla97C01G016060
Cla97C01G016070
Cla97C01G016080
Cla97C01G016090
Cla97C01G016100
Cla97C01G016110
Cla97C01G016120
Cla97C01G016130
Cla97C01G016140
Cla97C01G016150
Cla97C01G016160
Cla97C01G016170
Cla97C01G016180
Cla97C01G016190
Cla97C01G016200
Cla97C01G016210
Cla97C01G016220
Cla97C01G016230
Cla97C01G016240
Cla97C01G016250
Cla97C01G016260
Cla97C01G016270
Cla97C01G016280
Cla97C01G016290
Cla97C01G016300
Cla97C01G016310
Cla97C01G016320
Cla97C01G016330
Cla97C01G016340
Cla97C01G016350
Cla97C01G016360
Cla97C01G016370
Cla97C01G016380
Cla97C01G016390
Cla97C01G016400
Cla97C01G016410
Cla97C01G016420
Cla97C01G016430
Cla97C01G016440
Cla97C01G016450
Cla97C01G016460
Cla97C01G016470
Cla97C01G016480
Cla97C01G016490
Cla97C01G016500
Cla97C01G016510
Cla97C01G016520
Cla97C01G016530
Cla97C01G016540
Cla97C01G016550
Cla97C01G016560
Cla97C01G016570
Cla97C01G016580
Cla97C01G016600
Cla97C01G016610
Cla97C01G016620
Cla97C01G016630
Cla97C01G016640
Cla97C01G016650
Cla97C01G016660
Cla97C01G016670
Cla97C01G016680
Cla97C01G016690
Cla97C01G016700
Cla97C01G016710
Cla97C01G016720
Cla97C01G016730
Cla97C01G016740
Cla97C01G016750
Cla97C01G016760
Cla97C01G016770
Cla97C01G016780
Cla97C01G016790
Cla97C01G016800
Cla97C01G016810
Cla97C01G016820
Cla97C01G016830
Cla97C01G016840
Cla97C01G016850
Cla97C01G016860
Cla97C01G016870
Cla97C01G016890
Cla97C01G016900
Cla97C01G016910
Cla97C01G016920
Cla97C01G016930
Cla97C01G016940
Cla97C01G016950
Cla97C01G016960
Cla97C01G016970
Cla97C01G016980
Cla97C01G016990
Cla97C01G017000
Cla97C01G017010
Cla97C01G017020
Cla97C01G017030
Cla97C01G017040
Cla97C01G017050
Cla97C01G017060
Cla97C01G017070
Cla97C01G017080
Cla97C01G017090
Cla97C01G017120
Cla97C01G017130
Cla97C01G017140
Cla97C01G017150
Cla97C01G017160
Cla97C01G017170
Cla97C01G017180
Cla97C01G017190
Cla97C01G017200
Cla97C01G017210
Cla97C01G017220
Cla97C01G017230
Cla97C01G017240
Cla97C01G017250
Cla97C01G017260
Cla97C01G017270
Cla97C01G017290
Cla97C01G017300
Cla97C01G017310
Cla97C01G017320
Cla97C01G017330
Cla97C01G017340
Cla97C01G017350
Cla97C01G017360
Cla97C01G017370
Cla97C01G017380
Cla97C01G017390
Cla97C01G017400
Cla97C01G017410
Cla97C01G017420
Cla97C01G017430
Cla97C01G017440
Cla97C01G017450
Cla97C01G017460
Cla97C01G017470
Cla97C01G017480
Cla97C01G017490
Cla97C01G017500
Cla97C01G017510
Cla97C01G017520
Cla97C01G017530
Cla97C01G017540
Cla97C01G017560
Cla97C01G017570
Cla97C01G017580
Cla97C01G017590
Cla97C01G017600
Cla97C01G017610
Cla97C01G017620
Cla97C01G017630
Cla97C01G017640
Cla97C01G017650
Cla97C01G017660
Cla97C01G017670
Cla97C01G017680
Cla97C01G017690
Cla97C01G017700
Cla97C01G017710
Cla97C01G017720
Cla97C01G017730
Cla97C01G017740
Cla97C01G017750
Cla97C01G017760
Cla97C01G017770
Cla97C01G017780
Cla97C01G017790
Cla97C01G017800
Cla97C01G017810
Cla97C01G017820
Cla97C01G017830
Cla97C01G017840
Cla97C01G017860
Cla97C01G017870
Cla97C01G017880
Cla97C01G017890
Cla97C01G017900
Cla97C01G017910
Cla97C01G017920
Cla97C01G017930
Cla97C01G017940
Cla97C01G017950
Cla97C01G017960
Cla97C01G017970
Cla97C01G017980
Cla97C01G017990
Cla97C01G018000
Cla97C01G018010
Cla97C01G018030
Cla97C01G018040
Cla97C01G018050
Cla97C01G018060
Cla97C01G018070
Cla97C01G018080
Cla97C01G018090
Cla97C01G018100
Cla97C01G018110
Cla97C01G018120
Cla97C01G018140
Cla97C01G018170
Cla97C01G018180
Cla97C01G018190
Cla97C01G018200
Cla97C01G018210
Cla97C01G018220
Cla97C01G018240
Cla97C01G018250
Cla97C01G018260
Cla97C01G018270
Cla97C01G018280
Cla97C01G018300
Cla97C01G018310
Cla97C01G018320
Cla97C01G018330
Cla97C01G018340
Cla97C01G018350
Cla97C01G018360
Cla97C01G018370
Cla97C01G018380
Cla97C01G018390
Cla97C01G018400
Cla97C01G018410
Cla97C01G018420
Cla97C01G018430
Cla97C01G018440
Cla97C01G018450
Cla97C01G018460
Cla97C01G018470
Cla97C01G018480
Cla97C01G018490
Cla97C01G018500
Cla97C01G018510
Cla97C01G018520
Cla97C01G018530
Cla97C01G018540
Cla97C01G018550
Cla97C01G018560
Cla97C01G018570
Cla97C01G018580
Cla97C01G018590
Cla97C01G018600
Cla97C01G018610
Cla97C01G018630
Cla97C01G018640
Cla97C01G018660
Cla97C01G018670
Cla97C01G018680
Cla97C01G018690
Cla97C01G018700
Cla97C01G018710
Cla97C01G018720
Cla97C01G018730
Cla97C01G018740
Cla97C01G018750
Cla97C01G018760
Cla97C01G018770
Cla97C01G018780
Cla97C01G018790
Cla97C01G018800
Cla97C01G018810
Cla97C01G018820
Cla97C01G018830
Cla97C01G018840
Cla97C01G018850
Cla97C01G018860
Cla97C01G018870
Cla97C01G018880
Cla97C01G018890
Cla97C01G018900
Cla97C01G018910
Cla97C01G018920
Cla97C01G018930
Cla97C01G018940
Cla97C01G018950
Cla97C01G018960
Cla97C01G018970
Cla97C01G018980
Cla97C01G018990
Cla97C01G019000
Cla97C01G019010
Cla97C01G019020
Cla97C01G019030
Cla97C01G019040
Cla97C01G019050
Cla97C01G019060
Cla97C01G019070
Cla97C01G019080
Cla97C01G019090
Cla97C01G019100
Cla97C01G019110
Cla97C01G019120
Cla97C01G019130
Cla97C01G019140
Cla97C01G019150
Cla97C01G019190
Cla97C01G019210
Cla97C01G019220
Cla97C01G019230
Cla97C01G019240
Cla97C01G019250
Cla97C01G019260
Cla97C01G019270
Cla97C01G019280
Cla97C01G019290
Cla97C01G019300
Cla97C01G019310
Cla97C01G019320
Cla97C01G019340
Cla97C01G019350
Cla97C01G019360
Cla97C01G019370
Cla97C01G019380
Cla97C01G019390
Cla97C01G019400
Cla97C01G019410
Cla97C01G019430
Cla97C01G019440
Cla97C01G019450
Cla97C01G019460
Cla97C01G019470
Cla97C01G019480
Cla97C01G019490
Cla97C01G019500
Cla97C01G019510
Cla97C01G019520
Cla97C01G019530
Cla97C01G019540
Cla97C01G019550
Cla97C01G019560
Cla97C01G019570
Cla97C01G019580
Cla97C01G019590
Cla97C01G019600
Cla97C01G019610
Cla97C01G019620
Cla97C01G019630
Cla97C01G019640
Cla97C01G019650
Cla97C01G019670
Cla97C01G019680
Cla97C01G019690
Cla97C01G019700
Cla97C01G019710
Cla97C01G019720
Cla97C01G019730
Cla97C01G019740
Cla97C01G019750
Cla97C01G019760
Cla97C01G019770
Cla97C01G019780
Cla97C01G019790
Cla97C01G019800
Cla97C01G019810
Cla97C01G019820
Cla97C01G019830
Cla97C01G019840
Cla97C01G019850
Cla97C01G019860
Cla97C01G019870
Cla97C01G019880
Cla97C01G019890
Cla97C01G019900
Cla97C01G019910
Cla97C01G019920
Cla97C01G019930
Cla97C01G019940
Cla97C01G019950
Cla97C01G019960
Cla97C01G019970
Cla97C01G019980
Cla97C01G019990
Cla97C01G020000
Cla97C01G020010
Cla97C01G020020
Cla97C01G020030
Cla97C01G020040
Cla97C01G020050
Cla97C01G020060
Cla97C01G020070
Cla97C01G020080
Cla97C01G020090
Cla97C01G020100
Cla97C01G020110
Cla97C01G020120
Cla97C01G020130
Cla97C01G020140
Cla97C01G020150
Cla97C01G020160
Cla97C01G020170
Cla97C01G020180
Cla97C01G020190
Cla97C01G020200
Cla97C01G020210
Cla97C01G020220
Cla97C01G020230
Cla97C01G020240
Cla97C01G020250
Cla97C01G020260
Cla97C01G020270
Cla97C01G020280
Cla97C01G020300
Cla97C01G020310
Cla97C01G020330
Cla97C01G020340
Cla97C01G020350
Cla97C01G020360
Cla97C01G020370
Cla97C01G020380
Cla97C01G020430
Cla97C01G020440
Cla97C01G020450
Cla97C01G020460
Cla97C01G020470
Cla97C01G020480
Cla97C01G020490
Cla97C01G020500
Cla97C01G020510
Cla97C01G020520
Cla97C01G020530
Cla97C01G020540
Cla97C01G020550
Cla97C01G020560
Cla97C01G020570
Cla97C01G020580
Cla97C01G020590
Cla97C01G020600
Cla97C01G020610
Cla97C01G020620
Cla97C01G020630
Cla97C01G020640
Cla97C01G020650
Cla97C01G020660
Cla97C01G020670
Cla97C01G020680
Cla97C01G020690
Cla97C01G020700
Cla97C01G020710
Cla97C01G020720
Cla97C01G020730
Cla97C01G020740
Cla97C01G020750
Cla97C01G020760
Cla97C01G020770
Cla97C01G020780
Cla97C01G020790
Cla97C01G020800
Cla97C01G020810
Cla97C01G020820
Cla97C01G020830
Cla97C01G020840
Cla97C01G020850
Cla97C01G020860
Cla97C01G020870
Cla97C01G020880
Cla97C01G020890
Cla97C01G020900
Cla97C01G020910
Cla97C01G020920
Cla97C01G020940
Cla97C01G020950
Cla97C01G020960
Cla97C01G020970
Cla97C01G020980
Cla97C01G020990
Cla97C01G021010
Cla97C01G021020
Cla97C01G021030
Cla97C01G021040
Cla97C01G021050
Cla97C01G021060
Cla97C01G021070
Cla97C01G021080
Cla97C01G021090
Cla97C01G021100
Cla97C01G021120
Cla97C01G021130
Cla97C01G021140
Cla97C01G021150
Cla97C01G021160
Cla97C01G021170
Cla97C01G021180
Cla97C01G021190
Cla97C01G021200
Cla97C01G021210
Cla97C01G021220
Cla97C01G021230
Cla97C01G021240
Cla97C01G021250
Cla97C01G021260
Cla97C01G021270
[truncated: 18,790 more rows]

## Sheet: Quantifiable gene
GeneID
Cla97C06G114730
Cla97C06G111920
Cla97C09G184020
Cla97C09G168510
Cla97C01G015750
Cla97C09G181610
Cla97C02G049970
Cla97C06G117180
Cla97C11G213930
Cla97C11G221280
Cla97C03G056960
Cla97C11G218900
Cla97C09G171140
Cla97C06G126060
Cla97C05G090310
Cla97C03G052930
Cla97C09G167770
Cla97C10G185860
Cla97C04G070240
Cla97C01G016810
Cla97C08G154130
Cla97C01G014080
Cla97C05G083650
Cla97C10G196800
Cla97C06G115120
Cla97C09G169740
Cla97C03G056030
Cla97C05G096250
Cla97C03G062630
Cla97C10G189100
Cla97C06G126930
Cla97C10G185280
Cla97C04G069270
Cla97C05G084020
Cla97C06G127080
Cla97C05G093150
Cla97C10G202960
Cla97C08G157440
Cla97C08G156790
Cla97C10G185130
Cla97C01G019390
Cla97C08G154860
Cla97C01G013940
Cla97C05G080300
Cla97C09G172520
Cla97C06G120190
Cla97C06G114290
Cla97C04G072080
Cla97C01G012010
Cla97C01G017060
Cla97C05G081650
Cla97C11G207440
Cla97C05G084680
Cla97C01G003010
Cla97C06G120440
Cla97C10G192000
Cla97C06G124570
Cla97C05G103150
Cla97C05G092200
Cla97C08G149800
Cla97C05G084970
Cla97C05G098560
Cla97C04G069480
Cla97C05G085080
Cla97C03G051350
Cla97C04G076350
Cla97C01G002940
Cla97C08G152960
Cla97C08G156420
Cla97C09G162650
Cla97C09G179430
Cla97C10G200610
Cla97C04G075610
Cla97C07G131730
Cla97C06G121710
Cla97C06G125620
Cla97C09G175890
Cla97C01G000090
Cla97C10G192910
Cla97C02G037510
Cla97C02G038980
Cla97C05G082530
Cla97C04G075460
Cla97C10G187190
Cla97C02G039050
Cla97C10G190510
Cla97C01G009850
Cla97C07G129550
Cla97C04G071970
Cla97C10G202100
Cla97C07G141240
Cla97C07G136780
Cla97C02G035300
Cla97C01G000630
Cla97C09G164160
Cla97C04G079610
Cla97C09G177740
Cla97C01G001320
Cla97C05G101920
Cla97C07G141070
Cla97C07G137780
Cla97C05G108860
Cla97C06G119100
Cla97C07G128600
Cla97C01G010570
Cla97C05G097640
Cla97C07G130830
Cla97C02G040360
Cla97C07G137430
Cla97C01G002160
Cla97C06G109880
Cla97C07G130780
Cla97C01G006670
Cla97C02G027850
Cla97C02G026720
Cla97C07G144360
Cla97C10G204500
Cla97C11G224800
Cla97C05G107510
Cla97C09G175330
Cla97C01G013000
Cla97C09G163240
Cla97C03G061710
Cla97C01G007070
Cla97C05G102350
Cla97C01G018790
Cla97C10G195070
Cla97C02G043180
Cla97C08G160800
Cla97C07G139200
Cla97C07G142200
Cla97C07G135550
Cla97C07G131070
Cla97C09G176150
Cla97C09G172640
Cla97C02G032020
Cla97C11G222920
Cla97C02G038040
Cla97C09G178420
Cla97C01G007690
Cla97C01G023940
Cla97C02G036910
Cla97C11G220690
Cla97C06G124090
Cla97C01G004520
Cla97C10G205360
Cla97C11G217210
Cla97C03G066150
Cla97C05G105820
Cla97C09G173060
Cla97C07G131690
Cla97C02G042270
Cla97C05G101110
Cla97C05G104190
Cla97C02G035240
Cla97C11G209130
Cla97C05G108470
Cla97C02G033370
Cla97C03G063520
Cla97C07G142970
Cla97C03G058500
Cla97C09G179770
Cla97C01G008840
Cla97C11G223340
Cla97C02G047980
Cla97C06G125060
Cla97C02G035790
Cla97C01G005690
Cla97C11G222690
Cla97C02G036260
Cla97C08G151850
Cla97C09G173680
Cla97C02G037790
Cla97C11G213660
Cla97C11G217960
Cla97C09G180810
Cla97C04G078200
Cla97C05G087150
Cla97C02G045720
Cla97C01G005340
Cla97C03G062430
Cla97C05G100240
Cla97C11G218290
Cla97C05G089640
Cla97C03G063380
Cla97C03G067600
Cla97C11G219520
Cla97C01G020550
Cla97C08G146180
Cla97C06G127670
Cla97C02G034680
Cla97C06G122630
Cla97C03G064550
Cla97C03G053530
Cla97C08G147850
Cla97C02G043600
Cla97C08G149980
Cla97C09G170430
Cla97C03G055110
Cla97C05G091220
Cla97C08G146450
Cla97C02G037130
Cla97C02G034530
Cla97C11G210360
Cla97C02G032560
Cla97C08G147580
Cla97C11G218430
Cla97C11G221640
Cla97C05G081410
Cla97C09G171680
Cla97C11G220990
Cla97C08G150810
Cla97C09G181070
Cla97C06G111350
Cla97C06G124770
Cla97C03G065600
Cla97C05G099010
Cla97C05G092040
Cla97C05G098760
Cla97C06G126600
Cla97C09G181380
Cla97C03G060120
Cla97C05G090570
Cla97C01G011950
Cla97C05G088270
Cla97C08G147320
Cla97C02G047610
Cla97C06G111680
Cla97C02G040640
Cla97C01G022150
Cla97C07G133770
Cla97C06G123270
Cla97C05G092590
Cla97C08G156220
Cla97C05G095060
Cla97C11G208860
Cla97C05G090680
Cla97C02G044970
Cla97C08G153540
Cla97C02G029510
Cla97C10G201100
Cla97C11G211180
Cla97C07G143610
Cla97C06G110080
Cla97C06G113260
Cla97C05G098590
Cla97C08G161370
Cla97C05G087970
Cla97C11G215950
Cla97C05G082330
Cla97C02G046560
Cla97C06G110550
Cla97C01G023200
Cla97C10G193220
Cla97C10G196610
Cla97C06G113190
Cla97C11G212980
Cla97C11G216600
Cla97C10G190750
Cla97C11G217550
Cla97C10G198500
Cla97C06G121650
Cla97C05G091760
Cla97C03G054220
Cla97C07G142560
Cla97C03G058970
Cla97C10G197250
Cla97C08G144940
Cla97C03G053940
Cla97C08G158510
Cla97C09G164360
Cla97C08G145090
Cla97C02G050110
Cla97C06G117020
Cla97C10G191480
Cla97C05G082800
Cla97C09G168700
Cla97C04G073920
Cla97C01G001690
Cla97C08G151330
Cla97C05G092860
Cla97C06G126380
Cla97C05G086360
Cla97C01G020960
Cla97C01G024260
Cla97C07G141620
Cla97C10G190280
Cla97C05G080400
Cla97C05G106620
Cla97C01G012730
Cla97C10G199360
Cla97C06G116640
Cla97C10G194500
Cla97C05G097330
Cla97C08G146840
Cla97C01G006470
Cla97C07G128520
Cla97C06G109710
Cla97C09G175130
Cla97C01G015160
Cla97C09G166850
Cla97C01G014290
Cla97C08G157630
Cla97C04G077130
Cla97C04G072320
Cla97C01G012190
Cla97C05G081750
Cla97C03G068350
Cla97C01G019740
Cla97C04G070780
Cla97C06G118560
Cla97C08G150170
Cla97C10G195670
Cla97C10G198280
Cla97C09G170290
Cla97C05G093050
Cla97C01G002570
Cla97C10G188040
Cla97C09G166270
Cla97C09G172480
Cla97C04G071780
Cla97C07G134950
Cla97C11G207180
Cla97C10G203860
Cla97C04G074440
Cla97C01G001900
Cla97C10G205160
Cla97C01G018830
Cla97C04G071430
Cla97C09G163730
Cla97C09G178190
Cla97C04G074860
Cla97C04G073140
Cla97C10G187540
Cla97C09G171740
Cla97C01G003220
Cla97C06G124820
Cla97C04G069720
Cla97C05G109100
Cla97C05G108270
Cla97C09G176560
Cla97C09G179570
Cla97C04G075790
Cla97C02G038530
Cla97C07G144500
Cla97C10G205830
Cla97C09G165190
Cla97C09G175910
Cla97C10G186630
Cla97C07G136080
Cla97C01G005100
Cla97C05G102810
Cla97C04G068890
Cla97C09G164820
Cla97C05G082470
Cla97C11G219720
Cla97C02G027130
Cla97C09G170240
Cla97C09G177210
Cla97C07G129450
Cla97C11G214260
Cla97C11G206630
Cla97C11G219090
Cla97C11G208570
Cla97C05G107230
Cla97C02G041750
Cla97C07G136620
Cla97C02G045440
Cla97C05G094520
Cla97C04G079420
Cla97C03G064820
Cla97C08G160150
Cla97C09G182600
Cla97C05G106540
Cla97C02G040080
Cla97C07G133810
Cla97C10G194260
Cla97C11G211340
Cla97C02G030360
Cla97C07G131830
Cla97C07G144080
Cla97C08G159000
Cla97C11G223990
Cla97C11G221840
Cla97C09G171800
Cla97C07G143360
Cla97C09G184520
Cla97C10G204710
Cla97C06G118040
Cla97C06G112000
Cla97C08G161600
Cla97C03G065880
Cla97C09G184290
Cla97C05G105160
Cla97C11G217020
Cla97C08G158750
Cla97C07G143940
Cla97C03G059570
Cla97C11G220710
Cla97C07G139410
Cla97C07G142010
Cla97C08G155250
Cla97C10G205440
Cla97C05G104780
Cla97C02G035450
Cla97C11G222710
Cla97C02G046150
Cla97C02G036150
Cla97C11G216950
Cla97C05G105780
Cla97C09G173180
Cla97C05G086160
Cla97C01G004770
Cla97C01G008490
Cla97C01G024060
Cla97C05G087690
Cla97C01G009720
Cla97C05G088410
Cla97C05G103780
Cla97C06G123450
Cla97C06G113830
Cla97C11G212700
Cla97C03G067100
Cla97C09G173230
Cla97C05G101320
Cla97C11G213250
Cla97C02G040870
Cla97C01G021500
Cla97C06G109600
Cla97C11G214700
Cla97C11G209300
Cla97C03G052560
Cla97C02G033120
Cla97C10G185410
Cla97C09G180990
Cla97C05G080640
Cla97C02G046840
Cla97C06G110330
Cla97C01G024930
Cla97C08G150370
Cla97C01G014900
Cla97C03G064450
Cla97C09G170760
Cla97C05G087340
Cla97C05G093290
Cla97C11G221430
Cla97C11G208800
Cla97C02G029470
Cla97C06G115860
Cla97C02G034470
Cla97C06G122460
Cla97C03G065410
Cla97C04G077060
Cla97C05G099600
Cla97C05G092650
Cla97C01G009790
Cla97C06G125850
Cla97C02G044570
Cla97C08G150990
Cla97C05G095920
Cla97C06G117640
Cla97C03G051140
Cla97C08G157340
Cla97C04G073300
Cla97C09G181220
Cla97C10G200460
Cla97C03G059960
Cla97C03G056690
Cla97C07G140570
Cla97C06G111520
Cla97C01G022050
Cla97C01G017760
Cla97C03G061970
Cla97C08G152260
Cla97C10G193380
Cla97C06G116060
Cla97C01G016410
Cla97C06G113010
Cla97C05G090720
Cla97C10G197860
Cla97C02G047000
Cla97C08G157960
Cla97C01G016740
Cla97C11G211660
Cla97C11G215560
Cla97C10G196400
Cla97C11G216030
Cla97C05G098260
Cla97C05G083850
Cla97C02G029720
Cla97C09G180170
Cla97C10G201730
Cla97C07G143000
Cla97C10G187830
Cla97C07G128870
Cla97C02G039970
Cla97C10G203460
Cla97C03G057270
Cla97C02G050090
Cla97C01G018670
Cla97C06G112760
Cla97C06G127310
Cla97C04G072950
Cla97C01G014120
Cla97C08G148090
Cla97C01G000440
Cla97C06G127030
Cla97C05G082100
Cla97C04G078460
Cla97C09G177000
Cla97C01G002350
Cla97C02G050320
Cla97C05G107030
Cla97C04G069960
Cla97C01G024540
Cla97C01G006840
Cla97C10G190120
Cla97C06G115080
Cla97C09G169660
Cla97C10G198710
Cla97C05G094720
Cla97C11G211390
Cla97C08G145110
Cla97C07G130460
Cla97C05G107780
Cla97C01G013690
Cla97C05G096760
Cla97C04G071210
Cla97C05G094890
Cla97C08G149320
Cla97C01G001710
Cla97C10G206170
Cla97C08G154080
Cla97C10G186870
Cla97C05G096490
Cla97C05G106780
Cla97C04G068610
Cla97C09G164660
Cla97C10G202410
Cla97C06G114350
Cla97C09G168130
Cla97C09G174450
Cla97C06G119550
Cla97C08G151100
Cla97C01G010920
Cla97C06G126190
Cla97C01G006150
Cla97C08G154550
Cla97C06G125290
Cla97C09G172850
Cla97C10G189690
Cla97C06G119880
Cla97C06G116850
Cla97C08G146720
Cla97C10G194710
Cla97C07G135920
Cla97C03G054810
Cla97C10G185990
Cla97C10G192710
Cla97C07G128310
Cla97C09G167310
Cla97C10G204150
Cla97C02G027710
Cla97C02G030000
Cla97C09G177430
Cla97C04G072170
Cla97C08G148930
Cla97C01G007400
Cla97C09G162360
Cla97C05G084190
Cla97C09G163940
Cla97C04G079680
Cla97C09G162090
Cla97C05G084440
Cla97C07G131400
Cla97C10G205280
Cla97C05G104540
Cla97C07G132170
Cla97C03G053010
Cla97C02G045950
Cla97C11G222550
Cla97C05G100430
Cla97C09G178010
Cla97C04G074630
Cla97C07G135230
Cla97C09G179940
Cla97C01G004170
Cla97C01G008650
Cla97C01G003380
Cla97C10G200100
Cla97C01G009520
Cla97C10G184800
Cla97C07G129860
Cla97C09G182820
Cla97C07G141950
Cla97C02G039690
Cla97C02G044700
Cla97C11G213010
Cla97C05G085710
Cla97C03G062860
Cla97C11G218640
Cla97C04G079320
Cla97C05G103730
Cla97C10G190820
Cla97C11G214090
Cla97C07G138140
Cla97C07G141370
Cla97C11G206840
Cla97C02G042720
Cla97C09G179050
Cla97C06G109920
Cla97C02G037340
Cla97C10G186400
Cla97C09G170160
Cla97C09G177390
Cla97C01G021740
Cla97C01G000120
Cla97C02G035850
Cla97C04G079580
Cla97C11G219110
Cla97C09G183050
Cla97C04G078980
Cla97C05G102050
Cla97C05G104840
Cla97C11G210730
Cla97C02G048600
Cla97C08G147170
Cla97C05G106990
Cla97C02G040470
Cla97C01G017400
Cla97C02G043920
Cla97C04G079730
Cla97C02G045180
Cla97C07G140770
Cla97C08G153330
Cla97C11G221140
Cla97C03G065250
Cla97C08G152060
Cla97C07G142730
Cla97C07G136180
Cla97C01G011520
Cla97C05G101500
Cla97C02G040290
Cla97C11G211060
Cla97C05G083480
Cla97C11G216230
Cla97C05G105080
Cla97C06G128160
Cla97C05G103860
Cla97C07G144290
Cla97C07G142190
Cla97C05G105330
Cla97C08G155590
Cla97C08G159630
Cla97C02G047120
Cla97C08G148250
Cla97C07G138970
Cla97C07G134620
Cla97C09G184310
Cla97C11G217630
Cla97C01G007360
Cla97C01G023650
Cla97C03G058210
Cla97C08G155040
Cla97C01G008350
Cla97C01G024380
Cla97C09G183830
Cla97C08G161810
Cla97C02G035080
Cla97C07G139590
Cla97C05G086730
Cla97C01G016890
Cla97C11G213350
Cla97C01G014000
Cla97C05G104060
Cla97C05G079970
Cla97C06G123360
Cla97C02G032190
Cla97C03G062320
Cla97C02G046290
Cla97C11G218980
Cla97C08G149120
Cla97C08G145460
Cla97C07G139620
Cla97C05G103210
Cla97C10G196880
Cla97C08G158270
Cla97C02G032440
Cla97C03G050860
Cla97C02G036570
Cla97C08G151740
Cla97C05G083520
Cla97C09G173370
Cla97C08G154710
Cla97C09G166420
Cla97C05G087060
Cla97C01G025160
Cla97C05G088600
Cla97C11G218320
Cla97C05G081960
Cla97C03G068140
Cla97C03G063490
Cla97C03G064640
Cla97C05G080380
Cla97C05G093480
Cla97C06G114210
Cla97C09G168030
Cla97C02G033710
Cla97C03G063140
Cla97C10G188630
Cla97C02G049210
Cla97C10G185200
Cla97C04G075680
Cla97C05G093730
Cla97C04G072770
Cla97C10G199050
Cla97C05G081380
Cla97C05G092280
Cla97C04G076460
Cla97C08G156710
Cla97C01G019310
Cla97C06G118910
Cla97C08G153070
Cla97C05G081030
Cla97C02G028990
Cla97C05G091390
Cla97C01G016330
Cla97C05G084600
Cla97C05G095880
Cla97C06G127660
Cla97C11G210070
Cla97C06G114960
Cla97C01G022240
Cla97C06G124310
Cla97C11G215240
Cla97C05G099470
Cla97C06G121790
Cla97C05G082600
Cla97C05G091640
Cla97C05G095770
Cla97C10G200340
Cla97C10G192990
Cla97C01G019860
Cla97C10G187110
Cla97C01G015150
Cla97C09G181410
Cla97C10G200690
Cla97C04G069370
Cla97C01G018190
Cla97C05G088380
Cla97C03G058060
Cla97C10G202180
Cla97C06G116230
Cla97C06G113600
Cla97C06G126220
Cla97C05G083950
Cla97C02G050420
Cla97C07G128930
Cla97C01G010060
Cla97C10G203580
Cla97C04G070040
Cla97C06G120940
Cla97C10G190590
Cla97C01G018730
Cla97C10G186240
Cla97C08G148750
Cla97C10G186500
Cla97C07G137700
Cla97C08G145700
Cla97C10G206030
Cla97C07G128680
Cla97C10G194030
Cla97C09G165870
Cla97C06G115760
Cla97C09G169140
Cla97C09G174390
Cla97C04G077540
Cla97C09G167430
Cla97C01G010680
Cla97C06G109800
Cla97C04G075170
Cla97C10G194690
Cla97C07G134200
Cla97C05G107590
Cla97C06G118270
Cla97C10G186930
Cla97C05G096510
Cla97C10G189220
Cla97C04G079870
Cla97C10G194960
Cla97C10G188570
Cla97C07G130160
Cla97C09G166740
Cla97C01G003610
Cla97C05G083430
Cla97C11G212230
Cla97C06G125200
Cla97C11G225130
Cla97C09G174640
Cla97C06G116950
Cla97C11G224660
Cla97C11G220560
Cla97C06G109370
Cla97C01G019450
Cla97C06G118490
Cla97C10G205670
Cla97C05G106240
Cla97C01G012350
Cla97C05G099860
Cla97C05G105530
Cla97C11G210820
Cla97C02G027690
Cla97C04G077080
Cla97C10G192520
Cla97C09G170350
Cla97C07G134420
Cla97C09G178930
Cla97C03G058050
Cla97C01G008590
Cla97C01G014190
Cla97C10G205090
Cla97C11G223030
Cla97C05G101190
Cla97C02G048910
Cla97C07G136860
Cla97C02G030630
Cla97C04G077550
Cla97C01G007610
Cla97C06G124140
Cla97C09G162110
Cla97C03G066220
Cla97C09G165460
Cla97C11G213190
Cla97C05G104660
Cla97C01G005610
Cla97C05G100570
Cla97C05G108740
Cla97C11G214970
Cla97C02G043350
Cla97C09G178200
Cla97C02G036770
Cla97C10G187650
Cla97C02G039710
Cla97C03G058580
Cla97C07G136130
Cla97C01G025360
Cla97C11G222070
Cla97C02G043680
Cla97C02G031270
Cla97C09G173600
Cla97C11G219830
Cla97C02G039510
Cla97C01G020620
Cla97C06G117850
Cla97C04G078860
Cla97C09G171600
Cla97C03G063300
Cla97C08G146100
Cla97C05G107920
Cla97C02G041260
Cla97C02G035950
Cla97C06G123140
Cla97C03G052260
Cla97C07G144120
Cla97C03G051510
Cla97C02G047690
Cla97C08G153270
Cla97C02G029220
Cla97C11G211450
Cla97C02G033650
Cla97C11G219300
Cla97C11G220910
Cla97C05G102150
Cla97C08G150890
Cla97C03G064330
Cla97C02G029590
Cla97C09G180300
Cla97C11G225270
Cla97C11G215480
Cla97C07G143690
Cla97C06G110000
Cla97C01G016680
Cla97C07G139000
Cla97C05G095570
Cla97C11G210500
Cla97C00G000120
Cla97C02G048010
Cla97C02G045020
Cla97C07G133660
Cla97C03G061210
Cla97C05G093800
Cla97C05G089140
Cla97C02G028170
Cla97C03G054550
Cla97C02G034380
Cla97C02G044860
Cla97C07G140920
Cla97C09G182190
Cla97C08G158840
Cla97C08G152630
Cla97C08G156990
Cla97C11G220000
Cla97C02G044640
Cla97C02G050620
Cla97C08G155940
Cla97C05G085820
Cla97C09G182220
Cla97C01G022730
Cla97C06G111840
Cla97C09G184100
Cla97C05G105270
Cla97C02G050190
Cla97C02G049830
Cla97C01G024770
Cla97C08G160370
Cla97C08G144670
Cla97C07G138830
Cla97C09G168780
Cla97C05G091980
Cla97C10G199670
Cla97C06G126300
Cla97C07G140530
Cla97C09G181880
Cla97C08G155360
Cla97C08G159460
Cla97C06G112390
Cla97C02G035160
Cla97C08G158590
Cla97C09G167630
Cla97C04G076930
Cla97C05G083280
Cla97C02G029860
Cla97C01G024190
Cla97C01G016910
Cla97C09G180680
Cla97C05G080950
Cla97C04G068480
Cla97C01G025820
Cla97C05G082880
Cla97C09G167180
Cla97C05G083750
Cla97C04G070470
Cla97C08G150460
Cla97C01G013240
Cla97C05G080480
Cla97C03G056170
Cla97C08G158330
Cla97C03G062170
Cla97C10G189020
Cla97C06G126870
Cla97C03G067520
Cla97C10G188770
Cla97C05G097910
Cla97C01G019980
Cla97C06G115370
Cla97C09G169550
Cla97C09G166580
Cla97C10G198200
Cla97C05G096060
Cla97C10G189790
Cla97C10G185070
Cla97C08G150280
Cla97C08G154900
Cla97C01G015650
Cla97C09G172400
Cla97C06G120090
Cla97C04G071700
Cla97C05G088030
Cla97C02G029960
Cla97C01G019120
Cla97C01G001980
Cla97C06G115950
Cla97C10G197940
Cla97C10G192320
Cla97C06G124430
Cla97C11G207270
Cla97C05G092360
Cla97C03G051250
Cla97C01G002860
Cla97C10G204870
Cla97C08G156500
Cla97C04G073410
Cla97C10G200550
Cla97C04G075710
Cla97C01G012800
Cla97C10G184670
Cla97C06G121050
Cla97C04G076160
Cla97C09G162460
Cla97C07G133080
Cla97C06G125740
Cla97C05G084830
Cla97C09G175990
Cla97C04G077410
Cla97C10G192810
Cla97C04G068810
Cla97C11G212530
Cla97C10G196310
Cla97C10G190410
Cla97C07G132850
Cla97C01G009950
Cla97C10G202020
Cla97C05G094030
Cla97C06G116370
Cla97C02G039260
Cla97C09G176870
Cla97C01G004850
Cla97C01G003800
Cla97C01G000570
Cla97C08G146110
Cla97C04G074140
Cla97C01G010180
Cla97C09G177830
Cla97C01G005890
Cla97C05G106890
Cla97C05G108940
Cla97C06G119060
Cla97C07G128760
Cla97C01G010230
Cla97C10G203770
Cla97C02G040000
Cla97C07G132520
Cla97C07G137570
Cla97C07G133890
Cla97C01G002040
Cla97C05G097070
Cla97C08G160220
Cla97C11G225070
Cla97C02G026440
Cla97C09G174560
Cla97C07G144000
Cla97C07G138640
Cla97C10G204460
Cla97C10G188980
Cla97C07G133690
Cla97C05G107410
Cla97C03G060320
Cla97C01G013760
Cla97C03G061050
Cla97C09G171880
Cla97C06G119930
Cla97C05G100820
Cla97C10G195130
Cla97C05G096300
Cla97C11G220240
Cla97C11G208810
Cla97C02G031450
Cla97C07G131130
Cla97C09G176050
Cla97C11G223910
Cla97C01G007790
Cla97C11G220790
Cla97C07G139490
Cla97C01G004440
Cla97C06G115590
Cla97C09G163470
Cla97C01G007860
Cla97C09G162700
Cla97C03G066050
Cla97C05G105700
Cla97C09G173100
Cla97C02G042330
Cla97C05G101010
Cla97C05G104250
Cla97C02G035360
Cla97C11G209070
Cla97C03G052870
Cla97C11G212780
Cla97C07G131860
Cla97C11G223260
Cla97C02G047860
Cla97C02G030460
Cla97C01G005790
Cla97C01G009230
Cla97C11G222790
Cla97C07G133340
Cla97C03G052480
Cla97C02G039100
Cla97C07G128340
Cla97C01G020180
Cla97C02G037850
Cla97C09G183350
Cla97C11G213780
Cla97C09G180910
Cla97C04G078120
Cla97C05G087610
Cla97C02G045640
Cla97C01G021850
Cla97C03G062770
Cla97C11G214830
Cla97C05G089720
Cla97C03G067720
Cla97C09G173810
Cla97C01G020450
Cla97C11G208380
Cla97C11G213430
Cla97C06G122170
Cla97C05G093210
Cla97C01G021580
Cla97C11G222130
Cla97C05G100050
Cla97C11G214780
Cla97C02G043520
Cla97C11G209380
Cla97C07G141640
Cla97C02G036100
Cla97C02G031330
Cla97C05G102140
Cla97C11G208030
Cla97C02G044060
Cla97C02G037270
Cla97C02G041010
Cla97C11G210200
Cla97C09G182400
Cla97C11G218770
Cla97C05G081510
Cla97C04G079290
Cla97C08G150910
Cla97C07G140060
Cla97C01G021320
Cla97C01G025660
Cla97C02G032730
Cla97C06G111250
Cla97C01G017450
Cla97C03G065760
Cla97C11G209920
Cla97C09G171410
Cla97C03G067890
Cla97C01G015340
Cla97C05G086980
Cla97C02G048190
Cla97C01G011850
Cla97C05G088130
Cla97C08G147040
Cla97C02G040760
Cla97C09G177440
Cla97C06G124180
Cla97C11G211550
Cla97C07G140680
Cla97C03G051720
Cla97C02G047080
Cla97C02G029410
Cla97C08G156070
Cla97C06G125580
Cla97C01G018540
Cla97C08G153750
Cla97C01G014430
Cla97C08G148540
Cla97C11G215690
Cla97C07G143080
Cla97C05G089260
Cla97C02G046680
Cla97C06G110610
Cla97C10G193300
Cla97C11G224950
Cla97C01G016490
Cla97C06G113090
Cla97C11G216520
Cla97C05G098150
Cla97C05G095300
Cla97C06G115550
Cla97C10G197680
Cla97C11G217690
Cla97C09G169370
Cla97C01G022940
Cla97C10G198460
Cla97C06G122910
Cla97C02G046350
Cla97C01G023090
Cla97C10G196480
Cla97C07G139990
Cla97C07G142680
Cla97C03G057760
Cla97C11G217340
Cla97C10G198790
Cla97C08G144820
Cla97C03G053860
Cla97C03G054720
Cla97C06G121460
Cla97C05G091530
Cla97C08G152400
Cla97C02G028450
Cla97C08G149630
Cla97C08G145190
Cla97C10G206240
Cla97C03G054070
Cla97C07G142350
Cla97C02G050010
Cla97C08G155750
Cla97C10G200950
Cla97C03G060870
Cla97C09G164550
Cla97C06G114600
Cla97C09G168420
Cla97C08G151270
Cla97C05G086200
Cla97C01G020840
Cla97C10G197350
Cla97C11G213840
Cla97C05G106700
Cla97C10G191210
Cla97C06G116760
Cla97C08G151180
Cla97C05G097270
Cla97C10G189610
Cla97C03G055850
Cla97C10G185910
Cla97C01G006220
Cla97C08G150580
Cla97C08G154000
Cla97C09G166950
Cla97C01G013160
Cla97C01G014390
Cla97C07G137840
Cla97C09G180490
Cla97C05G087550
Cla97C02G029880
Cla97C04G072240
Cla97C01G000970
Cla97C05G081890
Cla97C09G167390
Cla97C10G203360
Cla97C03G068250
Cla97C05G097890
Cla97C09G175760
Cla97C06G118600
Cla97C10G196970
Cla97C06G115230
Cla97C11G208770
Cla97C05G104050
Cla97C05G084110
Cla97C03G058330
Cla97C08G147900
Cla97C07G134850
Cla97C05G099360
Cla97C04G073590
Cla97C10G193840
Cla97C01G019080
Cla97C10G205200
Cla97C01G018970
Cla97C04G071570
Cla97C06G114180
Cla97C08G157060
Cla97C09G163670
Cla97C02G026840
Cla97C08G156330
Cla97C09G174960
Cla97C04G073620
Cla97C01G003300
Cla97C09G165630
Cla97C03G050920
Cla97C09G176440
Cla97C05G085790
Cla97C10G184730
Cla97C01G017260
Cla97C02G038470
Cla97C10G187280
Cla97C09G179320
Cla97C10G205970
Cla97C04G075500
Cla97C10G201270
Cla97C10G184880
Cla97C04G068990
Cla97C09G164940
Cla97C09G177310
Cla97C05G082220
Cla97C07G141480
Cla97C05G108040
Cla97C11G208630
Cla97C07G136540
Cla97C05G094200
Cla97C02G041560
Cla97C08G160580
Cla97C02G045270
Cla97C10G189930
Cla97C06G112520
Cla97C09G171250
Cla97C01G001210
Cla97C03G058310
Cla97C01G010370
Cla97C02G027920
Cla97C03G060280
Cla97C08G160050
Cla97C09G182720
Cla97C09G174150
Cla97C06G119210
Cla97C11G210950
Cla97C05G101580
Cla97C09G182090
Cla97C11G211430
Cla97C02G040210
Cla97C02G030200
Cla97C05G109010
Cla97C10G194450
Cla97C04G075080
Cla97C01G016580
Cla97C09G171920
Cla97C07G143240
Cla97C05G100980
Cla97C10G204610
Cla97C06G109460
Cla97C09G175200
Cla97C06G118160
Cla97C01G019510
Cla97C08G161720
Cla97C03G061620
Cla97C05G100670
Cla97C11G208990
Cla97C03G066930
Cla97C02G031550
Cla97C05G105000
Cla97C05G104350
Cla97C06G122280
Cla97C11G210580
Cla97C07G139510
Cla97C07G142110
Cla97C08G155510
Cla97C10G205560
Cla97C08G148830
Cla97C05G109050
Cla97C08G158140
Cla97C02G046210
Cla97C09G178510
Cla97C06G123880
Cla97C11G224200
Cla97C07G135170
Cla97C05G086040
Cla97C01G004630
Cla97C01G024300
Cla97C11G217100
Cla97C01G009000
Cla97C08G145970
Cla97C09G170550
Cla97C11G212620
Cla97C01G015930
Cla97C05G105910
Cla97C05G101200
Cla97C05G088680
Cla97C05G103040
Cla97C05G103510
Cla97C08G149910
Cla97C07G133270
Cla97C03G063410
Cla97C07G142800
Cla97C05G090970
Cla97C06G123990
Cla97C09G183250
Cla97C02G035660
Cla97C02G046960
Cla97C07G138260
Cla97C02G036310
Cla97C02G033790
Cla97C02G049290
Cla97C01G024870
Cla97C08G150030
Cla97C01G015570
Cla97C05G080070
Cla97C09G170640
Cla97C01G017390
Cla97C05G081300
Cla97C03G067910
Cla97C11G219410
Cla97C11G208170
Cla97C02G044180
Cla97C09G169920
Cla97C06G122700
Cla97C05G099160
Cla97C06G121240
Cla97C02G049430
Cla97C08G146520
Cla97C02G044230
Cla97C02G041600
Cla97C05G095800
Cla97C10G198980
Cla97C02G034220
Cla97C07G140180
Cla97C03G051020
Cla97C08G157260
Cla97C08G156130
Cla97C04G073020
Cla97C05G086820
Cla97C07G140230
Cla97C02G032940
Cla97C11G221260
Cla97C06G123070
Cla97C03G065510
Cla97C08G152300
Cla97C09G162830
Cla97C06G116100
Cla97C01G016510
Cla97C05G098690
Cla97C09G181490
Cla97C03G051680
Cla97C05G088300
Cla97C02G047760
Cla97C08G157880
Cla97C06G124390
Cla97C11G211740
Cla97C05G092460
Cla97C07G134540
Cla97C06G113680
Cla97C11G216770
Cla97C05G098340
Cla97C05G095110
Cla97C03G057680
Cla97C05G090190
Cla97C03G051970
Cla97C02G029600
Cla97C10G201070
Cla97C06G110790
Cla97C10G203500
Cla97C08G155650
Cla97C08G159370
Cla97C06G110260
Cla97C06G115450
Cla97C06G112480
Cla97C04G072850
Cla97C01G014600
Cla97C01G000320
Cla97C09G180720
Cla97C05G082020
Cla97C06G110420
Cla97C01G023110
Cla97C02G050200
Cla97C04G069840
Cla97C06G109990
Cla97C01G024460
Cla97C06G112150
Cla97C08G144780
Cla97C10G191970
Cla97C05G094440
Cla97C03G054130
Cla97C05G107660
Cla97C10G190370
Cla97C10G200850
Cla97C05G088890
Cla97C08G158420
Cla97C09G164290
Cla97C04G071310
Cla97C05G094990
Cla97C04G078660
Cla97C08G149400
Cla97C08G145780
Cla97C09G167920
Cla97C01G006580
Cla97C01G003560
Cla97C07G129720
Cla97C09G164740
Cla97C10G202750
Cla97C10G191390
Cla97C06G114410
Cla97C02G026230
Cla97C09G168670
Cla97C04G074840
Cla97C04G073810
Cla97C10G199560
Cla97C01G001580
Cla97C08G151020
Cla97C11G221560
Cla97C06G126090
Cla97C09G181930
Cla97C05G083040
Cla97C09G176220
Cla97C01G003690
Cla97C05G080530
Cla97C10G191020
Cla97C01G012600
Cla97C06G119760
Cla97C07G144270
Cla97C11G218810
Cla97C10G194610
Cla97C10G188860
Cla97C10G185890
Cla97C07G130250
Cla97C10G189400
Cla97C10G192610
Cla97C10G201810
Cla97C07G128450
Cla97C11G207960
Cla97C09G167210
Cla97C10G203080
Cla97C10G185760
Cla97C09G175040
Cla97C04G070540
Cla97C01G006050
Cla97C03G066380
Cla97C02G027610
Cla97C08G157740
Cla97C04G072030
Cla97C01G002770
Cla97C10G204360
Cla97C09G175590
Cla97C05G084090
Cla97C06G118410
Cla97C03G054770
Cla97C09G163820
Cla97C09G177680
Cla97C11G207340
Cla97C05G084320
Cla97C05G109210
Cla97C02G045850
Cla97C09G178750
Cla97C10G204940
Cla97C09G174880
Cla97C01G001870
Cla97C07G135370
Cla97C01G008510
Cla97C10G205010
Cla97C10G200060
Cla97C07G129090
Cla97C10G184960
Cla97C11G222340
Cla97C09G178280
Cla97C07G141850
Cla97C02G031140
Cla97C04G074060
Cla97C02G039790
Cla97C09G176760
Cla97C01G004340
Cla97C04G069430
Cla97C11G213110
Cla97C05G085050
Cla97C11G218120
Cla97C05G103350
Cla97C07G135990
Cla97C09G179480
Cla97C08G156910
Cla97C07G132340
Cla97C07G138060
Cla97C03G052150
Cla97C07G144430
Cla97C02G042000
Cla97C09G179150
Cla97C01G004960
Cla97C11G208930
Cla97C02G037420
Cla97C04G075330
Cla97C10G186520
Cla97C04G078570
Cla97C01G000040
Cla97C07G141140
Cla97C11G219650
Cla97C03G058750
Cla97C09G170330
Cla97C07G132960
Cla97C01G021170
Cla97C11G219380
Cla97C11G208400
Cla97C09G183640
Cla97C05G107300
Cla97C10G198270
Cla97C05G104960
Cla97C02G048720
Cla97C08G147630
Cla97C02G040530
Cla97C10G189870
Cla97C07G139080
Cla97C02G048090
Cla97C07G140430
Cla97C11G221060
Cla97C09G174050
Cla97C02G031960
Cla97C03G064910
Cla97C01G011400
Cla97C05G101460
Cla97C09G182110
Cla97C02G040390
Cla97C11G215400
Cla97C06G119400
Cla97C11G224500
Cla97C11G220080
Cla97C11G216170
Cla97C09G171260
Cla97C06G128000
Cla97C06G117530
Cla97C03G060740
Cla97C01G001120
Cla97C07G143160
Cla97C08G152140
Cla97C03G057330
Cla97C07G131080
Cla97C02G042820
Cla97C08G159170
Cla97C08G148110
Cla97C11G221930
Cla97C07G134100
Cla97C09G184450
Cla97C01G007080
Cla97C10G204000
Cla97C01G008250
Cla97C11G223570
Cla97C06G112310
Cla97C02G047370
Cla97C01G015030
Cla97C01G024110
Cla97C01G016990
Cla97C09G180600
Cla97C05G104140
Cla97C06G121830
Cla97C02G032090
Cla97C05G091900
Cla97C08G149240
Cla97C08G145540
Cla97C07G139700
Cla97C02G047950
Cla97C03G053360
Cla97C02G032320
Cla97C03G050940
Cla97C11G222620
Cla97C02G046020
Cla97C02G036430
Cla97C01G015870
Cla97C05G083200
Cla97C09G166500
Cla97C05G087180
Cla97C05G088520
Cla97C09G182930
Cla97C06G111150
Cla97C06G113940
Cla97C08G151550
Cla97C03G067030
Cla97C09G173520
Cla97C05G086580
Cla97C06G127290
Cla97C05G087230
Cla97C06G120010
Cla97C01G021430
Cla97C08G153950
Cla97C06G124920
Cla97C07G138540
Cla97C03G055400
Cla97C03G066330
Cla97C03G063620
Cla97C05G097990
Cla97C08G146220
Cla97C02G037740
Cla97C08G154450
Cla97C05G093670
Cla97C08G147570
Cla97C08G157180
Cla97C10G199150
Cla97C05G089690
Cla97C06G110200
Cla97C08G150200
Cla97C08G154980
Cla97C09G169880
Cla97C04G072540
Cla97C05G081170
Cla97C04G076250
Cla97C05G089340
Cla97C05G091290
Cla97C05G084520
Cla97C03G054750
Cla97C10G195810
Cla97C06G127740
Cla97C03G064070
Cla97C09G168820
Cla97C01G012880
Cla97C06G124210
Cla97C03G065300
Cla97C05G091120
Cla97C05G095630
Cla97C11G210620
Cla97C07G140370
Cla97C10G192890
Cla97C10G199840
Cla97C07G129900
Cla97C02G038820
Cla97C09G162970
Cla97C10G196390
Cla97C09G181350
Cla97C10G199860
Cla97C04G070940
Cla97C06G111630
Cla97C06G113160
Cla97C05G098060
Cla97C06G126500
Cla97C01G003880
Cla97C04G069140
Cla97C05G090650
Cla97C10G190940
Cla97C01G023700
Cla97C01G010100
Cla97C03G057470
Cla97C06G120820
Cla97C10G190490
Cla97C01G018470
Cla97C10G197440
Cla97C08G148650
Cla97C01G000280
Cla97C07G137060
Cla97C10G187900
Cla97C05G097560
Cla97C06G115640
Cla97C10G186050
Cla97C09G169060
Cla97C07G139850
Cla97C01G001620
Cla97C05G107140
Cla97C04G075230
Cla97C01G006930
Cla97C01G013450
Cla97C05G106810
Cla97C10G191720
Cla97C01G010810
Cla97C05G097380
Cla97C07G130590
Cla97C06G118330
Cla97C11G218850
Cla97C07G129680
Cla97C09G164460
Cla97C06G123250
Cla97C02G026370
Cla97C09G174290
Cla97C10G194800
Cla97C07G130040
Cla97C01G003710
Cla97C05G096380
Cla97C06G116690
Cla97C08G151610
Cla97C05G108340
Cla97C06G118590
Cla97C06G128240
Cla97C04G078710
Cla97C10G205730
Cla97C09G172920
Cla97C09G163160
Cla97C01G012410
Cla97C01G019240
Cla97C10G192400
Cla97C07G134740
Cla97C03G059200
Cla97C10G203290
Cla97C11G224740
Cla97C07G131710
Cla97C10G205190
Cla97C11G223770
Cla97C02G027400
Cla97C02G030170
Cla97C09G163780
Cla97C09G177720
Cla97C03G066500
Cla97C01G008720
Cla97C09G165780
Cla97C01G005710
Cla97C04G078940
Cla97C09G162780
Cla97C11G212470
Cla97C09G165250
Cla97C11G213700
Cla97C05G104430
Cla97C03G053160
Cla97C02G038580
Cla97C02G043250
Cla97C09G178120
Cla97C02G036630
Cla97C04G074740
Cla97C10G187590
Cla97C09G179830
Cla97C07G136070
Cla97C07G139920
Cla97C11G218080
Cla97C10G187040
Cla97C02G039180
Cla97C01G020100
Cla97C01G025550
Cla97C09G182480
Cla97C07G138380
Cla97C09G171760
Cla97C11G206680
Cla97C03G052690
Cla97C03G063020
Cla97C09G173890
Cla97C08G146020
Cla97C02G037580
Cla97C08G147770
Cla97C11G214160
Cla97C06G123620
Cla97C09G171490
Cla97C03G052340
Cla97C02G049640
Cla97C11G221380
Cla97C02G030910
Cla97C11G219020
Cla97C03G064270
Cla97C08G160740
Cla97C06G127160
Cla97C04G078770
Cla97C03G059940
Cla97C06G110120
Cla97C01G016760
Cla97C07G139160
Cla97C05G095430
Cla97C11G210420
Cla97C02G048110
Cla97C02G045340
Cla97C11G215610
Cla97C02G046600
Cla97C11G212860
Cla97C05G095380
Cla97C03G064890
Cla97C07G140600
Cla97C08G153420
Cla97C02G028720
Cla97C11G220160
Cla97C06G113760
Cla97C07G142600
Cla97C08G155860
Cla97C05G085900
Cla97C08G161030
Cla97C01G022670
Cla97C09G184220
Cla97C09G178820
Cla97C08G152480
Cla97C01G017960
Cla97C01G024630
Cla97C10G197600
Cla97C11G217610
Cla97C06G122990
Cla97C05G103910
Cla97C10G199730
Cla97C08G145660
Cla97C07G138400
Cla97C11G212130
Cla97C01G015440
Cla97C09G181760
Cla97C05G105420
Cla97C03G057100
Cla97C05G086280
Cla97C08G159700
Cla97C02G047230
Cla97C08G148320
Cla97C03G056850
Cla97C04G076870
Cla97C05G090260
Cla97C08G155130
Cla97C09G183940
Cla97C05G087880
Cla97C04G068560
Cla97C01G025940
Cla97C06G121970
Cla97C10G191520
Cla97C05G089950
Cla97C07G132660
Cla97C05G086420
Cla97C04G070330
Cla97C08G150500
Cla97C07G129660
Cla97C01G014310
Cla97C09G180410
Cla97C05G079980
Cla97C02G048930
Cla97C08G158070
Cla97C10G191290
Cla97C03G062030
Cla97C02G046180
Cla97C03G067200
Cla97C11G219920
Cla97C05G097810
Cla97C10G198120
Cla97C05G096140
Cla97C06G111050
Cla97C10G185330
Cla97C09G166330
Cla97C05G080140
Cla97C04G071060
Cla97C08G153850
Cla97C02G029800
Cla97C01G012250
Cla97C05G081810
Cla97C06G118860
Cla97C06G127460
Cla97C03G054410
Cla97C06G120200
Cla97C06G114100
Cla97C09G168320
Cla97C01G017150
Cla97C11G207530
Cla97C10G188120
Cla97C02G049320
Cla97C02G034980
Cla97C05G096850
Cla97C05G085240
Cla97C03G051190
Cla97C07G138520
Cla97C10G192170
Cla97C04G076590
Cla97C03G057930
Cla97C08G156620
Cla97C01G019000
Cla97C11G210090
Cla97C03G051440
Cla97C02G029110
Cla97C01G012920
Cla97C01G011560
Cla97C06G121150
Cla97C04G076040
Cla97C08G152810
Cla97C01G016200
Cla97C09G165010
Cla97C06G114810
Cla97C08G146010
Cla97C04G068910
Cla97C05G099500
Cla97C05G082730
Cla97C05G098450
Cla97C07G136270
Cla97C01G017370
Cla97C05G094170
Cla97C07G141400
Cla97C01G019910
Cla97C10G187200
Cla97C10G200760
Cla97C10G201410
Cla97C08G158910
Cla97C04G071800
Cla97C10G202690
Cla97C05G094280
Cla97C02G050510
Cla97C06G120780
Cla97C09G175630
Cla97C01G000740
Cla97C09G164050
Cla97C10G191880
Cla97C01G001290
Cla97C05G097480
Cla97C05G094820
Cla97C07G137630
Cla97C07G133990
Cla97C06G119290
Cla97C10G194100
Cla97C10G203120
Cla97C07G130940
Cla97C08G160500
Cla97C10G189310
Cla97C04G074970
Cla97C09G167500
Cla97C01G002670
Cla97C05G107750
Cla97C04G075000
Cla97C01G006740
Cla97C01G013640
Cla97C05G080800
Cla97C02G026650
Cla97C03G061150
Cla97C09G174730
Cla97C06G119870
Cla97C05G100900
Cla97C10G204690
Cla97C07G130360
Cla97C11G207670
Cla97C11G220360
Cla97C05G102220
Cla97C10G195760
Cla97C01G003100
Cla97C09G172880
Cla97C02G038280
Cla97C03G059430
Cla97C07G135460
Cla97C09G176640
Cla97C01G008020
Cla97C09G172770
Cla97C09G163330
Cla97C01G007900
Cla97C01G023830
Cla97C06G123800
Cla97C11G224280
Cla97C09G162060
Cla97C03G066310
Cla97C11G216850
Cla97C05G105620
Cla97C05G101750
Cla97C10G192230
Cla97C07G143820
Cla97C05G105990
Cla97C07G131900
Cla97C01G008680
Cla97C11G223100
Cla97C05G101280
Cla97C02G040930
Cla97C02G035550
Cla97C02G030700
Cla97C09G177110
Cla97C11G222850
Cla97C02G038130
Cla97C09G178590
Cla97C02G033240
Cla97C07G142880
Cla97C02G039660
Cla97C03G058470
Cla97C09G179640
Cla97C01G008970
Cla97C02G037950
Cla97C04G078040
Cla97C01G009080
Cla97C08G144770
Cla97C05G100480
Cla97C05G103660
Cla97C03G067440
[truncated: 16,857 more rows]

## Sheet: Exp.1
GeneID	DAP10-1_counts	DAP10-1_fpkm	DAP18-1_counts	DAP18-1_fpkm	DAP26-1_counts	DAP26-1_fpkm	DAP34-1_counts	DAP34-1_fpkm	Chr	Start	End	Description	Biological Process	Cellular Component	Molecular Function	KO_ID(KO_name)	KEGG_Pathway
Cla97C00G000010	8517	50.6887	6259	27.15	3257	19.1529	2103	9.74581	Cla97Scf002	38220	39863	scarecrow-like protein 15	GO:0006355//regulation of transcription, DNA-templated; GO:0044767//single-organism developmental process	-	-	no KO assigned | (RefSeq) scarecrow-like protein 15	http://www.genome.jp/dbget-bin/www_bget?cmo:103494368
Cla97C00G000020	4138	29.8577	6733	35.4092	5673	40.4457	7628	42.858	Cla97Scf002	97482	101120	probable protein phosphatase 2c 80	-	-	GO:0016787//hydrolase activity	K17508 protein phosphatase PTC7 [EC:3.1.3.16] | (RefSeq) probable protein phosphatase 2C 80	http://www.genome.jp/dbget-bin/www_bget?cmo:103494367
Cla97C00G000030	1305	10.5874	1114	6.58726	594	4.76166	418	2.64064	Cla97Scf002	104919	108208	zinc finger protein magpie	-	-	GO:0003676//nucleic acid binding; GO:0046872//metal ion binding	no KO assigned | (RefSeq) protein indeterminate-domain 1-like	http://www.genome.jp/dbget-bin/www_bget?cmo:103494366
Cla97C00G000040	2795	12.9116	5038	16.9629	4181	19.0842	6464	23.2518	Cla97Scf002	134248	148754	dna-directed rna polymerase iii subunit rpc5	GO:0006351//transcription, DNA-templated	GO:0005634//nucleus	GO:0003899//DNA-directed RNA polymerase activity	K14721 DNA-directed RNA polymerase III subunit RPC5 | (RefSeq) DNA-directed RNA polymerase III subun	http://www.genome.jp/dbget-bin/www_bget?cmo:103494365
Cla97C00G000050	1989	15.7833	2838	16.4141	2332	18.2846	2514	15.534	Cla97Scf002	155189	156421	Pentatricopeptide repeat-containing protein At4g36680, mitochondrial	-	-	-	no KO assigned | (RefSeq) pentatricopeptide repeat-containing protein At4g36680, mitochondrial	http://www.genome.jp/dbget-bin/www_bget?cmo:103494372
Cla97C00G000060	769	14.7531	340	4.75418	212	4.01869	159	2.37524	Cla97Scf002	157479	158129	transmembrane protein 97-like	-	GO:0016021//integral component of membrane	-	no KO assigned | (RefSeq) transmembrane protein 97-like	http://www.genome.jp/dbget-bin/www_bget?cmo:103494373
Cla97C00G000070	1078	11.7585	169	1.34357	164	1.76755	495	4.2043	Cla97Scf002	161201	163317	40s ribosomal protein sa-like	GO:0000028//ribosomal small subunit assembly; GO:0006412//translation	GO:0022627//cytosolic small ribosomal subunit	GO:0003735//structural constituent of ribosome	K02998 small subunit ribosomal protein SAe | (RefSeq) 40S ribosomal protein SA-like	http://www.genome.jp/dbget-bin/www_bget?cmo:103494374
Cla97C00G000090	3110	32.614	2177	16.6396	1385	14.3512	1098	8.96605	Cla97Scf002	174449	175381	---	-	-	-	no KO assigned | (RefSeq) transcription repressor OFP7	http://www.genome.jp/dbget-bin/www_bget?cmo:103494376
Cla97C00G000100	5185	31.0282	9004	39.2722	9348	55.2739	12321	57.4128	Cla97Scf005	72826	84700	probable apyrase 6 isoform x1	-	GO:0016021//integral component of membrane	GO:0016787//hydrolase activity	K01510 apyrase [EC:3.6.1.5] | (RefSeq) probable apyrase 6	http://www.genome.jp/dbget-bin/www_bget?cmo:103485786
Cla97C00G000110	5700	43.2326	6339	35.0427	2678	20.0697	1861	10.991	Cla97Scf006	30740	32029	cbl-interacting serine threonine-protein kinase 14-like	GO:0006468//protein phosphorylation; GO:0007165//signal transduction	GO:0005773//vacuole; GO:0009506//plasmodesma	GO:0004674//protein serine/threonine kinase activity; GO:0005524//ATP binding	no KO assigned | (RefSeq) CBL-interacting serine/threonine-protein kinase 14	http://www.genome.jp/dbget-bin/www_bget?cmo:103502190
Cla97C00G000120	2437	11.5524	2215	7.65299	982	4.59961	494	1.82347	Cla97Scf006	67939	70002	u-box domain-containing protein 16-like	GO:0016567//protein ubiquitination	GO:0005634//nucleus; GO:0005737//cytoplasm	GO:0004842//ubiquitin-protein transferase activity	no KO assigned | (RefSeq) U-box domain-containing protein 16	http://www.genome.jp/dbget-bin/www_bget?cmo:103501453
Cla97C00G000130	6759	43.3081	16195	75.6326	13723	86.8819	17334	86.4849	Cla97Scf007	1731	5982	protein detoxification 40-like	GO:0006855//drug transmembrane transport	GO:0016021//integral component of membrane	GO:0015238//drug transmembrane transporter activity; GO:0015297//antiporter activity	K03327 multidrug resistance protein, MATE family | (RefSeq) protein DETOXIFICATION 40-like	http://www.genome.jp/dbget-bin/www_bget?cmo:103495593
Cla97C00G000140	328	2.09343	483	2.24684	163	1.02793	76	0.377704	Cla97Scf007	20019	24255	mate efflux family protein	GO:0006855//drug transmembrane transport	GO:0016021//integral component of membrane	GO:0015238//drug transmembrane transporter activity; GO:0015297//antiporter activity	K03327 multidrug resistance protein, MATE family | (RefSeq) protein DETOXIFICATION 40-like	http://www.genome.jp/dbget-bin/www_bget?cmo:103495593
Cla97C00G000150	65194	214.772	225849	542.287	144805	471.353	162844	417.73	Cla97Scf007	31457	38602	aconitate cytoplasmic	GO:0006097//glyoxylate cycle	GO:0005737//cytoplasm	GO:0003994//aconitate hydratase activity; GO:0046872//metal ion binding; GO:0051539//4 iron, 4 sulfur cluster binding	K01681 aconitate hydratase [EC:4.2.1.3] | (RefSeq) aconitate hydratase, cytoplasmic	http://www.genome.jp/dbget-bin/www_bget?cmo:103495599
Cla97C00G000160	2005	52.7348	2038	39.0686	1658	43.0885	1780	36.455	Cla97Scf007	46576	46947	-	-	-	-	no KO assigned | (RefSeq) uncharacterized LOC103495597	http://www.genome.jp/dbget-bin/www_bget?cmo:103495597
Cla97C00G000170	399	1.47875	389	1.05078	302	1.10592	495	1.4285	Cla97Scf007	51606	59060	protein rrp6-like 3 isoform x1	GO:0090305//nucleic acid phosphodiester bond hydrolysis	GO:0005622//intracellular; GO:0016021//integral component of membrane	GO:0000166//nucleotide binding; GO:0003676//nucleic acid binding; GO:0008408//3'-5' exonuclease activity	K12951 cobalt/nickel-transporting P-type ATPase D [EC:7.2.2.-] | (RefSeq) protein RRP6-like 3	http://www.genome.jp/dbget-bin/www_bget?cmo:103495596
Cla97C00G000190	1185	9.47246	2420	14.0994	2872	22.6841	3449	21.468	Cla97Scf007	71912	74976	probable beta- -galactosyltransferase 2 isoform x1	GO:0006486//protein glycosylation	GO:0000139//Golgi membrane; GO:0016021//integral component of membrane	GO:0008378//galactosyltransferase activity	K20855 beta-1,3-galactosyltransferase 1/2/3/4/5/7/8 [EC:2.4.1.-] | (RefSeq) probable beta-1,3-galact	http://www.genome.jp/dbget-bin/www_bget?cmo:103495600
Cla97C00G000250	3	0.0474962	0	0	1	0.0156434	1	0.012328	Cla97Scf016	13815	14432	probable galacturonosyltransferase-like 7	GO:0000271//polysaccharide biosynthetic process	GO:0005794//Golgi apparatus	GO:0016757//transferase activity, transferring glycosyl groups	no KO assigned | (RefSeq) probable galacturonosyltransferase-like 7	http://www.genome.jp/dbget-bin/www_bget?cmo:103494747
Cla97C00G000280	494	1.50573	6	0.0133295	15	0.0451758	21	0.0498419	Cla97Scf018	9077	20484	condensin complex subunit 3	GO:0007076//mitotic chromosome condensation	GO:0000796//condensin complex; GO:0009506//plasmodesma	-	K06678 condensin complex subunit 3 | (RefSeq) condensin complex subunit 3	http://www.genome.jp/dbget-bin/www_bget?cmo:103499307
Cla97C00G000290	904	24.5693	5630	111.525	4352	116.871	3874	81.9856	Cla97Scf020	3249	3898	-	-	-	-	-	-
Cla97C00G000300	9579	36.2846	15570	42.9864	11044	41.3353	15909	46.9244	Cla97Scf020	4029	10506	e3 ubiquitin-protein ligase rbbp6	-	GO:0005634//nucleus	GO:0003676//nucleic acid binding; GO:0008270//zinc ion binding; GO:0016874//ligase activity	K10624 E3 ubiquitin-protein ligase RBBP6 [EC:2.3.2.27] | (RefSeq) E3 ubiquitin-protein ligase RBBP6-	http://www.genome.jp/dbget-bin/www_bget?cmo:103490875
Cla97C00G000310	550	5.48554	693	5.03769	731	7.2039	1075	8.34872	Cla97Scf020	15014	18356	formyltetrahydrofolate deformylase mitochondrial	GO:0006189//'de novo' IMP biosynthetic process	-	GO:0008864//formyltetrahydrofolate deformylase activity; GO:0016597//amino acid binding; GO:0016742//hydroxymethyl-, formyl- and related transferase activity	K01433 formyltetrahydrofolate deformylase [EC:3.5.1.10] | (RefSeq) formyltetrahydrofolate deformylas	http://www.genome.jp/dbget-bin/www_bget?cmo:103490874
Cla97C00G000340	7	0.106681	8	0.0888632	1	0.0150586	2	0.0237342	Cla97Scf024	8145	9062	Putative GEM-like protein 8	-	-	-	no KO assigned | (RefSeq) putative GEM-like protein 8	http://www.genome.jp/dbget-bin/www_bget?cmo:103502808
Cla97C00G000350	9174	131.807	1694	17.7392	1167	16.567	812	9.08426	Cla97Scf024	18847	20228	GEM-like protein 4	-	-	-	no KO assigned | (RefSeq) GEM-like protein 4	http://www.genome.jp/dbget-bin/www_bget?cmo:103502800
Cla97C00G000360	1234	8.80651	937	4.87382	1113	7.84832	3364	18.6939	Cla97Scf024	21270	23553	transmembrane protein 53	-	GO:0016020//membrane	GO:0016787//hydrolase activity	no KO assigned | (RefSeq) transmembrane protein 53	http://www.genome.jp/dbget-bin/www_bget?cmo:103502788
Cla97C00G000370	261	1.53098	92	0.393332	88	0.510042	148	0.675999	Cla97Scf029	11055	18744	ctp synthase-like isoform x1	GO:0006541//glutamine metabolic process; GO:0044210//'de novo' CTP biosynthetic process	GO:0005829//cytosol; GO:0016021//integral component of membrane	GO:0003883//CTP synthase activity; GO:0005524//ATP binding	K01937 CTP synthase [EC:6.3.4.2] | (RefSeq) CTP synthase-like	http://www.genome.jp/dbget-bin/www_bget?cmo:103484227
Cla97C00G000380	4	0.0262487	15	0.0717432	4	0.0259359	16	0.0817566	Cla97Scf031	6535	8499	probable rna-dependent rna polymerase 1	GO:0001172//transcription, RNA-templated	-	GO:0000166//nucleotide binding; GO:0003676//nucleic acid binding; GO:0003968//RNA-directed RNA polymerase activity	K11699 RNA-dependent RNA polymerase [EC:2.7.7.48] | (RefSeq) RDR1a; RNA-dependent RNA polymerase 1	http://www.genome.jp/dbget-bin/www_bget?cmo:103502906
Cla97C00G000400	9	0.209662	9	0.152813	0	0	2	0.0362795	Cla97Scf031	10110	10529	rna-dependent rna polymerase 1	GO:0001172//transcription, RNA-templated; GO:0009615//response to virus; GO:0009751//response to salicylic acid; GO:0010025//wax biosynthetic process; GO:0030422//production of siRNA involved in RNA interference; GO:0060148//positive regulation of posttranscriptional gene silencing	GO:0005634//nucleus	GO:0000166//nucleotide binding; GO:0003676//nucleic acid binding; GO:0003968//RNA-directed RNA polymerase activity	K11699 RNA-dependent RNA polymerase [EC:2.7.7.48] | (RefSeq) RDR1a; RNA-dependent RNA polymerase 1	http://www.genome.jp/dbget-bin/www_bget?cmo:103502906
Cla97C00G000420	1	0.0465915	0	0	0	0	0	0	Cla97Scf032	18069	18278	u-box domain-containing protein 16	GO:0016567//protein ubiquitination	GO:0005634//nucleus; GO:0005737//cytoplasm	GO:0004842//ubiquitin-protein transferase activity	no KO assigned | (RefSeq) U-box domain-containing protein 16	http://www.genome.jp/dbget-bin/www_bget?cmo:103501453
Cla97C00G000440	2096	9.1024	5680	17.9785	2709	11.6243	2474	8.36602	Cla97Scf036	6699	10610	monosaccharide-sensing protein 2	GO:0015992//proton transport; GO:0046323//glucose import; GO:0055114//oxidation-reduction process; GO:1904659//glucose transmembrane transport	GO:0005887//integral component of plasma membrane	GO:0005351//sugar:proton symporter activity; GO:0005355//glucose transmembrane transporter activity; GO:0032440//2-alkenal reductase [NAD(P)] activity	no KO assigned | (RefSeq) monosaccharide-sensing protein 2	http://www.genome.jp/dbget-bin/www_bget?cmo:103490449
Cla97C00G000450	8	0.395322	0	0	0	0	0	0	Cla97Scf040	442	968	nadp-dependent d-sorbitol-6-phosphate dehydrogenase-like	GO:0055114//oxidation-reduction process	-	GO:0016491//oxidoreductase activity	no KO assigned | (RefSeq) NADP-dependent D-sorbitol-6-phosphate dehydrogenase-like	http://www.genome.jp/dbget-bin/www_bget?cmo:103490341
Cla97C00G000490	1	0.0247076	3	0.0540248	1	0.0244132	0	0	Cla97Scf047	5329	7971	---	-	-	-	K15728 phosphatidate phosphatase LPIN [EC:3.1.3.4] | (RefSeq) phosphatidate phosphatase PAH1	http://www.genome.jp/dbget-bin/www_bget?cmo:103489820
Cla97C00G000550	81	0.800527	7	0.0504231	2	0.0195305	8	0.0615652	Cla97Scf082	565	1933	protein nap1 isoform x1	GO:0007015//actin filament organization; GO:0009825//multidimensional cell growth; GO:0010090//trichome morphogenesis; GO:0045893//positive regulation of transcription, DNA-templated	GO:0005634//nucleus; GO:0005789//endoplasmic reticulum membrane	-	K05750 NCK-associated protein 1 | (RefSeq) protein NAP1	http://www.genome.jp/dbget-bin/www_bget?cmo:103498253
Cla97C01G000010	8709	111.825	27695	259.187	22550	286.095	27358	273.533	Cla97Chr01	2024	5796	mitochondrial import inner membrane translocase subunit tim22-like	GO:0033365//protein localization to organelle; GO:0071806//protein transmembrane transport	GO:0009941//chloroplast envelope; GO:0016021//integral component of membrane	GO:0015266//protein channel activity	no KO assigned | (RefSeq) uncharacterized LOC103482996	http://www.genome.jp/dbget-bin/www_bget?cmo:103482996
Cla97C01G000020	57	1.75378	885	19.8465	1169	35.5391	533	12.7697	Cla97Chr01	8500	8817	-	-	-	-	no KO assigned | (RefSeq) uncharacterized LOC103482998	http://www.genome.jp/dbget-bin/www_bget?cmo:103482998
Cla97C01G000030	616	3.96258	254	1.19089	270	1.71614	425	2.12883	Cla97Chr01	12788	23469	membrane-bound transcription factor site-2 protease homolog isoform x1	GO:0006508//proteolysis	GO:0016021//integral component of membrane	GO:0004222//metalloendopeptidase activity	K07765 S2P endopeptidase [EC:3.4.24.85] | (RefSeq) membrane-bound transcription factor site-2 protea	http://www.genome.jp/dbget-bin/www_bget?cmo:103482997
Cla97C01G000040	12353	97.7867	17067	98.4704	11035	86.3124	14220	87.652	Cla97Chr01	25471	33326	npl4-like protein 1	GO:0006511//ubiquitin-dependent protein catabolic process	GO:0005634//nucleus	GO:0031625//ubiquitin protein ligase binding; GO:0043130//ubiquitin binding	K14015 nuclear protein localization protein 4 homolog | (RefSeq) NPL4-like protein 1	http://www.genome.jp/dbget-bin/www_bget?cmo:103483000
Cla97C01G000050	3183	40.2366	4404	40.5764	3264	40.7689	3510	34.5499	Cla97Chr01	36786	37812	uncharacterized protein loc103483001	-	-	GO:0016787//hydrolase activity	no KO assigned | (RefSeq) uncharacterized LOC103483001	http://www.genome.jp/dbget-bin/www_bget?cmo:103483001
Cla97C01G000060	2004	30.8295	1224	13.7243	642	9.75882	526	6.301	Cla97Chr01	41094	41729	protein yls9	GO:0006952//defense response; GO:0007165//signal transduction	GO:0009506//plasmodesma; GO:0016021//integral component of membrane; GO:0046658//anchored component of plasma membrane	GO:0004871//signal transducer activity	no KO assigned | (RefSeq) NDR1/HIN1-like protein 12	http://www.genome.jp/dbget-bin/www_bget?cmo:103483002
Cla97C01G000070	1070	4.97109	3400	11.513	1356	6.22473	1611	5.82798	Cla97Chr01	46070	50585	two-component response regulator-like aprr5 isoform x1	GO:0000160//phosphorelay signal transduction system	GO:0005622//intracellular	-	K12130 pseudo-response regulator 5 | (RefSeq) two-component response regulator-like APRR5	http://www.genome.jp/dbget-bin/www_bget?cmo:103483004
Cla97C01G000090	3397	39.9964	5781	49.61	5796	67.429	7867	72.1255	Cla97Chr01	58798	63667	serine arginine-rich splicing factor sr34a-like isoform x1	GO:0006414//translational elongation	GO:0005730//nucleolus; GO:0005829//cytosol; GO:0005840//ribosome	GO:0000166//nucleotide binding; GO:0003676//nucleic acid binding; GO:0003735//structural constituent of ribosome	K12890 splicing factor, arginine/serine-rich 1 | (RefSeq) serine/arginine-rich splicing factor SR34A	http://www.genome.jp/dbget-bin/www_bget?cmo:103483084
Cla97C01G000100	95	1.83333	47	0.661084	292	5.56794	1857	27.9052	Cla97Chr01	68973	69479	-	-	-	-	no KO assigned | (RefSeq) uncharacterized LOC103483007	http://www.genome.jp/dbget-bin/www_bget?cmo:103483007
Cla97C01G000110	66	0.944091	367	3.82628	7271	102.768	26419	294.267	Cla97Chr01	69753	70532	small heat shock chloroplastic	-	GO:0009507//chloroplast	-	K13993 HSP20 family protein | (RefSeq) small heat shock protein, chloroplastic	http://www.genome.jp/dbget-bin/www_bget?cmo:103483006
Cla97C01G000120	1869	83.5009	3928	127.907	2879	127.092	3751	130.492	Cla97Chr01	71759	78458	uncharacterized protein tcm_047014	-	GO:0016021//integral component of membrane	-	no KO assigned | (RefSeq) uncharacterized LOC103483008	http://www.genome.jp/dbget-bin/www_bget?cmo:103483008
Cla97C01G000130	14271	53.3145	21998	59.8983	16849	62.1953	23996	69.8046	Cla97Chr01	83372	93251	-	-	-	-	no KO assigned | (RefSeq) uncharacterized LOC103483009	http://www.genome.jp/dbget-bin/www_bget?cmo:103483009
Cla97C01G000140	396	2.3187	108	0.460908	145	0.838901	130	0.592717	Cla97Chr01	98078	101141	cdpk-related kinase 4-like	GO:0009738//abscisic acid-activated signaling pathway; GO:0018105//peptidyl-serine phosphorylation; GO:0035556//intracellular signal transduction; GO:0046777//protein autophosphorylation	GO:0005634//nucleus; GO:0005737//cytoplasm; GO:0005886//plasma membrane	GO:0004683//calmodulin-dependent protein kinase activity; GO:0005516//calmodulin binding; GO:0005524//ATP binding; GO:0009931//calcium-dependent protein serine/threonine kinase activity	no KO assigned | (RefSeq) CDPK-related kinase 6	http://www.genome.jp/dbget-bin/www_bget?cmo:103482994
Cla97C01G000150	1087	43.7672	218	6.3976	203	8.07624	209	6.5527	Cla97Chr01	102252	102494	auxin-responsive protein saur32	GO:0009733//response to auxin	-	-	K14488 SAUR family protein | (RefSeq) auxin-responsive protein SAUR32	http://www.genome.jp/dbget-bin/www_bget?cmo:103498796
Cla97C01G000160	778	36.2482	180	6.11252	109	5.01795	196	7.11078	Cla97Chr01	102525	102734	-	-	-	-	-	-
Cla97C01G000170	9683	244.808	12852	236.825	7461	186.383	7375	145.188	Cla97Chr01	108414	110098	ubiquitin-60s ribosomal protein l40	GO:0006412//translation; GO:0009793//embryo development ending in seed dormancy; GO:0016567//protein ubiquitination	GO:0005730//nucleolus; GO:0022625//cytosolic large ribosomal subunit	GO:0003735//structural constituent of ribosome	K02927 large subunit ribosomal protein L40e | (RefSeq) ubiquitin-60S ribosomal protein L40	http://www.genome.jp/dbget-bin/www_bget?cmo:103482990
Cla97C01G000180	427	3.66479	276	1.72652	133	1.12789	72	0.481181	Cla97Chr01	110480	112443	pyridoxal chloroplastic	GO:0055114//oxidation-reduction process	-	GO:0016491//oxidoreductase activity	K05275 pyridoxine 4-dehydrogenase [EC:1.1.1.65] | (RefSeq) pyridoxal reductase, chloroplastic	http://www.genome.jp/dbget-bin/www_bget?cmo:103482991
Cla97C01G000190	1	0.0486777	2	0.0709579	4	0.19239	6	0.227424	Cla97Chr01	113527	114709	-	-	-	-	K01057 6-phosphogluconolactonase [EC:3.1.1.31] | (RefSeq) probable 6-phosphogluconolactonase 4, chlo	http://www.genome.jp/dbget-bin/www_bget?cmo:103482992
Cla97C01G000200	9639	97.0268	24792	181.892	10165	101.102	7657	60.0168	Cla97Chr01	116403	118967	probable 6-phosphogluconolactonase chloroplastic	GO:0005975//carbohydrate metabolic process; GO:0006098//pentose-phosphate shunt; GO:0098542//defense response to other organism	GO:0009507//chloroplast	GO:0016853//isomerase activity; GO:0017057//6-phosphogluconolactonase activity	K01057 6-phosphogluconolactonase [EC:3.1.1.31] | (RefSeq) probable 6-phosphogluconolactonase 4, chlo	http://www.genome.jp/dbget-bin/www_bget?cmo:103482989
Cla97C01G000210	2659	50.419	3635	50.2368	3503	65.6311	4658	68.775	Cla97Chr01	119095	121741	-	-	-	-	-	-
Cla97C01G000220	10764	64.1787	11815	51.3443	12955	76.3217	19274	89.4837	Cla97Chr01	121848	126538	gtpase-activating protein gyp7 isoform x1	GO:0006886//intracellular protein transport; GO:0031338//regulation of vesicle fusion; GO:0090630//activation of GTPase activity	GO:0005622//intracellular; GO:0012505//endomembrane system; GO:0016021//integral component of membrane	GO:0005096//GTPase activator activity; GO:0017137//Rab GTPase binding	no KO assigned | (RefSeq) GTPase-activating protein gyp7-like	http://www.genome.jp/dbget-bin/www_bget?cmo:103482988
Cla97C01G000230	5241	126.615	8637	152.081	5210	124.366	5202	97.8579	Cla97Chr01	127940	129517	cytochrome b5 isoform e	GO:0055085//transmembrane transport; GO:0055114//oxidation-reduction process	GO:0016021//integral component of membrane	GO:0004128//cytochrome-b5 reductase activity, acting on NAD(P)H; GO:0020037//heme binding; GO:0046872//metal ion binding	K23490 cytochrome b5 | (RefSeq) cytochrome b5	http://www.genome.jp/dbget-bin/www_bget?cmo:103482987
Cla97C01G000240	3346	27.8384	9913	60.1125	9388	77.1765	14617	94.696	Cla97Chr01	133133	135688	atpase family aaa domain-containing protein 1 isoform x2	GO:0031122//cytoplasmic microtubule organization	GO:0005634//nucleus; GO:0016021//integral component of membrane	GO:0005524//ATP binding; GO:0008568//microtubule-severing ATPase activity	K22530 ATPase family AAA domain-containing protein 1 [EC:3.6.1.-] | (RefSeq) ATPase family AAA domai	http://www.genome.jp/dbget-bin/www_bget?cmo:103482976
Cla97C01G000250	64	1.65659	106	1.99978	69	1.76472	82	1.65273	Cla97Chr01	136863	137546	-	-	-	-	-	-
Cla97C01G000260	228	1.5524	407	2.01978	417	2.80542	671	3.55751	Cla97Chr01	137724	139160	aaa-atpase at2g46620-like	-	GO:0016021//integral component of membrane	GO:0005524//ATP binding	K08900 mitochondrial chaperone BCS1 | (RefSeq) AAA-ATPase At2g46620-like	http://www.genome.jp/dbget-bin/www_bget?cmo:103482977
Cla97C01G000270	23950	169.806	26182	135.298	16789	117.616	19255	106.303	Cla97Chr01	145320	149060	molybdate-anion transporter-like	GO:0015689//molybdate ion transport	GO:0005768//endosome; GO:0005774//vacuolar membrane; GO:0005802//trans-Golgi network; GO:0016021//integral component of membrane	GO:0015098//molybdate ion transmembrane transporter activity	no KO assigned | (RefSeq) molybdate-anion transporter	http://www.genome.jp/dbget-bin/www_bget?cmo:103482978
Cla97C01G000280	43	2.59705	8	0.352162	12	0.71612	41	1.92819	Cla97Chr01	150229	150942	-	-	-	-	no KO assigned | (RefSeq) protein yippee-like At4g27745	http://www.genome.jp/dbget-bin/www_bget?cmo:103482979
Cla97C01G000290	1662	50.6585	3449	76.6223	2172	65.4145	2722	64.6046	Cla97Chr01	153308	153931	Protein yippee-like At4g27745	-	-	-	no KO assigned | (RefSeq) protein yippee-like At4g27745	http://www.genome.jp/dbget-bin/www_bget?cmo:103482979
Cla97C01G000300	1181	12.6286	2730	21.2769	2167	22.8959	3602	29.9918	Cla97Chr01	157203	159503	uncharacterized protein loc101204796	GO:0006109//regulation of carbohydrate metabolic process	-	-	no KO assigned | (RefSeq) uncharacterized LOC103482980	http://www.genome.jp/dbget-bin/www_bget?cmo:103482980
Cla97C01G000310	2272	26.3698	1587	13.4251	855	9.80523	810	7.32045	Cla97Chr01	164296	165564	dof zinc finger isoform x1	GO:0006355//regulation of transcription, DNA-templated	-	GO:0003677//DNA binding	no KO assigned | (RefSeq) dof zinc finger protein DOF4.6-like	http://www.genome.jp/dbget-bin/www_bget?cmo:103482981
Cla97C01G000320	629	5.98083	272	1.88504	287	2.69641	391	2.89496	Cla97Chr01	178616	180816	histone-lysine n-methyltransferase atxr6	GO:0006275//regulation of DNA replication; GO:0009901//anther dehiscence; GO:0070734//histone H3-K27 methylation	GO:0005634//nucleus	GO:0008270//zinc ion binding; GO:0046976//histone methyltransferase activity (H3-K27 specific)	no KO assigned | (RefSeq) histone-lysine N-methyltransferase ATXR6	http://www.genome.jp/dbget-bin/www_bget?cmo:103482982
Cla97C01G000330	30	0.615359	6	0.0897015	2	0.0405351	15	0.239582	Cla97Chr01	181243	183478	-	-	-	-	-	-
Cla97C01G000340	7697	31.7358	919	2.76175	253	1.03072	152	0.488007	Cla97Chr01	195624	199693	WD repeat-containing protein 44	-	-	-	no KO assigned | (RefSeq) WD repeat-containing protein 44-like	http://www.genome.jp/dbget-bin/www_bget?cmo:103482983
Cla97C01G000350	25349	94.8089	29633	80.7802	15173	56.0729	17970	52.3348	Cla97Chr01	213861	216580	importin subunit beta-1	GO:0000059//protein import into nucleus, docking; GO:0000060//protein import into nucleus, translocation; GO:0006607//NLS-bearing protein import into nucleus; GO:0006610//ribosomal protein import into nucleus	GO:0009507//chloroplast; GO:0031965//nuclear membrane; GO:0034399//nuclear periphery	GO:0008139//nuclear localization sequence binding; GO:0008536//Ran GTPase binding; GO:0008565//protein transporter activity	K14293 importin subunit beta-1 | (RefSeq) importin subunit beta-1	http://www.genome.jp/dbget-bin/www_bget?cmo:103482973
Cla97C01G000360	116	2.55624	243	3.90293	123	2.67819	162	2.77979	Cla97Chr01	217264	218591	-	-	-	-	-	-
Cla97C01G000370	5783	52.3909	11889	78.5034	8561	76.6337	12242	86.3593	Cla97Chr01	218728	227169	acyl- -binding domain-containing protein 1-like	-	GO:0016021//integral component of membrane	GO:0000062//fatty-acyl-CoA binding	no KO assigned | (RefSeq) acyl-CoA-binding domain-containing protein 1	http://www.genome.jp/dbget-bin/www_bget?cmo:103482974
Cla97C01G000380	42	1.73391	52	1.56467	21	0.856624	36	1.15727	Cla97Chr01	230389	231138	-	-	-	-	-	-
Cla97C01G000390	17722	66.2828	16146	44.0143	10450	38.6187	15463	45.0336	Cla97Chr01	231309	234091	importin subunit beta-1	GO:0000059//protein import into nucleus, docking; GO:0000060//protein import into nucleus, translocation; GO:0006607//NLS-bearing protein import into nucleus; GO:0006610//ribosomal protein import into nucleus	GO:0009507//chloroplast; GO:0031965//nuclear membrane; GO:0034399//nuclear periphery	GO:0008139//nuclear localization sequence binding; GO:0008536//Ran GTPase binding; GO:0008565//protein transporter activity	K14293 importin subunit beta-1 | (RefSeq) importin subunit beta-1	http://www.genome.jp/dbget-bin/www_bget?cmo:103482973
Cla97C01G000400	16	0.669006	2	0.060951	0	0	0	0	Cla97Chr01	236312	236797	-	-	-	-	-	-
Cla97C01G000410	614	3.47054	711	2.92914	930	5.19404	1561	6.87047	Cla97Chr01	248659	253441	nephrocystin-3 isoform x1	-	GO:0016021//integral component of membrane	-	no KO assigned | (RefSeq) nephrocystin-3	http://www.genome.jp/dbget-bin/www_bget?cmo:103482972
Cla97C01G000420	1330	9.6823	3027	16.0613	2347	16.8824	3875	21.9661	Cla97Chr01	257506	259634	uncharacterized protein loc100805767 isoform x1	-	GO:0016021//integral component of membrane	-	no KO assigned | (RefSeq) uncharacterized LOC103482971	http://www.genome.jp/dbget-bin/www_bget?cmo:103482971
Cla97C01G000430	3059	24.7559	3055	18.0199	2082	16.6484	2705	17.046	Cla97Chr01	260804	264853	aminoacrylate hydrolase	-	GO:0016021//integral component of membrane	GO:0016787//hydrolase activity	no KO assigned | (RefSeq) putative aminoacrylate hydrolase RutD	http://www.genome.jp/dbget-bin/www_bget?cmo:103482970
Cla97C01G000440	50	0.937185	13	0.177599	0	0	0	0	Cla97Chr01	267282	268839	-	-	-	-	no KO assigned | (RefSeq) uncharacterized LOC103482969	http://www.genome.jp/dbget-bin/www_bget?cmo:103482969
Cla97C01G000450	114	1.04438	120	0.801267	56	0.506916	95	0.677693	Cla97Chr01	272208	274012	Protein IQ-DOMAIN 1	-	-	-	no KO assigned | (RefSeq) protein IQ-DOMAIN 1-like	http://www.genome.jp/dbget-bin/www_bget?cmo:103482968
Cla97C01G000460	5723	43.007	11015	60.331	8552	63.5003	12184	71.2951	Cla97Chr01	277465	281578	protein defective in meristem silencing 3-like	GO:0070921//regulation of production of siRNA involved in chromatin silencing by small RNA; GO:0080188//RNA-directed DNA methylation	GO:0000419//DNA-directed RNA polymerase V complex	GO:0042803//protein homodimerization activity	no KO assigned | (RefSeq) protein DEFECTIVE IN MERISTEM SILENCING 3	http://www.genome.jp/dbget-bin/www_bget?cmo:103482966
Cla97C01G000470	7763	32.6267	29788	91.2484	22726	94.3755	32613	106.73	Cla97Chr01	286480	289835	dipeptidyl aminopeptidase 4	GO:0006508//proteolysis	GO:0005829//cytosol	GO:0008236//serine-type peptidase activity	K01278 dipeptidyl-peptidase 4 [EC:3.4.14.5] | (RefSeq) dipeptidyl aminopeptidase 4	http://www.genome.jp/dbget-bin/www_bget?cmo:103482965
Cla97C01G000480	11171	60.2201	13315	52.3156	3027	16.1233	1501	6.30064	Cla97Chr01	294519	299975	probable pectinesterase pectinesterase inhibitor 34	GO:0042545//cell wall modification; GO:0043086//negative regulation of catalytic activity; GO:0045490//pectin catabolic process	GO:0005618//cell wall; GO:0016021//integral component of membrane	GO:0030599//pectinesterase activity; GO:0045330//aspartyl esterase activity; GO:0046910//pectinesterase inhibitor activity	no KO assigned | (RefSeq) probable pectinesterase/pectinesterase inhibitor 61	http://www.genome.jp/dbget-bin/www_bget?cmo:103482964
Cla97C01G000490	11379	116.337	20705	154.287	19833	200.353	39437	313.959	Cla97Chr01	314295	318296	---	-	-	-	no KO assigned | (RefSeq) protein BOBBER 1	http://www.genome.jp/dbget-bin/www_bget?cmo:103482963
Cla97C01G000500	13079	150.728	4025	33.8085	6230	70.9414	8052	72.2565	Cla97Chr01	330563	333049	-	-	-	-	no KO assigned | (RefSeq) two-component response regulator-like APRR7	http://www.genome.jp/dbget-bin/www_bget?cmo:103482962
Cla97C01G000510	9728	28.4802	11276	24.0611	9188	26.5787	15060	34.332	Cla97Chr01	337277	345360	-	-	-	-	K22909 zinc finger CCCH domain-containing protein 13 | (RefSeq) uncharacterized protein DDB_G0283697	http://www.genome.jp/dbget-bin/www_bget?cmo:103482960
Cla97C01G000520	1500	53.1751	1632	42.1675	887	31.0695	927	25.5889	Cla97Chr01	351073	354172	-	-	-	-	no KO assigned | (RefSeq) uncharacterized LOC103482959	http://www.genome.jp/dbget-bin/www_bget?cmo:103482959
Cla97C01G000530	1264	36.8073	4868	103.319	3717	106.948	4541	102.966	Cla97Chr01	355843	356178	---	-	-	-	-	-
Cla97C01G000540	308	2.74457	764	4.96202	644	5.67026	1515	10.5121	Cla97Chr01	363565	367582	spermine synthase-like	GO:0006596//polyamine biosynthetic process	-	GO:0004766//spermidine synthase activity	K00797 spermidine synthase [EC:2.5.1.16] | (RefSeq) spermine synthase	http://www.genome.jp/dbget-bin/www_bget?cmo:103482957
Cla97C01G000550	4607	21.1029	1598	5.3351	769	3.48052	1834	6.54152	Cla97Chr01	369561	375649	cyclic nucleotide-gated ion channel 1-like	GO:0042391//regulation of membrane potential; GO:0071805//potassium ion transmembrane transport	GO:0005887//integral component of plasma membrane	GO:0005249//voltage-gated potassium channel activity	K05391 cyclic nucleotide gated channel, plant | (RefSeq) cyclic nucleotide-gated ion channel 1	http://www.genome.jp/dbget-bin/www_bget?cmo:103482956
Cla97C01G000560	2548	10.7365	1906	5.85366	1427	5.94129	1452	4.76415	Cla97Chr01	389762	392083	DnaJ homolog subfamily B member 12	-	-	-	no KO assigned | (RefSeq) uncharacterized LOC103482955	http://www.genome.jp/dbget-bin/www_bget?cmo:103482955
Cla97C01G000570	608	10.117	623	7.55575	243	3.99529	682	8.83665	Cla97Chr01	398587	400340	abscisic acid receptor pyl8-like	GO:0009738//abscisic acid-activated signaling pathway; GO:0043086//negative regulation of catalytic activity; GO:0080163//regulation of protein serine/threonine phosphatase activity	GO:0005634//nucleus; GO:0005737//cytoplasm	GO:0004864//protein phosphatase inhibitor activity; GO:0004872//receptor activity; GO:0010427//abscisic acid binding	K14496 abscisic acid receptor PYR/PYL family | (RefSeq) abscisic acid receptor PYL8-like	http://www.genome.jp/dbget-bin/www_bget?cmo:103482954
Cla97C01G000580	55	2.56253	80	2.71667	78	3.59083	110	3.99074	Cla97Chr01	400382	401320	-	-	-	-	-	-
Cla97C01G000590	3707	14.5488	8466	24.2172	7120	27.6107	7286	22.2663	Cla97Chr01	402126	410491	atp-dependent zinc metalloprotease ftsh chloroplastic mitochondrial	GO:0006508//proteolysis; GO:0010304//PSII associated light-harvesting complex II catabolic process; GO:0051301//cell division	GO:0005739//mitochondrion; GO:0009941//chloroplast envelope; GO:0016020//membrane	GO:0004176//ATP-dependent peptidase activity; GO:0004222//metalloendopeptidase activity; GO:0005524//ATP binding; GO:0008568//microtubule-severing ATPase activity	K08955 ATP-dependent metalloprotease [EC:3.4.24.-] | (RefSeq) ATP-dependent zinc metalloprotease FTS	http://www.genome.jp/dbget-bin/www_bget?cmo:103482953
Cla97C01G000600	13739	100.693	16172	86.3872	11175	80.9255	14212	81.1063	Cla97Chr01	413497	417938	polypyrimidine tract-binding protein homolog 2 isoform x1	GO:0000381//regulation of alternative mRNA splicing, via spliceosome; GO:0006508//proteolysis; GO:0009845//seed germination; GO:0055114//oxidation-reduction process	GO:0000932//cytoplasmic mRNA processing body; GO:0005634//nucleus; GO:0016020//membrane	GO:0003723//RNA binding; GO:0004222//metalloendopeptidase activity; GO:0005524//ATP binding; GO:0032440//2-alkenal reductase [NAD(P)] activity	K14948 polypyrimidine tract-binding protein 2 | (RefSeq) polypyrimidine tract-binding protein homolo	http://www.genome.jp/dbget-bin/www_bget?cmo:103482951
Cla97C01G000610	525	5.76511	2395	19.1688	1894	20.5505	2744	23.4632	Cla97Chr01	422253	424694	general transcription factor iif subunit 1	-	GO:0016021//integral component of membrane	-	K14948 polypyrimidine tract-binding protein 2 | (RefSeq) polypyrimidine tract-binding protein homolo	http://www.genome.jp/dbget-bin/www_bget?cmo:103482951
Cla97C01G000620	139	6.57008	172	5.9255	167	7.79948	195	7.17703	Cla97Chr01	427295	428579	-	-	-	-	-	-
Cla97C01G000630	952	4.23005	731	2.36738	628	2.75716	901	3.11737	Cla97Chr01	428616	430817	Pentatricopeptide repeat-containing protein At4g13650	-	-	-	no KO assigned | (RefSeq) pentatricopeptide repeat-containing protein At4g02750-like	http://www.genome.jp/dbget-bin/www_bget?cmo:103482950
Cla97C01G000640	630	9.13194	18660	197.14	19795	283.512	31781	358.711	Cla97Chr01	436923	440033	bidirectional sugar transporter sweet3-like	GO:0008643//carbohydrate transport	GO:0016021//integral component of membrane	-	K15382 solute carrier family 50 (sugar transporter) | (RefSeq) bidirectional sugar transporter SWEET	http://www.genome.jp/dbget-bin/www_bget?cmo:103483082
Cla97C01G000650	281	11.0416	167	4.78282	302	11.7254	618	18.9091	Cla97Chr01	448759	449294	transcription factor try	GO:0006357//regulation of transcription from RNA polymerase II promoter; GO:0007275//multicellular organismal development; GO:0010091//trichome branching	GO:0005634//nucleus	GO:0000981//RNA polymerase II transcription factor activity, sequence-specific DNA binding; GO:0001135//transcription factor activity, RNA polymerase II transcription factor recruiting; GO:0043565//sequence-specific DNA binding; GO:0044212//transcription regulatory region DNA binding	K09422 transcription factor MYB, plant | (RefSeq) transcription factor TRY	http://www.genome.jp/dbget-bin/www_bget?cmo:103482948
Cla97C01G000660	2438	18.1537	2522	13.6873	1772	13.0373	2185	12.6688	Cla97Chr01	450668	455712	mitochondrial carrier protein mtm1	GO:0006810//transport	GO:0005739//mitochondrion; GO:0016021//integral component of membrane	GO:0016530//metallochaperone activity	K15119 solute carrier family 25, member 39/40 | (RefSeq) mitochondrial carrier protein MTM1	http://www.genome.jp/dbget-bin/www_bget?cmo:103482949
Cla97C01G000670	3516	42.1585	251	2.19356	17	0.201409	20	0.186733	Cla97Chr01	466167	466982	ethylene-responsive transcription factor crf4-like	GO:0006351//transcription, DNA-templated	-	-	no KO assigned | (RefSeq) ethylene-responsive transcription factor CRF1-like	http://www.genome.jp/dbget-bin/www_bget?cmo:103482947
Cla97C01G000680	39490	864.382	64432	1027.92	58354	1262.07	84681	1443.31	Cla97Chr01	475898	478236	ubiquitin-conjugating enzyme e2 10	-	-	GO:0005524//ATP binding; GO:0016874//ligase activity	K06689 ubiquitin-conjugating enzyme E2 D [EC:2.3.2.23] | (RefSeq) ubiquitin-conjugating enzyme E2 10	http://www.genome.jp/dbget-bin/www_bget?cmo:103482944
Cla97C01G000700	2041	29.4537	2377	25.0015	2186	31.1702	4131	46.4201	Cla97Chr01	482519	484502	myosin ib heavy chain	-	GO:0005886//plasma membrane; GO:0016459//myosin complex	GO:0003774//motor activity	no KO assigned | (RefSeq) myosin IC heavy chain	http://www.genome.jp/dbget-bin/www_bget?cmo:103482945
Cla97C01G000710	5112	25.4539	1327	4.81588	1152	5.66773	1535	5.9515	Cla97Chr01	485658	488066	probable inactive receptor kinase at4g23740	GO:0006468//protein phosphorylation	GO:0016021//integral component of membrane	GO:0004672//protein kinase activity; GO:0005524//ATP binding	no KO assigned | (RefSeq) probable inactive receptor kinase At4g23740	http://www.genome.jp/dbget-bin/www_bget?cmo:103482946
Cla97C01G000720	147	3.74552	203	3.76992	158	3.97782	314	6.22987	Cla97Chr01	494699	495340	-	-	-	-	-	-
Cla97C01G000730	3938	20.0678	3984	14.7974	3378	17.009	5035	19.9792	Cla97Chr01	496448	499888	uncharacterized protein loc103482941	-	-	GO:0003677//DNA binding; GO:0046983//protein dimerization activity	no KO assigned | (RefSeq) uncharacterized LOC103482941	http://www.genome.jp/dbget-bin/www_bget?cmo:103482941
Cla97C01G000740	4279	62.0247	7377	77.9369	5094	72.9583	6430	72.5751	Cla97Chr01	501390	503777	-	-	-	-	no KO assigned | (RefSeq) uncharacterized LOC103482940	http://www.genome.jp/dbget-bin/www_bget?cmo:103482940
Cla97C01G000750	6809	65.3144	20737	144.982	10690	101.32	15829	118.232	Cla97Chr01	505540	509709	probable beta- -galactosyltransferase 11	GO:0006486//protein glycosylation	GO:0000139//Golgi membrane; GO:0005768//endosome; GO:0005802//trans-Golgi network; GO:0016021//integral component of membrane	GO:1990714//hydroxyproline O-galactosyltransferase activity	K20854 hydroxyproline O-galactosyltransferase HPGT [EC:2.4.1.-] | (RefSeq) hydroxyproline O-galactos	http://www.genome.jp/dbget-bin/www_bget?cmo:103482939
Cla97C01G000760	808	34.6739	1867	58.3951	1631	69.1573	2120	70.8405	Cla97Chr01	510638	511719	-	-	-	-	-	-
Cla97C01G000770	5716	41.3352	11913	62.79	10374	74.1255	13591	76.5304	Cla97Chr01	512212	518739	dead-box atp-dependent rna helicase 10	GO:0006364//rRNA processing; GO:0010501//RNA secondary structure unwinding	-	GO:0003676//nucleic acid binding; GO:0004004//ATP-dependent RNA helicase activity; GO:0005524//ATP binding	K14777 ATP-dependent RNA helicase DDX47/RRP3 [EC:3.6.4.13] | (RefSeq) DEAD-box ATP-dependent RNA hel	http://www.genome.jp/dbget-bin/www_bget?cmo:103482938
Cla97C01G000780	113	1.25781	218	1.76862	99	1.08884	255	2.2102	Cla97Chr01	525449	526327	acidic endochitinase-like	GO:0000272//polysaccharide catabolic process; GO:0006032//chitin catabolic process	GO:0005615//extracellular space	GO:0004568//chitinase activity; GO:0008061//chitin binding	K01183 chitinase [EC:3.2.1.14] | (RefSeq) acidic endochitinase-like	http://www.genome.jp/dbget-bin/www_bget?cmo:103482937
Cla97C01G000790	4	0.0446768	28	0.22794	32	0.353155	79	0.687074	Cla97Chr01	528158	529033	acidic endochitinase-like	GO:0000272//polysaccharide catabolic process; GO:0006032//chitin catabolic process	GO:0005615//extracellular space	GO:0004568//chitinase activity; GO:0008061//chitin binding	K01183 chitinase [EC:3.2.1.14] | (RefSeq) acidic endochitinase	http://www.genome.jp/dbget-bin/www_bget?cmo:103482936
Cla97C01G000810	4170	11.3239	978	1.93572	756	2.02851	1367	2.89058	Cla97Chr01	540219	548008	-	-	-	-	K03155 timeless | (RefSeq) protein timeless homolog	http://www.genome.jp/dbget-bin/www_bget?cmo:103482934
Cla97C01G000820	80	1.44951	340	4.49006	250	4.47575	461	6.50411	Cla97Chr01	551790	552329	-	-	-	-	no KO assigned | (RefSeq) uncharacterized LOC103482931	http://www.genome.jp/dbget-bin/www_bget?cmo:103482931
Cla97C01G000830	8	0.14658	22	0.293798	22	0.398291	39	0.556422	Cla97Chr01	561853	562386	uncharacterized protein loc105435426 isoform x1	-	GO:0016021//integral component of membrane	-	no KO assigned | (RefSeq) uncharacterized LOC103482931	http://www.genome.jp/dbget-bin/www_bget?cmo:103482931
Cla97C01G000840	314	5.3899	462	5.78008	307	5.20694	304	4.0633	Cla97Chr01	568747	571519	-	-	-	-	no KO assigned | (RefSeq) uncharacterized LOC103482931	http://www.genome.jp/dbget-bin/www_bget?cmo:103482931
Cla97C01G000850	0	0	0	0	6	0.0981483	0	0	Cla97Chr01	580658	581248	hypothetical protein Csa_3G484330 [Cucumis sativus]	-	GO:0016020//membrane	-	no KO assigned | (RefSeq) uncharacterized LOC103482931	http://www.genome.jp/dbget-bin/www_bget?cmo:103482931
Cla97C01G000860	3471	32.2517	3388	22.9447	2401	22.0436	3498	25.3088	Cla97Chr01	585814	588572	caax amino terminal protease	GO:0006508//proteolysis; GO:0009643//photosynthetic acclimation	GO:0009507//chloroplast; GO:0016021//integral component of membrane	GO:0008233//peptidase activity	K07052 uncharacterized protein | (RefSeq) uncharacterized LOC103482932	http://www.genome.jp/dbget-bin/www_bget?cmo:103482932
Cla97C01G000880	28	0.145878	1158	4.39724	1507	7.75777	1085	4.40164	Cla97Chr01	603738	606619	s-type anion channel slah2-like isoform x1	GO:0006873//cellular ion homeostasis; GO:1903959//regulation of anion transmembrane transport	GO:0005623//cell; GO:0016021//integral component of membrane	GO:0008308//voltage-gated anion channel activity	no KO assigned | (RefSeq) S-type anion channel SLAH2	http://www.genome.jp/dbget-bin/www_bget?cmo:103482930
Cla97C01G000890	21469	80.1134	7976	21.693	4381	16.1532	2687	7.80756	Cla97Chr01	633205	639579	nuclear valosin-containing isoform x1	-	-	GO:0005524//ATP binding; GO:0008568//microtubule-severing ATPase activity	no KO assigned | (RefSeq) uncharacterized LOC103482929	http://www.genome.jp/dbget-bin/www_bget?cmo:103482929
Cla97C01G000900	1600	23.1922	1343	14.1886	719	10.2978	1038	11.7159	Cla97Chr01	641163	641837	rna-binding protein pno1-like	-	GO:0005730//nucleolus	GO:0003723//RNA binding	K11884 RNA-binding protein PNO1 | (RefSeq) RNA-binding protein pno1-like	http://www.genome.jp/dbget-bin/www_bget?cmo:103482927
Cla97C01G000910	722	8.11977	1179	9.6641	867	9.63428	1138	9.9656	Cla97Chr01	644788	648152	F-box protein At5g52880	-	-	-	no KO assigned | (RefSeq) F-box protein At5g52880	http://www.genome.jp/dbget-bin/www_bget?cmo:103482926
Cla97C01G000920	1997	21.9294	816	6.531	311	3.37444	175	1.49638	Cla97Chr01	659272	660966	Probable membrane-associated kinase regulator 5	-	-	-	no KO assigned | (RefSeq) probable membrane-associated kinase regulator 5	http://www.genome.jp/dbget-bin/www_bget?cmo:103482925
Cla97C01G000930	2962	56.8252	3205	44.8152	2605	49.3807	4000	59.7545	Cla97Chr01	663414	665907	trafficking protein particle complex subunit 1	GO:0006888//ER to Golgi vesicle-mediated transport; GO:0043547//positive regulation of GTPase activity	GO:0005794//Golgi apparatus; GO:0005829//cytosol; GO:0030008//TRAPP complex	GO:0017112//Rab guanyl-nucleotide exchange factor activity	K20300 trafficking protein particle complex subunit 1 | (RefSeq) trafficking protein particle comple	http://www.genome.jp/dbget-bin/www_bget?cmo:103482924
Cla97C01G000940	13299	222.428	6869	83.7345	5213	86.1492	6807	88.6503	Cla97Chr01	669172	670704	60s ribosomal protein l9	GO:0006412//translation	GO:0005840//ribosome	GO:0003735//structural constituent of ribosome; GO:0019843//rRNA binding	K02940 large subunit ribosomal protein L9e | (RefSeq) 60S ribosomal protein L9	http://www.genome.jp/dbget-bin/www_bget?cmo:103482923
Cla97C01G000950	9963	166.633	6469	78.8585	4201	69.425	6267	81.6177	Cla97Chr01	673934	675417	60s ribosomal protein l9	GO:0006412//translation	GO:0005840//ribosome	GO:0003735//structural constituent of ribosome; GO:0019843//rRNA binding	K02940 large subunit ribosomal protein L9e | (RefSeq) 60S ribosomal protein L9	http://www.genome.jp/dbget-bin/www_bget?cmo:103482923
Cla97C01G000970	1918	11.2709	3346	14.3311	2072	12.0308	2286	10.4603	Cla97Chr01	700788	708110	-	-	-	-	no KO assigned | (RefSeq) uncharacterized LOC103482920	http://www.genome.jp/dbget-bin/www_bget?cmo:103482920
Cla97C01G000980	623	14.4103	1936	32.6386	1522	34.7851	4797	86.3992	Cla97Chr01	715819	717050	fk506-binding protein 4-like	GO:0030001//metal ion transport	-	GO:0046872//metal ion binding	no KO assigned | (RefSeq) FK506-binding protein 4-like	http://www.genome.jp/dbget-bin/www_bget?cmo:103482919
Cla97C01G000990	5942	62.1131	12461	94.9389	8714	90.0038	10054	81.8358	Cla97Chr01	728880	734062	homeodomain-like superfamily protein isoform 1	GO:0006355//regulation of transcription, DNA-templated	GO:0005634//nucleus	GO:0003677//DNA binding	no KO assigned | (RefSeq) protein REVEILLE 6-like	http://www.genome.jp/dbget-bin/www_bget?cmo:103482918
Cla97C01G001000	1920	12.2782	585	2.72666	81	0.511815	346	1.72292	Cla97Chr01	735840	738813	probable polygalacturonase	GO:0005975//carbohydrate metabolic process; GO:0071555//cell wall organization	GO:0005576//extracellular region; GO:0016021//integral component of membrane	GO:0004650//polygalacturonase activity	no KO assigned | (RefSeq) probable polygalacturonase	http://www.genome.jp/dbget-bin/www_bget?cmo:103482916
Cla97C01G001010	2387	23.8803	1441	10.5073	1052	10.3991	1239	9.6519	Cla97Chr01	744752	745729	septum site-determining protein mind chloroplastic	GO:0000918//barrier septum site selection; GO:0008152//metabolic process; GO:0010020//chloroplast fission	GO:0009570//chloroplast stroma; GO:0009941//chloroplast envelope	GO:0005524//ATP binding; GO:0030899//calcium-dependent ATPase activity; GO:0042803//protein homodimerization activity	K03609 septum site-determining protein MinD | (RefSeq) putative septum site-determining protein minD	http://www.genome.jp/dbget-bin/www_bget?cmo:103482915
Cla97C01G001020	900	18.8158	1158	17.6453	1029	21.2564	1762	28.6841	Cla97Chr01	751079	751623	probable rna-binding protein 18 isoform x2	-	-	GO:0000166//nucleotide binding; GO:0003676//nucleic acid binding	no KO assigned | (RefSeq) probable RNA-binding protein 18	http://www.genome.jp/dbget-bin/www_bget?cmo:103482914
Cla97C01G001030	410	2.9196	89	0.461924	49	0.344769	140	0.776286	Cla97Chr01	753476	758188	uncharacterized membrane	GO:0055114//oxidation-reduction process	GO:0016021//integral component of membrane	GO:0016491//oxidoreductase activity	no KO assigned | (RefSeq) uncharacterized membrane protein YjcL-like	http://www.genome.jp/dbget-bin/www_bget?cmo:103482913
Cla97C01G001040	10863	59.0477	20100	79.6325	20521	110.216	25109	106.277	Cla97Chr01	768797	770596	scarecrow-like protein 8	GO:0006355//regulation of transcription, DNA-templated	GO:0044424//intracellular part	-	no KO assigned | (RefSeq) scarecrow-like protein 8	http://www.genome.jp/dbget-bin/www_bget?cmo:103482912
Cla97C01G001050	1335	12.4399	1165	7.91232	648	5.9663	713	5.17346	Cla97Chr01	799605	801939	embryo defective 1923	-	GO:0016021//integral component of membrane	-	no KO assigned | (RefSeq) uncharacterized LOC103482911	http://www.genome.jp/dbget-bin/www_bget?cmo:103482911
Cla97C01G001070	190	1.27242	170	0.829785	338	2.23659	514	2.68036	Cla97Chr01	810477	814212	protein transparent testa 12-like	GO:0006855//drug transmembrane transport; GO:0009555//pollen development; GO:0009813//flavonoid biosynthetic process; GO:0009901//anther dehiscence	GO:0005774//vacuolar membrane; GO:0005886//plasma membrane; GO:0016021//integral component of membrane	GO:0015238//drug transmembrane transporter activity; GO:0015297//antiporter activity	K03327 multidrug resistance protein, MATE family | (RefSeq) protein DETOXIFICATION 35-like	http://www.genome.jp/dbget-bin/www_bget?cmo:103482909
Cla97C01G001080	5729	46.9462	3608	21.5491	3380	27.3673	5464	34.8648	Cla97Chr01	818158	826167	28s ribosomal protein mitochondrial	GO:0000462//maturation of SSU-rRNA from tricistronic rRNA transcript (SSU-rRNA, 5.8S rRNA, LSU-rRNA); GO:0006412//translation	GO:0005763//mitochondrial small ribosomal subunit	GO:0003735//structural constituent of ribosome	K02996 small subunit ribosomal protein S9 | (RefSeq) 28S ribosomal protein S9, mitochondrial	http://www.genome.jp/dbget-bin/www_bget?cmo:103482908
Cla97C01G001090	18	0.232037	123	1.15566	406	5.17134	693	6.9562	Cla97Chr01	834042	836934	uncharacterized protein loc103482907	-	GO:0016021//integral component of membrane	-	no KO assigned | (RefSeq) uncharacterized LOC103482907	http://www.genome.jp/dbget-bin/www_bget?cmo:103482907
Cla97C01G001100	2333	21.2538	1782	11.8323	1607	14.4654	2500	17.7344	Cla97Chr01	839646	844038	skp1-like protein 21 isoform x1	GO:0006511//ubiquitin-dependent protein catabolic process	GO:0016021//integral component of membrane	-	no KO assigned | (RefSeq) SKP1-like protein 21	http://www.genome.jp/dbget-bin/www_bget?cmo:103482906
Cla97C01G001110	1562	16.2239	450	3.40666	251	2.57598	218	1.76314	Cla97Chr01	850572	855475	short-chain dehydrogenase tic chloroplastic-like	GO:0055114//oxidation-reduction process	-	GO:0016630//protochlorophyllide reductase activity	no KO assigned | (RefSeq) short-chain dehydrogenase TIC 32, chloroplastic-like	http://www.genome.jp/dbget-bin/www_bget?cmo:103482905
Cla97C01G001120	1072	10.9257	917	6.81185	709	7.13994	1220	9.68209	Cla97Chr01	857518	861975	short-chain dehydrogenase tic chloroplastic-like	GO:0055114//oxidation-reduction process	-	GO:0016630//protochlorophyllide reductase activity	no KO assigned | (RefSeq) short-chain dehydrogenase TIC 32, chloroplastic-like	http://www.genome.jp/dbget-bin/www_bget?cmo:103482904
Cla97C01G001130	366	2.62346	6	0.0313462	8	0.05666	20	0.111629	Cla97Chr01	863688	865816	cell division cycle cofactor of apc complex-like	GO:0050790//regulation of catalytic activity; GO:0051301//cell division	-	GO:0010997//anaphase-promoting complex binding; GO:0097027//ubiquitin-protein transferase activator activity	K03363 cell division cycle 20, cofactor of APC complex | (RefSeq) cell division cycle 20.2, cofactor	http://www.genome.jp/dbget-bin/www_bget?cmo:103482903
Cla97C01G001150	1635	11.1324	1584	7.86078	1282	8.62483	2071	10.98	Cla97Chr01	877230	886277	8-amino-7-oxononanoate synthase isoform x2	GO:0009102//biotin biosynthetic process	GO:0005829//cytosol; GO:0016021//integral component of membrane	GO:0008710//8-amino-7-oxononanoate synthase activity; GO:0030170//pyridoxal phosphate binding	K00652 8-amino-7-oxononanoate synthase [EC:2.3.1.47] | (RefSeq) 8-amino-7-oxononanoate synthase	http://www.genome.jp/dbget-bin/www_bget?cmo:103482901
Cla97C01G001160	158	2.78542	0	0	6	0.104515	10	0.137274	Cla97Chr01	889736	890958	-	-	-	-	no KO assigned | (RefSeq) uncharacterized LOC103482902	http://www.genome.jp/dbget-bin/www_bget?cmo:103482902
Cla97C01G001170	1099	11.166	488	3.61377	243	2.43949	261	2.06488	Cla97Chr01	892381	896034	-	-	-	-	no KO assigned | (RefSeq) uncharacterized LOC103483080	http://www.genome.jp/dbget-bin/www_bget?cmo:103483080
Cla97C01G001180	0	0	1	0.0214152	5	0.145159	4	0.0915158	Cla97Chr01	898208	898540	-	-	-	-	no KO assigned | (RefSeq) uncharacterized LOC103482899	http://www.genome.jp/dbget-bin/www_bget?cmo:103482899
Cla97C01G001200	181	1.56582	159	1.00254	132	1.12832	269	1.81205	Cla97Chr01	901698	903745	-	-	-	-	no KO assigned | (RefSeq) mucin-2-like	http://www.genome.jp/dbget-bin/www_bget?cmo:103482898
Cla97C01G001210	3740	23.5022	895	4.09922	298	1.85032	271	1.32605	Cla97Chr01	922273	933932	probable aquaporin nip5-1	GO:0006833//water transport; GO:0009992//cellular water homeostasis; GO:0010036//response to boron-containing substance; GO:0015700//arsenite transport; GO:0015793//glycerol transport; GO:0035445//borate transmembrane transport; GO:0046685//response to arsenic-containing substance	GO:0005887//integral component of plasma membrane; GO:0016328//lateral plasma membrane	GO:0015105//arsenite transmembrane transporter activity; GO:0015250//water channel activity; GO:0015254//glycerol channel activity; GO:0080138//borate uptake transmembrane transporter activity	K09874 aquaporin NIP | (RefSeq) probable aquaporin NIP5-1	http://www.genome.jp/dbget-bin/www_bget?cmo:103482897
Cla97C01G001220	519	4.70186	813	5.36826	502	4.49365	683	4.81812	Cla97Chr01	935260	936698	probable receptor-like protein kinase at4g10390	GO:0006468//protein phosphorylation	GO:0016020//membrane	GO:0004674//protein serine/threonine kinase activity; GO:0005524//ATP binding	no KO assigned | (RefSeq) probable receptor-like protein kinase At1g33260	http://www.genome.jp/dbget-bin/www_bget?cmo:103482895
Cla97C01G001230	11224	52.5194	4206	14.3444	2855	13.1999	3956	14.4139	Cla97Chr01	961116	963454	Trihelix transcription factor GT-2	-	-	-	no KO assigned | (RefSeq) trihelix transcription factor GTL1-like	http://www.genome.jp/dbget-bin/www_bget?cmo:103482894
Cla97C01G001240	5764	51.3627	10864	70.5593	9736	85.723	14308	99.2789	Cla97Chr01	978078	986926	transmembrane protein 120 homolog	-	GO:0016021//integral component of membrane	-	no KO assigned | (RefSeq) transmembrane protein 120 homolog	http://www.genome.jp/dbget-bin/www_bget?cmo:103482892
Cla97C01G001250	24372	124.783	9873	36.843	4415	22.3352	3028	12.0719	Cla97Chr01	992709	995438	probable methyltransferase pmt18	GO:0032259//methylation	GO:0005768//endosome; GO:0005774//vacuolar membrane; GO:0005802//trans-Golgi network; GO:0016021//integral component of membrane	GO:0008757//S-adenosylmethionine-dependent methyltransferase activity	no KO assigned | (RefSeq) probable methyltransferase PMT18	http://www.genome.jp/dbget-bin/www_bget?cmo:103482891
Cla97C01G001260	5548	15.2309	17368	34.752	12352	33.5057	15004	32.0738	Cla97Chr01	1006072	1031865	HEAT repeat-containing protein 6	-	-	-	no KO assigned | (RefSeq) HEAT repeat-containing protein 6	http://www.genome.jp/dbget-bin/www_bget?cmo:103482890
Cla97C01G001270	5793	102.681	66350	857.174	43137	755.492	29670	409.505	Cla97Chr01	1035686	1036237	ring-h2 finger protein atl79-like	-	GO:0016021//integral component of membrane	GO:0008270//zinc ion binding	K19040 E3 ubiquitin-protein ligase ATL10/75/76/77/78 [EC:2.3.2.27] | (RefSeq) RING-H2 finger protein	http://www.genome.jp/dbget-bin/www_bget?cmo:103482889
Cla97C01G001280	2994	62.9977	3724	57.1115	2753	57.2364	3722	60.9823	Cla97Chr01	1044816	1048502	-	-	-	-	no KO assigned | (RefSeq) uncharacterized LOC103482888	http://www.genome.jp/dbget-bin/www_bget?cmo:103482888
Cla97C01G001290	2079	19.0462	17346	115.823	9840	89.0724	5688	40.576	Cla97Chr01	1052749	1057554	probable cinnamyl alcohol dehydrogenase 1	GO:0055114//oxidation-reduction process	GO:0005829//cytosol	GO:0008270//zinc ion binding; GO:0045551//cinnamyl-alcohol dehydrogenase activity; GO:0052747//sinapyl alcohol dehydrogenase activity	K00083 cinnamyl-alcohol dehydrogenase [EC:1.1.1.195] | (RefSeq) probable cinnamyl alcohol dehydrogen	http://www.genome.jp/dbget-bin/www_bget?cmo:103482886
Cla97C01G001310	95	0.808965	134	0.831672	45	0.378627	48	0.318274	Cla97Chr01	1085174	1086322	b3 domain-containing transcription factor nga1-like	GO:0006355//regulation of transcription, DNA-templated	GO:0005634//nucleus	GO:0003677//DNA binding	no KO assigned | (RefSeq) uncharacterized LOC103482885	http://www.genome.jp/dbget-bin/www_bget?cmo:103482885
Cla97C01G001320	13242	88.1378	232	1.12548	6	0.0394596	12	0.0621934	Cla97Chr01	1102042	1106500	alpha-l-fucosidase 1-like	GO:0006004//fucose metabolic process	GO:0005773//vacuole	GO:0004560//alpha-L-fucosidase activity	K01206 alpha-L-fucosidase [EC:3.2.1.51] | (RefSeq) alpha-L-fucosidase 1-like	http://www.genome.jp/dbget-bin/www_bget?cmo:103482884
Cla97C01G001330	103	6.10772	284	12.2744	207	12.1285	230	10.62	Cla97Chr01	1117513	1117677	-	-	-	-	no KO assigned | (RefSeq) uncharacterized LOC103482883	http://www.genome.jp/dbget-bin/www_bget?cmo:103482883
Cla97C01G001340	1157	14.6827	3643	33.6955	2882	36.1376	3712	36.6804	Cla97Chr01	1137343	1139770	e3 ubiquitin-protein ligase march2 isoform x1	-	GO:0016021//integral component of membrane	GO:0008270//zinc ion binding	no KO assigned | (RefSeq) E3 ubiquitin-protein ligase MARCH9	http://www.genome.jp/dbget-bin/www_bget?cmo:103482880
Cla97C01G001350	6047	54.3298	1284	8.40822	232	2.05958	466	3.26016	Cla97Chr01	1141359	1144070	wat1-related protein at3g30340-like	GO:0055085//transmembrane transport	GO:0005886//plasma membrane; GO:0016021//integral component of membrane	GO:0022857//transmembrane transporter activity	no KO assigned | (RefSeq) WAT1-related protein At3g30340-like	http://www.genome.jp/dbget-bin/www_bget?cmo:103482879
Cla97C01G001360	1992	122.58	1936	86.8311	1085	65.9708	1299	62.2433	Cla97Chr01	1159170	1159418	-	-	-	-	K17781 mitochondrial import inner membrane translocase subunit TIM13 | (RefSeq) mitochondrial import	http://www.genome.jp/dbget-bin/www_bget?cmo:103482878
Cla97C01G001370	308	2.87826	8	0.0544892	8	0.0738691	474	3.44915	Cla97Chr01	1181020	1183560	2-oxoglutarate and fe -dependent oxygenase superfamily protein isoform 1	GO:0055114//oxidation-reduction process	-	GO:0005506//iron ion binding; GO:0045486//naringenin 3-dioxygenase activity	no KO assigned | (RefSeq) protein DMR6-LIKE OXYGENASE 2-like	http://www.genome.jp/dbget-bin/www_bget?cmo:103482877
Cla97C01G001380	2392	33.1969	2522	25.5107	2112	28.9617	1845	19.9383	Cla97Chr01	1185873	1189585	50s ribosomal protein chloroplastic	GO:0000027//ribosomal large subunit assembly; GO:0006412//translation	GO:0005762//mitochondrial large ribosomal subunit	GO:0003735//structural constituent of ribosome; GO:0019843//rRNA binding	K02867 large subunit ribosomal protein L11 | (RefSeq) 50S ribosomal protein L11, chloroplastic	http://www.genome.jp/dbget-bin/www_bget?cmo:103482876
Cla97C01G001390	4125	33.4659	1330	7.8645	1014	8.12849	1595	10.0761	Cla97Chr01	1199052	1204744	probable beta- -galactosyltransferase 6	GO:0006486//protein glycosylation	GO:0000139//Golgi membrane; GO:0016021//integral component of membrane	GO:0008378//galactosyltransferase activity	K20856 beta-1,6-galactosyltransferase [EC:2.4.1.-] | (RefSeq) beta-1,6-galactosyltransferase GALT31A	http://www.genome.jp/dbget-bin/www_bget?cmo:103482875
Cla97C01G001400	1448	11.0597	1315	7.32055	1346	10.1582	1889	11.2348	Cla97Chr01	1212595	1214901	polyketide cyclase dehydrase and lipid transport superfamily protein	-	GO:0016021//integral component of membrane	GO:0008289//lipid binding	no KO assigned | (RefSeq) uncharacterized LOC103482874	http://www.genome.jp/dbget-bin/www_bget?cmo:103482874
Cla97C01G001410	237	9.20182	54	1.52813	16	0.613817	86	2.60003	Cla97Chr01	1222109	1222360	-	-	-	-	-	-
Cla97C01G001420	1187	35.8453	1066	23.4628	1476	44.0414	2090	49.1453	Cla97Chr01	1229255	1229578	-	-	-	-	no KO assigned | (RefSeq) uncharacterized LOC103482871	http://www.genome.jp/dbget-bin/www_bget?cmo:103482871
Cla97C01G001430	29722	142.762	40543	141.936	23203	110.122	20524	76.7629	Cla97Chr01	1238760	1242836	granule-bound starch synthase chloroplastic amyloplastic-like	GO:0019252//starch biosynthetic process	GO:0009501//amyloplast; GO:0009507//chloroplast	GO:0004373//glycogen (starch) synthase activity; GO:0009011//starch synthase activity; GO:0033201//alpha-1,4-glucan synthase activity	K13679 granule-bound starch synthase [EC:2.4.1.242] | (RefSeq) granule-bound starch synthase 1, chlo	http://www.genome.jp/dbget-bin/www_bget?cmo:103482870
Cla97C01G001440	15709	124.96	2131	12.3551	817	6.4215	422	2.61389	Cla97Chr01	1245484	1247913	glucan endo- -beta-glucosidase 11	GO:0005975//carbohydrate metabolic process	GO:0016021//integral component of membrane; GO:0046658//anchored component of plasma membrane	GO:0042973//glucan endo-1,3-beta-D-glucosidase activity	no KO assigned | (RefSeq) glucan endo-1,3-beta-glucosidase 11	http://www.genome.jp/dbget-bin/www_bget?cmo:103482869
Cla97C01G001450	8098	28.77	10839	28.0668	7115	24.9764	9562	26.4524	Cla97Chr01	1250850	1258469	ubiquitin-specific protease 9 isoform 1	GO:0006511//ubiquitin-dependent protein catabolic process; GO:0016579//protein deubiquitination	-	GO:0004843//ubiquitin-specific protease activity; GO:0046872//metal ion binding	no KO assigned | (RefSeq) ubiquitin carboxyl-terminal hydrolase 9	http://www.genome.jp/dbget-bin/www_bget?cmo:103482868
Cla97C01G001460	21	0.174274	0	0	0	0	0	0	Cla97Chr01	1262454	1271246	alcohol dehydrogenase-like 4	GO:0055114//oxidation-reduction process	-	GO:0008270//zinc ion binding; GO:0016491//oxidoreductase activity	K00001 alcohol dehydrogenase [EC:1.1.1.1] | (RefSeq) alcohol dehydrogenase-like 4	http://www.genome.jp/dbget-bin/www_bget?cmo:103482867
Cla97C01G001470	131	1.0955	2	0.0121902	0	0	0	0	Cla97Chr01	1328433	1329821	nac domain-containing protein 43-like	GO:0006355//regulation of transcription, DNA-templated	GO:0005634//nucleus	GO:0003677//DNA binding	no KO assigned | (RefSeq) NAC domain-containing protein 12	http://www.genome.jp/dbget-bin/www_bget?cmo:103482866
Cla97C01G001480	204	2.12564	0	0	0	0	0	0	Cla97Chr01	1351139	1352433	uncharacterized protein at5g39865	GO:0045454//cell redox homeostasis; GO:0055114//oxidation-reduction process	GO:0005623//cell	GO:0009055//electron carrier activity; GO:0015035//protein disulfide oxidoreductase activity	K17479 glutaredoxin domain-containing cysteine-rich protein 1 | (RefSeq) uncharacterized protein At3	http://www.genome.jp/dbget-bin/www_bget?cmo:103482865
Cla97C01G001490	586	6.01001	130	0.971767	59	0.597892	58	0.463191	Cla97Chr01	1356461	1359062	-	-	-	-	no KO assigned | (RefSeq) protein BRANCHLESS TRICHOME	http://www.genome.jp/dbget-bin/www_bget?cmo:103482864
Cla97C01G001510	27	0.186169	0	0	4	0.0272519	51	0.273822	Cla97Chr01	1385383	1391142	alpha beta-hydrolases superfamily protein	-	GO:0016021//integral component of membrane	GO:0016787//hydrolase activity	no KO assigned | (RefSeq) uncharacterized LOC103482863	http://www.genome.jp/dbget-bin/www_bget?cmo:103482863
Cla97C01G001530	1860	14.2399	1663	9.27958	2110	15.9614	6399	38.1471	Cla97Chr01	1426526	1431372	embryogenesis-associated protein emb8	-	-	GO:0016787//hydrolase activity	no KO assigned | (RefSeq) embryogenesis-associated protein EMB8	http://www.genome.jp/dbget-bin/www_bget?cmo:103482859
Cla97C01G001550	450	2.20035	168	0.598727	17	0.0821336	73	0.277943	Cla97Chr01	1438038	1442298	metal-nicotianamine transporter ysl1	GO:0048316//seed development; GO:0055085//transmembrane transport	GO:0005886//plasma membrane; GO:0016021//integral component of membrane	-	no KO assigned | (RefSeq) metal-nicotianamine transporter YSL1-like	http://www.genome.jp/dbget-bin/www_bget?cmo:103503138
Cla97C01G001560	80	1.01522	51	0.471718	26	0.326016	0	0	Cla97Chr01	1451865	1452635	nadp-specific glutamate	-	GO:0016021//integral component of membrane	-	no KO assigned | (RefSeq) uncharacterized LOC103482856	http://www.genome.jp/dbget-bin/www_bget?cmo:103482856
Cla97C01G001570	2771	22.4252	3869	22.8212	2945	23.5493	4022	25.3452	Cla97Chr01	1454438	1457049	phosphoribosylformylglycinamidine cyclo- chloroplastic mitochondrial	GO:0006189//'de novo' IMP biosynthetic process	GO:0005739//mitochondrion; GO:0009570//chloroplast stroma; GO:0016021//integral component of membrane	GO:0004641//phosphoribosylformylglycinamidine cyclo-ligase activity; GO:0005507//copper ion binding; GO:0005524//ATP binding	K01933 phosphoribosylformylglycinamidine cyclo-ligase [EC:6.3.3.1] | (RefSeq) phosphoribosylformylgl	http://www.genome.jp/dbget-bin/www_bget?cmo:103482857
Cla97C01G001580	2924	36.3983	5183	47.0247	3188	39.2116	4029	39.0531	Cla97Chr01	1459185	1461060	zinc finger matrin-type protein isoform 1	-	GO:0016021//integral component of membrane	-	no KO assigned | (RefSeq) uncharacterized LOC103482855	http://www.genome.jp/dbget-bin/www_bget?cmo:103482855
Cla97C01G001590	4871	42.8202	3037	19.4588	2058	17.876	2652	18.1534	Cla97Chr01	1463519	1466220	upf0160 protein	-	GO:0005739//mitochondrion; GO:0005829//cytosol	-	no KO assigned | (RefSeq) UPF0160 protein-like	http://www.genome.jp/dbget-bin/www_bget?cmo:103482854
Cla97C01G001600	19308	83.4056	7283	22.9303	2929	12.5017	3617	12.1664	Cla97Chr01	1466697	1474391	oligopeptide transporter 7	GO:0055085//transmembrane transport	GO:0016021//integral component of membrane	-	no KO assigned | (RefSeq) oligopeptide transporter 7	http://www.genome.jp/dbget-bin/www_bget?cmo:103482853
Cla97C01G001610	10655	54.8112	10266	38.4909	7148	36.3323	8823	35.3416	Cla97Chr01	1480418	1483212	serine threonine-protein kinase wnk8-like isoform x1	GO:0006468//protein phosphorylation; GO:0035556//intracellular signal transduction	GO:0005829//cytosol	GO:0004674//protein serine/threonine kinase activity; GO:0005524//ATP binding	K08867 WNK lysine deficient protein kinase [EC:2.7.11.1] | (RefSeq) serine/threonine-protein kinase	http://www.genome.jp/dbget-bin/www_bget?cmo:103482852
Cla97C01G001620	8609	58.8625	19095	95.1584	11749	79.3744	13849	73.7326	Cla97Chr01	1489498	1494290	plant ubx domain-containing protein 10-like	-	GO:0005886//plasma membrane	-	K18726 FAS-associated factor 2 | (RefSeq) plant UBX domain-containing protein 10	http://www.genome.jp/dbget-bin/www_bget?cmo:103482851
Cla97C01G001630	967	10.3065	3547	27.5541	2365	24.9062	2740	22.7399	Cla97Chr01	1500561	1501478	BTB/POZ domain-containing protein At3g05675	-	-	-	no KO assigned | (RefSeq) BTB/POZ domain-containing protein At3g05675	http://www.genome.jp/dbget-bin/www_bget?cmo:103482849
Cla97C01G001640	13163	141.217	16131	126.134	12094	128.202	15264	127.513	Cla97Chr01	1505374	1506821	dof zinc finger	GO:0006355//regulation of transcription, DNA-templated	-	GO:0003677//DNA binding	no KO assigned | (RefSeq) dof zinc finger protein DOF4.6-like	http://www.genome.jp/dbget-bin/www_bget?cmo:103482848
Cla97C01G001660	6081	26.6926	8502	27.2006	5367	23.2777	8245	28.1813	Cla97Chr01	1539974	1544074	WD repeat-containing protein 44	-	-	-	no KO assigned | (RefSeq) uncharacterized LOC103482847	http://www.genome.jp/dbget-bin/www_bget?cmo:103482847
Cla97C01G001670	106	1.33478	0	0	0	0	0	0	Cla97Chr01	1548011	1548860	myb-related protein 308-like	-	-	GO:0003677//DNA binding	K09422 transcription factor MYB, plant | (RefSeq) transcription factor WER-like	http://www.genome.jp/dbget-bin/www_bget?cmo:103482846
Cla97C01G001680	1948	12.5063	2113	9.88739	1939	12.3002	2636	13.1777	Cla97Chr01	1550197	1554681	methyltransferase-like protein mitochondrial	GO:0006412//translation; GO:0032259//methylation	-	GO:0005507//copper ion binding; GO:0008168//methyltransferase activity	no KO assigned | (RefSeq) methyltransferase-like protein 17, mitochondrial	http://www.genome.jp/dbget-bin/www_bget?cmo:103482845
Cla97C01G001690	293	10.859	945	25.5267	586	21.4592	808	23.3178	Cla97Chr01	1557359	1557622	-	-	-	-	-	-
Cla97C01G001700	71	1.85248	175	3.32793	168	4.33109	248	5.0385	Cla97Chr01	1558522	1558896	-	-	-	-	no KO assigned | (RefSeq) uncharacterized LOC103482844	http://www.genome.jp/dbget-bin/www_bget?cmo:103482844
Cla97C01G001710	437	18.5095	1334	41.1823	1521	63.6556	2488	82.0576	Cla97Chr01	1558921	1561784	-	-	-	-	-	-
Cla97C01G001720	3524	59.5502	10586	130.383	11783	196.742	18698	246.035	Cla97Chr01	1562752	1564216	-	-	-	-	no KO assigned | (RefSeq) uncharacterized LOC103482843	http://www.genome.jp/dbget-bin/www_bget?cmo:103482843
Cla97C01G001730	16529	154.464	2238	15.2433	1264	11.6713	1489	10.835	Cla97Chr01	1565682	1569984	udp-glucose 4-epimerase gepi48	GO:0006012//galactose metabolic process	-	GO:0003978//UDP-glucose 4-epimerase activity	K01784 UDP-glucose 4-epimerase [EC:5.1.3.2] | (RefSeq) UDP-glucose 4-epimerase GEPI48	http://www.genome.jp/dbget-bin/www_bget?cmo:103482842
Cla97C01G001740	365	2.87539	694	3.98479	702	5.4643	711	4.36143	Cla97Chr01	1575499	1577330	cytochrome b561 and domon domain-containing protein at3g61750	GO:0055114//oxidation-reduction process	GO:0016021//integral component of membrane	-	no KO assigned | (RefSeq) cytochrome b561 and DOMON domain-containing protein At3g61750-like	http://www.genome.jp/dbget-bin/www_bget?cmo:103482840
Cla97C01G001750	4378	41.1482	7792	53.3784	5793	53.7987	7207	52.7454	Cla97Chr01	1584060	1585308	gdsl esterase lipase at4g10955	GO:0006629//lipid metabolic process	-	GO:0016787//hydrolase activity	no KO assigned | (RefSeq) GDSL esterase/lipase At4g10955	http://www.genome.jp/dbget-bin/www_bget?cmo:103482838
Cla97C01G001760	6847	17.5419	11619	21.6963	8085	20.4668	11303	22.5489	Cla97Chr01	1587361	1605021	uncharacterized protein at4g10930-like	-	-	GO:0008270//zinc ion binding	no KO assigned | (RefSeq) uncharacterized protein At4g10930-like	http://www.genome.jp/dbget-bin/www_bget?cmo:103482837
Cla97C01G001770	339	1.75216	65	0.244867	69	0.352385	28	0.112691	Cla97Chr01	1608450	1611501	uncharacterized protein slp1 isoform x1	-	GO:0016021//integral component of membrane	-	no KO assigned | (RefSeq) uncharacterized protein SLP1	http://www.genome.jp/dbget-bin/www_bget?cmo:103482836
Cla97C01G001780	341	3.08928	21154	139.68	44952	402.387	47411	334.454	Cla97Chr01	1613482	1615757	glutaredoxin domain-containing cysteine-rich protein cg12206	GO:0045454//cell redox homeostasis; GO:0055114//oxidation-reduction process	GO:0005623//cell	GO:0009055//electron carrier activity; GO:0015035//protein disulfide oxidoreductase activity	K17479 glutaredoxin domain-containing cysteine-rich protein 1 | (RefSeq) uncharacterized LOC10348283	http://www.genome.jp/dbget-bin/www_bget?cmo:103482835
Cla97C01G001790	5593	42.0301	74294	406.921	36080	267.901	25749	150.671	Cla97Chr01	1617079	1620057	B2 protein	-	-	-	no KO assigned | (RefSeq) putative uncharacterized protein DDB_G0286901	http://www.genome.jp/dbget-bin/www_bget?cmo:103482833
Cla97C01G001800	65	3.02845	16	0.543335	4	0.184145	5	0.181397	Cla97Chr01	1638680	1639370	-	-	-	-	-	-
Cla97C01G001810	9271	43.6313	53085	182.089	27968	130.055	28469	104.327	Cla97Chr01	1639404	1645087	auxin response factor 9	GO:0006355//regulation of transcription, DNA-templated; GO:0009734//auxin-activated signaling pathway	GO:0005634//nucleus	GO:0003677//DNA binding	K14486 auxin response factor | (RefSeq) auxin response factor 9	http://www.genome.jp/dbget-bin/www_bget?cmo:103482831
Cla97C01G001820	886	13.5662	1156	12.901	663	10.0307	787	9.38327	Cla97Chr01	1645916	1648186	ring-h2 zinc finger protein rha4a	-	GO:0016021//integral component of membrane	GO:0003824//catalytic activity; GO:0008270//zinc ion binding	no KO assigned | (RefSeq) RING-H2 zinc finger protein RHA4a	http://www.genome.jp/dbget-bin/www_bget?cmo:103482832
Cla97C01G001830	3010	46.5253	2753	31.0148	2066	31.5534	2219	26.7076	Cla97Chr01	1652760	1654892	30s ribosomal protein s6 chloroplastic-like	GO:0006412//translation	GO:0005840//ribosome	GO:0003735//structural constituent of ribosome; GO:0070181//small ribosomal subunit rRNA binding	K02990 small subunit ribosomal protein S6 | (RefSeq) 30S ribosomal protein S6 alpha, chloroplastic	http://www.genome.jp/dbget-bin/www_bget?cmo:107990347
Cla97C01G001840	1061	6.33764	526	2.29002	589	3.47633	1182	5.49774	Cla97Chr01	1657297	1661652	-	-	-	-	no KO assigned | (RefSeq) uncharacterized LOC103482830	http://www.genome.jp/dbget-bin/www_bget?cmo:103482830
Cla97C01G001850	2093	25.7589	3533	31.6915	2790	33.9278	5330	51.0788	Cla97Chr01	1665964	1668736	bidirectional sugar transporter sweet4	GO:0008643//carbohydrate transport	GO:0016021//integral component of membrane	GO:0051119//sugar transmembrane transporter activity	K15382 solute carrier family 50 (sugar transporter) | (RefSeq) bidirectional sugar transporter SWEET	http://www.genome.jp/dbget-bin/www_bget?cmo:103482829
Cla97C01G001860	5	0.19647	0	0	1	0.0388257	1	0.0305972	Cla97Chr01	1690354	1690602	-	-	-	-	-	-
Cla97C01G001870	60310	295.338	110415	394.094	67727	327.707	53342	203.402	Cla97Chr01	1690732	1693969	luminal-binding protein 5	GO:0055114//oxidation-reduction process	GO:0005783//endoplasmic reticulum	GO:0005524//ATP binding; GO:0032440//2-alkenal reductase [NAD(P)] activity	K09490 heat shock 70kDa protein 5 | (RefSeq) luminal-binding protein 5	http://www.genome.jp/dbget-bin/www_bget?cmo:103482828
Cla97C01G001880	2807	12.6973	2239	7.38184	2155	9.63186	3059	10.7747	Cla97Chr01	1695109	1699941	glutamine-dependent nad(+) synthetase	GO:0009435//NAD biosynthetic process	GO:0005829//cytosol	GO:0003952//NAD+ synthase (glutamine-hydrolyzing) activity; GO:0004359//glutaminase activity; GO:0005524//ATP binding	K01950 NAD+ synthase (glutamine-hydrolysing) [EC:6.3.5.1] | (RefSeq) glutamine-dependent NAD(+) synt	http://www.genome.jp/dbget-bin/www_bget?cmo:103482827
Cla97C01G001890	13268	60.8612	19363	64.7364	17986	81.5198	25939	92.6495	Cla97Chr01	1704136	1714327	abc transporter f family member 3	GO:0042742//defense response to bacterium	GO:0005829//cytosol	GO:0005524//ATP binding; GO:0016887//ATPase activity	K06158 ATP-binding cassette, subfamily F, member 3 | (RefSeq) ABC transporter F family member 3	http://www.genome.jp/dbget-bin/www_bget?cmo:103482826
Cla97C01G001900	2623	20.7638	1885	10.8758	1868	14.6109	3052	18.8125	Cla97Chr01	1716221	1718617	e3 ubiquitin-protein ligase ubr7	-	-	GO:0008270//zinc ion binding	K11979 E3 ubiquitin-protein ligase UBR7 [EC:2.3.2.27] | (RefSeq) putative E3 ubiquitin-protein ligas	http://www.genome.jp/dbget-bin/www_bget?cmo:103482825
Cla97C01G001910	2405	25.3022	5224	40.0578	5454	56.6959	8963	73.4262	Cla97Chr01	1721264	1728329	uridine kinase	GO:0006206//pyrimidine nucleobase metabolic process; GO:0006222//UMP biosynthetic process; GO:0016310//phosphorylation; GO:0043097//pyrimidine nucleoside salvage	GO:0005829//cytosol; GO:0009507//chloroplast	GO:0004849//uridine kinase activity; GO:0005524//ATP binding; GO:0016787//hydrolase activity	no KO assigned | (RefSeq) putative uridine kinase C227.14	http://www.genome.jp/dbget-bin/www_bget?cmo:103482824
Cla97C01G001920	3235	31.2149	7443	52.3452	3306	31.5199	2746	20.6321	Cla97Chr01	1730663	1733436	Short-chain dehydrogenase TIC 32, chloroplastic	-	-	-	no KO assigned | (RefSeq) short-chain dehydrogenase TIC 32, chloroplastic-like	http://www.genome.jp/dbget-bin/www_bget?cmo:103483077
Cla97C01G001930	399	3.91958	411	2.94272	186	1.8054	167	1.27743	Cla97Chr01	1751280	1753528	probable trehalase	-	-	GO:0016787//hydrolase activity	K01194 alpha,alpha-trehalase [EC:3.2.1.28] | (RefSeq) probable trehalase	http://www.genome.jp/dbget-bin/www_bget?cmo:103482823
Cla97C01G001940	95	1.88923	97	1.40596	43	0.844934	10	0.154852	Cla97Chr01	1753533	1754288	probable trehalase	GO:0005991//trehalose metabolic process	-	GO:0004555//alpha,alpha-trehalase activity	K01194 alpha,alpha-trehalase [EC:3.2.1.28] | (RefSeq) probable trehalase	http://www.genome.jp/dbget-bin/www_bget?cmo:103482823
Cla97C01G001950	3053	16.458	21651	85.0684	31629	168.472	41150	172.732	Cla97Chr01	1756634	1760095	probable trehalase	GO:0005993//trehalose catabolic process	GO:0016021//integral component of membrane	GO:0004555//alpha,alpha-trehalase activity	K01194 alpha,alpha-trehalase [EC:3.2.1.28] | (RefSeq) probable trehalase	http://www.genome.jp/dbget-bin/www_bget?cmo:103482823
Cla97C01G001960	3603	138.245	2749	76.8779	2191	83.0657	2174	64.9531	Cla97Chr01	1771323	1771577	uncharacterized protein tcm_016536	GO:0005991//trehalose metabolic process	-	GO:0004555//alpha,alpha-trehalase activity	no KO assigned | (RefSeq) uncharacterized LOC103482822	http://www.genome.jp/dbget-bin/www_bget?cmo:103482822
Cla97C01G001970	59	0.289358	44	0.157281	169	0.818961	830	3.16968	Cla97Chr01	1775125	1780905	long chain acyl- synthetase 4-like	GO:0001676//long-chain fatty acid metabolic process	-	GO:0004467//long-chain fatty acid-CoA ligase activity	K01897 long-chain acyl-CoA synthetase [EC:6.2.1.3] | (RefSeq) long chain acyl-CoA synthetase 4-like	http://www.genome.jp/dbget-bin/www_bget?cmo:103482821
Cla97C01G001980	80816	425.806	9260	35.5604	3765	19.6007	2098	8.60744	Cla97Chr01	1782550	1787560	endo- -beta-glucanase	GO:0030245//cellulose catabolic process	-	GO:0008810//cellulase activity; GO:0030247//polysaccharide binding	K01179 endoglucanase [EC:3.2.1.4] | (RefSeq) endoglucanase 6-like	http://www.genome.jp/dbget-bin/www_bget?cmo:103482819
Cla97C01G001990	564	6.07073	592	4.64435	315	3.35016	340	2.84968	Cla97Chr01	1808543	1809451	ethylene-responsive transcription factor erf061	GO:0006355//regulation of transcription, DNA-templated	GO:0005634//nucleus	GO:0003677//DNA binding; GO:0003700//transcription factor activity, sequence-specific DNA binding	no KO assigned | (RefSeq) ethylene-responsive transcription factor ERF061-like	http://www.genome.jp/dbget-bin/www_bget?cmo:103482818
Cla97C01G002000	21854	159.809	1628	8.67691	903	6.52456	729	4.15099	Cla97Chr01	1812698	1815591	probable polygalacturonase	GO:0005975//carbohydrate metabolic process; GO:0071555//cell wall organization	GO:0005576//extracellular region	GO:0004650//polygalacturonase activity; GO:0016829//lyase activity; GO:0047911//galacturan 1,4-alpha-galacturonidase activity	no KO assigned | (RefSeq) probable polygalacturonase	http://www.genome.jp/dbget-bin/www_bget?cmo:103482817
Cla97C01G002010	2124	28.9842	3278	32.6029	3534	47.6504	5191	55.1585	Cla97Chr01	1816536	1818901	kat8 regulatory nsl complex subunit 3	-	GO:0005634//nucleus; GO:0016021//integral component of membrane	GO:0016787//hydrolase activity	K07020 uncharacterized protein | (RefSeq) KAT8 regulatory NSL complex subunit 3	http://www.genome.jp/dbget-bin/www_bget?cmo:103482816
Cla97C01G002020	12152	338.74	22813	463.492	9988	275.1	15477	335.939	Cla97Chr01	1819460	1820294	-	-	-	-	no KO assigned | (RefSeq) uncharacterized LOC103482815	http://www.genome.jp/dbget-bin/www_bget?cmo:103482815
Cla97C01G002030	1	0.0247076	12	0.216099	8	0.195305	32	0.615652	Cla97Chr01	1824033	1824428	---	-	-	-	K09422 transcription factor MYB, plant | (RefSeq) transcription factor TRY	http://www.genome.jp/dbget-bin/www_bget?cmo:103482948
Cla97C01G002040	391	6.71163	319	3.99101	364	6.1737	289	3.86281	Cla97Chr01	1825880	1827651	1-acyl-sn-glycerol-3-phosphate acyltransferase delta isoform 1	-	GO:0016021//integral component of membrane	GO:0016740//transferase activity	no KO assigned | (RefSeq) uncharacterized LOC103483076	http://www.genome.jp/dbget-bin/www_bget?cmo:103483076
Cla97C01G002050	238	4.97573	405	6.17129	436	9.00658	510	8.30242	Cla97Chr01	1832168	1832635	-	-	-	-	no KO assigned | (RefSeq) uncharacterized LOC103482814	http://www.genome.jp/dbget-bin/www_bget?cmo:103482814
Cla97C01G002060	1461	10.5887	547	2.88949	643	4.60465	2446	13.804	Cla97Chr01	1836866	1842350	probable gaba transporter 2	GO:0003333//amino acid transmembrane transport	GO:0016021//integral component of membrane	GO:0015171//amino acid transmembrane transporter activity	no KO assigned | (RefSeq) probable GABA transporter 2	http://www.genome.jp/dbget-bin/www_bget?cmo:103482813
Cla97C01G002070	4225	30.5531	3618	19.0694	2994	21.3931	3879	21.8425	Cla97Chr01	1845594	1848179	protein trichome birefringence-like 23	GO:0071554//cell wall organization or biogenesis	GO:0005794//Golgi apparatus; GO:0016020//membrane	GO:0016413//O-acetyltransferase activity	no KO assigned | (RefSeq) protein trichome birefringence-like 23	http://www.genome.jp/dbget-bin/www_bget?cmo:103482812
Cla97C01G002080	9737	29.9305	13290	29.7752	8460	25.6953	10643	25.4746	Cla97Chr01	1859547	1865680	protein spa1-related 2	GO:0006468//protein phosphorylation	-	GO:0004672//protein kinase activity; GO:0005524//ATP binding	K16240 protein suppressor of PHYA-105 1 | (RefSeq) protein SPA1-RELATED 2	http://www.genome.jp/dbget-bin/www_bget?cmo:103482809
Cla97C01G002090	32	0.147617	125	0.420278	106	0.483153	137	0.492108	Cla97Chr01	1868213	1870420	mitogen-activated protein kinase kinase kinase 7-like	GO:0006468//protein phosphorylation	-	GO:0004712//protein serine/threonine/tyrosine kinase activity; GO:0005524//ATP binding	no KO assigned | (RefSeq) probable serine/threonine-protein kinase DDB_G0268876	http://www.genome.jp/dbget-bin/www_bget?cmo:103482808
Cla97C01G002110	111	5.09882	119	3.98414	91	4.1303	211	7.54716	Cla97Chr01	1881405	1881716	arabinogalactan peptide 22-like	-	GO:0005886//plasma membrane; GO:0016021//integral component of membrane; GO:0031225//anchored component of membrane	-	no KO assigned | (RefSeq) arabinogalactan peptide 22-like	http://www.genome.jp/dbget-bin/www_bget?cmo:103493115
Cla97C01G002120	552	27.2772	936	33.7115	704	34.3737	963	37.0546	Cla97Chr01	1882833	1883340	cox19-like chch family protein	-	GO:0005739//mitochondrion	-	-	-
Cla97C01G002130	148	1.5084	0	0	0	0	1	0.00793614	Cla97Chr01	1890773	1891732	ethylene-responsive transcription factor crf2	GO:0006355//regulation of transcription, DNA-templated	GO:0005634//nucleus	GO:0003677//DNA binding; GO:0003700//transcription factor activity, sequence-specific DNA binding	no KO assigned | (RefSeq) ethylene-responsive transcription factor CRF2-like	http://www.genome.jp/dbget-bin/www_bget?cmo:103482804
Cla97C01G002140	34034	744.957	186403	2973.8	186275	4028.71	273510	4661.72	Cla97Chr01	1910079	1916382	ubiquitin-conjugating enzyme e2-17 kda	GO:0006511//ubiquitin-dependent protein catabolic process; GO:0016567//protein ubiquitination	GO:0005886//plasma membrane	GO:0004842//ubiquitin-protein transferase activity; GO:0005524//ATP binding; GO:0016874//ligase activity	K06689 ubiquitin-conjugating enzyme E2 D [EC:2.3.2.23] | (RefSeq) ubiquitin-conjugating enzyme E2-17	http://www.genome.jp/dbget-bin/www_bget?cmo:103482803
Cla97C01G002150	6931	35.8806	19589	73.9124	10038	51.3458	5043	20.3286	Cla97Chr01	1919802	1922313	probable inactive receptor kinase at4g23740	GO:0006468//protein phosphorylation	GO:0005886//plasma membrane; GO:0016021//integral component of membrane	GO:0004672//protein kinase activity; GO:0005524//ATP binding	no KO assigned | (RefSeq) probable inactive receptor kinase At4g23740	http://www.genome.jp/dbget-bin/www_bget?cmo:103482801
Cla97C01G002160	6330	30.0943	5815	20.1498	4840	22.7363	7027	26.0139	Cla97Chr01	1969096	1972893	uncharacterized protein at5g41620	GO:0000902//cell morphogenesis	-	-	no KO assigned | (RefSeq) uncharacterized protein At5g41620	http://www.genome.jp/dbget-bin/www_bget?cmo:103482800
Cla97C01G002170	588	4.92984	629	3.84368	603	4.99535	1245	8.12791	Cla97Chr01	1975548	1982593	gdt1-like protein chloroplastic	-	GO:0016021//integral component of membrane	-	no KO assigned | (RefSeq) GDT1-like protein 1, chloroplastic	http://www.genome.jp/dbget-bin/www_bget?cmo:103482799
Cla97C01G002180	1197	41.0937	14099	352.785	11047	374.73	11191	299.161	Cla97Chr01	1995639	1998199	-	-	-	-	-	-
Cla97C01G002190	15650	75.841	168352	594.633	126299	604.76	134098	506.019	Cla97Chr01	1998235	2000253	Probable WRKY transcription factor 19	-	-	-	no KO assigned | (RefSeq) uncharacterized LOC103482798	http://www.genome.jp/dbget-bin/www_bget?cmo:103482798
Cla97C01G002200	46	0.31061	45	0.221468	18	0.120095	78	0.410116	Cla97Chr01	2001755	2008123	aluminum-activated malate transporter 9-like	GO:0015743//malate transport	GO:0009705//plant-type vacuole membrane; GO:0016021//integral component of membrane	GO:0015140//malate transmembrane transporter activity	no KO assigned | (RefSeq) aluminum-activated malate transporter 9-like	http://www.genome.jp/dbget-bin/www_bget?cmo:103483075
Cla97C01G002210	21809	275.69	60418	556.663	61160	763.916	73914	727.556	Cla97Chr01	2017917	2019566	reticulon-like protein b2	GO:0071786//endoplasmic reticulum tubular network organization	GO:0005634//nucleus; GO:0005794//Golgi apparatus; GO:0005886//plasma membrane; GO:0071458//integral component of cytoplasmic side of endoplasmic reticulum membrane; GO:0071782//endoplasmic reticulum tubular network	-	no KO assigned | (RefSeq) reticulon-like protein B2	http://www.genome.jp/dbget-bin/www_bget?cmo:103482797
Cla97C01G002320	33	0.510078	105	1.18291	123	1.87854	119	1.43227	Cla97Chr01	2082404	2083036	late embryogenesis abundant protein at1g64065	-	GO:0016020//membrane	-	no KO assigned | (RefSeq) late embryogenesis abundant protein At1g64065	http://www.genome.jp/dbget-bin/www_bget?cmo:103482793
Cla97C01G002330	371	1.2941	1065	2.70759	401	1.38207	199	0.540506	Cla97Chr01	2091430	2100173	respiratory burst oxidase homolog protein a	GO:0055114//oxidation-reduction process	GO:0016021//integral component of membrane	GO:0004601//peroxidase activity; GO:0005509//calcium ion binding; GO:0050664//oxidoreductase activity, acting on NAD(P)H, oxygen as acceptor	K13447 respiratory burst oxidase [EC:1.6.3.- 1.11.1.-] | (RefSeq) respiratory burst oxidase homolog	http://www.genome.jp/dbget-bin/www_bget?cmo:103482792
Cla97C01G002340	2533	9.62837	1902	5.2695	2139	8.03381	2634	7.79629	Cla97Chr01	2121356	2134366	e4 sumo-protein ligase pial2 isoform x1	-	-	GO:0008270//zinc ion binding; GO:0019789//SUMO transferase activity	K04706 E3 SUMO-protein ligase PIAS1 [EC:2.3.2.-] | (RefSeq) E4 SUMO-protein ligase PIAL2	http://www.genome.jp/dbget-bin/www_bget?cmo:103482791
Cla97C01G002350	4420	38.8556	4368	27.9869	3676	31.9301	5342	36.567	Cla97Chr01	2142056	2146613	pin2 terf1-interacting telomerase inhibitor 1	-	-	GO:0003676//nucleic acid binding	K11135 Pin2-interacting protein X1 | (RefSeq) G patch domain-containing protein 4	http://www.genome.jp/dbget-bin/www_bget?cmo:103482790
Cla97C01G002360	95	0.804762	48	0.296365	39	0.326439	109	0.718994	Cla97Chr01	2150231	2152452	meiotic recombination protein spo11-2	GO:0000737//DNA catabolic process, endonucleolytic; GO:0009553//embryo sac development; GO:0009555//pollen development; GO:0048316//seed development; GO:0051026//chiasma assembly	GO:0005694//chromosome	GO:0003677//DNA binding; GO:0003824//catalytic activity; GO:0005524//ATP binding	K10878 meiotic recombination protein SPO11 | (RefSeq) meiotic recombination protein SPO11-2	http://www.genome.jp/dbget-bin/www_bget?cmo:103482788
Cla97C01G002370	956	30.5677	5654	131.765	2471	78.0675	3255	81.042	Cla97Chr01	2155348	2157363	det1- and ddb1-associated protein 1	GO:0009788//negative regulation of abscisic acid-activated signaling pathway; GO:0032436//positive regulation of proteasomal ubiquitin-dependent protein catabolic process	GO:0005634//nucleus	-	K11792 DET1- and DDB1-associated protein 1 | (RefSeq) DET1- and DDB1-associated protein 1	http://www.genome.jp/dbget-bin/www_bget?cmo:103482787
Cla97C01G002380	104	2.58921	8175	148.341	4015	98.7671	5168	100.187	Cla97Chr01	2161322	2161949	late blight resistance protein homolog r1b-19	GO:0030001//metal ion transport; GO:0046916//cellular transition metal ion homeostasis	GO:0005737//cytoplasm	GO:0046914//transition metal ion binding	no KO assigned | (RefSeq) heavy metal-associated isoprenylated plant protein 3-like	http://www.genome.jp/dbget-bin/www_bget?cmo:103482785
Cla97C01G002400	0	0	37	1.18854	35	1.52417	42	1.44138	Cla97Chr01	2170620	2171403	-	-	-	-	no KO assigned | (RefSeq) uncharacterized LOC103482783	http://www.genome.jp/dbget-bin/www_bget?cmo:103482783
Cla97C01G002410	6	0.177895	92	1.98811	32	0.937465	37	0.854217	Cla97Chr01	2175050	2175945	uncharacterized protein loc105435437	GO:0030001//metal ion transport; GO:0046916//cellular transition metal ion homeostasis	GO:0005737//cytoplasm	GO:0046914//transition metal ion binding	no KO assigned | (RefSeq) uncharacterized LOC103482783	http://www.genome.jp/dbget-bin/www_bget?cmo:103482783
Cla97C01G002420	18582	121.694	14042	67.0263	7141	46.2091	5804	29.5977	Cla97Chr01	2182569	2189155	monodehydroascorbate reductase 6 isoform 1	GO:0055114//oxidation-reduction process	GO:0005739//mitochondrion; GO:0009570//chloroplast stroma; GO:0010319//stromule	GO:0005524//ATP binding; GO:0016491//oxidoreductase activity	K08232 monodehydroascorbate reductase (NADH) [EC:1.6.5.4] | (RefSeq) monodehydroascorbate reductase	http://www.genome.jp/dbget-bin/www_bget?cmo:103482782
Cla97C01G002440	15851	287.203	18602	245.659	14460	258.877	18388	259.431	Cla97Chr01	2219023	2220469	40s ribosomal protein s10-like	-	GO:0005840//ribosome	-	K02947 small subunit ribosomal protein S10e | (RefSeq) 40S ribosomal protein S10-1	http://www.genome.jp/dbget-bin/www_bget?cmo:103483069
Cla97C01G002450	4	0.169424	2	0.0617426	0	0	8	0.263851	Cla97Chr01	2220957	2221321	-	-	-	-	-	-
Cla97C01G002460	50	2.23384	47	1.53046	15	0.662165	6	0.208731	Cla97Chr01	2221463	2223603	-	-	-	-	-	-
Cla97C01G002470	4652	39.5106	5070	31.385	3059	25.6712	2733	18.0746	Cla97Chr01	2223873	2227949	mitogen-activated protein kinase homolog mmk2-like	GO:0000165//MAPK cascade; GO:0080026//response to indolebutyric acid	GO:0005634//nucleus	GO:0004707//MAP kinase activity; GO:0005524//ATP binding	K20600 mitogen-activated protein kinase 4 [EC:2.7.11.24] | (RefSeq) mitogen-activated protein kinase	http://www.genome.jp/dbget-bin/www_bget?cmo:103482781
Cla97C01G002480	14	0.157447	7315	59.9601	5259	58.4391	8433	73.8488	Cla97Chr01	2231086	2233928	beta-carotene hydroxylase	GO:0006633//fatty acid biosynthetic process; GO:0055114//oxidation-reduction process	GO:0016021//integral component of membrane	GO:0005506//iron ion binding; GO:0016491//oxidoreductase activity	K15746 beta-carotene 3-hydroxylase [EC:1.14.15.24] | (RefSeq) beta-carotene hydroxylase 2, chloropla	http://www.genome.jp/dbget-bin/www_bget?cmo:103482780
Cla97C01G002490	843	31.2428	1841	49.7298	1198	43.8704	1741	50.243	Cla97Chr01	2237994	2238822	uncharacterized protein loc107953310 isoform x1	GO:0044710//single-organism metabolic process	GO:0016020//membrane	-	-	-
Cla97C01G002500	120	1.37806	11	0.0920704	11	0.124817	15	0.134132	Cla97Chr01	2238903	2240284	-	-	-	-	no KO assigned | (RefSeq) uncharacterized LOC103482777	http://www.genome.jp/dbget-bin/www_bget?cmo:103482777
Cla97C01G002510	35744	225.05	6626	30.4066	1897	11.8015	2844	13.9431	Cla97Chr01	2246420	2249117	transferring glycosyl group transferase	-	GO:0016021//integral component of membrane	GO:0016740//transferase activity	no KO assigned | (RefSeq) uncharacterized LOC103482775	http://www.genome.jp/dbget-bin/www_bget?cmo:103482775
Cla97C01G002520	147	0.793753	131	0.515561	57	0.304114	113	0.475117	Cla97Chr01	2255619	2258687	homeobox protein bel1 homolog	GO:0006355//regulation of transcription, DNA-templated	GO:0005634//nucleus	GO:0003677//DNA binding	no KO assigned | (RefSeq) homeobox protein BEL1 homolog	http://www.genome.jp/dbget-bin/www_bget?cmo:103482774
Cla97C01G002530	17	0.852983	3	0.109712	1	0.0495775	10	0.390702	Cla97Chr01	2258798	2259116	-	-	-	-	-	-
Cla97C01G002540	2746	24.2705	3665	23.6099	2600	22.7062	2797	19.2498	Cla97Chr01	2287004	2288110	BTB/POZ domain-containing protein At1g63850	-	-	-	no KO assigned | (RefSeq) BTB/POZ domain-containing protein At1g63850	http://www.genome.jp/dbget-bin/www_bget?cmo:103482773
Cla97C01G002550	82	2.62191	213	4.96392	154	4.8654	186	4.63097	Cla97Chr01	2288249	2288554	-	-	-	-	-	-
Cla97C01G002560	9224	169.007	1064	14.2091	160	2.89666	73	1.04151	Cla97Chr01	2311540	2312073	e3 ubiquitin-protein ligase rha1b	-	GO:0016021//integral component of membrane	GO:0008270//zinc ion binding	K16281 RING-H2 zinc finger protein RHA1 | (RefSeq) E3 ubiquitin-protein ligase RHA1B	http://www.genome.jp/dbget-bin/www_bget?cmo:103482771
Cla97C01G002570	58	0.571485	0	0	6	0.0584146	11	0.0843964	Cla97Chr01	2322946	2324976	Zinc finger protein CONSTANS-LIKE 1	-	-	-	no KO assigned | (RefSeq) uncharacterized LOC103482769	http://www.genome.jp/dbget-bin/www_bget?cmo:103482769
Cla97C01G002580	8324	35.3029	20887	64.5648	16567	69.4249	28648	94.6079	Cla97Chr01	2348721	2355512	dna repair helicase xpb1	GO:0006289//nucleotide-excision repair; GO:0006367//transcription initiation from RNA polymerase II promoter; GO:0032508//DNA duplex unwinding	-	GO:0003677//DNA binding; GO:0004003//ATP-dependent DNA helicase activity; GO:0005524//ATP binding	K10843 DNA excision repair protein ERCC-3 [EC:3.6.4.12] | (RefSeq) DNA repair helicase XPB1	http://www.genome.jp/dbget-bin/www_bget?cmo:103482768
Cla97C01G002590	19250	69.6804	20272	53.4832	15967	57.1079	23380	65.899	Cla97Chr01	2357328	2366599	beta-adaptin-like protein b	GO:0006886//intracellular protein transport; GO:0016192//vesicle-mediated transport	GO:0030131//clathrin adaptor complex	GO:0008565//protein transporter activity	K12392 AP-1 complex subunit beta-1 | (RefSeq) beta-adaptin-like protein B	http://www.genome.jp/dbget-bin/www_bget?cmo:103482767
Cla97C01G002600	2283	34.9567	4975	55.5213	4206	63.6338	7620	90.852	Cla97Chr01	2372282	2373909	e3 ubiquitin-protein ligase at3g02290	-	-	GO:0008270//zinc ion binding	no KO assigned | (RefSeq) E3 ubiquitin-protein ligase At3g02290-like	http://www.genome.jp/dbget-bin/www_bget?cmo:103482766
Cla97C01G002610	3137	55.6034	6645	85.8466	4908	85.9577	6754	93.2186	Cla97Chr01	2384288	2386116	ubiquitin-conjugating enzyme e2 4-like	GO:0006511//ubiquitin-dependent protein catabolic process; GO:0016567//protein ubiquitination	GO:0005737//cytoplasm	GO:0005524//ATP binding; GO:0016874//ligase activity; GO:0031625//ubiquitin protein ligase binding; GO:0061630//ubiquitin protein ligase activity	K10576 ubiquitin-conjugating enzyme E2 H [EC:2.3.2.23] | (RefSeq) ubiquitin-conjugating enzyme E2 4-	http://www.genome.jp/dbget-bin/www_bget?cmo:103482765
Cla97C01G002620	456	1.52533	74	0.180415	19	0.0627982	13	0.0338609	Cla97Chr01	2390029	2393028	uncharacterized protein loc100245966	GO:0007165//signal transduction	GO:0005886//plasma membrane	GO:0005524//ATP binding	no KO assigned | (RefSeq) uncharacterized LOC103482763	http://www.genome.jp/dbget-bin/www_bget?cmo:103482763
Cla97C01G002630	32056	106.248	84085	203.128	52100	170.624	74608	192.553	Cla97Chr01	2407421	2415779	puromycin-sensitive aminopeptidase isoform x1	GO:0006508//proteolysis	-	GO:0008237//metallopeptidase activity; GO:0008270//zinc ion binding	K01256 aminopeptidase N [EC:3.4.11.2] | (RefSeq) puromycin-sensitive aminopeptidase	http://www.genome.jp/dbget-bin/www_bget?cmo:103482761
Cla97C01G002640	2524	17.3666	2805	14.067	2285	15.5348	3131	16.7751	Cla97Chr01	2418509	2419930	btb poz domain-containing protein at5g41330	GO:0051260//protein homooligomerization	-	-	no KO assigned | (RefSeq) BTB/POZ domain-containing protein At5g41330	http://www.genome.jp/dbget-bin/www_bget?cmo:103482760
Cla97C01G002650	0	0	2	0.00888632	0	0	0	0	Cla97Chr01	2425266	2426870	cytochrome p450 86a7	GO:0055114//oxidation-reduction process	GO:0016021//integral component of membrane	GO:0005506//iron ion binding; GO:0020037//heme binding; GO:0070330//aromatase activity	K15398 fatty acid omega-hydroxylase [EC:1.14.-.-] | (RefSeq) cytochrome P450 86A7	http://www.genome.jp/dbget-bin/www_bget?cmo:103482759
Cla97C01G002660	234025	2659.41	234100	1938.94	181186	2034.42	247980	2194.29	Cla97Chr01	2428491	2431046	plasma membrane intrinsic protein isoform 1	GO:0006810//transport	GO:0016021//integral component of membrane	GO:0005215//transporter activity	K09872 aquaporin PIP | (RefSeq) aquaporin PIP1-2	http://www.genome.jp/dbget-bin/www_bget?cmo:103482758
Cla97C01G002670	5420	32.3159	1479	6.42727	1218	7.1756	1416	6.57408	Cla97Chr01	2440444	2445727	signal peptide peptidase-like 2	GO:0006508//proteolysis	GO:0005768//endosome; GO:0016021//integral component of membrane	GO:0004190//aspartic-type endopeptidase activity	K09597 signal peptide peptidase-like 2B [EC:3.4.23.-] | (RefSeq) signal peptide peptidase-like 2	http://www.genome.jp/dbget-bin/www_bget?cmo:103482757
Cla97C01G002680	1047	4.40038	1133	3.47067	1388	5.76402	2118	6.93144	Cla97Chr01	2449132	2453018	udp-n-acetylmuramoyl-l-alanyl-d-glutamate-- -diaminopimelate ligase	GO:0008360//regulation of cell shape; GO:0009058//biosynthetic process; GO:0010020//chloroplast fission; GO:0051301//cell division	GO:0009295//nucleoid; GO:0009507//chloroplast	GO:0005524//ATP binding; GO:0016881//acid-amino acid ligase activity	no KO assigned | (RefSeq) UDP-N-acetylmuramoyl-L-alanyl-D-glutamate--2,6-diaminopimelate ligase	http://www.genome.jp/dbget-bin/www_bget?cmo:103482756
Cla97C01G002700	39	0.942184	417	7.34257	566	13.5108	1257	23.6462	Cla97Chr01	2463283	2463804	-	-	-	-	-	-
Cla97C01G002710	20718	85.6398	56383	169.87	42770	174.687	52946	170.418	Cla97Chr01	2465690	2468807	-	-	-	-	no KO assigned | (RefSeq) uncharacterized LOC103482755	http://www.genome.jp/dbget-bin/www_bget?cmo:103482755
Cla97C01G002720	58	0.469383	38	0.224143	16	0.127942	28	0.176446	Cla97Chr01	2469623	2472241	-	-	-	-	no KO assigned | (RefSeq) uncharacterized LOC103499872	http://www.genome.jp/dbget-bin/www_bget?cmo:103499872
Cla97C01G002730	7525	45.873	11305	50.2299	14057	84.6714	17279	82.0208	Cla97Chr01	2475956	2479280	gmp synthase	GO:0006177//GMP biosynthetic process	GO:0005829//cytosol	GO:0003921//GMP synthase activity; GO:0003922//GMP synthase (glutamine-hydrolyzing) activity; GO:0005524//ATP binding; GO:0016462//pyrophosphatase activity	K01951 GMP synthase (glutamine-hydrolysing) [EC:6.3.5.2] | (RefSeq) GMP synthase [glutamine-hydrolyz	http://www.genome.jp/dbget-bin/www_bget?cmo:103482754
Cla97C01G002740	14703	123.589	17706	108.476	11041	91.7011	11074	72.4823	Cla97Chr01	2480292	2484277	tyrosine--trna ligase cytoplasmic	GO:0006438//valyl-tRNA aminoacylation	GO:0005829//cytosol	GO:0004831//tyrosine-tRNA ligase activity; GO:0004832//valine-tRNA ligase activity; GO:0005524//ATP binding	K01866 tyrosyl-tRNA synthetase [EC:6.1.1.1] | (RefSeq) tyrosine--tRNA ligase 1, cytoplasmic	http://www.genome.jp/dbget-bin/www_bget?cmo:103482753
Cla97C01G002750	109	3.0384	46	0.934583	67	1.84539	70	1.5194	Cla97Chr01	2487642	2489907	-	-	-	-	-	-
Cla97C01G002760	8686	25.7065	4184	9.02518	2998	8.76694	3990	9.19498	Cla97Chr01	2489975	2499248	kinesin-4 isoform x1	GO:0007018//microtubule-based movement	GO:0005871//kinesin complex	GO:0003777//microtubule motor activity; GO:0005524//ATP binding; GO:0008017//microtubule binding; GO:0016887//ATPase activity	K10406 kinesin family member C2/C3 | (RefSeq) kinesin-4	http://www.genome.jp/dbget-bin/www_bget?cmo:103482751
Cla97C01G002770	2112	10.2807	3304	11.7223	2462	11.8416	3547	13.4445	Cla97Chr01	2504627	2508773	adenine nucleotide transporter chloroplastic mitochondrial	GO:0006810//transport	GO:0016021//integral component of membrane	-	no KO assigned | (RefSeq) uncharacterized LOC103482750	http://www.genome.jp/dbget-bin/www_bget?cmo:103482750
Cla97C01G002780	2852	12.0642	399	1.23017	303	1.26645	411	1.35378	Cla97Chr01	2510783	2513509	-	-	-	-	no KO assigned | (RefSeq) uncharacterized LOC103482749	http://www.genome.jp/dbget-bin/www_bget?cmo:103482749
Cla97C01G002790	59	1.37445	50	0.848961	27	0.621489	92	1.66886	Cla97Chr01	2524284	2525694	-	-	-	-	-	-
Cla97C01G002800	58	1.23635	24	0.372877	26	0.547621	53	0.879718	Cla97Chr01	2544976	2545982	pleiotropic drug resistance protein 3-like isoform x1	GO:0006810//transport	GO:0016021//integral component of membrane	GO:0005524//ATP binding; GO:0016887//ATPase activity	no KO assigned | (RefSeq) pleiotropic drug resistance protein 3-like	http://www.genome.jp/dbget-bin/www_bget?cmo:103486825
Cla97C01G002810	2806	14.9534	4616	17.9292	4723	24.8694	7981	33.1181	Cla97Chr01	2548851	2555362	bromo-adjacent homology domain-containing family protein	GO:0006355//regulation of transcription, DNA-templated	-	GO:0003682//chromatin binding	no KO assigned | (RefSeq) uncharacterized LOC103482748	http://www.genome.jp/dbget-bin/www_bget?cmo:103482748
Cla97C01G002820	9444	58.5565	11195	50.5923	8995	55.1078	12913	62.3449	Cla97Chr01	2561122	2567250	glutamate--cysteine chloroplastic-like	GO:0006750//glutathione biosynthetic process	-	GO:0004357//glutamate-cysteine ligase activity	K01919 glutamate--cysteine ligase [EC:6.3.2.2] | (RefSeq) glutamate--cysteine ligase, chloroplastic	http://www.genome.jp/dbget-bin/www_bget?cmo:103482747
Cla97C01G002830	49060	360.371	228	1.22067	58	0.420962	103	0.589133	Cla97Chr01	2573927	2576159	tubulin beta chain-like	GO:0007017//microtubule-based process	GO:0005737//cytoplasm; GO:0005874//microtubule	GO:0003924//GTPase activity; GO:0005200//structural constituent of cytoskeleton; GO:0005525//GTP binding	K07375 tubulin beta | (RefSeq) tubulin beta chain-like	http://www.genome.jp/dbget-bin/www_bget?cmo:103482745
Cla97C01G002840	6813	45.5327	7057	34.3753	4729	31.2282	7844	40.8204	Cla97Chr01	2577792	2583927	probable serine threonine-protein kinase at5g41260	GO:0006468//protein phosphorylation	-	GO:0004672//protein kinase activity; GO:0005524//ATP binding	K14500 BR-signaling kinase [EC:2.7.11.1] | (RefSeq) probable serine/threonine-protein kinase At5g412	http://www.genome.jp/dbget-bin/www_bget?cmo:103482744
Cla97C01G002850	6235	11.0097	5056	6.50708	3741	6.52708	5869	8.06968	Cla97Chr01	2594427	2622753	lysine-specific demethylase 5b isoform x2	GO:0055114//oxidation-reduction process	GO:0005634//nucleus	GO:0003677//DNA binding; GO:0008270//zinc ion binding; GO:0016706//oxidoreductase activity, acting on paired donors, with incorporation or reduction of molecular oxygen, 2-oxoglutarate as one donor, and incorporation of one atom each of oxygen into both donors	K11446 [histone H3]-trimethyl-L-lysine4 demethylase [EC:1.14.11.67] | (RefSeq) lysine-specific demet	http://www.genome.jp/dbget-bin/www_bget?cmo:103482743
Cla97C01G002860	1525	29.2567	1259	17.6045	1128	21.3825	1755	26.2173	Cla97Chr01	2624643	2626215	polynucleotidyl transferase isoform 1	GO:0006364//rRNA processing	GO:0016021//integral component of membrane	GO:0003676//nucleic acid binding; GO:0016740//transferase activity	K07447 putative holliday junction resolvase [EC:3.1.-.-] | (RefSeq) putative pre-16S rRNA nuclease	http://www.genome.jp/dbget-bin/www_bget?cmo:103482742
Cla97C01G002870	8241	78.1315	2624	18.1322	1998	18.717	2672	19.7259	Cla97Chr01	2633595	2639382	at-hook motif nuclear-localized protein 5	-	GO:0016020//membrane	GO:0003677//DNA binding	no KO assigned | (RefSeq) AT-hook motif nuclear-localized protein 5	http://www.genome.jp/dbget-bin/www_bget?cmo:103482741
Cla97C01G002880	2000	36.645	5501	73.4628	4411	79.8574	5849	83.449	Cla97Chr01	2640082	2642542	probable glutathione peroxidase 8	GO:0006979//response to oxidative stress; GO:0055114//oxidation-reduction process	GO:0005634//nucleus; GO:0005829//cytosol	GO:0004602//glutathione peroxidase activity; GO:0046872//metal ion binding	K00432 glutathione peroxidase [EC:1.11.1.9] | (RefSeq) probable glutathione peroxidase 8	http://www.genome.jp/dbget-bin/www_bget?cmo:103482739
Cla97C01G002890	9845	191.122	37889	536.105	37063	710.934	45798	692.303	Cla97Chr01	2647128	2648876	probable phospholipid hydroperoxide glutathione peroxidase	GO:0006979//response to oxidative stress; GO:0009651//response to salt stress; GO:0046686//response to cadmium ion; GO:0055114//oxidation-reduction process	GO:0005739//mitochondrion; GO:0005829//cytosol; GO:0005886//plasma membrane; GO:0009507//chloroplast; GO:0048046//apoplast	GO:0004602//glutathione peroxidase activity; GO:0047066//phospholipid-hydroperoxide glutathione peroxidase activity	K00432 glutathione peroxidase [EC:1.11.1.9] | (RefSeq) probable phospholipid hydroperoxide glutathio	http://www.genome.jp/dbget-bin/www_bget?cmo:103482738
Cla97C01G002900	6897	23.1419	12949	31.6676	5164	17.1206	2771	7.23985	Cla97Chr01	2653171	2660643	probable copper-transporting atpase hma5	GO:0010273//detoxification of copper ion; GO:0035434//copper ion transmembrane transport	GO:0005887//integral component of plasma membrane; GO:0043231//intracellular membrane-bounded organelle	GO:0000166//nucleotide binding; GO:0005507//copper ion binding; GO:0043682//copper-transporting ATPase activity	K17686 P-type Cu+ transporter [EC:7.2.2.8] | (RefSeq) probable copper-transporting ATPase HMA5	http://www.genome.jp/dbget-bin/www_bget?cmo:103482737
Cla97C01G002910	9501	72.2299	4114	22.7957	2947	22.1371	4525	26.7868	Cla97Chr01	2714459	2715745	ribosomal l1 domain-containing protein 1-like	GO:0000470//maturation of LSU-rRNA; GO:0006412//translation	GO:0022625//cytosolic large ribosomal subunit; GO:0030686//90S preribosome	GO:0003723//RNA binding	K14775 ribosome biogenesis protein UTP30 | (RefSeq) ribosomal L1 domain-containing protein 1-like	http://www.genome.jp/dbget-bin/www_bget?cmo:103482736
Cla97C01G002920	12896	72.3909	18129	74.1726	10278	57.0073	9905	43.295	Cla97Chr01	2721594	2723785	oxalate-- ligase-like	GO:0009735//response to cytokinin; GO:0010030//positive regulation of seed germination; GO:0010214//seed coat development; GO:0033611//oxalate catabolic process; GO:0050832//defense response to fungus	GO:0009506//plasmodesma; GO:0009570//chloroplast stroma; GO:0048046//apoplast	GO:0003987//acetate-CoA ligase activity; GO:0008756//o-succinylbenzoate-CoA ligase activity; GO:0050203//oxalate-CoA ligase activity	K22133 oxalate---CoA ligase [EC:6.2.1.8] | (RefSeq) oxalate--CoA ligase-like	http://www.genome.jp/dbget-bin/www_bget?cmo:103482735
Cla97C01G002930	510	4.97999	547	3.89302	632	6.09774	1129	8.58434	Cla97Chr01	2726459	2730082	serine racemase	GO:0006563//L-serine metabolic process; GO:0070179//D-serine biosynthetic process	GO:0005737//cytoplasm	GO:0003941//L-serine ammonia-lyase activity; GO:0004794//L-threonine ammonia-lyase activity; GO:0008721//D-serine ammonia-lyase activity; GO:0030170//pyridoxal phosphate binding; GO:0030378//serine racemase activity	K12235 serine racemase [EC:5.1.1.18] | (RefSeq) serine racemase	http://www.genome.jp/dbget-bin/www_bget?cmo:103482734
Cla97C01G002940	6530	34.4055	7755	29.7808	4750	24.7287	6215	25.4982	Cla97Chr01	2731594	2734375	rna-binding protein nob1	GO:0000469//cleavage involved in rRNA processing; GO:0030490//maturation of SSU-rRNA; GO:0048229//gametophyte development; GO:0090502//RNA phosphodiester bond hydrolysis, endonucleolytic	GO:0030688//preribosome, small subunit precursor	GO:0004521//endoribonuclease activity	K11883 RNA-binding protein NOB1 | (RefSeq) RNA-binding protein NOB1	http://www.genome.jp/dbget-bin/www_bget?cmo:103482733
Cla97C01G002950	1816	9.15411	172	0.631931	107	0.532939	117	0.459241	Cla97Chr01	2735557	2739553	probable lrr receptor-like serine threonine-protein kinase at1g63430	GO:0006468//protein phosphorylation; GO:0055114//oxidation-reduction process	GO:0016021//integral component of membrane	GO:0004672//protein kinase activity; GO:0005524//ATP binding; GO:0032440//2-alkenal reductase [NAD(P)] activity	no KO assigned | (RefSeq) probable LRR receptor-like serine/threonine-protein kinase At1g63430	http://www.genome.jp/dbget-bin/www_bget?cmo:103482732
Cla97C01G002960	6377	39.6152	1291	5.84538	756	4.64045	1034	5.00173	Cla97Chr01	2750322	2754951	o-glucosyltransferase rumi homolog	GO:0006664//glycolipid metabolic process	GO:0005794//Golgi apparatus; GO:0016021//integral component of membrane	GO:0046527//glucosyltransferase activity	no KO assigned | (RefSeq) O-glucosyltransferase rumi homolog	http://www.genome.jp/dbget-bin/www_bget?cmo:103484079
Cla97C01G002970	800	12.8528	4863	56.9448	4945	78.4998	7067	88.4094	Cla97Chr01	2766478	2767307	protein lurp-one-related 4	GO:0006952//defense response	-	-	no KO assigned | (RefSeq) protein LURP-one-related 4	http://www.genome.jp/dbget-bin/www_bget?cmo:103482731
Cla97C01G002980	11	0.15598	226	2.33575	312	4.37144	502	5.54288	Cla97Chr01	2779186	2780080	protein lurp-one-related 11-like	GO:0006952//defense response	-	-	no KO assigned | (RefSeq) protein LURP-one-related 4-like	http://www.genome.jp/dbget-bin/www_bget?cmo:103482729
Cla97C01G002990	18580	56.7919	1375	3.06326	995	3.00508	1324	3.15125	Cla97Chr01	2780963	2785751	-	-	-	-	no KO assigned | (RefSeq) myosin-3	http://www.genome.jp/dbget-bin/www_bget?cmo:103482728
Cla97C01G003010	1116	21.1612	357	4.93385	113	2.11713	109	1.60938	Cla97Chr01	2817060	2819974	remorin-like isoform x1	-	GO:0016021//integral component of membrane	-	no KO assigned | (RefSeq) uncharacterized protein At3g61260	http://www.genome.jp/dbget-bin/www_bget?cmo:103482726
Cla97C01G003020	1753	22.869	82	0.779686	16	0.206242	29	0.29459	Cla97Chr01	2820626	2823282	tetraspanin-10 isoform x1	-	GO:0016021//integral component of membrane	-	no KO assigned | (RefSeq) tetraspanin-10	http://www.genome.jp/dbget-bin/www_bget?cmo:103482725
Cla97C01G003030	2114	9.03619	2615	8.14691	2260	9.54513	3396	11.3032	Cla97Chr01	2828768	2834524	nucleic acid- ob-fold-like isoform 1	-	GO:0030529//ribonucleoprotein complex; GO:0043231//intracellular membrane-bounded organelle; GO:0043232//intracellular non-membrane-bounded organelle	GO:0003676//nucleic acid binding	no KO assigned | (RefSeq) uncharacterized LOC103482723	http://www.genome.jp/dbget-bin/www_bget?cmo:103482723
Cla97C01G003040	2277	9.12312	1658	4.84179	1147	4.54085	2207	6.88553	Cla97Chr01	2836108	2840429	probable dead-box atp-dependent rna helicase 48	GO:0010501//RNA secondary structure unwinding	-	GO:0003676//nucleic acid binding; GO:0004004//ATP-dependent RNA helicase activity; GO:0005524//ATP binding	no KO assigned | (RefSeq) probable DEAD-box ATP-dependent RNA helicase 48	http://www.genome.jp/dbget-bin/www_bget?cmo:103482724
Cla97C01G003050	217	8.95854	1245	37.4618	980	39.9758	990	31.8249	Cla97Chr01	2848534	2848770	-	-	-	-	-	-
Cla97C01G003060	6914	26.7489	12070	34.035	8957	34.2399	10749	32.3817	Cla97Chr01	2854885	2862672	methyl- -binding domain-containing protein 13 isoform x1	-	GO:0005634//nucleus	GO:0003677//DNA binding	no KO assigned | (RefSeq) uncharacterized LOC103482721	http://www.genome.jp/dbget-bin/www_bget?cmo:103482721
Cla97C01G003070	14401	313.117	33875	536.826	27312	586.76	42552	720.424	Cla97Chr01	2863167	2865573	Elicitor-responsive protein 3	-	-	-	no KO assigned | (RefSeq) elicitor-responsive protein 3	http://www.genome.jp/dbget-bin/www_bget?cmo:103482722
Cla97C01G003100	138	1.28226	1427	9.66413	905	8.30882	1693	12.2492	Cla97Chr01	2892908	2895052	bifunctional udp-glucose 4-epimerase and udp-xylose 4-epimerase 1	GO:0033358//UDP-L-arabinose biosynthetic process; GO:0045227//capsule polysaccharide biosynthetic process; GO:0046369//galactose biosynthetic process; GO:0071555//cell wall organization	GO:0005794//Golgi apparatus; GO:0005829//cytosol; GO:0005886//plasma membrane	GO:0003978//UDP-glucose 4-epimerase activity; GO:0046983//protein dimerization activity; GO:0050373//UDP-arabinose 4-epimerase activity	K01784 UDP-glucose 4-epimerase [EC:5.1.3.2] | (RefSeq) bifunctional UDP-glucose 4-epimerase and UDP-	http://www.genome.jp/dbget-bin/www_bget?cmo:103482717
Cla97C01G003110	2241	18.5033	10235	61.5937	8562	69.8516	11907	76.5534	Cla97Chr01	2898275	2900318	heat stress transcription factor b-2b	GO:0006355//regulation of transcription, DNA-templated	GO:0005634//nucleus	GO:0003700//transcription factor activity, sequence-specific DNA binding; GO:0043565//sequence-specific DNA binding	K09419 heat shock transcription factor, other eukaryote | (RefSeq) heat stress transcription factor	http://www.genome.jp/dbget-bin/www_bget?cmo:103482716
Cla97C01G003120	4	0.0800345	0	0	0	0	0	0	Cla97Chr01	2904601	2905089	-	-	-	-	-	-
Cla97C01G003130	1	0.0274068	11	0.219731	8	0.216641	2	0.0426818	Cla97Chr01	2909585	2910892	-	-	-	-	-	-
Cla97C01G003140	385	3.82817	6217	45.056	6257	61.4738	4036	31.249	Cla97Chr01	2911094	2913393	rhomboid-like protein 2	GO:0016485//protein processing	GO:0016021//integral component of membrane	GO:0004252//serine-type endopeptidase activity	no KO assigned | (RefSeq) RHOMBOID-like protein 2	http://www.genome.jp/dbget-bin/www_bget?cmo:103482712
Cla97C01G003150	101	0.876069	1396	8.82558	804	6.89074	1073	7.24721	Cla97Chr01	2913854	2917009	Protein IQ-DOMAIN 31	-	-	-	no KO assigned | (RefSeq) protein IQ-DOMAIN 14	http://www.genome.jp/dbget-bin/www_bget?cmo:103482713
Cla97C01G003160	425	2.07189	848	3.01311	893	4.30153	1553	5.89528	Cla97Chr01	2928106	2933242	protein hapless 2 isoform x1	-	GO:0016021//integral component of membrane	-	no KO assigned | (RefSeq) protein HAPLESS 2	http://www.genome.jp/dbget-bin/www_bget?cmo:103482714
Cla97C01G003170	56	0.492288	32	0.205032	30	0.260583	20	0.136904	Cla97Chr01	2933344	2935549	gdsl esterase lipase 1	GO:0006506//GPI anchor biosynthetic process	GO:0016021//integral component of membrane	GO:0016491//oxidoreductase activity; GO:0016788//hydrolase activity, acting on ester bonds	no KO assigned | (RefSeq) GDSL esterase/lipase 1-like	http://www.genome.jp/dbget-bin/www_bget?cmo:103499191
Cla97C01G003180	2222	14.5616	2553	12.1943	2114	13.6888	3261	16.6407	Cla97Chr01	2936388	2942277	phosphatidylinositol glycan anchor biosynthesis class u isoform x1	GO:0006506//GPI anchor biosynthetic process	GO:0016021//integral component of membrane	GO:0016788//hydrolase activity, acting on ester bonds	K05293 GPI-anchor transamidase subunit U | (RefSeq) phosphatidylinositol glycan anchor biosynthesis	http://www.genome.jp/dbget-bin/www_bget?cmo:103482711
Cla97C01G003190	6	0.0359054	0	0	0	0	0	0	Cla97Chr01	2955445	2957079	mate efflux family protein 5-like	GO:0006855//drug transmembrane transport	GO:0016021//integral component of membrane	GO:0015238//drug transmembrane transporter activity; GO:0015297//antiporter activity	K03327 multidrug resistance protein, MATE family | (RefSeq) protein DETOXIFICATION 49	http://www.genome.jp/dbget-bin/www_bget?cmo:103482710
Cla97C01G003210	44	0.576313	120	1.14559	70	0.905934	14	0.142787	Cla97Chr01	2983664	2984410	ethylene-responsive transcription factor erf027-like	GO:0006355//regulation of transcription, DNA-templated	GO:0005634//nucleus	GO:0003677//DNA binding; GO:0003700//transcription factor activity, sequence-specific DNA binding	no KO assigned | (RefSeq) ethylene-responsive transcription factor ERF027	http://www.genome.jp/dbget-bin/www_bget?cmo:103482708
Cla97C01G003220	0	0	39	0.403072	15	0.210166	20	0.220832	Cla97Chr01	3010601	3011290	dehydration-responsive element-binding protein 1e	GO:0006355//regulation of transcription, DNA-templated	GO:0005634//nucleus	GO:0003677//DNA binding; GO:0003700//transcription factor activity, sequence-specific DNA binding	no KO assigned | (RefSeq) dehydration-responsive element-binding protein 1E	http://www.genome.jp/dbget-bin/www_bget?cmo:103482707
Cla97C01G003230	5	0.0361575	2	0.0105414	4	0.0285813	4	0.0225239	Cla97Chr01	3022450	3025586	-	-	-	-	no KO assigned | (RefSeq) uncharacterized LOC103482706	http://www.genome.jp/dbget-bin/www_bget?cmo:103482706
Cla97C01G003250	1979	18.6541	5058	34.7495	7121	66.3228	7476	54.8722	Cla97Chr01	3032727	3035035	udp-galactose udp-glucose transporter 2-like	GO:0008643//carbohydrate transport; GO:1902559//3'-phospho-5'-adenylyl sulfate transmembrane transport	GO:0030173//integral component of Golgi membrane; GO:0030176//integral component of endoplasmic reticulum membrane	GO:0046964//3'-phosphoadenosine 5'-phosphosulfate transmembrane transporter activity	K15277 solute carrier family 35 (adenosine 3'-phospho 5'-phosphosulfate transporter), member B3 | (R	http://www.genome.jp/dbget-bin/www_bget?cmo:103482704
Cla97C01G003260	4077	37.7749	5782	39.0464	4557	41.719	5408	39.017	Cla97Chr01	3036440	3042489	uncharacterized protein loc103482703 isoform x1	GO:0006606//protein import into nucleus	GO:0005643//nuclear pore	GO:0008536//Ran GTPase binding	K14295 nuclear pore complex protein Nup50 | (RefSeq) uncharacterized LOC103482703	http://www.genome.jp/dbget-bin/www_bget?cmo:103482703
Cla97C01G003270	7831	48.5553	3996	18.0587	3290	20.1562	5319	25.6805	Cla97Chr01	3044374	3047090	calcium-dependent protein kinase 26	GO:0009738//abscisic acid-activated signaling pathway; GO:0018105//peptidyl-serine phosphorylation; GO:0035556//intracellular signal transduction; GO:0046777//protein autophosphorylation	GO:0005634//nucleus; GO:0005737//cytoplasm; GO:0005886//plasma membrane	GO:0004683//calmodulin-dependent protein kinase activity; GO:0005516//calmodulin binding; GO:0005524//ATP binding; GO:0009931//calcium-dependent protein serine/threonine kinase activity	no KO assigned | (RefSeq) calcium-dependent protein kinase 10	http://www.genome.jp/dbget-bin/www_bget?cmo:103482702
Cla97C01G003280	5825	27.2564	8154	27.8089	3787	17.509	4584	16.7021	Cla97Chr01	3073257	3079727	spx domain-containing membrane protein at4g22990-like	GO:0055085//transmembrane transport	GO:0016021//integral component of membrane	-	no KO assigned | (RefSeq) SPX domain-containing membrane protein At4g22990-like	http://www.genome.jp/dbget-bin/www_bget?cmo:103482700
Cla97C01G003290	8	0.0444485	8	0.0323965	0	0	0	0	Cla97Chr01	3082438	3088262	protein hothead	GO:0055114//oxidation-reduction process	-	GO:0016614//oxidoreductase activity, acting on CH-OH group of donors; GO:0050660//flavin adenine dinucleotide binding	no KO assigned | (RefSeq) protein HOTHEAD	http://www.genome.jp/dbget-bin/www_bget?cmo:103482699
Cla97C01G003300	1342	6.87097	1375	5.13108	1380	6.98132	2951	11.7649	Cla97Chr01	3096112	3098022	molybdenum cofactor sulfurase-like	-	-	GO:0003824//catalytic activity	no KO assigned | (RefSeq) uncharacterized LOC103482698	http://www.genome.jp/dbget-bin/www_bget?cmo:103482698
Cla97C01G003310	9827	106.478	18007	142.207	14059	150.517	14150	119.385	Cla97Chr01	3100441	3101833	---	-	-	-	K12451 3,5-epimerase/4-reductase [EC:5.1.3.- 1.1.1.-] | (RefSeq) bifunctional dTDP-4-dehydrorhamnose	http://www.genome.jp/dbget-bin/www_bget?cmo:103482697
Cla97C01G003320	369	3.98496	274	2.1567	158	1.68596	113	0.950234	Cla97Chr01	3115592	3118800	homeobox protein hd1-like	GO:0010089//xylem development; GO:0045892//negative regulation of transcription, DNA-templated; GO:2000652//regulation of secondary cell wall biogenesis	GO:0005634//nucleus	GO:0003677//DNA binding	no KO assigned | (RefSeq) homeobox protein knotted-1-like 7	http://www.genome.jp/dbget-bin/www_bget?cmo:103482695
Cla97C01G003330	7	0.265463	149	4.11845	387	14.5014	979	28.9097	Cla97Chr01	3127899	3128156	-	-	-	-	-	-
Cla97C01G003340	6522	29.9169	9748	32.5906	9185	41.6301	9559	34.143	Cla97Chr01	3133122	3142913	protein fam63a	-	GO:0044424//intracellular part	GO:0016798//hydrolase activity, acting on glycosyl bonds	K01309 ubiquitin carboxyl-terminal hydrolase MINDY-1/2 [EC:3.4.19.12] | (RefSeq) protein FAM63A	http://www.genome.jp/dbget-bin/www_bget?cmo:103482694
Cla97C01G003350	668	10.0397	281	3.07817	63	0.935575	43	0.503232	Cla97Chr01	3157411	3162433	Agamous-like MADS-box protein AGL19	-	-	-	no KO assigned | (RefSeq) agamous-like MADS-box protein AGL19	http://www.genome.jp/dbget-bin/www_bget?cmo:103482693
Cla97C01G003360	944	11.8871	3759	34.4999	3156	39.2677	5586	54.7722	Cla97Chr01	3169831	3171668	---	-	-	-	K22013 magnesium dechelatase [EC:4.99.1.10] | (RefSeq) protein STAY-GREEN, chloroplastic-like	http://www.genome.jp/dbget-bin/www_bget?cmo:103482692
Cla97C01G003370	7852	50.71	4857	22.8624	2854	18.2121	3755	18.8833	Cla97Chr01	3178133	3181471	protein fizzy-related 2	GO:0050790//regulation of catalytic activity	-	GO:0010997//anaphase-promoting complex binding; GO:0097027//ubiquitin-protein transferase activator activity	K03364 cell division cycle 20-like protein 1, cofactor of APC complex | (RefSeq) protein FIZZY-RELAT	http://www.genome.jp/dbget-bin/www_bget?cmo:103482691
Cla97C01G003380	131	1.42415	10	0.0792364	8	0.0859343	8	0.0677217	Cla97Chr01	3203255	3204154	uncharacterized protein tcm_016143	-	GO:0016021//integral component of membrane	-	no KO assigned | (RefSeq) uncharacterized LOC103482688	http://www.genome.jp/dbget-bin/www_bget?cmo:103482688
Cla97C01G003420	2982	48.1461	0	0	0	0	0	0	Cla97Chr01	3260387	3264019	transcription factor bhlh118-like	GO:0006357//regulation of transcription from RNA polymerase II promoter	GO:0090575//RNA polymerase II transcription factor complex	GO:0000977//RNA polymerase II regulatory region sequence-specific DNA binding; GO:0003700//transcription factor activity, sequence-specific DNA binding	no KO assigned | (RefSeq) transcription factor bHLH36-like	http://www.genome.jp/dbget-bin/www_bget?cmo:103482687
Cla97C01G003450	2	0.0084274	8	0.0245694	0	0	4	0.0131244	Cla97Chr01	3334032	3336353	subtilisin-like protease	GO:0006508//proteolysis	GO:0005618//cell wall; GO:0016020//membrane	GO:0004252//serine-type endopeptidase activity	no KO assigned | (RefSeq) subtilisin-like protease SBT1.7	http://www.genome.jp/dbget-bin/www_bget?cmo:103482686
Cla97C01G003460	1859	19.4325	2586	19.7024	1834	18.9427	2174	17.6956	Cla97Chr01	3337605	3340258	nudix hydrolase chloroplastic	GO:0008152//metabolic process	GO:0009570//chloroplast stroma	GO:0080041//ADP-ribose pyrophosphohydrolase activity; GO:0080042//ADP-glucose pyrophosphohydrolase activity	K18447 ADP-sugar diphosphatase [EC:3.6.1.21] | (RefSeq) nudix hydrolase 14, chloroplastic	http://www.genome.jp/dbget-bin/www_bget?cmo:103482685
Cla97C01G003470	445	5.99721	113	1.10996	60	0.798976	81	0.85002	Cla97Chr01	3343090	3345311	nudix hydrolase chloroplastic	GO:0008152//metabolic process	GO:0009570//chloroplast stroma	GO:0080041//ADP-ribose pyrophosphohydrolase activity; GO:0080042//ADP-glucose pyrophosphohydrolase activity	K18447 ADP-sugar diphosphatase [EC:3.6.1.21] | (RefSeq) nudix hydrolase 14, chloroplastic	http://www.genome.jp/dbget-bin/www_bget?cmo:103482685
Cla97C01G003480	1161	7.14432	0	0	0	0	0	0	Cla97Chr01	3347215	3350119	geraniol 8-hydroxylase-like	-	-	GO:0016491//oxidoreductase activity; GO:0046872//metal ion binding	no KO assigned | (RefSeq) geraniol 8-hydroxylase-like	http://www.genome.jp/dbget-bin/www_bget?cmo:103482684
Cla97C01G003510	2839	26.9161	665	4.59525	616	5.77059	793	5.85429	Cla97Chr01	3371084	3372115	probable sugar phosphate phosphate translocator at1g12500	-	GO:0016021//integral component of membrane	-	no KO assigned | (RefSeq) probable sugar phosphate/phosphate translocator At1g12500	http://www.genome.jp/dbget-bin/www_bget?cmo:103482678
Cla97C01G003560	312	1.85011	1557	6.72933	1581	9.26333	2861	13.2104	Cla97Chr01	3402784	3405451	probable aminotransferase acs10	GO:0009058//biosynthetic process	GO:0016021//integral component of membrane	GO:0008483//transaminase activity; GO:0016829//lyase activity; GO:0030170//pyridoxal phosphate binding	K14270 aminotransferase | (RefSeq) probable aminotransferase ACS10	http://www.genome.jp/dbget-bin/www_bget?cmo:103482676
Cla97C01G003570	161	5.41326	0	0	0	0	0	0	Cla97Chr01	3406607	3406994	---	-	-	-	no KO assigned | (RefSeq) protein LITTLE ZIPPER 4	http://www.genome.jp/dbget-bin/www_bget?cmo:103486597
Cla97C01G003580	12066	232.853	29726	418.115	21422	408.481	29095	437.211	Cla97Chr01	3419449	3419955	zinc finger a20 and an1 domain-containing stress-associated protein 1-like	-	-	GO:0003677//DNA binding; GO:0008270//zinc ion binding	no KO assigned | (RefSeq) zinc finger A20 and AN1 domain-containing stress-associated protein 1-like	http://www.genome.jp/dbget-bin/www_bget?cmo:103482674
Cla97C01G003590	3997	14.2157	2637	6.83576	2438	8.56766	4049	11.2134	Cla97Chr01	3432615	3441652	armadillo repeat-containing kinesin-like protein 3	GO:0007018//microtubule-based movement; GO:0008104//protein localization; GO:0030705//cytoskeleton-dependent intracellular transport	GO:0005871//kinesin complex; GO:0005874//microtubule	GO:0005524//ATP binding; GO:0008017//microtubule binding; GO:0008574//ATP-dependent microtubule motor activity, plus-end-directed	K10396 kinesin family member 5 | (RefSeq) armadillo repeat-containing kinesin-like protein 3	http://www.genome.jp/dbget-bin/www_bget?cmo:103482673
Cla97C01G003610	254	1.69406	240	1.16667	237	1.56184	1006	5.22454	Cla97Chr01	3474754	3476220	protein detoxification 56-like	GO:0006855//drug transmembrane transport; GO:0009987//cellular process	GO:0016021//integral component of membrane	GO:0015238//drug transmembrane transporter activity; GO:0015297//antiporter activity	K03327 multidrug resistance protein, MATE family | (RefSeq) protein DETOXIFICATION 56	http://www.genome.jp/dbget-bin/www_bget?cmo:103482671
Cla97C01G003620	128	2.34528	151	2.01652	80	1.44833	122	1.7406	Cla97Chr01	3487968	3488777	-	-	-	-	-	-
Cla97C01G003630	1506	11.0375	1414	7.55327	1189	8.61033	2037	11.6249	Cla97Chr01	3488846	3491223	act domain-containing protein acr8-like	GO:0008152//metabolic process	-	GO:0016597//amino acid binding; GO:0016779//nucleotidyltransferase activity	no KO assigned | (RefSeq) ACT domain-containing protein ACR8-like	http://www.genome.jp/dbget-bin/www_bget?cmo:103482670
Cla97C01G003640	1150	11.3312	4428	31.7999	5506	53.6051	12963	99.4573	Cla97Chr01	3510941	3514580	---	-	-	-	no KO assigned | (RefSeq) AT-hook motif nuclear-localized protein 1	http://www.genome.jp/dbget-bin/www_bget?cmo:103482669
Cla97C01G003650	836	19.7575	2519	43.3905	1756	41.0056	2461	45.2889	Cla97Chr01	3520416	3522115	protein cornichon homolog 4-like	GO:0006810//transport	GO:0016021//integral component of membrane	-	K20368 protein cornichon | (RefSeq) protein cornichon homolog 4-like	http://www.genome.jp/dbget-bin/www_bget?cmo:103482667
Cla97C01G003660	311	1.75181	33	0.135482	62	0.345073	114	0.500018	Cla97Chr01	3524301	3526037	Pentatricopeptide repeat-containing protein At4g22760	-	-	-	no KO assigned | (RefSeq) pentatricopeptide repeat-containing protein At4g22760	http://www.genome.jp/dbget-bin/www_bget?cmo:103482665
Cla97C01G003670	4167	47.5185	5629	46.7855	4257	47.9662	5995	53.2332	Cla97Chr01	3527829	3530864	atp-dependent clp protease proteolytic subunit-related protein chloroplastic	GO:0006508//proteolysis	-	GO:0004252//serine-type endopeptidase activity	K01358 ATP-dependent Clp protease, protease subunit [EC:3.4.21.92] | (RefSeq) ATP-dependent Clp prot	http://www.genome.jp/dbget-bin/www_bget?cmo:103482668
Cla97C01G003680	569	7.22078	1186	10.9698	739	9.26636	1151	11.3737	Cla97Chr01	3534460	3535517	Uncharacterized protein At4g22758	-	-	-	no KO assigned | (RefSeq) uncharacterized protein At4g22758	http://www.genome.jp/dbget-bin/www_bget?cmo:103482666
Cla97C01G003690	4569	18.8625	698	2.10026	395	1.61127	342	1.09941	Cla97Chr01	3555108	3558532	isoform 1	-	-	GO:0003676//nucleic acid binding	no KO assigned | (RefSeq) uncharacterized LOC103482664	http://www.genome.jp/dbget-bin/www_bget?cmo:103482664
Cla97C01G003700	170	1.13151	105	0.509377	90	0.591895	322	1.66886	Cla97Chr01	3587222	3590298	deoxyribodipyrimidine photo-lyase	GO:0000719//photoreactive repair; GO:0009650//UV protection	-	GO:0003904//deoxyribodipyrimidine photo-lyase activity	K01669 deoxyribodipyrimidine photo-lyase [EC:4.1.99.3] | (RefSeq) deoxyribodipyrimidine photo-lyase	http://www.genome.jp/dbget-bin/www_bget?cmo:103482663
Cla97C01G003710	134	0.92395	854	4.29183	1323	9.01357	2958	15.8817	Cla97Chr01	3598584	3600080	irk-interacting protein	GO:0016310//phosphorylation	GO:0005615//extracellular space	GO:0016301//kinase activity	no KO assigned | (RefSeq) IRK-interacting protein	http://www.genome.jp/dbget-bin/www_bget?cmo:103482662
Cla97C01G003720	2528	26.5107	6448	49.2845	4778	49.5089	7437	60.7291	Cla97Chr01	3615300	3618474	probable protein s-acyltransferase 14	-	GO:0005794//Golgi apparatus; GO:0016021//integral component of membrane	GO:0008270//zinc ion binding; GO:0019706//protein-cysteine S-palmitoyltransferase activity	K20028 palmitoyltransferase ZDHHC2/15/20 [EC:2.3.1.225] | (RefSeq) probable protein S-acyltransferas	http://www.genome.jp/dbget-bin/www_bget?cmo:103482661
Cla97C01G003730	224	3.36661	833	9.12496	953	14.1524	2366	27.6895	Cla97Chr01	3620949	3621690	-	-	-	-	no KO assigned | (RefSeq) uncharacterized LOC103482660	http://www.genome.jp/dbget-bin/www_bget?cmo:103482660
Cla97C01G003740	8996	193.024	7188	112.411	6601	139.947	8637	144.304	Cla97Chr01	3629997	3631638	40s ribosomal protein s13	GO:0006412//translation	GO:0005730//nucleolus; GO:0022627//cytosolic small ribosomal subunit	GO:0003735//structural constituent of ribosome; GO:0070181//small ribosomal subunit rRNA binding	K02953 small subunit ribosomal protein S13e | (RefSeq) 40S ribosomal protein S13-like	http://www.genome.jp/dbget-bin/www_bget?cmo:103482656
Cla97C01G003750	5380	43.3244	7357	43.1809	5435	43.2457	7506	47.0666	Cla97Chr01	3632542	3637739	maspardin	-	GO:0016021//integral component of membrane	GO:0016787//hydrolase activity	K19367 maspardin | (RefSeq) maspardin	http://www.genome.jp/dbget-bin/www_bget?cmo:103483062
Cla97C01G003760	20	0.724757	29	0.765952	9	0.322254	1	0.0282174	Cla97Chr01	3647990	3648957	-	-	-	-	-	-
Cla97C01G003770	519	2.3874	709	2.37709	367	1.66808	116	0.4155	Cla97Chr01	3648994	3653657	primary amine oxidase	GO:0009308//amine metabolic process; GO:0055114//oxidation-reduction process	GO:0016021//integral component of membrane	GO:0005507//copper ion binding; GO:0008131//primary amine oxidase activity; GO:0048038//quinone binding	K00276 primary-amine oxidase [EC:1.4.3.21] | (RefSeq) primary amine oxidase-like	http://www.genome.jp/dbget-bin/www_bget?cmo:103482657
Cla97C01G003780	1826	8.21424	138297	453.441	92519	411.236	115880	405.91	Cla97Chr01	3658223	3663574	primary amine oxidase-like	GO:0009308//amine metabolic process; GO:0055114//oxidation-reduction process	GO:0016021//integral component of membrane	GO:0005507//copper ion binding; GO:0008131//primary amine oxidase activity; GO:0048038//quinone binding	K00276 primary-amine oxidase [EC:1.4.3.21] | (RefSeq) primary amine oxidase-like	http://www.genome.jp/dbget-bin/www_bget?cmo:103482659
Cla97C01G003790	110	0.675621	4	0.0179065	8	0.0485505	6	0.0286956	Cla97Chr01	3669176	3671973	flavonoid 3 -monooxygenase-like	GO:0044710//single-organism metabolic process	GO:0016020//membrane	GO:0004497//monooxygenase activity; GO:0005488//binding; GO:0016705//oxidoreductase activity, acting on paired donors, with incorporation or reduction of molecular oxygen	no KO assigned | (RefSeq) 7-ethoxycoumarin O-deethylase-like	http://www.genome.jp/dbget-bin/www_bget?cmo:103482655
Cla97C01G003800	62	1.25595	29	0.428172	7	0.14011	42	0.662495	Cla97Chr01	3682555	3683993	7-ethoxycoumarin o-deethylase-like	GO:0055114//oxidation-reduction process	GO:0016021//integral component of membrane	GO:0004497//monooxygenase activity; GO:0005506//iron ion binding; GO:0016705//oxidoreductase activity, acting on paired donors, with incorporation or reduction of molecular oxygen; GO:0020037//heme binding	no KO assigned | (RefSeq) flavonoid 3'-monooxygenase-like	http://www.genome.jp/dbget-bin/www_bget?cmo:103482653
Cla97C01G003810	28	1.01466	0	0	0	0	0	0	Cla97Chr01	3685790	3686059	uncharacterized protein loc103485248	-	GO:0016020//membrane	-	no KO assigned | (RefSeq) uncharacterized LOC103485248	http://www.genome.jp/dbget-bin/www_bget?cmo:103485248
Cla97C01G003830	14	0.0871368	10	0.0453643	8	0.0491991	30	0.145395	Cla97Chr01	3693186	3696225	geraniol 8-hydroxylase-like	GO:0044550//secondary metabolite biosynthetic process; GO:0055114//oxidation-reduction process	GO:0016021//integral component of membrane	GO:0005506//iron ion binding; GO:0016709//oxidoreductase activity, acting on paired donors, with incorporation or reduction of molecular oxygen, NAD(P)H as one donor, and incorporation of one atom of oxygen; GO:0020037//heme binding	no KO assigned | (RefSeq) flavonoid 3'-monooxygenase-like	http://www.genome.jp/dbget-bin/www_bget?cmo:103482651
Cla97C01G003850	231	0.953651	3015	9.07206	2968	12.1069	3158	10.1518	Cla97Chr01	3701221	3705227	geraniol 8-hydroxylase-like	GO:0044550//secondary metabolite biosynthetic process; GO:0055114//oxidation-reduction process	GO:0016021//integral component of membrane	GO:0005506//iron ion binding; GO:0016709//oxidoreductase activity, acting on paired donors, with incorporation or reduction of molecular oxygen, NAD(P)H as one donor, and incorporation of one atom of oxygen; GO:0020037//heme binding	no KO assigned | (RefSeq) geraniol 8-hydroxylase-like	http://www.genome.jp/dbget-bin/www_bget?cmo:103482650
Cla97C01G003860	1364	16.5991	1122	9.95185	1165	14.0084	1600	15.1616	Cla97Chr01	3714437	3716524	protein odorant1	-	-	GO:0003677//DNA binding	K09422 transcription factor MYB, plant | (RefSeq) protein ODORANT1-like	http://www.genome.jp/dbget-bin/www_bget?cmo:103482649
Cla97C01G003870	543	7.31795	2151	21.1286	2774	36.9393	3080	32.3217	Cla97Chr01	3738955	3741164	uncharacterized protein tcm_016050	-	GO:0009507//chloroplast	-	no KO assigned | (RefSeq) uncharacterized LOC103482648	http://www.genome.jp/dbget-bin/www_bget?cmo:103482648
Cla97C01G003880	3692	58.7371	420	4.87014	28	0.440151	8	0.099105	Cla97Chr01	3745827	3746441	21 kda protein	GO:0043086//negative regulation of catalytic activity	-	GO:0004857//enzyme inhibitor activity	no KO assigned | (RefSeq) 21 kDa protein-like	http://www.genome.jp/dbget-bin/www_bget?cmo:103482647
Cla97C01G003890	49641	739.267	20307	220.418	7598	111.803	5986	69.4148	Cla97Chr01	3758098	3758754	21 kda	GO:0043086//negative regulation of catalytic activity	-	GO:0004857//enzyme inhibitor activity	no KO assigned | (RefSeq) 21 kDa protein-like	http://www.genome.jp/dbget-bin/www_bget?cmo:103483061
Cla97C01G003900	6472	27.2008	5356	16.4068	5032	20.8967	5517	18.0551	Cla97Chr01	3762541	3765691	elongation factor g- chloroplastic	GO:0006414//translational elongation; GO:0032790//ribosome disassembly	GO:0009507//chloroplast	GO:0003746//translation elongation factor activity; GO:0003924//GTPase activity; GO:0005525//GTP binding	K02355 elongation factor G | (RefSeq) elongation factor G-2, chloroplastic	http://www.genome.jp/dbget-bin/www_bget?cmo:103482646
Cla97C01G003910	7479	49.4768	39180	188.914	43781	286.178	61417	316.374	Cla97Chr01	3768272	3770593	vacuolar-processing enzyme	GO:0006624//vacuolar protein processing; GO:0051603//proteolysis involved in cellular protein catabolic process	GO:0005773//vacuole; GO:0016021//integral component of membrane	GO:0004197//cysteine-type endopeptidase activity	K01369 legumain [EC:3.4.22.34] | (RefSeq) legumain	http://www.genome.jp/dbget-bin/www_bget?cmo:103482645
Cla97C01G003920	185	1.82836	14	0.100846	3	0.0292958	4	0.0307826	Cla97Chr01	3790739	3792639	nac domain-containing protein 7	GO:0006355//regulation of transcription, DNA-templated	GO:0005634//nucleus	GO:0003677//DNA binding	no KO assigned | (RefSeq) NAC domain-containing protein 7-like	http://www.genome.jp/dbget-bin/www_bget?cmo:103482644
Cla97C01G003930	1	0.0197661	4	0.0576264	0	0	0	0	Cla97Chr01	3792977	3798620	-	-	-	-	-	-
Cla97C01G003940	401	4.6708	2366	20.0864	2057	23.6741	1477	13.3962	Cla97Chr01	3803787	3807206	---	-	-	-	no KO assigned | (RefSeq) thylakoid lumenal protein TL20.3, chloroplastic	http://www.genome.jp/dbget-bin/www_bget?cmo:103482643
Cla97C01G003960	22003	121.013	2850	11.4245	1660	9.02093	2334	9.99552	Cla97Chr01	3829052	3832900	monocopper oxidase-like protein sku5	GO:0055114//oxidation-reduction process	GO:0009505//plant-type cell wall; GO:0009506//plasmodesma; GO:0016021//integral component of membrane; GO:0046658//anchored component of plasma membrane	GO:0005507//copper ion binding; GO:0008447//L-ascorbate oxidase activity; GO:0016722//oxidoreductase activity, oxidizing metal ions	no KO assigned | (RefSeq) monocopper oxidase-like protein SKU5	http://www.genome.jp/dbget-bin/www_bget?cmo:103482641
Cla97C01G003970	8728	41.495	272	0.94252	92	0.432177	56	0.207311	Cla97Chr01	3846264	3849102	acid beta-fructofuranosidase-like	GO:0005975//carbohydrate metabolic process	GO:0016021//integral component of membrane	GO:0004575//sucrose alpha-glucosidase activity; GO:0033881//bile-acid-CoA hydrolase activity	K01193 beta-fructofuranosidase [EC:3.2.1.26] | (RefSeq) INV1; acid beta-fructofuranosidase-like	http://www.genome.jp/dbget-bin/www_bget?cmo:103482640
Cla97C01G003980	3806	30.8779	2784	16.4622	2002	16.0486	2143	13.538	Cla97Chr01	3854414	3858325	probable transaldolase	GO:0005975//carbohydrate metabolic process	-	GO:0004801//sedoheptulose-7-phosphate:D-glyceraldehyde-3-phosphate glyceronetransferase activity	K00616 transaldolase [EC:2.2.1.2] | (RefSeq) transaldolase	http://www.genome.jp/dbget-bin/www_bget?cmo:103482639
Cla97C01G003990	6555	52.7865	6311	37.0415	3631	28.8914	4105	25.7405	Cla97Chr01	3861177	3865676	3-oxoacyl-	GO:0006633//fatty acid biosynthetic process	GO:0009570//chloroplast stroma	GO:0004315//3-oxoacyl-[acyl-carrier-protein] synthase activity; GO:0033818//beta-ketoacyl-acyl-carrier-protein synthase III activity	K00648 3-oxoacyl-[acyl-carrier-protein] synthase III [EC:2.3.1.180] | (RefSeq) 3-oxoacyl-[acyl-carri	http://www.genome.jp/dbget-bin/www_bget?cmo:103482638
Cla97C01G004010	424	2.35176	927	3.74756	700	3.83635	970	4.18942	Cla97Chr01	3890462	3892771	-	-	-	-	no KO assigned | (RefSeq) uncharacterized LOC103482637	http://www.genome.jp/dbget-bin/www_bget?cmo:103482637
Cla97C01G004020	162	2.88715	297	3.8579	303	5.33568	427	5.92565	Cla97Chr01	3906745	3911560	adenine phosphoribosyltransferase 3-like	GO:0006168//adenine salvage; GO:0009116//nucleoside metabolic process	GO:0005737//cytoplasm; GO:0016021//integral component of membrane	GO:0003999//adenine phosphoribosyltransferase activity	K00759 adenine phosphoribosyltransferase [EC:2.4.2.7] | (RefSeq) adenine phosphoribosyltransferase 3	http://www.genome.jp/dbget-bin/www_bget?cmo:103482635
Cla97C01G004030	730	8.15351	112	0.911761	99	1.09257	128	1.11323	Cla97Chr01	3914090	3914965	uncharacterized protein tcm_016010	-	-	GO:0003950//NAD+ ADP-ribosyltransferase activity	no KO assigned | (RefSeq) uncharacterized LOC103482634	http://www.genome.jp/dbget-bin/www_bget?cmo:103482634
Cla97C01G004040	5015	21.3803	3330	10.3473	1955	8.23537	2244	7.44939	Cla97Chr01	3951326	3957258	Oxysterol-binding protein-related protein 2A	-	-	-	K20456 oxysterol-binding protein 1 | (RefSeq) oxysterol-binding protein-related protein 2B-like	http://www.genome.jp/dbget-bin/www_bget?cmo:103482633
Cla97C01G004080	18	0.428506	10	0.17351	3	0.0705665	31	0.574646	Cla97Chr01	4014368	4014778	14 kDa proline-rich protein DC2.15	-	-	-	no KO assigned | (RefSeq) 14 kDa proline-rich protein DC2.15-like	http://www.genome.jp/dbget-bin/www_bget?cmo:103482621
Cla97C01G004110	11225	194.73	4443	56.1777	1383	23.7062	2539	34.2976	Cla97Chr01	4031414	4031977	14 kDa proline-rich protein DC2.15	-	-	-	no KO assigned | (RefSeq) 14 kDa proline-rich protein DC2.15-like	http://www.genome.jp/dbget-bin/www_bget?cmo:103482621
Cla97C01G004120	98565	1250.82	271910	2515	163388	2048.73	148907	1471.44	Cla97Chr01	4043146	4047554	---	-	-	-	no KO assigned | (RefSeq) 14 kDa proline-rich protein DC2.15-like	http://www.genome.jp/dbget-bin/www_bget?cmo:103482620
Cla97C01G004140	1539	14.3	262	1.77435	108	0.99155	91	0.658406	Cla97Chr01	4058954	4060967	l-lactate dehydrogenase b	GO:0005975//carbohydrate metabolic process; GO:0019752//carboxylic acid metabolic process; GO:0055114//oxidation-reduction process	GO:0005829//cytosol; GO:0005886//plasma membrane	GO:0004459//L-lactate dehydrogenase activity	K00016 L-lactate dehydrogenase [EC:1.1.1.27] | (RefSeq) L-lactate dehydrogenase A	http://www.genome.jp/dbget-bin/www_bget?cmo:103482619
Cla97C01G004150	3577	98.034	13841	276.482	11447	309.986	13959	297.897	Cla97Chr01	4067986	4069910	autophagy-related protein 8f	GO:0006914//autophagy; GO:0006995//cellular response to nitrogen starvation	-	-	K08341 GABA(A) receptor-associated protein | (RefSeq) autophagy-related protein 8f	http://www.genome.jp/dbget-bin/www_bget?cmo:103482618
Cla97C01G004160	1673	12.4859	2443	13.2889	2321	17.1156	3195	18.5673	Cla97Chr01	4074604	4081114	p-loop containing nucleoside triphosphate hydrolases superfamily protein isoform 1	-	-	GO:0003676//nucleic acid binding; GO:0008270//zinc ion binding; GO:0016787//hydrolase activity	no KO assigned | (RefSeq) uncharacterized LOC103482617	http://www.genome.jp/dbget-bin/www_bget?cmo:103482617
Cla97C01G004170	3107	45.4403	12042	128.363	13347	192.875	19880	226.397	Cla97Chr01	4086357	4087438	Leukocyte receptor cluster member 1	-	-	-	no KO assigned | (RefSeq) leukocyte receptor cluster member 1 homolog	http://www.genome.jp/dbget-bin/www_bget?cmo:103482616
Cla97C01G004180	7577	102.114	5810	57.0698	4383	58.3652	6666	69.9535	Cla97Chr01	4088529	4091828	vesicle-associated protein 1-2	-	GO:0005789//endoplasmic reticulum membrane; GO:0016021//integral component of membrane	-	no KO assigned | (RefSeq) vesicle-associated protein 1-2	http://www.genome.jp/dbget-bin/www_bget?cmo:103482614
Cla97C01G004190	147	3.37624	114	1.90837	113	2.56441	218	3.89877	Cla97Chr01	4095861	4096845	-	-	-	-	K22966 sulfate adenylyltransferase (ADP) / adenylylsulfatase [EC:2.7.7.5 3.6.2.1] | (RefSeq) histidi	http://www.genome.jp/dbget-bin/www_bget?cmo:103482613
Cla97C01G004200	198	5.12507	220	4.15048	253	6.47065	446	8.98925	Cla97Chr01	4097374	4098718	histidine triad nucleotide-binding protein 3	-	-	GO:0003824//catalytic activity	K22966 sulfate adenylyltransferase (ADP) / adenylylsulfatase [EC:2.7.7.5 3.6.2.1] | (RefSeq) histidi	http://www.genome.jp/dbget-bin/www_bget?cmo:103482613
Cla97C01G004210	1619	7.13543	1684	5.40949	1787	7.78199	3598	12.3478	Cla97Chr01	4099900	4106371	protein arginine n-methyltransferase isoform x1	GO:0006355//regulation of transcription, DNA-templated; GO:0019919//peptidyl-arginine methylation, to asymmetrical-dimethyl arginine; GO:0034969//histone arginine methylation	GO:0005829//cytosol	GO:0008469//histone-arginine N-methyltransferase activity; GO:0035242//protein-arginine omega-N asymmetric methyltransferase activity	K11438 type III protein arginine methyltransferase [EC:2.1.1.321] | (RefSeq) protein arginine N-meth	http://www.genome.jp/dbget-bin/www_bget?cmo:103482612
Cla97C01G004220	1985	19.0408	2283	15.9615	612	5.80057	1534	11.4579	Cla97Chr01	4114222	4120947	probable pectinesterase 68	GO:0042545//cell wall modification; GO:0045490//pectin catabolic process	GO:0005618//cell wall; GO:0016021//integral component of membrane	GO:0016829//lyase activity; GO:0030599//pectinesterase activity; GO:0045330//aspartyl esterase activity	no KO assigned | (RefSeq) probable pectinesterase 68	http://www.genome.jp/dbget-bin/www_bget?cmo:103483059
Cla97C01G004230	6973	53.7631	13985	78.5901	9875	75.2306	13249	79.543	Cla97Chr01	4122046	4126230	polyadenylate-binding protein rbp47b -like	-	-	GO:0000166//nucleotide binding; GO:0003676//nucleic acid binding	no KO assigned | (RefSeq) polyadenylate-binding protein RBP47B'	http://www.genome.jp/dbget-bin/www_bget?cmo:103482609
Cla97C01G004240	1604	9.01947	2025	8.29933	1544	8.57862	1870	8.18791	Cla97Chr01	4128739	4130478	pentatricopeptide repeat-containing protein at3g56550	GO:0006281//DNA repair	GO:0005634//nucleus	GO:0004518//nuclease activity; GO:0008270//zinc ion binding	no KO assigned | (RefSeq) pentatricopeptide repeat-containing protein At3g56550	http://www.genome.jp/dbget-bin/www_bget?cmo:103485901
Cla97C01G004250	226	2.61375	83	0.69964	75	0.857058	170	1.53094	Cla97Chr01	4140877	4141722	zinc finger protein zat9	-	-	GO:0003676//nucleic acid binding; GO:0046872//metal ion binding	no KO assigned | (RefSeq) zinc finger protein ZAT9	http://www.genome.jp/dbget-bin/www_bget?cmo:103482608
Cla97C01G004270	262	2.34749	43	0.28081	11	0.0973844	85	0.59303	Cla97Chr01	4166043	4167134	metalloendoproteinase 1	GO:0006508//proteolysis	GO:0031012//extracellular matrix	GO:0004222//metalloendopeptidase activity; GO:0008270//zinc ion binding	no KO assigned | (RefSeq) metalloendoproteinase 1-MMP	http://www.genome.jp/dbget-bin/www_bget?cmo:103482607
Cla97C01G004280	788	4.32658	1169	4.67815	975	5.28952	1626	6.95174	Cla97Chr01	4172836	4177256	-	-	-	-	no KO assigned | (RefSeq) uncharacterized LOC103482606	http://www.genome.jp/dbget-bin/www_bget?cmo:103482606
Cla97C01G004290	456	2.79549	153	0.683637	116	0.702659	168	0.801968	Cla97Chr01	4181733	4183328	pentatricopeptide repeat-containing protein at5g66520-like	GO:0055114//oxidation-reduction process	-	GO:0016491//oxidoreductase activity	no KO assigned | (RefSeq) pentatricopeptide repeat-containing protein At5g66520-like	http://www.genome.jp/dbget-bin/www_bget?cmo:103482605
Cla97C01G004300	108483	1409.59	15648	148.194	18439	236.734	13401	135.589	Cla97Chr01	4192097	4194755	probable aquaporin tip2-2	GO:0009992//cellular water homeostasis; GO:0034220//ion transmembrane transport	GO:0005887//integral component of plasma membrane; GO:0009507//chloroplast; GO:0009705//plant-type vacuole membrane; GO:0042807//central vacuole	GO:0015250//water channel activity; GO:0015254//glycerol channel activity	K09873 aquaporin TIP | (RefSeq) probable aquaporin TIP2-2	http://www.genome.jp/dbget-bin/www_bget?cmo:103482603
Cla97C01G004310	1822	12.8343	1264	6.48951	819	5.70034	1063	5.83058	Cla97Chr01	4207647	4212755	van3-binding protein	-	GO:0016020//membrane	-	no KO assigned | (RefSeq) VAN3-binding protein-like	http://www.genome.jp/dbget-bin/www_bget?cmo:103482602
Cla97C01G004320	1062	7.7834	2050	10.9506	1426	10.3266	1774	10.124	Cla97Chr01	4215205	4220075	phosphatidylserine decarboxylase proenzyme mitochondrial	GO:0008654//phospholipid biosynthetic process	GO:0005739//mitochondrion	GO:0004609//phosphatidylserine decarboxylase activity	K01613 phosphatidylserine decarboxylase [EC:4.1.1.65] | (RefSeq) phosphatidylserine decarboxylase pr	http://www.genome.jp/dbget-bin/www_bget?cmo:103482601
Cla97C01G004330	2271	19.5943	12696	79.8401	10406	88.7136	11608	77.9875	Cla97Chr01	4222245	4227073	inositol 2-dehydrogenase 2	GO:0055114//oxidation-reduction process	-	GO:0050112//inositol 2-dehydrogenase activity	no KO assigned | (RefSeq) inositol 2-dehydrogenase 2	http://www.genome.jp/dbget-bin/www_bget?cmo:103482599
Cla97C01G004340	21539	342.67	16697	193.611	10477	164.695	10685	132.367	Cla97Chr01	4227764	4229865	60s ribosomal protein l15	GO:0002181//cytoplasmic translation	GO:0022625//cytosolic large ribosomal subunit	GO:0003735//structural constituent of ribosome	K02877 large subunit ribosomal protein L15e | (RefSeq) 60S ribosomal protein L15-2	http://www.genome.jp/dbget-bin/www_bget?cmo:103494481
Cla97C01G004350	13916	221.394	12186	141.304	10448	164.239	12075	149.587	Cla97Chr01	4232344	4233975	60s ribosomal protein l15	GO:0002181//cytoplasmic translation	GO:0022625//cytosolic large ribosomal subunit	GO:0003735//structural constituent of ribosome	K02877 large subunit ribosomal protein L15e | (RefSeq) 60S ribosomal protein L15-2	http://www.genome.jp/dbget-bin/www_bget?cmo:103494481
Cla97C01G004360	38	0.156679	12	0.0360621	12	0.0488881	39	0.125212	Cla97Chr01	4239460	4248823	dna mismatch repair protein msh4	GO:0007129//synapsis; GO:0010777//meiotic mismatch repair involved in reciprocal meiotic recombination	GO:0000794//condensed nuclear chromosome; GO:0009506//plasmodesma; GO:0043073//germ cell nucleus	GO:0005524//ATP binding; GO:0030983//mismatched DNA binding	K08740 DNA mismatch repair protein MSH4 | (RefSeq) DNA mismatch repair protein MSH4	http://www.genome.jp/dbget-bin/www_bget?cmo:103482597
Cla97C01G004370	10969	117.679	21219	165.919	14897	157.915	14869	124.213	Cla97Chr01	4253459	4256178	3-isopropylmalate dehydratase small subunit 3-like	GO:0008152//metabolic process	-	GO:0016836//hydro-lyase activity	K01704 3-isopropylmalate/(R)-2-methylmalate dehydratase small subunit [EC:4.2.1.33 4.2.1.35] | (RefS	http://www.genome.jp/dbget-bin/www_bget?cmo:103482595
Cla97C01G004380	1495	17.2901	2182	18.3929	1633	18.661	2175	19.5871	Cla97Chr01	4257770	4262434	uncharacterized protein loc100799063 isoform x1	-	GO:0016021//integral component of membrane	GO:0016853//isomerase activity	no KO assigned | (RefSeq) uncharacterized LOC103482594	http://www.genome.jp/dbget-bin/www_bget?cmo:103482594
Cla97C01G004390	227	1.29657	4352	18.1175	4214	23.7824	5114	22.7449	Cla97Chr01	4269771	4273138	probable glycosyltransferase at5g03795	-	GO:0016021//integral component of membrane	GO:0050508//glucuronosyl-N-acetylglucosaminyl-proteoglycan 4-alpha-N-acetylglucosaminyltransferase activity	no KO assigned | (RefSeq) probable glycosyltransferase At5g03795	http://www.genome.jp/dbget-bin/www_bget?cmo:103482593
Cla97C01G004400	3578	17.5743	10703	38.3163	8626	41.8639	10066	38.4989	Cla97Chr01	4275519	4280502	peroxisomal acyl-coenzyme a oxidase 1	GO:0033539//fatty acid beta-oxidation using acyl-CoA dehydrogenase; GO:0055088//lipid homeostasis	GO:0005777//peroxisome	GO:0000062//fatty-acyl-CoA binding; GO:0003995//acyl-CoA dehydrogenase activity; GO:0003997//acyl-CoA oxidase activity; GO:0009055//electron carrier activity; GO:0050660//flavin adenine dinucleotide binding; GO:0052890//oxidoreductase activity, acting on the CH-CH group of donors, with a flavin as acceptor	K00232 acyl-CoA oxidase [EC:1.3.3.6] | (RefSeq) peroxisomal acyl-coenzyme A oxidase 1	http://www.genome.jp/dbget-bin/www_bget?cmo:103482592
Cla97C01G004410	41	1.50245	88	2.35038	89	3.22254	70	1.99741	Cla97Chr01	4286429	4286841	-	-	-	-	-	-
Cla97C01G004420	498	3.28781	707	3.40203	433	2.82461	615	3.1616	Cla97Chr01	4286869	4289012	uncharacterized protein loc8272351	-	GO:0012505//endomembrane system; GO:0016021//integral component of membrane; GO:0043227//membrane-bounded organelle; GO:0043229//intracellular organelle; GO:0044444//cytoplasmic part	GO:0016757//transferase activity, transferring glycosyl groups	no KO assigned | (RefSeq) uncharacterized LOC103482591	http://www.genome.jp/dbget-bin/www_bget?cmo:103482591
Cla97C01G004430	7341	24.7335	7701	18.9111	5961	19.8446	7679	20.146	Cla97Chr01	4291083	4297170	e3 ubiquitin-protein ligase hos1	-	GO:0044424//intracellular part	-	K16278 E3 ubiquitin-protein ligase HOS1 [EC:2.3.2.27] | (RefSeq) E3 ubiquitin-protein ligase HOS1	http://www.genome.jp/dbget-bin/www_bget?cmo:103482590
Cla97C01G004440	1812	23.9258	1471	14.1567	410	5.34915	465	4.78096	Cla97Chr01	4316308	4317318	-	-	-	-	no KO assigned | (RefSeq) uncharacterized LOC103482589	http://www.genome.jp/dbget-bin/www_bget?cmo:103482589
Cla97C01G004450	936	9.66037	1266	9.52341	1223	12.472	2081	16.7242	Cla97Chr01	4323341	4327025	palmitoyl-protein thioesterase 1	GO:0098734//macromolecule depalmitoylation	GO:0005764//lysosome; GO:0016021//integral component of membrane	GO:0008474//palmitoyl-(protein) hydrolase activity	K01074 palmitoyl-protein thioesterase [EC:3.1.2.22] | (RefSeq) palmitoyl-protein thioesterase 1-like	http://www.genome.jp/dbget-bin/www_bget?cmo:103482587
Cla97C01G004460	1768	16.522	3384	23.0489	2981	27.5255	4515	32.8543	Cla97Chr01	4329421	4332785	palmitoyl-protein thioesterase 1	-	GO:0005764//lysosome; GO:0016020//membrane	GO:0016790//thiolester hydrolase activity; GO:0098599//palmitoyl hydrolase activity	K01074 palmitoyl-protein thioesterase [EC:3.1.2.22] | (RefSeq) palmitoyl-protein thioesterase 1-like	http://www.genome.jp/dbget-bin/www_bget?cmo:103482587
Cla97C01G004470	2	0.0709001	8	0.206704	5	0.175138	11	0.303644	Cla97Chr01	4332932	4333207	paired amphipathic helix protein sin3-like 4 isoform x1	GO:0000122//negative regulation of transcription from RNA polymerase II promoter; GO:0016575//histone deacetylation	GO:0000118//histone deacetylase complex; GO:0000785//chromatin	GO:0001106//RNA polymerase II transcription corepressor activity; GO:0004407//histone deacetylase activity	K11644 paired amphipathic helix protein Sin3a | (RefSeq) paired amphipathic helix protein Sin3-like	http://www.genome.jp/dbget-bin/www_bget?cmo:103489052
Cla97C01G004490	4	0.0270096	0	0	2	0.0133438	2	0.0105158	Cla97Chr01	4340569	4343200	-	-	-	-	no KO assigned | (RefSeq) uncharacterized LOC103482586	http://www.genome.jp/dbget-bin/www_bget?cmo:103482586
Cla97C01G004510	89	0.433879	42	0.149234	86	0.414257	150	0.569409	Cla97Chr01	4348584	4350590	-	-	-	-	no KO assigned | (RefSeq) putative disease resistance protein At1g58400	http://www.genome.jp/dbget-bin/www_bget?cmo:103482585
Cla97C01G004520	980	4.21659	11	0.034496	0	0	0	0	Cla97Chr01	4352741	4355014	uncharacterized protein loc103324616	-	GO:0016021//integral component of membrane	-	no KO assigned | (RefSeq) uncharacterized LOC103482584	http://www.genome.jp/dbget-bin/www_bget?cmo:103482584
Cla97C01G004530	81	0.914096	6	0.0493514	0	0	12	0.105449	Cla97Chr01	4361547	4362413	probable disease resistance protein at4g19060	-	-	GO:0043531//ADP binding	no KO assigned | (RefSeq) probable disease resistance protein At4g19060	http://www.genome.jp/dbget-bin/www_bget?cmo:103482583
Cla97C01G004540	282	1.33874	26	0.0899627	12	0.0562889	28	0.103505	Cla97Chr01	4364128	4366188	-	-	-	-	no KO assigned | (RefSeq) uncharacterized LOC103482581	http://www.genome.jp/dbget-bin/www_bget?cmo:103482581
Cla97C01G004550	3233	9.59429	1731	3.74408	1117	3.27532	1397	3.22818	Cla97Chr01	4373646	4377541	Probable disease resistance protein At5g45510	-	-	-	no KO assigned | (RefSeq) uncharacterized LOC103482581	http://www.genome.jp/dbget-bin/www_bget?cmo:103482581
Cla97C01G004560	2590	37.5424	1906	20.1366	1398	20.0227	1920	21.671	Cla97Chr01	4380128	4382819	---	-	-	-	no KO assigned | (RefSeq) deSI-like protein At4g17486	http://www.genome.jp/dbget-bin/www_bget?cmo:103482580
Cla97C01G004600	0	0	40	1.39829	18	0.853025	1	0.0373465	Cla97Chr01	4400899	4401279	-	-	-	-	no KO assigned | (RefSeq) stress-induced protein KIN2-like	http://www.genome.jp/dbget-bin/www_bget?cmo:103482578
Cla97C01G004620	7581	47.7311	18290	83.9324	7039	43.7904	6601	32.3623	Cla97Chr01	4414417	4418214	oxalate-- ligase	GO:0009735//response to cytokinin; GO:0010030//positive regulation of seed germination; GO:0010214//seed coat development; GO:0033611//oxalate catabolic process; GO:0050832//defense response to fungus	GO:0009506//plasmodesma; GO:0009570//chloroplast stroma; GO:0048046//apoplast	GO:0008756//o-succinylbenzoate-CoA ligase activity; GO:0050203//oxalate-CoA ligase activity	K22133 oxalate---CoA ligase [EC:6.2.1.8] | (RefSeq) oxalate--CoA ligase-like	http://www.genome.jp/dbget-bin/www_bget?cmo:103482575
Cla97C01G004630	459	2.8514	456	2.06467	338	2.0747	672	3.25064	Cla97Chr01	4428091	4432318	cytokinin hydroxylase-like	GO:0055114//oxidation-reduction process	GO:0016020//membrane	GO:0004497//monooxygenase activity; GO:0005506//iron ion binding; GO:0016705//oxidoreductase activity, acting on paired donors, with incorporation or reduction of molecular oxygen; GO:0020037//heme binding	no KO assigned | (RefSeq) cytokinin hydroxylase-like	http://www.genome.jp/dbget-bin/www_bget?cmo:103482547
Cla97C01G004640	9608	22.9229	10191	17.7212	8497	20.0307	12505	23.2313	Cla97Chr01	4434749	4457077	tripeptidyl-peptidase 2	GO:0006508//proteolysis	GO:0005774//vacuolar membrane; GO:0009507//chloroplast; GO:0022626//cytosolic ribosome	GO:0004252//serine-type endopeptidase activity; GO:0008240//tripeptidyl-peptidase activity	K01280 tripeptidyl-peptidase II [EC:3.4.14.10] | (RefSeq) tripeptidyl-peptidase 2	http://www.genome.jp/dbget-bin/www_bget?cmo:103482548
Cla97C01G004650	6292	184.872	3856	82.5771	2351	68.2539	2565	58.6845	Cla97Chr01	4458615	4459771	60s ribosomal protein l36-2-like	GO:0002181//cytoplasmic translation	GO:0016021//integral component of membrane; GO:0022625//cytosolic large ribosomal subunit	GO:0003735//structural constituent of ribosome	K02920 large subunit ribosomal protein L36e | (RefSeq) 60S ribosomal protein L36-2-like	http://www.genome.jp/dbget-bin/www_bget?cmo:103484093
Cla97C01G004660	4	0.151693	7	0.193484	8	0.299771	3	0.0885895	Cla97Chr01	4487858	4489182	adp-ribosylation factor 1	GO:0006886//intracellular protein transport; GO:0007264//small GTPase mediated signal transduction	GO:0005774//vacuolar membrane; GO:0005794//Golgi apparatus; GO:0005829//cytosol; GO:0005886//plasma membrane; GO:0009506//plasmodesma	GO:0005215//transporter activity; GO:0005507//copper ion binding; GO:0005525//GTP binding; GO:0016004//phospholipase activator activity; GO:0016787//hydrolase activity	K07937 ADP-ribosylation factor 1 | (RefSeq) ADP-ribosylation factor 1	http://www.genome.jp/dbget-bin/www_bget?cmo:103498083
Cla97C01G004670	1333	13.1741	5041	36.3119	5598	54.666	6972	53.6541	Cla97Chr01	4496586	4497575	uncharacterized protein loc8265851	-	GO:0009706//chloroplast inner membrane; GO:0016021//integral component of membrane	-	no KO assigned | (RefSeq) uncharacterized LOC103482552	http://www.genome.jp/dbget-bin/www_bget?cmo:103482552
Cla97C01G004680	1324	17.9174	1791	17.6654	1415	18.9207	2193	23.109	Cla97Chr01	4502309	4504903	-	-	-	-	no KO assigned | (RefSeq) sec-independent protein translocase protein TatB	http://www.genome.jp/dbget-bin/www_bget?cmo:103482550
Cla97C01G004690	33	1.65579	64	2.34052	77	3.81747	88	3.43818	Cla97Chr01	4504959	4506095	-	-	-	-	-	-
Cla97C01G004700	2005	30.5566	8	0.0888632	2	0.0301172	10	0.118671	Cla97Chr01	4508525	4510479	auxin-induced protein 22d-like	GO:0006355//regulation of transcription, DNA-templated; GO:0009734//auxin-activated signaling pathway	GO:0005634//nucleus	-	K14484 auxin-responsive protein IAA | (RefSeq) auxin-induced protein 22D-like	http://www.genome.jp/dbget-bin/www_bget?cmo:103482549
Cla97C01G004710	1207	8.74781	510	2.69404	288	2.06242	319	1.80027	Cla97Chr01	4519175	4522049	uncharacterized protein loc100259313	GO:0016042//lipid catabolic process	-	GO:0016787//hydrolase activity	no KO assigned | (RefSeq) uncharacterized LOC103482554	http://www.genome.jp/dbget-bin/www_bget?cmo:103482554
Cla97C01G004720	1482	14.2578	2183	15.3073	1553	14.7628	2482	18.5935	Cla97Chr01	4524020	4526580	probable prolyl 4-hydroxylase 12 isoform x1	GO:0055114//oxidation-reduction process	-	GO:0005506//iron ion binding; GO:0016705//oxidoreductase activity, acting on paired donors, with incorporation or reduction of molecular oxygen; GO:0031418//L-ascorbic acid binding	K00472 prolyl 4-hydroxylase [EC:1.14.11.2] | (RefSeq) probable prolyl 4-hydroxylase 12	http://www.genome.jp/dbget-bin/www_bget?cmo:103482556
Cla97C01G004730	499	2.2572	26	0.0857203	6	0.0268172	23	0.0810125	Cla97Chr01	4527952	4533775	kinesin-like protein kif22 isoform x2	GO:0007018//microtubule-based movement	GO:0005874//microtubule	GO:0003777//microtubule motor activity; GO:0005524//ATP binding; GO:0008017//microtubule binding	K10403 kinesin family member 22 | (RefSeq) kinesin-like protein KIF22-B	http://www.genome.jp/dbget-bin/www_bget?cmo:103482557
Cla97C01G004740	180	1.56966	6	0.0381351	0	0	0	0	Cla97Chr01	4537563	4539806	upf0496 protein at3g49070	-	GO:0016021//integral component of membrane	-	no KO assigned | (RefSeq) UPF0496 protein At3g49070	http://www.genome.jp/dbget-bin/www_bget?cmo:103482559
Cla97C01G004750	10706	39.2321	9297	24.8313	6089	22.0472	8441	24.0859	Cla97Chr01	4552098	4556815	mitogen-activated protein kinase kinase kinase yoda-like	GO:0000186//activation of MAPKK activity	GO:0005737//cytoplasm	GO:0004709//MAP kinase kinase kinase activity; GO:0005524//ATP binding	K20717 mitogen-activated protein kinase kinase kinase YODA [EC:2.7.11.25] | (RefSeq) mitogen-activat	http://www.genome.jp/dbget-bin/www_bget?cmo:103482560
Cla97C01G004760	3319	28.043	4461	27.472	3198	26.6986	3810	25.0667	Cla97Chr01	4560831	4564066	probable quinone oxidoreductase	GO:0055114//oxidation-reduction process	GO:0005829//cytosol	GO:0008270//zinc ion binding; GO:0016491//oxidoreductase activity	K00344 NADPH:quinone reductase [EC:1.6.5.5] | (RefSeq) 2-haloacrylate reductase	http://www.genome.jp/dbget-bin/www_bget?cmo:103482561
Cla97C01G004770	2292	13.2538	606	2.55411	626	3.57679	580	2.61161	Cla97Chr01	4566812	4569040	protein nrt1 ptr family -like	GO:0006857//oligopeptide transport	GO:0016021//integral component of membrane	GO:0005215//transporter activity	K14638 solute carrier family 15 (peptide/histidine transporter), member 3/4 | (RefSeq) protein NRT1/	http://www.genome.jp/dbget-bin/www_bget?cmo:103482564
Cla97C01G004780	1388	6.8278	1925	6.90181	2239	10.8827	2990	11.4529	Cla97Chr01	4569522	4579501	ceramide kinase isoform x2	GO:0008219//cell death; GO:0016310//phosphorylation; GO:0044255//cellular lipid metabolic process	-	GO:0016301//kinase activity	K04715 ceramide kinase [EC:2.7.1.138] | (RefSeq) ceramide kinase	http://www.genome.jp/dbget-bin/www_bget?cmo:103482566
Cla97C01G004790	830	3.34193	569	1.66983	379	1.50783	291	0.912362	Cla97Chr01	4587958	4594914	u-box domain-containing protein 35-like	GO:0006468//protein phosphorylation; GO:0016567//protein ubiquitination	-	GO:0004674//protein serine/threonine kinase activity; GO:0004842//ubiquitin-protein transferase activity; GO:0005524//ATP binding	no KO assigned | (RefSeq) U-box domain-containing protein 35-like	http://www.genome.jp/dbget-bin/www_bget?cmo:103482570
Cla97C01G004800	2731	29.299	4010	31.3557	4397	46.6102	5621	46.9569	Cla97Chr01	4600293	4601204	pre-mrna-splicing factor isy1 homolog	GO:0000350//generation of catalytic spliceosome for second transesterification step; GO:0000389//mRNA 3'-splice site recognition	GO:0000974//Prp19 complex; GO:0071012//catalytic step 1 spliceosome; GO:0071013//catalytic step 2 spliceosome; GO:0071014//post-mRNA release spliceosomal complex; GO:0071020//post-spliceosomal complex	GO:0000384//first spliceosomal transesterification activity	K12870 pre-mRNA-splicing factor ISY1 | (RefSeq) pre-mRNA-splicing factor ISY1 homolog	http://www.genome.jp/dbget-bin/www_bget?cmo:103499848
Cla97C01G004810	435	19.1718	477	15.3226	460	20.032	671	23.0277	Cla97Chr01	4601271	4605544	-	-	-	-	-	-
Cla97C01G004820	2732	26.4396	2480	17.4931	2263	21.6398	3307	24.9209	Cla97Chr01	4605550	4608321	-	-	-	-	no KO assigned | (RefSeq) uncharacterized LOC103482569	http://www.genome.jp/dbget-bin/www_bget?cmo:103482569
Cla97C01G004830	652	29.9498	487	16.3048	570	25.8711	881	31.5121	Cla97Chr01	4608622	4608834	-	-	-	-	-	-
Cla97C01G004840	82	4.245	87	3.28265	73	3.73405	102	4.11168	Cla97Chr01	4609352	4613764	-	-	-	-	-	-
Cla97C01G004850	306	3.08022	84	0.616283	162	1.61127	187	1.46574	Cla97Chr01	4614889	4618434	kinase-like protein tmkl1	GO:0006468//protein phosphorylation	-	GO:0004672//protein kinase activity; GO:0005524//ATP binding	no KO assigned | (RefSeq) putative kinase-like protein TMKL1	http://www.genome.jp/dbget-bin/www_bget?cmo:103482568
Cla97C01G004860	3913	47.7973	6372	56.7297	7570	91.3656	8762	83.3396	Cla97Chr01	4625221	4627797	acid phosphatase 1	GO:0016311//dephosphorylation	-	GO:0003993//acid phosphatase activity	no KO assigned | (RefSeq) acid phosphatase 1	http://www.genome.jp/dbget-bin/www_bget?cmo:103482571
Cla97C01G004870	670	5.46285	487	2.89411	695	5.59916	685	4.34901	Cla97Chr01	4631888	4633087	F-box protein At5g07610	-	-	-	no KO assigned | (RefSeq) F-box protein At5g07610-like	http://www.genome.jp/dbget-bin/www_bget?cmo:103482573
Cla97C01G004880	1537	10.9211	610	3.1591	586	4.11418	867	4.79696	Cla97Chr01	4634954	4640993	WD repeat-containing protein WRAP73	-	-	-	no KO assigned | (RefSeq) WD repeat-containing protein WRAP73	http://www.genome.jp/dbget-bin/www_bget?cmo:103482545
Cla97C01G004890	6	0.250877	2	0.060951	0	0	5	0.162793	Cla97Chr01	4642000	4642334	-	-	-	-	-	-
Cla97C01G004900	158	1.48931	19	0.130534	11	0.102451	50	0.366989	Cla97Chr01	4642514	4645817	Putative lipase YOR059C	-	-	-	no KO assigned | (RefSeq) putative lipase YOR059C	http://www.genome.jp/dbget-bin/www_bget?cmo:103494465
Cla97C01G004910	339	6.54211	717	10.0851	820	15.636	1651	24.8096	Cla97Chr01	4647658	4648164	ethylene-responsive transcription factor erf106	GO:0006355//regulation of transcription, DNA-templated	GO:0005634//nucleus	GO:0003677//DNA binding; GO:0003700//transcription factor activity, sequence-specific DNA binding	no KO assigned | (RefSeq) CMe-ERF1; ethylene-responsive transcription factor ERF106-like	http://www.genome.jp/dbget-bin/www_bget?cmo:103482546
Cla97C01G004920	224	3.01882	216	2.1217	284	3.78182	743	7.79709	Cla97Chr01	4652633	4653358	ethylene-responsive transcription factor erf105-like	GO:0006355//regulation of transcription, DNA-templated	GO:0005634//nucleus	GO:0003677//DNA binding; GO:0003700//transcription factor activity, sequence-specific DNA binding	K09286 EREBP-like factor | (RefSeq) ethylene-responsive transcription factor ERF105	http://www.genome.jp/dbget-bin/www_bget?cmo:103482544
Cla97C01G004930	2967	73.8671	1325	24.0431	1447	35.5955	1693	32.8205	Cla97Chr01	4664453	4664845	oleosin 1-like	-	GO:0005811//lipid particle; GO:0016020//membrane	-	no KO assigned | (RefSeq) oleosin 1-like	http://www.genome.jp/dbget-bin/www_bget?cmo:103482543
Cla97C01G004940	25	1.0589	9	0.277842	23	0.962576	21	0.692609	Cla97Chr01	4666128	4666358	-	-	-	-	-	-
Cla97C01G004960	248	3.81523	239	2.67983	333	5.06182	242	2.89894	Cla97Chr01	4671659	4672505	pterin-4-alpha-carbinolamine dehydratase	GO:0006729//tetrahydrobiopterin biosynthetic process	GO:0009507//chloroplast	GO:0008124//4-alpha-hydroxytetrahydrobiopterin dehydratase activity	K01724 4a-hydroxytetrahydrobiopterin dehydratase [EC:4.2.1.96] | (RefSeq) putative pterin-4-alpha-ca	http://www.genome.jp/dbget-bin/www_bget?cmo:103482540
Cla97C01G004970	65	0.394036	38	0.167899	78	0.467208	80	0.37763	Cla97Chr01	4677376	4679510	-	-	-	-	no KO assigned | (RefSeq) uncharacterized LOC103482539	http://www.genome.jp/dbget-bin/www_bget?cmo:103482539
Cla97C01G004990	6747	48.683	1154	6.06894	754	5.37565	1332	7.48385	Cla97Chr01	4699023	4701669	mannose-6-phosphate isomerase 1-like	GO:0005975//carbohydrate metabolic process; GO:0009298//GDP-mannose biosynthetic process	-	GO:0004476//mannose-6-phosphate isomerase activity; GO:0008270//zinc ion binding	K01809 mannose-6-phosphate isomerase [EC:5.3.1.8] | (RefSeq) mannose-6-phosphate isomerase 1-like	http://www.genome.jp/dbget-bin/www_bget?cmo:103482535
Cla97C01G005000	2	0.0132041	0	0	0	0	0	0	Cla97Chr01	4711068	4718453	endoglucanase 4-like	GO:0030245//cellulose catabolic process	-	GO:0008810//cellulase activity	K01179 endoglucanase [EC:3.2.1.4] | (RefSeq) endoglucanase 8-like	http://www.genome.jp/dbget-bin/www_bget?cmo:103482534
Cla97C01G005010	676	6.54217	617	4.35212	219	2.09417	193	1.45441	Cla97Chr01	4723552	4726977	peroxidase 2-like	GO:0006979//response to oxidative stress; GO:0042744//hydrogen peroxide catabolic process; GO:0055114//oxidation-reduction process	GO:0005576//extracellular region; GO:0016020//membrane	GO:0004601//peroxidase activity; GO:0020037//heme binding; GO:0046872//metal ion binding	K00430 peroxidase [EC:1.11.1.7] | (RefSeq) peroxidase 2-like	http://www.genome.jp/dbget-bin/www_bget?cmo:103504705
Cla97C01G005020	926	4.07566	209	0.670462	352	1.53081	1178	4.03726	Cla97Chr01	4730750	4761265	origin of replication complex subunit 3	GO:0006260//DNA replication	GO:0005664//nuclear origin of replication recognition complex	GO:0003677//DNA binding; GO:0008270//zinc ion binding	K02605 origin recognition complex subunit 3 | (RefSeq) origin of replication complex subunit 3	http://www.genome.jp/dbget-bin/www_bget?cmo:103504706
Cla97C01G005030	297	3.29468	352	2.84604	249	2.72929	500	4.31899	Cla97Chr01	4765028	4772116	u6 snrna phosphodiesterase	GO:0006397//mRNA processing; GO:0008380//RNA splicing; GO:0034477//U6 snRNA 3'-end processing; GO:0090305//nucleic acid phosphodiester bond hydrolysis	GO:0005634//nucleus	GO:0004518//nuclease activity	K23093 U6 snRNA phosphodiesterase [EC:3.1.4.-] | (RefSeq) U6 snRNA phosphodiesterase	http://www.genome.jp/dbget-bin/www_bget?cmo:103504707
Cla97C01G005040	822	3.38068	294	0.881292	0	0	4	0.0128099	Cla97Chr01	4778235	4780791	probable lrr receptor-like serine threonine-protein kinase at4g36180	-	GO:0016020//membrane	-	no KO assigned | (RefSeq) probable LRR receptor-like serine/threonine-protein kinase At4g36180	http://www.genome.jp/dbget-bin/www_bget?cmo:103504704
Cla97C01G005050	3412	34.1347	4955	36.1303	4097	40.4992	5356	41.7236	Cla97Chr01	4782423	4789043	uncharacterized protein loc107913197	-	GO:0016021//integral component of membrane	GO:0016853//isomerase activity; GO:0031072//heat shock protein binding; GO:0051082//unfolded protein binding	no KO assigned | (RefSeq) OR; DnaJ-like cysteine-rich domain-containing protein	http://www.genome.jp/dbget-bin/www_bget?cmo:103504703
Cla97C01G005060	2470	61.0278	3733	67.2249	2978	72.7024	3801	73.1279	Cla97Chr01	4801863	4802258	uncharacterized protein tcm_025373	-	GO:0016021//integral component of membrane	-	no KO assigned | (RefSeq) uncharacterized LOC103504702	http://www.genome.jp/dbget-bin/www_bget?cmo:103504702
Cla97C01G005070	2703	24.6245	2565	17.0314	1629	14.6634	2207	15.6559	Cla97Chr01	4803371	4808250	swr1 complex subunit 2	GO:0006355//regulation of transcription, DNA-templated; GO:0043486//histone exchange	GO:0005634//nucleus	-	K11664 vacuolar protein sorting-associated protein 72 | (RefSeq) SWR1 complex subunit 2	http://www.genome.jp/dbget-bin/www_bget?cmo:103504701
Cla97C01G005080	24919	392.613	15238	174.986	10991	171.106	11628	142.657	Cla97Chr01	4810440	4811699	60s ribosomal protein l13-1-like	GO:0006412//translation	GO:0022625//cytosolic large ribosomal subunit	GO:0003723//RNA binding; GO:0003735//structural constituent of ribosome	K02873 large subunit ribosomal protein L13e | (RefSeq) 60S ribosomal protein L13-3-like	http://www.genome.jp/dbget-bin/www_bget?cmo:103504700
Cla97C01G005090	3105	18.4121	8328	35.9935	6697	39.2388	10559	48.755	Cla97Chr01	4816430	4823665	mitochondrial import inner membrane translocase subunit tim17 tim22 tim23 family protein isoform 1	-	GO:0016021//integral component of membrane	-	no KO assigned | (RefSeq) uncharacterized LOC103504699	http://www.genome.jp/dbget-bin/www_bget?cmo:103504699
Cla97C01G005100	602	6.93769	1096	9.20598	789	8.98439	994	8.91989	Cla97Chr01	4828798	4829646	receptor-like protein 12	-	GO:0016020//membrane	-	no KO assigned | (RefSeq) receptor-like protein 12	http://www.genome.jp/dbget-bin/www_bget?cmo:103504677
Cla97C01G005110	511	3.78768	1086	5.86709	692	5.06817	972	5.61013	Cla97Chr01	4830380	4831699	-	-	-	-	no KO assigned | (RefSeq) receptor-like protein 12	http://www.genome.jp/dbget-bin/www_bget?cmo:103483053
Cla97C01G005120	263	1.01509	525	1.47689	445	1.69708	302	0.907631	Cla97Chr01	4834975	4837509	-	-	-	-	no KO assigned | (RefSeq) probable LRR receptor-like serine/threonine-protein kinase At4g36180	http://www.genome.jp/dbget-bin/www_bget?cmo:107990325
Cla97C01G005130	2584	20.455	2130	12.2893	1404	10.9817	1333	8.2166	Cla97Chr01	4841268	4845136	glutamate dehydrogenase 2	GO:0006520//cellular amino acid metabolic process; GO:0055114//oxidation-reduction process	-	GO:0016639//oxidoreductase activity, acting on the CH-NH2 group of donors, NAD or NADP as acceptor	K00261 glutamate dehydrogenase (NAD(P)+) [EC:1.4.1.3] | (RefSeq) glutamate dehydrogenase 2-like	http://www.genome.jp/dbget-bin/www_bget?cmo:103504697
Cla97C01G005150	1634	4.73701	2752	5.81489	4568	13.0849	6410	14.4699	Cla97Chr01	4852642	4872348	atp-dependent dna helicase srs2-like protein at4g25120	GO:0032508//DNA duplex unwinding	-	GO:0003677//DNA binding; GO:0004003//ATP-dependent DNA helicase activity; GO:0005524//ATP binding	no KO assigned | (RefSeq) ATP-dependent DNA helicase SRS2-like protein At4g25120	http://www.genome.jp/dbget-bin/www_bget?cmo:103504695
Cla97C01G005160	199	5.64365	18	0.372066	5	0.14011	4	0.0883327	Cla97Chr01	4876156	4879996	-	-	-	-	no KO assigned | (RefSeq) uncharacterized LOC103504694	http://www.genome.jp/dbget-bin/www_bget?cmo:103504694
Cla97C01G005180	3576	20.6056	5246	22.0322	4119	23.4517	6184	27.7468	Cla97Chr01	4891895	4899085	no-associated protein chloroplastic mitochondrial	GO:0042254//ribosome biogenesis; GO:0055114//oxidation-reduction process	GO:0005739//mitochondrion	GO:0003924//GTPase activity; GO:0004517//nitric-oxide synthase activity; GO:0005525//GTP binding	K13427 nitric-oxide synthase, plant [EC:1.14.13.39] | (RefSeq) NO-associated protein 1, chloroplasti	http://www.genome.jp/dbget-bin/www_bget?cmo:103504692
Cla97C01G005190	2581	19.8063	3611	20.1969	3135	23.7709	4084	24.4037	Cla97Chr01	4915538	4918101	general transcription factor iih subunit 2	GO:0006289//nucleotide-excision repair; GO:0006357//regulation of transcription from RNA polymerase II promoter	GO:0000439//core TFIIH complex; GO:0005675//holo TFIIH complex	GO:0008270//zinc ion binding	K03142 transcription initiation factor TFIIH subunit 2 | (RefSeq) general transcription factor IIH s	http://www.genome.jp/dbget-bin/www_bget?cmo:103504674
Cla97C01G005240	3062	72.3654	3865	66.5758	2114	49.3655	1571	28.9106	Cla97Chr01	4954024	4962427	uncharacterized protein loc101216661	-	GO:0016021//integral component of membrane	-	no KO assigned | (RefSeq) uncharacterized LOC103504685	http://www.genome.jp/dbget-bin/www_bget?cmo:103504685
Cla97C01G005250	1678	19.8284	2234	19.2407	3646	42.5702	5826	53.6069	Cla97Chr01	4964679	4969479	rubredoxin family protein	-	GO:0016021//integral component of membrane	GO:0005506//iron ion binding	no KO assigned | (RefSeq) uncharacterized LOC103504684	http://www.genome.jp/dbget-bin/www_bget?cmo:103504684
Cla97C01G005280	778	3.85034	6	0.0216427	2	0.00978008	6	0.023122	Cla97Chr01	4980105	4982649	-	-	-	-	no KO assigned | (RefSeq) probable beta-tubulin polyglutamylase	http://www.genome.jp/dbget-bin/www_bget?cmo:103504683
Cla97C01G005290	122	2.04047	1084	13.2142	904	14.9393	1623	21.137	Cla97Chr01	4985026	4987905	probable gluconokinase	GO:0016310//phosphorylation; GO:0046177//D-gluconate catabolic process	-	GO:0005524//ATP binding; GO:0046316//gluconokinase activity	K00851 gluconokinase [EC:2.7.1.12] | (RefSeq) thermosensitive gluconokinase	http://www.genome.jp/dbget-bin/www_bget?cmo:103504681
Cla97C01G005310	5552	10.9278	9653	13.848	6138	11.9372	9379	14.3745	Cla97Chr01	5009264	5041008	serine threonine-protein kinase tio isoform x1	GO:0006468//protein phosphorylation	-	GO:0004672//protein kinase activity; GO:0005524//ATP binding	K06228 fused [EC:2.7.11.1] | (RefSeq) serine/threonine-protein kinase TIO	http://www.genome.jp/dbget-bin/www_bget?cmo:103504676
Cla97C01G005320	328	1.46741	0	0	2	0.00884098	10	0.0348363	Cla97Chr01	5049156	5053174	65-kda microtubule-associated protein 3-like	GO:0000226//microtubule cytoskeleton organization; GO:0000910//cytokinesis	-	GO:0008017//microtubule binding	K16732 protein regulator of cytokinesis 1 | (RefSeq) 65-kDa microtubule-associated protein 3-like	http://www.genome.jp/dbget-bin/www_bget?cmo:103504672
Cla97C01G005330	628	6.09572	473	3.34632	691	6.6273	1156	8.73731	Cla97Chr01	5056049	5062001	---	-	-	-	no KO assigned | (RefSeq) AT-hook motif nuclear-localized protein 3-like	http://www.genome.jp/dbget-bin/www_bget?cmo:103504671
Cla97C01G005340	21	0.485741	6	0.101153	25	0.571372	46	0.828511	Cla97Chr01	5063211	5063633	-	-	-	-	-	-
Cla97C01G005350	4291	46.34	3456	27.2027	4017	42.864	5886	49.4963	Cla97Chr01	5065290	5066195	probable rrna-processing protein ebp2 homolog	GO:0042254//ribosome biogenesis	GO:0031981//nuclear lumen	-	K14823 rRNA-processing protein EBP2 | (RefSeq) probable rRNA-processing protein EBP2 homolog	http://www.genome.jp/dbget-bin/www_bget?cmo:103504670
Cla97C01G005360	6901	27.5146	281	0.81658	193	0.76033	256	0.794778	Cla97Chr01	5084420	5088896	uncharacterized protein loc103961979	-	-	GO:0003676//nucleic acid binding	no KO assigned | (RefSeq) uncharacterized LOC103504669	http://www.genome.jp/dbget-bin/www_bget?cmo:103504669
Cla97C01G005370	989	11.0463	2025	16.485	2507	27.6675	4123	35.8583	Cla97Chr01	5098526	5100508	hypersensitive-induced response protein 4	GO:0006457//protein folding	GO:0016020//membrane	-	no KO assigned | (RefSeq) hypersensitive-induced response protein 4-like	http://www.genome.jp/dbget-bin/www_bget?cmo:103504668
Cla97C01G005380	2843	13.6356	44	0.153812	11	0.0521293	0	0	Cla97Chr01	5102897	5105754	probable lrr receptor-like serine threonine-protein kinase at5g10290	GO:0006468//protein phosphorylation	GO:0016021//integral component of membrane	GO:0004672//protein kinase activity; GO:0005524//ATP binding	no KO assigned | (RefSeq) probable LRR receptor-like serine/threonine-protein kinase At5g10290	http://www.genome.jp/dbget-bin/www_bget?cmo:103504666
Cla97C01G005390	2585	35.5727	1391	13.9516	1292	17.5676	1756	18.8163	Cla97Chr01	5129793	5136097	chloride conductance regulatory protein icln	GO:0000387//spliceosomal snRNP assembly; GO:0006821//chloride transport; GO:0006884//cell volume homeostasis	GO:0005829//cytosol; GO:0005886//plasma membrane; GO:0034709//methylosome; GO:0034715//pICln-Sm protein complex	-	K05019 chloride channel, nucleotide-sensitive, 1A | (RefSeq) chloride conductance regulatory protein	http://www.genome.jp/dbget-bin/www_bget?cmo:103504664
Cla97C01G005400	16967	453.576	12819	249.77	9020	238.256	13630	283.724	Cla97Chr01	5142051	5143530	40s ribosomal protein s20-2	GO:0006412//translation	GO:0022627//cytosolic small ribosomal subunit	GO:0003723//RNA binding; GO:0003735//structural constituent of ribosome	K02969 small subunit ribosomal protein S20e | (RefSeq) 40S ribosomal protein S20-2	http://www.genome.jp/dbget-bin/www_bget?cmo:103504663
Cla97C01G005410	1	0.00474732	8	0.0276808	8	0.0375259	56	0.20701	Cla97Chr01	5145648	5153197	isoform 1	-	-	GO:0003904//deoxyribodipyrimidine photo-lyase activity; GO:0016787//hydrolase activity	no KO assigned | (RefSeq) uncharacterized LOC103483047	http://www.genome.jp/dbget-bin/www_bget?cmo:103483047
Cla97C01G005420	14	0.0388924	10	0.0202478	8	0.0219594	45	0.0973428	Cla97Chr01	5156341	5167048	probable serine threonine protein kinase ire	GO:0006468//protein phosphorylation	-	GO:0004674//protein serine/threonine kinase activity; GO:0005524//ATP binding	no KO assigned | (RefSeq) probable serine/threonine protein kinase IRE	http://www.genome.jp/dbget-bin/www_bget?cmo:103504662
Cla97C01G005430	76	1.05475	2	0.0202306	0	0	0	0	Cla97Chr01	5174665	5175849	Protein ODORANT1	-	-	-	K09422 transcription factor MYB, plant | (RefSeq) protein ODORANT1	http://www.genome.jp/dbget-bin/www_bget?cmo:103504661
Cla97C01G005440	31	0.743409	0	0	0	0	0	0	Cla97Chr01	5186162	5187509	cdgsh iron-sulfur domain-containing protein neet	GO:0010150//leaf senescence; GO:0055072//iron ion homeostasis; GO:0072593//reactive oxygen species metabolic process	GO:0005739//mitochondrion; GO:0009570//chloroplast stroma	GO:0046872//metal ion binding; GO:0051537//2 iron, 2 sulfur cluster binding	no KO assigned | (RefSeq) CDGSH iron-sulfur domain-containing protein NEET	http://www.genome.jp/dbget-bin/www_bget?cmo:103504660
Cla97C01G005450	5145	34.0364	1385	6.67803	540	3.52976	1091	5.62001	Cla97Chr01	5201591	5203069	xyloglucan galactosyltransferase katamari1 homolog	-	GO:0016021//integral component of membrane	GO:0016757//transferase activity, transferring glycosyl groups	no KO assigned | (RefSeq) xyloglucan galactosyltransferase XLT2	http://www.genome.jp/dbget-bin/www_bget?cmo:103504659
Cla97C01G005460	1239	13.6516	429	3.44518	1625	17.6913	5101	43.7646	Cla97Chr01	5213455	5215615	secoisolariciresinol dehydrogenase	GO:0055114//oxidation-reduction process	-	GO:0016491//oxidoreductase activity	no KO assigned | (RefSeq) secoisolariciresinol dehydrogenase	http://www.genome.jp/dbget-bin/www_bget?cmo:103504658
Cla97C01G005470	20407	257.967	28928	266.529	15892	198.498	13045	128.405	Cla97Chr01	5216349	5218389	60s ribosomal protein l7a	GO:0000470//maturation of LSU-rRNA; GO:0006412//translation	GO:0022625//cytosolic large ribosomal subunit	GO:0003723//RNA binding	K02936 large subunit ribosomal protein L7Ae | (RefSeq) 60S ribosomal protein L7a-2	http://www.genome.jp/dbget-bin/www_bget?cmo:103504656
Cla97C01G005480	5698	72.029	5206	47.9656	3699	46.2022	4640	45.6728	Cla97Chr01	5221663	5223705	60s ribosomal protein l7a	GO:0000470//maturation of LSU-rRNA; GO:0006412//translation	GO:0022625//cytosolic large ribosomal subunit	GO:0003723//RNA binding	K02936 large subunit ribosomal protein L7Ae | (RefSeq) 60S ribosomal protein L7a-2	http://www.genome.jp/dbget-bin/www_bget?cmo:103504656
Cla97C01G005490	9847	46.0761	10596	36.1372	8377	38.7306	13044	47.5267	Cla97Chr01	5228993	5233752	dead-box atp-dependent rna helicase 7	-	GO:0005634//nucleus	GO:0003723//RNA binding; GO:0004386//helicase activity; GO:0005524//ATP binding	K16911 ATP-dependent RNA helicase DDX21 [EC:3.6.4.13] | (RefSeq) DEAD-box ATP-dependent RNA helicase	http://www.genome.jp/dbget-bin/www_bget?cmo:103504655
Cla97C01G005520	99	0.875011	319	2.05499	289	2.52388	100	0.688229	Cla97Chr01	5254699	5256959	gibberellin 20-oxidase	GO:0009416//response to light stimulus; GO:0009686//gibberellin biosynthetic process; GO:0009740//gibberellic acid mediated signaling pathway; GO:0009826//unidimensional cell growth; GO:0009908//flower development; GO:0055114//oxidation-reduction process	-	GO:0005506//iron ion binding; GO:0016707//gibberellin 3-beta-dioxygenase activity; GO:0045544//gibberellin 20-oxidase activity	K05282 gibberellin-44 dioxygenase [EC:1.14.11.12] | (RefSeq) gibberellin 20 oxidase 1-like	http://www.genome.jp/dbget-bin/www_bget?cmo:103504653
Cla97C01G005530	4212	21.7358	5893	22.1649	4906	25.0155	6160	24.7527	Cla97Chr01	5282445	5304261	chloroplastic	GO:0005978//glycogen biosynthetic process; GO:0006006//glucose metabolic process; GO:0009590//detection of gravity; GO:0019252//starch biosynthetic process; GO:0019388//galactose catabolic process	GO:0005829//cytosol; GO:0009570//chloroplast stroma; GO:0009941//chloroplast envelope; GO:0010319//stromule; GO:0048046//apoplast	GO:0000287//magnesium ion binding; GO:0004614//phosphoglucomutase activity	K01835 phosphoglucomutase [EC:5.4.2.2] | (RefSeq) phosphoglucomutase, chloroplastic	http://www.genome.jp/dbget-bin/www_bget?cmo:103504651
Cla97C01G005540	1469	13.7278	281	1.91393	180	1.66205	94	0.684009	Cla97Chr01	5312001	5314480	probable fructokinase-7	GO:0006014//D-ribose metabolic process; GO:0046835//carbohydrate phosphorylation	GO:0005829//cytosol	GO:0004747//ribokinase activity; GO:0008865//fructokinase activity	K00847 fructokinase [EC:2.7.1.4] | (RefSeq) probable fructokinase-7	http://www.genome.jp/dbget-bin/www_bget?cmo:103504652
Cla97C01G005570	1397	7.30158	277	1.05522	197	1.01737	361	1.4692	Cla97Chr01	5358982	5360853	molybdenum cofactor sulfurase	-	-	GO:0003824//catalytic activity	no KO assigned | (RefSeq) molybdenum cofactor sulfurase	http://www.genome.jp/dbget-bin/www_bget?cmo:103504647
Cla97C01G005580	356	7.44269	707	10.7731	561	11.5887	639	10.4024	Cla97Chr01	5380672	5381139	uncharacterized protein ycf20	GO:0010196//nonphotochemical quenching	GO:0009507//chloroplast; GO:0016021//integral component of membrane	-	no KO assigned | (RefSeq) uncharacterized protein ycf20	http://www.genome.jp/dbget-bin/www_bget?cmo:103504644
Cla97C01G005590	245	2.77446	784	6.47097	859	9.61167	1469	12.9535	Cla97Chr01	5383181	5387130	abc transporter b family member 28	GO:0055085//transmembrane transport	GO:0009507//chloroplast; GO:0016021//integral component of membrane	GO:0005524//ATP binding; GO:0042626//ATPase activity, coupled to transmembrane movement of substances	K05657 ATP-binding cassette, subfamily B (MDR/TAP), member 10 | (RefSeq) ABC transporter B family me	http://www.genome.jp/dbget-bin/www_bget?cmo:103504643
Cla97C01G005600	817	6.28436	2258	12.6591	2416	18.3624	2664	15.9561	Cla97Chr01	5387156	5390242	abc transporter b family member 28	GO:0055085//transmembrane transport	GO:0009941//chloroplast envelope; GO:0016021//integral component of membrane	GO:0005524//ATP binding; GO:0042626//ATPase activity, coupled to transmembrane movement of substances	K05657 ATP-binding cassette, subfamily B (MDR/TAP), member 10 | (RefSeq) ABC transporter B family me	http://www.genome.jp/dbget-bin/www_bget?cmo:103504643
Cla97C01G005610	5257	107.832	8810	131.712	4687	94.9939	5672	90.5938	Cla97Chr01	5392679	5398729	probable nadh dehydrogenase	GO:0009735//response to cytokinin; GO:0055114//oxidation-reduction process	GO:0005747//mitochondrial respiratory chain complex I	GO:0008137//NADH dehydrogenase (ubiquinone) activity; GO:0009055//electron carrier activity; GO:0050897//cobalt ion binding	K11352 NADH dehydrogenase (ubiquinone) 1 alpha subcomplex subunit 12 | (RefSeq) probable NADH dehydr	http://www.genome.jp/dbget-bin/www_bget?cmo:103504642
Cla97C01G005630	2120	7.15754	1987	4.88952	1557	5.19409	2538	6.67227	Cla97Chr01	5404928	5412261	dna-binding protein smubp-2	-	GO:0009570//chloroplast stroma; GO:0009941//chloroplast envelope	GO:0003677//DNA binding; GO:0005524//ATP binding; GO:0016787//hydrolase activity	no KO assigned | (RefSeq) DNA-binding protein SMUBP-2	http://www.genome.jp/dbget-bin/www_bget?cmo:103504640
Cla97C01G005640	3652	66.9138	3246	43.3485	2283	41.3318	2727	38.9067	Cla97Chr01	5415081	5422554	protein chloroplastic mitochondrial	-	GO:0005739//mitochondrion; GO:0009507//chloroplast	-	no KO assigned | (RefSeq) protein BOLA4, chloroplastic/mitochondrial	http://www.genome.jp/dbget-bin/www_bget?cmo:103504639
Cla97C01G005650	18040	61.2235	19808	48.9963	12635	42.3692	17112	45.2206	Cla97Chr01	5429721	5448803	serine threonine-protein kinase minibrain-like isoform x1	GO:0006468//protein phosphorylation	-	GO:0004674//protein serine/threonine kinase activity; GO:0005524//ATP binding	K18670 dual specificity protein kinase YAK1 [EC:2.7.12.1] | (RefSeq) serine/threonine-protein kinase	http://www.genome.jp/dbget-bin/www_bget?cmo:103504638
Cla97C01G005670	1161	29.582	2013	37.3835	1748	44.0078	2414	47.8946	Cla97Chr01	5457112	5458607	dna polymerase delta subunit 4	GO:0000731//DNA synthesis involved in DNA repair; GO:0006261//DNA-dependent DNA replication	GO:0043625//delta DNA polymerase complex	GO:0003887//DNA-directed DNA polymerase activity	K03505 DNA polymerase delta subunit 4 | (RefSeq) DNA polymerase delta subunit 4	http://www.genome.jp/dbget-bin/www_bget?cmo:103504636
Cla97C01G005680	23	0.457392	175	2.53653	128	2.51515	216	3.34479	Cla97Chr01	5462306	5462895	gata transcription factor 5-like	GO:0006355//regulation of transcription, DNA-templated	-	GO:0003677//DNA binding	no KO assigned | (RefSeq) GATA transcription factor 5-like	http://www.genome.jp/dbget-bin/www_bget?cmo:103503274
Cla97C01G005690	2299	14.3915	5177	23.6203	5343	33.048	7370	35.9244	Cla97Chr01	5466294	5468074	glycerol-3-phosphate transporter 1	GO:0006820//anion transport; GO:0055085//transmembrane transport	GO:0016021//integral component of membrane	GO:0022857//transmembrane transporter activity	K13783 MFS transporter, OPA family, solute carrier family 37 (glycerol-3-phosphate transporter), mem	http://www.genome.jp/dbget-bin/www_bget?cmo:103504635
Cla97C01G005700	210	6.40089	448	9.95268	487	14.6671	1202	28.5286	Cla97Chr01	5496021	5496341	-	-	-	-	-	-
Cla97C01G005710	4636	43.3234	8274	56.3554	7734	71.4129	13596	98.9339	Cla97Chr01	5496426	5500105	luc7-like protein 3	GO:0006376//mRNA splice site selection	GO:0005685//U1 snRNP; GO:0071004//U2-type prespliceosome	GO:0003729//mRNA binding	no KO assigned | (RefSeq) luc7-like protein 3	http://www.genome.jp/dbget-bin/www_bget?cmo:103504633
Cla97C01G005720	1152	26.6464	876	14.7683	1051	24.0205	2218	39.9486	Cla97Chr01	5502298	5504145	uncharacterized protein ddb_g0287975	GO:0007064//mitotic sister chromatid cohesion	GO:0031390//Ctf18 RFC-like complex	-	K11270 chromosome transmission fidelity protein 8 | (RefSeq) putative uncharacterized protein DDB_G0	http://www.genome.jp/dbget-bin/www_bget?cmo:103504632
Cla97C01G005730	4581	80.7595	6680	85.8323	5819	101.362	8387	115.132	Cla97Chr01	5507418	5511674	protein phosphatase inhibitor 2	GO:0009966//regulation of signal transduction; GO:0043086//negative regulation of catalytic activity; GO:0043666//regulation of phosphoprotein phosphatase activity	-	GO:0004864//protein phosphatase inhibitor activity	K16833 protein phosphatase inhibitor 2 | (RefSeq) protein phosphatase inhibitor 2	http://www.genome.jp/dbget-bin/www_bget?cmo:103504631
Cla97C01G005740	548	19.8583	619	16.3491	389	13.9285	511	14.4191	Cla97Chr01	5514877	5515146	-	-	-	-	-	-
Cla97C01G005750	6423	40.8343	9025	41.8192	6202	38.9594	8502	42.0885	Cla97Chr01	5515173	5520090	e3 ubiquitin-protein ligase xbat33	GO:0016567//protein ubiquitination	-	GO:0004842//ubiquitin-protein transferase activity; GO:0008270//zinc ion binding; GO:0016874//ligase activity	K19044 E3 ubiquitin-protein ligase XBAT32/33 [EC:2.3.2.27] | (RefSeq) E3 ubiquitin-protein ligase XB	http://www.genome.jp/dbget-bin/www_bget?cmo:103504630
Cla97C01G005760	8859	188.842	10622	165.029	8710	183.453	11008	182.716	Cla97Chr01	5535389	5540539	protein yipf6 homolog	GO:0015774//polysaccharide transport	GO:0005802//trans-Golgi network; GO:0016020//membrane	GO:0005515//protein binding	K22943 protein YIPF6 | (RefSeq) protein YIPF6 homolog	http://www.genome.jp/dbget-bin/www_bget?cmo:103504629
Cla97C01G005770	61	1.54221	21	0.386968	10	0.249809	16	0.314985	Cla97Chr01	5541595	5542513	-	-	-	-	-	-
Cla97C01G005780	588	3.73822	202	0.936009	120	0.75381	226	1.11879	Cla97Chr01	5542521	5544059	Pentatricopeptide repeat-containing protein At3g61360	-	-	-	no KO assigned | (RefSeq) pentatricopeptide repeat-containing protein At3g61360	http://www.genome.jp/dbget-bin/www_bget?cmo:103504627
Cla97C01G005790	1252	8.72496	765	3.88563	472	3.25008	533	2.89228	Cla97Chr01	5547270	5548673	protein root primordium defective 1	-	-	GO:0016787//hydrolase activity	no KO assigned | (RefSeq) protein ROOT PRIMORDIUM DEFECTIVE 1	http://www.genome.jp/dbget-bin/www_bget?cmo:103504628
Cla97C01G005800	58	0.441966	4	0.0222158	0	0	0	0	Cla97Chr01	5550926	5552209	probable -n-methylcoclaurine 3 -hydroxylase isozyme 2	GO:0044710//single-organism metabolic process	GO:0016020//membrane	GO:0005488//binding; GO:0016709//oxidoreductase activity, acting on paired donors, with incorporation or reduction of molecular oxygen, NAD(P)H as one donor, and incorporation of one atom of oxygen	no KO assigned | (RefSeq) probable (S)-N-methylcoclaurine 3'-hydroxylase isozyme 2	http://www.genome.jp/dbget-bin/www_bget?cmo:103504626
Cla97C01G005850	78	0.898903	117	0.982755	94	1.07038	234	2.09985	Cla97Chr01	5603447	5605839	F-box protein PP2-A13	-	-	-	no KO assigned | (RefSeq) F-box protein PP2-A14	http://www.genome.jp/dbget-bin/www_bget?cmo:103504624
Cla97C01G005860	14	0.550117	24	0.687352	11	0.427083	11	0.336569	Cla97Chr01	5609778	5610658	-	-	-	-	-	-
Cla97C01G005870	3856	33.2698	3762	23.6577	2640	22.5066	3249	21.8282	Cla97Chr01	5610660	5614073	F-box protein At4g00755	-	-	-	no KO assigned | (RefSeq) F-box protein At4g00755-like	http://www.genome.jp/dbget-bin/www_bget?cmo:103504622
Cla97C01G005880	11125	42.1407	26635	73.5352	24679	92.3682	40552	119.61	Cla97Chr01	5616501	5628394	---	-	-	-	no KO assigned | (RefSeq) probable transcriptional regulator SLK2	http://www.genome.jp/dbget-bin/www_bget?cmo:103504621
Cla97C01G005890	159	7.30371	439	14.6978	353	16.0219	624	22.3195	Cla97Chr01	5628878	5629476	-	-	-	-	-	-
Cla97C01G005900	6938	71.6064	3066	23.0638	1633	16.6532	2329	18.7172	Cla97Chr01	5671325	5673749	bag family molecular chaperone regulator 1	-	-	GO:0051087//chaperone binding	no KO assigned | (RefSeq) BAG family molecular chaperone regulator 3	http://www.genome.jp/dbget-bin/www_bget?cmo:103504620
Cla97C01G005910	0	0	6	0.0692357	10	0.156434	2	0.024656	Cla97Chr01	5687151	5687768	c-repeat dehydration-responsive element-binding factor 4	GO:0006355//regulation of transcription, DNA-templated	GO:0005634//nucleus	GO:0003677//DNA binding; GO:0003700//transcription factor activity, sequence-specific DNA binding	no KO assigned | (RefSeq) dehydration-responsive element-binding protein 1D-like	http://www.genome.jp/dbget-bin/www_bget?cmo:103504619
Cla97C01G005930	17567	54.7212	23539	53.4425	15129	46.5652	17753	43.061	Cla97Chr01	5693484	5706858	valine--trna ligase	GO:0006438//valyl-tRNA aminoacylation; GO:0006450//regulation of translational fidelity	GO:0005829//cytosol	GO:0002161//aminoacyl-tRNA editing activity; GO:0004832//valine-tRNA ligase activity; GO:0005524//ATP binding	K01873 valyl-tRNA synthetase [EC:6.1.1.9] | (RefSeq) valine--tRNA ligase, mitochondrial 1	http://www.genome.jp/dbget-bin/www_bget?cmo:103504618
Cla97C01G005940	66606	348.124	1093	4.16372	477	2.46338	434	1.7663	Cla97Chr01	5711326	5718476	beta- soluble isoenzyme i-like	GO:0005975//carbohydrate metabolic process	GO:0016021//integral component of membrane	GO:0004575//sucrose alpha-glucosidase activity	K01193 beta-fructofuranosidase [EC:3.2.1.26] | (RefSeq) INV2; acid beta-fructofuranosidase-like	http://www.genome.jp/dbget-bin/www_bget?cmo:103504616
Cla97C01G005950	1120	6.14945	604	2.41711	630	3.41784	485	2.07355	Cla97Chr01	5726739	5731834	monocopper oxidase-like protein sks1	GO:0055114//oxidation-reduction process	GO:0009505//plant-type cell wall; GO:0009506//plasmodesma; GO:0016021//integral component of membrane; GO:0046658//anchored component of plasma membrane	GO:0005507//copper ion binding; GO:0008447//L-ascorbate oxidase activity; GO:0016722//oxidoreductase activity, oxidizing metal ions	no KO assigned | (RefSeq) monocopper oxidase-like protein SKS1	http://www.genome.jp/dbget-bin/www_bget?cmo:103504615
Cla97C01G005960	6693	71.3353	5381	41.8011	3943	41.5244	4601	38.1848	Cla97Chr01	5733749	5737339	mediator of rna polymerase ii transcription subunit 36a-like	GO:0000494//box C/D snoRNA 3'-end processing; GO:0008033//tRNA processing; GO:0031167//rRNA methylation; GO:1990258//histone glutamine methylation	GO:0015030//Cajal body; GO:0016021//integral component of membrane; GO:0031428//box C/D snoRNP complex; GO:0032040//small-subunit processome	GO:0003723//RNA binding; GO:0008649//rRNA methyltransferase activity; GO:1990259//histone-glutamine methyltransferase activity	K14563 rRNA 2'-O-methyltransferase fibrillarin [EC:2.1.1.-] | (RefSeq) mediator of RNA polymerase II	http://www.genome.jp/dbget-bin/www_bget?cmo:103484122
Cla97C01G005970	6334	91.0033	33	0.345568	0	0	2	0.022375	Cla97Chr01	5738652	5739332	aspartic proteinase nepenthesin-2	GO:0006508//proteolysis; GO:0030163//protein catabolic process	GO:0016020//membrane	GO:0004190//aspartic-type endopeptidase activity	K22683 aspartyl protease family protein [EC:3.4.23.-] | (RefSeq) aspartyl protease family protein 2	http://www.genome.jp/dbget-bin/www_bget?cmo:103504612
Cla97C01G005980	7218	122.609	21	0.259994	0	0	0	0	Cla97Chr01	5739534	5740109	aspartic proteinase nepenthesin-2	GO:0006508//proteolysis; GO:0030163//protein catabolic process	GO:0005576//extracellular region	GO:0004190//aspartic-type endopeptidase activity	K22683 aspartyl protease family protein [EC:3.4.23.-] | (RefSeq) aspartyl protease family protein 2	http://www.genome.jp/dbget-bin/www_bget?cmo:103504612
Cla97C01G006000	247	9.25939	9557	261.125	10337	382.889	3422	99.8895	Cla97Chr01	5802824	5803084	clavata3 esr -related protein 12-like	-	GO:0016020//membrane; GO:0048046//apoplast	-	-	-
Cla97C01G006010	9	0.0353221	14	0.0400473	30	0.116337	43	0.13141	Cla97Chr01	5807674	5812982	Protein CHUP1, chloroplastic	-	-	-	no KO assigned | (RefSeq) protein CHUP1, chloroplastic-like	http://www.genome.jp/dbget-bin/www_bget?cmo:103504610
Cla97C01G006020	480	4.84667	1250	9.19927	1875	18.7067	3547	27.888	Cla97Chr01	5825712	5828090	clavaminate synthase-like protein at3g21360	GO:0055114//oxidation-reduction process	-	GO:0016491//oxidoreductase activity	no KO assigned | (RefSeq) clavaminate synthase-like protein At3g21360	http://www.genome.jp/dbget-bin/www_bget?cmo:103504609
Cla97C01G006030	17567	96.1294	21982	87.6732	17290	93.486	20982	89.4046	Cla97Chr01	5830180	5836226	protein decapping 5-like isoform x1	GO:0010606//positive regulation of cytoplasmic mRNA processing body assembly; GO:0017148//negative regulation of translation; GO:0031087//deadenylation-independent decapping of nuclear-transcribed mRNA	GO:0000932//cytoplasmic mRNA processing body; GO:0005829//cytosol	GO:0042803//protein homodimerization activity	K18749 protein LSM14 | (RefSeq) protein decapping 5-like	http://www.genome.jp/dbget-bin/www_bget?cmo:103504608
Cla97C01G006040	4388	12.1693	3899	7.88119	3010	8.24816	3998	8.63366	Cla97Chr01	5839954	5856242	---	-	-	-	no KO assigned | (RefSeq) protein CROWDED NUCLEI 3	http://www.genome.jp/dbget-bin/www_bget?cmo:103504607
Cla97C01G006050	91	3.61936	55	1.59439	0	0	36	1.11493	Cla97Chr01	5869484	5869729	protein ida-like	-	GO:0016021//integral component of membrane	GO:0003950//NAD+ ADP-ribosyltransferase activity	-	-
Cla97C01G006070	480	6.92688	166	1.74601	112	1.59701	212	2.38225	Cla97Chr01	5883766	5884548	nudix hydrolase 1	GO:0006203//dGTP catabolic process; GO:0006974//cellular response to DNA damage stimulus	GO:0005829//cytosol	GO:0008413//8-oxo-7,8-dihydroguanosine triphosphate pyrophosphatase activity; GO:0019177//dihydroneopterin triphosphate pyrophosphohydrolase activity; GO:0035539//8-oxo-7,8-dihydrodeoxyguanosine triphosphate pyrophosphatase activity	K03574 8-oxo-dGTP diphosphatase [EC:3.6.1.55] | (RefSeq) nudix hydrolase 1-like	http://www.genome.jp/dbget-bin/www_bget?cmo:103504605
Cla97C01G006080	29758	92.4313	42222	95.5862	32062	98.4009	36777	88.9501	Cla97Chr01	5896479	5907672	phosphoenolpyruvate carboxylase 4	GO:0006099//tricarboxylic acid cycle; GO:0015977//carbon fixation	GO:0005829//cytosol	GO:0008964//phosphoenolpyruvate carboxylase activity	K01595 phosphoenolpyruvate carboxylase [EC:4.1.1.31] | (RefSeq) phosphoenolpyruvate carboxylase 4	http://www.genome.jp/dbget-bin/www_bget?cmo:103504604
Cla97C01G006090	733	10.8664	411	4.44084	555	8.12958	783	9.03854	Cla97Chr01	5934408	5935067	zinc finger protein 6-like	-	-	GO:0003676//nucleic acid binding; GO:0046872//metal ion binding	no KO assigned | (RefSeq) zinc finger protein 6-like	http://www.genome.jp/dbget-bin/www_bget?cmo:103504603
Cla97C01G006100	6534	51.5981	10941	62.9728	8309	64.8331	12325	75.7873	Cla97Chr01	5971791	5983675	chaperone protein dnaj 15	GO:0009958//positive gravitropism	-	-	no KO assigned | (RefSeq) chaperone protein dnaJ 15-like	http://www.genome.jp/dbget-bin/www_bget?cmo:103504602
Cla97C01G006110	0	0	12	0.075066	4	0.0339214	20	0.133661	Cla97Chr01	5996846	5998689	core-2 i-branching enzyme	-	GO:0016021//integral component of membrane	GO:0008375//acetylglucosaminyltransferase activity	no KO assigned | (RefSeq) uncharacterized LOC103504601	http://www.genome.jp/dbget-bin/www_bget?cmo:103504601
Cla97C01G006120	3343	29.3088	4816	30.7744	2813	24.3683	3506	23.9347	Cla97Chr01	6003972	6007849	nicotinamide adenine dinucleotide transporter chloroplastic	GO:0006412//translation; GO:0043132//NAD transport; GO:0055085//transmembrane transport	GO:0016021//integral component of membrane	GO:0003735//structural constituent of ribosome; GO:0051724//NAD transporter activity	K15115 solute carrier family 25 (mitochondrial folate transporter), member 32 | (RefSeq) nicotinamid	http://www.genome.jp/dbget-bin/www_bget?cmo:103504600
Cla97C01G006130	466	9.99878	413	6.45881	240	5.08822	571	9.54007	Cla97Chr01	6011131	6011586	-	-	-	-	no KO assigned | (RefSeq) uncharacterized LOC103504599	http://www.genome.jp/dbget-bin/www_bget?cmo:103504599
Cla97C01G006140	4888	32.8696	5589	27.3929	3821	25.3883	4721	24.7202	Cla97Chr01	6023971	6035760	mitochondrial import inner membrane translocase subunit tim44-2	GO:0030150//protein import into mitochondrial matrix	GO:0005743//mitochondrial inner membrane	GO:0051087//chaperone binding	K17804 mitochondrial import inner membrane translocase subunit TIM44 | (RefSeq) mitochondrial import	http://www.genome.jp/dbget-bin/www_bget?cmo:103504598
Cla97C01G006150	2638	20.8825	3492	20.1476	1708	13.3595	2078	12.8088	Cla97Chr01	6050408	6053575	-	-	-	-	no KO assigned | (RefSeq) uncharacterized LOC103504597	http://www.genome.jp/dbget-bin/www_bget?cmo:103504597
Cla97C01G006160	1282	20.5967	2337	27.3658	1780	28.2567	2732	34.1778	Cla97Chr01	6056754	6058263	uncharacterized protein loc103947938	-	GO:0005886//plasma membrane; GO:0016021//integral component of membrane	-	no KO assigned | (RefSeq) uncharacterized LOC103504596	http://www.genome.jp/dbget-bin/www_bget?cmo:103504596
Cla97C01G006170	1330	11.2375	2690	16.5657	2354	19.6525	3794	24.9614	Cla97Chr01	6062102	6069313	nucleotidylyl transferase superfamily protein	GO:0009058//biosynthetic process	GO:0016021//integral component of membrane	GO:0016740//transferase activity	no KO assigned | (RefSeq) uncharacterized LOC103504595	http://www.genome.jp/dbget-bin/www_bget?cmo:103504595
Cla97C01G006180	5169	23.4794	6693	22.1586	2042	9.16493	1099	3.88716	Cla97Chr01	6075059	6077335	probable inactive leucine-rich repeat receptor-like protein kinase at1g66830	GO:0006468//protein phosphorylation; GO:0055114//oxidation-reduction process	GO:0016021//integral component of membrane	GO:0004672//protein kinase activity; GO:0005524//ATP binding; GO:0032440//2-alkenal reductase [NAD(P)] activity	no KO assigned | (RefSeq) probable inactive leucine-rich repeat receptor-like protein kinase At1g668	http://www.genome.jp/dbget-bin/www_bget?cmo:103504594
Cla97C01G006190	1403	7.76868	4887	19.723	2990	16.3589	3756	16.1946	Cla97Chr01	6083577	6090445	-	-	-	-	no KO assigned | (RefSeq) uncharacterized LOC103504592	http://www.genome.jp/dbget-bin/www_bget?cmo:103504592
Cla97C01G006210	7	0.345907	0	0	2	0.0976526	0	0	Cla97Chr01	6102508	6102777	-	-	-	-	-	-
Cla97C01G006220	875	4.67825	72	0.280575	30	0.158486	43	0.179018	Cla97Chr01	6103123	6106610	two-component response regulator arr11 isoform x1	GO:0006355//regulation of transcription, DNA-templated	GO:0005634//nucleus	GO:0003677//DNA binding	K14491 two-component response regulator ARR-B family | (RefSeq) uncharacterized LOC103504590	http://www.genome.jp/dbget-bin/www_bget?cmo:103504590
Cla97C01G006230	3	0.115108	1	0.0279658	2	0.0758244	3	0.0896317	Cla97Chr01	6117294	6117758	-	-	-	-	-	-
Cla97C01G006240	94	0.87592	108	0.733502	75	0.690544	41	0.297492	Cla97Chr01	6118128	6120926	zinc finger ccch domain-containing protein 15-like isoform x1	-	-	GO:0046872//metal ion binding	K18753 butyrate response factor | (RefSeq) zinc finger CCCH domain-containing protein 15-like	http://www.genome.jp/dbget-bin/www_bget?cmo:103504589
Cla97C01G006250	3623	78.7738	7865	124.639	5125	110.103	7569	128.146	Cla97Chr01	6142700	6143149	e3 ubiquitin-protein ligase rha2a	GO:0009789//positive regulation of abscisic acid-activated signaling pathway; GO:0016567//protein ubiquitination; GO:0043161//proteasome-mediated ubiquitin-dependent protein catabolic process; GO:0047484//regulation of response to osmotic stress; GO:0080167//response to karrikin	GO:0005634//nucleus; GO:0005737//cytoplasm	GO:0005515//protein binding; GO:0008270//zinc ion binding; GO:0061630//ubiquitin protein ligase activity	K16282 E3 ubiquitin-protein ligase RHA2 [EC:2.3.2.27] | (RefSeq) probable E3 ubiquitin-protein ligas	http://www.genome.jp/dbget-bin/www_bget?cmo:103485001
Cla97C01G006260	3104	26.2946	4934	30.4638	4573	38.2771	6388	42.137	Cla97Chr01	6180434	6188672	uncharacterized pkhd-type hydroxylase at1g22950-like	GO:0055114//oxidation-reduction process	-	GO:0005506//iron ion binding; GO:0016705//oxidoreductase activity, acting on paired donors, with incorporation or reduction of molecular oxygen; GO:0031418//L-ascorbic acid binding	no KO assigned | (RefSeq) uncharacterized PKHD-type hydroxylase At1g22950-like	http://www.genome.jp/dbget-bin/www_bget?cmo:103504586
Cla97C01G006270	62145	518.363	141775	861.923	81693	673.296	93315	606.086	Cla97Chr01	6194496	6197737	probable fructose-bisphosphate aldolase chloroplastic	GO:0006096//glycolytic process; GO:0006979//response to oxidative stress	GO:0005739//mitochondrion; GO:0009534//chloroplast thylakoid; GO:0010287//plastoglobule	GO:0004332//fructose-bisphosphate aldolase activity	K01623 fructose-bisphosphate aldolase, class I [EC:4.1.2.13] | (RefSeq) probable fructose-bisphospha	http://www.genome.jp/dbget-bin/www_bget?cmo:103504585
Cla97C01G006280	1048	8.35685	536	3.11521	347	2.73404	887	5.50756	Cla97Chr01	6223580	6228128	cdp-diacylglycerol--serine o-phosphatidyltransferase 1 isoform x1	GO:0006659//phosphatidylserine biosynthetic process	GO:0005634//nucleus; GO:0005789//endoplasmic reticulum membrane; GO:0016021//integral component of membrane	GO:0016740//transferase activity	K08730 phosphatidylserine synthase 2 [EC:2.7.8.29] | (RefSeq) CDP-diacylglycerol--serine O-phosphati	http://www.genome.jp/dbget-bin/www_bget?cmo:103504584
Cla97C01G006290	370	3.0168	431	2.56132	228	1.83685	335	2.12689	Cla97Chr01	6229330	6231281	palmitoyl-acyl carrier protein chloroplastic-like	GO:0006633//fatty acid biosynthetic process	-	GO:0004320//oleoyl-[acyl-carrier-protein] hydrolase activity; GO:0016295//myristoyl-[acyl-carrier-protein] hydrolase activity; GO:0016296//palmitoyl-[acyl-carrier-protein] hydrolase activity	no KO assigned | (RefSeq) palmitoyl-acyl carrier protein thioesterase, chloroplastic-like	http://www.genome.jp/dbget-bin/www_bget?cmo:103504583
Cla97C01G006300	2494	38.0091	563	6.25375	529	7.96599	888	10.538	Cla97Chr01	6233234	6235511	probable histone chaperone asf1a	GO:0006333//chromatin assembly or disassembly	GO:0005634//nucleus	-	K10753 histone chaperone ASF1 | (RefSeq) probable histone chaperone ASF1A	http://www.genome.jp/dbget-bin/www_bget?cmo:103504582
Cla97C01G006310	74014	431.053	64095	272.071	44352	255.225	55247	250.542	Cla97Chr01	6240492	6244472	atp synthase subunit mitochondrial	GO:0015986//ATP synthesis coupled proton transport; GO:0015991//ATP hydrolysis coupled proton transport	GO:0000275//mitochondrial proton-transporting ATP synthase complex, catalytic core F(1)	GO:0005524//ATP binding; GO:0046933//proton-transporting ATP synthase activity, rotational mechanism	K02133 F-type H+-transporting ATPase subunit beta [EC:7.1.2.2] | (RefSeq) ATP synthase subunit beta,	http://www.genome.jp/dbget-bin/www_bget?cmo:103504581
Cla97C01G006320	143	4.48443	103	2.35423	49	1.51831	72	1.75816	Cla97Chr01	6244708	6245019	-	-	-	-	-	-
Cla97C01G006330	16557	61.0849	34050	91.561	31272	113.999	43447	124.815	Cla97Chr01	6248249	6258905	alg-2 interacting protein x	-	GO:0005829//cytosol; GO:0009506//plasmodesma	-	K12200 programmed cell death 6-interacting protein | (RefSeq) ALG-2 interacting protein X	http://www.genome.jp/dbget-bin/www_bget?cmo:103504580
Cla97C01G006350	1028	5.22231	194	0.718311	79	0.396543	62	0.245254	Cla97Chr01	6303561	6306905	auxin efflux carrier component 3-like	GO:0009926//auxin polar transport; GO:0010252//auxin homeostasis; GO:0010315//auxin efflux; GO:0055085//transmembrane transport	GO:0005783//endoplasmic reticulum; GO:0005886//plasma membrane; GO:0016021//integral component of membrane	GO:0010329//auxin efflux transmembrane transporter activity	K13947 auxin efflux carrier family | (RefSeq) auxin efflux carrier component 4-like	http://www.genome.jp/dbget-bin/www_bget?cmo:103504578
Cla97C01G006360	1055	23.2485	1586	25.4734	1410	30.7012	2349	40.307	Cla97Chr01	6336004	6336447	-	-	-	-	no KO assigned | (RefSeq) proline-rich receptor-like protein kinase PERK8	http://www.genome.jp/dbget-bin/www_bget?cmo:103504577
Cla97C01G006370	6819	152.326	6597	107.409	4416	97.4707	4448	77.3697	Cla97Chr01	6353463	6353900	-	-	-	-	no KO assigned | (RefSeq) extensin-like	http://www.genome.jp/dbget-bin/www_bget?cmo:103504576
Cla97C01G006380	14	0.333282	24	0.416425	12	0.282266	15	0.278054	Cla97Chr01	6361902	6362969	chaperone protein isoform x1	-	GO:0005634//nucleus; GO:0005737//cytoplasm	-	no KO assigned | (RefSeq) chaperone protein DnaJ	http://www.genome.jp/dbget-bin/www_bget?cmo:103504575
Cla97C01G006390	175	4.2593	112	1.98682	133	3.19849	193	3.65773	Cla97Chr01	6372397	6372798	u-box domain-containing protein 10	-	GO:0044424//intracellular part	-	no KO assigned | (RefSeq) U-box domain-containing protein 11	http://www.genome.jp/dbget-bin/www_bget?cmo:103504572
Cla97C01G006400	720	5.59098	497	2.81289	583	4.47319	939	5.67774	Cla97Chr01	6373557	6379221	Uncharacterized lipoprotein syc1174_c	-	-	-	no KO assigned | (RefSeq) uncharacterized lipoprotein syc1174_c-like	http://www.genome.jp/dbget-bin/www_bget?cmo:103504573
Cla97C01G006410	1604	13.2774	237	1.42987	83	0.678859	58	0.373845	Cla97Chr01	6380914	6382709	heavy metal transport detoxification superfamily protein isoform 1	GO:0030001//metal ion transport	-	GO:0046872//metal ion binding	no KO assigned | (RefSeq) putative mediator of RNA polymerase II transcription subunit 29	http://www.genome.jp/dbget-bin/www_bget?cmo:103504571
Cla97C01G006430	160	1.4952	13	0.0885449	7	0.0646354	18	0.13098	Cla97Chr01	6399702	6400748	-	-	-	-	no KO assigned | (RefSeq) putative fasciclin-like arabinogalactan protein 20	http://www.genome.jp/dbget-bin/www_bget?cmo:103483040
Cla97C01G006440	3135	18.59	3803	16.4365	4212	24.6788	5882	27.1595	Cla97Chr01	6401662	6403311	pentatricopeptide repeat-containing protein mitochondrial	-	GO:0005739//mitochondrion	-	no KO assigned | (RefSeq) pentatricopeptide repeat-containing protein At1g71060, mitochondrial	http://www.genome.jp/dbget-bin/www_bget?cmo:103504569
Cla97C01G006450	164	4.05205	262	4.71816	264	6.44508	450	8.65761	Cla97Chr01	6403982	6407154	-	-	-	-	-	-
Cla97C01G006460	101	2.12517	1178	18.0659	1663	34.5747	1528	25.0352	Cla97Chr01	6421413	6421877	mediator of rna polymerase ii transcription subunit	-	GO:0016021//integral component of membrane	-	no KO assigned | (RefSeq) uncharacterized LOC103483039	http://www.genome.jp/dbget-bin/www_bget?cmo:103483039
Cla97C01G006470	14196	101.756	11378	59.4429	5699	40.3632	5167	28.8394	Cla97Chr01	6434277	6435641	uncharacterized transporter ybr287w	GO:0055085//transmembrane transport	GO:0016021//integral component of membrane	-	no KO assigned | (RefSeq) uncharacterized LOC103504568	http://www.genome.jp/dbget-bin/www_bget?cmo:103504568
Cla97C01G006480	4433	53.1537	12491	109.163	6698	79.355	3374	31.5018	Cla97Chr01	6443072	6443887	probable ribose-5-phosphate isomerase 2	GO:0009052//pentose-phosphate shunt, non-oxidative branch	-	GO:0004751//ribose-5-phosphate isomerase activity	K01807 ribose 5-phosphate isomerase A [EC:5.3.1.6] | (RefSeq) probable ribose-5-phosphate isomerase	http://www.genome.jp/dbget-bin/www_bget?cmo:103504567
Cla97C01G006490	335	4.0168	57	0.49814	29	0.343579	63	0.588208	Cla97Chr01	6453024	6454925	ring fyve phd zinc finger superfamily protein isoform 1	-	GO:0016021//integral component of membrane	GO:0008270//zinc ion binding; GO:0016874//ligase activity	no KO assigned | (RefSeq) uncharacterized LOC103504564	http://www.genome.jp/dbget-bin/www_bget?cmo:103504564
Cla97C01G006500	89	1.65866	1522	20.6739	1465	26.9772	2085	30.2571	Cla97Chr01	6459024	6459548	-	-	-	-	no KO assigned | (RefSeq) uncharacterized LOC103504565	http://www.genome.jp/dbget-bin/www_bget?cmo:103504565
Cla97C01G006510	907	10.9559	867	7.6331	572	6.82701	569	5.3519	Cla97Chr01	6468179	6468988	-	-	-	-	no KO assigned | (RefSeq) uncharacterized LOC103504566	http://www.genome.jp/dbget-bin/www_bget?cmo:103504566
Cla97C01G006520	2399	14.5972	2003	8.88305	1173	7.05231	1226	5.80878	Cla97Chr01	6469987	6472339	transcription regulatory protein snf2-like isoform x1	-	GO:0005694//chromosome	-	no KO assigned | (RefSeq) uncharacterized LOC103504566	http://www.genome.jp/dbget-bin/www_bget?cmo:103504566
Cla97C01G006540	40	0.548135	6	0.0599267	12	0.162481	0	0	Cla97Chr01	6485274	6485987	-	-	-	-	no KO assigned | (RefSeq) putative B3 domain-containing protein At3g24850	http://www.genome.jp/dbget-bin/www_bget?cmo:103504562
Cla97C01G006550	605	20.1342	463	11.2305	354	11.6406	613	15.8852	Cla97Chr01	6488707	6489504	10 kda chaperonin-like	GO:0006457//protein folding	GO:0005737//cytoplasm	-	K04078 chaperonin GroES | (RefSeq) 10 kDa chaperonin-like	http://www.genome.jp/dbget-bin/www_bget?cmo:103504560
Cla97C01G006560	212	2.82211	624	6.05431	498	6.5503	704	7.29736	Cla97Chr01	6491437	6492171	-	-	-	-	no KO assigned | (RefSeq) putative B3 domain-containing protein At3g24850	http://www.genome.jp/dbget-bin/www_bget?cmo:103504562
Cla97C01G006570	2278	13.1728	1888	7.95735	1525	8.71342	2013	9.06409	Cla97Chr01	6508447	6517964	uncharacterized protein at1g04910-like	-	GO:0016021//integral component of membrane	GO:0016757//transferase activity, transferring glycosyl groups	no KO assigned | (RefSeq) uncharacterized protein At1g04910-like	http://www.genome.jp/dbget-bin/www_bget?cmo:103504563
Cla97C01G006580	463	5.83023	867	7.95729	722	8.98329	1168	11.4526	Cla97Chr01	6521995	6524598	-	-	-	-	no KO assigned | (RefSeq) uncharacterized LOC103504559	http://www.genome.jp/dbget-bin/www_bget?cmo:103504559
Cla97C01G006590	75	2.5217	5	0.122531	0	0	0	0	Cla97Chr01	6530810	6531100	-	-	-	-	no KO assigned | (RefSeq) CLAVATA3/ESR (CLE)-related protein 17-like	http://www.genome.jp/dbget-bin/www_bget?cmo:103483038
Cla97C01G006600	3772	87.8716	2734	46.4212	2337	53.7934	5178	93.9276	Cla97Chr01	6549748	6550490	-	-	-	-	no KO assigned | (RefSeq) uncharacterized protein At4g22758-like	http://www.genome.jp/dbget-bin/www_bget?cmo:107990297
Cla97C01G006610	1278	23.9545	3415	46.6538	2321	42.9857	3307	48.2663	Cla97Chr01	6563645	6565523	protein c2-domain aba-related 7-like	-	-	GO:0004609//phosphatidylserine decarboxylase activity	no KO assigned | (RefSeq) protein C2-DOMAIN ABA-RELATED 7-like	http://www.genome.jp/dbget-bin/www_bget?cmo:103504557
Cla97C01G006620	49691	276.086	62711	253.952	33812	185.623	35943	155.502	Cla97Chr01	6576849	6578609	della protein gaip-b	GO:0006355//regulation of transcription, DNA-templated; GO:0009723//response to ethylene; GO:0009737//response to abscisic acid; GO:0009863//salicylic acid mediated signaling pathway; GO:0009867//jasmonic acid mediated signaling pathway; GO:0009938//negative regulation of gibberellic acid mediated signaling pathway; GO:0010187//negative regulation of seed germination; GO:0042538//hyperosmotic sal…	GO:0005634//nucleus	GO:0000989//transcription factor activity, transcription factor binding; GO:0003700//transcription factor activity, sequence-specific DNA binding; GO:0043565//sequence-specific DNA binding	K14494 DELLA protein | (RefSeq) DELLA protein GAIP-B	http://www.genome.jp/dbget-bin/www_bget?cmo:103504555
Cla97C01G006630	113	1.8803	193	2.34071	150	2.46623	20	0.259139	Cla97Chr01	6609466	6611887	nad h-quinone oxidoreductase subunit chloroplastic	GO:0010258//NADH dehydrogenase complex (plastoquinone) assembly; GO:0055114//oxidation-reduction process	GO:0009535//chloroplast thylakoid membrane; GO:0010598//NAD(P)H dehydrogenase complex (plastoquinone); GO:0016021//integral component of membrane	GO:0016655//oxidoreductase activity, acting on NAD(P)H, quinone or similar compound as acceptor	no KO assigned | (RefSeq) NAD(P)H-quinone oxidoreductase subunit L, chloroplastic	http://www.genome.jp/dbget-bin/www_bget?cmo:103483037
Cla97C01G006640	782	7.94523	1372	10.16	1094	10.9827	1838	14.5412	Cla97Chr01	6615800	6618201	Protein BCCIP homolog	-	-	-	K15262 protein BCP1 | (RefSeq) protein BCCIP homolog	http://www.genome.jp/dbget-bin/www_bget?cmo:103504554
Cla97C01G006650	3264	12.7031	6823	19.3543	6569	25.2612	10484	31.7718	Cla97Chr01	6619920	6626439	arm repeat superfamily protein isoform 1	-	GO:0005634//nucleus; GO:0009570//chloroplast stroma	-	no KO assigned | (RefSeq) uncharacterized LOC103504553	http://www.genome.jp/dbget-bin/www_bget?cmo:103504553
Cla97C01G006660	68537	233.327	56330	139.772	32740	110.131	43812	116.141	Cla97Chr01	6655755	6658849	myosin-binding protein 2	-	GO:0016021//integral component of membrane	-	no KO assigned | (RefSeq) myosin-binding protein 2	http://www.genome.jp/dbget-bin/www_bget?cmo:103504551
Cla97C01G006670	10679	187.25	1977	25.2662	3429	59.409	4018	54.8601	Cla97Chr01	6679102	6679743	hmg-y-related protein b-like	GO:0006334//nucleosome assembly; GO:0006355//regulation of transcription, DNA-templated	GO:0000786//nucleosome; GO:0005634//nucleus	GO:0003677//DNA binding	no KO assigned | (RefSeq) HMG-Y-related protein A	http://www.genome.jp/dbget-bin/www_bget?cmo:103504324
Cla97C01G006680	49831	278.286	87046	354.309	51791	285.785	52694	229.143	Cla97Chr01	6719515	6728157	cytoplasmic	GO:0005978//glycogen biosynthetic process; GO:0006006//glucose metabolic process; GO:0009590//detection of gravity; GO:0019252//starch biosynthetic process; GO:0019388//galactose catabolic process	GO:0005829//cytosol; GO:0009570//chloroplast stroma; GO:0010319//stromule	GO:0000287//magnesium ion binding; GO:0004614//phosphoglucomutase activity	K01835 phosphoglucomutase [EC:5.4.2.2] | (RefSeq) phosphoglucomutase, cytoplasmic	http://www.genome.jp/dbget-bin/www_bget?cmo:103504550
Cla97C01G006690	132	0.834313	298	1.37282	76	0.474637	193	0.949876	Cla97Chr01	6728872	6731208	pectinesterase	GO:0042545//cell wall modification; GO:0043086//negative regulation of catalytic activity; GO:0045490//pectin catabolic process	GO:0005576//extracellular region; GO:0005618//cell wall	GO:0030599//pectinesterase activity; GO:0045330//aspartyl esterase activity; GO:0046910//pectinesterase inhibitor activity	K01051 pectinesterase [EC:3.1.1.11] | (RefSeq) pectinesterase	http://www.genome.jp/dbget-bin/www_bget?cmo:103504549
Cla97C01G006700	37926	586.218	30963	348.824	15258	233.031	2614	31.4617	Cla97Chr01	6746961	6747593	21 kda	GO:0043086//negative regulation of catalytic activity	-	GO:0004857//enzyme inhibitor activity	no KO assigned | (RefSeq) 21 kDa protein	http://www.genome.jp/dbget-bin/www_bget?cmo:103504548
Cla97C01G006710	2128	13.7704	26	0.122628	0	0	0	0	Cla97Chr01	6767617	6772280	endoglucanase 8	GO:0030245//cellulose catabolic process	-	GO:0008810//cellulase activity	K01179 endoglucanase [EC:3.2.1.4] | (RefSeq) endoglucanase 8	http://www.genome.jp/dbget-bin/www_bget?cmo:103504547
Cla97C01G006720	95	3.77846	222	6.43554	198	7.78125	287	8.88848	Cla97Chr01	6776763	6777008	-	-	-	-	-	-
Cla97C01G006730	389	9.39768	934	16.4459	953	22.7487	1220	22.9501	Cla97Chr01	6777035	6779200	dynein light chain cytoplasmic	GO:0007017//microtubule-based process	GO:0030286//dynein complex	-	K10418 dynein light chain LC8-type | (RefSeq) dynein light chain 1, cytoplasmic	http://www.genome.jp/dbget-bin/www_bget?cmo:103504546
Cla97C01G006740	1141	11.739	6803	51.0137	6295	63.9933	9515	76.227	Cla97Chr01	6781058	6783207	F-box protein SKIP28	-	-	-	no KO assigned | (RefSeq) F-box protein SKIP28	http://www.genome.jp/dbget-bin/www_bget?cmo:103504545
Cla97C01G006750	12182	24.6773	18666	27.5595	14379	28.7807	20703	32.6563	Cla97Chr01	6789037	6819146	mediator of rna polymerase ii transcription subunit 23 isoform x1	-	GO:0016021//integral component of membrane; GO:0016592//mediator complex	-	K15166 mediator of RNA polymerase II transcription subunit 23 | (RefSeq) mediator of RNA polymerase	http://www.genome.jp/dbget-bin/www_bget?cmo:103504544
Cla97C01G006760	64	2.85931	102	3.32142	88	3.8847	92	3.20055	Cla97Chr01	6819193	6819885	-	-	-	-	-	-
Cla97C01G006770	2181	6.80682	65	0.147857	98	0.302209	104	0.252741	Cla97Chr01	6830896	6837155	probable rna-dependent rna polymerase 1	GO:0001172//transcription, RNA-templated	GO:0016021//integral component of membrane	GO:0003968//RNA-directed RNA polymerase activity	K11699 RNA-dependent RNA polymerase [EC:2.7.7.48] | (RefSeq) probable RNA-dependent RNA polymerase 1	http://www.genome.jp/dbget-bin/www_bget?cmo:103483034
Cla97C01G006780	4148	28.7836	9729	49.2058	6507	44.615	7487	40.4547	Cla97Chr01	6839069	6842741	ubx domain-containing protein 6	GO:0006281//DNA repair	-	GO:0003677//DNA binding; GO:0046872//metal ion binding	K14011 UBX domain-containing protein 6 | (RefSeq) plant UBX domain-containing protein 2	http://www.genome.jp/dbget-bin/www_bget?cmo:103504539
Cla97C01G006790	0	0	2	0.0300898	11	0.224354	51	0.819733	Cla97Chr01	6848123	6848596	dirigent protein 22-like	GO:0009699//phenylpropanoid biosynthetic process	-	GO:0042349//guiding stereospecific synthesis activity	no KO assigned | (RefSeq) dirigent protein 22-like	http://www.genome.jp/dbget-bin/www_bget?cmo:103494099
Cla97C01G006800	961	10.2425	38	0.295194	52	0.547621	20	0.165985	Cla97Chr01	6853547	6856435	cysteine-rich repeat secretory protein 12	-	GO:0016021//integral component of membrane	-	no KO assigned | (RefSeq) cysteine-rich repeat secretory protein 12-like	http://www.genome.jp/dbget-bin/www_bget?cmo:103504537
Cla97C01G006810	6212	126.624	7754	115.2	5600	112.789	5957	94.5512	Cla97Chr01	6866940	6872485	ubiquitin-conjugating enzyme e2 variant 1a-like	GO:0006301//postreplication repair; GO:0070534//protein K63-linked ubiquitination	GO:0005634//nucleus; GO:0005737//cytoplasm	GO:0031625//ubiquitin protein ligase binding; GO:0061630//ubiquitin protein ligase activity	no KO assigned | (RefSeq) uncharacterized LOC103483035	http://www.genome.jp/dbget-bin/www_bget?cmo:103483035
Cla97C01G006820	65	0.417306	33	0.154417	39	0.247399	93	0.46492	Cla97Chr01	6874433	6877142	zinc finger protein chloroplastic	-	-	GO:0008270//zinc ion binding	no KO assigned | (RefSeq) uncharacterized LOC103483035	http://www.genome.jp/dbget-bin/www_bget?cmo:103483035
Cla97C01G006830	829	15.1893	9079	121.245	10698	193.678	14957	213.395	Cla97Chr01	6887559	6888678	nudix hydrolase mitochondrial	-	-	GO:0008486//diphosphoinositol-polyphosphate diphosphatase activity; GO:0052840//inositol diphosphate tetrakisphosphate diphosphatase activity; GO:0052843//inositol-1-diphosphate-2,3,4,5,6-pentakisphosphate diphosphatase activity; GO:0052844//inositol-3-diphosphate-1,2,4,5,6-pentakisphosphate diphosphatase activity; GO:0052845//inositol-5-diphosphate-1,2,3,4,6-pentakisphosphate diphosphatase activ…	K07766 diphosphoinositol-polyphosphate diphosphatase [EC:3.6.1.52] | (RefSeq) nudix hydrolase 18, mi	http://www.genome.jp/dbget-bin/www_bget?cmo:103504536
Cla97C01G006840	252	10.2734	283	8.40896	373	15.0251	752	23.8719	Cla97Chr01	6911185	6911424	-	-	-	-	no KO assigned | (RefSeq) uncharacterized LOC103504534	http://www.genome.jp/dbget-bin/www_bget?cmo:103504534
Cla97C01G006850	1046	7.04841	1524	7.48489	1131	7.53035	1457	7.64493	Cla97Chr01	6916422	6920295	histone-lysine n-methyltransferase setd3	GO:0018026//peptidyl-lysine monomethylation	GO:0009507//chloroplast	GO:0016279//protein-lysine N-methyltransferase activity	no KO assigned | (RefSeq) N-lysine methyltransferase setd6	http://www.genome.jp/dbget-bin/www_bget?cmo:103504533
Cla97C01G006860	17	0.302972	0	0	0	0	0	0	Cla97Chr01	6923616	6924164	probable calcium-binding protein cml25	-	GO:0044424//intracellular part	GO:0005509//calcium ion binding	K13448 calcium-binding protein CML | (RefSeq) probable calcium-binding protein CML25	http://www.genome.jp/dbget-bin/www_bget?cmo:103504532
Cla97C01G006870	15879	97.3456	50377	225.095	33294	201.675	38297	182.815	Cla97Chr01	6929451	6932986	ankyrin repeat-containing protein at2g01680	-	GO:0005886//plasma membrane; GO:0016021//integral component of membrane	-	no KO assigned | (RefSeq) ankyrin repeat-containing protein At2g01680	http://www.genome.jp/dbget-bin/www_bget?cmo:103504426
Cla97C01G006880	1765	16.1696	3653	24.3919	3456	31.284	5188	37.0092	Cla97Chr01	6934018	6937835	e3 ubiquitin protein ligase rie1	GO:0043161//proteasome-mediated ubiquitin-dependent protein catabolic process	GO:0016021//integral component of membrane	GO:0008270//zinc ion binding; GO:0061630//ubiquitin protein ligase activity	no KO assigned | (RefSeq) E3 ubiquitin protein ligase RIE1	http://www.genome.jp/dbget-bin/www_bget?cmo:103504433
Cla97C01G006890	2164	13.8658	42	0.196145	0	0	0	0	Cla97Chr01	6943866	6947530	glucan endo- -beta-glucosidase 5	GO:0005975//carbohydrate metabolic process	GO:0016021//integral component of membrane; GO:0046658//anchored component of plasma membrane	GO:0004553//hydrolase activity, hydrolyzing O-glycosyl compounds; GO:0030247//polysaccharide binding	no KO assigned | (RefSeq) glucan endo-1,3-beta-glucosidase 6	http://www.genome.jp/dbget-bin/www_bget?cmo:103504444
Cla97C01G006900	3257	17.3285	2964	11.4938	2053	10.7926	2784	11.5337	Cla97Chr01	6951779	6960726	dynamin-related protein 1c	GO:0000266//mitochondrial fission; GO:0010152//pollen maturation	GO:0005886//plasma membrane; GO:0005938//cell cortex; GO:0009504//cell plate; GO:0009506//plasmodesma	GO:0003924//GTPase activity; GO:0005525//GTP binding	no KO assigned | (RefSeq) dynamin-related protein 1C	http://www.genome.jp/dbget-bin/www_bget?cmo:103504460
Cla97C01G006910	241	0.701159	116	0.245979	384	1.10388	979	2.21787	Cla97Chr01	6968097	6972390	probable rna-dependent rna polymerase 1	GO:0001172//transcription, RNA-templated	GO:0016021//integral component of membrane	GO:0003968//RNA-directed RNA polymerase activity	K11699 RNA-dependent RNA polymerase [EC:2.7.7.48] | (RefSeq) probable RNA-dependent RNA polymerase 1	http://www.genome.jp/dbget-bin/www_bget?cmo:103483034
Cla97C01G006920	2431	12.9128	11662	45.1492	6040	31.7005	4923	20.362	Cla97Chr01	6978255	6986814	macpf domain-containing protein at1g14780	-	GO:0016020//membrane	-	no KO assigned | (RefSeq) MACPF domain-containing protein At1g14780-like	http://www.genome.jp/dbget-bin/www_bget?cmo:103504476
Cla97C01G006930	4672	61.6894	5877	56.5594	3161	41.2407	2977	30.6084	Cla97Chr01	7011222	7015237	vacuolar iron transporter 1	GO:0006880//intracellular sequestering of iron ion; GO:0030026//cellular manganese ion homeostasis; GO:0034755//iron ion transmembrane transport; GO:0071281//cellular response to iron ion; GO:0071421//manganese ion transmembrane transport	GO:0005774//vacuolar membrane; GO:0016021//integral component of membrane	GO:0005381//iron ion transmembrane transporter activity; GO:0005384//manganese ion transmembrane transporter activity	K22736 vacuolar iron transporter family protein | (RefSeq) vacuolar iron transporter 1.1-like	http://www.genome.jp/dbget-bin/www_bget?cmo:103504483
Cla97C01G006940	18227	240.671	44255	425.904	25605	334.061	12746	131.05	Cla97Chr01	7018600	7021403	vacuolar iron transporter 1-like	GO:0006880//intracellular sequestering of iron ion; GO:0030026//cellular manganese ion homeostasis; GO:0034755//iron ion transmembrane transport; GO:0071281//cellular response to iron ion; GO:0071421//manganese ion transmembrane transport	GO:0005774//vacuolar membrane; GO:0016021//integral component of membrane	GO:0005381//iron ion transmembrane transporter activity; GO:0005384//manganese ion transmembrane transporter activity	K22736 vacuolar iron transporter family protein | (RefSeq) vacuolar iron transporter 1-like	http://www.genome.jp/dbget-bin/www_bget?cmo:103504490
Cla97C01G006950	485	1.92431	339	0.980333	409	1.60343	236	0.729121	Cla97Chr01	7049080	7051545	g-type lectin s-receptor-like serine threonine-protein kinase at1g34300	GO:0006468//protein phosphorylation; GO:0048544//recognition of pollen	GO:0005886//plasma membrane; GO:0016021//integral component of membrane	GO:0004674//protein serine/threonine kinase activity; GO:0005524//ATP binding	no KO assigned | (RefSeq) G-type lectin S-receptor-like serine/threonine-protein kinase SD2-2	http://www.genome.jp/dbget-bin/www_bget?cmo:103504500
Cla97C01G006960	1425	20.5642	453	4.7647	253	3.60753	278	3.12389	Cla97Chr01	7067634	7069325	platz transcription factor family	-	GO:0005622//intracellular	GO:0008270//zinc ion binding	no KO assigned | (RefSeq) uncharacterized LOC103504510	http://www.genome.jp/dbget-bin/www_bget?cmo:103504510
Cla97C01G006970	273	1.11574	75	0.223411	35	0.141339	114	0.362795	Cla97Chr01	7071148	7073541	g-type lectin s-receptor-like serine threonine-protein kinase at1g34300	GO:0006468//protein phosphorylation; GO:0048544//recognition of pollen	GO:0005886//plasma membrane; GO:0016021//integral component of membrane	GO:0004674//protein serine/threonine kinase activity; GO:0005524//ATP binding	no KO assigned | (RefSeq) G-type lectin S-receptor-like serine/threonine-protein kinase At1g34300	http://www.genome.jp/dbget-bin/www_bget?cmo:103504518
Cla97C01G006980	2396	18.7844	1065	6.08558	546	4.22958	330	2.01456	Cla97Chr01	7086749	7087996	clathrin assembly protein at2g25430	-	-	GO:0005543//phospholipid binding	no KO assigned | (RefSeq) putative clathrin assembly protein At4g02650	http://www.genome.jp/dbget-bin/www_bget?cmo:103504528
Cla97C01G006990	12095	20.8823	15547	19.5641	11431	19.5007	16449	22.114	Cla97Chr01	7089993	7114499	---	-	-	-	K12879 THO complex subunit 2 | (RefSeq) THO complex subunit 2	http://www.genome.jp/dbget-bin/www_bget?cmo:103504529
Cla97C01G007000	28	1.26832	82	2.70724	69	3.08826	71	2.50429	Cla97Chr01	7114651	7114866	-	-	-	-	-	-
Cla97C01G007020	20432	70.1442	30067	75.2337	18807	63.7961	25367	67.8117	Cla97Chr01	7121286	7124458	probable receptor protein kinase tmk1	GO:0006468//protein phosphorylation; GO:0007165//signal transduction	GO:0016021//integral component of membrane	GO:0004674//protein serine/threonine kinase activity; GO:0005524//ATP binding	no KO assigned | (RefSeq) receptor protein kinase TMK1	http://www.genome.jp/dbget-bin/www_bget?cmo:103504530
Cla97C01G007030	12619	41.5714	1046	2.51155	331	1.07743	268	0.687478	Cla97Chr01	7144537	7150726	histidine kinase 4-like	GO:0000160//phosphorelay signal transduction system; GO:0006470//protein dephosphorylation; GO:0007231//osmosensory signaling pathway; GO:0008272//sulfate transport; GO:0009736//cytokinin-activated signaling pathway; GO:0010029//regulation of seed germination; GO:0010086//embryonic root morphogenesis; GO:0016036//cellular response to phosphate starvation; GO:0018106//peptidyl-histidine phosphoryl…	GO:0005783//endoplasmic reticulum; GO:0016021//integral component of membrane	GO:0000155//phosphorelay sensor kinase activity; GO:0004721//phosphoprotein phosphatase activity; GO:0009885//transmembrane histidine kinase cytokinin receptor activity; GO:0019955//cytokine binding; GO:0043424//protein histidine kinase binding	K14489 arabidopsis histidine kinase 2/3/4 (cytokinin receptor) [EC:2.7.13.3] | (RefSeq) histidine ki	http://www.genome.jp/dbget-bin/www_bget?cmo:103504382
Cla97C01G007040	614	14.3036	58	0.984795	21	0.483381	17	0.308376	Cla97Chr01	7150763	7152228	-	-	-	-	-	-
Cla97C01G007050	3859	50.9545	2002	19.267	855	11.1549	572	5.8811	Cla97Chr01	7198932	7199672	zinc finger protein 4	-	-	GO:0046872//metal ion binding	no KO assigned | (RefSeq) zinc finger protein 7-like	http://www.genome.jp/dbget-bin/www_bget?cmo:103504366
Cla97C01G007070	9217	38.1962	20499	61.9161	13902	56.9247	18266	58.9424	Cla97Chr01	7221409	7225118	protein oberon 3	GO:0044767//single-organism developmental process; GO:0048856//anatomical structure development	-	-	no KO assigned | (RefSeq) protein OBERON 3	http://www.genome.jp/dbget-bin/www_bget?cmo:103504350
Cla97C01G007080	1403	20.1575	6	0.0628306	0	0	0	0	Cla97Chr01	7226065	7227302	probable transmembrane ascorbate ferrireductase 3	GO:0055114//oxidation-reduction process	GO:0016021//integral component of membrane	GO:0016491//oxidoreductase activity	K08360 cytochrome b-561 [EC:7.2.1.3] | (RefSeq) probable transmembrane ascorbate ferrireductase 3	http://www.genome.jp/dbget-bin/www_bget?cmo:103504338
Cla97C01G007090	6276	61.2832	12315	87.6463	8396	81.0073	8186	62.2422	Cla97Chr01	7258192	7260537	probable xyloglucan endotransglucosylase hydrolase protein 28	GO:0010411//xyloglucan metabolic process; GO:0042546//cell wall biogenesis; GO:0071555//cell wall organization	GO:0005618//cell wall; GO:0048046//apoplast	GO:0004553//hydrolase activity, hydrolyzing O-glycosyl compounds; GO:0016762//xyloglucan:xyloglucosyl transferase activity	K08235 xyloglucan:xyloglucosyl transferase [EC:2.4.1.207] | (RefSeq) probable xyloglucan endotransgl	http://www.genome.jp/dbget-bin/www_bget?cmo:103504326
Cla97C01G007100	11062	108.017	34752	247.331	33255	320.855	41710	317.142	Cla97Chr01	7267046	7271777	purple acid phosphatase 3	GO:0016311//dephosphorylation	GO:0016021//integral component of membrane	GO:0003993//acid phosphatase activity	K14379 tartrate-resistant acid phosphatase type 5 [EC:3.1.3.2] | (RefSeq) purple acid phosphatase 4-	http://www.genome.jp/dbget-bin/www_bget?cmo:103483030
Cla97C01G007140	6332	34.3614	7501	29.6682	4218	22.6167	3295	13.9232	Cla97Chr01	7338074	7342324	65-kda microtubule-associated protein 6-like isoform x1	GO:0000226//microtubule cytoskeleton organization; GO:0000910//cytokinesis	-	GO:0008017//microtubule binding	K16732 protein regulator of cytokinesis 1 | (RefSeq) 65-kDa microtubule-associated protein 6	http://www.genome.jp/dbget-bin/www_bget?cmo:103504260
Cla97C01G007150	11601	134.646	9522	80.5504	6879	78.8891	8237	74.4427	Cla97Chr01	7344089	7344931	protein basic pentacysteine2-like	-	GO:0016021//integral component of membrane	-	no KO assigned | (RefSeq) protein BASIC PENTACYSTEINE2-like	http://www.genome.jp/dbget-bin/www_bget?cmo:103504249
Cla97C01G007160	986	11.526	2558	21.7943	1691	19.5316	1463	13.3168	Cla97Chr01	7349034	7349870	Protein BASIC PENTACYSTEINE2	-	-	-	no KO assigned | (RefSeq) protein BASIC PENTACYSTEINE2-like	http://www.genome.jp/dbget-bin/www_bget?cmo:103504226
Cla97C01G007170	428	3.59763	93	0.569767	61	0.506636	20	0.130905	Cla97Chr01	7372077	7373862	protein shoot gravitropism 5-like	-	-	GO:0003676//nucleic acid binding; GO:0046872//metal ion binding	no KO assigned | (RefSeq) protein SHOOT GRAVITROPISM 5	http://www.genome.jp/dbget-bin/www_bget?cmo:103504214
Cla97C01G007180	3488	10.0139	204	0.426872	89	0.25247	102	0.228024	Cla97Chr01	7385107	7388514	serine threonine-protein kinase bri1-like 2	GO:0006468//protein phosphorylation; GO:0055114//oxidation-reduction process	GO:0016021//integral component of membrane	GO:0004674//protein serine/threonine kinase activity; GO:0005524//ATP binding; GO:0032440//2-alkenal reductase [NAD(P)] activity	no KO assigned | (RefSeq) serine/threonine-protein kinase BRI1-like 2	http://www.genome.jp/dbget-bin/www_bget?cmo:103504202
Cla97C01G007190	3563	19.6956	6918	27.8724	5869	32.0561	8059	34.6887	Cla97Chr01	7402743	7405838	transmembrane 9 superfamily member 2	-	GO:0016021//integral component of membrane	-	no KO assigned | (RefSeq) transmembrane 9 superfamily member 3-like	http://www.genome.jp/dbget-bin/www_bget?cmo:103504191
Cla97C01G007200	552	6.18658	168	1.37234	29	0.321146	43	0.375262	Cla97Chr01	7413393	7415257	protein aig1-like	-	-	GO:0005525//GTP binding	no KO assigned | (RefSeq) protein AIG1-like	http://www.genome.jp/dbget-bin/www_bget?cmo:103504177
Cla97C01G007210	317	3.67924	120	1.01513	75	0.860108	113	1.02125	Cla97Chr01	7420155	7422518	Protein AIG1	-	-	-	no KO assigned | (RefSeq) protein AIG1	http://www.genome.jp/dbget-bin/www_bget?cmo:103504168
Cla97C01G007220	577	5.05868	436	2.78605	335	2.90202	379	2.58735	Cla97Chr01	7423187	7424967	12-oxophytodienoate reductase 11	GO:0055114//oxidation-reduction process	-	GO:0010181//FMN binding; GO:0016491//oxidoreductase activity	K05894 12-oxophytodienoic acid reductase [EC:1.3.1.42] | (RefSeq) 12-oxophytodienoate reductase 2-li	http://www.genome.jp/dbget-bin/www_bget?cmo:103504156
Cla97C01G007230	3131	8.91052	6193	12.8458	4868	13.6888	7474	16.5626	Cla97Chr01	7445151	7465531	sodium hydrogen exchanger 8 isoform x1	GO:1902600//hydrogen ion transmembrane transport	GO:0016021//integral component of membrane	GO:0015299//solute:proton antiporter activity	no KO assigned | (RefSeq) sodium/hydrogen exchanger 8	http://www.genome.jp/dbget-bin/www_bget?cmo:103504147
Cla97C01G007240	14	0.51886	30	0.810372	26	0.952113	51	1.47179	Cla97Chr01	7465766	7469823	-	-	-	-	-	-
Cla97C01G007250	233	2.71395	1684	14.2965	847	9.74818	1255	11.3827	Cla97Chr01	7489294	7491133	Protein XRI1	-	-	-	no KO assigned | (RefSeq) uncharacterized LOC103504140	http://www.genome.jp/dbget-bin/www_bget?cmo:103504140
Cla97C01G007260	474	12.3673	1880	35.7514	1056	27.224	622	12.6369	Cla97Chr01	7497186	7499456	non-specific lipid-transfer protein 4-like	GO:0006508//proteolysis	-	GO:0008233//peptidase activity	no KO assigned | (RefSeq) protein YLS3	http://www.genome.jp/dbget-bin/www_bget?cmo:103504132
Cla97C01G007270	89	0.571388	81	0.379024	16	0.101497	170	0.849854	Cla97Chr01	7506462	7508071	glutamate decarboxylase 4-like	GO:0006536//glutamate metabolic process	-	GO:0004351//glutamate decarboxylase activity; GO:0030170//pyridoxal phosphate binding	K01580 glutamate decarboxylase [EC:4.1.1.15] | (RefSeq) glutamate decarboxylase 4-like	http://www.genome.jp/dbget-bin/www_bget?cmo:103504126
Cla97C01G007290	12	0.0784306	22	0.104802	2	0.012916	21	0.106875	Cla97Chr01	7525001	7526583	glutamate decarboxylase 4-like	GO:0006536//glutamate metabolic process	-	GO:0004351//glutamate decarboxylase activity; GO:0030170//pyridoxal phosphate binding	K01580 glutamate decarboxylase [EC:4.1.1.15] | (RefSeq) glutamate decarboxylase 4-like	http://www.genome.jp/dbget-bin/www_bget?cmo:103504126
Cla97C01G007300	6150	34.2866	6146	24.9737	4640	25.56	6459	28.0394	Cla97Chr01	7532283	7537134	protein nrt1 ptr family -like	GO:0006857//oligopeptide transport	GO:0016021//integral component of membrane	GO:0005215//transporter activity	K14638 solute carrier family 15 (peptide/histidine transporter), member 3/4 | (RefSeq) protein NRT1/	http://www.genome.jp/dbget-bin/www_bget?cmo:103504109
Cla97C01G007310	836	7.49048	1482	9.67816	1466	12.9787	2782	19.4095	Cla97Chr01	7545287	7549010	uncharacterized protein at4g15970	GO:0071555//cell wall organization	GO:0000139//Golgi membrane; GO:0016021//integral component of membrane	GO:0016757//transferase activity, transferring glycosyl groups	no KO assigned | (RefSeq) uncharacterized protein At4g15970	http://www.genome.jp/dbget-bin/www_bget?cmo:103504094
Cla97C01G007320	1981	8.32583	2202	6.7453	2053	8.52561	3233	10.5804	Cla97Chr01	7552153	7567937	protein accumulation and replication of chloroplasts 3 isoform x1	-	GO:0044435//plastid part	-	no KO assigned | (RefSeq) protein ACCUMULATION AND REPLICATION OF CHLOROPLASTS 3	http://www.genome.jp/dbget-bin/www_bget?cmo:103504079
Cla97C01G007340	144	6.2619	1684	53.3736	213	9.15201	998	33.7931	Cla97Chr01	7582115	7583400	defensin-like protein 1	GO:0031640//killing of cells of other organism; GO:0050832//defense response to fungus	GO:0005576//extracellular region; GO:0005618//cell wall; GO:0009506//plasmodesma	GO:0030414//peptidase inhibitor activity	no KO assigned | (RefSeq) defensin Ec-AMP-D2-like	http://www.genome.jp/dbget-bin/www_bget?cmo:103483028
Cla97C01G007350	11546	502.082	19578	620.516	8193	352.03	13163	445.711	Cla97Chr01	7587001	7587350	defensin ec-amp-d2-like	GO:0031640//killing of cells of other organism; GO:0050832//defense response to fungus	-	-	no KO assigned | (RefSeq) defensin J1-2-like	http://www.genome.jp/dbget-bin/www_bget?cmo:103504070
Cla97C01G007360	1055	5.62219	488	1.89546	680	3.5806	1138	4.72226	Cla97Chr01	7589330	7591165	Pentatricopeptide repeat-containing protein At5g13770, chloroplastic	-	-	-	no KO assigned | (RefSeq) pentatricopeptide repeat-containing protein At5g13770, chloroplastic	http://www.genome.jp/dbget-bin/www_bget?cmo:103503127
Cla97C01G007370	2577	24.7195	2426	16.9612	2245	21.2782	2524	18.8525	Cla97Chr01	7596892	7597911	---	-	-	-	no KO assigned | (RefSeq) protein SLOW GREEN 1, chloroplastic	http://www.genome.jp/dbget-bin/www_bget?cmo:103504062
Cla97C01G007390	1090	7.10986	1067	5.07271	1207	7.77921	2662	13.5206	Cla97Chr01	7603915	7611141	Uncharacterized protein At2g02148	-	-	-	no KO assigned | (RefSeq) uncharacterized protein At2g02148	http://www.genome.jp/dbget-bin/www_bget?cmo:103504040
Cla97C01G007400	724	19.5145	711	13.9679	638	16.9916	701	14.7127	Cla97Chr01	7614082	7614706	-	-	-	-	-	-
Cla97C01G007410	1071	4.4327	1558	4.69988	1264	5.16915	1969	6.34569	Cla97Chr01	7615894	7618257	pentatricopeptide repeat-containing protein at2g02150	-	GO:0043231//intracellular membrane-bounded organelle	-	K17710 pentatricopeptide repeat domain-containing protein 1 | (RefSeq) putative pentatricopeptide re	http://www.genome.jp/dbget-bin/www_bget?cmo:103503999
Cla97C01G007420	2450	11.2859	2873	9.64602	1828	8.32034	2359	8.46163	Cla97Chr01	7623441	7625564	phytosulfokine receptor 1-like	-	GO:0016021//integral component of membrane	GO:0016740//transferase activity	no KO assigned | (RefSeq) phytosulfokine receptor 1-like	http://www.genome.jp/dbget-bin/www_bget?cmo:103503988
Cla97C01G007430	1469	78.541	1242	48.3991	750	39.6214	949	39.509	Cla97Chr01	7628257	7628525	-	-	-	-	-	-
Cla97C01G007440	5000	57.0176	4679	38.8895	2805	31.6057	3420	30.3682	Cla97Chr01	7628873	7632140	-	-	-	-	no KO assigned | (RefSeq) uncharacterized LOC103503945	http://www.genome.jp/dbget-bin/www_bget?cmo:103503945
Cla97C01G007450	105	0.492022	514	1.7555	723	3.34755	3422	12.4862	Cla97Chr01	7636370	7643976	uncharacterized protein loc103503935	GO:0035556//intracellular signal transduction; GO:0045454//cell redox homeostasis; GO:0055114//oxidation-reduction process	GO:0005622//intracellular	GO:0009055//electron carrier activity; GO:0015035//protein disulfide oxidoreductase activity	no KO assigned | (RefSeq) uncharacterized LOC103503935	http://www.genome.jp/dbget-bin/www_bget?cmo:103503935
Cla97C01G007460	5929	34.5301	120	0.509377	20	0.115091	22	0.0997686	Cla97Chr01	7654508	7656734	BTB/POZ domain-containing protein At3g19850	-	-	-	no KO assigned | (RefSeq) BTB/POZ domain-containing protein At3g19850	http://www.genome.jp/dbget-bin/www_bget?cmo:103503919
Cla97C01G007470	5174	36.5249	6581	33.8607	4407	30.7397	5004	27.5065	Cla97Chr01	7666673	7668169	f-box protein at1g65770	GO:0006259//DNA metabolic process	GO:0044424//intracellular part	-	no KO assigned | (RefSeq) putative F-box protein At1g65770	http://www.genome.jp/dbget-bin/www_bget?cmo:103503900
Cla97C01G007500	2597	7.45587	3149	6.58931	2116	6.00254	3165	7.07546	Cla97Chr01	7677333	7681432	ap-5 complex subunit beta-1	GO:0016197//endosomal transport	GO:0030119//AP-type membrane coat adaptor complex	-	K19022 AP-5 complex subunit beta-1 | (RefSeq) uncharacterized LOC103503880	http://www.genome.jp/dbget-bin/www_bget?cmo:103503880
Cla97C01G007510	16629	94.1561	60158	248.266	48240	269.887	45841	202.111	Cla97Chr01	7682185	7684470	multicopper oxidase lpr1-like	GO:0055114//oxidation-reduction process	-	GO:0005507//copper ion binding; GO:0016722//oxidoreductase activity, oxidizing metal ions; GO:0047705//bilirubin oxidase activity	no KO assigned | (RefSeq) multicopper oxidase LPR1-like	http://www.genome.jp/dbget-bin/www_bget?cmo:103503869
Cla97C01G007520	2772	20.4539	4543	24.4324	4466	32.5607	6217	35.7205	Cla97Chr01	7695732	7698372	charged multivesicular body protein 7	GO:0007034//vacuolar transport	GO:0005622//intracellular	-	K15053 charged multivesicular body protein 7 | (RefSeq) charged multivesicular body protein 7	http://www.genome.jp/dbget-bin/www_bget?cmo:103503835
Cla97C01G007530	6405	31.4125	8919	31.8816	5884	28.5134	7975	30.4557	Cla97Chr01	7701307	7704338	endonuclease or glycosyl hydrolase with c2h2-type zinc finger isoform 1	GO:0010468//regulation of gene expression	GO:0005777//peroxisome	-	no KO assigned | (RefSeq) uncharacterized LOC103503825	http://www.genome.jp/dbget-bin/www_bget?cmo:103503825
Cla97C01G007560	113	0.64998	35	0.146734	46	0.26144	108	0.483727	Cla97Chr01	7720515	7722863	pectinesterase-like	GO:0006415//translational termination; GO:0042545//cell wall modification; GO:0043086//negative regulation of catalytic activity; GO:0045490//pectin catabolic process	GO:0005618//cell wall; GO:0005737//cytoplasm; GO:0016020//membrane	GO:0016149//translation release factor activity, codon specific; GO:0030599//pectinesterase activity; GO:0045330//aspartyl esterase activity; GO:0046910//pectinesterase inhibitor activity	K01051 pectinesterase [EC:3.1.1.11] | (RefSeq) pectinesterase-like	http://www.genome.jp/dbget-bin/www_bget?cmo:103503817
Cla97C01G007570	1140	17.4554	1374	15.3339	950	14.3728	1412	16.835	Cla97Chr01	7725684	7730131	Protein FAM192A	-	-	-	no KO assigned | (RefSeq) protein FAM192A	http://www.genome.jp/dbget-bin/www_bget?cmo:103503791
Cla97C01G007580	4644	29.582	1383	6.42093	1711	10.7691	2310	11.4578	Cla97Chr01	7733026	7738107	proline--trna ligase	GO:0006433//prolyl-tRNA aminoacylation	GO:0005737//cytoplasm	GO:0004827//proline-tRNA ligase activity; GO:0005524//ATP binding	K01881 prolyl-tRNA synthetase [EC:6.1.1.15] | (RefSeq) proline--tRNA ligase, cytoplasmic	http://www.genome.jp/dbget-bin/www_bget?cmo:103503756
Cla97C01G007590	165	3.16548	111	1.5521	78	1.47858	99	1.47892	Cla97Chr01	7739796	7742043	uncharacterized protein loc100805011	GO:0090502//RNA phosphodiester bond hydrolysis, endonucleolytic	GO:0005655//nucleolar ribonuclease P complex	GO:0004526//ribonuclease P activity	no KO assigned | (RefSeq) ribonuclease P protein subunit p38	http://www.genome.jp/dbget-bin/www_bget?cmo:103503720
Cla97C01G007610	2827	16.7636	7840	33.8843	6854	40.1587	8556	39.5064	Cla97Chr01	7751674	7758220	protoporphyrinogen oxidase chloroplastic	GO:0006779//porphyrin-containing compound biosynthetic process; GO:0055114//oxidation-reduction process	GO:0009534//chloroplast thylakoid; GO:0009941//chloroplast envelope	GO:0004729//oxygen-dependent protoporphyrinogen oxidase activity	K00231 protoporphyrinogen/coproporphyrinogen III oxidase [EC:1.3.3.4 1.3.3.15] | (RefSeq) protoporph	http://www.genome.jp/dbget-bin/www_bget?cmo:103503703
Cla97C01G007620	99	1.21841	73	0.654821	48	0.583705	61	0.584579	Cla97Chr01	7767196	7770386	peptidyl-prolyl cis-trans isomerase	GO:0000413//protein peptidyl-prolyl isomerization; GO:0006457//protein folding	-	GO:0003755//peptidyl-prolyl cis-trans isomerase activity	K03768 peptidyl-prolyl cis-trans isomerase B (cyclophilin B) [EC:5.2.1.8] | (RefSeq) peptidyl-prolyl	http://www.genome.jp/dbget-bin/www_bget?cmo:103503694
Cla97C01G007630	0	0	0	0	15	0.182408	8	0.0766661	Cla97Chr01	7777021	7781830	suppressor of disruption of tfiis	GO:0008152//metabolic process	-	GO:0016787//hydrolase activity	K18551 pyrimidine and pyridine-specific 5'-nucleotidase [EC:3.1.3.-] | (RefSeq) uncharacterized prot	http://www.genome.jp/dbget-bin/www_bget?cmo:103483024
Cla97C01G007650	858	29.769	48	1.21383	8	0.274259	0	0	Cla97Chr01	7789687	7789968	germin-like protein subfamily 2 member 4	GO:0010497//plasmodesmata-mediated intercellular transport; GO:0033609//oxalate metabolic process; GO:2000280//regulation of root development	GO:0005576//extracellular region; GO:0005618//cell wall; GO:0009506//plasmodesma	GO:0030145//manganese ion binding; GO:0045735//nutrient reservoir activity; GO:0046564//oxalate decarboxylase activity	no KO assigned | (RefSeq) germin-like protein subfamily 2 member 4	http://www.genome.jp/dbget-bin/www_bget?cmo:103503679
Cla97C01G007660	3023	32.2197	3662	28.4474	3094	32.5834	4199	34.8485	Cla97Chr01	7801310	7803166	Uncharacterized protein C9orf78 homolog	-	-	-	no KO assigned | (RefSeq) uncharacterized protein C9orf78 homolog	http://www.genome.jp/dbget-bin/www_bget?cmo:103503658
Cla97C01G007670	1447	10.2148	2005	10.3162	1326	9.2491	2034	11.1807	Cla97Chr01	7806882	7810907	Dehydrogenase/reductase SDR family member on chromosome X	-	-	-	no KO assigned | (RefSeq) dehydrogenase/reductase SDR family member on chromosome X-like	http://www.genome.jp/dbget-bin/www_bget?cmo:103503643
Cla97C01G007680	683	7.65478	487	3.97816	419	4.64001	621	5.41948	Cla97Chr01	7814519	7817605	pentatricopeptide repeat-containing protein at3g14730-like	-	-	GO:0008270//zinc ion binding; GO:0016787//hydrolase activity	no KO assigned | (RefSeq) pentatricopeptide repeat-containing protein At3g14730-like	http://www.genome.jp/dbget-bin/www_bget?cmo:103503636
Cla97C01G007690	16897	69.7569	26311	79.1692	14897	60.7673	19926	64.0549	Cla97Chr01	7822651	7829932	heat shock protein 83	GO:0006457//protein folding; GO:0009414//response to water deprivation; GO:0009651//response to salt stress; GO:0009704//de-etiolation; GO:0010157//response to chlorate; GO:0045037//protein import into chloroplast stroma	GO:0005739//mitochondrion; GO:0005774//vacuolar membrane; GO:0009570//chloroplast stroma; GO:0009941//chloroplast envelope	GO:0005524//ATP binding; GO:0051082//unfolded protein binding	K09487 heat shock protein 90kDa beta | (RefSeq) heat shock protein 90-5, chloroplastic	http://www.genome.jp/dbget-bin/www_bget?cmo:103503630
Cla97C01G007700	7232	44.0869	1767	7.85106	819	4.93319	710	3.37026	Cla97Chr01	7830726	7833300	transcription factor bhlh49 isoform x1	-	-	GO:0046983//protein dimerization activity	no KO assigned | (RefSeq) transcription factor bHLH49-like	http://www.genome.jp/dbget-bin/www_bget?cmo:103503616
Cla97C01G007720	6646	33.9738	4397	16.3825	2950	14.9004	4178	16.6306	Cla97Chr01	7860223	7863198	WPP domain-interacting tail-anchored protein 2	-	-	-	no KO assigned | (RefSeq) WPP domain-interacting tail-anchored protein 2-like	http://www.genome.jp/dbget-bin/www_bget?cmo:103503596
Cla97C01G007730	2125	29.3665	689	6.9399	519	7.08685	615	6.61793	Cla97Chr01	7869378	7870320	uncharacterized protein loc103341994	-	GO:0016020//membrane	-	-	-
Cla97C01G007740	15	0.294705	1	0.0143198	0	0	2	0.0305972	Cla97Chr01	7879784	7880281	ileal sodium bile acid	-	GO:0016020//membrane	-	-	-
Cla97C01G007750	4	0.108714	15	0.297136	12	0.322254	43	0.910011	Cla97Chr01	7881402	7882842	hypothetical protein Csa_5G137420 [Cucumis sativus]	-	GO:0016021//integral component of membrane	-	-	-
Cla97C01G007760	237	4.39178	12	0.162074	18	0.329578	72	1.03891	Cla97Chr01	7882851	7884103	basic leucine zipper 43-like	GO:0006355//regulation of transcription, DNA-templated	-	GO:0003700//transcription factor activity, sequence-specific DNA binding; GO:0043565//sequence-specific DNA binding	no KO assigned | (RefSeq) basic leucine zipper 43	http://www.genome.jp/dbget-bin/www_bget?cmo:103503588
Cla97C01G007770	1602	16.9086	1700	13.0778	1545	16.1127	2120	17.4235	Cla97Chr01	7890462	7893743	lag1 longevity assurance homolog 3-like	GO:0046513//ceramide biosynthetic process	GO:0005783//endoplasmic reticulum; GO:0016021//integral component of membrane	GO:0050291//sphingosine N-acyltransferase activity	no KO assigned | (RefSeq) LAG1 longevity assurance homolog 3	http://www.genome.jp/dbget-bin/www_bget?cmo:103503576
Cla97C01G007780	4184	51.1076	4915	43.7581	2869	34.6272	3400	32.339	Cla97Chr01	7898224	7899024	uncharacterized protein loc103503562	-	GO:0005829//cytosol	-	no KO assigned | (RefSeq) uncharacterized LOC103503562	http://www.genome.jp/dbget-bin/www_bget?cmo:103503562
Cla97C01G007790	12562	65.6567	5417	20.6357	3195	16.5	3212	13.0723	Cla97Chr01	7900464	7903450	protein nsp-interacting kinase 2-like	GO:0006468//protein phosphorylation	GO:0016021//integral component of membrane	GO:0004674//protein serine/threonine kinase activity; GO:0005524//ATP binding	no KO assigned | (RefSeq) protein NSP-INTERACTING KINASE 2-like	http://www.genome.jp/dbget-bin/www_bget?cmo:103503553
Cla97C01G007800	5197	43.4603	3393	20.6807	2147	17.7405	2999	19.5286	Cla97Chr01	7936133	7943622	choline ethanolaminephosphotransferase 1	GO:0008654//phospholipid biosynthetic process	GO:0016021//integral component of membrane	GO:0016780//phosphotransferase activity, for other substituted phosphate groups	K00993 ethanolaminephosphotransferase [EC:2.7.8.1] | (RefSeq) choline/ethanolaminephosphotransferase	http://www.genome.jp/dbget-bin/www_bget?cmo:103501264
Cla97C01G007820	6374	28.3604	6564	21.2868	5347	23.5074	8174	28.3198	Cla97Chr01	7958336	7976249	flowering time control protein fy	GO:0006379//mRNA cleavage; GO:0016573//histone acetylation	GO:0005847//mRNA cleavage and polyadenylation specificity factor complex	GO:0004402//histone acetyltransferase activity	K15542 polyadenylation factor subunit 2 | (RefSeq) flowering time control protein FY	http://www.genome.jp/dbget-bin/www_bget?cmo:103503533
Cla97C01G007830	1	0.0170754	7	0.0871185	14	0.236207	19	0.252627	Cla97Chr01	7977431	7978215	Ubiquitin carboxyl-terminal hydrolase 13	-	-	-	no KO assigned | (RefSeq) uncharacterized LOC103503506	http://www.genome.jp/dbget-bin/www_bget?cmo:103503506
Cla97C01G007840	0	0	11	0.199603	8	0.196796	34	0.659124	Cla97Chr01	7978346	7979037	-	-	-	-	no KO assigned | (RefSeq) uncharacterized LOC103503506	http://www.genome.jp/dbget-bin/www_bget?cmo:103503506
Cla97C01G007850	2596	53.5861	330	4.96481	216	4.40549	188	3.02176	Cla97Chr01	8005333	8006068	two-component response regulator orr9-like	GO:0000160//phosphorelay signal transduction system	GO:0005622//intracellular	-	K14492 two-component response regulator ARR-A family | (RefSeq) two-component response regulator ORR	http://www.genome.jp/dbget-bin/www_bget?cmo:103503483
Cla97C01G007860	14477	25.6466	9531	12.3064	6572	11.5038	8030	11.077	Cla97Chr01	8024779	8055307	dna-directed rna polymerase v subunit 1	GO:0006351//transcription, DNA-templated	GO:0044451//nucleoplasm part; GO:0055029//nuclear DNA-directed RNA polymerase complex	GO:0003677//DNA binding; GO:0003899//DNA-directed RNA polymerase activity	K16251 DNA-directed RNA polymerase V subunit 1 [EC:2.7.7.6] | (RefSeq) DNA-directed RNA polymerase V	http://www.genome.jp/dbget-bin/www_bget?cmo:103503449
Cla97C01G007870	1881	13.7549	1420	7.56832	1202	8.68496	1657	9.43511	Cla97Chr01	8058349	8062672	-	-	-	-	no KO assigned | (RefSeq) uncharacterized LOC103503468	http://www.genome.jp/dbget-bin/www_bget?cmo:103503468
Cla97C01G007880	30	0.131508	4	0.0127801	2	0.00866273	0	0	Cla97Chr01	8063513	8068161	phosphatidylinositol 4-phosphate 5-kinase 6-like	GO:0046854//phosphatidylinositol phosphorylation; GO:0072583//clathrin-mediated endocytosis	GO:0016324//apical plasma membrane; GO:0090406//pollen tube	GO:0005524//ATP binding; GO:0016308//1-phosphatidylinositol-4-phosphate 5-kinase activity	K00889 1-phosphatidylinositol-4-phosphate 5-kinase [EC:2.7.1.68] | (RefSeq) phosphatidylinositol 4-p	http://www.genome.jp/dbget-bin/www_bget?cmo:103503435
Cla97C01G007890	1784	28.947	7817	92.4464	6021	96.5318	5631	71.1457	Cla97Chr01	8083441	8085585	nad h:quinone oxidoreductase	GO:0009735//response to cytokinin; GO:0055114//oxidation-reduction process	GO:0005829//cytosol; GO:0005886//plasma membrane; GO:0009570//chloroplast stroma; GO:0016021//integral component of membrane	GO:0016491//oxidoreductase activity	K19784 chromate reductase, NAD(P)H dehydrogenase (quinone) | (RefSeq) NAD(P)H:quinone oxidoreductase	http://www.genome.jp/dbget-bin/www_bget?cmo:103503429
Cla97C01G007900	648	15.6547	1106	19.4745	1110	26.4964	1634	30.7381	Cla97Chr01	8104869	8106618	high chlorophyll fluorescence	-	GO:0016021//integral component of membrane	-	no KO assigned | (RefSeq) uncharacterized LOC103503402	http://www.genome.jp/dbget-bin/www_bget?cmo:103503402
Cla97C01G007910	2448	10.9369	3353	10.9183	2570	11.3451	3155	10.9758	Cla97Chr01	8109465	8111654	Pentatricopeptide repeat-containing protein At4g20740	-	-	-	no KO assigned | (RefSeq) pentatricopeptide repeat-containing protein At4g20740	http://www.genome.jp/dbget-bin/www_bget?cmo:103503395
Cla97C01G007920	1135	10.9843	1954	13.7829	1321	12.632	1835	13.8282	Cla97Chr01	8116809	8119708	-	-	-	-	no KO assigned | (RefSeq) uncharacterized LOC103503387	http://www.genome.jp/dbget-bin/www_bget?cmo:103503387
Cla97C01G007930	2249	15.4745	116	0.581735	69	0.469104	35	0.187521	Cla97Chr01	8135504	8138157	Protein IQ-DOMAIN 14	-	-	-	no KO assigned | (RefSeq) protein IQ-DOMAIN 14	http://www.genome.jp/dbget-bin/www_bget?cmo:103503372
Cla97C01G007940	3831	78.5814	3491	52.1913	2776	56.2627	3248	51.8774	Cla97Chr01	8152291	8152853	---	-	-	-	no KO assigned | (RefSeq) protein EARLY RESPONSIVE TO DEHYDRATION 15-like	http://www.genome.jp/dbget-bin/www_bget?cmo:103503358
Cla97C01G007950	835	4.51621	716	2.82255	503	2.68812	584	2.45954	Cla97Chr01	8152967	8165144	probable inactive purple acid phosphatase 27	GO:0016311//dephosphorylation	-	GO:0003993//acid phosphatase activity; GO:0046872//metal ion binding	K22390 acid phosphatase type 7 | (RefSeq) probable inactive purple acid phosphatase 27	http://www.genome.jp/dbget-bin/www_bget?cmo:103483017
Cla97C01G007970	359	3.19031	733	4.7477	338	2.9679	476	3.29382	Cla97Chr01	8181909	8187443	protein trichome birefringence-like 38	GO:0071554//cell wall organization or biogenesis	GO:0005794//Golgi apparatus	GO:0016413//O-acetyltransferase activity	no KO assigned | (RefSeq) protein trichome birefringence-like 38	http://www.genome.jp/dbget-bin/www_bget?cmo:103483016
Cla97C01G007980	406	1.65724	59	0.17553	30	0.120996	68	0.216133	Cla97Chr01	8199060	8202185	cation h(+) antiporter 4-like	GO:0006810//transport	-	-	no KO assigned | (RefSeq) cation/H(+) antiporter 4-like	http://www.genome.jp/dbget-bin/www_bget?cmo:103483015
Cla97C01G007990	22511	92.3491	26491	79.2095	21471	87.0328	23668	75.6056	Cla97Chr01	8205590	8207974	plant calmodulin-binding isoform 1	-	-	GO:0005516//calmodulin binding	no KO assigned | (RefSeq) uncharacterized LOC103503348	http://www.genome.jp/dbget-bin/www_bget?cmo:103503348
Cla97C01G008000	1052	7.22315	1407	7.04119	1003	6.80464	1434	7.66681	Cla97Chr01	8221036	8226601	uncharacterized protein isoform 1	GO:0044699//single-organism process	GO:0016021//integral component of membrane	-	no KO assigned | (RefSeq) uncharacterized LOC103503340	http://www.genome.jp/dbget-bin/www_bget?cmo:103503340
Cla97C01G008010	2306	26.7644	729	6.1669	279	3.1996	227	2.05153	Cla97Chr01	8234835	8237030	xanthoxin dehydrogenase	GO:0006561//proline biosynthetic process; GO:0009408//response to heat; GO:0009414//response to water deprivation; GO:0009750//response to fructose; GO:0010115//regulation of abscisic acid biosynthetic process; GO:0055114//oxidation-reduction process	GO:0005829//cytosol	GO:0010301//xanthoxin dehydrogenase activity	K09841 xanthoxin dehydrogenase [EC:1.1.1.288] | (RefSeq) xanthoxin dehydrogenase	http://www.genome.jp/dbget-bin/www_bget?cmo:103503321
Cla97C01G008020	2448	27.1562	2630	21.2645	2001	21.933	2465	21.2926	Cla97Chr01	8242929	8249132	u3 small nucleolar ribonucleoprotein protein imp4	GO:0006364//rRNA processing	GO:0016363//nuclear matrix; GO:0032040//small-subunit processome; GO:0034457//Mpp10 complex	GO:0030515//snoRNA binding; GO:0042134//rRNA primary transcript binding	K14561 U3 small nucleolar ribonucleoprotein protein IMP4 | (RefSeq) U3 small nucleolar ribonucleopro	http://www.genome.jp/dbget-bin/www_bget?cmo:103503328
Cla97C01G008030	1122	9.81045	1490	9.49562	1525	13.1753	2088	14.2161	Cla97Chr01	8259280	8262575	deoxyhypusine synthase	GO:0008612//peptidyl-lysine modification to peptidyl-hypusine; GO:0009553//embryo sac development; GO:0050983//deoxyhypusine biosynthetic process from spermidine	-	GO:0034038//deoxyhypusine synthase activity; GO:0050514//homospermidine synthase (spermidine-specific) activity	K00809 deoxyhypusine synthase [EC:2.5.1.46] | (RefSeq) deoxyhypusine synthase	http://www.genome.jp/dbget-bin/www_bget?cmo:103503305
Cla97C01G008040	43	1.86987	14	0.443724	32	1.37495	39	1.32057	Cla97Chr01	8265004	8272358	-	-	-	-	-	-
Cla97C01G008050	3381	21.2873	5981	27.4467	4712	29.3139	6670	32.7006	Cla97Chr01	8272371	8280931	translation initiation factor eif-2b subunit beta	GO:0006446//regulation of translational initiation; GO:0019509//L-methionine biosynthetic process from methylthioadenosine; GO:0043547//positive regulation of GTPase activity	GO:0005851//eukaryotic translation initiation factor 2B complex	GO:0003743//translation initiation factor activity; GO:0005085//guanyl-nucleotide exchange factor activity; GO:0016740//transferase activity; GO:0046523//S-methyl-5-thioribose-1-phosphate isomerase activity	K03754 translation initiation factor eIF-2B subunit beta | (RefSeq) translation initiation factor eI	http://www.genome.jp/dbget-bin/www_bget?cmo:103503289
Cla97C01G008060	258	2.74981	156	1.21185	113	1.19002	273	2.26569	Cla97Chr01	8293441	8295103	e3 ubiquitin-protein ligase sinat5-like	GO:0006915//apoptotic process; GO:0007275//multicellular organismal development; GO:0042787//protein ubiquitination involved in ubiquitin-dependent protein catabolic process; GO:0043161//proteasome-mediated ubiquitin-dependent protein catabolic process	GO:0005634//nucleus; GO:0005737//cytoplasm	GO:0008270//zinc ion binding; GO:0016874//ligase activity; GO:0061630//ubiquitin protein ligase activity	K04506 E3 ubiquitin-protein ligase SIAH1 [EC:2.3.2.27] | (RefSeq) E3 ubiquitin-protein ligase SINAT5	http://www.genome.jp/dbget-bin/www_bget?cmo:103503267
Cla97C01G008070	8889	61.4208	10452	52.6385	7013	47.8806	8357	44.9643	Cla97Chr01	8297279	8300538	uridine 5 -monophosphate synthase	GO:0006207//'de novo' pyrimidine nucleobase biosynthetic process; GO:0044205//'de novo' UMP biosynthetic process	GO:0005829//cytosol	GO:0004588//orotate phosphoribosyltransferase activity; GO:0004590//orotidine-5'-phosphate decarboxylase activity	K13421 uridine monophosphate synthetase [EC:2.4.2.10 4.1.1.23] | (RefSeq) uridine 5'-monophosphate s	http://www.genome.jp/dbget-bin/www_bget?cmo:103503258
Cla97C01G008080	2274	17.9575	1398	8.04642	1040	8.11486	1238	7.61254	Cla97Chr01	8309980	8322152	probable adp-ribosylation factor gtpase-activating protein agd11	GO:0043547//positive regulation of GTPase activity	-	GO:0005096//GTPase activator activity	K12486 stromal membrane-associated protein | (RefSeq) probable ADP-ribosylation factor GTPase-activa	http://www.genome.jp/dbget-bin/www_bget?cmo:103503228
Cla97C01G008090	45	2.40596	42	1.63668	37	1.95465	58	2.41467	Cla97Chr01	8326149	8327481	-	-	-	-	-	-
Cla97C01G008100	887	5.60633	1827	8.41656	2555	15.9566	3855	18.9729	Cla97Chr01	8327597	8331514	probable glycerol-3-phosphate dehydrogenase	GO:0005975//carbohydrate metabolic process; GO:0046168//glycerol-3-phosphate catabolic process; GO:0055114//oxidation-reduction process	GO:0009331//glycerol-3-phosphate dehydrogenase complex	GO:0004367//glycerol-3-phosphate dehydrogenase [NAD+] activity; GO:0042803//protein homodimerization activity; GO:0051287//NAD binding	K00006 glycerol-3-phosphate dehydrogenase (NAD+) [EC:1.1.1.8] | (RefSeq) probable glycerol-3-phospha	http://www.genome.jp/dbget-bin/www_bget?cmo:103503219
Cla97C01G008110	887	16.5307	1300	17.6584	1363	25.099	1695	24.5975	Cla97Chr01	8335231	8337429	uncharacterized protein loc100261896	GO:0008152//metabolic process	-	GO:0016491//oxidoreductase activity	no KO assigned | (RefSeq) uncharacterized LOC103503186	http://www.genome.jp/dbget-bin/www_bget?cmo:103503186
Cla97C01G008120	34202	302.294	28079	180.884	18224	159.153	23877	164.328	Cla97Chr01	8340061	8343168	mitochondrial phosphate carrier protein mitochondrial-like	GO:0006412//translation; GO:0006810//transport	GO:0016021//integral component of membrane	GO:0003735//structural constituent of ribosome	K15102 solute carrier family 25 (mitochondrial phosphate transporter), member 3 | (RefSeq) mitochond	http://www.genome.jp/dbget-bin/www_bget?cmo:103503205
Cla97C01G008130	4829	27.9243	4623	19.4846	4732	27.0373	7418	33.4016	Cla97Chr01	8347684	8354083	aspartokinase chloroplastic-like isoform x2	GO:0008652//cellular amino acid biosynthetic process; GO:0016310//phosphorylation	-	GO:0004072//aspartate kinase activity; GO:0016597//amino acid binding	K00928 aspartate kinase [EC:2.7.2.4] | (RefSeq) aspartokinase 2, chloroplastic-like	http://www.genome.jp/dbget-bin/www_bget?cmo:103503163
Cla97C01G008140	6228	106.346	6529	81.2567	4968	83.8197	5705	75.8545	Cla97Chr01	8372043	8372615	protein pxr1	GO:0006364//rRNA processing	GO:0030687//preribosome, large subunit precursor	-	no KO assigned | (RefSeq) protein PXR1	http://www.genome.jp/dbget-bin/www_bget?cmo:103503157
Cla97C01G008150	11500	48.7726	11155	34.4817	7276	30.4905	7201	23.7808	Cla97Chr01	8377518	8393552	alpha-mannosidase isoform x1	GO:0006013//mannose metabolic process	GO:0005774//vacuolar membrane; GO:0009505//plant-type cell wall; GO:0048046//apoplast	GO:0004559//alpha-mannosidase activity; GO:0008270//zinc ion binding; GO:0030246//carbohydrate binding	K01191 alpha-mannosidase [EC:3.2.1.24] | (RefSeq) alpha-mannosidase	http://www.genome.jp/dbget-bin/www_bget?cmo:103503143
Cla97C01G008160	344	12.6059	438	11.6985	290	10.5004	239	6.81973	Cla97Chr01	8395736	8397230	-	-	-	-	-	-
Cla97C01G008170	15287	181.299	15983	138.156	12738	149.268	16133	148.985	Cla97Chr01	8402718	8406192	cytochrome b-c1 complex subunit rieske- mitochondrial-like	GO:0055114//oxidation-reduction process; GO:1902600//hydrogen ion transmembrane transport	GO:0005743//mitochondrial inner membrane; GO:0016021//integral component of membrane; GO:0070469//respiratory chain	GO:0008121//ubiquinol-cytochrome-c reductase activity; GO:0046872//metal ion binding; GO:0051537//2 iron, 2 sulfur cluster binding	K00411 ubiquinol-cytochrome c reductase iron-sulfur subunit [EC:7.1.1.8] | (RefSeq) cytochrome b-c1	http://www.genome.jp/dbget-bin/www_bget?cmo:103503125
Cla97C01G008180	10922	128.133	14585	124.712	10919	126.572	16963	154.959	Cla97Chr01	8409465	8413002	cytochrome b-c1 complex subunit rieske- mitochondrial-like	GO:0055114//oxidation-reduction process; GO:1902600//hydrogen ion transmembrane transport	GO:0005743//mitochondrial inner membrane; GO:0016021//integral component of membrane; GO:0070469//respiratory chain	GO:0008121//ubiquinol-cytochrome-c reductase activity; GO:0046872//metal ion binding; GO:0051537//2 iron, 2 sulfur cluster binding	K00411 ubiquinol-cytochrome c reductase iron-sulfur subunit [EC:7.1.1.8] | (RefSeq) cytochrome b-c1	http://www.genome.jp/dbget-bin/www_bget?cmo:103503117
Cla97C01G008190	1042	13.2749	1616	15.0054	1434	18.0512	1755	17.4099	Cla97Chr01	8413471	8416053	protein cofactor assembly of complex c subunit b chloroplastic	GO:0010190//cytochrome b6f complex assembly	GO:0009507//chloroplast; GO:0016021//integral component of membrane	-	no KO assigned | (RefSeq) protein COFACTOR ASSEMBLY OF COMPLEX C SUBUNIT B CCB1, chloroplastic	http://www.genome.jp/dbget-bin/www_bget?cmo:103503108
Cla97C01G008200	6735	23.4174	7606	19.2752	7464	25.6429	10612	28.7312	Cla97Chr01	8423010	8430745	uncharacterized protein loc103503084	-	GO:0031011//Ino80 complex	-	no KO assigned | (RefSeq) uncharacterized LOC103503084	http://www.genome.jp/dbget-bin/www_bget?cmo:103503084
Cla97C01G008210	1531	4.78277	253	0.576058	141	0.435228	207	0.503534	Cla97Chr01	8434524	8437655	lrr receptor-like serine threonine-protein kinase rpk2	GO:0018108//peptidyl-tyrosine phosphorylation	GO:0016021//integral component of membrane	GO:0004674//protein serine/threonine kinase activity; GO:0004713//protein tyrosine kinase activity; GO:0005524//ATP binding	no KO assigned | (RefSeq) LRR receptor-like serine/threonine-protein kinase RPK2	http://www.genome.jp/dbget-bin/www_bget?cmo:103503070
Cla97C01G008230	12622	99.9162	2738	15.7973	1918	15.002	2372	14.621	Cla97Chr01	8468936	8472136	probable receptor-like protein kinase at1g30570	GO:0006468//protein phosphorylation	GO:0016021//integral component of membrane	GO:0004674//protein serine/threonine kinase activity; GO:0005524//ATP binding	K04733 interleukin-1 receptor-associated kinase 4 [EC:2.7.11.1] | (RefSeq) proline-rich receptor-lik	http://www.genome.jp/dbget-bin/www_bget?cmo:103503026
Cla97C01G008240	5637	64.2816	9107	75.6929	4475	50.4226	3495	31.0342	Cla97Chr01	8487659	8496295	histidine biosynthesis bifunctional protein chloroplastic	GO:0000105//histidine biosynthetic process	GO:0009570//chloroplast stroma	GO:0004635//phosphoribosyl-AMP cyclohydrolase activity; GO:0004636//phosphoribosyl-ATP diphosphatase activity	K11755 phosphoribosyl-ATP pyrophosphohydrolase / phosphoribosyl-AMP cyclohydrolase [EC:3.6.1.31 3.5.	http://www.genome.jp/dbget-bin/www_bget?cmo:103503018
Cla97C01G008250	18767	703.526	33988	928.65	27612	1022.77	47657	1391.13	Cla97Chr01	8501923	8503243	40s ribosomal protein s27-2	GO:0000028//ribosomal small subunit assembly; GO:0006412//translation	GO:0022627//cytosolic small ribosomal subunit	GO:0003735//structural constituent of ribosome; GO:0046872//metal ion binding	K02978 small subunit ribosomal protein S27e | (RefSeq) 40S ribosomal protein S27-2-like	http://www.genome.jp/dbget-bin/www_bget?cmo:103503011
Cla97C01G008260	14	0.196809	20	0.204922	8	0.111122	10	0.109464	Cla97Chr01	8511618	8512313	Ethylene-responsive transcription factor LEP	-	-	-	K09286 EREBP-like factor | (RefSeq) ethylene-responsive transcription factor LEP	http://www.genome.jp/dbget-bin/www_bget?cmo:103483013
Cla97C01G008270	663	2.61781	338	0.972708	193	0.752966	521	1.60183	Cla97Chr01	8515338	8528684	atp-dependent dna helicase chloroplastic	GO:0006281//DNA repair; GO:0016192//vesicle-mediated transport	GO:0016020//membrane	GO:0003676//nucleic acid binding; GO:0004386//helicase activity; GO:0005524//ATP binding	no KO assigned | (RefSeq) ATP-dependent DNA helicase At3g02060, chloroplastic	http://www.genome.jp/dbget-bin/www_bget?cmo:103503000
Cla97C01G008280	59	0.25968	57	0.182853	43	0.187003	46	0.157652	Cla97Chr01	8532560	8541745	acetyl-coenzyme a chloroplastic glyoxysomal isoform x1	GO:0019427//acetyl-CoA biosynthetic process from acetate	GO:0005829//cytosol; GO:0009570//chloroplast stroma	GO:0003987//acetate-CoA ligase activity; GO:0005524//ATP binding; GO:0016208//AMP binding	K01895 acetyl-CoA synthetase [EC:6.2.1.1] | (RefSeq) acetyl-coenzyme A synthetase, chloroplastic/gly	http://www.genome.jp/dbget-bin/www_bget?cmo:103502952
Cla97C01G008290	407	8.2962	638	9.47865	548	11.0372	935	14.8406	Cla97Chr01	8542632	8545792	mitochondrial intermembrane space import and assembly protein 40	GO:0006605//protein targeting; GO:0006996//organelle organization; GO:0072594//establishment of protein localization to organelle	GO:0043231//intracellular membrane-bounded organelle; GO:0044444//cytoplasmic part	-	K17782 mitochondrial intermembrane space import and assembly protein 40 | (RefSeq) mitochondrial int	http://www.genome.jp/dbget-bin/www_bget?cmo:103502941
Cla97C01G008300	1095	5.08	553	1.86989	406	1.8611	1175	4.24465	Cla97Chr01	8557846	8566629	uncharacterized protein isoform 1	-	GO:0016020//membrane	-	no KO assigned | (RefSeq) uncharacterized LOC103502962	http://www.genome.jp/dbget-bin/www_bget?cmo:103502962
Cla97C01G008310	5010	38.5369	16133	90.4472	10595	80.5254	15994	95.7967	Cla97Chr01	8571193	8572464	e3 ubiquitin-protein ligase rnf25	GO:0035721//intraciliary retrograde transport; GO:0060271//cilium morphogenesis; GO:0061512//protein localization to cilium	GO:0005929//cilium; GO:0030991//intraciliary transport particle A	GO:0016874//ligase activity	no KO assigned | (RefSeq) uncharacterized LOC103502980	http://www.genome.jp/dbget-bin/www_bget?cmo:103502980
Cla97C01G008320	23	0.176916	64	0.358806	32	0.24321	36	0.215623	Cla97Chr01	8589273	8590544	e3 ubiquitin-protein ligase rnf25	GO:0035721//intraciliary retrograde transport; GO:0060271//cilium morphogenesis; GO:0061512//protein localization to cilium	GO:0005929//cilium; GO:0030991//intraciliary transport particle A	GO:0016874//ligase activity	no KO assigned | (RefSeq) uncharacterized LOC103502980	http://www.genome.jp/dbget-bin/www_bget?cmo:103502980
Cla97C01G008330	4202	65.8867	562	6.42272	544	8.42817	787	9.60883	Cla97Chr01	8591520	8593341	high mobility group b protein 7-like	GO:0010197//polar nucleus fusion	GO:0005634//nucleus	GO:0003677//DNA binding	K11296 high mobility group protein B3 | (RefSeq) high mobility group B protein 7	http://www.genome.jp/dbget-bin/www_bget?cmo:103503201
Cla97C01G008340	226	13.1621	516	21.9032	358	20.6012	629	28.5248	Cla97Chr01	8603124	8603389	-	-	-	-	-	-
Cla97C01G008350	5099	16.4816	9870	23.2526	7382	23.5766	10553	26.561	Cla97Chr01	8603482	8625951	swi snf-related matrix-associated actin-dependent regulator of chromatin subfamily a member 3-like 1 isoform x1	GO:0042981//regulation of apoptotic process; GO:0048025//negative regulation of mRNA splicing, via spliceosome	GO:0005737//cytoplasm	GO:0017111//nucleoside-triphosphatase activity; GO:0046872//metal ion binding	no KO assigned | (RefSeq) helicase-like transcription factor CHR28	http://www.genome.jp/dbget-bin/www_bget?cmo:103502911
Cla97C01G008360	80007	548.183	28968	144.663	12051	81.5857	12602	67.2344	Cla97Chr01	8632533	8634113	protein aspartic protease in guard cell 2	GO:0006508//proteolysis; GO:0030163//protein catabolic process	-	GO:0004190//aspartic-type endopeptidase activity	no KO assigned | (RefSeq) protein ASPARTIC PROTEASE IN GUARD CELL 2	http://www.genome.jp/dbget-bin/www_bget?cmo:103502903
Cla97C01G008370	1178	9.25768	1660	9.50836	1439	11.174	2110	12.912	Cla97Chr01	8639615	8657008	probable protein arginine n-methyltransferase 6	GO:0006355//regulation of transcription, DNA-templated; GO:0019919//peptidyl-arginine methylation, to asymmetrical-dimethyl arginine; GO:0034969//histone arginine methylation	GO:0005829//cytosol	GO:0008469//histone-arginine N-methyltransferase activity; GO:0035242//protein-arginine omega-N asymmetric methyltransferase activity	K11437 type I protein arginine methyltransferase [EC:2.1.1.319] | (RefSeq) probable protein arginine	http://www.genome.jp/dbget-bin/www_bget?cmo:103502890
Cla97C01G008380	2519	43.4682	6238	78.4566	4077	69.5147	4689	63.0054	Cla97Chr01	8664413	8664979	-	-	-	-	no KO assigned | (RefSeq) uncharacterized LOC103502866	http://www.genome.jp/dbget-bin/www_bget?cmo:103502866
Cla97C01G008390	4425	38.3822	4163	26.3187	2956	25.3346	3914	26.4358	Cla97Chr01	8671058	8678214	calumenin-b	-	GO:0016021//integral component of membrane	GO:0005509//calcium ion binding	no KO assigned | (RefSeq) calumenin-B-like	http://www.genome.jp/dbget-bin/www_bget?cmo:103502856
Cla97C01G008400	31	1.01104	17	0.404105	9	0.290028	13	0.330143	Cla97Chr01	8694594	8694893	-	-	-	-	-	-
Cla97C01G008410	2279	25.1106	2016	16.1899	1457	15.8623	3481	29.8656	Cla97Chr01	8696396	8699144	transcription factor divaricata-like	GO:0006355//regulation of transcription, DNA-templated	GO:0005634//nucleus	GO:0003677//DNA binding	no KO assigned | (RefSeq) transcription factor DIVARICATA-like	http://www.genome.jp/dbget-bin/www_bget?cmo:103502813
Cla97C01G008430	6	0.0847118	6	0.0617426	0	0	0	0	Cla97Chr01	8709260	8710319	GEM-like protein 4	-	-	-	no KO assigned | (RefSeq) putative GEM-like protein 8	http://www.genome.jp/dbget-bin/www_bget?cmo:103502808
Cla97C01G008440	3601	25.7551	1596	8.31982	1326	9.3708	2590	14.4243	Cla97Chr01	8750008	8761795	dihydroorotate dehydrogenase mitochondrial-like	GO:0006207//'de novo' pyrimidine nucleobase biosynthetic process; GO:0044205//'de novo' UMP biosynthetic process; GO:0055114//oxidation-reduction process	GO:0005743//mitochondrial inner membrane; GO:0016021//integral component of membrane	GO:0004152//dihydroorotate dehydrogenase activity	K00254 dihydroorotate dehydrogenase [EC:1.3.5.2] | (RefSeq) dihydroorotate dehydrogenase (quinone),	http://www.genome.jp/dbget-bin/www_bget?cmo:103502776
Cla97C01G008450	5878	90.4271	6232	69.8775	5504	83.6644	8628	103.356	Cla97Chr01	8770914	8774846	probable prefoldin subunit 5	GO:0006457//protein folding	GO:0016272//prefoldin complex	GO:0051082//unfolded protein binding	K04797 prefoldin alpha subunit | (RefSeq) uncharacterized LOC103483010	http://www.genome.jp/dbget-bin/www_bget?cmo:103483010
Cla97C01G008460	4391	24.0282	3690	14.7172	2637	14.2581	3197	13.6225	Cla97Chr01	8798550	8800457	-	-	-	-	no KO assigned | (RefSeq) pentatricopeptide repeat-containing protein At3g22470, mitochondrial-like	http://www.genome.jp/dbget-bin/www_bget?cmo:103492586
Cla97C01G008470	1604	29.5553	1959	26.3092	1596	29.0575	1880	26.9739	Cla97Chr01	8810929	8813739	dna-directed rna polymerase ii non-catalytic subunit	GO:0006351//transcription, DNA-templated	GO:0005665//DNA-directed RNA polymerase II, core complex	GO:0003676//nucleic acid binding; GO:0003899//DNA-directed RNA polymerase activity	K03015 DNA-directed RNA polymerase II subunit RPB7 | (RefSeq) DNA-directed RNA polymerase II subunit	http://www.genome.jp/dbget-bin/www_bget?cmo:103504157
Cla97C01G008480	20197	174.723	31619	199.367	22412	191.574	27656	186.298	Cla97Chr01	8815026	8819234	v-type proton atpase subunit c	GO:0009826//unidimensional cell growth; GO:0015991//ATP hydrolysis coupled proton transport	GO:0000221//vacuolar proton-transporting V-type ATPase, V1 domain; GO:0000325//plant-type vacuole; GO:0005794//Golgi apparatus; GO:0005886//plasma membrane; GO:0009507//chloroplast	GO:0015078//hydrogen ion transmembrane transporter activity; GO:0016787//hydrolase activity	K02148 V-type H+-transporting ATPase subunit C | (RefSeq) V-type proton ATPase subunit C	http://www.genome.jp/dbget-bin/www_bget?cmo:103501345
Cla97C01G008490	147	0.460987	4	0.00914266	4	0.0123944	10	0.0244189	Cla97Chr01	8824579	8831587	calcium-transporting atpase plasma membrane-type	GO:0070588//calcium ion transmembrane transport	GO:0005887//integral component of plasma membrane; GO:0043231//intracellular membrane-bounded organelle	GO:0005388//calcium-transporting ATPase activity; GO:0005516//calmodulin binding; GO:0005524//ATP binding; GO:0046872//metal ion binding	K01537 P-type Ca2+ transporter type 2C [EC:7.2.2.10] | (RefSeq) putative calcium-transporting ATPase	http://www.genome.jp/dbget-bin/www_bget?cmo:103501344
Cla97C01G008500	40222	205.612	633	2.35846	101	0.510151	65	0.258733	Cla97Chr01	8844687	8851325	zinc finger ccch domain-containing protein 53-like isoform x1	-	-	GO:0000166//nucleotide binding; GO:0003676//nucleic acid binding	no KO assigned | (RefSeq) zinc finger CCCH domain-containing protein 53-like	http://www.genome.jp/dbget-bin/www_bget?cmo:103501343
Cla97C01G008510	10412	32.589	7464	17.0275	5628	17.4054	10459	25.4907	Cla97Chr01	8888722	8898295	lysine-specific demethylase jmj25-like	-	-	GO:0008270//zinc ion binding	K15601 [histone H3]-dimethyl-L-lysine9 demethylase [EC:1.14.11.65] | (RefSeq) lysine-specific demeth	http://www.genome.jp/dbget-bin/www_bget?cmo:103501341
Cla97C01G008520	299	2.73154	527	3.50904	451	4.07105	644	4.58118	Cla97Chr01	8911840	8913417	dead-box atp-dependent rna helicase 38	GO:0009408//response to heat; GO:0009409//response to cold; GO:0009737//response to abscisic acid; GO:0016973//poly(A)+ mRNA export from nucleus	GO:0005635//nuclear envelope; GO:0005737//cytoplasm; GO:0005886//plasma membrane	GO:0003676//nucleic acid binding; GO:0004386//helicase activity; GO:0005524//ATP binding; GO:0008186//RNA-dependent ATPase activity	K18655 ATP-dependent RNA helicase DDX19/DBP5 [EC:3.6.4.13] | (RefSeq) DEAD-box ATP-dependent RNA hel	http://www.genome.jp/dbget-bin/www_bget?cmo:103501340
Cla97C01G008530	3090	31.9928	11031	83.2435	6926	70.8549	7701	62.0863	Cla97Chr01	8921221	8922165	e3 ubiquitin-protein ligase ring1-like	-	-	GO:0008270//zinc ion binding	no KO assigned | (RefSeq) E3 ubiquitin-protein ligase RING1-like	http://www.genome.jp/dbget-bin/www_bget?cmo:103491101
Cla97C01G008540	170	8.19368	304	10.6793	186	8.85801	236	8.8572	Cla97Chr01	8922249	8927163	-	-	-	-	-	-
Cla97C01G008550	7112	87.5287	623	5.58841	277	3.36846	134	1.28416	Cla97Chr01	8948733	8949527	Transcription factor TCP7	-	-	-	K16221 transcription factor TCP21 (protein CCA1 HIKING EXPEDITION) | (RefSeq) transcription factor T	http://www.genome.jp/dbget-bin/www_bget?cmo:103501575
Cla97C01G008560	93	1.65743	118	1.53277	94	1.65529	99	1.37386	Cla97Chr01	8960684	8961232	Putative pentatricopeptide repeat-containing protein At1g12700, mitochondrial	-	-	-	no KO assigned | (RefSeq) pentatricopeptide repeat-containing protein At1g63080, mitochondrial-like	http://www.genome.jp/dbget-bin/www_bget?cmo:103492587
Cla97C01G008570	725	5.27794	673	3.57094	673	4.841	696	3.94539	Cla97Chr01	8961247	8962590	-	-	-	-	no KO assigned | (RefSeq) pentatricopeptide repeat-containing protein At3g22470, mitochondrial-like	http://www.genome.jp/dbget-bin/www_bget?cmo:103492586
Cla97C01G008580	2280	9.36524	2840	8.50244	2838	11.5183	5108	16.3377	Cla97Chr01	8972709	8981073	uncharacterized protein loc107426769	GO:0006359//regulation of transcription from RNA polymerase III promoter	GO:0000126//transcription factor TFIIIB complex	GO:0001026//TFIIIB-type transcription factor activity; GO:0003677//DNA binding	no KO assigned | (RefSeq) uncharacterized LOC103502758	http://www.genome.jp/dbget-bin/www_bget?cmo:103502758
Cla97C01G008590	3041	51.6559	2477	30.6669	1846	30.9834	2271	30.0383	Cla97Chr01	8995669	8996244	-	-	-	-	no KO assigned | (RefSeq) acidic repeat-containing protein	http://www.genome.jp/dbget-bin/www_bget?cmo:103501347
Cla97C01G008610	715	11.7181	1324	15.8154	1467	23.7561	2352	30.0154	Cla97Chr01	9017253	9020318	n-alpha-acetyltransferase mak3	GO:0006474//N-terminal protein amino acid acetylation	GO:0031417//NatC complex	GO:0004596//peptide alpha-N-acetyltransferase activity	K00670 N-alpha-acetyltransferase 30 [EC:2.3.1.256] | (RefSeq) N-alpha-acetyltransferase MAK3	http://www.genome.jp/dbget-bin/www_bget?cmo:103501348
Cla97C01G008620	6170	47.9116	7373	41.7293	7126	54.6757	9865	59.6495	Cla97Chr01	9021797	9030976	protein tic chloroplastic	-	GO:0016020//membrane; GO:0044434//chloroplast part	-	no KO assigned | (RefSeq) protein TIC 40, chloroplastic	http://www.genome.jp/dbget-bin/www_bget?cmo:103501349
Cla97C01G008630	958	16.8888	886	11.3843	585	10.1902	528	7.24805	Cla97Chr01	9037302	9037937	psbq-like protein chloroplastic	GO:0015979//photosynthesis	GO:0009654//photosystem II oxygen evolving complex; GO:0019898//extrinsic component of membrane	GO:0005509//calcium ion binding	no KO assigned | (RefSeq) psbQ-like protein 3, chloroplastic	http://www.genome.jp/dbget-bin/www_bget?cmo:103501351
Cla97C01G008640	28561	108.946	29926	83.201	21348	80.4617	31815	94.4985	Cla97Chr01	9041832	9066615	auxin response factor 8	GO:0006355//regulation of transcription, DNA-templated; GO:0009734//auxin-activated signaling pathway	GO:0005634//nucleus	GO:0003677//DNA binding	no KO assigned | (RefSeq) auxin response factor 8	http://www.genome.jp/dbget-bin/www_bget?cmo:103501352
Cla97C01G008650	4650	59.4727	6447	60.0984	5192	65.6134	6752	67.2437	Cla97Chr01	9133211	9135436	nc domain-containing family protein	-	GO:0016021//integral component of membrane	-	no KO assigned | (RefSeq) uncharacterized LOC103501354	http://www.genome.jp/dbget-bin/www_bget?cmo:103501354
Cla97C01G008660	150	6.11514	2	0.0594273	0	0	0	0	Cla97Chr01	9169371	9170986	probable protein pop3	GO:0042742//defense response to bacterium; GO:0050832//defense response to fungus	GO:0005829//cytosol; GO:0005886//plasma membrane; GO:0009507//chloroplast	GO:0046872//metal ion binding	no KO assigned | (RefSeq) stress-response A/B barrel domain-containing protein HS1	http://www.genome.jp/dbget-bin/www_bget?cmo:103483909
Cla97C01G008670	8471	49.6895	14323	61.2357	13046	75.6137	15237	69.596	Cla97Chr01	9198432	9200099	probable acyl-activating enzyme peroxisomal	GO:0008152//metabolic process	-	GO:0003987//acetate-CoA ligase activity	no KO assigned | (RefSeq) probable acyl-activating enzyme 5, peroxisomal	http://www.genome.jp/dbget-bin/www_bget?cmo:103501383
Cla97C01G008680	1788	89.7137	1328	48.5658	367	18.1949	101	3.94609	Cla97Chr01	9228884	9229078	probable acyl-activating enzyme 6	GO:0008152//metabolic process	-	GO:0008756//o-succinylbenzoate-CoA ligase activity	no KO assigned | (RefSeq) probable acyl-activating enzyme 5, peroxisomal	http://www.genome.jp/dbget-bin/www_bget?cmo:103501381
Cla97C01G008690	16	0.686612	0	0	4	0.169607	39	1.3032	Cla97Chr01	9250423	9251284	-	-	-	-	-	-
Cla97C01G008700	1987	14.3056	3009	15.7896	3091	21.9887	3377	18.9318	Cla97Chr01	9279120	9282891	wat1-related protein chloroplastic	-	GO:0009507//chloroplast; GO:0016021//integral component of membrane	-	no KO assigned | (RefSeq) WAT1-related protein At3g02690, chloroplastic	http://www.genome.jp/dbget-bin/www_bget?cmo:103501378
Cla97C01G008710	512	2.25046	0	0	0	0	2	0.00684519	Cla97Chr01	9283568	9285903	---	-	-	-	no KO assigned | (RefSeq) uncharacterized protein At1g65710	http://www.genome.jp/dbget-bin/www_bget?cmo:103501379
Cla97C01G008720	4847	29.9963	8261	37.2621	5680	34.7325	8232	39.6692	Cla97Chr01	9295339	9306079	Beta-catenin-like protein 1	-	-	-	K12864 beta-catenin-like protein 1 | (RefSeq) beta-catenin-like protein 1	http://www.genome.jp/dbget-bin/www_bget?cmo:103501377
Cla97C01G008730	332	1.87658	313	1.28948	204	1.13934	993	4.37052	Cla97Chr01	9326519	9328893	butyrate-- ligase peroxisomal-like	GO:0008152//metabolic process	-	GO:0016874//ligase activity	K23618 acyl-activating enzyme 11/12 [EC:6.2.1.2 6.2.1.-] | (RefSeq) butyrate--CoA ligase AAE11, pero	http://www.genome.jp/dbget-bin/www_bget?cmo:103501376
Cla97C01G008740	11526	35.4297	16847	37.7444	12477	37.8959	18700	44.7595	Cla97Chr01	9352173	9361825	rna-binding protein 5 isoform x1	-	-	GO:0000166//nucleotide binding; GO:0003676//nucleic acid binding; GO:0008270//zinc ion binding	K13094 RNA-binding protein 5/10 | (RefSeq) SUPPRESSOR OF ABI3-5	http://www.genome.jp/dbget-bin/www_bget?cmo:103501399
Cla97C01G008750	287	9.45478	447	10.7329	267	8.69109	507	13.0056	Cla97Chr01	9361844	9363527	-	-	-	-	-	-
Cla97C01G008760	1698	13.1229	28297	159.395	22654	172.994	24577	147.903	Cla97Chr01	9448426	9451311	phytoene synthase	GO:0016117//carotenoid biosynthetic process	GO:0010287//plastoglobule	GO:0016767//geranylgeranyl-diphosphate geranylgeranyltransferase activity	K02291 15-cis-phytoene synthase [EC:2.5.1.32] | (RefSeq) PSY, MEL5, PSY1; phytoene synthase, chlorop	http://www.genome.jp/dbget-bin/www_bget?cmo:103501375
Cla97C01G008770	1919	40.9061	1699	26.3966	1124	23.6741	1004	16.6649	Cla97Chr01	9468969	9470422	-	-	-	-	no KO assigned | (RefSeq) GATA zinc finger domain-containing protein 10-like	http://www.genome.jp/dbget-bin/www_bget?cmo:103491376
Cla97C01G008780	8	0.246144	8	0.179403	0	0	2	0.0479163	Cla97Chr01	9483426	9486203	-	-	-	-	-	-
Cla97C01G008790	128699	500.286	53330	151.097	33488	128.625	54541	165.09	Cla97Chr01	9509168	9514668	sucrose synthase 5-like	GO:0005985//sucrose metabolic process; GO:0080165//callose deposition in phloem sieve plate	GO:0005618//cell wall	GO:0016157//sucrose synthase activity	K00695 sucrose synthase [EC:2.4.1.13] | (RefSeq) sucrose synthase 5	http://www.genome.jp/dbget-bin/www_bget?cmo:103501373
Cla97C01G008800	4	0.178707	7	0.22794	0	0	5	0.173943	Cla97Chr01	9527447	9529058	-	-	-	-	K14773 U3 small nucleolar RNA-associated protein 23 | (RefSeq) rRNA-processing protein UTP23 homolog	http://www.genome.jp/dbget-bin/www_bget?cmo:103503039
Cla97C01G008820	1247	6.325	30	0.110906	66	0.330774	138	0.545039	Cla97Chr01	9552717	9556801	nac domain-containing protein 86	GO:0006355//regulation of transcription, DNA-templated	GO:0005634//nucleus; GO:0016021//integral component of membrane	GO:0003677//DNA binding	no KO assigned | (RefSeq) NAC domain-containing protein 45	http://www.genome.jp/dbget-bin/www_bget?cmo:103501372
Cla97C01G008840	3822	46.3386	1834	16.2066	1595	19.1076	2868	27.0761	Cla97Chr01	9591371	9595650	expansin-a13	GO:0009664//plant-type cell wall organization	GO:0005576//extracellular region; GO:0005618//cell wall; GO:0016020//membrane	-	no KO assigned | (RefSeq) expansin-A13	http://www.genome.jp/dbget-bin/www_bget?cmo:103501369
Cla97C01G008850	2169	15.051	5456	27.5945	3800	26.0546	4667	25.2173	Cla97Chr01	9603493	9606125	protein reveille 1-like isoform x1	GO:0006355//regulation of transcription, DNA-templated	GO:0005634//nucleus	GO:0003677//DNA binding	no KO assigned | (RefSeq) protein REVEILLE 1-like	http://www.genome.jp/dbget-bin/www_bget?cmo:103501368
Cla97C01G008860	593	10.9266	1389	18.6541	1494	27.2004	2275	32.6413	Cla97Chr01	9624939	9626612	Armadillo repeat-containing protein 7	-	-	-	no KO assigned | (RefSeq) armadillo repeat-containing protein 7	http://www.genome.jp/dbget-bin/www_bget?cmo:103501356
Cla97C01G008870	20787	164.951	100593	581.797	78119	612.51	94442	583.556	Cla97Chr01	9663187	9667812	isocitrate dehydrogenase	GO:0006099//tricarboxylic acid cycle; GO:0006102//isocitrate metabolic process	-	GO:0000287//magnesium ion binding; GO:0004450//isocitrate dehydrogenase (NADP+) activity; GO:0051287//NAD binding	K00031 isocitrate dehydrogenase [EC:1.1.1.42] | (RefSeq) cytosolic isocitrate dehydrogenase [NADP]	http://www.genome.jp/dbget-bin/www_bget?cmo:103501355
Cla97C01G008880	454	8.55883	17368	238.643	9832	183.144	7442	109.245	Cla97Chr01	9746213	9747580	universal stress protein a-like protein	GO:0006950//response to stress	GO:0005737//cytoplasm; GO:0005886//plasma membrane	GO:0016787//hydrolase activity; GO:0043621//protein self-association	no KO assigned | (RefSeq) universal stress protein A-like protein	http://www.genome.jp/dbget-bin/www_bget?cmo:103501360
Cla97C01G008890	10078	74.363	16051	86.3228	12286	89.5749	17775	102.128	Cla97Chr01	9748821	9756210	pre-mrna-splicing factor 38b	GO:0009651//response to salt stress	GO:0071011//precatalytic spliceosome	-	K12850 pre-mRNA-splicing factor 38B | (RefSeq) pre-mRNA-splicing factor 38B	http://www.genome.jp/dbget-bin/www_bget?cmo:103501359
Cla97C01G008900	394	11.0775	393	8.05342	552	15.3348	1430	31.3067	Cla97Chr01	9788464	9791710	protein tpx2 isoform x1	GO:0050794//regulation of cellular process	GO:0015630//microtubule cytoskeleton; GO:0044430//cytoskeletal part	-	no KO assigned | (RefSeq) protein TPX2	http://www.genome.jp/dbget-bin/www_bget?cmo:103500135
Cla97C01G008910	1057	5.42883	90	0.336911	76	0.38569	114	0.455922	Cla97Chr01	9805940	9808326	probable inactive receptor kinase at1g48480	GO:0006468//protein phosphorylation	GO:0016021//integral component of membrane	GO:0004672//protein kinase activity; GO:0005524//ATP binding	no KO assigned | (RefSeq) probable inactive receptor kinase At3g02880	http://www.genome.jp/dbget-bin/www_bget?cmo:103501363
Cla97C01G008920	662	15.2046	11023	184.526	10917	247.75	12630	225.878	Cla97Chr01	9828058	9829729	kda heat shock peroxisomal-like	GO:0006457//protein folding	GO:0005782//peroxisomal matrix; GO:0016021//integral component of membrane	-	K13993 HSP20 family protein | (RefSeq) 15.7 kDa heat shock protein, peroxisomal	http://www.genome.jp/dbget-bin/www_bget?cmo:103501364
Cla97C01G008930	681	4.24669	914	4.15423	890	5.48386	1923	9.33764	Cla97Chr01	9833902	9835470	exocyst complex component exo70b1	GO:0006887//exocytosis	GO:0000145//exocyst; GO:0005634//nucleus; GO:0005829//cytosol	-	K07195 exocyst complex component 7 | (RefSeq) exocyst complex component EXO70B1	http://www.genome.jp/dbget-bin/www_bget?cmo:103501365
Cla97C01G008940	982	5.81252	992	4.27963	793	4.63788	1028	4.73806	Cla97Chr01	9848039	9852490	uncharacterized protein isoform 1	-	GO:0016021//integral component of membrane	-	no KO assigned | (RefSeq) uncharacterized LOC103501366	http://www.genome.jp/dbget-bin/www_bget?cmo:103501366
Cla97C01G008950	12742	43.6063	10844	27.0484	5166	17.4687	5451	14.5259	Cla97Chr01	9855212	9858568	probable receptor protein kinase tmk1	GO:0007178//transmembrane receptor protein serine/threonine kinase signaling pathway; GO:0018108//peptidyl-tyrosine phosphorylation	GO:0005886//plasma membrane; GO:0016021//integral component of membrane	GO:0004675//transmembrane receptor protein serine/threonine kinase activity; GO:0004715//non-membrane spanning protein tyrosine kinase activity; GO:0005524//ATP binding	K00924 kinase [EC:2.7.1.-] | (RefSeq) receptor protein kinase TMK1	http://www.genome.jp/dbget-bin/www_bget?cmo:103501367
Cla97C01G008960	10	0.180188	0	0	0	0	0	0	Cla97Chr01	9884123	9889188	transcription repressor kan1-like isoform x1	GO:0006355//regulation of transcription, DNA-templated	GO:0005634//nucleus	GO:0044212//transcription regulatory region DNA binding	no KO assigned | (RefSeq) probable transcription factor KAN2	http://www.genome.jp/dbget-bin/www_bget?cmo:103501386
Cla97C01G008970	2545	37.0548	8281	87.8781	6912	99.4383	9302	105.46	Cla97Chr01	9910734	9914800	uncharacterized protein tcm_016791	-	GO:0016021//integral component of membrane	-	no KO assigned | (RefSeq) uncharacterized LOC103501388	http://www.genome.jp/dbget-bin/www_bget?cmo:103501388
Cla97C01G008980	4808	34.8463	8043	42.4865	5463	39.1216	7393	41.7222	Cla97Chr01	9938809	9954536	endoplasmic reticulum-golgi intermediate compartment protein 3	-	GO:0005783//endoplasmic reticulum; GO:0016021//integral component of membrane	-	K20367 endoplasmic reticulum-Golgi intermediate compartment protein 3 | (RefSeq) endoplasmic reticul	http://www.genome.jp/dbget-bin/www_bget?cmo:103501390
Cla97C01G008990	14227	209.009	17272	184.942	12428	180.404	17539	200.637	Cla97Chr01	9957811	9961461	eukaryotic translation initiation factor 3 subunit j-like	GO:0001731//formation of translation preinitiation complex; GO:0002181//cytoplasmic translation; GO:0006446//regulation of translational initiation	GO:0005852//eukaryotic translation initiation factor 3 complex; GO:0016282//eukaryotic 43S preinitiation complex; GO:0033290//eukaryotic 48S preinitiation complex	GO:0003743//translation initiation factor activity	K03245 translation initiation factor 3 subunit J | (RefSeq) eukaryotic translation initiation factor	http://www.genome.jp/dbget-bin/www_bget?cmo:103501389
Cla97C01G009000	3982	22.5859	7804	32.2623	6374	35.7225	10236	45.2087	Cla97Chr01	9995173	10009140	-	-	-	-	no KO assigned | (RefSeq) uncharacterized LOC103499334	http://www.genome.jp/dbget-bin/www_bget?cmo:103499334
Cla97C01G009010	68	0.756913	60	0.486776	43	0.472932	338	2.9296	Cla97Chr01	10083651	10085380	protein odorant1-like	-	-	GO:0003677//DNA binding	K09422 transcription factor MYB, plant | (RefSeq) protein ODORANT1	http://www.genome.jp/dbget-bin/www_bget?cmo:103496805
Cla97C01G009020	3295	58.0883	5525	70.9915	4669	81.3299	6015	82.5702	Cla97Chr01	10110500	10114236	adp-ribosylation factor-like protein 8b	GO:0007264//small GTPase mediated signal transduction; GO:0051607//defense response to virus	GO:0005622//intracellular	GO:0005525//GTP binding	K07955 ADP-ribosylation factor-like protein 8 | (RefSeq) ADP-ribosylation factor-like protein 8A	http://www.genome.jp/dbget-bin/www_bget?cmo:103499330
Cla97C01G009030	296	9.46447	7	0.163134	2	0.063187	6	0.149386	Cla97Chr01	10139725	10141284	protein rsi-1	GO:0009751//response to salicylic acid; GO:0010286//heat acclimation	GO:0009506//plasmodesma	-	no KO assigned | (RefSeq) protein RSI-1-like	http://www.genome.jp/dbget-bin/www_bget?cmo:103499343
Cla97C01G009040	1731	5.75483	1708	4.13871	1408	4.62521	2229	5.77033	Cla97Chr01	10141982	10165062	dna repair protein complementing xp-c cells homolog isoform x1	GO:0006289//nucleotide-excision repair	GO:0005634//nucleus	GO:0003684//damaged DNA binding	K10838 xeroderma pigmentosum group C-complementing protein | (RefSeq) DNA repair protein RAD4	http://www.genome.jp/dbget-bin/www_bget?cmo:103499332
Cla97C01G009050	234	9.66037	45	1.35404	41	1.67246	43	1.3823	Cla97Chr01	10194124	10194657	-	-	-	-	-	-
Cla97C01G009060	13705	88.51	1206	5.67678	479	3.05662	553	2.78095	Cla97Chr01	10197512	10200296	glucan endo- -beta-glucosidase 2	GO:0005975//carbohydrate metabolic process; GO:0018106//peptidyl-histidine phosphorylation	GO:0016021//integral component of membrane; GO:0046658//anchored component of plasma membrane	GO:0004673//protein histidine kinase activity; GO:0030247//polysaccharide binding; GO:0042973//glucan endo-1,3-beta-D-glucosidase activity	K19891 glucan endo-1,3-beta-glucosidase 1/2/3 [EC:3.2.1.39] | (RefSeq) glucan endo-1,3-beta-glucosid	http://www.genome.jp/dbget-bin/www_bget?cmo:103499328
Cla97C01G009070	357	2.15217	808	3.55026	665	3.96116	930	4.36561	Cla97Chr01	10213043	10214665	Pentatricopeptide repeat-containing protein At1g66345, mitochondrial	-	-	-	no KO assigned | (RefSeq) pentatricopeptide repeat-containing protein At1g66345, mitochondrial	http://www.genome.jp/dbget-bin/www_bget?cmo:103499327
Cla97C01G009080	157	1.26743	337	1.98287	264	2.10582	391	2.45785	Cla97Chr01	10215150	10223443	inositol 3-kinase	GO:0010264//myo-inositol hexakisphosphate biosynthetic process	-	GO:0016772//transferase activity, transferring phosphorus-containing groups	K19517 1D-myo-inositol 3-kinase [EC:2.7.1.64] | (RefSeq) inositol 3-kinase	http://www.genome.jp/dbget-bin/www_bget?cmo:103497081
Cla97C01G009090	2086	7.40293	2724	7.04591	2209	7.74601	3591	9.92337	Cla97Chr01	10244174	10253302	pentatricopeptide repeat-containing protein chloroplastic	GO:0009793//embryo development ending in seed dormancy	-	-	no KO assigned | (RefSeq) pentatricopeptide repeat-containing protein At1g30610, chloroplastic	http://www.genome.jp/dbget-bin/www_bget?cmo:103498323
Cla97C01G009100	0	0	0	0	5	0.240488	5	0.18952	Cla97Chr01	10254218	10254418	-	-	-	-	-	-
Cla97C01G009110	1016	7.92724	1035	5.88586	847	6.52988	1729	10.5046	Cla97Chr01	10271806	10275611	udp-arabinose 4-epimerase 1	GO:0006012//galactose metabolic process	GO:0016021//integral component of membrane	GO:0003978//UDP-glucose 4-epimerase activity; GO:0050373//UDP-arabinose 4-epimerase activity	K12448 UDP-arabinose 4-epimerase [EC:5.1.3.5] | (RefSeq) UDP-arabinose 4-epimerase 1-like	http://www.genome.jp/dbget-bin/www_bget?cmo:103498322
Cla97C01G009120	352	3.87843	116	0.931563	183	1.99231	188	1.61297	Cla97Chr01	10290744	10295386	probable ribose-5-phosphate isomerase chloroplastic	GO:0009052//pentose-phosphate shunt, non-oxidative branch	GO:0009507//chloroplast	GO:0004751//ribose-5-phosphate isomerase activity	K01807 ribose 5-phosphate isomerase A [EC:5.3.1.6] | (RefSeq) probable ribose-5-phosphate isomerase	http://www.genome.jp/dbget-bin/www_bget?cmo:103498321
Cla97C01G009130	10272	112.799	18474	147.86	13932	151.166	18607	159.103	Cla97Chr01	10317891	10329764	gamma-soluble nsf attachment protein	GO:0006886//intracellular protein transport; GO:0061025//membrane fusion	GO:0005774//vacuolar membrane; GO:0005886//plasma membrane; GO:0031201//SNARE complex	GO:0005483//soluble NSF attachment protein activity; GO:0019905//syntaxin binding	K21198 gamma-soluble NSF attachment protein | (RefSeq) gamma-soluble NSF attachment protein	http://www.genome.jp/dbget-bin/www_bget?cmo:103498320
Cla97C01G009140	9331	30.833	7767	18.706	4669	15.2442	7204	18.536	Cla97Chr01	10333790	10341067	lysine-specific demethylase jmj18 isoform x1	-	GO:0005634//nucleus	-	K11446 [histone H3]-trimethyl-L-lysine4 demethylase [EC:1.14.11.67] | (RefSeq) lysine-specific demet	http://www.genome.jp/dbget-bin/www_bget?cmo:103498318
Cla97C01G009160	190	8.98068	102	3.51396	55	2.56869	25	0.920132	Cla97Chr01	10391646	10394944	-	-	-	-	-	-
Cla97C01G009170	1582	16.5902	630	4.81533	285	2.95313	254	2.07411	Cla97Chr01	10395460	10396608	trna (adenine -n )-methyltransferase catalytic subunit trmt61a	GO:0005975//carbohydrate metabolic process; GO:0030488//tRNA methylation	GO:0031515//tRNA (m1A) methyltransferase complex	GO:0004553//hydrolase activity, hydrolyzing O-glycosyl compounds; GO:0016429//tRNA (adenine-N1-)-methyltransferase activity	K07442 tRNA (adenine57-N1/adenine58-N1)-methyltransferase catalytic subunit [EC:2.1.1.219 2.1.1.220]	http://www.genome.jp/dbget-bin/www_bget?cmo:103498313
Cla97C01G009180	9077	73.4585	155256	915.776	236354	1889.97	315767	1989.85	Cla97Chr01	10396989	10400403	-	-	-	-	no KO assigned | (RefSeq) uncharacterized LOC103498312	http://www.genome.jp/dbget-bin/www_bget?cmo:103498312
Cla97C01G009190	361	5.60651	2	0.022639	0	0	0	0	Cla97Chr01	10417093	10418864	casp-like protein 1b1	-	GO:0005886//plasma membrane; GO:0016021//integral component of membrane	-	no KO assigned | (RefSeq) CASP-like protein 1B2	http://www.genome.jp/dbget-bin/www_bget?cmo:103498288
Cla97C01G009200	203	0.726746	339	0.88456	336	1.18855	312	0.869752	Cla97Chr01	10426208	10432774	glycosyl hydrolases family 31 protein isoform 1	GO:0005975//carbohydrate metabolic process	GO:0016021//integral component of membrane	GO:0004553//hydrolase activity, hydrolyzing O-glycosyl compounds; GO:0030246//carbohydrate binding	K01187 alpha-glucosidase [EC:3.2.1.20] | (RefSeq) alpha-glucosidase	http://www.genome.jp/dbget-bin/www_bget?cmo:103498289
Cla97C01G009220	2242	13.6419	3983	17.6641	4340	26.0929	5961	28.2432	Cla97Chr01	10456140	10473780	peroxisome biogenesis protein 1 isoform x1	GO:0006635//fatty acid beta-oxidation; GO:0016558//protein import into peroxisome matrix	GO:0005778//peroxisomal membrane; GO:0016021//integral component of membrane	GO:0005524//ATP binding; GO:0008568//microtubule-severing ATPase activity	K13338 peroxin-1 | (RefSeq) peroxisome biogenesis protein 1	http://www.genome.jp/dbget-bin/www_bget?cmo:103498290
Cla97C01G009230	1513	7.93329	4288	16.3874	2766	14.3305	3910	15.9641	Cla97Chr01	10492067	10501806	transforming growth factor-beta receptor-associated protein 1 isoform x1	GO:0006810//transport	-	-	K20177 vacuolar protein sorting-associated protein 3 | (RefSeq) transforming growth factor-beta rece	http://www.genome.jp/dbget-bin/www_bget?cmo:103498291
Cla97C01G009240	1780	14.7343	3604	21.7437	2836	23.1957	3704	23.8745	Cla97Chr01	10501814	10512334	transforming growth factor-beta receptor-associated protein 1 isoform x1	GO:0006886//intracellular protein transport; GO:0016192//vesicle-mediated transport	GO:0005622//intracellular	-	K20177 vacuolar protein sorting-associated protein 3 | (RefSeq) transforming growth factor-beta rece	http://www.genome.jp/dbget-bin/www_bget?cmo:103498291
Cla97C01G009250	7091	34.2617	13282	46.7741	10990	52.4677	15019	56.5063	Cla97Chr01	10531256	10547325	cyclin-t1-5-like isoform x1	GO:0045737//positive regulation of cyclin-dependent protein serine/threonine kinase activity; GO:0045944//positive regulation of transcription from RNA polymerase II promoter; GO:1901409//positive regulation of phosphorylation of RNA polymerase II C-terminal domain	GO:0000307//cyclin-dependent protein kinase holoenzyme complex; GO:0005634//nucleus	GO:0016538//cyclin-dependent protein serine/threonine kinase regulator activity	K15188 cyclin T | (RefSeq) cyclin-T1-5	http://www.genome.jp/dbget-bin/www_bget?cmo:103498292
Cla97C01G009260	7101	102.93	11328	119.679	11330	162.273	8207	92.632	Cla97Chr01	10555950	10556624	photosystem i reaction center subunit chloroplastic	GO:0015979//photosynthesis	GO:0009538//photosystem I reaction center; GO:0016021//integral component of membrane	-	K02694 photosystem I subunit III | (RefSeq) photosystem I reaction center subunit III, chloroplastic	http://www.genome.jp/dbget-bin/www_bget?cmo:103498296
Cla97C01G009270	155	2.92207	0	0	0	0	0	0	Cla97Chr01	10637698	10641224	LOB domain-containing protein 4	-	-	-	no KO assigned | (RefSeq) LOB domain-containing protein 4	http://www.genome.jp/dbget-bin/www_bget?cmo:103498298
Cla97C01G009280	636	2.4901	383	1.09295	2946	11.3969	16231	49.4834	Cla97Chr01	10642784	10652522	protein root hair defective 3 homolog 2-like	-	GO:0005789//endoplasmic reticulum membrane; GO:0016021//integral component of membrane	GO:0003924//GTPase activity; GO:0005525//GTP binding	K22698 protein SEY1 [EC:3.6.5.-] | (RefSeq) protein ROOT HAIR DEFECTIVE 3 homolog 2	http://www.genome.jp/dbget-bin/www_bget?cmo:103498297
Cla97C01G009290	54	2.09662	0	0	8	0.306908	0	0	Cla97Chr01	10668794	10669167	-	-	-	-	-	-
Cla97C01G009300	9570	30.9639	874	2.06109	257	0.821619	197	0.496324	Cla97Chr01	10669381	10673129	-	-	-	-	no KO assigned | (RefSeq) putative E3 ubiquitin-protein ligase LIN-2	http://www.genome.jp/dbget-bin/www_bget?cmo:103498300
Cla97C01G009310	9554	53.0826	6884	27.8772	4485	24.6219	6431	27.8227	Cla97Chr01	10725380	10729403	regulatory protein npr3	GO:0051245//negative regulation of cellular defense response	-	-	K14508 regulatory protein NPR1 | (RefSeq) NPR1; regulatory protein NPR3-like	http://www.genome.jp/dbget-bin/www_bget?cmo:103498301
Cla97C01G009320	1706	9.35119	1464	5.84884	1078	5.83848	1340	5.71936	Cla97Chr01	10731300	10733084	uncharacterized protein loc107432853	GO:0006355//regulation of transcription, DNA-templated	GO:0005739//mitochondrion	GO:0003690//double-stranded DNA binding	no KO assigned | (RefSeq) transcription termination factor MTEF18, mitochondrial-like	http://www.genome.jp/dbget-bin/www_bget?cmo:103486062
Cla97C01G009330	1083	43.0744	661	19.1617	330	12.9688	499	15.4542	Cla97Chr01	10757474	10758342	-	-	-	-	-	-
Cla97C01G009340	2781	32.8622	3009	25.9155	3216	37.5496	5260	48.3989	Cla97Chr01	10758890	10763268	transmembrane protein 56-b	GO:0006508//proteolysis	GO:0016021//integral component of membrane	GO:0004190//aspartic-type endopeptidase activity	no KO assigned | (RefSeq) transmembrane protein 56-like	http://www.genome.jp/dbget-bin/www_bget?cmo:103498304
Cla97C01G009380	10138	165.321	13189	156.757	9522	153.425	11149	141.568	Cla97Chr01	10861460	10864720	ras-related protein rabf2b	GO:0007264//small GTPase mediated signal transduction	GO:0005622//intracellular	GO:0005525//GTP binding	K07889 Ras-related protein Rab-5C | (RefSeq) ras-related protein RABF2b	http://www.genome.jp/dbget-bin/www_bget?cmo:103498306
Cla97C01G009390	1448	10.0479	3083	15.5927	3975	27.2544	9286	50.1753	Cla97Chr01	10888467	10896956	---	-	-	-	K15210 snRNA-activating protein complex subunit 3 | (RefSeq) snRNA-activating protein complex subuni	http://www.genome.jp/dbget-bin/www_bget?cmo:103494603
Cla97C01G009400	257	5.55087	536	8.43788	333	7.10666	426	7.1646	Cla97Chr01	10921443	10922435	-	-	-	-	-	-
Cla97C01G009410	956	6.95961	2056	10.9092	1098	7.89809	1201	6.80807	Cla97Chr01	10922448	10923791	uncharacterized protein loc101207020	-	GO:0016021//integral component of membrane	-	no KO assigned | (RefSeq) uncharacterized LOC103498309	http://www.genome.jp/dbget-bin/www_bget?cmo:103498309
Cla97C01G009420	5520	34.8894	6677	30.7594	5631	35.1669	7310	35.9772	Cla97Chr01	10930012	10933146	e3 ubiquitin-protein ligase arih1	GO:0000209//protein polyubiquitination; GO:0032436//positive regulation of proteasomal ubiquitin-dependent protein catabolic process; GO:0042787//protein ubiquitination involved in ubiquitin-dependent protein catabolic process	GO:0000151//ubiquitin ligase complex; GO:0005737//cytoplasm	GO:0003676//nucleic acid binding; GO:0008270//zinc ion binding; GO:0031624//ubiquitin conjugating enzyme binding; GO:0061630//ubiquitin protein ligase activity	no KO assigned | (RefSeq) E3 ubiquitin-protein ligase arih1	http://www.genome.jp/dbget-bin/www_bget?cmo:103498311
Cla97C01G009430	2	0.0185835	0	0	0	0	0	0	Cla97Chr01	11033845	11036414	fe(2+) transport protein 1-like	GO:0055114//oxidation-reduction process; GO:0071577//zinc II ion transmembrane transport	GO:0005886//plasma membrane; GO:0016021//integral component of membrane	GO:0005385//zinc ion transmembrane transporter activity; GO:0032440//2-alkenal reductase [NAD(P)] activity	K14709 solute carrier family 39 (zinc transporter), member 1/2/3 | (RefSeq) fe(2+) transport protein	http://www.genome.jp/dbget-bin/www_bget?cmo:103498287
Cla97C01G009450	6579	68.3337	2396	18.1386	1194	12.2538	908	7.34371	Cla97Chr01	11205944	11207054	boi-related e3 ubiquitin-protein ligase 1-like	-	-	GO:0008270//zinc ion binding	K19042 E3 ubiquitin-protein ligase BOI and related proteins [EC:2.3.2.27] | (RefSeq) E3 ubiquitin-pr	http://www.genome.jp/dbget-bin/www_bget?cmo:103498284
Cla97C01G009480	33948	496.494	74487	794.002	75054	1084.59	105073	1196.59	Cla97Chr01	11260432	11270572	vesicle-associated membrane protein 722-like	GO:0006887//exocytosis; GO:0006906//vesicle fusion	GO:0016021//integral component of membrane; GO:0031201//SNARE complex	GO:0000149//SNARE binding; GO:0005484//SNAP receptor activity	no KO assigned | (RefSeq) vesicle-associated membrane protein 722-like	http://www.genome.jp/dbget-bin/www_bget?cmo:103498283
Cla97C01G009490	650	9.25726	1169	12.1346	1435	20.1936	2288	25.3735	Cla97Chr01	11278692	11282851	peptidyl-prolyl cis-trans isomerase fkbp17- chloroplastic	GO:0000413//protein peptidyl-prolyl isomerization; GO:0061077//chaperone-mediated protein folding	GO:0005789//endoplasmic reticulum membrane	GO:0003755//peptidyl-prolyl cis-trans isomerase activity; GO:0005528//FK506 binding	no KO assigned | (RefSeq) peptidyl-prolyl cis-trans isomerase FKBP17-1, chloroplastic-like	http://www.genome.jp/dbget-bin/www_bget?cmo:103498282
Cla97C01G009500	33	0.563489	10	0.124455	8	0.134975	13	0.17285	Cla97Chr01	11283663	11299581	photosystem i p700 apoprotein a2	GO:0015979//photosynthesis; GO:0018298//protein-chromophore linkage; GO:0055114//oxidation-reduction process	GO:0009522//photosystem I; GO:0009535//chloroplast thylakoid membrane; GO:0016021//integral component of membrane	GO:0000287//magnesium ion binding; GO:0009055//electron carrier activity; GO:0016168//chlorophyll binding; GO:0016491//oxidoreductase activity; GO:0051539//4 iron, 4 sulfur cluster binding	-	-
Cla97C01G009510	3085	20.4917	5010	24.255	7207	47.3011	14036	72.5974	Cla97Chr01	11308744	11332568	zinc finger protein zpr1-like	-	GO:0005634//nucleus; GO:0005737//cytoplasm	GO:0008270//zinc ion binding	K06874 zinc finger protein | (RefSeq) zinc finger protein ZPR1-like	http://www.genome.jp/dbget-bin/www_bget?cmo:103498281
Cla97C01G009520	6742	28.7055	5585	17.3317	4100	17.2486	5403	17.9129	Cla97Chr01	11348401	11359546	exocyst complex component exo84c	GO:0001927//exocyst assembly; GO:0051601//exocyst localization	GO:0000145//exocyst	-	K19986 exocyst complex component 8 | (RefSeq) exocyst complex component EXO84C	http://www.genome.jp/dbget-bin/www_bget?cmo:103498280
Cla97C01G009530	571	11.4249	351	5.11877	351	6.93933	520	8.10168	Cla97Chr01	11363145	11366584	uncharacterized protein	GO:0006401//RNA catabolic process	GO:0005634//nucleus; GO:0032299//ribonuclease H2 complex	GO:0004523//RNA-DNA hybrid ribonuclease activity; GO:0016757//transferase activity, transferring glycosyl groups	K10745 ribonuclease H2 subunit C | (RefSeq) uncharacterized protein C12B10.15c	http://www.genome.jp/dbget-bin/www_bget?cmo:103498279
Cla97C01G009540	662	12.1295	192	2.56405	43	0.778478	27	0.385215	Cla97Chr01	11395510	11396843	Protein PHLOEM PROTEIN 2-LIKE A9	-	-	-	no KO assigned | (RefSeq) protein PHLOEM PROTEIN 2-LIKE A9-like	http://www.genome.jp/dbget-bin/www_bget?cmo:103498278
Cla97C01G009550	3339	57.0148	968	12.0473	347	5.85456	160	2.12738	Cla97Chr01	11405125	11407826	Protein PHLOEM PROTEIN 2-LIKE A9	-	-	-	no KO assigned | (RefSeq) protein PHLOEM PROTEIN 2-LIKE A9-like	http://www.genome.jp/dbget-bin/www_bget?cmo:103498275
Cla97C01G009560	0	0	16	0.204481	0	0	12	0.163843	Cla97Chr01	11696140	11697277	Protein PHLOEM PROTEIN 2-LIKE A9	-	-	-	no KO assigned | (RefSeq) protein PHLOEM PROTEIN 2-LIKE A9-like	http://www.genome.jp/dbget-bin/www_bget?cmo:103498273
Cla97C01G009580	10605	133.028	4870	44.5247	1446	17.9223	2632	25.7082	Cla97Chr01	11956892	11962435	---	-	-	-	no KO assigned | (RefSeq) protein PHLOEM PROTEIN 2-LIKE A1-like	http://www.genome.jp/dbget-bin/www_bget?cmo:103503156
Cla97C01G009590	5785	70.6638	10	0.0890296	0	0	0	0	Cla97Chr01	12157888	12160086	-	-	-	-	no KO assigned | (RefSeq) protein PHLOEM PROTEIN 2-LIKE A1-like	http://www.genome.jp/dbget-bin/www_bget?cmo:103495460
Cla97C01G009620	67	1.61862	61	1.07409	65	1.55159	44	0.82771	Cla97Chr01	12350460	12351561	dna-directed rna polymerases ii and iv subunit 5a	GO:0006360//transcription from RNA polymerase I promoter; GO:0006366//transcription from RNA polymerase II promoter; GO:0006383//transcription from RNA polymerase III promoter	GO:0005665//DNA-directed RNA polymerase II, core complex; GO:0005666//DNA-directed RNA polymerase III complex; GO:0005736//DNA-directed RNA polymerase I complex	GO:0001054//RNA polymerase I activity; GO:0001055//RNA polymerase II activity; GO:0001056//RNA polymerase III activity; GO:0003677//DNA binding	K03013 DNA-directed RNA polymerases I, II, and III subunit RPABC1 | (RefSeq) DNA-directed RNA polyme	http://www.genome.jp/dbget-bin/www_bget?cmo:103496327
Cla97C01G009630	48	1.33801	21	0.426657	5	0.137715	15	0.325585	Cla97Chr01	12351588	12352263	dna-directed rna polymerases ii and iv subunit 5a-like	GO:0006360//transcription from RNA polymerase I promoter; GO:0006366//transcription from RNA polymerase II promoter; GO:0006383//transcription from RNA polymerase III promoter	GO:0005665//DNA-directed RNA polymerase II, core complex; GO:0005666//DNA-directed RNA polymerase III complex; GO:0005736//DNA-directed RNA polymerase I complex	GO:0001054//RNA polymerase I activity; GO:0001055//RNA polymerase II activity; GO:0001056//RNA polymerase III activity; GO:0003677//DNA binding	K03013 DNA-directed RNA polymerases I, II, and III subunit RPABC1 | (RefSeq) DNA-directed RNA polyme	http://www.genome.jp/dbget-bin/www_bget?cmo:103492579
Cla97C01G009660	10562	64.0278	16123	71.2376	12065	72.2675	17194	81.1622	Cla97Chr01	12414864	12421337	lecithin-cholesterol acyltransferase-like 4	GO:0009395//phospholipid catabolic process	GO:0005829//cytosol	GO:0004620//phospholipase activity; GO:0008374//O-acyltransferase activity	K22389 phospholipase A1 [EC:3.1.1.32] | (RefSeq) lecithin-cholesterol acyltransferase-like 4	http://www.genome.jp/dbget-bin/www_bget?cmo:103498271
Cla97C01G009670	967	25.4337	1938	37.1516	1613	41.919	2344	48.006	Cla97Chr01	12540115	12540486	uncharacterized protein loc107630252	-	GO:0005634//nucleus	-	no KO assigned | (RefSeq) uncharacterized LOC103498267	http://www.genome.jp/dbget-bin/www_bget?cmo:103498267
Cla97C01G009690	8627	83.7385	15554	110.04	7008	67.2129	4512	34.1027	Cla97Chr01	12545089	12547211	glutathionyl-hydroquinone reductase -like	-	-	GO:0016740//transferase activity; GO:0042802//identical protein binding	K07393 glutathionyl-hydroquinone reductase [EC:1.8.5.7] | (RefSeq) glutathionyl-hydroquinone reducta	http://www.genome.jp/dbget-bin/www_bget?cmo:103498268
Cla97C01G009700	747	3.44593	277	0.931335	301	1.37197	502	1.8032	Cla97Chr01	12555252	12557372	Pentatricopeptide repeat-containing protein At4g19890	-	-	-	no KO assigned | (RefSeq) pentatricopeptide repeat-containing protein At4g19890	http://www.genome.jp/dbget-bin/www_bget?cmo:103498266
Cla97C01G009710	197	1.90652	0	0	0	0	0	0	Cla97Chr01	12584988	12585998	protein exordium-like 7	-	GO:0016021//integral component of membrane	-	no KO assigned | (RefSeq) protein EXORDIUM-like 7	http://www.genome.jp/dbget-bin/www_bget?cmo:103498264
Cla97C01G009720	265	1.12977	24	0.0745754	3	0.0126374	6	0.0199181	Cla97Chr01	12588997	12591459	B2 protein	-	-	-	no KO assigned | (RefSeq) uncharacterized LOC103498262	http://www.genome.jp/dbget-bin/www_bget?cmo:103498262
Cla97C01G009730	11107	152.203	18504	184.814	11285	152.8	15146	161.614	Cla97Chr01	12606154	12610331	proteasome subunit alpha type-5	GO:0006511//ubiquitin-dependent protein catabolic process	GO:0005634//nucleus; GO:0005737//cytoplasm; GO:0019773//proteasome core complex, alpha-subunit complex	GO:0004298//threonine-type endopeptidase activity	K02729 20S proteasome subunit alpha 5 [EC:3.4.25.1] | (RefSeq) proteasome subunit alpha type-5	http://www.genome.jp/dbget-bin/www_bget?cmo:103498261
Cla97C01G009740	19896	274.953	29407	296.2	19301	263.552	28280	304.317	Cla97Chr01	12616289	12620887	proteasome subunit alpha type-2-a	GO:0006511//ubiquitin-dependent protein catabolic process	GO:0005634//nucleus; GO:0005737//cytoplasm; GO:0019773//proteasome core complex, alpha-subunit complex	GO:0004298//threonine-type endopeptidase activity	K02726 20S proteasome subunit alpha 2 [EC:3.4.25.1] | (RefSeq) proteasome subunit alpha type-2-A	http://www.genome.jp/dbget-bin/www_bget?cmo:103498260
Cla97C01G009750	4	0.0232542	0	0	2	0.0114886	0	0	Cla97Chr01	12650920	12657014	pentatricopeptide repeat-containing protein at2g35130	-	GO:0016021//integral component of membrane	-	no KO assigned | (RefSeq) pentatricopeptide repeat-containing protein At2g35130	http://www.genome.jp/dbget-bin/www_bget?cmo:103498259
Cla97C01G009760	7678	160.52	5715	87.0838	3781	78.1052	3979	64.7752	Cla97Chr01	12711843	12714292	glycine cleavage system h protein mitochondrial	GO:0019464//glycine decarboxylation via glycine cleavage system	GO:0005960//glycine cleavage complex	-	K02437 glycine cleavage system H protein | (RefSeq) glycine cleavage system H protein 2, mitochondri	http://www.genome.jp/dbget-bin/www_bget?cmo:103498256
Cla97C01G009770	641	3.56751	740	3.00179	778	4.27839	1954	8.4681	Cla97Chr01	12720604	12725775	chaperonin 60 subunit alpha chloroplastic	GO:0042026//protein refolding	GO:0005737//cytoplasm	GO:0005524//ATP binding	no KO assigned | (RefSeq) chaperonin 60 subunit alpha 2, chloroplastic	http://www.genome.jp/dbget-bin/www_bget?cmo:103498255
Cla97C01G009780	5291	12.4593	3044	5.22445	1737	4.04155	2187	4.01013	Cla97Chr01	12737346	12761559	protein nap1 isoform x1	GO:0007015//actin filament organization; GO:0009825//multidimensional cell growth; GO:0010090//trichome morphogenesis; GO:0045893//positive regulation of transcription, DNA-templated	GO:0005634//nucleus; GO:0005789//endoplasmic reticulum membrane	-	K05750 NCK-associated protein 1 | (RefSeq) protein NAP1	http://www.genome.jp/dbget-bin/www_bget?cmo:103498253
Cla97C01G009790	326	8.1786	493	9.01466	414	10.2625	521	10.1778	Cla97Chr01	12763125	12766088	chloroplastic mitochondrial	GO:0055114//oxidation-reduction process	-	GO:0005524//ATP binding; GO:0032542//sulfiredoxin activity	K12260 sulfiredoxin [EC:1.8.98.2] | (RefSeq) sulfiredoxin, chloroplastic/mitochondrial	http://www.genome.jp/dbget-bin/www_bget?cmo:103498252
Cla97C01G009800	752	13.3292	1293	16.7042	1168	20.4561	1489	20.5511	Cla97Chr01	12766366	12770707	14 kda zinc-binding protein	-	GO:0009507//chloroplast	GO:0003824//catalytic activity	no KO assigned | (RefSeq) 14 kDa zinc-binding protein	http://www.genome.jp/dbget-bin/www_bget?cmo:103498251
Cla97C01G009810	5282	37.0468	4990	25.509	3197	22.1558	4448	24.2924	Cla97Chr01	12775182	12779276	probable arabinosyltransferase arad1	-	GO:0016021//integral component of membrane	GO:0016740//transferase activity	no KO assigned | (RefSeq) probable arabinosyltransferase ARAD1	http://www.genome.jp/dbget-bin/www_bget?cmo:103498250
Cla97C01G009820	673	10.209	2850	31.5103	2341	35.0882	3043	35.9437	Cla97Chr01	12806649	12808540	calcium permeable stress-gated cation channel 1-like	-	GO:0016021//integral component of membrane	-	K21989 calcium permeable stress-gated cation channel | (RefSeq) calcium permeable stress-gated catio	http://www.genome.jp/dbget-bin/www_bget?cmo:103498248
Cla97C01G009830	1310	4.68469	5331	13.895	4150	14.664	5878	16.3679	Cla97Chr01	12810028	12812763	-	-	-	-	no KO assigned | (RefSeq) uncharacterized LOC103498249	http://www.genome.jp/dbget-bin/www_bget?cmo:103498249
Cla97C01G009840	15379	70.4454	15973	53.3276	7560	34.2168	8567	30.5568	Cla97Chr01	12840385	12845598	protein strubbelig-receptor family 8	GO:0006468//protein phosphorylation	GO:0016021//integral component of membrane	GO:0004672//protein kinase activity; GO:0005524//ATP binding	no KO assigned | (RefSeq) protein STRUBBELIG-RECEPTOR FAMILY 8	http://www.genome.jp/dbget-bin/www_bget?cmo:103498245
Cla97C01G009850	6067	36.3063	11141	48.593	9965	58.9222	14424	67.2123	Cla97Chr01	12888028	12893416	malonyl- mitochondrial	GO:0006633//fatty acid biosynthetic process	GO:0005777//peroxisome	GO:0050080//malonyl-CoA decarboxylase activity	K01578 malonyl-CoA decarboxylase [EC:4.1.1.9] | (RefSeq) malonyl-CoA decarboxylase, mitochondrial	http://www.genome.jp/dbget-bin/www_bget?cmo:103498247
Cla97C01G009870	608	26.0912	795	24.8656	480	20.3529	1419	47.4164	Cla97Chr01	12918650	12919772	-	-	-	-	-	-
Cla97C01G009880	12694	53.4197	11964	36.6962	7797	32.4208	21622	70.8522	Cla97Chr01	12919800	12929643	calcium permeable stress-gated cation channel 1-like	GO:0006812//cation transport	GO:0005886//plasma membrane; GO:0016021//integral component of membrane	GO:0005227//calcium activated cation channel activity	K21989 calcium permeable stress-gated cation channel | (RefSeq) calcium permeable stress-gated catio	http://www.genome.jp/dbget-bin/www_bget?cmo:103498248
Cla97C01G009890	2693	12.4405	5510	18.5521	4279	19.5315	6482	23.3165	Cla97Chr01	13079227	13084191	uncharacterized protein at1g04910-like isoform x2	-	GO:0016021//integral component of membrane	GO:0016757//transferase activity, transferring glycosyl groups	no KO assigned | (RefSeq) uncharacterized protein At1g04910	http://www.genome.jp/dbget-bin/www_bget?cmo:103498244
Cla97C01G009900	32	0.138232	380	1.19642	611	2.60791	4503	15.1466	Cla97Chr01	13085933	13097320	subtilisin-like protease	GO:0006508//proteolysis	GO:0016020//membrane	GO:0004252//serine-type endopeptidase activity	no KO assigned | (RefSeq) subtilisin-like protease SBT2.4	http://www.genome.jp/dbget-bin/www_bget?cmo:103498334
Cla97C01G009910	5469	82.1964	4365	47.8157	2290	34.0074	2644	30.9429	Cla97Chr01	13108595	13112200	protein polybromo-1-like	GO:0006342//chromatin silencing; GO:0031507//heterochromatin assembly	GO:0000785//chromatin; GO:0005677//chromatin silencing complex	GO:0000976//transcription regulatory region sequence-specific DNA binding; GO:0003682//chromatin binding; GO:0008270//zinc ion binding	no KO assigned | (RefSeq) chromatin remodeling protein EBS	http://www.genome.jp/dbget-bin/www_bget?cmo:103498243
Cla97C01G009920	5220	56.1866	11372	89.2154	7768	82.6161	10852	90.955	Cla97Chr01	13140063	13143344	uba and ubx domain-containing protein at4g15410	GO:0007030//Golgi organization; GO:0031468//nuclear envelope reassembly; GO:0043161//proteasome-mediated ubiquitin-dependent protein catabolic process; GO:0061025//membrane fusion	GO:0005634//nucleus; GO:0005829//cytosol	GO:0043130//ubiquitin binding	K14012 UBX domain-containing protein 1 | (RefSeq) plant UBX domain-containing protein 4	http://www.genome.jp/dbget-bin/www_bget?cmo:103498242
Cla97C01G009930	51	1.42164	0	0	0	0	0	0	Cla97Chr01	13180094	13180444	ankyrin repeat family	GO:0007165//signal transduction	GO:0016021//integral component of membrane	-	no KO assigned | (RefSeq) protein ACCELERATED CELL DEATH 6-like	http://www.genome.jp/dbget-bin/www_bget?cmo:103498332
Cla97C01G009950	3220	18.4241	2126	8.86613	1559	8.81392	2814	12.5374	Cla97Chr01	13202611	13207649	pyrophosphate--fructose 6-phosphate 1-phosphotransferase subunit beta	GO:0006002//fructose 6-phosphate metabolic process; GO:0009735//response to cytokinin; GO:0015979//photosynthesis; GO:0046835//carbohydrate phosphorylation; GO:0061615//glycolytic process through fructose-6-phosphate	GO:0005618//cell wall; GO:0005829//cytosol; GO:0016020//membrane	GO:0003872//6-phosphofructokinase activity; GO:0005524//ATP binding; GO:0047334//diphosphate-fructose-6-phosphate 1-phosphotransferase activity	K00895 diphosphate-dependent phosphofructokinase [EC:2.7.1.90] | (RefSeq) pyrophosphate--fructose 6-	http://www.genome.jp/dbget-bin/www_bget?cmo:103498241
Cla97C01G009970	2187	20.0921	7438	49.8051	4730	42.9369	5600	40.0607	Cla97Chr01	13297627	13301220	ubiquinol oxidase chloroplastic chromoplastic	GO:0009657//plastid organization; GO:0016117//carotenoid biosynthetic process; GO:0055114//oxidation-reduction process	GO:0009579//thylakoid; GO:0016021//integral component of membrane; GO:0070469//respiratory chain	GO:0009916//alternative oxidase activity; GO:0046872//metal ion binding	K17893 ubiquinol oxidase [EC:1.10.3.11] | (RefSeq) ubiquinol oxidase 4, chloroplastic/chromoplastic-	http://www.genome.jp/dbget-bin/www_bget?cmo:103498237
Cla97C01G009980	2108	9.72425	4130	13.886	4605	20.9898	6520	23.42	Cla97Chr01	13303589	13314111	e3 ubiquitin-protein ligase cop1	GO:0016567//protein ubiquitination	-	GO:0008270//zinc ion binding; GO:0016874//ligase activity; GO:0061630//ubiquitin protein ligase activity	K10143 E3 ubiquitin-protein ligase RFWD2 [EC:2.3.2.27] | (RefSeq) E3 ubiquitin-protein ligase COP1-l	http://www.genome.jp/dbget-bin/www_bget?cmo:103498239
Cla97C01G009990	10651	44.6494	10762	32.8821	7951	32.9337	10669	34.826	Cla97Chr01	13400066	13402399	cytoskeletal protein mrna	GO:0016310//phosphorylation	-	GO:0016301//kinase activity	no KO assigned | (RefSeq) uncharacterized LOC103498240	http://www.genome.jp/dbget-bin/www_bget?cmo:103498240
Cla97C01G010000	4074	19.0905	28	0.0956301	16	0.0740813	2	0.0072976	Cla97Chr01	13429002	13433857	-	-	-	-	no KO assigned | (RefSeq) protein ACCELERATED CELL DEATH 6-like	http://www.genome.jp/dbget-bin/www_bget?cmo:103498332
Cla97C01G010010	4558	26.9302	5111	22.0096	3096	18.0742	3530	16.2403	Cla97Chr01	13520400	13522055	arm repeat superfamily protein isoform 1	-	GO:0005634//nucleus; GO:0005737//cytoplasm	-	no KO assigned | (RefSeq) vacuolar protein 8	http://www.genome.jp/dbget-bin/www_bget?cmo:103498236
Cla97C01G010020	6	0.045508	67	0.370384	80	0.599542	86	0.507913	Cla97Chr01	13534882	13540427	uncharacterized protein isoform 1	-	GO:0016021//integral component of membrane	-	no KO assigned | (RefSeq) uncharacterized LOC103498231	http://www.genome.jp/dbget-bin/www_bget?cmo:103498231
Cla97C01G010030	708	10.2626	195	2.06014	21	0.30077	12	0.135443	Cla97Chr01	13680192	13681940	RPM1-interacting protein 4	-	-	-	K13456 RPM1-interacting protein 4 | (RefSeq) RPM1-interacting protein 4-like	http://www.genome.jp/dbget-bin/www_bget?cmo:103498234
Cla97C01G010040	2133	12.741	2941	12.8041	1576	9.30168	1923	8.94429	Cla97Chr01	13762657	13768066	eh domain-containing protein 1	GO:0006897//endocytosis; GO:0032956//regulation of actin cytoskeleton organization; GO:0051260//protein homooligomerization	GO:0005737//cytoplasm; GO:0005886//plasma membrane; GO:0009506//plasmodesma; GO:0043231//intracellular membrane-bounded organelle	GO:0005509//calcium ion binding; GO:0005525//GTP binding	K12483 EH domain-containing protein 1 | (RefSeq) EH domain-containing protein 1	http://www.genome.jp/dbget-bin/www_bget?cmo:103498230
Cla97C01G010050	2081	26.5117	6908	64.1443	5321	66.981	6503	64.5109	Cla97Chr01	13769287	13772709	tropinone reductase-like 3	GO:0048767//root hair elongation; GO:0055114//oxidation-reduction process; GO:0080024//indolebutyric acid metabolic process; GO:0080026//response to indolebutyric acid	GO:0005777//peroxisome	GO:0004090//carbonyl reductase (NADPH) activity	K11147 dehydrogenase/reductase SDR family member 4 [EC:1.1.-.-] | (RefSeq) tropinone reductase-like	http://www.genome.jp/dbget-bin/www_bget?cmo:103498229
Cla97C01G010060	238	3.24776	127	1.26314	50	0.674171	20	0.212516	Cla97Chr01	13859060	13859856	-	-	-	-	no KO assigned | (RefSeq) uncharacterized LOC103498228	http://www.genome.jp/dbget-bin/www_bget?cmo:103498228
Cla97C01G010070	822	8.81867	889	6.95143	726	7.69593	1139	9.51501	Cla97Chr01	13863936	13864847	phosphatidylinositol n-acetylglucosaminyltransferase subunit c	GO:0006506//GPI anchor biosynthetic process; GO:0009846//pollen germination; GO:0009860//pollen tube growth	GO:0000506//glycosylphosphatidylinositol-N-acetylglucosaminyltransferase (GPI-GnT) complex; GO:0005789//endoplasmic reticulum membrane; GO:0016021//integral component of membrane	GO:0017176//phosphatidylinositol N-acetylglucosaminyltransferase activity	K03859 phosphatidylinositol N-acetylglucosaminyltransferase subunit C | (RefSeq) putative phosphatid	http://www.genome.jp/dbget-bin/www_bget?cmo:103498226
Cla97C01G010080	218	13.2482	310	13.731	262	15.7324	375	17.7454	Cla97Chr01	13867988	13868231	-	-	-	-	-	-
Cla97C01G010090	1205	8.91155	2332	12.57	2052	14.9947	2470	14.2239	Cla97Chr01	13909896	13916528	sialyltransferase-like protein 2 isoform x1	GO:0009311//oligosaccharide metabolic process; GO:0009846//pollen germination; GO:0009860//pollen tube growth; GO:0018279//protein N-linked glycosylation via asparagine; GO:0097503//sialylation	GO:0000139//Golgi membrane; GO:0005768//endosome; GO:0005802//trans-Golgi network; GO:0016021//integral component of membrane	GO:0008373//sialyltransferase activity	no KO assigned | (RefSeq) sialyltransferase-like protein 2	http://www.genome.jp/dbget-bin/www_bget?cmo:103498225
Cla97C01G010100	1927	28.5669	1809	19.5462	1294	18.9544	1366	15.7684	Cla97Chr01	13948341	13957916	-	-	-	-	no KO assigned | (RefSeq) uncharacterized LOC103498224	http://www.genome.jp/dbget-bin/www_bget?cmo:103498224
Cla97C01G010120	2805	29.1345	2349	17.7828	1645	16.8824	2536	20.5106	Cla97Chr01	14121203	14153357	phosphatidate cytidylyltransferase 1-like	GO:0016024//CDP-diacylglycerol biosynthetic process	GO:0016021//integral component of membrane	GO:0004605//phosphatidate cytidylyltransferase activity	K00981 phosphatidate cytidylyltransferase [EC:2.7.7.41] | (RefSeq) phosphatidate cytidylyltransferas	http://www.genome.jp/dbget-bin/www_bget?cmo:103498219
Cla97C01G010150	1677	10.9607	1946	9.27018	1389	8.97015	2164	11.0133	Cla97Chr01	14274812	14280643	gpi mannosyltransferase 2	GO:0006506//GPI anchor biosynthetic process; GO:0097502//mannosylation	GO:0005789//endoplasmic reticulum membrane; GO:0016021//integral component of membrane; GO:0031501//mannosyltransferase complex	GO:0004584//dolichyl-phosphate-mannose-glycolipid alpha-mannosyltransferase activity	K07542 GPI mannosyltransferase 2 [EC:2.4.1.-] | (RefSeq) GPI mannosyltransferase 2	http://www.genome.jp/dbget-bin/www_bget?cmo:103492481
Cla97C01G010160	1749	14.8547	3172	19.6358	2748	23.0613	4660	30.8187	Cla97Chr01	14327866	14329211	F-box protein CPR30	-	-	-	no KO assigned | (RefSeq) F-box protein CPR30-like	http://www.genome.jp/dbget-bin/www_bget?cmo:103498215
Cla97C01G010170	1086901	26064.9	902457	15773.7	545079	12915.7	871893	16281.1	Cla97Chr01	14395071	14396092	-	-	-	-	-	-
Cla97C01G010180	7120	94.013	8460	81.4178	6925	90.3485	10131	104.163	Cla97Chr01	14434989	14440477	er membrane protein complex subunit 3-like	GO:0034975//protein folding in endoplasmic reticulum	GO:0072546//ER membrane protein complex	-	K23564 ER membrane protein complex subunit 3 | (RefSeq) ER membrane protein complex subunit 3	http://www.genome.jp/dbget-bin/www_bget?cmo:103498211
Cla97C01G010190	997	12.7016	164	1.52282	226	2.8449	505	5.00969	Cla97Chr01	14563492	14565494	rho gdp-dissociation inhibitor 1-like	GO:0050790//regulation of catalytic activity	GO:0005737//cytoplasm	GO:0005094//Rho GDP-dissociation inhibitor activity	K12462 Rho GDP-dissociation inhibitor | (RefSeq) rho GDP-dissociation inhibitor 1-like	http://www.genome.jp/dbget-bin/www_bget?cmo:103498208
Cla97C01G010200	219	7.5184	479	11.9855	354	12.0082	621	16.6007	Cla97Chr01	14585387	14585718	-	-	-	-	-	-
Cla97C01G010210	2452	14.5136	4267	18.4084	3610	21.1132	5494	25.3219	Cla97Chr01	14585899	14602804	u4 tri-snrnp-associated protein 2-like	GO:0016579//protein deubiquitination	-	GO:0008270//zinc ion binding; GO:0036459//ubiquitinyl hydrolase activity	K12847 U4/U6.U5 tri-snRNP-associated protein 2 | (RefSeq) U4/U6.U5 tri-snRNP-associated protein 2-li	http://www.genome.jp/dbget-bin/www_bget?cmo:103501728
Cla97C01G010220	6160	105.738	5011	62.6926	5484	93.0126	5300	70.8405	Cla97Chr01	14621154	14623024	cucumber peeling cupredoxin-like	-	GO:0031224//intrinsic component of membrane	-	no KO assigned | (RefSeq) cucumber peeling cupredoxin-like	http://www.genome.jp/dbget-bin/www_bget?cmo:103498206
Cla97C01G010230	4018	68.2517	4535	56.1464	4435	74.4373	5380	71.1607	Cla97Chr01	14658768	14659343	bag family molecular chaperone regulator mitochondrial	-	-	GO:0051087//chaperone binding	no KO assigned | (RefSeq) BAG family molecular chaperone regulator 5, mitochondrial	http://www.genome.jp/dbget-bin/www_bget?cmo:103498205
Cla97C01G010240	7343	44.5139	4746	20.9697	2947	17.6521	4358	20.5714	Cla97Chr01	14769092	14773735	tonoplast dicarboxylate transporter	GO:0006814//sodium ion transport; GO:0071423//malate transmembrane transport	GO:0005773//vacuole; GO:0016021//integral component of membrane	GO:0015140//malate transmembrane transporter activity	K14445 solute carrier family 13 (sodium-dependent dicarboxylate transporter), member 2/3/5 | (RefSeq	http://www.genome.jp/dbget-bin/www_bget?cmo:103501731
Cla97C01G010260	581	10.133	543	6.90246	470	8.09943	948	12.8744	Cla97Chr01	14874836	14879460	mitochondrial import inner membrane translocase subunit tim16	GO:0030150//protein import into mitochondrial matrix	GO:0005744//mitochondrial inner membrane presequence translocase complex	-	K17805 mitochondrial import inner membrane translocase subunit TIM16 | (RefSeq) mitochondrial import	http://www.genome.jp/dbget-bin/www_bget?cmo:103501727
Cla97C01G010270	1584	13.9623	1858	11.9368	1577	13.735	2207	15.1482	Cla97Chr01	14886811	14894651	phosphatase chloroplastic	GO:0006020//inositol metabolic process; GO:0007165//signal transduction; GO:0046854//phosphatidylinositol phosphorylation; GO:0046855//inositol phosphate dephosphorylation	GO:0005737//cytoplasm	GO:0000287//magnesium ion binding; GO:0008934//inositol monophosphate 1-phosphatase activity; GO:0052832//inositol monophosphate 3-phosphatase activity; GO:0052833//inositol monophosphate 4-phosphatase activity	K01092 myo-inositol-1(or 4)-monophosphatase [EC:3.1.3.25] | (RefSeq) phosphatase IMPL1, chloroplasti	http://www.genome.jp/dbget-bin/www_bget?cmo:103501726
Cla97C01G010280	10077	283.32	27630	566.198	18692	519.273	18579	406.746	Cla97Chr01	14960660	14961007	cysteine proteinase inhibitor 5-like	GO:0010951//negative regulation of endopeptidase activity	-	GO:0004869//cysteine-type endopeptidase inhibitor activity	no KO assigned | (RefSeq) cysteine proteinase inhibitor 5	http://www.genome.jp/dbget-bin/www_bget?cmo:103501752
Cla97C01G010290	10044	96.0632	21982	153.235	16457	155.523	21601	160.871	Cla97Chr01	15040547	15047004	Putative MO25-like protein At5g47540	-	-	-	K08272 calcium binding protein 39 | (RefSeq) putative MO25-like protein At5g47540	http://www.genome.jp/dbget-bin/www_bget?cmo:103501725
Cla97C01G010340	3309	40.1189	1705	15.0667	1455	17.4305	1912	18.0507	Cla97Chr01	15373740	15377114	inositol-phosphate phosphatase-like	GO:0006021//inositol biosynthetic process; GO:0007165//signal transduction; GO:0009409//response to cold; GO:0019853//L-ascorbic acid biosynthetic process; GO:0046854//phosphatidylinositol phosphorylation; GO:0046855//inositol phosphate dephosphorylation	GO:0005829//cytosol; GO:0005886//plasma membrane	GO:0000287//magnesium ion binding; GO:0008934//inositol monophosphate 1-phosphatase activity; GO:0010347//L-galactose-1-phosphate phosphatase activity; GO:0052832//inositol monophosphate 3-phosphatase activity; GO:0052833//inositol monophosphate 4-phosphatase activity	K10047 inositol-phosphate phosphatase / L-galactose 1-phosphate phosphatase [EC:3.1.3.25 3.1.3.93] |	http://www.genome.jp/dbget-bin/www_bget?cmo:103501724
Cla97C01G010350	12343	59.3447	15828	55.4662	11925	56.6517	17070	63.9072	Cla97Chr01	15390274	15400518	vesicle-fusing atpase	GO:0006891//intra-Golgi vesicle-mediated transport; GO:0043001//Golgi to plasma membrane protein transport; GO:0048211//Golgi vesicle docking	GO:0005773//vacuole; GO:0005795//Golgi stack; GO:0005886//plasma membrane; GO:0009506//plasmodesma	GO:0005524//ATP binding; GO:0016887//ATPase activity	K06027 vesicle-fusing ATPase [EC:3.6.4.6] | (RefSeq) vesicle-fusing ATPase	http://www.genome.jp/dbget-bin/www_bget?cmo:103501723
Cla97C01G010370	1057	4.70301	813	2.63653	460	2.02233	668	2.31437	Cla97Chr01	15469871	15472069	Pentatricopeptide repeat-containing protein At5g64320, mitochondrial	-	-	-	no KO assigned | (RefSeq) pentatricopeptide repeat-containing protein At5g64320, mitochondrial-like	http://www.genome.jp/dbget-bin/www_bget?cmo:103501721
Cla97C01G010380	2291	33.2084	1221	12.8997	928	13.2912	1290	14.5602	Cla97Chr01	15474225	15475698	ras-related protein raba5a	GO:0007264//small GTPase mediated signal transduction	GO:0005774//vacuolar membrane; GO:0005886//plasma membrane	GO:0005525//GTP binding	K07904 Ras-related protein Rab-11A | (RefSeq) ras-related protein RABA5a	http://www.genome.jp/dbget-bin/www_bget?cmo:103501722
Cla97C01G010390	7362	50.1262	5441	27.0016	3215	21.6293	4726	25.0563	Cla97Chr01	15673770	15676917	heterogeneous nuclear ribonucleoprotein 1-like	-	-	GO:0000166//nucleotide binding; GO:0003676//nucleic acid binding	K14411 RNA-binding protein Musashi | (RefSeq) heterogeneous nuclear ribonucleoprotein 1	http://www.genome.jp/dbget-bin/www_bget?cmo:103501720
Cla97C01G010400	209	5.54174	122	2.35777	60	1.57197	104	2.14727	Cla97Chr01	15677002	15682495	-	-	-	-	-	-
Cla97C01G010410	1120	12.6832	923	7.61825	754	8.43678	994	8.76502	Cla97Chr01	15717021	15719663	thymidine kinase a-like	GO:0009157//deoxyribonucleoside monophosphate biosynthetic process; GO:0016310//phosphorylation; GO:0046104//thymidine metabolic process; GO:0071897//DNA biosynthetic process	-	GO:0004797//thymidine kinase activity; GO:0005524//ATP binding	K00857 thymidine kinase [EC:2.7.1.21] | (RefSeq) thymidine kinase a-like	http://www.genome.jp/dbget-bin/www_bget?cmo:103501719
Cla97C01G010420	2861	92.385	2684	63.1694	1908	60.8772	2660	66.8836	Cla97Chr01	15739566	15739959	nadh-ubiquinone oxidoreductase kda subunit	GO:0032981//mitochondrial respiratory chain complex I assembly	GO:0005747//mitochondrial respiratory chain complex I; GO:0016021//integral component of membrane	-	no KO assigned | (RefSeq) NADH-ubiquinone oxidoreductase 20.9 kDa subunit	http://www.genome.jp/dbget-bin/www_bget?cmo:103501718
Cla97C01G010440	540	14.4357	12	0.233812	20	0.528285	18	0.37469	Cla97Chr01	15803185	15804722	glucan endo- -beta-glucosidase 4-like	-	GO:0046658//anchored component of plasma membrane	GO:0004553//hydrolase activity, hydrolyzing O-glycosyl compounds; GO:0030247//polysaccharide binding	no KO assigned | (RefSeq) PLASMODESMATA CALLOSE-BINDING PROTEIN 5-like	http://www.genome.jp/dbget-bin/www_bget?cmo:103501716
[truncated: 18,804 more rows]

## Sheet: Exp.2
GeneID	DAP10-2_counts	DAP10-2_fpkm	DAP18-2_counts	DAP18-2_fpkm	DAP26-2_counts	DAP26-2_fpkm	DAP34-2_counts	DAP34-2_fpkm	Chr	Start	End	Description	Biological Process	Cellular Component	Molecular Function	KO_ID(KO_name)	KEGG_Pathway
[truncated: 19,743 more rows]

[truncated: 7 more sheets: Exp.3, DAP18vsDAP10_Up, DAP18vsDAP10_Down, DAP26vsDAP18_Up, DAP26vsDAP18_Down, DAP34vsDAP26_Up, DAP34vsDAP26_Down]
