# Supplementary material for: Quantitative Transcriptomic and Proteomic Analysis of Fruit Development and Ripening in Watermelon (Citrullus lanatus)
Source: Front Plant Sci. 2022 Mar 22;13:818392. doi: 10.3389/fpls.2022.818392 (PMC8980866; doi:10.3389/fpls.2022.818392)
Supplement: Supplementary file 3 [file Table_2.XLSX]

## Sheet: Identified proteins
Protein accession	Protein description	Gene name	MW [kDa]	DAP10_1	DAP18_1	DAP34_1	DAP34_2	DAP34_3	DAP26_1	DAP26_2	DAP26_3	DAP10_2	DAP18_2	DAP10_3	DAP18_3	DAP18_26_34/DAP10 Ratio	DAP18_26_34/DAP10 P value	DAP18_26/DAP10 Ratio	DAP18_26/DAP10 P value	DAP18/DAP10 Ratio	DAP18/DAP10 P value	DAP26_34/DAP10 Ratio	DAP26_34/DAP10 P value	DAP26_34/DAP18 Ratio	DAP26_34/DAP18 P value	DAP26/DAP10 Ratio	DAP26/DAP10 P value	DAP26/DAP18 Ratio	DAP26/DAP18 P value	DAP34/DAP10 Ratio	DAP34/DAP10 P value	DAP34/DAP18 Ratio	DAP34/DAP18 P value	DAP34/DAP26 Ratio	DAP34/DAP26 P value
Cla97C01G000010.1	hypothetical protein	--	26.9	1.057	0.977	0.943	0.999	0.988	1.051	1.034	0.991	1.102	0.828	1.047	0.927	0.909	0.0460868	0.906	0.0967447	0.852	0.0341624	0.937	0.0338581	1.099	0.0438092	0.959	0.153072	1.126	0.0805906	0.914	0.0189729	1.072	0.237698	0.953	0.122382
Cla97C01G000040.1	NPL4-like protein 1	--	46.2	0.776	1.056	1.153	1.112	1.086	1.003	1.036	1.042	0.737	1.073	0.756	1.109	1.421	1.201e-07	1.392	1.63369e-06	1.427	6.76534e-05	1.417	1.28781e-05	0.993	0.817182	1.358	8.7655e-05	0.952	0.0565349	1.477	6.98848e-05	1.035	0.204743	1.088	0.0164125
Cla97C01G000050.1	RING-H2 zinc finger protein RHA2a, putative	--	28.7	1.057	1.063	0.827	0.925	1.001	1.02	0.989	0.884	1.011	1.074	1.117	1.053	0.925	0.177513	0.955	0.350085	1.002	0.939639	0.886	0.0522927	0.885	0.0129668	0.908	0.135947	0.907	0.0856863	0.864	0.0768703	0.863	0.0541088	0.952	0.51071
Cla97C01G000110.1	Heat shock protein 21	--	25.5	0.743	0.763	1.638		2.139	0.787		0.652			0.629	0.58	1.594	0.424613	1.014	0.938431	0.979	0.880659	1.901	0.288361	1.942	0.272476	1.049	0.745717	1.071	0.699874	2.753	0.0235279	2.812	0.032542	2.625	0.0276984
Cla97C01G000120.1	ABC transporter A family member 1	--	7.9	1.031	0.877	1.018	1.007	0.956	1.073	1.183	1.164	0.914	0.896	0.961	0.919	1.043	0.585052	1.052	0.524345	0.926	0.114243	1.101	0.131588	1.189	0.0128592	1.177	0.0241452	1.27	0.0019591	1.026	0.545881	1.107	0.012587	0.872	0.018884
Cla97C01G000130.1	Reticulocyte-binding 2 a	--	96.3	1.197	0.942	0.96	0.96	0.937	0.933	0.983	0.949	1.119	0.963	1.265	0.98	0.801	1.1962e-06	0.803	7.48503e-05	0.806	0.00447821	0.799	5.57284e-05	0.992	0.558704	0.8	0.00454823	0.993	0.731129	0.798	0.00348772	0.99	0.52729	0.997	0.887205
Cla97C01G000170.1	Ubiquitin	--	14.7	1.056	1.26	0.686	0.631	0.943	0.998	1.029	1.046	1.093	1.247	1.079	0.96	0.909	0.417304	1.013	0.919973	1.074	0.515083	0.826	0.15741	0.769	0.100389	0.952	0.0444388	0.886	0.277162	0.7	0.038866	0.652	0.0450411	0.735	0.0588825
Cla97C01G000200.1	6-phosphogluconolactonase, putative	--	34.8	0.959	1.048	0.932	0.944	0.949	1.064	1.021	1.038	0.987	1.033	0.973	1.04	1.036	0.298475	1.07	0.0002605	1.069	0.00196623	1.019	0.505604	0.953	0.0856752	1.07	0.00983223	1.001	0.969628	0.968	0.0297782	0.905	0.000125577	0.905	0.00158681
Cla97C01G000230.1	cytochrome b5	--	15.2	1.285	0.913	0.638	0.649	0.592	1.091	1.114	1.108	1.289	0.941	1.325	0.923	0.681	0.0214882	0.781	0.00113529	0.712	1.33943e-05	0.666	0.0171447	0.935	0.439108	0.85	0.000148247	1.193	8.26427e-05	0.482	1.65525e-05	0.677	0.000188532	0.567	3.9627e-05
Cla97C01G000240.1	ATPase family AAA domain-containing protein 1-like	--	43.2	1.069	0.974	0.918	1.052	0.847	1.028	0.893	0.915	1.084	0.971	1.246	0.993	0.843	0.00565893	0.849	0.00852694	0.864	0.0440556	0.832	0.0172851	0.962	0.437295	0.834	0.0508463	0.965	0.445566	0.829	0.0769232	0.959	0.509464	0.993	0.913792
Cla97C01G000270.1	Major facilitator superfamily protein	--	50.3	1.525	0.953	0.809	0.814	0.842	0.711	0.753	0.811	1.408	0.971	1.405	0.923	0.583	7.39556e-06	0.59	5.67551e-05	0.656	0.000165745	0.546	1.66327e-06	0.832	0.00201103	0.524	0.000157803	0.799	0.0052638	0.568	4.5071e-05	0.866	0.00173305	1.084	0.111661
Cla97C01G000290.1	Protein yippee-like	--	12.3	0.407	1.253	0.705	0.817		1.635	1.532		0.703	0.947			2.069	0.0470632	2.418	0.0225795	1.982	0.146504	2.112	0.119286	1.066	0.986287	2.853	0.0587464	1.44	0.121611	1.371	0.341934	0.692	0.149787	0.481	0.0118087
Cla97C01G000300.1	Impaired sucrose induction 1-like protein	--	33.3	0.883	0.997	1.01	1.114	1.048	1.11	1.104	0.943	0.792	0.991	1.024	0.986	1.149	0.0221448	1.136	0.0755871	1.102	0.240666	1.172	0.0359691	1.064	0.173698	1.17	0.156816	1.062	0.34786	1.175	0.105492	1.067	0.0912933	1.005	0.916998
Cla97C01G000350.1	importin subunit beta-1-like	--	96.3	0.921	0.986	1.225	1.332	1.165	0.758	0.822	0.862	0.873	0.98	0.973	0.979	1.097	0.508385	0.973	0.669133	1.064	0.113827	1.114	0.436254	1.047	0.830305	0.883	0.0623109	0.829	0.00739435	1.345	0.00410131	1.264	0.00401821	1.524	0.0014746
Cla97C01G000370.1	Acyl-CoA-binding domain-containing protein 2	--	38.9	0.859	0.951	1.36	1.309	1.268	0.822	0.865	0.897	0.849	1.012	0.864	0.967	1.225	0.131021	1.072	0.0868119	1.139	0.00252091	1.268	0.0740463	1.113	0.420405	1.005	0.883298	0.882	0.0159913	1.531	3.43715e-05	1.344	0.000424772	1.524	0.00020241
Cla97C01G000390.1	importin subunit beta-1-like	--	96.5	0.861	0.939	1.563	1.684	1.33	0.654	0.641	0.801	0.834	0.855	0.91	0.959	1.206	0.551497	0.931	0.454969	1.057	0.277318	1.281	0.395027	1.212	0.559999	0.805	0.0425633	0.761	0.0252995	1.757	0.00165372	1.663	0.00294698	2.184	0.00142446
Cla97C01G000460.1	protein DEFECTIVE IN MERISTEM SILENCING 3-like isoform X1	--	49.1	1.279	0.988	0.69	0.671	0.719	0.983	1.005	0.844	1.288	1.079	1.052	1.073	0.742	0.0273028	0.825	0.0271252	0.868	0.127508	0.679	0.010976	0.782	0.0156352	0.783	0.0472101	0.902	0.163492	0.575	0.00136501	0.662	0.000294364	0.734	0.00635041
Cla97C01G000470.1	Dipeptidyl peptidase 9	--	87.5	0.493	1.014	1.374	1.268	1.345	1.102	1.017	1.014	0.721	1.005	0.655	0.971	1.803	0.000157331	1.638	0.000361521	1.6	0.0137163	1.905	0.000641583	1.191	0.0307529	1.676	0.0107914	1.048	0.202401	2.133	0.00273113	1.333	0.000467516	1.273	0.00266956
Cla97C01G000480.1	Pectinesterase	--	65.6	0.829	1.395	0.655	0.596	0.731	1.099	1.149	1.099	0.666	1.578	0.763	1.342	1.424	0.179624	1.697	0.00109305	1.911	0.00127522	1.18	0.361339	0.617	0.00674071	1.482	0.00373036	0.776	0.00785082	0.878	0.209514	0.459	0.000526074	0.592	0.000975159
Cla97C01G000490.1	protein BOBBER 1	--	36.4	0.826	0.901	1.215	1.146	1.166	1.129	1.145	1.085	0.783	0.936	0.785	0.92	1.343	0.00189478	1.277	0.00222484	1.152	0.00236342	1.438	1.74847e-06	1.249	3.03577e-05	1.403	0.000139811	1.218	0.000538826	1.473	9.44929e-05	1.279	0.000278233	1.05	0.108481
Cla97C01G000500.1	Zinc finger protein CONSTANS-LIKE 5	--	31.9	1.434	0.712	0.953	1.009	1.021	0.902	0.855	0.837	1.408	0.727	1.4	0.742	0.61	3.43935e-06	0.563	2.0323e-05	0.514	1.153e-06	0.657	3.90955e-05	1.279	0.000505581	0.612	3.01572e-05	1.189	0.00236786	0.703	9.65492e-05	1.368	0.000212892	1.15	0.0104958
Cla97C01G000510.1	zinc finger CCCH domain-containing protein 13-like isoform X2	--	125.7	1.709	0.821	0.701	0.785		0.77	0.957		1.445	0.814			0.512	0.000233285	0.533	0.00191961	0.518	0.0161259	0.509	0.0036144	0.983	0.817809	0.548	0.0478979	1.056	0.697348	0.471	0.0176935	0.909	0.229058	0.86	0.355734
Cla97C01G000540.1	Spermidine synthase	--	40.2	0.951	0.901	1.137	1.086	1.205	1.011	0.988	0.984	0.938	0.988	0.977	0.834	1.062	0.434641	0.995	0.887073	0.95	0.348915	1.118	0.0663841	1.177	0.0284342	1.041	0.051961	1.095	0.132991	1.196	0.00530371	1.259	0.0157126	1.149	0.0114774
Cla97C01G000590.1	ATP-dependent zinc metalloprotease FTSH 5, mitochondrial	--	90.9	0.834	0.755	1.257	0.957		1.154	0.957		1.171	0.915			0.997	0.987907	0.943	0.754896	0.833	0.468384	1.079	0.601404	1.295	0.0970611	1.053	0.781133	1.264	0.222461	1.104	0.679328	1.326	0.238299	1.049	0.8202
Cla97C01G000600.1	Polypyrimidine tract binding protein, putative	--	48.6	1.159	1.133	0.771	0.775	0.757	0.889	1.041	0.967	1.197	0.988	1.099	1.176	0.82	0.0631744	0.896	0.121406	0.954	0.449931	0.753	0.00929975	0.789	0.0277034	0.838	0.0268182	0.879	0.139451	0.667	9.76795e-05	0.699	0.00263466	0.795	0.00788329
Cla97C01G000610.1	Polypyrimidine tract-binding-like protein, putative	--	33.1	0.577	1.023	1.247	1.15	1.219	1.153	1.246	1.258	0.491	1.113	0.457	1.067	2.29	4.42173e-08	2.249	5.95277e-06	2.1	0.000519061	2.385	5.88072e-07	1.135	0.00327587	2.398	0.000292037	1.142	0.0227966	2.371	0.000287661	1.129	0.0240149	0.989	0.777102
Cla97C01G000680.1	ubiquitin-conjugating enzyme E2 10-like	--	16.6	0.915	1.225	0.795	0.783	0.748	1.066	1.006	0.998	0.96	1.251	0.924	1.331	1.096	0.592598	1.228	0.0094197	1.36	0.00044355	0.964	0.502958	0.709	0.00173826	1.097	0.0222048	0.806	0.00268796	0.831	0.00138928	0.611	9.08673e-05	0.758	0.000557839
Cla97C01G000700.1	myosin IC heavy chain	--	25.5	1.157	1.089	0.789	0.891	0.881	0.965	1.015	0.983	1.082	1.012	1.078	1.058	0.873	0.0470527	0.923	0.0346697	0.952	0.195123	0.833	0.0140917	0.874	0.0468283	0.893	0.0146034	0.938	0.0696391	0.772	0.00450972	0.811	0.00887371	0.864	0.0239199
Cla97C01G000740.1	Proline-rich cell wall-like protein	--	24.5	0.972	1.045	0.903	0.908	0.942	1.074	1.041	0.966	0.985	1.046	1.017	1.03	1.004	0.963172	1.043	0.11528	1.049	0.0278234	0.981	0.640772	0.935	0.148799	1.036	0.369488	0.987	0.685853	0.926	0.0149806	0.882	0.000895784	0.894	0.030658
Cla97C01G000780.1	acidic endochitinase-like	--	30.9	1.474	0.805	0.916	1.026	1.023	0.806	0.797	0.883	1.324	0.79	1.349	0.745	0.626	5.88755e-05	0.582	2.47103e-06	0.564	0.000146116	0.657	0.00049336	1.165	0.0654212	0.599	0.000382875	1.062	0.207636	0.715	0.0025382	1.267	0.00584785	1.193	0.0236605
Cla97C01G000930.1	trafficking protein particle complex subunit 1	--	19.2	1.058	0.996	0.952	1.008	0.969	1.035	0.993	1.009	1.021	1.007	1.064	0.988	0.95	0.00927948	0.959	0.0151291	0.952	0.0244429	0.949	0.033878	0.997	0.874086	0.966	0.124311	1.015	0.317221	0.932	0.0293235	0.979	0.298808	0.964	0.154817
Cla97C01G000940.1	60S ribosomal protein L9	--	21.8	1.028	0.945	0.923		0.915	1.104		0.963			1.307	0.973	0.831	0.05636	0.853	0.166092	0.821	0.257407	0.836	0.150082	1.018	0.830242	0.885	0.486015	1.078	0.40792	0.787	0.193025	0.958	0.108029	0.889	0.234735
Cla97C01G000950.1	60S ribosomal protein L9	--	21.9	1.45	0.937	0.634	0.737		0.994	0.986		1.347	0.915			0.62	0.0118255	0.685	0.000544256	0.662	0.00872613	0.599	0.0346153	0.905	0.517931	0.708	0.011359	1.069	0.0334323	0.49	0.0134546	0.74	0.0576471	0.692	0.0390111
Cla97C01G001000.1	Pectin lyase superfamily protein	--	55.5	1.533	0.831	0.811	0.666	0.748	0.824	0.656	0.751	1.922	0.756	1.764	0.738	0.433	8.42e-08	0.436	5.32107e-06	0.445	0.000430413	0.427	6.86075e-06	0.958	0.490531	0.427	0.000809459	0.96	0.588761	0.426	0.000617511	0.957	0.534951	0.997	0.986349
Cla97C01G001010.1	Site-determining protein	--	35.5				1.173			1.019		0.829	0.979			1.275		1.205		1.181		1.322		1.12		1.229		1.041		1.415		1.198		1.151
Cla97C01G001080.1	30S ribosomal protein S9	--	44.4				1.005			0.834		1.252	0.91			0.732		0.696		0.727		0.734		1.01		0.666		0.916		0.803		1.104		1.205
Cla97C01G001240.1	transmembrane protein 120 homolog	--	41.6
Cla97C01G001250.1	S-adenosyl-L-methionine-dependent methyltransferases superfamily protein	--	73	1.711	0.869	0.725	0.827	0.881	0.782	0.814	0.914	1.464	0.813	1.271	0.934	0.567	5.7994e-06	0.576	0.000112772	0.588	0.0051997	0.556	0.0001095	0.945	0.335121	0.565	0.00440738	0.959	0.532942	0.547	0.00440044	0.93	0.349066	0.969	0.68603
Cla97C01G001270.1	Ring finger protein, putative	--	20.1	0.577	1.579	0.612	0.644		1.232	1.189		0.609	1.557			1.915	0.114674	2.343	0.00177688	2.644	0.000820814	1.55	0.247972	0.586	0.108364	2.041	0.00204251	0.772	0.00539754	1.059	0.26214	0.401	0.000832818	0.519	0.00223192
Cla97C01G001290.1	Alcohol dehydrogenase, putative	--	38.5	0.608	1.063	1.142	1.165	1.11	1.177	1.254	1.247	0.46	1.068	0.639	1.032	2.003	1.03071e-06	2.004	7.14474e-05	1.853	0.00366633	2.078	1.93508e-05	1.122	0.00651241	2.155	0.0017297	1.163	0.00278064	2.002	0.00241868	1.08	0.0119904	0.929	0.0407937
Cla97C01G001320.1	alpha-L-fucosidase 1-like	--	55.3	1.058	0.984	0.962	0.905	0.912	0.923	0.965	1.03	1.036	1.082	1.03	1.073	0.943	0.162278	0.969	0.270744	1.005	0.906163	0.912	0.0158894	0.907	0.0279192	0.934	0.1032	0.93	0.17189	0.89	0.00491497	0.885	0.0278753	0.952	0.26504
Cla97C01G001380.1	50S ribosomal protein L11, chloroplastic	--	24.7	1.386	0.887	0.836	0.885		0.892	1.003		1.261	0.851			0.674	0.000283701	0.686	0.00333761	0.657	0.0147748	0.683	0.00399434	1.04	0.557941	0.716	0.047058	1.09	0.305163	0.65	0.0160833	0.99	0.802758	0.908	0.282379
Cla97C01G001430.1	Starch synthase, chloroplastic/amyloplastic	--	74.2	1.11	1.03	0.891	0.801	0.621	0.969	0.849	0.851	1.375	0.983	1.417	1.111	0.692	0.00646224	0.742	0.00804267	0.801	0.0618959	0.638	0.00331356	0.797	0.0408721	0.684	0.0131349	0.854	0.0486617	0.593	0.0160242	0.74	0.051351	0.867	0.258029
Cla97C01G001440.1	glucan endo-1,3-beta-glucosidase 11	--	44.5	2.198	0.595	0.595	0.385	0.441	0.613	0.424	0.493	2.64	0.55	2.406	0.659	0.219	1.15455e-07	0.23	1.84765e-06	0.249	4.83422e-05	0.204	2.71288e-06	0.818	0.112909	0.211	0.000196046	0.848	0.218889	0.196	0.000293698	0.788	0.142758	0.929	0.660379
Cla97C01G001450.1	ubiquitin carboxyl-terminal hydrolase 9	--	103.8	0.857	1.133	1.066	1.1		0.944	0.849		0.941	1.11			1.15	0.174208	1.122	0.36346	1.247	0.0434103	1.101	0.380976	0.883	0.218767	0.997	0.969031	0.799	0.0529658	1.205	0.06294	0.966	0.202913	1.208	0.0750983
Cla97C01G001530.1	embryogenesis-associated protein EMB8	--	46.5	0.984	1	0.971	1.111	1.064	1.03	0.922	0.965	1.068	0.906	1.012	0.902	0.965	0.427424	0.934	0.101781	0.916	0.101016	0.989	0.793026	1.08	0.151105	0.952	0.28396	1.039	0.458001	1.027	0.612935	1.12	0.0952379	1.079	0.21573
Cla97C01G001570.1	Phosphoribosylformylglycinamidine cyclo-ligase	--	42.7	1.194	0.953	0.951	0.908	0.924	0.925	0.945	0.914	1.204	0.931	1.21	0.916	0.773	3.75455e-10	0.774	4.47081e-08	0.776	3.09151e-05	0.771	7.02985e-08	0.994	0.668545	0.772	1.59493e-05	0.994	0.724842	0.771	5.01682e-05	0.994	0.746446	1	0.9799
Cla97C01G001590.1	Metal-dependent protein hydrolase	--	41.7	1.363	0.925	0.829	0.831	0.873	0.909	0.915	0.863	1.257	0.92	1.374	0.948	0.669	2.13627e-07	0.686	1.93507e-06	0.699	0.00028132	0.653	2.81821e-06	0.934	0.0339581	0.673	0.00030786	0.962	0.132721	0.634	0.000161323	0.907	0.00699822	0.943	0.0779979
Cla97C01G001620.1	plant UBX domain-containing protein 10	--	51.8	0.789	0.967	1.348	1.172	1.225	0.912	0.929	0.873	0.892	0.929	0.913	0.989	1.201	0.0948185	1.079	0.0913357	1.112	0.0914646	1.245	0.0491359	1.119	0.246937	1.046	0.391667	0.941	0.0783215	1.444	0.00388811	1.298	0.00454689	1.38	0.00208887
Cla97C01G001640.1	Dof zinc finger protein	--	32.8	1.591	1.014	0.657	0.688		0.739	0.874		1.37	1.068			0.567	0.00992469	0.624	0.0223656	0.703	0.047588	0.499	0.00261417	0.71	0.0217349	0.545	0.0324917	0.775	0.0986754	0.454	0.00975106	0.646	0.00625171	0.834	0.176716
Cla97C01G001700.1	Coatomer subunit gamma-1	--	13.7	1.042	1.064	0.826	0.631	0.67	1.068	0.975	1.053	1.017	1.377	1.019	1.258	0.966	0.692635	1.104	0.276278	1.202	0.0787985	0.848	0.1044	0.706	0.0411765	1.006	0.870593	0.837	0.0984278	0.691	0.0101121	0.575	0.00756557	0.687	0.0115586
Cla97C01G001730.1	UDP-glucose 4-epimerase family protein	--	38.2	1.87	0.832	0.537	0.625	0.551	0.747	0.737	0.722	1.825	0.826	1.842	0.84	0.386	2.91155e-06	0.425	2.35898e-07	0.451	8.19671e-08	0.354	1.01055e-05	0.784	0.00891829	0.398	1.83822e-07	0.883	0.000352261	0.309	1.57268e-05	0.686	0.00129319	0.777	0.00599487
Cla97C01G001750.1	GDSL esterase/lipase	--	39	1.207	1.055	0.78	0.79		0.958	0.851		1.265	1.094			0.745	0.0326443	0.801	0.0568055	0.869	0.042138	0.683	0.00602162	0.786	0.0271554	0.732	0.0388375	0.842	0.106983	0.635	0.00286017	0.731	0.00373676	0.868	0.143182
Cla97C01G001780.1	Glutaredoxin	--	39	0.479	1.021	0.991			1.509							2.45		2.641		2.132		2.61		1.224		3.15		1.478		2.069		0.971		0.657
Cla97C01G001870.1	Heat shock binding protein 70, ER luminal	--	73.4	0.921	0.86	1.482	1.503	1.552	0.798	0.823	0.783	0.913	0.833	0.913	0.83	1.148	0.617581	0.897	0.000933376	0.918	0.00186192	1.263	0.25257	1.376	0.117299	0.875	0.000836132	0.953	0.0580508	1.652	3.58493e-06	1.798	4.95446e-06	1.887	5.78096e-06
Cla97C01G001880.1	Glutamine-dependent NAD(+) synthetase	--	80.4	0.824	0.995	1.209	1.118	1.038	0.979	0.898	1.031	1.006	0.989	0.897	1.034	1.136	0.0541312	1.087	0.123333	1.107	0.153602	1.15	0.0964263	1.039	0.599386	1.066	0.401975	0.964	0.416981	1.234	0.0435859	1.115	0.0812272	1.157	0.0711756
Cla97C01G001890.1	ABC transporter F family member 3	--	79.1	0.764	0.629	1.906	1.877	1.381	0.688	0.652	0.903	0.802	0.611	0.945	0.816	1.256	0.650144	0.856	0.159027	0.819	0.142697	1.475	0.202016	1.801	0.0566201	0.893	0.375619	1.091	0.56579	2.057	0.00437812	2.512	0.00275236	2.302	0.00459405
Cla97C01G001900.1	PHD finger family protein	--	46.2	1.39	0.519	1.377	1.335	1.391	0.714	0.787	0.718	1.436	0.442	1.386	0.505	0.616	0.0588399	0.437	0.000284554	0.348	3.16661e-05	0.75	0.0606465	2.156	0.00251885	0.527	4.39702e-05	1.514	0.00210679	0.974	0.193114	2.799	3.56234e-05	1.849	5.40643e-05
Cla97C01G001910.1	Uridine kinase-like 3	--	34.7	0.913	0.955	1.001	1.054	1.025	1.129	1.166	1.102	0.858	0.952	0.9	0.962	1.166	0.00831402	1.173	0.00878627	1.074	0.0195266	1.212	0.0013369	1.129	0.00395219	1.272	0.000642828	1.184	0.000533475	1.153	0.00401177	1.074	0.0096884	0.907	0.011467
Cla97C01G001950.1	Trehalase	--	68.6	0.738	0.914	1.352	1.357	1.395	1.118	1.067	1.036	0.634	0.914	0.597	0.944	1.709	0.000653884	1.522	0.000379049	1.408	0.00567116	1.86	0.000256425	1.321	0.00401857	1.636	0.00176731	1.162	0.00371018	2.084	0.000319557	1.481	1.14262e-05	1.274	0.000562917
Cla97C01G002000.1	Pectin lyase-like superfamily protein	--	48.8	1.868	0.771	0.633	1.114	0.943	0.728	0.959	0.78	1.048	0.879	1.412	0.741	0.581	0.00282497	0.561	0.00325339	0.552	0.0312355	0.596	0.0180594	1.078	0.654055	0.57	0.0438158	1.032	0.795651	0.622	0.115126	1.125	0.621989	1.09	0.739784
Cla97C01G002210.1	Reticulon-like protein	--	28.9	0.736	1.013	1.266	1.287	1.283	0.998	0.988	1.009	0.664	1.069	0.676	1.022	1.595	7.40028e-05	1.469	1.73685e-06	1.495	0.000357099	1.645	0.000122001	1.1	0.179815	1.443	0.00034163	0.965	0.115793	1.848	4.40272e-05	1.236	0.000260845	1.281	6.17341e-06
Cla97C01G002380.1	Heavy metal-associated domain containing protein, expressed	--	14.6
Cla97C01G002420.1	Monodehydroascorbate reductase	--	54.1	1.125	1.019	0.855	0.838	0.856	0.961	0.975	0.949	1.129	1.023	1.147	1.042	0.835	0.00453298	0.878	0.000188044	0.907	0.000423713	0.799	0.000356259	0.881	0.00518501	0.848	7.42692e-05	0.935	0.00304298	0.749	5.93875e-06	0.827	4.03192e-05	0.884	0.000287207
Cla97C01G002440.1	40S ribosomal protein S10-1	--	19.8	2.08	1.252	0.162	0.102	0.064	0.506	0.509	0.487	2.11	1.279	2.145	1.303	0.298	0.0338574	0.421	0.00565795	0.605	4.21829e-06	0.144	0.00191101	0.239	0.00575372	0.237	1.02416e-07	0.392	8.18702e-07	0.052	0.000349461	0.086	0.000706561	0.218	0.00405303
Cla97C01G002470.1	Mitogen-activated protein kinase	--	44	1.073	1.156	0.896	0.791	0.767	0.895	0.973	0.926	1.145	1.094	1.142	1.166	0.86	0.110094	0.924	0.150982	1.017	0.599788	0.781	0.00322908	0.768	0.00224093	0.832	0.0046013	0.818	0.00305479	0.73	0.00371488	0.718	0.0029684	0.878	0.0694167
Cla97C01G002590.1	Beta-adaptin-like protein	--	100	0.933	0.848	1.526	1.504	1.354	0.721	0.675	0.734	0.937	0.863	1.004	0.873	1.055	0.978808	0.82	0.00552035	0.899	0.0137256	1.133	0.725471	1.26	0.352273	0.741	0.00100466	0.824	0.00195285	1.525	0.000696341	1.697	0.000166508	2.058	9.2514e-05
Cla97C01G002600.1	RING/U-box superfamily protein, putative	--	23.4
Cla97C01G002610.1	ubiquitin-conjugating enzyme E2 4-like	--	20.9	1.371	1.243	0.583	0.676	0.622	0.803	0.794	0.865	1.389	1.113	1.283	1.23	0.654	0.0224366	0.748	0.014815	0.887	0.048392	0.537	7.76306e-05	0.606	0.00118299	0.609	0.000168008	0.687	0.00105965	0.465	0.000100642	0.525	0.000310481	0.764	0.00590465
Cla97C01G002630.1	Aminopeptidase N	--	110.7	0.84	1.093	1.369	1.338	1.313	0.702	0.731	0.743	0.844	1.074	0.868	1.064	1.231	0.298131	1.059	0.686612	1.266	5.27832e-05	1.214	0.333717	0.959	0.548622	0.853	0.00127113	0.673	2.9069e-05	1.575	8.76175e-06	1.244	0.000110776	1.847	7.77121e-06
Cla97C01G002640.1	BTB/POZ domain-containing protein	--	50.9	1.125	0.957	0.946	1.053	0.87	0.971	0.951	0.987	1.098	0.943	1.085	1.058	0.88	0.00495823	0.887	0.00243095	0.894	0.0399701	0.873	0.00859143	0.977	0.605041	0.879	0.00105419	0.983	0.702195	0.867	0.0611388	0.97	0.650399	0.986	0.780295
Cla97C01G002660.1	Aquaporin 1	--	30.6	1.118	1.116	0.696	0.682	0.644	1.012	1.113	1.057	1.122	1.109	1.143	1.098	0.84	0.19681	0.961	0.136109	0.982	0.098507	0.769	0.0373583	0.783	0.0460464	0.941	0.0940415	0.958	0.189169	0.598	2.89737e-05	0.608	3.06225e-05	0.635	0.000229334
Cla97C01G002710.1	Phosphatidylinositol N-acetyglucosaminlytransferase subunit P-related	--	88.9	1.02	1.113	0.523	0.471		1.345	1.404		1.08	1.045			0.937	0.686892	1.168	0.244908	1.028	0.588645	0.891	0.616905	0.867	0.579176	1.309	0.0171416	1.274	0.0238839	0.473	0.00628481	0.461	0.00614477	0.362	0.00307364
Cla97C01G002730.1	GMP synthase, putative	--	59.3	1.402	0.999	0.757	0.701	0.771	0.924	0.922	0.923	1.313	1.001	1.318	1.026	0.663	0.000534304	0.718	1.95746e-05	0.75	0.000234421	0.62	7.81119e-05	0.826	0.0106495	0.687	6.03795e-05	0.915	0.000498569	0.553	8.00711e-05	0.737	0.000544161	0.805	0.00171887
Cla97C01G002740.1	Tyrosine--tRNA ligase	--	44	0.824	1.092	0.929	0.953	0.926	1.137	1.153	1.103	0.802	1.072	0.846	1.048	1.269	0.00108236	1.336	5.52231e-06	1.299	0.000176621	1.254	0.00263245	0.965	0.407469	1.373	9.70442e-05	1.056	0.0362716	1.136	0.00204686	0.874	0.000852346	0.828	0.000288277
Cla97C01G002810.1	Bromo-adjacent homology (BAH) domain-containing family protein	--	69.6	0.818	0.897	1.162		1.311	1.123		0.866			0.94	0.883	1.184	0.284382	1.072	0.54722	1.013	0.851852	1.269	0.170584	1.253	0.17636	1.131	0.50902	1.117	0.513066	1.407	0.065447	1.389	0.0329051	1.243	0.257753
Cla97C01G002820.1	glutamate--cysteine ligase, chloroplastic	--	59.1	0.839	0.966	1.135	1.127	1.122	1.008	1.02	1.03	0.858	0.99	0.827	0.972	1.237	0.000301005	1.186	2.177e-05	1.16	0.000334449	1.276	3.92226e-05	1.1	0.00801817	1.212	0.000101336	1.044	0.0108227	1.341	1.27186e-05	1.156	5.74608e-05	1.107	0.00013898
Cla97C01G002830.1	Tubulin beta chain	--	49.8	1.49	0.882	0.814	0.863	0.925	0.745	0.852	0.86	1.236	0.861	1.293	0.843	0.634	1.75265e-06	0.627	4.22864e-05	0.643	0.00162838	0.629	8.20923e-05	0.978	0.601787	0.611	0.00253788	0.95	0.332091	0.647	0.00301211	1.006	0.905168	1.059	0.382689
Cla97C01G002840.1	Kinase family protein	--	54.7	0.898	0.907	1.039	1.073	1.088	1.175	1.121	1.084	0.916	0.903	0.889	0.929	1.149	0.0431064	1.132	0.0578374	1.013	0.347849	1.217	0.00012608	1.201	0.000195845	1.25	0.000869417	1.234	0.00110063	1.184	0.000484419	1.168	0.000667045	0.947	0.11504
Cla97C01G002870.1	AT-hook motif nuclear-localized protein 5	--	35.2	1.829	0.957	0.532			0.681							0.395		0.448		0.523		0.332		0.634		0.372		0.712		0.291		0.556		0.781
Cla97C01G002880.1	Glutathione peroxidase	--	20.3	0.653	1.057	1.051	1.03	1.037	1.225	1.212	1.115	0.681	1.009	0.798	1.036	1.528	1.20592e-05	1.561	0.000202222	1.455	0.00375495	1.564	0.000164337	1.075	0.184902	1.666	0.00164211	1.145	0.0145165	1.462	0.00332676	1.005	0.737235	0.878	0.0129597
Cla97C01G002890.1	Glutathione peroxidase	--	18.4	0.612	0.943	1.27	1.228	1.296	1.183	1.158	1.178	0.656	0.942	0.602	0.926	1.805	3.32048e-05	1.693	4.42903e-05	1.503	0.000111077	1.955	1.42108e-07	1.301	2.75753e-05	1.882	1.99831e-05	1.252	1.39693e-05	2.029	2.08401e-05	1.35	5.78582e-05	1.078	0.0116085
Cla97C01G002900.1	Copper-transporting ATPase, putative	--	105.4	1.529	1.089	0.649			0.733							0.539		0.596		0.712		0.452		0.635		0.479		0.673		0.424		0.596		0.885
Cla97C01G002920.1	4-coumarate--CoA ligase-like 10	--	63.5	0.706	1.135	1.011	1.039	1.021	1.13	1.129	1.188	0.711	1.162	0.699	1.139	1.568	1.83827e-07	1.626	1.91312e-09	1.624	6.5927e-07	1.54	1.19125e-05	0.948	0.101993	1.629	9.95822e-06	1.003	0.879514	1.451	2.41521e-06	0.894	0.000489029	0.891	0.00346889
Cla97C01G002930.1	Threonine dehydratase	--	35.7	1.105	0.927	0.889	0.816	0.849	1.099	0.938	1.036	1.192	1.054	1.141	1.02	0.837	0.0153537	0.883	0.0216044	0.873	0.0366319	0.818	0.022656	0.938	0.381932	0.894	0.0900829	1.024	0.721045	0.743	0.000849364	0.851	0.0248072	0.831	0.0249082
Cla97C01G003070.1	elicitor-responsive protein 3	--	16.6	0.78	1.095	1.107	1.081	1.02	1.043	1.078	1.089	0.841	0.921	0.856	1.115	1.285	6.8679e-05	1.28	0.00104901	1.264	0.0262623	1.296	2.15881e-05	1.025	0.544743	1.296	0.0011554	1.025	0.67231	1.295	0.00230312	1.025	0.698192	0.999	0.971677
Cla97C01G003100.1	UDP-glucose 4-epimerase family protein	--	38.8	0.645	1.265	0.982	0.973	1.012	1.108	1.046	1.112	0.821	1.131	0.713	1.068	1.483	6.7135e-05	1.544	0.000174062	1.59	0.0055849	1.43	0.00041179	0.9	0.0641012	1.499	0.00490767	0.943	0.348682	1.362	0.011544	0.857	0.0405621	0.908	0.0143164
Cla97C01G003140.1	Rhomboid-like protein	--	36.2	0.619	0.813	1.004	0.951	1.03	1.564	1.493	1.517	0.6	0.957	0.583	0.871	1.887	0.0026126	2.002	0.00314094	1.466	0.00164358	2.097	0.000565193	1.431	0.0170625	2.538	1.86762e-06	1.732	0.000360908	1.656	6.59131e-05	1.13	0.0784082	0.653	9.58896e-05
Cla97C01G003260.1	Pleckstrin homology-like domain-containing protein	--	38.4	1.117	0.998	0.719	0.781	0.794	1.073	1.045	1.038	1.057	1.023	1.043	1.053	0.883	0.184363	0.968	0.157902	0.956	0.157718	0.847	0.0584783	0.886	0.128928	0.981	0.46483	1.027	0.226099	0.713	0.000806026	0.746	0.00103579	0.727	0.000585252
Cla97C01G003310.1	3,5-epimerase/4-reductase	--	33.5	1.438	0.841	0.845	0.949	0.927	0.853	0.858	0.896	1.339	0.88	1.315	0.837	0.642	4.62763e-08	0.631	2.53904e-07	0.625	0.000119994	0.651	4.39883e-06	1.041	0.233915	0.637	0.000137257	1.019	0.441684	0.665	0.000797383	1.064	0.192845	1.044	0.340678
Cla97C01G003340.1	protein FAM63A-like	--	78.1	0.916	0.817	1.331	1.456	1.171	0.963	0.86	0.941	0.922	0.757	0.978	0.955	1.095	0.617578	0.94	0.311481	0.898	0.192894	1.194	0.126632	1.329	0.0823595	0.982	0.655741	1.093	0.294115	1.406	0.00716934	1.565	0.00853276	1.432	0.00777573
Cla97C01G003460.1	nudix hydrolase 14, chloroplastic	--	33.9	0.899	0.977	1.022	1.069	1.122	1.104	1.074	1.041	0.849	0.986	0.921	0.931	1.165	0.00289525	1.145	0.0142857	1.084	0.0536738	1.205	0.000189333	1.111	0.00313372	1.206	0.0031327	1.112	0.0123674	1.204	0.00687178	1.11	0.0321477	0.998	0.945796
Cla97C01G003640.1	AT-hook motif nuclear-localized protein 1	--	33.6
Cla97C01G003670.1	ATP-dependent Clp protease proteolytic subunit	--	31.6	1.387	0.974	0.589	0.577	0.699	1.05	0.933	1.027	1.54	0.949	1.315	0.879	0.603	0.00405132	0.685	0.000120623	0.661	0.00175622	0.575	0.00252203	0.87	0.198175	0.71	0.00436049	1.074	0.208598	0.44	0.000421951	0.666	0.0038491	0.62	0.00244714
Cla97C01G003720.1	S-acyltransferase	--	35.1	1.133	1.087	0.899			0.881							0.843		0.868		0.959		0.786		0.819		0.778		0.81		0.793		0.827		1.02
Cla97C01G003740.1	40S ribosomal protein S13-like	--	17.1	1.575	1.059	0.433		0.471	0.888		0.888			1.421	1.043	0.532	0.0606744	0.647	0.00535046	0.702	0.0210129	0.447	0.0437575	0.637	0.159929	0.593	0.00958916	0.845	0.00203461	0.302	0.00306389	0.43	0.00255094	0.509	0.00384693
Cla97C01G003780.1	Amine oxidase	--	81	0.409	1.051	1.303	1.471	1.371	1.125	1.185	1.09	0.369	0.967	0.529	0.993	2.692	2.24227e-06	2.453	1.26642e-05	2.304	0.0015344	2.886	1.34739e-05	1.253	0.0186317	2.601	0.000918099	1.129	0.0246244	3.171	0.000495439	1.377	0.00174557	1.219	0.00990434
Cla97C01G003870.1	(Dimethylallyl)adenosine tRNA methylthiotransferase MiaB	--	27.5	0.923	0.869	1.194	1.056	1.166	1.014	1.151	1.037	0.93	0.863	0.91	0.887	1.114	0.0465026	1.053	0.382853	0.948	0.00677765	1.198	0.00117285	1.263	0.000265328	1.159	0.0210304	1.223	0.00749192	1.236	0.00524032	1.304	0.00235763	1.067	0.29778
Cla97C01G003890.1	Invertase/pectin methylesterase inhibitor family protein	--	23.7	1.944	0.962	0.426	0.681	0.392	0.667	0.863	0.639	1.608	0.987	1.98	0.989	0.398	0.00100894	0.462	0.00045715	0.531	0.000723947	0.332	0.000491991	0.624	0.0264508	0.392	0.00121604	0.738	0.0295348	0.271	0.00194439	0.51	0.0150037	0.691	0.116422
Cla97C01G003900.1	Elongation factor G	--	85.6	1.123	0.763	1.005	1.239	1.206	0.965	0.874	0.833	1.116	0.854	1.069	0.891	0.87	0.155354	0.783	0.00125603	0.758	0.00464643	0.925	0.396742	1.22	0.105061	0.808	0.00945919	1.065	0.372605	1.043	0.603333	1.376	0.0169533	1.291	0.0323842
Cla97C01G003910.1	Vacuolar-processing enzyme	--	54.6	0.409	0.936	1.614	1.829	1.52	0.992	0.955	1.15	0.376	0.84	0.521	0.973	2.759	0.000215283	2.238	3.72482e-05	2.105	0.0021735	3.086	0.000395711	1.466	0.0239187	2.371	0.00153163	1.127	0.175762	3.8	0.00027756	1.805	0.00108966	1.603	0.00388145
Cla97C01G003960.1	monocopper oxidase-like protein SKU5	--	66.2	1.199	0.921	0.985	0.848	0.931	0.903	0.912	0.986	1.279	0.881	1.109	0.917	0.77	2.60301e-05	0.769	0.000146632	0.758	0.00320281	0.776	0.000650528	1.023	0.555813	0.781	0.00773316	1.03	0.403195	0.771	0.0122242	1.017	0.76451	0.987	0.794512
Cla97C01G003970.1	Acid beta-fructofuranosidase, putative	--	76.7	2.034	0.704	0.634	0.771	0.816	0.628	0.713	0.705	1.975	0.541	1.677	0.802	0.37	3.44194e-07	0.36	8.64809e-06	0.36	0.00138462	0.375	3.1061e-06	1.042	0.625926	0.36	0.00014761	1	0.933046	0.391	0.000633756	1.085	0.556356	1.086	0.418496
Cla97C01G003980.1	transaldolase	--	43.6	1.078	1.017	0.899	0.865	0.843	1.028	1.009	1.005	1.09	1.027	1.137	0.989	0.876	0.0180446	0.919	0.000482091	0.918	0.0122958	0.855	0.00535347	0.931	0.0954015	0.92	0.00944316	1.003	0.830031	0.789	0.000661608	0.86	0.00226247	0.857	0.00149276
Cla97C01G003990.1	3-oxoacyl-[acyl-carrier-protein] synthase 3 B	--	42.5	1.022	1.012	0.886	0.929	0.865	1.049	1.095	1.067	0.977	0.957	1.055	0.995	0.966	0.485941	1.011	0.76166	0.971	0.34496	0.964	0.427347	0.994	0.825402	1.051	0.119314	1.083	0.0180152	0.878	0.0129763	0.904	0.0194828	0.835	0.00176132
Cla97C01G004020.1	adenine phosphoribosyltransferase 3-like	--	20.3	1.045	0.897	1.077	0.895		0.981	1.206		0.909	0.99			1.031	0.770812	1.042	0.730375	0.966	0.73139	1.064	0.606499	1.102	0.41053	1.119	0.471224	1.159	0.336672	1.009	0.955371	1.045	0.73357	0.902	0.536973
Cla97C01G004140.1	L-lactate dehydrogenase	--	37.7	2.056	0.762	0.562		0.581	0.643		0.714			1.944	0.762	0.335	3.51208e-05	0.36	8.15494e-05	0.381	0.000842039	0.312	0.000147572	0.82	0.0668531	0.339	0.00299908	0.89	0.154164	0.286	0.000675633	0.75	0.0033196	0.842	0.0901459
Cla97C01G004150.1	Autophagy-related protein	--	13.7	0.872	1.289	0.831		0.935	1.008		1.019			0.855	1.191	1.211	0.179881	1.305	0.0451053	1.436	0.0124904	1.098	0.270245	0.765	0.0221023	1.174	0.00488703	0.817	0.037255	1.023	0.762776	0.712	0.0408219	0.871	0.142493
Cla97C01G004180.1	vesicle-associated protein 1-2	--	26.6	1.125	0.941	0.915	0.911	0.934	0.993	0.932	0.953	1.141	0.989	1.153	0.964	0.832	1.89522e-06	0.844	1.55303e-05	0.846	0.000481398	0.825	2.25979e-05	0.974	0.250614	0.842	0.000971313	0.994	0.82061	0.807	3.38721e-05	0.954	0.0440689	0.959	0.107358
Cla97C01G004220.1	Pectinesterase	--	37.7	1.146	1.154	0.755	0.951	0.967	0.959	0.857	0.912	1.075	1.116	1.074	1.047	0.882	0.123674	0.917	0.127314	1.007	0.868389	0.82	0.0108329	0.814	0.0103733	0.828	0.00827715	0.822	0.0106297	0.811	0.0600994	0.806	0.0594876	0.98	0.782046
Cla97C01G004230.1	Polyadenylate-binding protein 4	--	46.6	1.233	0.992	0.734	0.751	0.613	1.032	1.013	0.933	1.297	1.042	1.351	1.103	0.705	0.0131573	0.788	0.000373705	0.808	0.00623452	0.654	0.0027333	0.809	0.0441667	0.767	0.00287595	0.949	0.298526	0.541	0.000878199	0.669	0.00468779	0.704	0.00772589
Cla97C01G004300.1	Aquaporin-like protein	--	25	1.081	0.874	1.109	1.101	0.975	0.937	0.958	1.003	1.111	0.829	1.179	0.844	0.853	0.0296049	0.808	0.00295428	0.756	0.000730083	0.902	0.058202	1.194	0.00537787	0.86	0.00972939	1.138	0.00704869	0.945	0.303388	1.25	0.00758012	1.099	0.114831
Cla97C01G004310.1	VAN3-binding protein-like	--	51.2	1.013	0.972	0.998		1.003	1.017		1.033			1.083	0.881	0.939	0.210277	0.931	0.274362	0.884	0.172487	0.966	0.224689	1.093	0.04911	0.978	0.592308	1.106	0.176366	0.955	0.304757	1.08	0.253653	0.976	0.0983382
Cla97C01G004320.1	Phosphatidylserine decarboxylase proenzyme 1, mitochondrial	--	49.7	1.139	0.897	1.041	0.956	0.807	0.922	1.095	1.006	1.067	0.882	1.312	0.875	0.804	0.00731384	0.807	0.0146305	0.754	0.0106048	0.828	0.0405114	1.098	0.210491	0.859	0.128518	1.139	0.0635551	0.797	0.0770034	1.057	0.546153	0.928	0.43268
Cla97C01G004330.1	inositol 2-dehydrogenase 2	--	41.7	0.783	1.005	1.035	1.086	1.028	1.177	1.258	1.235	0.644	1.011	0.649	1.088	1.593	1.79561e-05	1.632	0.000257466	1.495	0.00413528	1.642	0.000154035	1.098	0.144339	1.768	0.00101704	1.182	0.00655861	1.517	0.00314536	1.014	0.657175	0.858	0.00434862
Cla97C01G004370.1	3-isopropylmalate dehydratase small subunit 3-like	--	32.6	0.965	0.98	0.94	0.904	0.927	1.042	1.07	1.01	0.977	1.028	1.008	1.045	1.011	0.801734	1.047	0.0587771	1.035	0.215737	0.999	0.92573	0.965	0.417262	1.058	0.055404	1.023	0.428209	0.939	0.0223808	0.908	0.0124828	0.888	0.00414877
Cla97C01G004380.1	Tryptophan RNA-binding attenuator protein-like	--	30.5	1.14	1.06	0.849	0.888	0.952	0.899	0.916	0.942	1.273	0.922	1.164	0.942	0.78	0.000106545	0.794	0.000852234	0.817	0.0212419	0.761	8.1086e-05	0.931	0.106645	0.771	0.00206432	0.943	0.277317	0.752	0.00386401	0.92	0.203664	0.975	0.511283
Cla97C01G004400.1	Acyl-coenzyme A oxidase	--	74.7	0.719	0.899	1.506	1.697	1.168	0.874	0.829	1	0.579	0.919	0.851	0.97	1.53	0.0301828	1.278	0.0185447	1.297	0.0749552	1.646	0.04038	1.269	0.152102	1.258	0.128277	0.97	0.606606	2.034	0.010549	1.568	0.0175676	1.617	0.0187528
Cla97C01G004430.1	E3 ubiquitin-protein ligase HOS1	--	108.6	1.553	1.104	0.514	0.652		0.829	0.928		1.264	1.156			0.613	0.0711543	0.713	0.0604831	0.802	0.178076	0.519	0.0308877	0.647	0.0801103	0.624	0.0574611	0.777	0.0533476	0.414	0.030239	0.516	0.031286	0.664	0.0873845
Cla97C01G004460.1	Palmitoyl protein thioesterase	--	39.2	0.931	0.999	1.046	1.047	1.048	1.084	1.051	1.014	0.898	0.999	0.925	1.033	1.128	3.24045e-05	1.122	0.000813858	1.101	0.00368277	1.142	3.99051e-05	1.038	0.0396294	1.143	0.00385829	1.039	0.163781	1.141	0.000292144	1.036	0.0328145	0.997	0.915787
Cla97C01G004620.1	CoA ligase	--	55.4	0.635	1.218	0.978	0.984	0.963	1.126	1.172	1.09	0.701	1.229	0.735	1.204	1.604	2.29606e-05	1.699	3.24332e-06	1.763	0.000197346	1.524	0.000160794	0.865	0.00694499	1.636	0.00050094	0.928	0.0261154	1.412	0.00134428	0.801	1.44138e-05	0.863	0.00261034
Cla97C01G004640.1	Tripeptidyl peptidase ii	--	150.6	1.213	0.98	0.981	1.06	1.024	0.752	0.851	0.803	1.197	0.925	1.169	0.972	0.777	0.00407247	0.738	0.000672074	0.804	0.000484275	0.764	0.00436297	0.951	0.371217	0.672	0.000436824	0.836	0.0108987	0.856	0.00334349	1.065	0.0932248	1.274	0.00450867
Cla97C01G004670.1	Cytochrome P450	--	36.9	0.675	0.875	1.175	1.27		1.276	1.241		0.787	0.701			1.491	0.0925391	1.4	0.235448	1.078	0.647213	1.697	0.000638015	1.574	0.00335366	1.722	0.0197999	1.597	0.0512774	1.672	0.0266532	1.551	0.0632816	0.971	0.546847
Cla97C01G004760.1	quinone oxidoreductase-like	--	41.4	0.971	1.009	0.925	0.927	1.007	1.049	1.062	1.021	1.015	0.966	1.012	0.967	0.993	0.806735	1.013	0.640888	0.981	0.404633	0.999	0.955916	1.018	0.666701	1.045	0.0763449	1.065	0.0274646	0.954	0.200704	0.972	0.4054	0.913	0.0386519
Cla97C01G004860.1	acid phosphatase 1	--	30.7	0.919	1.103	0.764	0.823	0.802	1.132	1.153	1.192	0.926	1.102	0.875	1.091	1.123	0.356499	1.245	3.19668e-05	1.212	0.000443362	1.078	0.531701	0.89	0.173645	1.278	0.000459276	1.055	0.0264939	0.878	0.00987875	0.725	0.000128236	0.687	0.000144613
Cla97C01G005010.1	Peroxidase	--	35.9	1.017	1.142	0.948	0.925	1.265	0.892	1.144	0.985	0.905	1.026	0.926	0.824	1.071	0.480582	1.056	0.575515	1.051	0.705733	1.081	0.42874	1.029	0.780657	1.061	0.532752	1.01	0.916495	1.102	0.45637	1.049	0.755913	1.039	0.80382
Cla97C01G005050.1	Protein ORANGE-ORANGE, chloroplastic	--	36.3	0.989	1.129	0.728	0.673	0.669	1.138	1.134	1.138	1.049	1.137	1.054	1.104	0.954	0.636739	1.096	0.000489706	1.09	0.0179397	0.886	0.23865	0.813	0.087863	1.103	0.0086836	1.012	0.255422	0.669	0.000296397	0.614	6.95933e-05	0.607	5.20032e-05
Cla97C01G005080.1	60S ribosomal protein L13	--	23.6				0.747	0.563		1.098	1.283	1.305	0.85	1.2	0.954	0.731	0.163456	0.835	0.232736	0.72	0.0439302	0.737	0.274852	1.023	0.930804	0.95	0.610329	1.32	0.104255	0.523	0.0468298	0.726	0.164587	0.55	0.0644918
Cla97C01G005130.1	Glutamate dehydrogenase	--	44.8
Cla97C01G005190.1	general transcription factor IIH subunit 2	--	47	1.174	1.062	0.794	0.887		0.955	1.244		1.056	0.813			0.86	0.259727	0.913	0.504712	0.841	0.335147	0.87	0.359085	1.035	0.869606	0.986	0.89478	1.173	0.485242	0.754	0.0662395	0.897	0.554192	0.764	0.209692
Cla97C01G005290.1	Gluconokinase	--	21.5	0.724	1.088	1.015	0.991	0.844	1.178	1.176	1.071	0.695	1.183	1.186	0.899	1.209	0.0911545	1.266	0.0815569	1.217	0.309923	1.204	0.162711	0.99	0.914694	1.315	0.157059	1.08	0.395335	1.094	0.552159	0.899	0.359285	0.832	0.0476716
Cla97C01G005310.1	Protein kinase	--	181.2	1.065	1	0.889	0.858	0.886	1.014	1.044	0.965	1.07	1.06	1.112	1.027	0.898	0.0431628	0.941	0.0262858	0.951	0.0799658	0.871	0.0065935	0.916	0.0458185	0.931	0.054857	0.979	0.498157	0.811	0.000294722	0.853	0.00143385	0.871	0.00576946
Cla97C01G005370.1	hypersensitive-induced response protein 4-like	--	32.5	0.955	0.846	1.139	1.122	1.217	1.067	1.063	1.089	0.961	0.815	0.947	0.748	1.06	0.666191	0.983	0.690554	0.841	0.00903177	1.17	0.00140271	1.39	6.04319e-05	1.124	0.000170244	1.336	0.00144112	1.215	0.00156157	1.444	0.00113564	1.08	0.0421173
Cla97C01G005460.1	short-chain dehydrogenase reductase 3c-like	--	31.8	0.559	0.638	2.056	1.716	1.92	0.747	0.861	0.785	0.739	0.684	0.615	0.68	1.758	0.14938	1.149	0.141939	1.047	0.574896	2.113	0.0189471	2.019	0.0261383	1.251	0.0673688	1.195	0.0199069	2.975	0.000357281	2.843	5.33287e-05	2.379	0.000208884
Cla97C01G005530.1	Phosphoglucomutase	--	68.4	0.801	0.915	1.13	1.091	1.105	1.073	1.04	1.012	0.862	0.967	0.893	0.963	1.212	0.00195213	1.168	0.00654664	1.113	0.0422148	1.262	0.000166443	1.134	0.00231887	1.223	0.00508773	1.098	0.018657	1.301	0.00141702	1.169	0.00159194	1.064	0.0341692
Cla97C01G005540.1	PfkB family carbohydrate kinase	--	37.5	1.51	0.857	0.794	0.858	0.825	0.839	0.974	0.959	1.221	0.946	1.308	0.908	0.657	1.5597e-05	0.679	0.000214079	0.671	0.00454517	0.65	0.000287793	0.968	0.537771	0.686	0.00881306	1.023	0.725401	0.613	0.00186761	0.914	0.0686678	0.894	0.10185
Cla97C01G005610.1	NADH dehydrogenase [ubiquinone] 1 alpha subcomplex subunit 12	--	18.4	1.071	1.094	0.827	0.756	0.766	1.09	1.089	1.061	1.039	1.111	1.075	1.13	0.934	0.447834	1.032	0.0656766	1.047	0.0321004	0.877	0.107062	0.838	0.0483745	1.017	0.285955	0.972	0.0881063	0.738	0.000525945	0.704	0.000285554	0.725	0.000390877
Cla97C01G005640.1	protein BOLA4, chloroplastic/mitochondrial	--	19.4	1.775	0.847	0.474	0.549	0.678	0.898	0.931	0.956	1.585	0.878	1.408	0.882	0.496	0.0009054	0.565	1.05508e-05	0.547	0.000918325	0.47	0.00370832	0.86	0.189095	0.584	0.0015303	1.068	0.0412596	0.357	0.00110179	0.652	0.0138981	0.611	0.00880493
Cla97C01G005710.1	luc7-like protein 3	--	41.1	1.056	1.174	0.782	0.795	0.935	0.988	1.053	1.025	1.158	0.995	1.017	1.023	0.905	0.217807	0.968	0.499902	0.988	0.845686	0.863	0.101942	0.874	0.141429	0.949	0.296797	0.961	0.523596	0.777	0.0211478	0.787	0.0349747	0.819	0.0279162
Cla97C01G005730.1	protein phosphatase inhibitor 2-like isoform X2	--	20.6	1.262	1.157	0.607	0.778	0.697	0.927	1.091	1.012	1.082	1.048	1.207	1.084	0.789	0.090877	0.89	0.0680375	0.926	0.236142	0.72	0.04104	0.777	0.0318084	0.853	0.0727449	0.921	0.206132	0.586	0.00322913	0.633	0.0039817	0.687	0.0116512
Cla97C01G005760.1	Protein YIPF	--	16	1.082	1.091	0.786	0.86	0.811	0.955	0.924	0.93	1.181	1.039	1.251	0.977	0.794	0.00645089	0.842	0.00894625	0.884	0.0818342	0.749	0.00118813	0.847	0.0149161	0.799	0.00687142	0.904	0.0405922	0.699	0.0020035	0.791	0.00480225	0.875	0.00888786
Cla97C01G005930.1	Valine--tRNA ligase	--	119.3	0.899	0.836	1.53	1.476	1.54	0.755	0.746	0.76	0.901	0.862	0.905	0.823	1.149	0.65429	0.884	0.00414704	0.932	0.00678224	1.258	0.326767	1.35	0.185025	0.836	6.44325e-06	0.897	0.00175887	1.681	2.60923e-06	1.803	6.35595e-06	2.011	1.04515e-06
Cla97C01G005940.1	acid beta-fructofuranosidase-like	--	68.9	1.975	0.833	0.454	0.527	0.55	0.759	0.607	0.666	1.977	0.837	1.999	0.86	0.341	5.68641e-07	0.383	8.94979e-06	0.425	1.44445e-07	0.299	1.45999e-05	0.704	0.0122286	0.341	7.69112e-05	0.803	0.027139	0.257	1.99221e-05	0.605	0.00101798	0.753	0.0316489
Cla97C01G005960.1	Fibrillarin 2	--	32.2	1.198	0.845	0.959	0.877		0.981	0.905		1.442	0.883			0.688	0.000887646	0.684	0.00694869	0.655	0.0478371	0.705	0.00726709	1.077	0.147585	0.714	0.0811539	1.091	0.198937	0.695	0.0729194	1.062	0.352406	0.973	0.697101
Cla97C01G005980.1	Eukaryotic aspartyl protease family protein	--	20.7	1.872	0.906	0.492	0.639	0.645	0.729	0.813	0.788	1.623	0.925	1.641	0.926	0.445	7.67705e-05	0.495	1.481e-05	0.537	0.000181282	0.4	8.16783e-05	0.745	0.0265611	0.454	0.000148676	0.845	0.00698646	0.346	0.000434409	0.644	0.00735881	0.762	0.0422459
Cla97C01G006020.1	Clavaminate synthase-like protein family	--	37	0.849	1.006	1.019	1.026	1.107	1.205	1.342	1.341	0.581	1.067	0.555	0.997	1.698	0.000286773	1.753	0.00206354	1.547	0.0290518	1.773	0.00144693	1.147	0.0527331	1.959	0.00776538	1.266	0.00481534	1.588	0.0249009	1.027	0.485668	0.811	0.00931563
Cla97C01G006030.1	protein decapping 5-like	--	63.2	1.152	1.065	0.879	0.813	0.845	0.994	0.983	0.879	1.175	1.015	1.157	1.076	0.818	0.00770714	0.863	0.0110466	0.906	0.00638562	0.774	0.00110147	0.854	0.0150743	0.82	0.00727285	0.905	0.0793204	0.728	0.00016809	0.804	0.00162541	0.888	0.0604256
Cla97C01G006080.1	phosphoenolpyruvate carboxylase 4	--	118.1	0.75	0.674	1.832	1.881	1.798	0.86	0.737	0.774	0.743	0.607	0.769	0.623	1.442	0.404005	0.945	0.298855	0.842	0.00637782	1.742	0.0572566	2.07	0.0193312	1.048	0.388879	1.245	0.0169166	2.436	7.29191e-07	2.894	6.28637e-06	2.324	5.79855e-05
Cla97C01G006100.1	chaperone protein dnaJ 15-like	--	45.7	0.868	1.033	1.006	1.037	1.026	1.085	1.179	1.018	0.86	1.049	0.867	1.041	1.217	4.52223e-05	1.234	0.000330983	1.203	4.02684e-06	1.224	0.000796238	1.017	0.683401	1.265	0.00543423	1.051	0.325423	1.183	5.69131e-05	0.983	0.152935	0.935	0.206717
Cla97C01G006120.1	Mitochondrial carrier protein, putative	--	40.2	1.147	1.161	0.838	0.838	1.029	0.854	0.935	1.073	1.162	1.065	0.844	1.055	0.935	0.505704	0.974	0.834168	1.041	0.673624	0.883	0.247527	0.848	0.0425634	0.908	0.504088	0.872	0.12743	0.858	0.302989	0.824	0.0582935	0.945	0.583568
Cla97C01G006140.1	mitochondrial import inner membrane translocase subunit TIM44-2-like	--	54.9	1.242	0.964	0.809	0.847	0.746	0.982	1.008	1.002	1.195	0.912	1.279	0.998	0.742	0.000979125	0.789	3.77161e-05	0.773	0.00142709	0.726	0.000971235	0.938	0.273849	0.805	0.00051916	1.041	0.210264	0.646	0.000480923	0.836	0.0166579	0.803	0.00433543
Cla97C01G006160.1	Fiber protein Fb34	--	21.9
Cla97C01G006170.1	Nucleotidylyl transferase superfamily protein	--	42.5	0.969	0.901	1.081	1.084	1.101	1.049	1.003	1.005	0.933	0.901	0.966	0.925	1.052	0.346746	1.008	0.82575	0.951	0.0282221	1.102	0.00645078	1.159	0.000562453	1.066	0.0284554	1.121	0.00259427	1.139	0.000632532	1.198	6.62209e-05	1.068	0.0134358
Cla97C01G006270.1	Fructose-bisphosphate aldolase	--	42.4	0.799	1.082	1.054	1.078	1.04	1.052	1.06	1.071	0.767	1.066	0.822	1.078	1.337	7.50132e-10	1.342	1.82809e-07	1.351	0.000127159	1.331	3.0667e-07	0.985	0.108857	1.333	0.000157034	0.987	0.12168	1.328	0.000232704	0.983	0.210438	0.997	0.776753
Cla97C01G006310.1	ATP synthase subunit beta, chloroplastic	--	59.9	1.009	1.026	0.962	0.911	0.927	1.002	1.057	1.012	1.008	0.998	1.055	1.008	0.966	0.262797	0.993	0.690498	0.987	0.49042	0.956	0.227194	0.968	0.358195	1	0.987559	1.013	0.529634	0.911	0.0135186	0.923	0.0113612	0.912	0.0158277
Cla97C01G006330.1	BRO1 domain	--	99.1	0.704	1.061	1.104	1.12	1.111	1.087	1.043	1.071	0.678	1.1	0.712	1.069	1.555	9.62334e-11	1.536	1.44825e-08	1.543	1.93719e-05	1.561	5.61731e-08	1.012	0.529193	1.529	2.42753e-05	0.991	0.609428	1.593	7.06658e-06	1.033	0.0524735	1.042	0.0323345
Cla97C01G006470.1	Auxin efflux carrier family protein	--	49.8	1.057	1.086	0.738	0.616	0.829	1.119	0.953	0.976	1.082	1.349	1.085	1.086	0.905	0.403317	1.019	0.874642	1.092	0.318431	0.811	0.120089	0.743	0.0577588	0.945	0.312112	0.866	0.182881	0.677	0.0102098	0.62	0.0130368	0.716	0.0274861
Cla97C01G006550.1	10 kDa chaperonin-like	--	10.3	1.329	0.813	0.938	0.967	0.945	0.92	1.028	0.938	1.007	0.998	1.24	0.878	0.785	0.00262387	0.78	0.0134437	0.752	0.0515059	0.802	0.00862838	1.067	0.183433	0.807	0.0814537	1.073	0.348402	0.797	0.0584512	1.06	0.36566	0.988	0.762718
Cla97C01G006610.1	protein C2-DOMAIN ABA-RELATED 7-like	--	19.5	0.809	1.181	0.841	0.895	0.842	1.155	1.174	1.154	0.699	1.186	0.754	1.223	1.422	0.00569121	1.563	1.58464e-06	1.587	0.000443555	1.34	0.00958006	0.844	0.0446867	1.54	0.000524206	0.97	0.0709844	1.14	0.0480791	0.718	0.000142155	0.74	0.000144913
Cla97C01G006660.1	myosin-binding protein 2-like	--	109	1.643	0.764	0.807	0.611	0.724	0.759	0.748	0.912	1.751	0.854	1.487	0.809	0.477	1.15572e-06	0.496	4.92792e-06	0.497	0.000263353	0.467	4.12689e-05	0.94	0.4291	0.496	0.000901293	0.997	0.932729	0.439	0.000913289	0.883	0.208865	0.885	0.295472
Cla97C01G006670.1	HMG-Y-related protein A	--	19.8	1.889	0.787	0.646	0.715	0.627	0.651	0.767	0.797	1.714	0.805	1.717	0.82	0.414	9.6063e-08	0.435	1.26069e-06	0.453	2.09086e-05	0.395	1.54876e-06	0.871	0.0162152	0.416	0.000229809	0.918	0.232382	0.374	4.27196e-05	0.824	0.00934161	0.898	0.223906
Cla97C01G006680.1	Phosphoglucomutase, putative	--	63.2	0.771	1.023	1.186	1.199	1.171	1.031	1.039	1.027	0.724	0.996	0.769	1.007	1.425	1.95055e-05	1.352	3.47362e-07	1.337	0.000188894	1.469	1.81075e-05	1.099	0.0303489	1.368	0.000113239	1.023	0.0518688	1.571	3.11455e-05	1.175	9.82723e-05	1.148	5.47983e-05
Cla97C01G006700.1	Invertase/pectin methylesterase inhibitor family protein	--	22.9	1.075	1.039	1.013	0.966	0.893	0.873	1.055	0.928	0.936	1.044	1.001	1.177	0.995	0.900274	1.015	0.86358	1.082	0.238632	0.951	0.3506	0.879	0.0389456	0.948	0.469922	0.876	0.12506	0.954	0.432582	0.881	0.0828204	1.006	0.917307
Cla97C01G006750.1	mediator of RNA polymerase II transcription subunit 23	--	180.2	0.719	0.996	0.952	0.888		1.333	1.111		0.97	1.031			1.246	0.131329	1.324	0.100296	1.2	0.327942	1.268	0.221627	1.057	0.767593	1.447	0.164711	1.206	0.186968	1.089	0.595344	0.908	0.129324	0.753	0.102682
Cla97C01G006780.1	plant UBX domain-containing protein 2	--	51.5	0.946	1.059	0.939	1.015	1.11	1.055	1.023	1.036	0.94	1.022	0.819	1.034	1.145	0.00346123	1.151	0.00293872	1.152	0.0410577	1.142	0.020676	0.992	0.784304	1.151	0.0405302	1	0.984128	1.133	0.138712	0.984	0.724027	0.984	0.726509
Cla97C01G006800.1	cysteine-rich repeat secretory protein 12-like	--	31.6	0.987	0.95	1.031	0.673	0.97	0.815	0.649	1.027	1.706	0.779	1.182	0.82	0.664	0.0135796	0.65	0.0227019	0.658	0.0823319	0.666	0.0456461	1.013	0.992942	0.643	0.106523	0.977	0.811861	0.69	0.158757	1.049	0.824561	1.073	0.723085
Cla97C01G006810.1	ubiquitin-conjugating enzyme E2 variant 1A-like	--	17.9	0.972	0.969	0.977	0.777		1.081	0.833		1.405	0.985			0.788	0.121141	0.814	0.235503	0.822	0.433828	0.772	0.190353	0.939	0.558336	0.805	0.453509	0.98	0.844238	0.738	0.30855	0.898	0.423744	0.916	0.671341
Cla97C01G006850.1	Lysine N-methyltransferase	--	53.1	0.901	1.057	0.946	1.004	0.98	1.074	1.043	0.971	0.894	1.061	1.012	1.037	1.089	0.0290272	1.112	0.0157737	1.124	0.0436958	1.072	0.111866	0.954	0.136255	1.1	0.12706	0.979	0.508634	1.044	0.368409	0.929	0.0164607	0.949	0.20748
Cla97C01G006880.1	E3 ubiquitin-protein ligase family	--	39.5	0.983	0.905	1.055	1.1	0.989	1.057	1.055	1.039	0.915	0.929	1.041	1.004	1.036	0.438351	1.019	0.710396	0.966	0.516493	1.071	0.0663101	1.109	0.00889026	1.072	0.13284	1.11	0.0289334	1.07	0.234144	1.108	0.08008	0.998	0.925002
Cla97C01G006890.1	glucan endo-1,3-beta-glucosidase 6	--	55.3	1.228	0.988	0.777	0.957	0.864	1.026	0.921	0.819	1.185	0.924	1.309	0.941	0.736	0.000232745	0.755	0.000749985	0.767	0.00167692	0.721	0.00132743	0.94	0.32976	0.743	0.0135672	0.97	0.636203	0.698	0.00561266	0.911	0.201291	0.939	0.522367
Cla97C01G006900.1	dynamin-related protein 1C	--	68.6	0.933	1.018	0.927	0.949	0.994	0.99	0.913	0.996	1.152	0.986	1.021	0.989	0.94	0.159531	0.948	0.313355	0.964	0.618067	0.929	0.168299	0.964	0.161467	0.933	0.3817	0.969	0.336192	0.924	0.305192	0.959	0.138435	0.99	0.794027
Cla97C01G006940.1	vacuolar iron transporter 1-like	--	26.2	1.392	1.187	0.393	0.636	0.527	0.999	1.033	1.021	1.189	1.025	1.359	1.093	0.67	0.0779813	0.807	0.0036178	0.839	0.0540625	0.585	0.0146143	0.697	0.0520417	0.775	0.00720576	0.924	0.149619	0.395	0.00310806	0.471	0.00623103	0.51	0.00783834
Cla97C01G007020.1	Receptor protein kinase, putative	--	102.6	0.858	1.053	1.075	0.682	1.147	1.014	1.12	0.989	0.893	1.198	0.827	1.037	1.204	0.104951	1.243	0.00189869	1.275	0.00896257	1.169	0.256087	0.917	0.429808	1.211	0.012274	0.95	0.44106	1.126	0.59821	0.883	0.434742	0.93	0.596366
Cla97C01G007100.1	Purple acid phosphatase	--	37.8	1.4	1.223	0.583	0.624	0.655	0.833	0.781	0.813	1.345	1.243	1.33	1.171	0.648	0.0229281	0.744	0.0173378	0.893	0.00858791	0.526	7.9554e-05	0.59	0.000198439	0.596	2.90593e-05	0.667	9.8031e-05	0.457	2.99062e-05	0.512	6.18146e-05	0.767	0.00234263
Cla97C01G007190.1	Transmembrane 9 superfamily member	--	67.8	1.054	1.104	0.882		0.864	0.989		0.91			1.132	1.063	0.886	0.160398	0.93	0.331298	0.991	0.856724	0.834	0.0212555	0.841	0.0193646	0.869	0.123816	0.876	0.101045	0.799	0.0263915	0.806	0.00981622	0.919	0.191937
Cla97C01G007220.1	12-oxophytodienoate reductase 2-like	--	41.5	1.495	0.99	0.733	0.837	0.789	0.876	0.969	0.947	1.001	0.994	1.299	0.983	0.713	0.00438379	0.759	0.0148186	0.782	0.118937	0.679	0.00683231	0.868	0.0202854	0.736	0.0724198	0.941	0.114853	0.622	0.0199691	0.795	0.00390233	0.845	0.0261185
Cla97C01G007270.1	Glutamate decarboxylase	--	57.1	1.015	1.087	0.882	0.896	0.876	0.985	0.953	0.967	1.104	1.01	1.123	1.027	0.893	0.0342251	0.93	0.0766774	0.964	0.393932	0.857	0.00408048	0.89	0.0103821	0.896	0.0290586	0.93	0.0404902	0.819	0.00337494	0.85	0.00218931	0.914	0.00149712
Cla97C01G007340.1	Defensin-like protein 6	--	8.1	0.617	1.7	0.382	0.437	0.48	1.302	1.319	1.273	0.541	1.703	0.656	1.59	1.872	0.226293	2.45	2.4272e-05	2.752	7.7267e-05	1.431	0.431837	0.52	0.023286	2.147	0.000186309	0.78	0.000565825	0.716	0.0184949	0.26	4.26113e-05	0.334	8.03399e-05
Cla97C01G007350.1	Defensin-like protein 1	--	8.2	0.369	2.937	0.183	0.348	0.316	0.51	0.704	0.631	0.536	2.411	0.461	2.602	2.597	0.410695	3.585	0.0251389	5.82	0.000134447	0.985	0.755806	0.169	0.000464081	1.351	0.102734	0.232	0.00018792	0.62	0.091342	0.107	0.000399566	0.459	0.0218539
Cla97C01G007440.1	DUF3755 family protein	--	31.7	1.422	1.066	0.685	0.595		0.827	0.836		1.509	1.06			0.576	0.0165277	0.646	0.0147624	0.725	0.00854033	0.502	0.00484087	0.692	0.0366484	0.567	0.00282831	0.782	0.000616894	0.437	0.00836314	0.602	0.0185808	0.77	0.0646168
Cla97C01G007510.1	multicopper oxidase LPR1-like	--	65.7	0.72	0.905	1.329	1.56	1.377	1.016	0.962	1.023	0.561	0.926	0.737	0.951	1.66	0.0032138	1.433	0.00073877	1.379	0.0206657	1.801	0.00327837	1.306	0.0272522	1.487	0.0107065	1.079	0.0351923	2.114	0.00165688	1.533	0.00110184	1.422	0.00260962
Cla97C01G007530.1	Meiosis arrest female protein 1	--	72.9	1.527	1.209	0.532	0.661	0.693	0.732	0.86	0.875	1.434	1.045	1.433	1.043	0.58	0.00434918	0.656	0.00143334	0.75	0.00557808	0.495	0.000351347	0.66	0.00747165	0.561	0.00066591	0.748	0.0178717	0.429	0.00053449	0.572	0.00406819	0.764	0.0519941
Cla97C01G007580.1	Proline--tRNA ligase	--	57.9	0.88	1.012	1.022	1.047	1.061	1.033	1.034	1.042	0.856	0.992	0.865	1.015	1.186	1.0511e-07	1.178	2.80066e-06	1.161	0.000160181	1.199	2.36246e-07	1.033	0.00848092	1.195	3.06328e-05	1.03	0.0187931	1.203	0.000169133	1.037	0.0514728	1.007	0.589489
Cla97C01G007610.1	Protoporphyrinogen oxidase	--	59	0.979	0.949	1.025	1.069	1.074	1.052	1.028	1.085	0.914	0.981	0.949	0.897	1.074	0.105679	1.054	0.284346	0.995	0.873296	1.114	0.000781378	1.12	0.00134834	1.114	0.0130042	1.12	0.0204127	1.115	0.0118196	1.121	0.0190262	1.001	0.96618
Cla97C01G007660.1	Hepatocellular carcinoma-associated antigen 59	--	34.4	1.319	1.051	0.677	0.762		0.953	0.688	0.436	1.342	1.088	1.328	1.236	0.648	0.00509302	0.683	0.101455	0.846	0.0267332	0.529	0.00770884	0.625	0.0284585	0.521	0.0363572	0.615	0.0833517	0.541	0.000819566	0.64	0.0103777	1.039	0.789296
Cla97C01G007690.1	Heat shock family protein	--	89.5	1.467	0.646	1.045	1.121	1.009	0.714	0.829	0.816	1.225	0.909	1.433	0.775	0.635	0.00209492	0.568	0.000208433	0.565	0.00708476	0.671	0.00777146	1.188	0.211166	0.572	0.00164084	1.012	0.86499	0.77	0.0158055	1.363	0.0370501	1.346	0.0062011
Cla97C01G007780.1	Peroxidase	--	29.4	1.029	1.032	0.928	0.972	0.942	1.02	0.995	1.018	0.994	1.038	1.039	1.001	0.974	0.300611	0.997	0.815677	1.003	0.872919	0.959	0.140825	0.957	0.112975	0.991	0.579852	0.988	0.419805	0.928	0.0176485	0.925	0.0118414	0.937	0.0145658
Cla97C01G007820.1	flowering time control protein FY	--	81.1	1.384	0.771	0.858	0.746	0.773	0.987	0.804	0.905	1.507	0.943	1.457	0.865	0.587	4.03012e-06	0.607	5.8577e-05	0.593	0.00115768	0.583	6.6992e-05	0.984	0.814607	0.62	0.00171782	1.045	0.62337	0.547	0.000241907	0.922	0.328211	0.882	0.163023
Cla97C01G007860.1	DNA-directed RNA polymerase subunit	--	206	1.321	0.855	0.783	0.871	0.653	1.041	0.827	0.728	1.389	0.913	1.737	0.883	0.566	9.74086e-05	0.59	0.000607005	0.596	0.00408445	0.551	0.000971254	0.925	0.387736	0.584	0.0156412	0.979	0.780445	0.519	0.00527806	0.87	0.166465	0.889	0.444001
Cla97C01G007890.1	NADPH:quinone oxidoreductase-like	--	21.8	0.719	0.809	1.134	1.343	1.29	1.337	1.33	1.198	0.446	0.881	0.602	0.91	1.93	0.00083397	1.829	0.00747856	1.471	0.0482663	2.16	0.000103365	1.468	8.83502e-05	2.187	0.00511258	1.487	0.00137947	2.132	0.00646513	1.449	0.00396314	0.975	0.687194
Cla97C01G007940.1	protein EARLY RESPONSIVE TO DEHYDRATION 15-like	--	18.2	1.276	1.04	0.716	0.551	0.661	0.967	1.03	0.895	1.445	0.974	1.446	0.999	0.627	0.00556051	0.709	8.29288e-05	0.723	0.00212459	0.578	0.00151853	0.8	0.0556345	0.694	0.00327815	0.96	0.399678	0.463	0.000915723	0.64	0.00479574	0.667	0.00943344
Cla97C01G008010.1	Short-chain dehydrogenase/reductase	--	30.1	1.288	1.001	0.789	0.821	0.819	0.986	1.071	1.032	1.104	0.996	1.095	1.004	0.814	0.0187064	0.873	0.0113698	0.861	0.0494941	0.791	0.0295026	0.919	0.156718	0.886	0.109463	1.029	0.303607	0.697	0.00272466	0.809	8.52462e-05	0.786	0.000905171
Cla97C01G008020.1	U3 small nucleolar ribonucleoprotein protein IMP4	--	34.1	1.325	0.904	0.841	0.964		0.931	0.849		1.345	0.842			0.666	8.52229e-05	0.66	0.0003511	0.654	0.00720672	0.671	0.0014189	1.027	0.671761	0.667	0.0129451	1.019	0.776708	0.676	0.0290767	1.034	0.721628	1.014	0.891756
Cla97C01G008030.1	deoxyhypusine synthase	--	41.5	1.03	1.139	0.981	1.128	0.956	0.85	1.043	1.03	0.818	1.011	0.94	1.074	1.101	0.157331	1.102	0.22428	1.156	0.119831	1.074	0.351154	0.929	0.252702	1.048	0.640925	0.907	0.2469	1.099	0.31688	0.951	0.447219	1.049	0.589893
Cla97C01G008050.1	translation initiation factor eIF-2B subunit beta	--	56.8	0.776	0.987	1.185	1.306	1.211	0.997	1.168	1.016	0.611	0.915	0.764	1.009	1.518	0.00046293	1.416	0.00146217	1.353	0.0205087	1.6	0.000638301	1.182	0.0418149	1.479	0.0127377	1.093	0.208097	1.721	0.00268678	1.272	0.00452445	1.164	0.0572662
Cla97C01G008070.1	uridine 5'-monophosphate synthase	--	51.2	0.822	1.05	1.046	0.968	0.985	1.091	1.062	1.05	0.889	1.073	0.932	1.069	1.185	0.000226396	1.21	0.000135467	1.208	0.0069632	1.173	0.00321896	0.971	0.32215	1.212	0.00726642	1.003	0.811604	1.135	0.0431264	0.94	0.0615839	0.936	0.0639937
Cla97C01G008100.1	Glycerol-3-phosphate dehydrogenase [NAD(+)]	--	58.1	0.632	0.778	1.496	1.387	1.501	0.966	1.117	1.023	0.663	0.763	0.699	0.777	1.64	0.000999724	1.36	0.00594154	1.162	0.00705813	1.878	0.00033098	1.616	0.0021456	1.558	0.000994523	1.34	0.00242706	2.199	3.5002e-05	1.891	1.79303e-05	1.411	0.00220769
Cla97C01G008110.1	Glycerol-3-phosphate dehydrogenase [NAD(+)]	--	18.6	0.969	1.461	0.484			1.086							1.043		1.314		1.508		0.81		0.537		1.121		0.743		0.499		0.331		0.446
Cla97C01G008120.1	mitochondrial phosphate carrier protein 3, mitochondrial-like	--	39.3	1.145	1.042	0.847	0.772	0.823	0.965	0.981	0.979	1.155	1.066	1.16	1.033	0.82	0.0140594	0.877	0.000363734	0.908	0.000669356	0.776	0.00165013	0.854	0.0115774	0.845	1.28063e-05	0.931	0.00266012	0.706	0.000226903	0.777	0.000954968	0.835	0.00289354
Cla97C01G008130.1	Aspartokinase	--	61.4	0.956	0.928	1.208	1.175	1.184	0.908	0.832	0.954	1.073	0.919	0.961	0.901	1.004	0.971036	0.91	0.0393491	0.919	0.0980511	1.047	0.642731	1.139	0.128622	0.901	0.130155	0.98	0.629365	1.193	0.00992828	1.298	2.63764e-05	1.324	0.00230219
Cla97C01G008150.1	Alpha-mannosidase	--	86.9	0.886	1.007	0.988	0.982	0.961	1.129	1.118	1.082	0.887	1.011	0.93	1.01	1.145	0.00387854	1.176	0.00203129	1.12	0.00207275	1.158	0.00351129	1.034	0.338345	1.232	0.00052758	1.099	0.00184623	1.084	0.0108463	0.968	0.0184167	0.88	0.00115973
Cla97C01G008170.1	Cytochrome b-c1 complex subunit Rieske, mitochondrial	--	30.1	1.171	1.019	0.826	0.761	0.793	0.978	1.009	0.989	1.192	0.999	1.16	0.981	0.791	0.00609027	0.848	1.40525e-06	0.851	0.000288143	0.76	0.00254693	0.893	0.067418	0.845	0.000154432	0.992	0.619901	0.676	9.54688e-05	0.794	0.000888281	0.8	0.000907515
Cla97C01G008180.1	Cytochrome b-c1 complex subunit Rieske, mitochondrial	--	30.4	1.002	1.085	0.875	0.891	0.83	1.013	1.019	0.986	1.062	0.985	1.189	0.989	0.889	0.0656065	0.934	0.138438	0.94	0.369448	0.863	0.0465277	0.918	0.158119	0.928	0.229832	0.987	0.723538	0.798	0.0148871	0.849	0.012688	0.86	0.00304846
Cla97C01G008190.1	protein COFACTOR ASSEMBLY OF COMPLEX C SUBUNIT B CCB1, chloroplastic	--	28.4	1.397	0.901	0.75	0.767	0.757	0.952	1.039	0.97	1.293	0.9	1.47	0.803	0.628	8.99605e-05	0.669	0.000208313	0.626	0.000929662	0.629	0.000289446	1.005	0.973507	0.712	0.00177117	1.137	0.0500078	0.547	9.10557e-05	0.873	0.0257944	0.768	0.000652383
Cla97C01G008240.1	histidine biosynthesis bifunctional protein hisIE, chloroplastic	--	32.3	1	0.923	1.021	0.977	0.983	1.031	1.005	1.038	1.017	0.959	1.083	0.979	0.959	0.131707	0.957	0.20266	0.923	0.0549485	0.977	0.32072	1.058	0.0194923	0.992	0.777161	1.074	0.0222518	0.962	0.237291	1.042	0.135519	0.97	0.142834
Cla97C01G008310.1	Tetratricopeptide-like helical	--	48	0.705	1.071	1.09	1.001	1.062	1.111	1.029	1.1	0.769	1.141	0.699	1.138	1.495	1.22414e-07	1.516	2.85587e-06	1.542	0.000298804	1.471	5.62516e-06	0.954	0.135784	1.491	0.000502561	0.967	0.350194	1.451	0.000708426	0.941	0.135542	0.973	0.477569
Cla97C01G008360.1	Aspartyl protease family protein	--	50.7	1.28	0.983	0.785	0.805	0.788	0.947	1.039	0.954	1.224	0.931	1.317	0.917	0.711	0.000246681	0.755	3.44361e-05	0.741	0.000562243	0.696	0.00033638	0.939	0.24591	0.769	0.00199974	1.039	0.363924	0.622	3.11475e-05	0.84	0.00150772	0.809	0.00235339
Cla97C01G008390.1	Calcium-binding EF-hand	--	44.3	1.41	0.851	0.949	0.875		0.789	0.827		1.46	0.839			0.596	3.30227e-05	0.576	3.30147e-05	0.589	0.00126041	0.599	0.00105241	1.018	0.81121	0.563	0.00258583	0.956	0.2083	0.636	0.0093367	1.079	0.208377	1.129	0.12395
Cla97C01G008440.1	Dihydroorotate dehydrogenase (quinone), mitochondrial	--	48.5	0.859	1.033	0.989	1.034	0.934	1.095	1.022	1.041	1.027	0.892	1	0.987	1.043	0.377766	1.052	0.382485	1.009	0.892594	1.059	0.258753	1.05	0.285684	1.094	0.193329	1.084	0.160802	1.025	0.695605	1.015	0.770894	0.936	0.139316
Cla97C01G008450.1	Prefoldin subunit	--	23.2	1.142	0.939	0.874	0.899	0.856	1.046	1.041	1.07	1.105	0.914	1.094	0.898	0.852	0.00926958	0.884	0.00933474	0.823	0.000450304	0.866	0.0149909	1.052	0.331002	0.945	0.0217751	1.148	0.000886176	0.787	0.000238447	0.956	0.0777288	0.833	0.000378136
Cla97C01G008470.1	DNA-directed RNA polymerase II subunit 7	--	19.5	1.083	0.924	0.974	0.953	0.873	1.018	1.065	1.023	1.076	0.906	1.169	0.938	0.869	0.00581257	0.883	0.0220863	0.832	0.00296689	0.887	0.031863	1.067	0.1806	0.933	0.0859219	1.122	0.00275208	0.841	0.0154769	1.012	0.778981	0.901	0.0452193
Cla97C01G008480.1	V-type proton ATPase subunit C	--	42.7	0.95	1.037	1.008	0.965	0.945	1.03	1.059	1.036	0.986	1.021	0.969	1.048	1.05	0.0672425	1.072	0.000273912	1.069	0.00702073	1.04	0.199223	0.973	0.325421	1.076	0.00591561	1.006	0.620513	1.004	0.856244	0.939	0.0374451	0.934	0.0297047
Cla97C01G008510.1	lysine-specific demethylase JMJ25-like isoform X1	--	118.4	0.864	0.922	1.066			1.148							1.21		1.198		1.067		1.281		1.201		1.329		1.245		1.234		1.156		0.929
Cla97C01G008620.1	protein TIC 40, chloroplastic	--	45.8	1.157	0.943	0.875	0.893	0.922	0.991	0.999	0.985	1.117	0.928	1.138	0.93	0.827	4.7817e-05	0.846	2.89157e-05	0.821	6.40623e-05	0.83	0.000241033	1.011	0.700129	0.872	0.000235302	1.062	0.000741954	0.788	0.000202381	0.96	0.064345	0.904	0.00305918
Cla97C01G008640.1	Auxin response factor	--	95	1.279	0.97	0.818	0.803	0.859	0.981	0.945	1.021	1.351	0.954	1.238	0.965	0.717	8.4014e-05	0.754	6.07285e-06	0.747	0.000359397	0.702	0.000144787	0.939	0.163553	0.762	0.00131085	1.02	0.443982	0.641	0.000165186	0.858	0.00178562	0.842	0.00457091
Cla97C01G008720.1	beta-catenin-like protein 1	--	60.2
Cla97C01G008740.1	SUPPRESSOR OF ABI3-5-like	--	118	1.138	0.953	0.938	0.779	1.005	0.966	0.961	0.946	1.32	0.941	1.236	0.813	0.749	0.000379665	0.755	0.000657239	0.733	0.00947908	0.757	0.00244514	1.033	0.625766	0.778	0.00452669	1.061	0.293724	0.737	0.0240127	1.006	0.980306	0.947	0.478332
Cla97C01G008760.1	Phytoene synthase	--	47.2	0.644	1.317	0.806	0.792	0.863	1.207	1.153	1.173	0.832	1.216	0.7	1.263	1.5	0.011614	1.684	3.77296e-05	1.744	0.00205448	1.377	0.0316157	0.79	0.0265911	1.624	0.00306045	0.931	0.0550559	1.131	0.183758	0.648	0.000241009	0.697	0.00024956
Cla97C01G008790.1	Sucrose synthase	--	95.2	0.993	0.983	1.455	1.456	1.372	0.57	0.627	0.655	0.975	0.957	0.959	0.993	1.033	0.909004	0.817	0.0811869	1.002	0.898446	1.048	0.842975	1.046	0.835087	0.633	0.000406586	0.631	0.000408491	1.463	6.70345e-05	1.46	7.4151e-05	2.313	5.08168e-05
Cla97C01G008840.1	Expansin	--	28.9	1.446	0.935	0.724		0.558	0.896		0.712			1.897	0.833	0.464	0.00252242	0.505	0.00515387	0.529	0.0507667	0.432	0.00728001	0.817	0.225536	0.481	0.0546479	0.91	0.519072	0.383	0.0364762	0.725	0.147736	0.797	0.318981
Cla97C01G008870.1	Isocitrate dehydrogenase [NADP]	--	46.1	0.647	0.995	1.203	1.207	1.198	1.183	1.175	1.159	0.637	0.978	0.695	0.974	1.696	4.40253e-06	1.633	1.97188e-05	1.489	0.000133546	1.8	1.30465e-08	1.209	3.44601e-07	1.777	3.07665e-05	1.193	3.77123e-05	1.823	2.37808e-05	1.224	7.97034e-06	1.026	0.0162229
Cla97C01G008880.1	universal stress protein A-like protein	--	18.9	0.56	0.889	1.172	1.189	1.204	1.366	1.437	1.505	0.46	0.899	0.466	0.854	2.359	8.27072e-05	2.338	0.000350773	1.778	0.000897243	2.649	4.40875e-06	1.49	0.000141329	2.899	0.000104211	1.631	0.000107935	2.399	0.000162685	1.349	6.6956e-05	0.828	0.00290209
Cla97C01G008890.1	pre-mRNA-splicing factor 38B	--	52.2	1.063	1.08	0.656	0.597	0.897	1.2	1.132	1.055	1.129	1.142	1.131	0.916	0.87	0.298037	0.982	0.719797	0.944	0.426986	0.833	0.257667	0.882	0.418199	1.019	0.691633	1.079	0.355457	0.647	0.0225103	0.685	0.0494766	0.635	0.0218588
Cla97C01G008920.1	17.4 kDa class I heat shock protein 3	--	15.9	0.377	0.658	1.373	1.442	1.45	1.485	1.422	1.508	0.381	0.693	0.297	0.612	3.363	0.000744938	3.023	0.00160006	1.861	0.00214779	4.114	4.16086e-08	2.211	3.3406e-08	4.185	6.58352e-05	2.249	3.52138e-05	4.043	7.23114e-05	2.173	4.14153e-05	0.966	0.234256
Cla97C01G008950.1	Receptor protein kinase, putative	--	103.6	1.313	1.26	0.617	0.763		0.811	0.911		1.368	0.958			0.661	0.0505187	0.735	0.0841584	0.827	0.287879	0.579	0.0106556	0.699	0.0734475	0.642	0.0187255	0.776	0.24089	0.515	0.0251178	0.622	0.113042	0.801	0.203761
Cla97C01G008970.1	Voltage-dependent L-type calcium channel subunit	--	24	0.806	0.909	1.227	1.017	1.071	1.058	1.087	1.141	0.882	0.852	1.048	0.862	1.124	0.20544	1.08	0.43294	0.959	0.669595	1.206	0.0200869	1.258	0.000911305	1.201	0.0781125	1.253	0.00163163	1.212	0.110223	1.264	0.017634	1.009	0.924078
Cla97C01G008980.1	endoplasmic reticulum-Golgi intermediate compartment protein 3	--	51.2	0.987	1.015	0.9	0.85	0.897	1.121	1.041	0.992	1.152	1.015	1.111	1.005	0.906	0.111661	0.952	0.275752	0.934	0.229451	0.892	0.139943	0.956	0.297495	0.97	0.645922	1.039	0.356286	0.814	0.0154651	0.872	0.00188379	0.839	0.012173
Cla97C01G008990.1	Eukaryotic translation initiation factor 3 subunit J	--	25.2	0.874	0.826	1.421	1.636	1.48	0.933	0.814	0.877	0.809	0.754	0.89	0.831	1.24	0.360532	0.978	0.638312	0.937	0.203895	1.392	0.0667479	1.485	0.0346998	1.02	0.719603	1.088	0.170907	1.763	0.000376423	1.882	0.000271236	1.729	0.000680853
Cla97C01G009020.1	ADP-ribosylation factor-like protein 8A	--	20.7	1.043	0.931	0.897	0.942	0.885	1.081	1.202	1.186	0.993	0.89	0.959	0.919	0.994	0.873586	1.037	0.646076	0.915	0.0333112	1.034	0.687644	1.13	0.10047	1.158	0.0239081	1.266	0.00282872	0.91	0.037475	0.994	0.807566	0.785	0.00328036
Cla97C01G009060.1	Glucan endo-1,3-beta-glucosidase	--	54.2	2.136	0.907	0.417	0.678		0.54	0.833		1.49	0.999			0.402	0.0118952	0.452	0.0256256	0.526	0.0779373	0.34	0.0117453	0.647	0.107268	0.379	0.0738846	0.72	0.255538	0.302	0.0571403	0.575	0.143171	0.798	0.549799
Cla97C01G009130.1	gamma-soluble NSF attachment protein	--	32.9	0.81	0.977	1.138	1.162	1.176	0.996	1.02	1.007	0.748	1.018	0.626	1.083	1.462	6.08527e-05	1.397	0.000413309	1.409	0.013147	1.488	0.000609334	1.056	0.272761	1.384	0.0124041	0.982	0.605809	1.592	0.00359715	1.129	0.0176329	1.15	0.000293174
Cla97C01G009170.1	tRNA (adenine(58)-N(1))-methyltransferase	--	34.4	0.871	0.884	1.171	0.505	0.852	1.083	0.657	0.929	1.909	0.928	1.333	0.886	0.64	0.0518028	0.652	0.0657468	0.656	0.177437	0.632	0.10495	0.963	0.697827	0.649	0.210538	0.989	0.841869	0.615	0.213355	0.937	0.645163	0.947	0.767712
Cla97C01G009220.1	Peroxisome biogenesis protein 1	--	58.2	0.697	0.751	1.629			0.922							1.579		1.2		1.077		1.83		1.698		1.323		1.228		2.337		2.169		1.767
Cla97C01G009280.1	Protein ROOT HAIR DEFECTIVE 3 homolog	--	94.5	0.792	0.812	1.593	1.323	1.245	0.852	0.873	0.903	0.864	1	0.878	0.926	1.253	0.182897	1.059	0.28114	1.081	0.337652	1.34	0.0572994	1.24	0.168183	1.037	0.362566	0.96	0.583026	1.642	0.00368809	1.52	0.0122055	1.583	0.0039442
Cla97C01G009380.1	RAS 5	--	21.6	1.136	0.971	0.849	0.891	0.883	0.983	0.991	1.064	1.13	0.996	1.087	0.957	0.853	0.00394617	0.889	0.00163136	0.872	0.00165756	0.844	0.00345975	0.968	0.376368	0.906	0.0260882	1.039	0.245072	0.782	0.000268895	0.897	0.00450038	0.863	0.00740236
Cla97C01G009480.1	vesicle-associated membrane protein 722-like	--	24.9	0.912	1.139	0.915	0.944	0.941	1.023	1.017	1.012	0.948	1.105	0.899	1.173	1.12	0.0655464	1.172	0.00138159	1.238	0.000797979	1.061	0.0581225	0.856	0.000836265	1.106	0.00331619	0.893	0.00300657	1.015	0.469908	0.819	0.000561172	0.917	0.00115075
Cla97C01G009510.1	zinc finger protein ZPR1-like	--	53.8	0.749	0.55	1.99	1.749	1.81	0.709	0.782	0.809	0.79	0.679	0.775	0.619	1.397	0.50047	0.896	0.218441	0.799	0.0221989	1.696	0.0809849	2.124	0.0195913	0.994	0.870707	1.245	0.0384014	2.398	3.05185e-05	3.003	0.000107391	2.413	9.06753e-05
Cla97C01G009580.1	protein PHLOEM PROTEIN 2-LIKE A1-like	--	29.7	0.962	1.3	0.621	0.735	0.717	1.139	1.116	0.996	0.967	1.208	1.054	1.233	1.013	0.915511	1.172	0.0331346	1.254	0.00352229	0.892	0.248751	0.712	0.016678	1.09	0.171293	0.869	0.0397138	0.695	0.00373297	0.554	0.000480324	0.638	0.00255218
Cla97C01G009590.1	Phloem protein 2	--	29.5	1.37	0.974	0.721	0.669	0.702	0.915	0.764	0.842	1.623	0.931	1.521	0.925	0.55	4.38001e-05	0.593	6.27024e-05	0.627	0.000864552	0.511	5.4143e-05	0.815	0.021798	0.558	0.00125159	0.891	0.0965813	0.463	0.000142637	0.739	0.000375984	0.83	0.0310759
Cla97C01G009650.1	protein PHLOEM PROTEIN 2-LIKE A1-like	--	26.2	1.858	0.882	0.637	0.923	0.717	0.623	0.872	0.728	1.298	0.907	1.661	0.894	0.497	7.63358e-05	0.509	0.000605976	0.557	0.00567124	0.467	0.000358329	0.839	0.0931578	0.461	0.00581019	0.829	0.112779	0.473	0.00787898	0.849	0.183427	1.024	0.891383
Cla97C01G009690.1	Glutathionyl-hydroquinone reductase YqjG	--	38.6	0.797	1.186	0.931	0.917	0.918	1.078	1.065	1.083	0.788	1.227	0.796	1.16	1.339	0.00164864	1.428	1.97322e-05	1.501	1.71264e-05	1.258	0.00116141	0.839	0.00258407	1.355	1.00989e-06	0.903	0.00395829	1.162	1.58683e-05	0.774	0.000114866	0.857	2.51419e-05
Cla97C01G009730.1	Proteasome subunit alpha type	--	25.9	0.863	1.006	1.025	1.039	1.021	1.094	1.08	1.095	0.879	1.01	0.931	0.998	1.168	9.71517e-05	1.175	0.00119143	1.128	0.00644062	1.189	0.000205512	1.054	0.0101255	1.223	0.000973829	1.085	0.000138372	1.154	0.00357944	1.024	0.0215618	0.944	0.00111225
Cla97C01G009740.1	Proteasome subunit alpha type	--	25.6	0.934	0.992	0.99	1.022	1.041	1.027	1.024	1.054	0.951	1.009	0.934	0.972	1.08	0.000674435	1.078	0.00360075	1.055	0.0126782	1.092	0.000287796	1.036	0.0463313	1.101	0.000918459	1.044	0.0373774	1.083	0.00739583	1.027	0.220098	0.983	0.381049
Cla97C01G009760.1	Glycine cleavage system H protein	--	16.9	0.937	1.134	0.908	0.863	0.889	1.024	1.06	1.07	0.993	1.046	0.972	1.043	1.038	0.572743	1.099	0.00563308	1.111	0.03167	1.002	0.967378	0.902	0.0618605	1.087	0.0180951	0.979	0.527841	0.917	0.0179461	0.825	0.00354593	0.843	0.00102084
Cla97C01G009770.1	chaperonin 60 subunit alpha 2, chloroplastic	--	62	1.04	0.93	0.985			1.045							0.949		0.95		0.894		0.976		1.091		1.005		1.124		0.947		1.059		0.943
Cla97C01G009800.1	14 kDa zinc-binding protein	--	19.8	1.288	0.983	0.845			0.883							0.702		0.724		0.763		0.671		0.879		0.686		0.898		0.656		0.86		0.957
Cla97C01G009840.1	receptor-like kinase 1	--	77.2	1.002	0.989	0.925	0.945	0.875	1.086	1.065	1.043	1.015	1.002	1.057	1.042	0.973	0.514182	1.013	0.614439	0.987	0.582776	0.966	0.373661	0.979	0.558861	1.039	0.125469	1.053	0.0568757	0.893	0.0154884	0.905	0.0227436	0.859	0.00412234
Cla97C01G009850.1	Malonyl-CoA decarboxylase	--	61.7	0.61	0.86	1.528	1.629	1.229	0.996	0.903	1.015	0.587	0.795	0.885	0.862	1.572	0.0268557	1.304	0.0292859	1.209	0.196507	1.753	0.0133622	1.45	0.0492216	1.4	0.0602853	1.158	0.0315204	2.107	0.00841778	1.743	0.00355601	1.505	0.0121546
Cla97C01G009880.1	calcium permeable stress-gated cation channel 1-like	--	88.3	0.873	1.163	1.013	1.004	0.927	0.923	1.022	0.921	0.916	1.104	0.995	1.135	1.103	0.124425	1.126	0.125602	1.222	0.00796665	1.043	0.311755	0.854	0.000479897	1.029	0.598816	0.842	0.0100297	1.057	0.299445	0.865	0.0104856	1.027	0.572742
Cla97C01G009920.1	plant UBX domain-containing protein 4	--	32.7	0.903	1.192	0.749	0.804	0.743	1.159	1.154	1.145	0.903	1.123	0.899	1.172	1.139	0.391435	1.284	1.64716e-07	1.289	0.000141007	1.064	0.679453	0.825	0.0693693	1.278	3.62662e-07	0.992	0.6794	0.849	0.0028038	0.658	0.000168418	0.664	8.49708e-05
Cla97C01G009950.1	Pyrophosphate--fructose 6-phosphate 1-phosphotransferase subunit beta	--	62.1	0.973	0.996	1.126	1.191	1.221	0.965	1.043	0.974	0.813	0.93	0.89	0.913	1.166	0.0539673	1.088	0.0947212	1.061	0.35316	1.218	0.0254018	1.148	0.0688629	1.114	0.126714	1.05	0.243981	1.322	0.00790065	1.246	0.00350544	1.186	0.00754587
Cla97C01G009970.1	Ubiquinol oxidase	--	40.8	0.608	0.976	1.233	1.166	1.167	1.183	1.259	1.247	0.539	1.036	0.701	0.885	1.831	2.72604e-05	1.782	0.000675021	1.568	0.0069486	1.963	4.53731e-06	1.252	0.000444806	1.996	0.000885195	1.273	0.00813527	1.93	0.0010605	1.231	0.0133412	0.967	0.274233
Cla97C01G009990.1	Octicosapeptide/Phox/Bem1p domain-containing protein / tetratricopeptide repeat-containing protein	--	86.3	1.621	0.781	0.787	1.066		0.81	0.841		1.36	0.733			0.561	0.00152188	0.531	0.000813023	0.508	0.0186326	0.588	0.0102286	1.157	0.258801	0.554	0.0225803	1.09	0.142301	0.622	0.110302	1.224	0.342887	1.122	0.566055
Cla97C01G010040.1	EH domain-containing protein 1	--	60.8	1.127	0.971	0.947	1.026	0.993	0.921	0.891	0.941	1.069	1.042	1.093	0.983	0.883	0.00242769	0.874	0.00545516	0.911	0.0245676	0.869	0.00321521	0.954	0.2033	0.837	0.0012846	0.919	0.0351519	0.902	0.0204287	0.99	0.766476	1.077	0.0578319
Cla97C01G010050.1	tropinone reductase-like 3	--	27.2	0.696	0.981	1.114	1.135	1.131	1.206	1.198	1.158	0.717	0.969	0.733	0.987	1.534	1.08277e-05	1.514	0.000106829	1.369	3.93083e-05	1.617	9.72091e-08	1.182	6.35236e-05	1.66	1.32368e-05	1.213	0.0001476	1.575	9.28587e-06	1.151	5.82046e-05	0.949	0.0193348
Cla97C01G010180.1	ER membrane protein complex subunit 3	--	28.1	1.113	1.078	0.735	0.703	0.742	0.947	0.956	0.894	1.225	1.106	1.366	0.998	0.734	0.013244	0.807	0.0109066	0.859	0.0888518	0.672	0.00325093	0.782	0.00606072	0.755	0.0114602	0.879	0.026237	0.589	0.00101737	0.685	0.000422611	0.779	0.000741492
Cla97C01G010230.1	BAG family molecular chaperone regulator 5	--	21.5
Cla97C01G010260.1	mitochondrial import inner membrane translocase subunit tim16	--	20.8	1.06	0.997	0.917	0.98		1.026	1.015		1.041	0.965			0.936	0.0717399	0.953	0.0796949	0.934	0.0667181	0.937	0.161712	1.004	0.947696	0.971	0.110729	1.04	0.147658	0.903	0.0964987	0.967	0.454025	0.929	0.15995
Cla97C01G010270.1	Inositol-1-monophosphatase	--	40.2	1.04	0.988	0.893	0.89	0.909	1.065	1.06	1.076	1.015	0.976	1.026	1.017	0.96	0.135806	1.003	0.892992	0.968	0.0785585	0.956	0.272504	0.988	0.721098	1.039	0.0100344	1.074	0.00534035	0.874	0.000149596	0.903	0.00181972	0.841	2.56891e-05
Cla97C01G010280.1	Cysteine proteinase inhibitor	--	12.9	1.545	1.025	0.646	0.744	0.813	0.79	0.887	0.957	1.29	1.006	1.313	0.917	0.626	0.000547953	0.673	0.000656322	0.711	0.00713452	0.583	0.000527008	0.82	0.0471162	0.635	0.00476875	0.893	0.155384	0.531	0.00198511	0.747	0.0173502	0.836	0.107674
Cla97C01G010290.1	Calcium-binding protein, putative	--	39.3	0.879	1.129	1.269	1.137	1.182	0.723	0.83	0.796	0.857	1.112	0.91	1.081	1.166	0.281471	1.072	0.539796	1.255	0.000454506	1.122	0.395376	0.894	0.224192	0.888	0.0534512	0.707	0.00124327	1.356	0.00114539	1.08	0.0924712	1.527	0.00122852
Cla97C01G010340.1	Inositol-1-monophosphatase	--	29	1.162	0.95	0.842	0.827	0.841	0.964	1.001	0.959	1.222	0.947	1.211	0.984	0.771	0.000174089	0.807	3.63381e-06	0.801	0.000362794	0.756	0.000202079	0.943	0.145473	0.813	0.000551724	1.015	0.46346	0.698	2.66884e-05	0.871	0.000532714	0.858	0.000487072
Cla97C01G010350.1	vesicle-fusing ATPase	--	74.4	0.79	0.87	1.49	1.418	1.555	0.814	0.864	0.78	0.805	0.894	0.745	0.889	1.364	0.137369	1.092	0.0443521	1.134	0.00703114	1.479	0.0491841	1.304	0.161486	1.05	0.265081	0.926	0.0663961	1.907	5.32879e-05	1.682	4.904e-05	1.816	0.000116193
Cla97C01G010380.1	Ras family	--	25	1.481	0.999	0.694	0.651	0.743	0.826	0.871	0.872	1.597	0.881	1.517	0.867	0.537	1.55781e-05	0.578	2.95963e-06	0.598	0.00049838	0.507	8.60078e-06	0.848	0.0696985	0.559	3.42946e-05	0.935	0.247454	0.454	5.75306e-05	0.76	0.0096577	0.813	0.00778321
Cla97C01G010390.1	heterogeneous nuclear ribonucleoprotein 1	--	50.6	1.463	0.924	0.665	0.657	0.635	0.765	0.755	0.911	1.61	0.979	1.45	0.953	0.534	0.000114756	0.584	0.000126466	0.631	0.000254325	0.485	5.23449e-05	0.768	0.0126504	0.537	0.000839728	0.851	0.0587546	0.433	2.08435e-05	0.685	6.35739e-05	0.805	0.0263907
Cla97C01G010410.1	Thymidine kinase	--	31.4	1.391	0.808	0.923	0.748		0.878	0.977		1.415	0.861			0.617	0.000469881	0.628	0.00141059	0.595	0.00397849	0.628	0.00554352	1.056	0.598341	0.661	0.0165525	1.111	0.233989	0.596	0.0382253	1.001	0.975459	0.901	0.454432
Cla97C01G010420.1	NADH-ubiquinone oxidoreductase 20.9 kDa subunit	--	10.9	1.183	0.943	0.813	0.754	0.76	1.028	0.972	1.001	1.281	0.922	1.3	0.993	0.725	0.00126896	0.778	8.08851e-05	0.759	0.00168116	0.708	0.00112038	0.932	0.254681	0.797	0.00250838	1.05	0.146538	0.618	0.000220546	0.814	0.00317798	0.775	0.000910209
Cla97C01G010440.1	glucan endo-1,3-beta-glucosidase 4-like	--	13.7	1.898	0.831	0.464	0.521		0.806	0.755		1.916	0.808			0.366	0.0016456	0.42	9.14126e-06	0.43	0.000307116	0.334	0.0052827	0.777	0.242149	0.409	0.00136196	0.952	0.3008	0.258	0.0018338	0.601	0.013347	0.631	0.0201407
Cla97C01G010500.1	Flavin-containing monooxygenase	--	58.8	1.078	1.178	0.847		0.761	0.897		0.945			1.163	1.132	0.857	0.240046	0.926	0.467574	1.031	0.546413	0.77	0.0227696	0.747	0.0139835	0.822	0.0511363	0.797	0.0203299	0.718	0.0367804	0.696	0.023814	0.873	0.148135
Cla97C01G010520.1	Acyl carrier protein	--	15	0.906	0.989	0.925	0.963	0.928	1.053	1.058	1.065	0.952	0.979	0.961	1.046	1.065	0.107404	1.098	0.00746659	1.069	0.0722644	1.063	0.11618	0.994	0.834723	1.127	0.00299542	1.054	0.0645396	0.999	0.969853	0.934	0.0495189	0.887	0.000829602
Cla97C01G010590.1	chloroplast stem-loop binding protein of 41 kDa b, chloroplastic	--	42.6	1.294	0.985	0.747	0.769	0.805	1	1.021	1.015	1.21	1.007	1.254	0.957	0.737	0.00252114	0.796	6.50844e-06	0.785	0.000573939	0.713	0.00169767	0.908	0.148495	0.808	0.00047089	1.03	0.141286	0.618	7.83389e-05	0.787	0.000802379	0.764	0.000286789
Cla97C01G010600.1	Golgi apparatus membrane protein TVP23	--	20.9	1.366	0.999	0.748	0.776	0.852	0.887	0.894	0.981	1.341	0.988	1.103	1.063	0.716	0.00177493	0.763	0.00321093	0.801	0.0387992	0.674	0.00113738	0.842	0.0243832	0.725	0.0136486	0.906	0.0652851	0.624	0.00396201	0.779	0.0050627	0.86	0.0402817
Cla97C01G010610.1	AP-3 complex subunit mu-1	--	46.4	1.035	1.026	0.994	1.001	1.024	0.946	0.961	0.929	1.05	0.985	1.079	0.984	0.932	0.00757239	0.921	0.00806648	0.947	0.0405135	0.925	0.0130261	0.977	0.366226	0.896	0.00220167	0.947	0.0321501	0.954	0.0365148	1.008	0.648255	1.065	0.00923206
Cla97C01G010620.1	PsbP-domain protein 1	--	30.2	1.286	0.92	0.814	0.95		0.981	0.95		1.146	0.954			0.763	0.00307844	0.782	0.00379086	0.771	0.0502921	0.76	0.0187768	0.986	0.807407	0.794	0.0618991	1.03	0.341277	0.725	0.0789081	0.941	0.508664	0.914	0.35852
Cla97C01G010740.1	pollen-specific leucine-rich repeat extensin-like protein 2	--	31.2	0.751	1.282	0.911	1.096	1.066	1.056	0.967	1.049	0.677	1.259	0.623	1.261	1.617	0.000107311	1.676	0.000382552	1.854	0.000336901	1.498	0.000152505	0.808	0.00140078	1.498	0.00264543	0.808	0.00177354	1.498	0.00690281	0.808	0.0202036	1	0.97506
Cla97C01G010840.1	Protein of unknown function, DUF538	--	18.3	1.538	0.835	0.75	0.745	0.721	0.877	0.624	0.708	1.839	0.792	1.72	0.845	0.451	3.87188e-07	0.459	3.57933e-05	0.485	0.000206693	0.434	9.45313e-06	0.895	0.12787	0.433	0.00167581	0.894	0.294628	0.435	0.000100896	0.896	0.00949282	1.003	0.902931
Cla97C01G010870.1	Sister chromatid cohesion PDS5 B	--	166.9	0.899	0.838	1.243	1.287		1.021	0.955		1.085	0.674			1.011	0.964575	0.879	0.410424	0.762	0.197997	1.136	0.374784	1.49	0.0365108	0.996	0.998692	1.307	0.138752	1.275	0.122554	1.673	0.0420653	1.28	0.0223803
Cla97C01G010890.1	Acetyl-CoA C-acetyltransferase	--	43	0.681	1.043	1.083	1.025	1.046	1.255	1.165	1.262	0.74	1.084	0.63	1.08	1.632	3.11626e-06	1.679	4.238e-05	1.564	0.000730799	1.667	7.87918e-05	1.066	0.173238	1.795	0.00038277	1.148	0.00853146	1.538	0.00092326	0.983	0.453599	0.857	0.00707273
Cla97C01G010900.1	Ferredoxin--NADP reductase	--	42	1.237	0.957	0.874	0.868	0.865	0.951	0.963	0.952	1.224	0.953	1.242	0.965	0.751	1.75349e-06	0.775	1.85047e-10	0.776	1.53657e-06	0.739	1.90746e-05	0.952	0.0638533	0.774	1.70651e-06	0.997	0.595314	0.704	3.14109e-07	0.907	3.34284e-05	0.91	4.71539e-05
Cla97C01G010920.1	phosphatidylinositol/phosphatidylcholine transfer protein SFH2-like	--	48.5	1.219	0.988	0.909	0.673	0.813	0.86	0.859	0.933	1.255	1.202	1.282	1.058	0.736	0.00911339	0.785	0.0155572	0.865	0.0664803	0.672	0.000726743	0.777	0.0149293	0.706	0.000356675	0.817	0.034661	0.638	0.00678002	0.737	0.042145	0.903	0.302122
Cla97C01G010950.1	D6 protein kinase like 2	--	66.4	1.185	0.913	0.928	1.052	0.957	0.974	1.032	1.001	0.984	0.932	1.014	0.845	0.904	0.0749622	0.895	0.0962301	0.845	0.0629295	0.934	0.202938	1.105	0.0228264	0.945	0.420553	1.118	0.0306183	0.923	0.317967	1.092	0.143766	0.977	0.58157
Cla97C01G011040.1	Ras-related protein	--	23.2	0.743	1.051	1.103	1.133	1.082	1.098	1.088	1.077	0.735	0.999	0.783	1.028	1.424	6.4748e-08	1.402	3.03393e-06	1.361	0.000226382	1.455	9.13473e-08	1.069	0.00250173	1.443	5.50878e-05	1.06	0.0203548	1.467	8.45952e-05	1.078	0.0193713	1.017	0.316186
Cla97C01G011050.1	farnesyl pyrophosphate synthase 1	--	39.2	0.929	1.148	1.068	1.033	1.06	0.835	0.886	0.973	0.901	1.102	0.876	1.06	1.129	0.0921906	1.109	0.241361	1.223	0.00214979	1.082	0.265878	0.884	0.0831781	0.996	0.90354	0.814	0.0144079	1.168	0.00139948	0.955	0.143682	1.173	0.0239466
Cla97C01G011060.1	glucan endo-1,3-beta-glucosidase 5-like	--	52.4	1.576	0.861	0.753	0.712	0.72	0.81	0.713	0.755	1.7	0.875	1.719	0.806	0.467	2.63284e-08	0.482	1.63129e-06	0.509	5.35201e-05	0.447	6.95662e-08	0.878	0.0063392	0.456	6.81953e-05	0.896	0.068697	0.437	1.37037e-05	0.86	0.00766469	0.959	0.374394
Cla97C01G011200.1	Histone deacetylase	--	41.4	0.859	1.006	0.986	0.998	1.048	1.102	1.12	1.104	0.873	1.025	0.85	0.998	1.212	8.32742e-05	1.231	8.70358e-05	1.173	0.000135	1.231	0.000442282	1.05	0.200215	1.288	1.08317e-05	1.098	0.000578093	1.174	0.00136133	1.001	0.973958	0.912	0.00862467
Cla97C01G011330.1	Nitrilase	--	37.7	0.645	1.027	1.234	1.186	1.187	1.124	1.094	1.094	0.759	1.006	0.75	0.995	1.539	1.09781e-05	1.472	6.41756e-05	1.406	0.00297074	1.606	1.57955e-05	1.143	0.000740139	1.538	0.00123681	1.094	0.00227733	1.675	0.000659034	1.191	0.000401976	1.089	0.00583436
Cla97C01G011390.1	nicalin-1	--	69.2	1.067	1.009	0.884	0.915	0.879	0.904	0.881	0.976	1.228	0.979	1.11	1.031	0.828	0.00138259	0.849	0.00926176	0.887	0.0556979	0.799	0.000461976	0.901	0.0047374	0.811	0.0158445	0.915	0.0580764	0.786	0.00546594	0.887	0.00360059	0.97	0.421334
Cla97C01G011420.1	mitochondrial fission protein ELM1	--	47.5	0.899	1.006	1.066	1.15	1.123	1.028	1.126	1.111	0.715	1.061	0.781	1.07	1.356	3.42691e-05	1.337	0.00067338	1.31	0.016862	1.379	0.000343396	1.053	0.110137	1.363	0.0123819	1.041	0.313258	1.394	0.00877292	1.064	0.102955	1.023	0.564001
Cla97C01G011430.1	Sec23/sec24 transport family protein	--	85.5	0.905	1.045	1.202	1.167	1.394	0.89	0.965	0.857	0.939	0.938	0.744	1.004	1.219	0.0878201	1.101	0.1698	1.154	0.134617	1.251	0.129254	1.084	0.463056	1.048	0.562189	0.908	0.109049	1.454	0.0143096	1.26	0.0225432	1.388	0.00750982
Cla97C01G011440.1	F1F0-ATPase inhibitor protein	--	12.2	0.375	1.205	0.928	0.959	0.941	1.413	1.22	1.411	0.859	0.99	0.369	1.273	2.15	0.000826077	2.343	0.00229628	2.163	0.0425688	2.143	0.00686157	0.991	0.8787	2.523	0.0237423	1.166	0.157921	1.764	0.0801501	0.815	0.0613592	0.699	0.00201425
Cla97C01G011540.1	N-carbamoylputrescine amidase	--	33.3	0.797	1.021	1.086	1.085	1.103	1.096	1.151	1.147	0.781	0.996	0.741	0.988	1.39	3.28448e-06	1.38	0.000165183	1.296	0.000405209	1.438	6.04167e-07	1.109	0.000537878	1.464	0.000142742	1.129	0.00283876	1.412	0.000102514	1.09	0.00157861	0.965	0.098138
Cla97C01G011550.1	Ef-hand calcium binding protein, putative	--	28.6	0.845	0.958	1.097	1.26	1.267	1.134	1.019	1.096	0.849	0.872	0.838	0.799	1.251	0.045671	1.161	0.0497335	1.038	0.543291	1.357	0.000605056	1.307	0.00341016	1.283	0.0014445	1.236	0.0251029	1.431	0.00165911	1.378	0.0103211	1.115	0.129467
Cla97C01G011580.1	Ribosomal protein	--	24.5	1.088	1.015	0.976	0.99	0.858	0.917	1.131	0.917	0.858	1.021	1.117	1.061	0.967	0.661803	0.99	0.932301	1.011	0.845436	0.945	0.518991	0.935	0.25421	0.968	0.792717	0.957	0.534741	0.922	0.468044	0.912	0.119077	0.952	0.612462
Cla97C01G011590.1	Transmembrane 9 superfamily member	--	67.3	1.602	1.087	0.663	0.726	0.737	0.649	0.811	0.836	1.393	1.069	1.4	1.028	0.577	0.000957107	0.623	0.0059292	0.724	0.00275656	0.503	1.99245e-05	0.694	0.000581854	0.522	0.00207818	0.721	0.015051	0.484	0.000211948	0.668	0.000395037	0.926	0.452625
Cla97C01G011600.1	Photosystem II CP43 reaction center protein	--	15.5	0.997	0.745	1.197	1.189	0.981	1.06	1.028	1.09	1.05	0.732	0.934	0.995	1.008	0.969614	0.948	0.570039	0.829	0.135263	1.098	0.123484	1.324	0.00906552	1.066	0.161858	1.286	0.0608764	1.129	0.18154	1.362	0.0571362	1.059	0.468722
Cla97C01G011660.1	Alpha/beta-Hydrolases superfamily protein	--	46.3	1.105	0.977	0.859	0.886	0.814	1.059	0.96	0.981	1.102	1.046	1.116	1.065	0.867	0.0292485	0.916	0.00487319	0.929	0.0494016	0.836	0.0055792	0.9	0.115111	0.903	0.0263963	0.972	0.503956	0.77	0.00047385	0.829	0.00650117	0.853	0.0148699
Cla97C01G011720.1	Peptidyl-prolyl cis-trans isomerase, putative	--	61.2	1.021	1.017	0.996	1.051	0.995	0.948	0.917	0.988	1.058	1.037	0.989	1.015	0.974	0.350582	0.965	0.282694	1	0.976081	0.961	0.228111	0.96	0.188581	0.93	0.066565	0.93	0.0315687	0.992	0.766197	0.991	0.661819	1.066	0.0844542
Cla97C01G011850.1	nucleobase-ascorbate transporter 12	--	75.7	1.883	0.814	0.634	0.704	0.652	0.669	0.7	0.704	1.816	0.779	1.844	0.8	0.388	7.59949e-09	0.403	2.61157e-07	0.432	8.99648e-07	0.366	3.10538e-09	0.849	0.00062285	0.374	8.7749e-07	0.866	0.00221645	0.359	6.40995e-06	0.832	0.00540494	0.96	0.303041
Cla97C01G011860.1	Arogenate dehydratase	--	48	0.933	1.2	0.929		1.027	0.938		0.981			0.861	1.132	1.153	0.132372	1.185	0.142433	1.3	0.0338989	1.08	0.143666	0.831	0.00879962	1.07	0.277759	0.823	0.0338725	1.09	0.312532	0.839	0.0930306	1.019	0.773156
Cla97C01G011880.1	splicing factor U2af small subunit B-like	--	38.7	0.957	1.023	0.841	0.995	0.735	1.179	1.163	1.146	0.961	0.881	0.988	1.131	1.043	0.768602	1.122	0.145891	1.044	0.628593	1.042	0.829782	0.998	0.926786	1.2	0.000146136	1.149	0.119439	0.885	0.214173	0.847	0.212906	0.737	0.0237261
Cla97C01G011910.1	Carboxypeptidase	--	51.3	1.153	0.92	0.961	0.844	0.833	0.956	0.944	0.939	1.308	0.941	1.334	0.931	0.726	1.05383e-05	0.742	2.80037e-05	0.736	0.00271817	0.722	0.000292965	0.981	0.607534	0.748	0.00330814	1.017	0.118045	0.695	0.00488362	0.945	0.270975	0.929	0.175482
Cla97C01G012000.1	spermidine synthase 1-like	--	38.9	1.436	0.86	0.805	0.603	1.151	0.899	0.856	0.883	1.636	0.905	1.068	0.898	0.633	0.00337466	0.64	0.00134136	0.643	0.0285587	0.628	0.0165879	0.976	0.746736	0.637	0.0265561	0.991	0.683183	0.618	0.0906407	0.961	0.711142	0.97	0.745426
Cla97C01G012160.1	serine/threonine-protein kinase ATM-like	--	87.3	1.359	0.834	0.75	0.716	0.825	0.982	0.928	0.994	1.593	0.8	1.358	0.775	0.588	3.27245e-05	0.616	0.000289982	0.559	0.000534047	0.603	0.000784196	1.078	0.309102	0.674	0.0023551	1.205	0.00337849	0.532	0.000730195	0.951	0.332804	0.789	0.00699795
Cla97C01G012170.1	Pantothenate kinase 2	--	100.6	0.76	0.94	1.283	1.55	1.431	0.87	0.805	0.864	0.757	0.881	0.783	0.899	1.38	0.0762106	1.143	0.00382577	1.183	0.00157528	1.479	0.0296489	1.251	0.173462	1.104	0.0219127	0.933	0.0921443	1.854	0.000387174	1.568	0.00153022	1.679	0.00101368
Cla97C01G012180.1	Iron-sulfur cluster assembly protein	--	18.3	1.105	1.055	0.868			0.973							0.874		0.918		0.955		0.833		0.873		0.881		0.922		0.786		0.823		0.892
Cla97C01G012250.1	Mitochondrial import inner membrane translocase subunit Tim17/Tim22/Tim23 family protein	--	21.8	1.378	0.929	0.779		0.955	0.914		1.076			1.017	0.952	0.78	0.0623562	0.808	0.13329	0.785	0.270018	0.777	0.145265	0.99	0.876068	0.831	0.412368	1.058	0.58588	0.724	0.225511	0.922	0.487978	0.871	0.396846
Cla97C01G012270.1	anthranilate phosphoribosyltransferase, chloroplastic	--	44	1.374	1.001	0.68	0.783	0.522	0.906	0.907	0.87	1.386	0.961	1.57	1.032	0.59	0.00201613	0.656	5.21538e-05	0.691	0.00153541	0.539	0.0019934	0.78	0.0794703	0.62	0.000456374	0.896	0.0115457	0.458	0.00331295	0.663	0.0244907	0.74	0.0580305
Cla97C01G012280.1	Glutaredoxin	--	13.6	1.291	0.941	0.74	0.761	0.798	1.029	0.986	1.047	1.364	0.875	1.258	0.889	0.687	0.000599104	0.737	0.00033811	0.691	0.000342666	0.685	0.00129459	0.991	0.78966	0.783	0.00119091	1.132	0.011929	0.588	8.13351e-05	0.85	0.00644858	0.751	0.000536922
Cla97C01G012340.1	heme-binding protein 2-like	--	24	0.979	1.03	0.834	0.924		1.157	1		1.075	1.001			0.965	0.656712	1.019	0.76997	0.989	0.853123	0.953	0.64022	0.964	0.693978	1.05	0.639378	1.062	0.519081	0.856	0.153761	0.866	0.111618	0.815	0.150191
Cla97C01G012510.1	Armadillo repeat protein 1	--	66.9	1.165	1.028	0.912			0.895							0.811		0.825		0.882		0.776		0.879		0.768		0.871		0.783		0.887		1.019
Cla97C01G012520.1	60S ribosomal protein L27a-3-like	--	16.5	1.136	1.054	0.804	0.717	0.798	1.006	1.004	0.935	1.301	1.027	1.191	1.077	0.774	0.0146353	0.841	0.00314793	0.87	0.0309063	0.725	0.00727533	0.833	0.0198787	0.812	0.0111007	0.933	0.0644456	0.639	0.00118364	0.734	0.001419	0.787	0.00557067
Cla97C01G012560.1	protein NBR1 homolog	--	87.3	0.845	1.209	1.015	1.098		0.931	0.899		0.937	1.084			1.166	0.13125	1.157	0.264892	1.287	0.07861	1.106	0.252814	0.86	0.112245	1.027	0.661414	0.798	0.0595428	1.186	0.119034	0.922	0.351425	1.155	0.0796351
Cla97C01G012650.1	Ubiquitin family protein	--	12.7	0.746	1.087	0.827	0.879	0.997	1.271	1.205	1.109	0.817	1.157	0.858	1.035	1.317	0.0115559	1.418	0.000271069	1.354	0.00431379	1.299	0.05065	0.959	0.628082	1.481	0.00233259	1.093	0.157752	1.116	0.18807	0.824	0.0376642	0.754	0.0138714
Cla97C01G012670.1	50S ribosomal protein L19-2, chloroplastic-like	--	30.2	1.443	1.051	0.551		0.499	0.955		1.04			1.417	1.044	0.599	0.0745989	0.715	0.000613207	0.733	0.000967087	0.532	0.0721688	0.727	0.257249	0.698	0.0142658	0.952	0.364228	0.367	0.0025135	0.501	0.00511414	0.526	0.010206
Cla97C01G012730.1	double-stranded RNA-binding protein 2	--	45.2	0.961	0.837	1.12		1.05	1.083		0.977			1.119	0.853	0.949	0.59202	0.901	0.35665	0.812	0.116291	1.017	0.788526	1.251	0.00716632	0.99	0.937839	1.219	0.0641312	1.043	0.64264	1.284	0.017684	1.053	0.47638
Cla97C01G012750.1	Pescadillo homolog	--	69.9	1.482	0.751	0.947	0.932		0.821	0.818		1.456	0.794			0.574	0.000184718	0.542	4.03401e-05	0.526	0.00205721	0.599	0.000985518	1.139	0.107439	0.558	0.000239697	1.061	0.166807	0.64	0.000710225	1.216	0.0211281	1.146	0.0035745
Cla97C01G012760.1	Senescence regulator	--	19.2	1.152	0.954	0.903	0.692	0.959	0.991	0.941	0.881	1.358	1.008	1.17	0.99	0.754	0.00310873	0.783	0.00105353	0.802	0.0165453	0.729	0.0069382	0.909	0.234104	0.764	0.0129448	0.953	0.262575	0.694	0.0302289	0.865	0.20331	0.908	0.37678
Cla97C01G012850.1	pheophorbide a oxygenase, chloroplastic	--	61.1	0.676	0.857	1.511	1.573	1.43	0.911	0.938	1.002	0.628	0.956	0.756	0.845	1.622	0.0141462	1.337	0.000872647	1.29	0.0182973	1.788	0.00225723	1.385	0.0344544	1.384	0.00578203	1.073	0.214869	2.191	0.000203089	1.698	0.00037512	1.583	0.000310386
Cla97C01G012980.1	protein argonaute 5	--	107.6	1.381	0.929	0.983	0.924	0.943	0.706	0.712	0.717	1.443	0.926	1.414	0.866	0.606	9.82142e-05	0.573	9.87614e-05	0.642	7.11187e-05	0.588	0.000317894	0.916	0.205489	0.504	8.88028e-07	0.785	0.000486604	0.672	5.74798e-05	1.047	0.187055	1.335	0.000104134
Cla97C01G013030.1	protease Do-like 9	--	64.7	1.113	0.867	0.993	0.986	0.964	1.027	1.066	0.954	1.055	0.893	1.058	1.024	0.907	0.0345163	0.904	0.0820475	0.863	0.0505585	0.928	0.0287782	1.076	0.115094	0.945	0.192655	1.094	0.205057	0.912	0.00941041	1.057	0.326576	0.966	0.374758
Cla97C01G013090.1	RING-type E3 ubiquitin transferase	--	59.5	1.577	0.761	0.769			0.894							0.512		0.525		0.483		0.527		1.093		0.567		1.175		0.488		1.011		0.86
Cla97C01G013150.1	B12D-like protein	--	12.4	1.082	0.992	0.928	0.937	0.967	1.061	1.03	1.057	1.061	0.956	1.063	0.907	0.919	0.0309819	0.936	0.112119	0.891	0.0120469	0.933	0.0335678	1.047	0.293257	0.982	0.178043	1.103	0.0235957	0.883	0.000871041	0.992	0.805719	0.9	0.00242491
Cla97C01G013290.1	AAA-ATPase 1	--	61.2	0.569	1.088	1.326	1.387	1.246	0.998	0.958	0.984	0.486	1.07	0.659	1.041	1.964	2.74374e-05	1.791	4.016e-05	1.866	0.00207083	2.013	0.000516949	1.078	0.395151	1.715	0.0035128	0.919	0.00866781	2.31	0.000826307	1.238	0.00322116	1.347	0.000877889
Cla97C01G013300.1	HIPL1 protein-like	--	74.9				1.115	0.859		0.876	0.804	1.177	0.833	1.457	0.88	0.679	0.00824325	0.644	0.00396653	0.65	0.0611235	0.694	0.0427546	1.067	0.628063	0.638	0.0607745	0.981	0.732425	0.749	0.22607	1.152	0.421396	1.175	0.379299
Cla97C01G013340.1	Plasma membrane ATPase	--	84.8	1.234	0.999	0.799		0.865	0.968		1.017			1.123	0.995	0.798	0.0236298	0.844	0.0067023	0.846	0.0720148	0.774	0.0402693	0.915	0.317711	0.842	0.0847198	0.995	0.863516	0.706	0.0299698	0.835	0.0446431	0.838	0.0632687
Cla97C01G013460.1	Aldehyde dehydrogenase	--	61.9	0.899	1.02	0.925	0.914	0.921	1.129	1.158	1.161	0.9	0.998	0.88	1.032	1.152	0.00271842	1.213	0.000757525	1.138	0.000449639	1.159	0.0365094	1.018	0.830712	1.287	2.58148e-05	1.13	0.000759409	1.03	0.0212065	0.905	0.0006635	0.8	2.03502e-05
Cla97C01G013480.1	protein IQ-DOMAIN 31	--	64.5	1.258	0.929	0.842	0.725	0.881	0.889	0.879	0.953	1.477	0.894	1.053	0.89	0.694	0.000385093	0.717	0.00186202	0.716	0.0302554	0.682	0.00293334	0.953	0.383512	0.718	0.0332175	1.003	0.935114	0.646	0.0195523	0.902	0.154287	0.9	0.165672
Cla97C01G013600.1	alcohol dehydrogenase-like 6	--	40.2	0.909	0.88	1.125	1.156	1.095	1.096	1.134	1.174	0.81	0.871	0.88	0.887	1.208	0.0407454	1.162	0.0701894	1.015	0.668318	1.304	2.98214e-05	1.285	1.65635e-06	1.31	0.0024119	1.29	0.000243367	1.299	0.00224369	1.28	0.000117385	0.992	0.764349
Cla97C01G013720.1	Small nuclear ribonucleoprotein	--	15.5	0.986	0.97	1.016	0.877	0.872	1.028	0.95	1.019	1.225	0.948	1.176	0.933	0.848	0.0087876	0.863	0.0237995	0.842	0.0676201	0.851	0.0388177	1.011	0.863734	0.885	0.170705	1.051	0.14542	0.816	0.0731947	0.97	0.554412	0.923	0.214081
Cla97C01G013730.1	coiled-coil domain-containing protein 12	--	18.8	1.185	1.007	0.917		0.933	0.891		0.945			1.169	0.953	0.799	0.000345115	0.806	0.00462142	0.833	0.0230934	0.783	0.00023317	0.94	0.0735622	0.78	0.014396	0.937	0.246148	0.786	0.00207781	0.944	0.185163	1.008	0.818772
Cla97C01G013740.1	Endosomal targeting BRO1-like domain protein	--	47.4	1.053	1.18	0.633	0.706	0.694	1.036	0.962	1.007	1.146	1.122	1.116	1.152	0.854	0.23621	0.974	0.599535	1.042	0.224774	0.76	0.0206965	0.729	0.0127433	0.906	0.0412181	0.87	0.00585274	0.613	0.000313017	0.589	0.000135311	0.677	0.000621742
Cla97C01G013780.1	DNA-directed RNA polymerases II, IV and V subunit 12	--	9.4	0.897	1.042	0.686	0.712	0.604	1.376	1.232	1.353	1.012	1.044	0.857	1.186	1.113	0.722521	1.307	0.0124909	1.183	0.0617629	1.078	0.912919	0.911	0.389247	1.432	0.00394877	1.211	0.0250838	0.724	0.0100414	0.612	0.00170176	0.505	0.000350079
Cla97C01G013850.1	Succinate--CoA ligase [ADP-forming] subunit alpha, mitochondrial	--	35.4	1.077	0.994	0.878	0.951	0.934	1.029	1.035	1.021	1.05	0.989	1.069	1.015	0.923	0.031681	0.952	0.00452984	0.938	0.00428074	0.915	0.0192679	0.975	0.381287	0.965	0.0142442	1.029	0.0319592	0.865	0.00448365	0.922	0.0320623	0.896	0.0106431
Cla97C01G013860.1	Dolichyl-diphosphooligosaccharide-protein glycosyltransferase subunit, putative	--	96.9	1.102	0.903	1.278	1.396	1.31	0.694	0.714	0.731	0.978	0.903	1.008	0.909	0.954	0.638116	0.786	0.0065898	0.879	0.0238022	0.991	0.714971	1.128	0.627801	0.693	0.000706989	0.788	9.55283e-05	1.29	0.00455035	1.467	0.000131454	1.863	3.33196e-05
Cla97C01G013870.1	Peptidoglycan-binding LysM domain protein, putative	--	38	1.227	1.331	0.551			0.891							0.753		0.905		1.085		0.588		0.542		0.726		0.669		0.449		0.414		0.618
Cla97C01G013880.1	E3 ubiquitin-protein ligase RING1-like	--	39.7	1.085	1.145	0.765	0.725	0.704	1.03	1.016	1.016	1.113	1.146	1.122	1.158	0.874	0.24011	0.981	0.483378	1.039	0.0236188	0.792	0.0214987	0.762	0.0127229	0.922	0.00188362	0.888	3.39383e-05	0.661	9.5104e-05	0.636	5.117e-05	0.717	0.000174704
Cla97C01G013930.1	Nascent polypeptide-associated complex subunit beta	--	17.2	1.162	0.992	0.772	0.769	0.829	1.027	0.986	1.033	1.217	1.006	1.166	0.982	0.789	0.0082185	0.85	1.98712e-05	0.841	0.0004567	0.764	0.00409259	0.909	0.131751	0.859	0.00190523	1.022	0.251544	0.669	0.000147058	0.795	0.000830447	0.778	0.000909594
Cla97C01G013980.1	aspartic proteinase nepenthesin-2-like	--	50.5	0.425	1.154	1.275	1.283	1.281	1.152	1.177	1.113	0.409	1.112	0.503	1.137	2.664	1.94602e-09	2.56	1.14445e-07	2.545	0.000129446	2.723	4.1069e-07	1.07	0.0520568	2.574	0.000132396	1.011	0.595463	2.871	7.60723e-05	1.128	0.000383515	1.115	0.00261791
Cla97C01G013990.1	Late embryogenesis abundant (LEA) hydroxyproline-rich glycoprotein family	--	23.2	0.617	1.495	0.77	0.841	0.825	1.118	1.144	1.111	0.769	1.246	0.694	1.37	1.59	0.0112991	1.799	0.000216563	1.976	0.00116769	1.396	0.0145076	0.707	0.00570145	1.622	0.0016188	0.82	0.0216156	1.171	0.0796481	0.593	0.000907889	0.722	0.000320352
Cla97C01G014070.1	alpha-ketoglutarate-dependent dioxygenase alkB homolog 6	--	28.5	0.821	1.062	0.957	0.994		1.16	1.016		1.146	0.844			1.022	0.788745	1.038	0.773205	0.969	0.915632	1.049	0.647975	1.083	0.426684	1.106	0.59435	1.142	0.41052	0.992	0.976866	1.024	0.822266	0.897	0.260386
Cla97C01G014090.1	Protein-lysine N-methyltransferase	--	27.3	0.929	0.941	1.142	1.045	1.201	0.917	0.913	0.907	1.1	0.942	0.907	0.985	1.021	0.782252	0.955	0.356459	0.977	0.766187	1.043	0.653978	1.068	0.306461	0.932	0.335821	0.954	0.0390397	1.154	0.117664	1.181	0.018952	1.238	0.00656001
Cla97C01G014130.1	protein CHROMATIN REMODELING 24	--	123.4	0.993	1.136	0.84	0.816	0.901	1.031	1.179	1.098	1.016	0.989	0.965	1.036	1.012	0.957105	1.088	0.0839128	1.063	0.241711	0.986	0.726198	0.928	0.406494	1.112	0.0644485	1.047	0.462535	0.86	0.010019	0.809	0.0136368	0.773	0.00616816
Cla97C01G014170.1	E3 ubiquitin-protein ligase RGLG2-like protein	--	40.5	0.748	1.215	0.949	0.955	0.888	1.119	1.184	1.125	0.627	1.228	0.681	1.265	1.61	0.000183486	1.735	5.01975e-06	1.804	0.000348913	1.513	0.00112281	0.839	0.0116632	1.667	0.000685469	0.924	0.0221202	1.358	0.00533544	0.753	0.000410905	0.814	0.00221111
Cla97C01G014180.1	S-adenosyl-L-methionine-dependent methyltransferases superfamily protein	--	93.8	1.832	0.617	0.947	0.863	1.061	0.582	0.677	0.702	1.73	0.652	1.492	0.727	0.45	7.06694e-05	0.391	1.59252e-06	0.395	0.000284366	0.478	0.0010838	1.21	0.257978	0.388	0.000351825	0.982	0.816355	0.568	0.00270918	1.438	0.00916922	1.464	0.0100497
Cla97C01G014230.1	Cysteine proteinase inhibitor	--	12.4	1.412	0.965	0.719	0.807	0.759	0.905	0.765	0.904	1.5	0.928	1.398	0.938	0.595	1.29341e-05	0.627	3.85678e-05	0.657	7.24766e-05	0.564	2.51131e-05	0.858	0.030193	0.597	0.000990426	0.909	0.160621	0.53	9.15122e-05	0.807	0.00367222	0.888	0.146028
Cla97C01G014250.1	Unknown protein	--	11.2	1	1.742	0.455	0.4	0.509	0.802	0.809	0.92	0.978	1.813	0.92	1.651	1.047	0.774826	1.335	0.22971	1.796	9.14394e-05	0.672	0.0258787	0.374	0.000664675	0.873	0.0548074	0.486	0.000155695	0.471	0.00051118	0.262	5.62305e-05	0.539	0.00167236
Cla97C01G014260.1	Unknown protein	--	11.4	2.287	0.853	0.347	0.339	0.457	0.513	0.591	0.701	2.221	0.849	1.95	0.892	0.286	2.60899e-06	0.341	0.000100693	0.402	6.00658e-05	0.228	5.8134e-05	0.568	0.00363404	0.279	0.000237944	0.696	0.0155496	0.177	8.60995e-05	0.441	0.00103798	0.633	0.0253764
Cla97C01G014270.1	Cysteine proteinase inhibitor	--	15.3				0.883	0.934		1.247	1.217	0.806	1.058	0.774	1.075	1.353	0.0289573	1.455	0.00441539	1.35	0.00521393	1.355	0.0946978	1.004	0.953696	1.559	0.00281515	1.155	0.0100297	1.15	0.0563727	0.852	0.031434	0.737	0.00992278
Cla97C01G014280.1	Cysteine proteinase inhibitor	--	13.6	0.817	0.9	1.055	1.072		1.228	1.17		0.845	0.913			1.271	0.0486249	1.267	0.137549	1.091	0.0414876	1.361	0.00510264	1.248	0.0155521	1.443	0.00640951	1.323	0.00805783	1.28	0.00566097	1.173	0.00448908	0.887	0.0424657
Cla97C01G014290.1	Histone deacetylase	--	48.3	0.988	0.84	1.069	1.091	1.625	1.104	1.096	0.791	0.839	0.974	0.91	0.674	1.128	0.550551	1.001	0.920432	0.909	0.422203	1.238	0.210581	1.362	0.0938983	1.093	0.543404	1.202	0.296976	1.383	0.100361	1.521	0.0764154	1.265	0.26336
Cla97C01G014300.1	2-oxoisovalerate dehydrogenase subunit alpha	--	54.4	1.008	1.059	0.907	0.871	0.879	1.094	1.037	1.081	1.031	1.06	1.087	1.022	0.961	0.458734	1.016	0.464424	1.005	0.849258	0.939	0.210639	0.934	0.160401	1.028	0.377665	1.023	0.332416	0.85	0.00313224	0.846	0.000620435	0.827	0.000736135
Cla97C01G014310.1	SAL1 phosphatase-like	--	42.2	0.952	1.014	0.817	0.86	0.904	1.098	1.117	1.148	1.02	1.072	0.95	1.045	1.035	0.707738	1.111	0.0116867	1.072	0.0706878	1.017	0.903205	0.949	0.372575	1.151	0.00618665	1.074	0.0256932	0.883	0.0292156	0.824	0.00436329	0.767	0.00114954
Cla97C01G014460.1	Zinc finger CCCH domain-containing protein 38	--	97.3	1.42	0.971	0.677	0.823	0.791	0.901	0.941	0.903	1.284	0.949	1.389	0.925	0.642	8.56674e-05	0.683	1.92221e-06	0.695	0.000417108	0.615	0.000322897	0.885	0.12321	0.671	0.000290601	0.965	0.146519	0.56	0.000959734	0.805	0.0229343	0.835	0.0397218
Cla97C01G014540.1	Ubiquinol-cytochrome c reductase complex chaperone CBP3	--	33.1	1.336	1.088	0.644	0.806	0.681	0.932	0.928	0.927	1.168	1.057	1.317	1.074	0.71	0.0122501	0.786	0.00319489	0.842	0.0174136	0.644	0.00335451	0.764	0.0261368	0.729	0.00181725	0.866	7.1754e-05	0.558	0.00181999	0.662	0.00357438	0.765	0.0155184
Cla97C01G014550.1	Autophagy-related protein 13	--	71.2	0.907	1.035	0.971	0.986	0.966	1.088	1.032	1.03	0.944	1.038	1.038	0.966	1.051	0.145502	1.071	0.0840086	1.052	0.327707	1.051	0.224006	0.999	0.971671	1.09	0.115855	1.037	0.289145	1.012	0.759378	0.962	0.188943	0.928	0.0171438
Cla97C01G014610.1	pollen-specific leucine-rich repeat extensin-like protein 1 isoform X1	--	20.4	0.807	1.157	0.854	0.843	0.899	1.132	1.152	1.157	0.821	1.166	0.799	1.162	1.308	0.013666	1.427	8.33983e-10	1.436	1.61051e-06	1.244	0.022029	0.866	0.0606899	1.418	4.64227e-06	0.987	0.144646	1.07	0.0340866	0.745	0.000117572	0.754	0.000169146
Cla97C01G014690.1	WD-repeat protein	--	33.1	1.265	0.993	0.751	0.949	0.943	0.99	0.992	1.055	1.069	0.99	0.897	1.105	0.905	0.272467	0.948	0.547489	0.956	0.745254	0.879	0.234259	0.92	0.275155	0.94	0.63171	0.983	0.724693	0.818	0.192137	0.856	0.13292	0.87	0.144667
Cla97C01G014740.1	RNA-binding 39	--	68.9	1.164	0.821	0.974	0.749	0.813	0.779	0.791	0.724	1.604	0.855	1.353	0.798	0.591	2.14749e-05	0.579	0.000106508	0.6	0.00609331	0.586	0.000486945	0.976	0.668241	0.557	0.00391763	0.927	0.0885594	0.615	0.0161604	1.025	0.823773	1.105	0.312747
Cla97C01G014750.1	protein LIKE COV 2	--	29	0.831	1.172	0.998	0.873	1.001	0.999	0.945	0.935	1.107	1.075	1.085	0.979	0.99	0.9425	1.01	0.857702	1.067	0.542126	0.951	0.551348	0.891	0.0464797	0.952	0.687583	0.892	0.116592	0.95	0.684469	0.89	0.168418	0.998	0.939341
Cla97C01G014770.1	Ribonucleoside-diphosphate reductase	--	90.9	0.957	0.864	1.369	1.596	1.491	0.81	0.787	0.676	0.958	0.689	1.145	0.688	0.977	0.722732	0.738	0.00418668	0.732	0.0311861	1.1	0.814891	1.501	0.0797603	0.743	0.0222462	1.014	0.865958	1.456	0.00708404	1.988	0.00140342	1.96	0.000706163
Cla97C01G014810.1	bifunctional 3-dehydroquinate dehydratase/shikimate dehydrogenase, chloroplastic-like	--	57.7	1.262	1.03	0.685	0.719	0.709	0.942	0.93	0.924	1.388	0.974	1.456	0.99	0.642	0.000977805	0.705	3.30998e-05	0.729	0.00224313	0.598	0.000234234	0.82	0.0203442	0.681	0.000836424	0.934	0.0177386	0.515	0.000117531	0.706	9.2379e-05	0.756	5.45776e-05
Cla97C01G014900.1	Receptor kinase	--	129.9	1.345	1.221	0.595	0.747	0.761	0.84	0.898	0.819	1.182	1.012	1.471	0.969	0.655	0.00631458	0.72	0.0109042	0.801	0.079026	0.583	0.000721298	0.728	0.0131888	0.64	0.00303542	0.799	0.0441274	0.526	0.00314389	0.657	0.0165987	0.822	0.074535
Cla97C01G014950.1	protein SLOW GREEN 1, chloroplastic-like	--	41	1.319	1.019	0.895		0.781	0.767		0.763			1.363	1.093	0.661	0.0109218	0.679	0.047241	0.787	0.0251516	0.598	0.00085696	0.759	0.0102611	0.57	0.000875397	0.724	0.0117245	0.625	0.0213075	0.794	0.0932907	1.095	0.32242
Cla97C01G014970.1	Mitochondrial ATP synthase	--	27.6	1.031	0.986	0.942	0.976	0.977	1.038	1.079	1.05	0.941	1.006	0.956	0.973	1.028	0.381964	1.047	0.1679	1.013	0.679314	1.035	0.377989	1.022	0.403909	1.082	0.0600401	1.068	0.0118549	0.989	0.744973	0.976	0.195517	0.914	0.00566195
Cla97C01G015030.1	Small GTPase superfamily	--	14.1	1.089	1.128	0.736	0.549	0.699	1.047	1.051	0.995	1.215	1.185	1.172	1.133	0.817	0.184193	0.941	0.202094	0.991	0.836699	0.73	0.024836	0.737	0.0276059	0.89	0.0342359	0.898	0.0102492	0.571	0.00408293	0.576	0.0036458	0.641	0.00800845
Cla97C01G015130.1	Pathogenic type III effector avirulence factor Avr cleavage site-containing protein	--	11.6	1.549	0.822	0.84			0.789							0.527		0.52		0.531		0.526		0.991		0.509		0.96		0.542		1.022		1.065
Cla97C01G015200.1	Ubiquitin-conjugating enzyme	--	28.4	1.067	1.055	0.873	0.76	0.793	1.054	1.013	0.973	1.055	1.104	1.136	1.081	0.891	0.170878	0.964	0.270742	0.994	0.854475	0.839	0.0201983	0.844	0.0222179	0.933	0.100766	0.938	0.0732841	0.745	0.00325081	0.749	0.00250243	0.798	0.00852518
Cla97C01G015270.1	Transcription termination factor 3, mitochondrial	--	53.8
Cla97C01G015280.1	protein DA1-related 1-like	--	54.3	1.177	1.032	0.866	0.623	0.583	0.925	0.942	0.87	1.299	1.136	1.354	1.194	0.711	0.0331296	0.796	0.0216277	0.878	0.0940153	0.628	0.00730785	0.715	0.0297784	0.715	0.00222133	0.814	0.0140912	0.541	0.00827339	0.616	0.0184677	0.757	0.0783754
Cla97C01G015370.1	Oxygen-evolving enhancer protein 1	--	35.1	1.72	0.681	0.66	0.492	0.638	0.939	0.858	0.848	1.918	0.686	1.751	0.678	0.401	1.26239e-05	0.435	5.61093e-06	0.379	8.97058e-06	0.411	0.000445751	1.084	0.58829	0.491	0.000107634	1.293	0.00138041	0.332	0.000357377	0.875	0.202171	0.677	0.0154797
Cla97C01G015400.1	Thioredoxin-like protein	--	30	1.133	1.078	0.782	0.707		1.007	1.019		1.144	1.13			0.838	0.223754	0.93	0.139156	0.97	0.32586	0.772	0.119609	0.796	0.156987	0.89	0.00425495	0.918	0.0716853	0.654	0.013839	0.674	0.0192749	0.735	0.0259046
Cla97C01G015440.1	Mitochondrial pyruvate carrier	--	14.5	1.13	0.933	0.882	0.984	0.868	1.042	0.993	1.025	1.096	0.927	1.108	0.999	0.865	0.00370967	0.888	0.0046875	0.858	0.00379822	0.869	0.0182914	1.013	0.823662	0.918	0.00681642	1.07	0.0698329	0.82	0.007784	0.956	0.377744	0.893	0.0528249
Cla97C01G015450.1	F6A14.6 protein, putative	--	44	1.309	0.973	1.038			0.681							0.686		0.632		0.743		0.657		0.883		0.52		0.7		0.793		1.067		1.524
Cla97C01G015460.1	nuclear ribonuclease Z	--	23.4				1.035	1.152		1.016	0.926	0.985	0.876	1.056	0.867	0.959	0.600454	0.903	0.150795	0.854	0.0465916	1.012	0.904168	1.184	0.0687657	0.951	0.477941	1.114	0.148755	1.072	0.397035	1.255	0.0524743	1.126	0.236463
Cla97C01G015590.1	nuclear pore complex protein NUP58-like	--	54.1	1.339	0.994	0.688	0.697	0.73	0.979	1.027	0.964	1.256	1.019	1.263	1.043	0.703	0.00676708	0.781	1.14775e-05	0.792	0.000710414	0.659	0.00195255	0.832	0.0489054	0.77	0.000728046	0.972	0.290274	0.548	2.4993e-05	0.692	8.48881e-05	0.712	0.00020474
Cla97C01G015610.1	Methyl esterase 6, putative	--	29.4	0.547	0.788	1.591	1.461	1.644	1.112	1.109	1.114	0.535	0.806	0.541	0.756	2.132	0.00256096	1.751	0.000933097	1.448	4.85243e-05	2.474	8.35196e-05	1.709	0.000857616	2.055	4.06571e-08	1.419	4.87615e-05	2.893	7.66816e-06	1.998	6.48207e-05	1.408	0.000635038
Cla97C01G015620.1	Salicylic acid-binding protein 2	--	29.1	0.327	0.381	2.607	2.993	2.004	0.685	0.579	0.785	0.199	0.23	0.616	0.595	3.17	0.127586	1.425	0.30156	1.056	0.847384	4.226	0.0288986	4.002	0.0335811	1.794	0.113773	1.699	0.107726	6.658	0.00461348	6.305	0.00312431	3.711	0.000886752
Cla97C01G015650.1	autophagy-related protein 101-like isoform X1	--	25.8	1.236	1.146	0.639	0.496	0.603	1.027	1.107	1.039	1.263	1.134	1.25	1.108	0.738	0.106656	0.875	0.00180288	0.904	0.000996047	0.655	0.0201973	0.725	0.0463262	0.846	0.00227154	0.937	0.0597937	0.464	0.000546335	0.513	0.000956325	0.548	0.00162426
Cla97C01G015680.1	L-ascorbate oxidase homolog	--	59.7	1.527	0.92	0.643	0.643	0.737	0.893	0.841	0.835	1.387	0.941	1.423	0.963	0.57	0.000122543	0.622	6.57946e-06	0.651	0.000172069	0.529	0.000153969	0.813	0.0132307	0.592	0.000127109	0.91	0.0192692	0.466	0.000142952	0.716	0.00209528	0.787	0.00870756
Cla97C01G015720.1	protein misato homolog 1 isoform X1	--	62.2	0.839	0.917	1.369	1.23	1.348	0.875	0.753	0.877	1.071	0.946	0.874	0.901	1.103	0.547	0.946	0.473699	0.993	0.984435	1.159	0.36512	1.167	0.283516	0.9	0.322953	0.906	0.127116	1.418	0.0127944	1.428	0.000611615	1.576	0.00165875
Cla97C01G015830.1	Ran-binding protein in the microtubule-organising centre protein	--	78.8	0.911	0.849	1.171	1.257	1.239	1.052	1.104	1.062	0.85	0.812	0.8	0.883	1.227	0.0787763	1.125	0.133649	0.993	0.902368	1.344	0.000772214	1.353	0.000454327	1.257	0.00470756	1.265	0.00115036	1.432	0.00114608	1.441	0.000353614	1.14	0.00760055
Cla97C01G015880.1	LOW QUALITY PROTEIN: uncharacterized protein LOC103484772	--	266.1	1.374	1.066	0.707	0.756	0.837	0.877	0.925	0.975	1.306	1.067	1.181	1.004	0.709	0.00299824	0.766	0.00184007	0.812	0.0134619	0.657	0.00100639	0.809	0.0217471	0.719	0.00368376	0.885	0.0287295	0.596	0.00143742	0.733	0.00415576	0.828	0.0303509
Cla97C01G015960.1	Lipase	--	56	0.713	1.226	1.248	1.163	0.977	0.813	0.747	0.948	0.695	1.395	0.788	1.287	1.488	0.0164958	1.461	0.0197642	1.78	0.000427671	1.342	0.0541816	0.754	0.0438833	1.142	0.179195	0.642	0.00486496	1.543	0.00639281	0.867	0.148119	1.351	0.0406864
Cla97C01G016020.1	PI-PLC X domain-containing protein At5g67130	--	45.2	1.095	0.973	0.937	0.938	1.008	0.979	0.977	1.03	1.086	1.025	1.096	0.866	0.888	0.00407889	0.893	0.0178852	0.874	0.0514931	0.895	0.00178375	1.025	0.530842	0.911	0.00599052	1.043	0.452282	0.88	0.00614784	1.007	0.885723	0.966	0.299432
Cla97C01G016030.1	receptor-like protein kinase 4	--	56.8	1.002	1.004	0.885	0.935	0.93	0.999	1.137	0.978	0.921	0.97	1.085	1.007	0.98	0.687803	1.013	0.774165	0.991	0.894049	0.975	0.673221	0.984	0.719009	1.035	0.631319	1.045	0.440649	0.914	0.156945	0.923	0.0189669	0.883	0.0714687
Cla97C01G016070.1	AP2-like ethylene-responsive transcription factor	--	55	1.014	0.948	0.975		1	1.096		1.096			0.812	1.092	1.133	0.122316	1.159	0.155603	1.117	0.476275	1.141	0.17097	1.021	0.742548	1.2	0.231218	1.075	0.403255	1.082	0.52857	0.968	0.717081	0.901	0.014406
Cla97C01G016090.1	RNA-binding family protein isoform 1	--	34.8	1.393	1.201	0.648	0.552	0.721	0.759	0.72	0.854	1.468	1.26	1.284	1.141	0.632	0.0181203	0.716	0.0152924	0.869	0.0445908	0.513	0.000160977	0.591	0.000597718	0.563	0.000832133	0.648	0.00167703	0.463	0.000878381	0.533	0.00156077	0.823	0.0995817
Cla97C01G016210.1	ADP-ribosylation factor family protein	--	20.5	1.161	0.886	0.908	0.888	0.881	1.019	1.035	1.001	1.15	0.95	1.167	0.898	0.811	0.000296511	0.832	0.000876568	0.786	0.000379226	0.824	0.00116104	1.048	0.259576	0.878	0.000252332	1.117	0.00896029	0.77	1.26792e-05	0.979	0.422765	0.876	0.000564178
Cla97C01G016230.1	FAD-dependent oxidoreductase family protein	--	45.2	0.875	1.058	1.025	1.193	1.076	1.074	1.066	1.052	0.695	0.974	0.82	1.013	1.329	0.000144388	1.305	0.00102801	1.274	0.027485	1.357	0.00077211	1.065	0.116045	1.336	0.0129435	1.048	0.125135	1.378	0.0168165	1.082	0.202931	1.032	0.549596
Cla97C01G016250.1	mortality factor 4-like protein 1 isoform X4	--	49
Cla97C01G016310.1	Cytochrome P450	--	56.8	0.72	0.716	1.779			0.785							1.519		1.042		0.994		1.781		1.791		1.09		1.096		2.471		2.485		2.266
Cla97C01G016320.1	F-box-like/WD repeat-containing protein	--	75.3	1.193	0.859	0.943	1.06	0.918	1.004	0.997	0.993	1.015	0.929	1.131	0.958	0.865	0.00818978	0.86	0.0155307	0.822	0.0278911	0.886	0.0277694	1.077	0.0849086	0.897	0.0883802	1.09	0.0551431	0.875	0.108756	1.064	0.329098	0.976	0.579665
Cla97C01G016340.1	Indole-3-acetic acid-amido synthetase GH3.3, putative	--	84.4	0.758	0.868	1.333			1.12							1.46		1.311		1.145		1.618		1.413		1.478		1.29		1.759		1.536		1.19
Cla97C01G016350.1	Indole-3-acetic acid-amido synthetase GH3.3, putative	--	68.4	0.533	0.868	1.305	1.336	1.28	1.164	1.121	1.162	0.673	0.89	0.68	0.925	1.776	0.000382307	1.625	0.001711	1.423	0.0117984	1.953	2.27174e-05	1.373	4.34856e-05	1.828	0.00163315	1.285	0.000349965	2.079	0.000785725	1.461	6.93397e-05	1.138	0.00178657
Cla97C01G016430.1	suppressor of RPS4-RLD 1	--	117.9	1.02	0.742	0.971			1.267							0.974		0.985		0.727		1.097		1.508		1.242		1.708		0.952		1.309		0.766
Cla97C01G016460.1	Transmembrane protein	--	6.5	0.874	0.966	1.097	1.158	1.06	1.063	1.028	1.055	0.895	0.92	0.868	1.017	1.184	0.0021187	1.147	0.00508124	1.101	0.0349313	1.225	9.6784e-05	1.113	0.0110054	1.193	0.000212027	1.084	0.0572502	1.257	0.00112867	1.142	0.0265087	1.054	0.134645
Cla97C01G016490.1	subtilisin-like protease	--	80.5	0.972	1.24	0.715	0.719	0.7	1.063	1.089	1.06	0.974	1.215	0.934	1.278	1.051	0.881217	1.206	0.0021776	1.296	0.000205833	0.928	0.349029	0.716	0.0112375	1.115	0.00247304	0.86	0.000906387	0.741	4.6679e-05	0.572	4.86149e-06	0.664	4.17818e-06
Cla97C01G016510.1	Prolyl 4-hydroxylase alpha subunit, putative	--	32.4	1.348	0.791	0.863	1.074	1	0.998	1.059	0.927	0.936	0.931	1.129	0.943	0.839	0.0592932	0.828	0.0837613	0.781	0.115681	0.867	0.158335	1.111	0.131719	0.874	0.328207	1.12	0.168983	0.861	0.310382	1.102	0.324429	0.984	0.817475
Cla97C01G016540.1	Protein kinase 2	--	46.4	0.948	1.023	0.993	0.957	0.977	1.024	1.017	0.984	0.992	1.033	1.006	1.003	1.02	0.300918	1.033	0.079844	1.038	0.129796	1.01	0.611636	0.973	0.130705	1.027	0.287692	0.989	0.496154	0.994	0.778944	0.957	0.0326387	0.968	0.113615
Cla97C01G016570.1	Peroxidase	--	35.7	1.151	1.12	0.635	0.649	0.633	1.039	1.029	1.018	1.174	1.084	1.217	1.111	0.783	0.107552	0.904	0.00672587	0.936	0.0256323	0.706	0.0163296	0.755	0.0334012	0.871	0.00136989	0.931	0.00335881	0.541	4.52214e-06	0.578	1.66198e-06	0.621	1.08103e-06
Cla97C01G016620.1	Formamidase	--	49.8
Cla97C01G016640.1	Protein kinase 2	--	49.8	1	1.141	0.904	0.947	0.962	0.896	1.01	0.915	0.946	1.078	0.994	1.109	1.016	0.827232	1.046	0.529091	1.132	0.00671138	0.958	0.184856	0.846	0.000705181	0.96	0.358553	0.848	0.0146314	0.957	0.159948	0.845	0.00248459	0.997	0.967221
Cla97C01G016720.1	Peptidyl-prolyl cis-trans isomerase-like 2	--	64.9	1.43	0.809	0.762	0.814	0.622	0.999	0.984	0.976	1.363	0.839	1.574	0.828	0.583	0.000140635	0.622	0.000160179	0.567	0.000204067	0.59	0.00235341	1.041	0.821604	0.678	0.000829316	1.195	0.000146791	0.503	0.00163513	0.888	0.199375	0.743	0.0201528
Cla97C01G016730.1	Adenylyl-sulfate kinase	--	44.8	1.283	1.033	0.736			0.948							0.706		0.772		0.805		0.656		0.815		0.739		0.918		0.574		0.712		0.776
Cla97C01G016760.1	60S ribosomal protein L26-1	--	19.5	1.165	0.983	0.973	1.039	0.936	0.737	0.832	0.798	1.225	0.966	1.239	0.997	0.759	0.00259152	0.732	0.00109215	0.812	0.00058175	0.732	0.00129198	0.902	0.0949474	0.652	0.000443302	0.803	0.00390229	0.812	0.0043647	1.001	0.99599	1.245	0.00934836
Cla97C01G016790.1	50S ribosomal protein L7/L12	--	18.2	1.374	0.904	0.768	0.623	0.656	0.954	0.799	0.833	1.596	0.983	1.558	0.953	0.55	0.000134086	0.599	4.92599e-05	0.627	0.000896353	0.512	0.0002383	0.816	0.0602212	0.571	0.0013778	0.911	0.17816	0.452	0.000525433	0.721	0.00804339	0.792	0.0467416
Cla97C01G016810.1	NADH dehydrogenase [ubiquinone] iron-sulfur protein 4, mitochondrial	--	17.3	1.32	1.143	0.56	0.588	0.577	0.969	0.957	0.984	1.339	1.135	1.228	1.211	0.697	0.0598028	0.823	0.00517696	0.898	0.0331449	0.596	0.00470453	0.664	0.0123357	0.749	0.000495874	0.834	0.00119861	0.444	1.15565e-05	0.494	9.4051e-06	0.593	5.6556e-06
Cla97C01G016820.1	Amino acid acetyltransferase(N-acetylglutamate synthase)-like protein	--	70.5	0.859	1.074	0.975	1.052	0.906	1.126	1.034	1.12	0.845	1.124	0.944	1.03	1.188	0.00430208	1.229	0.000477303	1.219	0.00968852	1.173	0.0234765	0.962	0.465085	1.239	0.00830605	1.016	0.692956	1.108	0.13985	0.909	0.124005	0.894	0.0920289
Cla97C01G016870.1	RuvB-like helicase	--	51.4	1.358	0.878	1.043	1.017	0.99	0.721	0.764	0.783	1.359	0.857	1.285	0.957	0.667	7.75604e-06	0.62	0.000124064	0.673	0.00048664	0.664	0.00116818	0.988	0.773961	0.567	5.01005e-05	0.842	0.0146131	0.762	0.000341438	1.133	0.0266606	1.345	0.000495876
Cla97C01G016900.1	BSD domain-containing protein, putative	--	55.1	1.33	0.838	0.898	0.919	0.903	0.841	0.773	0.861	1.461	0.851	1.265	0.971	0.646	1.98339e-06	0.633	4.89415e-05	0.656	0.00257639	0.64	3.0864e-05	0.977	0.64928	0.61	0.000764964	0.93	0.281786	0.671	0.000744813	1.023	0.631916	1.099	0.0463565
Cla97C01G017020.1	Leucine-rich repeat receptor-like protein kinase	--	29.1	1.139	1.009	0.826		0.845	1.026		1.022			1.136	0.997	0.839	0.053222	0.891	0.000297292	0.882	0.0023607	0.817	0.0793798	0.927	0.411659	0.9	0.000502228	1.021	0.081051	0.735	0.00137292	0.833	0.00490572	0.816	0.00319878
Cla97C01G017030.1	DEAD-box ATP-dependent RNA helicase 16	--	66.5	1.049	0.902	1.033	1.011		1.016	1.037		1.132	0.82			0.889	0.152878	0.865	0.157757	0.79	0.060446	0.939	0.0689017	1.19	0.00466893	0.941	0.268536	1.192	0.0682371	0.937	0.246107	1.187	0.0716949	0.996	0.794968
Cla97C01G017120.1	Branched-chain-amino-acid aminotransferase	--	44.3	1.138	0.906	0.963	0.949	0.949	0.995	1.006	0.986	1.1	0.918	1.141	0.909	0.847	4.07317e-05	0.846	0.000182735	0.809	6.92171e-05	0.865	5.71465e-05	1.07	0.000724742	0.884	0.000720002	1.093	0.000224761	0.847	0.000199773	1.047	0.00188572	0.958	0.00473995
Cla97C01G017130.1	protein CROWDED NUCLEI 4	--	120.6	1.572	0.791	0.673	0.563	0.642	0.963	1.151	0.962	1.375	0.876	1.505	0.891	0.562	0.00150105	0.633	0.000653623	0.575	0.000516218	0.556	0.0023021	0.968	0.617043	0.691	0.00650889	1.203	0.0605245	0.422	0.000200632	0.734	0.00882796	0.611	0.003535
Cla97C01G017170.1	Cysteine desulfurase 14	--	49.9	1.035	1.005	0.938	0.952	0.939	1.047	1.022	1.018	1.085	0.985	1.078	0.972	0.925	0.0104995	0.946	0.0203522	0.926	0.0123342	0.925	0.016196	0.999	0.922062	0.965	0.109938	1.042	0.0342057	0.885	0.00139657	0.955	0.013245	0.916	0.000949825
Cla97C01G017210.1	Tubulin alpha chain	--	49.6	1.341	0.823	0.946	0.907	0.971	0.817	0.797	0.79	1.452	0.755	1.473	0.728	0.589	5.765e-06	0.552	5.18462e-07	0.541	0.000190265	0.613	6.11435e-05	1.134	0.0773526	0.564	4.97273e-05	1.042	0.319549	0.662	0.000308364	1.225	0.00797077	1.175	0.00195288
Cla97C01G017230.1	Malate dehydrogenase	--	37.6	0.702	1.026	1.031	1.011	1.088	1.249	1.257	1.249	0.757	0.97	0.71	0.966	1.513	0.000115613	1.548	0.00022733	1.366	0.000514998	1.587	3.16666e-05	1.162	0.0171129	1.731	2.01156e-05	1.268	0.000263058	1.443	0.000336158	1.057	0.133505	0.834	0.00116149
Cla97C01G017250.1	Receptor-like protein kinase	--	110.9	2.843	0.364	0.335	0.91		0.459	0.705		1.685	0.7			0.256	0.00518454	0.246	0.00860222	0.235	0.0726951	0.266	0.0211173	1.132	0.801218	0.257	0.05764	1.094	0.788798	0.275	0.134629	1.17	0.894408	1.07	0.961231
Cla97C01G017310.1	Transducin/WD40 repeat protein	--	34.7	1.518	0.869	0.694	0.653	0.732	0.919	0.787	0.908	1.592	0.967	1.403	0.956	0.553	5.22548e-05	0.599	2.09311e-05	0.619	0.000660878	0.52	0.000131606	0.84	0.0760992	0.579	0.000907102	0.936	0.327158	0.461	9.699e-05	0.745	0.00337099	0.795	0.0189283
Cla97C01G017330.1	Starch synthase, chloroplastic/amyloplastic	--	81.6	0.941	0.857	1.228			0.973							1.083		0.972		0.911		1.17		1.284		1.034		1.135		1.305		1.433		1.262
Cla97C01G017370.1	protein RMD5 homolog A	--	44.2	1.027	1.101	0.793	0.874	0.792	1.033	1.022	1.001	1.035	1.075	1.07	1.129	0.939	0.404834	1.015	0.63066	1.055	0.0469876	0.88	0.047125	0.834	0.0133804	0.976	0.191676	0.925	0.00981756	0.785	0.00225956	0.744	0.00113077	0.805	0.0029942
Cla97C01G017440.1	Beta-D-xylosidase	--	86.5	0.854	0.944	0.977	0.997	1.067	1.117	1.109	1.125	0.846	1.033	0.875	0.929	1.204	4.53406e-05	1.215	0.00794739	1.129	0.0254861	1.241	0.000677842	1.1	0.0610054	1.301	1.71128e-05	1.153	0.0125139	1.181	0.00433995	1.046	0.34124	0.907	0.0222418
Cla97C01G017480.1	Serine hydroxymethyltransferase	--	57.6	0.879	1.141	0.908	0.872	0.839	1.096	1.083	1.118	0.925	1.071	0.918	1.096	1.13	0.135971	1.213	9.50645e-06	1.215	0.00132916	1.087	0.215697	0.894	0.0778704	1.211	0.000478222	0.997	0.88911	0.962	0.234921	0.792	0.00135135	0.794	0.000724277
Cla97C01G017520.1	Alcohol dehydrogenase, putative	--	38.6	1.2	0.709	1.241	1.285	1.203	0.816	0.837	0.766	1.206	0.721	1.242	0.771	0.763	0.0696246	0.633	8.3291e-06	0.603	5.34163e-05	0.843	0.103553	1.397	0.0236905	0.663	0.000133056	1.099	0.0620289	1.022	0.376815	1.694	7.84588e-05	1.542	0.000183636
Cla97C01G017530.1	Elongator complex protein	--	39.7	1.204	0.925	0.877	0.871	0.821	0.994	0.972	0.935	1.209	0.975	1.281	0.953	0.751	2.45222e-05	0.779	6.55848e-06	0.772	0.00050804	0.74	0.000296794	0.959	0.356753	0.785	0.000842562	1.017	0.518825	0.695	0.000232705	0.9	0.015402	0.886	0.0115271
Cla97C01G017620.1	UDP-glycosyltransferase	--	53
Cla97C01G017730.1	Kinesin	--	141.1	1.112	0.879	1.197	1.293	1.229	0.847	0.841	0.853	1.058	0.759	1.088	0.862	0.896	0.310333	0.774	9.21247e-05	0.767	0.00522198	0.961	0.531374	1.252	0.0699337	0.78	7.74298e-05	1.016	0.711713	1.141	0.00792645	1.488	0.00147559	1.464	7.83303e-05
Cla97C01G017780.1	IMPACT family member in pol 5'region	--	27.1	1.002	1.081	0.949	0.688	0.655	1.084	1.138	0.979	0.862	1.312	0.975	1.391	1.089	0.711363	1.23	0.0478731	1.333	0.0334436	0.967	0.722218	0.726	0.0573278	1.128	0.134089	0.846	0.137096	0.807	0.145409	0.606	0.0214636	0.716	0.0497724
Cla97C01G017790.1	Mitochondrial carrier protein	--	34.2	1.099	0.976	1.014	0.609	0.826	0.882	0.781	0.813	1.564	0.98	1.43	0.931	0.636	0.00199991	0.655	0.00237209	0.705	0.0342451	0.602	0.00417747	0.853	0.135401	0.605	0.0115915	0.858	0.0171666	0.598	0.0450627	0.848	0.280649	0.989	0.848033
Cla97C01G017870.1	GLABRA2 expression modulator-like	--	31.7	1.062	0.875	0.97	1.032	1.018	1.051	1.056	1.071	0.986	0.904	1.001	0.903	0.971	0.521896	0.961	0.366986	0.88	0.0069669	1.016	0.548895	1.155	0.000343863	1.042	0.147076	1.185	0.000149488	0.99	0.765668	1.126	0.00540326	0.95	0.0591524
Cla97C01G017980.1	tRNA (Cytosine(34)-C(5))-methyltransferase	--	107.5	1.029	0.705	1.439	1.6	1.565	0.794	0.768	0.818	1.072	0.56	1.036	0.581	0.938	0.577135	0.674	0.00431729	0.588	0.00179664	1.113	0.73507	1.892	0.00975108	0.759	0.000239051	1.289	0.0245925	1.468	0.000383817	2.494	0.000303832	1.934	5.88822e-05
Cla97C01G017990.1	RAS 5	--	24.8	1.156	0.936	0.968	0.935	0.91	0.973	0.96	0.953	1.165	0.958	1.197	0.943	0.809	2.30473e-08	0.813	2.55577e-07	0.806	6.88777e-05	0.81	4.17716e-06	1.004	0.796948	0.82	8.41685e-05	1.017	0.134731	0.8	0.000420222	0.992	0.670763	0.975	0.242135
Cla97C01G018010.1	Phospho-2-dehydro-3-deoxyheptonate aldolase	--	59	1.134	0.946	0.965	0.783	0.687	0.951	1.023	1.016	1.117	1.005	1.201	1.097	0.818	0.0397281	0.875	0.00683918	0.883	0.0598207	0.786	0.037239	0.89	0.254043	0.866	0.0109885	0.981	0.732848	0.705	0.0241207	0.799	0.0973532	0.814	0.102266
Cla97C01G018040.1	Transmembrane protein, putative	--	34	0.992	0.939	1.063			1.006							1.011		0.98		0.947		1.043		1.102		1.014		1.071		1.072		1.132		1.057
Cla97C01G018090.1	Glycosyltransferase	--	53.9	0.883	0.975	0.993	0.942	0.971	1.154	1.031	1.051	0.921	0.989	1.091	0.887	1.035	0.521574	1.051	0.472544	0.985	0.87537	1.061	0.344145	1.077	0.173101	1.118	0.194252	1.135	0.0603096	1.004	0.912077	1.019	0.62083	0.898	0.0486477
Cla97C01G018100.1	Alpha/beta-hydrolase superfamily protein	--	35.9	1.065	0.989	1.022	0.981	1.191	0.924	0.933	1.001	1.092	0.994	0.963	0.846	0.949	0.369403	0.911	0.0831188	0.907	0.203873	0.97	0.604621	1.07	0.340593	0.916	0.131636	1.01	0.843974	1.024	0.77677	1.129	0.202961	1.118	0.166992
Cla97C01G018170.1	Mitochondrial carrier protein	--	47.6	1.078	0.999	0.911	0.884	0.93	1.079	1.091	1.062	0.945	1.08	1.036	0.972	0.982	0.71116	1.027	0.501748	0.997	0.968401	0.974	0.657035	0.976	0.609981	1.057	0.228733	1.059	0.145991	0.891	0.0517577	0.893	0.0322213	0.843	0.000512211
Cla97C01G018200.1	Asparagine synthetase family protein 2	--	65.8	1.123	1.107	0.876	0.901	0.916	0.891	0.913	0.906	1.109	1.009	1.141	1.044	0.846	0.00633504	0.87	0.0104562	0.937	0.0803195	0.801	2.25413e-07	0.855	0.000118241	0.803	3.67906e-05	0.858	0.00546892	0.798	0.000127614	0.852	0.00607032	0.994	0.688997
Cla97C01G018220.1	Alpha-ketoglutarate-dependent dioxygenase alkB-like protein 2	--	31.9	1.797	0.85	0.631	0.6	0.503	0.722	0.657	0.695	1.846	0.795	1.97	0.832	0.373	1.98811e-06	0.405	2.25655e-06	0.441	1.70488e-05	0.339	2.53866e-06	0.769	0.010696	0.369	1.35155e-05	0.837	0.00621111	0.309	9.06132e-05	0.7	0.00724837	0.836	0.0687765
Cla97C01G018310.1	BZIP transcription factor, putative (DUF1664)	--	31.9	1.09	0.95	0.862	0.846	0.869	1.098	1.045	1.014	1.106	1.003	1.093	1.02	0.882	0.0450716	0.932	0.0414177	0.904	0.00981143	0.872	0.0277822	0.964	0.448847	0.96	0.153995	1.062	0.130571	0.784	1.15793e-05	0.867	0.00337864	0.816	0.0011729
Cla97C01G018330.1	protein SCO1 homolog 2, mitochondrial	--	30.6	1.188	1.001	0.837		0.954	0.975		0.964			1.14	0.941	0.812	0.00455277	0.834	0.00138191	0.834	0.0394186	0.801	0.0153043	0.96	0.501861	0.833	0.0134371	0.998	0.975601	0.769	0.0612915	0.922	0.371846	0.924	0.340287
Cla97C01G018340.1	PLAT domain-containing protein	--	19.3	1.054	0.953	0.979	0.957	0.897	1.014	1.018	1	1.108	0.917	1.105	0.998	0.891	0.00194196	0.903	0.00654176	0.878	0.0112598	0.898	0.00900534	1.022	0.523877	0.928	0.0121402	1.057	0.0884473	0.867	0.00974518	0.988	0.747619	0.934	0.0625424
Cla97C01G018410.1	Protein of unknown function (DUF581)	--	17.4	1.117	1.535	0.623	0.545	0.847	0.725	0.857	0.764	1.145	1.453	1.023	1.367	0.884	0.429833	1.02	0.854085	1.326	0.00414464	0.664	0.00610044	0.501	0.000343239	0.714	0.00490894	0.539	0.000484611	0.613	0.0200698	0.463	0.00428408	0.859	0.297394
Cla97C01G018420.1	inositol-3-phosphate synthase	--	56.3	1.295	1.009	0.811	0.725	0.704	0.835	0.819	0.836	1.403	0.994	1.448	0.981	0.62	0.000130068	0.66	0.000130627	0.72	0.000662956	0.57	1.01788e-05	0.793	0.00133647	0.601	0.000114766	0.834	6.67091e-05	0.54	0.000346541	0.751	0.0027633	0.9	0.0691103
Cla97C01G018440.1	trafficking protein particle complex subunit 12	--	43.7	0.765	0.969	1.233	1.315	1.337	0.991	1.025	0.907	0.659	0.969	0.812	0.987	1.451	0.00288057	1.308	0.000708769	1.308	0.0120103	1.522	0.00587901	1.164	0.0890373	1.307	0.0198573	0.999	0.960178	1.737	0.00114256	1.328	0.000370628	1.329	0.00293041
Cla97C01G018490.1	Aspartyl protease family protein	--	58	0.838	0.995	1.081	0.988	0.953	1.087	1.178	1.183	0.571	1.263	0.781	1.084	1.493	0.000565675	1.55	0.00181895	1.526	0.034607	1.477	0.0036784	0.968	0.672191	1.574	0.0182526	1.032	0.661607	1.38	0.0541141	0.904	0.287114	0.876	0.0463806
Cla97C01G018500.1	U-box domain-containing 4-like protein	--	306	1.125	0.802	1.203	1.415	1.685	0.865	0.808	0.617	1.032	0.731	0.985	0.833	0.95	0.623042	0.741	0.00577471	0.753	0.00669545	1.049	0.955624	1.393	0.140032	0.729	0.0420302	0.968	0.725841	1.37	0.0430256	1.819	0.00488277	1.879	0.011209
Cla97C01G018700.1	Glycosyltransferase	--	52.5	0.49	0.845	1.421	1.338	1.217	1.223	1.133	1.101	0.747	0.829	0.733	0.877	1.689	0.00377172	1.525	0.0162525	1.295	0.11693	1.887	0.000511054	1.457	0.000396433	1.755	0.0147601	1.355	0.0010261	2.018	0.00769127	1.559	0.000774832	1.15	0.0648568
Cla97C01G018720.1	X-Pro aminopeptidase	--	73	0.717	1.022	1.186	1.225	1.152	1.132	1.152	1.132	0.612	1.007	0.696	1.034	1.653	1.15439e-06	1.6	2.51601e-05	1.513	0.00107023	1.723	1.49205e-06	1.139	0.000246235	1.687	0.000427365	1.115	0.000345706	1.76	0.000393469	1.163	0.0014499	1.043	0.0885836
Cla97C01G018740.1	Quinone reductase family protein	--	28.1	0.667	1.005	1.076	1.097	1.046	1.207	1.176	1.227	0.717	1.03	0.661	0.989	1.606	2.50807e-06	1.622	2.08752e-05	1.479	0.000158265	1.67	6.63652e-06	1.129	0.00554021	1.765	3.74339e-05	1.194	0.00048996	1.574	9.99284e-05	1.064	0.0264373	0.892	0.00347378
Cla97C01G018840.1	Sugar transporter, putative (DUF1195)	--	19.9				1.007	0.999		1.062	1.018	0.948	0.983	0.977	1.006	1.052	0.0512616	1.057	0.101638	1.033	0.226759	1.061	0.0571181	1.027	0.286231	1.081	0.0967183	1.046	0.205715	1.042	0.117664	1.009	0.556107	0.964	0.236384
Cla97C01G018850.1	Transcription initiation factor IIB	--	48.9	1.098	1.096	0.786	0.719	1.073	1.02	1.079	0.929	1.142	1.061	1.039	0.96	0.887	0.18661	0.937	0.174167	0.951	0.347229	0.855	0.148686	0.899	0.305088	0.923	0.192158	0.971	0.64629	0.786	0.109823	0.827	0.186482	0.851	0.248279
Cla97C01G018870.1	U1 small nuclear ribonucleoprotein 70 kDa	--	60.7	1.229	0.943	1.15	0.596	0.606	0.776	0.681	0.622	1.633	1.091	1.67	1.102	0.557	0.00532514	0.575	0.00909109	0.692	0.0310451	0.489	0.00279194	0.706	0.0451366	0.459	0.00277051	0.663	0.00718952	0.519	0.042953	0.75	0.206358	1.131	0.747074
Cla97C01G018930.1	ADP-ribosylation factor-like protein 2	--	21	1.035	0.985	1	0.93	0.975	0.995	1.055	1.016	0.993	1.022	0.976	1.034	1	0.990326	1.016	0.413026	1.012	0.616465	0.994	0.817769	0.982	0.504443	1.021	0.449864	1.008	0.737184	0.967	0.287951	0.955	0.149389	0.947	0.118676
Cla97C01G019030.1	ATPase family AAA domain-containing protein 3	--	69.7	1.209	0.825	1.05	1.083	0.969	1.006	0.981	0.982	0.921	0.939	1.28	0.77	0.841	0.0732517	0.807	0.0596064	0.743	0.068138	0.89	0.177699	1.198	0.00550156	0.871	0.275533	1.172	0.051158	0.91	0.467002	1.224	0.037806	1.045	0.278352
Cla97C01G019060.1	syntaxin-112	--	76.1	0.847	0.966	1.166			1.021							1.241		1.173		1.14		1.291		1.132		1.205		1.057		1.377		1.207		1.142
Cla97C01G019080.1	Soluble inorganic pyrophosphatase	--	27	0.791	1.202	0.879	0.829	0.823	1.165	1.193	1.181	0.807	1.154	0.829	1.182	1.32	0.0253772	1.458	1.21542e-08	1.458	3.08448e-05	1.251	0.0389859	0.858	0.0780489	1.458	1.57786e-05	1	0.979449	1.043	0.168984	0.715	0.000151346	0.715	0.000106613
Cla97C01G019090.1	auxilin-like protein 1	--	160.7				0.686			0.899		1.565	0.85			0.519		0.559		0.543		0.506		0.932		0.574		1.058		0.438		0.807		0.763
Cla97C01G019220.1	TIM-barrel signal transduction protein isoform 2	--	81	1.451	0.973	0.707	0.779	0.874	0.863	0.842	0.905	1.348	1.015	1.337	0.935	0.636	5.09414e-05	0.669	4.87206e-05	0.707	0.000593704	0.601	4.3206e-05	0.85	0.0223814	0.631	0.000163631	0.893	0.0235884	0.571	0.0010634	0.807	0.0298045	0.904	0.183998
Cla97C01G019260.1	Aaa-atpase	--	59.9	0.645	0.657	1.605	1.585		1.093	0.915		0.821	0.679			1.486	0.300172	1.141	0.588546	0.911	0.554284	1.773	0.0679767	1.945	0.0384314	1.37	0.167907	1.503	0.0466649	2.176	0.0228867	2.388	0.000409573	1.589	0.0345543
Cla97C01G019350.1	AT4G36440-like protein	--	44.9	0.979	0.941	0.929	0.961	0.896	1.143	1.133	1.073	0.854	1.061	1.027	0.925	1.056	0.413142	1.097	0.199973	1.023	0.746568	1.073	0.377801	1.048	0.543099	1.171	0.0522334	1.144	0.0455024	0.974	0.70876	0.952	0.371748	0.832	0.00287362
Cla97C01G019360.1	Peroxidase	--	36.3	1.245	0.978	0.842	0.99	0.795	0.936	0.95	0.849	1.174	0.886	1.724	0.632	0.632	0.00141117	0.631	0.00793747	0.602	0.0461526	0.647	0.00266939	1.074	0.423529	0.66	0.0321346	1.096	0.477827	0.634	0.030933	1.052	0.688891	0.961	0.591345
Cla97C01G019370.1	50S ribosomal protein L7/L12	--	21.8	1.394	0.922	0.81	0.658	0.727	0.874	0.9	0.887	1.556	0.877	1.443	0.943	0.577	1.90773e-05	0.615	4.97231e-07	0.624	0.000267585	0.553	0.000122798	0.885	0.140255	0.606	0.000117684	0.97	0.268456	0.5	0.000519187	0.801	0.0239941	0.825	0.0318274
Cla97C01G019430.1	Beta-galactosidase	--	94.7	0.891	1.233	0.615	0.887	0.798	1.262	0.987	1.158	1.102	1.024	0.935	1.109	1.033	0.92253	1.157	0.0842655	1.15	0.168685	0.975	0.770417	0.848	0.274484	1.164	0.193863	1.012	0.917653	0.786	0.120503	0.683	0.0326466	0.675	0.0376474
Cla97C01G019460.1	FG-GAP repeat-containing protein	--	76.8	1.061	0.925	0.935	1.028	1.008	1.054	1.06	1.085	0.997	0.902	1.001	0.889	0.968	0.478154	0.967	0.413516	0.888	0.00692256	1.008	0.827039	1.136	0.00585132	1.046	0.109513	1.178	0.000359947	0.971	0.447596	1.094	0.0459339	0.929	0.0688719
Cla97C01G019510.1	UPF0183 protein family	--	44.3	1.16	1.004	0.789	0.937	0.875	1.047	1.066	1.107	1.051	0.947	1.017	1.001	0.906	0.15451	0.956	0.321156	0.914	0.114796	0.902	0.228931	0.986	0.800641	0.998	0.979426	1.091	0.0257337	0.806	0.0271832	0.881	0.0737527	0.808	0.0148432
Cla97C01G019560.1	Histone H1	--	22.5	1.445	0.871	0.819	1.279		0.865	0.795		1.264	0.663			0.651	0.0344672	0.59	0.00683762	0.566	0.0631366	0.694	0.0886607	1.225	0.358957	0.613	0.0252437	1.082	0.603119	0.774	0.354695	1.368	0.372607	1.264	0.451519
Cla97C01G019580.1	peptide methionine sulfoxide reductase A5	--	28.4	1.526	0.956	0.732	1.091	0.786	0.786	0.716	0.797	1.36	0.832	1.521	0.896	0.574	4.7854e-05	0.565	5.31703e-05	0.609	0.000846728	0.557	0.000406141	0.914	0.33426	0.522	0.00021194	0.857	0.0420934	0.592	0.0138403	0.972	0.759844	1.135	0.428903
Cla97C01G019590.1	Ribosomal protein L2	--	28.1	1.116	0.93	0.741		1.001	1.213		1.02			1.2	0.779	0.818	0.170388	0.851	0.284082	0.738	0.084924	0.858	0.340973	1.163	0.439275	0.964	0.714426	1.307	0.163418	0.752	0.19637	1.019	0.952328	0.78	0.278399
Cla97C01G019650.1	2OG-Fe(II) oxygenase family oxidoreductase	--	100.1	1.367	0.699	1.152	1.274	1.147	0.782	0.788	0.825	1.175	0.763	1.177	0.852	0.742	0.037639	0.633	5.31854e-05	0.622	0.00335745	0.802	0.0558542	1.29	0.0631317	0.644	0.00116183	1.035	0.564564	0.961	0.559066	1.544	0.00282569	1.492	0.000472161
Cla97C01G019710.1	transformation/transcription domain-associated protein-like	--	438	1.071	0.754	1.37		1.446	0.805		0.811			1.097	0.647	0.897	0.551538	0.696	0.0097103	0.646	0.0296879	1.022	0.949378	1.582	0.159734	0.745	0.00182124	1.153	0.197582	1.299	0.0125475	2.01	0.0131474	1.743	0.00240187
Cla97C01G019770.1	Armadillo repeat protein 1	--	72	1.422	0.767	0.895	0.735	0.692	0.916	0.719	0.791	1.812	0.733	1.775	0.742	0.465	7.49535e-07	0.466	1.66614e-05	0.448	0.000533481	0.474	5.65522e-05	1.059	0.489662	0.484	0.00229954	1.082	0.360068	0.464	0.00218538	1.036	0.730782	0.957	0.690107
Cla97C01G019840.1	26S proteasome non-ATPase regulatory subunit 4 homolog	--	82.7	1	0.945	1.055	1.276	1.275	0.908	0.842	0.823	1.032	0.855	1.057	0.791	0.946	0.534047	0.836	0.00285958	0.839	0.0298109	1	0.852174	1.192	0.230387	0.833	0.00556969	0.993	0.934473	1.167	0.0815934	1.392	0.0156414	1.401	0.00873649
Cla97C01G019850.1	Alpha-mannosidase	--	113.8	0.453	0.972	1.381	1.396	1.396	1.088	1.122	1.107	0.44	0.985	0.479	0.981	2.534	1.77884e-06	2.28	4.054e-07	2.141	7.14978e-06	2.73	7.8748e-07	1.275	0.00584284	2.418	4.80208e-06	1.129	0.000238804	3.042	1.56538e-06	1.42	3.18964e-07	1.258	1.81633e-05
Cla97C01G019860.1	Proteasome subunit alpha type	--	27.1	0.933	0.993	1.041	1.031	1.017	1.035	1.028	1.033	0.901	1.036	0.945	1.017	1.107	4.18245e-06	1.105	0.000148325	1.096	0.00815248	1.113	1.80922e-05	1.015	0.144429	1.114	0.00167424	1.016	0.256971	1.112	0.00256152	1.014	0.370525	0.998	0.760439
Cla97C01G019890.1	L-ascorbate peroxidase 3	--	32.9	1.195	0.958	0.898	0.684	0.888	1.003	0.874	0.928	1.456	0.989	1.317	0.929	0.685	0.000422177	0.716	0.00022283	0.725	0.00595984	0.665	0.00197015	0.917	0.273529	0.707	0.00769721	0.975	0.580722	0.622	0.0105863	0.859	0.153606	0.881	0.243298
Cla97C01G019980.1	RNA-binding protein Lupus La	--	57.3				0.465	0.261		0.401	0.668	1.532	1.576	1.275	1.796	0.614	0.252054	0.791	0.494707	1.201	0.241541	0.32	0.0159861	0.266	0.00947064	0.381	0.0671057	0.317	0.04647	0.259	0.0444251	0.215	0.0335771	0.679	0.412302
Cla97C01G020000.1	Peroxidase	--	34.7	1.633	0.809	0.74	0.805	0.821	0.818	0.919	0.945	1.232	1.043	1.253	0.981	0.638	0.000285362	0.67	0.00226891	0.688	0.0356326	0.613	0.000537586	0.891	0.168837	0.651	0.0140967	0.947	0.595102	0.575	0.00481488	0.835	0.101841	0.882	0.0844051
Cla97C01G020080.1	Aconitate hydratase	--	98.2	0.785	1.077	1.017	0.981	0.959	1.126	1.176	1.148	0.787	1.099	0.836	1.066	1.336	5.59239e-05	1.39	4.94644e-06	1.346	0.000186338	1.33	0.000250078	0.988	0.698287	1.433	0.000117296	1.064	0.0158048	1.228	0.00154331	0.912	0.00878534	0.857	0.00189825
Cla97C01G020100.1	Prolyl 4-hydroxylase alpha-like protein	--	32.4	0.939	1.041	1.068	1.088	1.07	0.973	0.94	0.905	0.967	1.031	0.984	1.025	1.054	0.210565	1.023	0.553099	1.072	0.00852274	1.046	0.264552	0.976	0.437879	0.975	0.365493	0.91	0.0114205	1.116	0.00177624	1.042	0.00535649	1.145	0.00336327
Cla97C01G020120.1	Phospholipase D	--	97.2	0.983	0.978	1.169	1.04	0.978	0.912	0.985	0.896	0.938	0.996	1.092	1.034	0.994	0.904911	0.963	0.425692	0.998	0.998319	0.992	0.88652	0.994	0.873553	0.927	0.235679	0.929	0.0886524	1.058	0.466722	1.06	0.370109	1.141	0.0955024
Cla97C01G020130.1	serine/arginine-rich splicing factor SR45a	--	29.9	1.175	0.921	0.913	1.055	0.964	0.911	1.103	0.939	0.836	1.006	1.139	1.023	0.935	0.423668	0.937	0.525099	0.937	0.651465	0.934	0.509757	0.997	0.938384	0.937	0.670188	1.001	0.98322	0.931	0.622119	0.994	0.903816	0.993	0.945032
Cla97C01G020270.1	Family 19 chitinase	--	39				0.723	0.747		0.939	0.949	1.419	0.919	1.462	0.842	0.592	0.00101706	0.633	0.000394212	0.611	0.00867519	0.583	0.0074337	0.953	0.651849	0.655	0.0014022	1.072	0.250438	0.51	0.00107911	0.835	0.0613251	0.779	0.00466753
Cla97C01G020350.1	CoA ligase	--	65.1	0.971	0.906	1.082	1.196	1.168	1.041	0.881	0.963	0.962	0.961	0.909	0.961	1.074	0.329392	1.005	0.914947	0.995	0.871763	1.114	0.190064	1.119	0.17162	1.015	0.814732	1.02	0.746671	1.213	0.00628156	1.219	0.00544095	1.194	0.0345946
Cla97C01G020360.1	Isocitrate dehydrogenase [NAD] subunit, mitochondrial	--	41.2	0.948	1.109	0.934	0.937	0.94	1.058	1.049	1.045	0.928	1.044	0.897	1.076	1.105	0.034636	1.151	9.17127e-05	1.164	0.00303846	1.075	0.051318	0.923	0.0348766	1.137	0.00147649	0.976	0.251752	1.014	0.440491	0.871	0.00139572	0.892	9.74376e-06
Cla97C01G020450.1	heterogeneous nuclear ribonucleoprotein H2 isoform X1	--	29.7	1.007	0.84	1.202	0.833	0.962	0.95	1.01	0.938	1.187	0.969	1.195	0.905	0.847	0.038852	0.828	0.0092468	0.801	0.0337072	0.87	0.120076	1.086	0.342591	0.855	0.0635012	1.068	0.229668	0.884	0.336855	1.104	0.478102	1.034	0.84583
Cla97C01G020470.1	Phosphoinositide phosphatase family protein	--	67.4	0.928	0.942	1.241	1.133	1.125	0.887	0.862	0.914	1	1.006	0.97	0.991	1.047	0.612963	0.967	0.399465	1.014	0.656316	1.063	0.466284	1.048	0.589647	0.919	0.0373708	0.906	0.0195414	1.207	0.00802658	1.191	0.00962442	1.314	0.00160972
Cla97C01G020500.1	Glycine--tRNA ligase 1	--	81	0.675	1.113	1.316	1.25	1.241	0.893	0.918	0.89	0.731	1.085	0.761	1.111	1.51	0.00132953	1.387	0.000932356	1.527	0.000301976	1.502	0.00282264	0.983	0.700977	1.246	0.00375902	0.816	9.21158e-05	1.757	0.000143397	1.15	0.00228689	1.409	8.10023e-05
Cla97C01G020530.1	plant intracellular Ras-group-related LRR protein 4-like	--	64.5	0.986	0.917	0.896	1	0.992	1.197	1.051	1.114	1.097	0.981	0.988	0.902	0.982	0.739617	1.003	0.992234	0.912	0.103	1.018	0.828465	1.116	0.132315	1.095	0.154385	1.201	0.0161402	0.94	0.285812	1.031	0.525167	0.859	0.0423595
Cla97C01G020550.1	Thioredoxin reductase	--	40.6	1.077	1.021	0.938	0.893	0.907	1.009	1.031	0.995	1.073	0.994	1.096	1.023	0.905	0.0113923	0.935	0.000293159	0.936	0.00428913	0.889	0.00383359	0.95	0.0889287	0.935	0.00532795	0.999	0.945568	0.843	0.00043131	0.901	0.00377741	0.902	0.00443113
Cla97C01G020560.1	tRNA uridine 5-carboxymethylaminomethyl modification enzyme MnmG	--	20.6	1.156	0.891	0.913	1.023		1.041	0.987		1.034	0.956			0.884	0.0600614	0.885	0.10871	0.843	0.123989	0.905	0.14706	1.073	0.224382	0.926	0.345525	1.098	0.167663	0.884	0.26162	1.048	0.562216	0.955	0.526967
Cla97C01G020580.1	Phosphoglycerate mutase family protein	--	26	0.785	0.956	0.982	1.029	0.951	1.276	1.071	1.181	0.973	0.927	0.871	0.997	1.188	0.0381422	1.219	0.0559171	1.095	0.222114	1.234	0.0324572	1.127	0.139653	1.342	0.0210242	1.225	0.021602	1.127	0.137186	1.028	0.419298	0.84	0.0359249
Cla97C01G020660.1	ATP-dependent 6-phosphofructokinase	--	50.1	1.083	1.148	0.786	0.769		0.983	1.008		1.069	1.154			0.906	0.431246	0.997	0.938546	1.07	0.0106404	0.824	0.134504	0.77	0.0667617	0.925	0.0314767	0.865	0.00770946	0.723	0.00152919	0.675	0.000819554	0.781	0.00450787
Cla97C01G020680.1	DUF2431 domain-containing protein	--	27	1.838	0.909	0.603	0.788	0.738	0.649	0.849	0.841	1.609	0.893	1.494	0.867	0.481	1.17711e-05	0.507	8.28922e-05	0.54	0.000595958	0.452	5.69724e-05	0.837	0.0633816	0.473	0.00215309	0.876	0.192934	0.431	0.00110963	0.798	0.04676	0.91	0.479562
Cla97C01G020700.1	calcineurin B-like protein 3	--	25.9	0.812	0.944	1.166	1.229	1.369	1.078	1.044	1.126	0.811	0.915	0.679	0.826	1.404	0.00716305	1.289	0.015987	1.166	0.0959398	1.523	0.000558063	1.306	0.00450683	1.411	0.00538897	1.21	0.0140075	1.635	0.00290115	1.402	0.00558645	1.159	0.048938
Cla97C01G020730.1	Phosphoglycolate phosphatase	--	33.5	0.889	1.05	0.928	0.943	0.927	1.022	1.031	1.027	0.969	1.085	0.943	1.123	1.087	0.0855711	1.131	0.00302269	1.163	0.00908433	1.049	0.225616	0.902	0.0110621	1.1	0.0201186	0.945	0.0463008	0.999	0.986778	0.859	0.00166886	0.908	9.42409e-05
Cla97C01G020790.1	protein C2-DOMAIN ABA-RELATED 11-like	--	18.8	0.481	0.943	1.177	1.152	1.192	1.281	1.334	1.265	0.534	0.981	0.564	1.031	2.186	1.47626e-06	2.164	2.88569e-05	1.871	0.000297802	2.344	3.18663e-07	1.252	0.000599176	2.457	5.30427e-05	1.313	0.000851984	2.23	7.29173e-05	1.192	0.00314251	0.907	0.0068048
Cla97C01G020820.1	SNF1-related protein kinase regulatory subunit beta-2-like	--	32.9	0.895	0.891	1.211	1.189		1.003	0.993		0.939	0.878			1.121	0.343584	1.026	0.676185	0.965	0.289599	1.198	0.0952313	1.243	0.0566826	1.088	0.0741729	1.128	0.0053822	1.309	0.00898161	1.357	0.00148022	1.202	0.00319777
Cla97C01G021010.1	Inositol-1-monophosphatase	--	29	0.884	1.01	1.039	0.955	1.036	1.032	1.004	0.995	0.883	1.024	0.985	0.979	1.099	0.00357601	1.098	0.00878661	1.095	0.0762795	1.101	0.0157182	1.006	0.802882	1.101	0.0612474	1.006	0.744934	1.101	0.100905	1.006	0.877264	1	0.975654
Cla97C01G021060.1	fumarylacetoacetase	--	45.9	0.83	0.995	1.07	0.994	1.036	1.072	1.115	1.091	0.861	1.019	0.823	1.032	1.25	4.79753e-06	1.258	7.33588e-05	1.212	0.000392299	1.268	3.78539e-05	1.047	0.115741	1.304	0.000121068	1.076	0.00931567	1.233	0.00118838	1.018	0.510064	0.946	0.08081
Cla97C01G021120.1	Acyl-protein thioesterase 1	--	27.7	1.015	0.913	1.003	0.909	1.091	0.967	1.03	1.041	1.146	0.898	0.94	0.988	0.95	0.345057	0.941	0.298862	0.903	0.197547	0.974	0.65952	1.079	0.119903	0.98	0.789764	1.085	0.0925693	0.968	0.707219	1.073	0.320491	0.988	0.821818
Cla97C01G021180.1	1-aminocyclopropane-1-carboxylate oxidase 3	--	36.4
Cla97C01G021210.1	plastid-lipid-associated protein, chloroplastic-like	--	42.7	0.766	0.939	1.227	1.281	1.209	1.055	1.047	1.05	0.775	0.978	0.759	0.941	1.41	0.000670588	1.307	4.24566e-05	1.243	0.000117151	1.493	0.000104302	1.202	0.00387568	1.37	1.03785e-06	1.103	0.00185823	1.616	1.27796e-05	1.301	0.000272885	1.179	0.000711371
Cla97C01G021230.1	Pyrophosphate--fructose 6-phosphate 1-phosphotransferase subunit beta	--	61.9	1.004	0.99	0.979	0.975	0.993	1.025	1.038	1.019	0.993	1.003	1.003	0.985	1.001	0.96597	1.01	0.321635	0.993	0.315875	1.005	0.697756	1.012	0.350305	1.027	0.0142072	1.035	0.011019	0.982	0.0531013	0.99	0.247428	0.956	0.00450011
Cla97C01G021250.1	ATPase	--	65.2	0.94	1.005	1.006	1.077	1.081	1.015	0.993	1.035	0.928	1.009	0.912	1.021	1.108	0.000278493	1.093	5.27696e-05	1.092	0.000914575	1.116	0.00163326	1.023	0.345397	1.095	0.0036749	1.003	0.854786	1.138	0.00667753	1.043	0.159907	1.04	0.215575
Cla97C01G021300.1	50S ribosomal protein L4	--	34.9	1.465	1.132	0.417		0.384	0.986		1.031			1.475	1.11	0.574	0.136779	0.724	0.00256727	0.763	0.00146459	0.479	0.104647	0.628	0.229796	0.686	0.00356474	0.9	0.0490642	0.272	0.001009	0.357	0.00168797	0.397	0.00256298
Cla97C01G021320.1	Leucine--tRNA ligase	--	114	0.739	0.821	1.586		1.638	0.855		0.89			0.683	0.789	1.542	0.182788	1.18	0.0226879	1.132	0.105681	1.747	0.127917	1.543	0.219752	1.227	0.0433991	1.084	0.104155	2.267	0.00269017	2.002	0.00135611	1.848	0.00175329
Cla97C01G021340.1	Pyridoxal phosphate homeostasis protein	--	26.9	0.62	1.089	1.049	1.074	1.001	1.243	1.311	1.237	0.556	1.058	0.607	1.099	1.9	6.27393e-07	1.973	6.81607e-06	1.821	6.99328e-05	1.939	8.73457e-06	1.065	0.260219	2.126	3.86146e-05	1.168	0.00208845	1.752	0.00013866	0.962	0.177923	0.824	0.00224364
Cla97C01G021400.1	Aspartic proteinase	--	60.6	1.352	0.887	0.989	1.009	1.08	0.75	0.78	0.984	1.383	0.827	1.023	0.889	0.727	0.00539699	0.681	0.00326375	0.693	0.0228838	0.744	0.0311015	1.074	0.512049	0.669	0.0359173	0.966	0.661164	0.819	0.129923	1.182	0.00935049	1.224	0.0782297
Cla97C01G021430.1	B-cell receptor-associated 31-like	--	25.2	0.825	1.157	1.074	1.125	1.184	0.944	0.918	0.899	0.837	1.152	0.784	1.164	1.311	0.002843	1.274	0.00486295	1.42	6.27678e-05	1.256	0.00422575	0.885	0.0424493	1.129	0.00760327	0.795	9.20146e-05	1.383	0.000712907	0.974	0.39373	1.225	0.0030115
Cla97C01G021520.1	Lactoylglutathione lyase	--	32.6	0.823	1.083	0.985	0.978	0.95	1.051	1.117	1.091	0.835	1.082	0.899	1.07	1.226	0.000264198	1.27	1.08429e-05	1.265	0.00103158	1.207	0.00337811	0.954	0.12761	1.275	0.00172904	1.007	0.71589	1.139	0.011339	0.9	0.000861729	0.894	0.0058427
Cla97C01G021530.1	Lactoylglutathione lyase	--	32.6	0.863	1.039	1.026	1.022	1.039	1.103	1.117	1.075	0.799	1.043	0.866	1.012	1.249	4.13668e-06	1.264	7.72506e-05	1.224	0.00191916	1.262	8.03302e-05	1.031	0.239626	1.303	0.000748551	1.065	0.0129566	1.221	0.00169687	0.998	0.847255	0.937	0.00616362
Cla97C01G021540.1	Arogenate dehydratase	--	43.6	0.955	0.889	1.128	1.279	1.151	1.054	1.058	1.093	0.83	0.832	0.883	0.847	1.166	0.142561	1.082	0.293849	0.963	0.459243	1.267	0.00225939	1.317	0.000494837	1.201	0.0118572	1.248	0.000636309	1.334	0.00689007	1.386	0.00174582	1.11	0.0641422
Cla97C01G021610.1	ATP synthase gamma-subunit	--	40.7	1.494	0.844	0.808	0.913	0.824	0.854	0.84	0.882	1.366	0.881	1.382	0.911	0.61	1.16469e-08	0.614	3.32996e-07	0.621	0.000185122	0.604	1.12333e-06	0.971	0.367216	0.607	9.40537e-05	0.977	0.436665	0.6	0.000410439	0.965	0.456774	0.988	0.758183
Cla97C01G021630.1	tRNA wybutosine-synthesizing protein 2/3/4	--	114.9	0.947	0.857	1.199	1.095	1.14	0.997	0.886	0.941	0.911	1.108	0.965	0.954	1.084	0.113774	1.017	0.81078	1.034	0.731205	1.108	0.102537	1.072	0.443335	1	0.989758	0.967	0.74401	1.216	0.00332649	1.176	0.101429	1.216	0.0103564
Cla97C01G021640.1	calcium-dependent protein kinase 2-like	--	61.6	0.966	1.097	1.129	1.123	1.118	0.869	1.001	0.845	0.853	0.983	1.002	1.017	1.085	0.287012	1.03	0.691196	1.098	0.181247	1.079	0.436233	0.982	0.779617	0.962	0.617015	0.877	0.0965218	1.195	0.0209971	1.088	0.0583433	1.241	0.0140435
Cla97C01G021720.1	Cdp-diacylglycerol--glycerol-3-phosphate 3-phosphatidyltransferase, putative	--	37.9				1.167			0.942		0.905	0.985			1.14		1.065		1.088		1.165		1.071		1.041		0.956		1.29		1.185		1.239
Cla97C01G021740.1	Adenosine deaminase-like protein	--	40.9	0.918	0.905	1.071	1.048	1.049	1.1	1.069	1.081	0.869	0.907	0.956	0.881	1.107	0.102081	1.083	0.175614	0.982	0.576493	1.17	0.000144729	1.192	2.3338e-06	1.185	0.00413262	1.207	0.00011433	1.155	0.0071191	1.176	0.000157404	0.975	0.0796075
Cla97C01G021790.1	Pectinesterase	--	60.9	1.278	0.973	0.776	0.79	0.974	0.898	0.776	0.901	1.575	0.922	1.17	0.978	0.662	0.00026125	0.677	0.00151192	0.714	0.0217384	0.636	0.000911918	0.89	0.0304429	0.64	0.0120156	0.896	0.101867	0.631	0.0161584	0.884	0.163897	0.986	0.85839
Cla97C01G021800.1	Magnesium transporter protein 1	--	39	1.35	0.98	0.752	0.73	0.891	0.919	0.891	0.949	1.355	1.005	1.147	1.012	0.703	0.000902015	0.747	0.000465631	0.778	0.0112808	0.666	0.000969631	0.856	0.0462246	0.716	0.00462223	0.921	0.0159059	0.616	0.00424574	0.792	0.0195049	0.86	0.0755648
Cla97C01G021900.1	UDP-3-O-glucosamine N-acyltransferase	--	29.6	0.825	0.97	0.951			1.254							1.283		1.348		1.176		1.336		1.137		1.52		1.293		1.153		0.98		0.758
Cla97C01G022150.1	DNA-binding storekeeper protein-related transcriptional regulator, putative	--	46.2	1.277	0.595	1.461	1.426	1.273	0.667	0.72	0.747	1.236	0.566	1.383	0.617	0.691	0.0886275	0.502	2.09671e-05	0.456	4.71672e-05	0.808	0.138097	1.77	0.0184274	0.548	0.000217656	1.2	0.0120077	1.068	0.295689	2.34	6.66101e-05	1.949	0.000246993
Cla97C01G022190.1	FYVE zinc finger protein	--	140.9	1.521	0.775	0.799	1.034	0.88	0.905	0.939	0.811	1.448	0.837	1.498	0.81	0.581	1.92902e-06	0.568	4.45592e-06	0.542	2.11454e-05	0.601	4.83953e-05	1.108	0.137066	0.594	0.000354153	1.096	0.140737	0.607	0.00275875	1.12	0.239699	1.022	0.847958
Cla97C01G022200.1	Pentatricopeptide repeat-containing protein, putative	--	46.1	1.341	0.819	1.043	1.082	1.098	0.798	0.899	0.859	1.176	0.843	1.206	0.838	0.741	0.00297873	0.679	1.32725e-05	0.672	0.000649606	0.776	0.0180058	1.156	0.0536139	0.687	0.00211309	1.022	0.588668	0.866	0.0294181	1.289	0.000135407	1.261	0.00357221
Cla97C01G022220.1	Quinone reductase family protein	--	22.5	0.879	1.192	0.805	0.811	0.813	1.097	1.077	1.081	0.887	1.195	0.883	1.177	1.164	0.210239	1.287	5.44859e-05	1.345	6.45291e-07	1.073	0.404579	0.797	0.0151245	1.229	4.88623e-06	0.913	0.00024421	0.917	2.57224e-05	0.682	2.64632e-07	0.746	1.33008e-06
Cla97C01G022240.1	Receptor kinase 3	--	96	1.07	1.255	0.743	0.705	0.729	1.062	0.997	0.982	1.085	1.215	1.15	1.14	0.89	0.331521	1.006	0.97161	1.092	0.0701143	0.789	0.0202564	0.723	0.00540365	0.92	0.0628808	0.842	0.00984645	0.659	0.000100726	0.603	9.55885e-05	0.716	0.000302397
Cla97C01G022280.1	Octicosapeptide/Phox/Bem1p	--	46.5	0.976	1.202	0.775	0.864	1.028	1.071	1.029	1.066	0.981	1.117	0.913	1.024	1.066	0.49729	1.134	0.0148966	1.165	0.0434524	1.016	0.910787	0.872	0.141418	1.103	0.0201641	0.947	0.336278	0.929	0.404082	0.798	0.0710216	0.842	0.0990046
Cla97C01G022370.1	vesicle-associated protein 4-2	--	28.7	0.88	0.961	1.039	1.033	1.008	1.081	1.109	1.038	0.9	0.961	0.927	1.004	1.137	0.00156034	1.137	0.0111815	1.081	0.0206575	1.165	0.000290756	1.078	0.0135487	1.192	0.00198056	1.103	0.0153699	1.138	0.00187009	1.053	0.0410066	0.954	0.0945782
Cla97C01G022430.1	Secretory carrier-associated membrane protein	--	33.3	0.981	1.084	0.868	0.915	0.978	0.995	0.987	0.967	1.017	1.064	1.112	1.027	0.952	0.30379	0.985	0.691522	1.021	0.618293	0.918	0.071547	0.899	0.0153261	0.948	0.246496	0.929	0.0148781	0.888	0.0794246	0.87	0.0207767	0.936	0.132595
Cla97C01G022480.1	Vacuolar protein sorting-associated protein 28 homolog	--	23.2				0.983	0.949		1.119	1.076	1.004	0.894	1.061	0.915	0.958	0.52738	0.969	0.70337	0.876	0.0477938	0.999	0.968084	1.141	0.0893223	1.063	0.212187	1.213	0.0136002	0.936	0.179963	1.068	0.0894062	0.88	0.0400656
Cla97C01G022490.1	sphingosine kinase 1	--	54.4	0.697	0.939	1.152	1.195	1.172	1.179	1.169	1.074	0.753	0.896	0.89	0.959	1.387	0.00176936	1.328	0.0123038	1.194	0.0717345	1.483	0.000125202	1.242	7.47207e-05	1.462	0.0078918	1.225	0.00488921	1.504	0.0047808	1.259	0.000525353	1.028	0.41487
Cla97C01G022690.1	Epoxide hydrolase 2	--	35.2	0.439	1.038	1.141	1.217	1.203	1.283	1.284	1.353	0.494	0.987	0.488	0.996	2.464	2.18148e-07	2.442	4.47341e-06	2.126	4.8911e-05	2.632	9.39161e-08	1.238	0.000745229	2.759	1.63621e-05	1.298	0.000373288	2.506	2.67449e-05	1.179	0.00285162	0.908	0.0222467
Cla97C01G022700.1	Coatomer subunit delta	--	58.1	1.082	0.989	0.948	0.872	0.971	1.041	1.014	1.005	1.18	0.934	1.116	0.946	0.86	0.00131401	0.878	0.00333586	0.849	0.00607226	0.866	0.00989462	1.02	0.659325	0.906	0.0232014	1.067	0.0334239	0.826	0.00979661	0.973	0.485889	0.912	0.0533692
Cla97C01G022710.1	RNA polymerase II C-terminal domain phosphatase-like 1	--	90.9
Cla97C01G022720.1	Clathrin light chain	--	33.8	1.275	0.981	0.908	0.922	0.93	0.815	0.778	0.755	1.292	0.955	1.282	1	0.697	0.000137422	0.686	0.000662549	0.763	4.07945e-05	0.664	9.92719e-05	0.87	0.0115205	0.61	2.5652e-05	0.8	0.000993021	0.717	1.98518e-06	0.94	0.0149546	1.175	0.00224972
Cla97C01G022750.1	Tetratricopeptide-like helical	--	82.6	1.142	0.793	1.028			1.037							0.834		0.801		0.694		0.904		1.302		0.908		1.308		0.9		1.296		0.991
Cla97C01G022780.1	RNA polymerase II transcription factor B subunit 2	--	51.9	0.79	1.061	1.183	1.024	1.011	0.967	0.97	0.903	1.079	0.927	1.075	1.011	1.025	0.658013	0.992	0.994878	1.019	0.817583	1.029	0.696551	1.01	0.897891	0.965	0.816613	0.947	0.308713	1.093	0.447543	1.073	0.338963	1.133	0.0912586
Cla97C01G022810.1	SMR domain-containing protein isoform X1	--	55.6	1.11	0.815	1.346			0.729							0.868		0.695		0.734		0.935		1.273		0.657		0.894		1.213		1.652		1.846
Cla97C01G022820.1	Monothiol glutaredoxin	--	54	0.919	1.017	0.987	1.085	0.995	1.078	1.123	1.073	0.793	1.022	0.831	1.063	1.238	9.86418e-05	1.254	0.000398544	1.22	0.0118266	1.247	0.00115547	1.022	0.535808	1.287	0.00516337	1.055	0.0552475	1.206	0.0237467	0.989	0.73578	0.937	0.120652
Cla97C01G022920.1	Pollen Ole e 1 allergen/extensin	--	29.5	1.459	0.995	0.651	0.667	0.563	0.925	0.891	0.866	1.494	0.944	1.601	0.953	0.546	0.00051733	0.612	2.12623e-06	0.635	0.000147894	0.501	0.000203388	0.789	0.0282825	0.589	9.69911e-05	0.927	0.0393122	0.413	0.000120799	0.65	0.00144544	0.701	0.00315425
Cla97C01G022950.1	30S ribosomal protein S5, chloroplastic	--	33				0.727	0.891		0.991	1.093	1.059	1.223	0.981	1.036	0.974	0.784936	1.064	0.450978	1.107	0.390771	0.907	0.463986	0.819	0.214899	1.022	0.768963	0.923	0.501315	0.793	0.161802	0.716	0.125027	0.776	0.150499
Cla97C01G022990.1	squamosa promoter-binding protein 1	--	15.8	1.269	1.188	0.735	0.663	0.699	0.808	0.982	0.845	1.044	1.311	1.287	1.169	0.778	0.104513	0.875	0.288742	1.019	0.78902	0.657	0.0031556	0.645	0.00152595	0.732	0.0255804	0.718	0.0084907	0.582	0.00189677	0.572	0.000276889	0.796	0.0268598
Cla97C01G023000.1	glyoxysomal processing protease, glyoxysomal	--	84.3	1.013	0.976	0.997	0.903	0.981	1.013	1.125	1.046	0.934	1.014	0.948	1.025	1.045	0.271364	1.071	0.0780508	1.041	0.230727	1.047	0.366183	1.006	0.934217	1.1	0.0758934	1.056	0.192943	0.995	0.902621	0.956	0.246936	0.905	0.0837296
Cla97C01G023030.1	Dormancy-associated protein/auxin-repressed protein	--	13.3	1.403	1.146	0.565	0.494	0.386	0.985	1.065	1.056	1.471	1.095	1.426	1.124	0.614	0.0510355	0.752	5.9424e-05	0.783	0.000214552	0.529	0.0107928	0.676	0.0487625	0.722	0.000328474	0.923	0.0453547	0.336	0.000606169	0.429	0.00158341	0.465	0.00244635
Cla97C01G023130.1	Triose phosphate/phosphate translocator, chloroplastic	--	45.1	1.263	0.84	1.036	0.928	0.956	0.86	0.912	0.901	1.386	0.774	1.235	0.908	0.696	3.98378e-05	0.669	4.0304e-05	0.649	0.00173316	0.72	0.000145119	1.109	0.0688339	0.688	0.000709283	1.06	0.292061	0.752	0.00410609	1.158	0.0596675	1.092	0.0793473
Cla97C01G023180.1	guanylate-binding protein 2	--	120.7	1.163	1.001	1.018	1.014	0.95	0.79	0.903	0.884	1.125	0.995	1.125	1.03	0.838	0.00686159	0.821	0.012575	0.887	0.0014379	0.814	0.00847189	0.919	0.168053	0.755	0.00275907	0.852	0.0193101	0.874	0.00563828	0.985	0.577498	1.157	0.0354746
Cla97C01G023220.1	Optic atrophy 3 protein (OPA3)	--	19.1	0.733	0.945	1.269	1.14	1.169	1.053	1.075	1.023	0.843	0.943	0.887	0.921	1.291	0.00529372	1.21	0.0093258	1.14	0.0796944	1.366	0.00128042	1.198	0.00735982	1.279	0.0132562	1.122	0.00228424	1.453	0.00459704	1.274	0.00195726	1.136	0.0235019
Cla97C01G023250.1	28 kDa heat- and acid-stable phosphoprotein	--	19.3	1.011	1.234	0.791	0.695	0.483	0.964	0.898	0.807	1.037	1.369	1.195	1.515	0.9	0.480714	1.046	0.85626	1.27	0.0391378	0.715	0.0505086	0.563	0.00585536	0.823	0.0566541	0.648	0.00530364	0.607	0.0298434	0.478	0.00898972	0.738	0.108309
Cla97C01G023260.1	Casein kinase substrate, phosphoprotein PP28	--	12.8	0.892	1.049	0.957	0.803	0.899	1.102	1.116	1.091	1.049	1.031	0.945	1.065	1.053	0.506847	1.118	0.0161097	1.09	0.142523	1.034	0.750568	0.949	0.327654	1.147	0.0440232	1.052	0.0112622	0.921	0.304506	0.845	0.0309381	0.804	0.0128974
Cla97C01G023370.1	ATP synthase mitochondrial F1 complex assembly factor 1	--	28.7	0.837	1.018	1.075			1.07							1.26		1.247		1.216		1.281		1.054		1.278		1.051		1.284		1.056		1.005
Cla97C01G023380.1	apoptosis inhibitor 5	--	61.5	1.141	0.947	1.099	1.095	0.978	0.857	0.85	0.851	1.132	0.891	1.197	0.915	0.815	0.00638327	0.765	3.57284e-05	0.793	0.000734689	0.826	0.0101605	1.041	0.553693	0.737	6.58079e-05	0.929	0.0148107	0.914	0.0967523	1.152	0.0290107	1.24	0.00509436
Cla97C01G023420.1	nudix hydrolase 15, mitochondrial-like	--	39	0.852	1.038	0.918	0.899	0.969	1.192	1.151	1.083	0.673	1.095	0.868	1.08	1.313	0.0034082	1.387	0.000976272	1.343	0.0226323	1.298	0.0222473	0.967	0.470878	1.432	0.013561	1.066	0.119833	1.164	0.136046	0.867	0.00653456	0.813	0.00449845
Cla97C01G023430.1	Mg-protoporphyrin IX chelatase	--	45.7	1.269	1.029	0.739	0.62	0.679	1.039	1.052	0.952	1.306	1	1.225	1.005	0.712	0.0162941	0.8	3.94895e-05	0.798	0.000393075	0.669	0.00573992	0.837	0.0873741	0.801	0.00363676	1.003	0.952656	0.536	0.000317174	0.672	0.00147086	0.67	0.00251501
Cla97C01G023470.1	GDSL esterase/lipase	--	27.1	0.693	0.905	1.256	1.382	1.359	1.143	1.118	1.101	0.682	0.745	0.755	0.781	1.532	0.0140355	1.36	0.0118528	1.141	0.123117	1.727	5.89844e-05	1.514	0.00065785	1.578	0.000164576	1.383	0.00533686	1.877	0.000128792	1.644	0.00159111	1.189	0.00538291
Cla97C01G023480.1	Pyruvate decarboxylase	--	63.5	0.995	1.154	0.819	0.868	0.938	0.998	0.984	1.018	1.031	1.135	0.958	1.138	1.011	0.945966	1.077	0.0913212	1.148	0.0031269	0.943	0.284915	0.821	0.00601369	1.005	0.819389	0.875	0.000278581	0.88	0.0443257	0.766	0.00249049	0.875	0.0290569
Cla97C01G023530.1	GDSL esterase/lipase	--	42.6	0.703	1.314	0.785	0.71	0.644	1.202	1.156	1.197	0.791	1.322	0.848	1.311	1.372	0.13507	1.602	3.21399e-05	1.685	0.00066314	1.216	0.246128	0.721	0.0276743	1.518	0.00170099	0.901	0.00115048	0.913	0.314412	0.542	0.000422158	0.602	0.00094415
Cla97C01G023590.1	3R-hydroxymyristoyl-dehydratase-hydroxymyristoyl ACP dehydrase isoform 1	--	21.2	1.348	1.08	0.669	0.694	0.665	0.929	0.922	0.882	1.285	1.036	1.317	1.048	0.669	0.00524964	0.746	0.000147652	0.801	0.000281089	0.603	0.000462212	0.752	0.00656261	0.692	6.54406e-05	0.864	0.00198731	0.513	4.11244e-06	0.641	1.66802e-05	0.742	0.000142183
Cla97C01G023640.1	ubiquitin-like modifier-activating enzyme atg7	--	77.9	0.806	0.984	1.168	1.093	1.11	1.043	1.072	1.019	0.917	0.918	0.895	0.976	1.195	0.004643	1.148	0.012966	1.099	0.101752	1.242	0.000804369	1.13	0.00685442	1.197	0.0127111	1.089	0.0315871	1.288	0.00461462	1.171	0.00598055	1.076	0.0429105
Cla97C01G023680.1	protein LIGHT-DEPENDENT SHORT HYPOCOTYLS 10-like	--	22	1.41	1.263	0.328	0.431		0.999	1.027		1.277	1.265			0.659	0.263463	0.847	0.166448	0.941	0.351002	0.518	0.151077	0.551	0.176426	0.754	0.0318538	0.801	0.00388495	0.282	0.0127859	0.3	0.0124471	0.375	0.0186446
Cla97C01G023720.1	WD40 repeat	--	35.5	0.92	1.033	0.945	1.057	1.005	1.138	1.168	1.09	0.694	1.108	0.803	1.039	1.322	0.000582824	1.36	0.00131534	1.316	0.0293397	1.325	0.00514974	1.007	0.927337	1.405	0.0144998	1.068	0.0946221	1.244	0.0628552	0.946	0.225148	0.885	0.0327095
Cla97C01G023800.1	60S ribosomal protein L11-1-like	--	23.1	1.213	0.999	1.073	1.096	1.045	0.777	0.81	0.876	1.188	0.936	1.169	0.961	0.8	0.0106374	0.751	0.000575415	0.811	0.000647753	0.795	0.0114967	0.98	0.668569	0.69	0.00053424	0.85	0.015115	0.9	0.00382183	1.11	0.011174	1.305	0.00210559
Cla97C01G023840.1	Ras-related protein, expressed	--	24	1.397	0.949	0.798	0.773	0.709	0.873	0.893	0.882	1.245	0.995	1.422	0.931	0.64	6.00106e-05	0.68	2.99563e-05	0.707	0.00171095	0.606	7.68526e-05	0.857	0.0265479	0.652	0.000537482	0.921	0.0170382	0.561	0.000453046	0.793	0.00453747	0.861	0.0137215
Cla97C01G023960.1	MACPF domain-containing protein	--	63.2	1.055	0.929	0.907	0.969	0.934	1.035	1.001	1.055	1.042	0.952	1.057	0.983	0.926	0.0281854	0.944	0.0843367	0.908	0.00467889	0.935	0.0357749	1.03	0.461779	0.98	0.271325	1.079	0.0272441	0.891	0.0041393	0.981	0.489495	0.909	0.0176722
Cla97C01G023990.1	RNA ligase/cyclic nucleotide phosphodiesterase	--	21.4	0.97	1.093	0.86	0.849	0.796	1.051	1	1.069	1.014	1.115	1.043	1.132	0.987	0.807254	1.067	0.0696059	1.103	0.0135444	0.929	0.197174	0.842	0.0166985	1.031	0.356465	0.934	0.0380797	0.828	0.00403928	0.75	0.000376336	0.803	0.00214202
Cla97C01G024100.1	2-oxoglutarate (2OG) and Fe(II)-dependent oxygenase superfamily protein	--	41.4
Cla97C01G024130.1	Serine/threonine-protein kinase PLK4	--	28.3	0.841	1.139	0.772	0.783	0.686	1.249	1.119	1.34	1.043	1.055	0.897	1.078	1.105	0.588004	1.255	0.0131541	1.177	0.070198	1.07	0.784149	0.909	0.324909	1.333	0.0248836	1.133	0.0981293	0.806	0.0489581	0.685	0.00135251	0.604	0.00170374
Cla97C01G024200.1	60S ribosomal protein L32-1-like	--	15.7	1.137	0.892	0.8	0.841	0.717	1.249	1.07	1.121	1.171	0.917	1.218	0.944	0.808	0.0559997	0.878	0.0537227	0.781	0.000660233	0.822	0.0611475	1.053	0.73788	0.976	0.625041	1.25	0.0104872	0.669	0.0013879	0.857	0.0346935	0.685	0.00454032
Cla97C01G024210.1	protein MEI2-like 5	--	101.7	1.093	1.008	0.849		1.027	1.05		1.079			1.042	0.851	0.916	0.293669	0.934	0.424504	0.871	0.248453	0.938	0.458249	1.077	0.489196	0.997	0.932749	1.145	0.246213	0.879	0.306534	1.009	0.954744	0.881	0.30632
Cla97C01G024250.1	Kinase-related protein DUF1296	--	90.2	1.182	0.995	0.902	0.783	0.802	0.921	0.947	0.856	1.112	1.157	1.288	1.054	0.783	0.00980431	0.828	0.0277009	0.895	0.143965	0.727	0.000582778	0.813	0.00644116	0.76	0.00638864	0.85	0.038472	0.694	0.00393549	0.776	0.0148943	0.913	0.157956
Cla97C01G024260.1	coatomer subunit zeta-1-like	--	19.5	0.911	0.917	1.058			1.113							1.13		1.114		1.007		1.192		1.184		1.222		1.214		1.161		1.154		0.951
Cla97C01G024270.1	Transcriptional coactivator/pterin dehydratase	--	22	0.905	1.071	0.871			1.153							1.14		1.229		1.183		1.118		0.945		1.274		1.077		0.962		0.813		0.755
Cla97C01G024280.1	DNA-binding protein DDB_G0278111	--	14.9	1.07	1.229	0.688	0.695	0.66	1.061	1.037	1.079	1.087	1.178	1.003	1.156	0.926	0.514641	1.066	0.187101	1.128	0.0169899	0.826	0.0834281	0.733	0.0189686	1.005	0.84044	0.892	0.00594218	0.647	0.00011814	0.573	2.06862e-05	0.643	2.27551e-05
Cla97C01G024330.1	Chlorophyll a-b binding protein, chloroplastic	--	28.2	1.489	0.764	0.794			0.953							0.562		0.577		0.513		0.587		1.143		0.64		1.247		0.533		1.039		0.833
Cla97C01G024430.1	Thiamine monophosphate synthase	--	31.7	1.332	0.947	0.774			0.947							0.668		0.711		0.711		0.646		0.909		0.711		1		0.581		0.817		0.817
Cla97C01G024460.1	NAD(P)-binding Rossmann-fold superfamily protein	--	33.2	1.236	0.931	0.897	0.843	0.905	0.937	0.894	0.967	1.357	0.906	1.242	0.886	0.71	2.4192e-07	0.72	7.40081e-06	0.71	0.000524501	0.71	2.10212e-05	0.999	0.967309	0.73	0.00115465	1.028	0.375074	0.69	0.000596483	0.971	0.330529	0.945	0.152972
Cla97C01G024480.1	60S ribosomal protein L18a	--	25.4	1.179	0.931	1.063	1.054	1.185	0.828	0.835	0.744	1.256	0.855	1.148	0.905	0.781	0.0167366	0.711	0.000247261	0.751	0.00144017	0.797	0.0223621	1.061	0.581723	0.672	0.000954581	0.894	0.0663047	0.922	0.148988	1.227	0.0108051	1.372	0.0039511
Cla97C01G024510.1	RNA-binding protein, putative isoform 1	--	43.7	1.163	0.892	1.041	1.071	0.992	0.905	0.906	0.979	1.099	0.958	1.043	0.935	0.875	0.00906657	0.843	0.000770516	0.843	0.0106927	0.892	0.0413545	1.058	0.249449	0.844	0.0143413	1.002	0.965249	0.939	0.181971	1.115	0.024088	1.113	0.0357348
Cla97C01G024520.1	Protein of unknown function, DUF642	--	43.1	1.122	0.972	0.917	0.878	0.919	1.008	1.002	1.013	1.072	1.025	1.126	0.979	0.875	0.00233225	0.903	0.000394896	0.896	0.008863	0.864	0.00161605	0.964	0.246463	0.911	0.00441188	1.016	0.399753	0.817	0.000749188	0.912	0.0145049	0.898	0.00206754
Cla97C01G024530.1	alpha-1,2-Mannosidase	--	71	0.88	1.119	1.142	1.072	1.147	0.904	0.977	0.868	0.927	1.079	0.936	1.05	1.137	0.0693932	1.093	0.211208	1.184	0.0031389	1.114	0.0963936	0.941	0.245247	1.002	0.974673	0.846	0.0129808	1.225	0.00220583	1.035	0.299289	1.223	0.00793194
Cla97C01G024550.1	Protein of unknown function, DUF538	--	16.9	0.808	1.121	0.889	0.892	0.889	1.182	1.099	0.964	0.825	1.184	0.769	1.378	1.332	0.0151985	1.442	0.00143675	1.533	0.00287966	1.231	0.0311328	0.803	0.0335681	1.351	0.00922687	0.881	0.215296	1.112	0.00704357	0.725	0.00676273	0.823	0.0325829
Cla97C01G024570.1	Transmembrane protein	--	30.7	1.167	1.03	0.95	0.972	0.982	0.853	0.785	0.727	1.27	0.974	1.279	0.986	0.741	0.00188688	0.721	0.00592898	0.805	0.00309581	0.709	0.00267566	0.881	0.121855	0.636	0.00116253	0.791	0.0086079	0.781	0.00137418	0.971	0.212996	1.228	0.0117383
Cla97C01G024590.1	Katanin p60 ATPase-containing subunit, putative	--	46.2	1.785	0.879	0.668	0.625	0.554	0.703	0.657	0.697	1.908	0.809	1.933	0.815	0.38	5.81021e-07	0.405	6.5825e-07	0.445	2.36646e-05	0.347	2.55234e-07	0.78	0.00272293	0.366	6.55089e-06	0.822	0.00449269	0.328	4.93514e-05	0.738	0.00732204	0.898	0.133923
Cla97C01G024660.1	peroxisomal (S)-2-hydroxy-acid oxidase	--	40.3	0.661	1.181	0.878	0.882	0.84	1.24	1.232	1.239	0.661	1.192	0.739	1.14	1.589	0.00121022	1.753	4.36985e-07	1.705	0.000174126	1.531	0.00265306	0.898	0.18656	1.801	9.30334e-05	1.056	0.0160837	1.262	0.00441519	0.74	0.00012905	0.701	2.23636e-05
Cla97C01G024680.1	KH domain-containing protein family	--	66.9	1.446	0.82	0.933	1.002	0.872	0.925	0.938	0.922	1.258	0.815	1.401	0.797	0.652	8.078e-06	0.635	5.64875e-05	0.592	0.000265407	0.681	2.13996e-05	1.15	0.00138971	0.678	0.000811883	1.145	0.000180183	0.684	0.00284323	1.154	0.0258959	1.008	0.88407
Cla97C01G024720.1	50S ribosomal protein L14, chloroplastic	--	18.2	1.043	0.993	1.003	0.85		0.961	1.056		1.148	0.946			0.884	0.0799028	0.903	0.095049	0.885	0.15253	0.883	0.169375	0.998	0.947938	0.921	0.34376	1.04	0.541978	0.846	0.21781	0.956	0.630509	0.919	0.456905
Cla97C01G024750.1	endoplasmic reticulum oxidoreductin-1-like	--	52.3	0.464	1.381	1.247	1.194	1.36	0.909	1.051	0.973	0.426	1.329	0.445	1.222	2.663	8.62613e-07	2.571	1.42271e-05	2.945	1.59917e-05	2.522	7.2923e-06	0.856	0.130619	2.197	8.58633e-05	0.746	0.00606604	2.847	2.13075e-05	0.967	0.552679	1.296	0.0102462
Cla97C01G024770.1	WD40 repeat	--	37.1	1.484	0.875	0.756	0.918	0.947	0.967	0.979	1.002	1.132	0.97	1.13	0.92	0.742	0.00169083	0.763	0.00532896	0.738	0.0359872	0.743	0.0110728	1.007	0.955777	0.787	0.0641811	1.066	0.108803	0.7	0.0368845	0.948	0.494425	0.889	0.161139
Cla97C01G024890.1	Auxin response factor	--	100.7	0.985	0.897	1.101	1.023		1.017	1.121		0.989	0.868			1.018	0.872874	0.989	0.859227	0.894	0.0211453	1.08	0.113756	1.207	0.00840037	1.083	0.247937	1.211	0.0655555	1.076	0.187346	1.203	0.0443878	0.993	0.929914
Cla97C01G024920.1	CSC1-like protein ERD4	--	81.8	0.943	1.018	0.877	0.893	0.912	1.102	1.092	1.089	0.945	1.017	0.969	0.981	1.048	0.436228	1.102	0.00351433	1.056	0.0225836	1.044	0.448689	0.989	0.743627	1.149	0.000123736	1.089	0.00259463	0.939	0.0114443	0.889	0.00212229	0.817	6.93295e-05
Cla97C01G024930.1	Nucleoporin protein Ndc1-Nup protein	--	60.9	0.974	0.978	1.171	1.112	1.187	0.877	0.97	0.858	0.956	0.962	0.993	0.961	1.035	0.695811	0.959	0.257024	0.992	0.577941	1.056	0.474535	1.064	0.406567	0.925	0.115596	0.932	0.135151	1.187	0.0016547	1.196	0.000985473	1.283	0.00423761
Cla97C01G025050.1	Major facilitator superfamily protein	--	50.7	1.667	0.732	0.896			0.705							0.467		0.431		0.439		0.48		1.094		0.423		0.963		0.537		1.224		1.271
Cla97C01G025070.1	ABC transporter C family member 2-like	--	87.1	0.875	0.903	1.39	1.539	1.417	0.832	0.856	0.958	0.607	0.998	0.67	0.955	1.525	0.0231055	1.278	0.017913	1.327	0.0597156	1.625	0.036988	1.224	0.198182	1.23	0.138298	0.926	0.209944	2.02	0.00327199	1.522	0.000594571	1.642	0.000729981
Cla97C01G025090.1	ABC transporter C family member 12-like	--	189.9	0.811	0.807	1.611	2.122	1.699	0.771	0.596	0.777	0.592	0.69	0.705	0.819	1.564	0.231526	1.058	0.552261	1.099	0.402726	1.797	0.0808916	1.636	0.138034	1.017	0.894513	0.926	0.4725	2.577	0.00158214	2.345	0.00108526	2.534	0.00155735
Cla97C01G025100.1	FACT complex subunit SPT16	--	120.7	1.026	0.857	1.091		1.267	1.026		0.967			1.125	0.642	0.907	0.523713	0.812	0.232981	0.697	0.134473	1.011	0.940757	1.451	0.038277	0.927	0.301098	1.33	0.18356	1.096	0.412601	1.573	0.105335	1.183	0.175362
Cla97C01G025130.1	187-kDa microtubule-associated protein AIR9	--	190.7	1.552	0.941	0.645	0.555	0.611	0.868	0.755	0.823	1.801	0.824	1.636	0.899	0.462	4.09688e-05	0.512	5.32148e-06	0.534	0.000427456	0.427	0.000101806	0.799	0.0244755	0.49	0.000279987	0.918	0.203333	0.363	8.13565e-05	0.68	0.00276173	0.74	0.00735154
Cla97C01G025180.1	ADP-ribosylation factor GTPase-activating protein AGD12	--	37	0.615	0.981	1.172	1.015		1.102	1.012		1.015	0.958			1.276	0.0829353	1.243	0.197276	1.19	0.500354	1.319	0.132222	1.109	0.130349	1.297	0.371799	1.09	0.192619	1.342	0.341598	1.128	0.24729	1.035	0.736614
Cla97C01G025230.1	WPP domain-associated protein	--	101.5	1.265	0.792	0.92	0.995		1.023	0.858		1.396	0.751			0.669	0.00517204	0.643	0.0134007	0.58	0.0104201	0.713	0.00712285	1.23	0.0294803	0.707	0.0740494	1.219	0.168381	0.72	0.0348091	1.241	0.0450078	1.018	0.84751
Cla97C01G025240.1	Receptor-like kinase	--	94	1.058	0.699	1.167		1.038	1.076		1.152			1.015	0.795	0.953	0.692949	0.898	0.513248	0.721	0.0396389	1.069	0.205529	1.484	0.0023361	1.075	0.214269	1.491	0.0314225	1.064	0.434628	1.476	0.0464259	0.99	0.880801
Cla97C01G025250.1	Protein phosphatase 2c, putative	--	26.6	0.715	0.979	1.107	1.026		1.199	1.05		0.984	0.94			1.236	0.0674831	1.227	0.1678	1.129	0.491995	1.29	0.0746678	1.142	0.0700275	1.324	0.234476	1.172	0.152501	1.255	0.281963	1.112	0.134663	0.948	0.570137
Cla97C01G025370.1	FATTY ACID HYDROXYLASE 1 family protein	--	27.5	1.496	0.819	0.823			0.862							0.558		0.562		0.547		0.563		1.029		0.576		1.053		0.55		1.005		0.955
Cla97C01G025380.1	FAD-binding Berberine family protein	--	62	2.191	0.625	0.573	0.57	0.441	0.621	0.742	0.426	2.032	0.684	2.522	0.617	0.262	3.53432e-07	0.275	1.34383e-05	0.286	6.15027e-05	0.25	1.47522e-05	0.876	0.277684	0.265	0.00153819	0.929	0.586563	0.235	0.000171481	0.822	0.0942303	0.885	0.606764
Cla97C01G025410.1	FAD-binding Berberine family protein	--	62.2	0.989	1.193	0.717	0.661	0.865	1.011	1.04	1.01	0.983	1.16	0.96	1.19	1.006	0.916178	1.126	0.0162324	1.208	0.00012004	0.905	0.35426	0.749	0.0345851	1.044	0.0311169	0.864	0.000369644	0.765	0.026755	0.633	0.00444072	0.733	0.0167468
Cla97C01G025420.1	FAD-binding Berberine family protein	--	63	1.051	0.713	1.255			0.982							0.936		0.806		0.678		1.064		1.569		0.934		1.377		1.194		1.76		1.278
Cla97C01G025430.1	FAD-binding Berberine family protein	--	59.9	0.828	1.077	1.053		1.022	1.043		1.06			0.849	1.068	1.257	5.21261e-06	1.267	5.03992e-05	1.279	0.00286529	1.246	0.000101397	0.974	0.0952822	1.254	0.00430639	0.98	0.161778	1.237	0.0082792	0.967	0.165176	0.987	0.51059
Cla97C01G025460.1	Eukaryotic translation initiation factor 3 subunit D	--	64.2	1.251	0.962	1.068	1.047	1.07	0.733	0.778	0.776	1.303	0.926	1.218	0.904	0.73	0.00426971	0.673	0.000143001	0.74	0.000353285	0.725	0.00566419	0.98	0.676776	0.606	5.45862e-05	0.819	0.00168131	0.844	0.00125523	1.141	0.00243634	1.393	8.8029e-05
Cla97C01G025470.1	Alpha n-terminal protein methyltransferase 1	--	31	0.944	1.041	1.022			0.959							1.067		1.059		1.103		1.049		0.951		1.016		0.921		1.083		0.982		1.066
Cla97C01G025560.1	Coatomer subunit epsilon	--	32.2	1.055	1.044	0.896	0.868	0.9	1.002	0.99	0.981	1.109	1.054	1.102	1.02	0.894	0.024463	0.932	0.0102657	0.955	0.0665494	0.863	0.00155823	0.904	0.00840699	0.91	0.00510016	0.953	0.014461	0.816	0.000465247	0.854	0.000465283	0.896	0.00105741
Cla97C01G025570.1	Small nuclear ribonucleoprotein-associated protein	--	29.9	1.131	0.815	1.271		0.913	0.782		0.976			1.068	1.043	0.879	0.326763	0.822	0.127581	0.845	0.299681	0.896	0.460402	1.061	0.77924	0.799	0.182742	0.946	0.77611	0.993	0.915836	1.175	0.52941	1.242	0.403073
Cla97C01G025620.1	protein MOR1	--	223	1.249	0.699	1.24	1.154	1.079	0.853	0.815	0.875	1.158	0.753	1.159	0.871	0.779	0.0470546	0.682	0.0002506	0.651	0.00336857	0.844	0.0539062	1.295	0.0647819	0.713	0.000487027	1.095	0.237127	0.974	0.593699	1.495	0.0060009	1.366	0.00235491
Cla97C01G025640.1	Haloacid dehalogenase-like hydrolase domain-containing protein	--	45				0.807			1.106		1.105	0.981			0.873		0.944		0.888		0.866		0.975		1.001		1.127		0.73		0.823		0.73
Cla97C01G025670.1	GTP-binding protein ERG	--	48.8	0.843	0.965	1.229			0.963							1.248		1.144		1.145		1.3		1.136		1.142		0.998		1.458		1.274		1.276
Cla97C01G025690.1	polygalacturonase QRT3-like	--	54.8	1.404	0.904	0.862	1.115		0.829	1.05		1.027	0.809			0.764	0.0739947	0.739	0.0856544	0.705	0.177399	0.793	0.192001	1.126	0.383173	0.773	0.326736	1.097	0.573468	0.813	0.422041	1.154	0.43245	1.052	0.803361
Cla97C01G025750.1	Phenylalanine--tRNA ligase	--	49.6	1.027	1.078	0.851	0.911	0.926	1.05	1.033	1.049	0.983	0.989	1.074	0.973	0.958	0.375083	1.001	0.982157	0.986	0.736171	0.944	0.312086	0.957	0.447209	1.016	0.571407	1.03	0.393268	0.872	0.019441	0.884	0.0401829	0.858	0.00435448
Cla97C01G025780.1	UDP-N-acetylglucosamine diphosphorylase 2-like	--	55.6	0.988	0.97	0.987	1.003	0.921	1.025	1.017	1.061	0.943	1.031	0.993	1.027	1.031	0.280929	1.048	0.0549008	1.036	0.246355	1.028	0.399035	0.993	0.817024	1.061	0.0469501	1.025	0.355005	0.996	0.882508	0.961	0.292276	0.938	0.0923172
Cla97C01G025870.1	Proteasome endopeptidase complex	--	19.1	2.46	0.505	0.477			0.559							0.209		0.216		0.205		0.211		1.026		0.227		1.107		0.194		0.945		0.853
Cla97C01G025920.1	Haloacid dehalogenase-like hydrolase domain-containing protein 3	--	28.3	0.475	0.869	1.4	1.463	0.932	1.261	1.228	1.338	0.423	0.878	0.545	0.936	2.38	7.65347e-05	2.256	0.00028237	1.859	0.00124246	2.641	4.20929e-05	1.42	0.00975162	2.652	0.000225211	1.426	0.000496785	2.63	0.00409633	1.414	0.0872556	0.992	0.860493
Cla97C01G025990.1	protein PHLOEM PROTEIN 2-LIKE A9-like	--	22.8	1.569	0.956	0.616	0.687	0.711	0.847	0.826	0.858	1.536	0.97	1.597	0.865	0.52	2.82102e-05	0.566	2.24642e-06	0.594	0.00015733	0.483	2.75081e-05	0.814	0.040113	0.538	2.56305e-06	0.907	0.0624372	0.428	4.50569e-05	0.722	0.00437117	0.796	0.00671867
Cla97C01G026000.1	Molybdenum cofactor sulfurase family protein	--	33.4	0.797	1.376	0.711	0.72	0.652	1.103	1.093	1.124	0.821	1.347	0.789	1.362	1.314	0.219086	1.538	0.000166952	1.697	2.47635e-06	1.122	0.443117	0.661	0.00857024	1.379	2.44308e-05	0.813	3.56222e-05	0.865	0.0121147	0.51	2.91667e-05	0.627	0.00013223
Cla97C01G026140.1	DNA helicase	--	93.3	1.255	0.756	1.031		0.952	0.833		0.931			1.406	0.711	0.653	0.00780493	0.607	0.00611856	0.551	0.011596	0.704	0.00917138	1.277	0.0242539	0.663	0.0354276	1.202	0.102036	0.745	0.0516889	1.352	0.0267987	1.124	0.227328
Cla97C01G026190.1	CTP synthase	--	65.4	1.091	1.207	0.829	0.663		0.872	0.851		1.357	1.129			0.756	0.137572	0.829	0.264555	0.954	0.751179	0.657	0.0221911	0.688	0.0173532	0.704	0.0879152	0.738	0.0134157	0.609	0.0866215	0.639	0.0600882	0.866	0.313386
Cla97C02G026240.1	Beta-galactosidase	--	95	1.099	0.938	0.902	0.828	0.866	1.045	0.969	0.967	1.162	0.964	1.209	0.952	0.81	0.000644239	0.841	0.000537751	0.822	0.00248713	0.804	0.00462832	0.977	0.492829	0.859	0.0156997	1.044	0.183246	0.748	0.0014456	0.91	0.0213543	0.871	0.0176789
Cla97C02G026260.1	trafficking protein particle complex subunit 2	--	9	1.032	0.934	0.972		1.021	1.062		0.989			1	0.989	0.979	0.533089	0.978	0.596627	0.946	0.231792	0.995	0.869632	1.051	0.215697	1.009	0.842234	1.067	0.294984	0.981	0.571992	1.036	0.44214	0.972	0.579602
Cla97C02G026270.1	Aspartic proteinase Asp1	--	47.2	1.312	0.863	0.858	0.763	0.974	0.967	0.955	1.033	1.357	0.925	1.113	0.881	0.724	0.000426193	0.744	0.00118891	0.706	0.00590254	0.734	0.00494181	1.04	0.623	0.781	0.0208761	1.107	0.0332907	0.686	0.0155053	0.972	0.67948	0.878	0.146174
Cla97C02G026290.1	Alpha-glucosidase	--	104.4	0.942	0.95	1.31	1.288	1.28	0.829	0.851	0.821	0.921	0.971	0.93	0.971	1.106	0.483592	0.965	0.308443	1.035	0.0236119	1.142	0.318933	1.103	0.485949	0.895	0.000918175	0.865	0.00036044	1.388	4.21499e-06	1.341	8.20232e-06	1.551	4.26948e-06
Cla97C02G026300.1	BTB/POZ domain-containing protein TNFAIP1 isoform 1	--	35.8
Cla97C02G026360.1	Defensin-like protein 2	--	8.6	1.792	0.915	0.299	0.524	0.326	0.286	0.564	0.423	1.545	1.25	1.868	1.383	0.382	0.0110297	0.463	0.0149209	0.682	0.0449271	0.233	1.37899e-05	0.341	0.000751728	0.245	0.00215065	0.359	0.0108101	0.221	0.00110917	0.324	0.00591348	0.903	0.732141
Cla97C02G026390.1	peptidyl-prolyl cis-trans isomerase G isoform X2	--	88.7	1.046	0.879	0.964	0.877	1.072	1.11	1.133	1	1.178	0.869	1.029	0.899	0.902	0.144934	0.905	0.216749	0.814	0.00950989	0.946	0.402469	1.163	0.039706	0.997	0.964603	1.225	0.00722212	0.895	0.194853	1.1	0.191087	0.898	0.192211
Cla97C02G026400.1	Vesicle transport protein	--	20.2	1.436	1.007	0.668			0.889							0.595		0.66		0.701		0.542		0.773		0.619		0.883		0.465		0.663		0.751
Cla97C02G026420.1	protein SUPPRESSOR OF GENE SILENCING 3	--	75.6	1.707	1.013	0.691	0.734	0.754	0.725	0.654	0.712	1.856	0.818	1.685	0.875	0.443	1.57687e-06	0.457	8.1611e-05	0.516	0.000683533	0.407	4.19732e-08	0.789	0.00254175	0.398	3.05936e-05	0.773	0.0226358	0.415	2.48784e-05	0.805	0.035271	1.042	0.367293
Cla97C02G026440.1	Calcium-dependent protein kinase	--	56.2	1.15	0.931	1.314	1.333	1.377	0.713	0.609	0.657	1.148	0.884	1.147	0.803	0.834	0.0639318	0.667	0.00175586	0.76	0.00310131	0.871	0.266697	1.146	0.665574	0.574	0.00025743	0.756	0.0111981	1.168	0.000363886	1.537	0.000689053	2.033	0.000116502
Cla97C02G026450.1	acyl-coenzyme A thioesterase 13	--	17	0.936	1.006	0.983	0.979	1.032	1.075	1.197	1.271	0.773	1.051	0.644	1.053	1.367	0.00192225	1.414	0.00523564	1.322	0.0561367	1.389	0.00980063	1.051	0.509762	1.506	0.0242185	1.139	0.0665417	1.272	0.0821546	0.963	0.166787	0.845	0.032664
Cla97C02G026460.1	CCR4-NOT transcription complex subunit 11 isoform X1	--	50.5	0.987	1.053	0.962	0.997	0.999	1.007	0.981	1.03	0.991	1.101	0.994	1.089	1.034	0.2679	1.053	0.0379235	1.091	0.00302635	1.005	0.722696	0.921	0.00158046	1.015	0.346637	0.931	0.0208632	0.995	0.715328	0.912	0.007176	0.98	0.343742
Cla97C02G026490.1	Tripartite motif-containing 29	--	81.4	1.102	0.991	0.928	0.956	0.918	0.983	1.006	0.984	1.172	0.891	1.191	0.929	0.826	3.97872e-05	0.835	0.000762565	0.811	0.00576927	0.833	0.000238109	1.027	0.387202	0.858	0.00355765	1.058	0.148349	0.809	0.00134242	0.997	0.94604	0.942	0.01421
Cla97C02G026500.1	Eukaryotic translation initiation factor 6	--	26.5	0.822	0.975	0.981	0.952	1.037	1.148	1.201	1.111	0.765	1.021	0.867	0.985	1.278	0.000882215	1.312	0.00209022	1.215	0.00731196	1.31	0.00281603	1.078	0.118338	1.41	0.00128634	1.161	0.00499559	1.21	0.0122015	0.996	0.892473	0.858	0.0105662
Cla97C02G026590.1	ABC transporter-like protein	--	29	1.107	0.997	0.841			1.055							0.871		0.927		0.901		0.856		0.951		0.953		1.058		0.76		0.844		0.797
Cla97C02G026610.1	Glutathione S-transferase	--	25.4	0.8	0.948	1.052	0.987	0.949	1.188	1.19	1.202	0.893	0.965	0.815	1.036	1.265	0.00406801	1.302	0.00745602	1.176	0.0202052	1.309	0.00517035	1.114	0.155055	1.427	0.000474835	1.214	0.0020645	1.191	0.0180357	1.013	0.764503	0.835	0.00386904
Cla97C02G026630.1	Transmembrane protein	--	12.1	1.179	0.967	0.841	0.963	0.999	1.013	0.963	0.882	1.124	0.95	1.206	0.913	0.807	0.000172739	0.81	0.000303082	0.806	0.00131571	0.807	0.00215392	1	0.970278	0.814	0.0105001	1.01	0.855717	0.799	0.0157448	0.99	0.838101	0.981	0.772091
Cla97C02G026710.1	Ras family protein	--	23.5	1.073	1.051	0.82	0.833	0.807	1.018	0.997	0.945	1.156	1.013	1.222	0.992	0.819	0.0109221	0.872	0.00398889	0.886	0.0433619	0.785	0.00820505	0.887	0.0333197	0.858	0.0251135	0.969	0.313186	0.713	0.000962076	0.805	0.000351485	0.831	0.00153086
Cla97C02G026860.1	Pectinesterase-2, putative	--	64.2	1.376	0.943	0.759	0.447	0.868	0.898	0.833	0.939	1.85	0.936	1.17	1.022	0.58	0.00700106	0.634	0.00261619	0.66	0.0438956	0.54	0.0121331	0.818	0.210683	0.607	0.0254903	0.92	0.136634	0.472	0.0337119	0.715	0.142144	0.777	0.231492
Cla97C02G026920.1	Ribosome assembly factor mrt4	--	26	1.195	0.977	0.864			0.929							0.773		0.797		0.818		0.75		0.918		0.777		0.951		0.723		0.884		0.93
Cla97C02G026960.1	actin-7	--	41.7	0.978	1.079	0.909	0.946	0.947	1.072	1.109	1.055	0.982	1.08	1.013	1.028	1.034	0.482775	1.08	0.00258729	1.072	0.0244992	1.015	0.730898	0.947	0.172926	1.088	0.0100849	1.015	0.524191	0.942	0.0273907	0.879	0.00368972	0.866	0.00195778
Cla97C02G026980.1	BolA protein	--	10.5	0.797	1.133	0.857	0.876	0.824	1.247	1.23	1.224	0.831	1.063	0.851	1.101	1.285	0.0366361	1.411	7.84783e-05	1.33	0.000428554	1.262	0.0480847	0.949	0.450948	1.493	3.61631e-05	1.123	0.00384476	1.031	0.302238	0.776	0.000586762	0.691	3.88575e-05
Cla97C02G027010.1	neurofilament medium polypeptide-like	--	39.9	0.725	0.658	1.863	1.708	1.576	0.809	0.936	0.866	0.737	0.686	0.773	0.725	1.466	0.248198	1.047	0.545459	0.926	0.0847974	1.736	0.0237682	1.875	0.0133809	1.168	0.0291685	1.262	0.0102128	2.303	8.9075e-05	2.488	8.32622e-05	1.971	0.000451592
Cla97C02G027050.1	meiosis arrest female protein 1-like	--	110.5	1.502	0.773	0.815	0.912	0.855	0.91	0.982	0.784	1.35	0.757	1.554	0.807	0.575	2.07127e-06	0.569	7.11753e-05	0.53	0.000167303	0.597	3.88734e-05	1.125	0.0581127	0.607	0.00309585	1.145	0.12839	0.586	0.00056591	1.105	0.05815	0.965	0.682049
Cla97C02G027060.1	Alcohol dehydrogenase, putative	--	38.6	1.761	0.915	0.496	0.576	0.65	0.84	0.762	0.856	1.571	0.908	1.617	0.868	0.463	0.000141045	0.52	1.88945e-06	0.544	8.9163e-05	0.422	0.000295415	0.777	0.0280491	0.497	0.000147977	0.913	0.0818956	0.348	0.000241505	0.64	0.00480595	0.701	0.0138252
Cla97C02G027070.1	Alcohol dehydrogenase, putative	--	38.9	0.796	0.992	1.028	1.015	1.045	1.183	1.185	1.132	0.798	1.003	0.835	0.987	1.313	0.000133878	1.334	0.000260873	1.228	0.000225934	1.356	4.15822e-05	1.105	0.0195821	1.441	7.14755e-05	1.174	0.000524365	1.271	0.000169966	1.036	0.0226578	0.882	0.00189434
Cla97C02G027140.1	golgin candidate 5	--	114.9	1.221	0.93	1.085	1.061	1.061	0.791	0.783	0.81	1.171	0.921	1.13	0.935	0.793	0.0117858	0.734	0.0001401	0.791	0.000509877	0.794	0.0137928	1.003	0.913595	0.677	9.1659e-05	0.856	0.000142439	0.911	0.0167816	1.151	8.41981e-05	1.345	1.87616e-05
Cla97C02G027180.1	Serine acetyltransferase	--	31.5	0.985	0.986	1.021	0.981	1.046	1.009	1.14	0.981	0.851	1.028	0.956	1.017	1.099	0.0240838	1.103	0.0587584	1.086	0.1442	1.106	0.056106	1.019	0.622782	1.121	0.149947	1.033	0.562261	1.092	0.13845	1.006	0.822131	0.974	0.64504
Cla97C02G027270.1	26S proteasome non-ATPase regulatory subunit 12 homolog A	--	50.8	0.892	0.979	1.363	1.406	1.374	0.755	0.709	0.776	0.888	0.983	0.877	0.991	1.171	0.448533	0.977	0.625388	1.111	6.99903e-05	1.201	0.369313	1.081	0.832849	0.843	0.00324303	0.759	0.000506128	1.559	1.93916e-06	1.403	4.49284e-06	1.85	2.64347e-05
Cla97C02G027300.1	bifunctional 3-dehydroquinate dehydratase/shikimate dehydrogenase, chloroplastic-like	--	59.2	0.708	0.914	1.141	1.153	1.141	1.231	1.187	1.182	0.793	0.924	0.785	0.918	1.428	0.000985946	1.39	0.00252133	1.206	0.0066161	1.539	1.67605e-06	1.276	2.56913e-06	1.575	0.000291233	1.306	3.6078e-05	1.503	0.000358629	1.246	1.24831e-06	0.954	0.0248755
Cla97C02G027330.1	Mitochondrial carrier protein	--	32.6	1.525	0.954	0.585	0.762	0.737	0.935	0.94	0.934	1.414	0.967	1.353	0.923	0.601	0.000539945	0.659	6.76913e-07	0.663	0.000398836	0.57	0.00164248	0.86	0.191946	0.654	0.000269519	0.988	0.431976	0.486	0.00127819	0.733	0.019643	0.742	0.0213581
Cla97C02G027350.1	Ras-like protein	--	23.5	1.491	0.779	0.761			0.968							0.561		0.586		0.522		0.58		1.11		0.649		1.243		0.51		0.977		0.786
Cla97C02G027380.1	RNA binding protein	--	51.9	2.138	0.687	0.817	0.774	0.765	0.529	0.718	0.68	1.641	0.808	1.799	0.744	0.39	8.72331e-07	0.373	2.27943e-05	0.401	0.000554916	0.384	4.0721e-05	0.956	0.612834	0.345	0.000945149	0.861	0.210779	0.422	0.000435043	1.052	0.359911	1.223	0.0954313
Cla97C02G027420.1	Pathogenic type III effector avirulence factor Avr cleavage site-containing protein	--	11.8	1.634	1.045	0.403	0.453		0.918	0.865		1.427	1.255			0.538	0.0903641	0.667	0.0338837	0.751	0.127408	0.431	0.0487542	0.574	0.130418	0.582	0.0183435	0.775	0.121082	0.28	0.0048996	0.372	0.0119256	0.48	0.00787161
Cla97C02G027430.1	Developmentally regulated GTP-binding protein, putative	--	41	0.75	0.906	1.273	1.323	1.297	1.01	1.012	0.993	0.818	0.898	0.841	0.889	1.328	0.0205286	1.185	0.00610307	1.118	0.0321605	1.434	0.00116213	1.283	0.00837933	1.252	0.00298896	1.12	0.000155824	1.616	0.000186242	1.446	7.63132e-06	1.291	3.54246e-05
Cla97C02G027440.1	Shikimate kinase	--	33.6	0.353	1.611	0.858	0.825		1.178	1.15		0.385	1.639			3.28	0.00196911	3.779	0.000864147	4.404	0.000888075	2.717	0.00235076	0.617	0.0246939	3.154	0.00153013	0.716	0.00196025	2.28	0.00331319	0.518	0.00105723	0.723	0.00498687
Cla97C02G027450.1	GDSL esterase/lipase 5-like	--	41.4	1.517	1.076	0.622	0.704	0.466	0.808	0.769	0.841	1.525	1.002	1.668	1.025	0.518	0.00159962	0.586	8.22712e-05	0.659	0.000364316	0.447	0.000444907	0.678	0.0178115	0.513	7.77307e-05	0.779	0.00170134	0.38	0.00147635	0.578	0.0104965	0.741	0.0661523
Cla97C02G027480.1	GDSL esterase/lipase 1-like	--	43.3	1.736	0.981	0.539	0.668		0.758	0.859		1.427	1.047			0.511	0.0111427	0.576	0.0108716	0.641	0.0508721	0.446	0.00709148	0.696	0.0668127	0.511	0.0289716	0.797	0.0838533	0.382	0.0219609	0.595	0.0428395	0.746	0.139815
Cla97C02G027560.1	photosystem II repair protein PSB27-H1, chloroplastic	--	18.4	1.512	0.762	0.786	0.916	0.859	0.941	0.999	0.881	1.247	0.831	1.357	0.903	0.638	1.78598e-05	0.646	0.000339959	0.606	0.00254286	0.654	0.000225462	1.078	0.243612	0.685	0.00483183	1.13	0.112902	0.622	0.00266738	1.026	0.712674	0.908	0.164768
Cla97C02G027660.1	Lipoyl synthase, mitochondrial	--	41.7	0.956	1.046	0.909	0.875	0.905	1.167	1.069	1.195	0.939	1.068	0.949	1.041	1.087	0.268044	1.158	0.00468191	1.109	0.000387698	1.076	0.302539	0.97	0.528727	1.206	0.00554119	1.087	0.0760023	0.945	0.012835	0.852	0.000371925	0.784	0.00251371
Cla97C02G027670.1	receptor-like protein kinase 4	--	85.8	0.974	0.911	1.042	1.079	1.032	1.112	0.911	0.913	1.219	0.791	1.187	0.868	0.854	0.0658128	0.814	0.038941	0.76	0.0298904	0.901	0.178533	1.185	0.0220835	0.869	0.220718	1.142	0.169975	0.933	0.419253	1.227	0.00914118	1.074	0.325298
Cla97C02G027680.1	Secretory carrier-associated membrane protein	--	31.7	1.02	1.005	0.878	0.807	0.818	1.058	0.923	0.898	1.247	1.023	1.293	1.043	0.791	0.00925653	0.836	0.0266531	0.863	0.128357	0.756	0.00797729	0.876	0.0546008	0.809	0.0792168	0.937	0.265354	0.703	0.0113138	0.815	0.00191338	0.869	0.0727873
Cla97C02G027730.1	external alternative NAD(P)H-ubiquinone oxidoreductase B1, mitochondrial	--	64.7	0.672	0.983	1.296	1.319	1.251	1.034	1.076	1.048	0.668	0.981	0.694	0.98	1.634	6.5064e-05	1.5	9.25305e-07	1.447	6.36704e-06	1.727	4.28691e-05	1.193	0.0137472	1.553	1.22061e-05	1.073	0.00395113	1.901	5.14134e-06	1.313	6.31551e-05	1.224	0.000485337
Cla97C02G027740.1	vacuolar protein sorting-associated protein 18 homolog	--	111.8	1.594	0.736	0.996	1.237	1.361	0.673	0.869	0.832	0.904	0.778	1.005	0.803	0.788	0.19535	0.67	0.0213886	0.661	0.0954566	0.852	0.443498	1.288	0.196239	0.678	0.12999	1.025	0.831216	1.026	0.816401	1.551	0.0108114	1.514	0.0274281
Cla97C02G027820.1	protein THYLAKOID FORMATION1, chloroplastic	--	34	1.18	0.987	0.783	0.888	0.817	1.049	1.222	1.004	0.999	0.933	1.21	0.97	0.851	0.0815093	0.91	0.211017	0.853	0.0667155	0.85	0.157528	0.997	0.843714	0.966	0.706218	1.133	0.120326	0.734	0.0121745	0.861	0.0204268	0.76	0.017697
Cla97C02G027850.1	Cytochrome b6-f complex iron-sulfur subunit	--	24.2	1.566	0.79	0.634	0.686	0.551	1.008	0.973	1.065	1.535	0.82	1.559	0.732	0.519	1.5879e-05	0.578	0.000260508	0.503	3.48045e-05	0.528	0.00198461	1.05	0.885502	0.654	9.40718e-05	1.301	0.0034574	0.402	0.000141292	0.799	0.0345919	0.614	0.00209562
Cla97C02G027950.1	Adenine nucleotide alpha hydrolases-like protein	--	28.9	1.182	0.907	1.037	0.951	0.923	0.875	0.966	0.923	1.107	0.976	1.203	0.951	0.812	6.49343e-05	0.802	0.000147777	0.812	0.00326919	0.813	0.000900084	1.001	0.992992	0.792	0.0035924	0.975	0.517163	0.834	0.0133312	1.027	0.559816	1.053	0.318298
Cla97C02G028160.1	Peroxisome biogenesis protein 22	--	30.6	0.984	0.902	1.142	1.081	0.837	0.972	1.017	0.97	0.959	0.943	1.2	0.993	0.939	0.375542	0.922	0.18927	0.903	0.268302	0.958	0.603418	1.06	0.437827	0.941	0.487018	1.043	0.254076	0.974	0.810321	1.078	0.537217	1.034	0.809939
Cla97C02G028170.1	zinc finger CCCH domain-containing protein 40-like	--	47.8	1.073	0.776	1.089	0.862	1.033	1.062	1.043	1.051	1.159	0.935	1.098	0.817	0.868	0.0824112	0.853	0.0878541	0.759	0.00981526	0.922	0.156743	1.214	0.0167816	0.948	0.0858953	1.248	0.0157291	0.896	0.199822	1.18	0.142387	0.946	0.439073
Cla97C02G028230.1	protein translation factor SUI1 homolog	--	12.6	0.811	1.088	0.946	0.884	0.862	1.169	1.144	1.186	0.78	1.171	0.83	1.119	1.317	0.0056118	1.42	1.18313e-06	1.395	0.000288808	1.279	0.00983292	0.916	0.18364	1.445	6.12074e-05	1.036	0.210292	1.112	0.033335	0.797	0.00291922	0.769	0.00089717
Cla97C02G028360.1	L-ascorbate oxidase homolog	--	60.5	1.578	0.837	0.706		0.573	0.879		0.667			1.955	0.805	0.421	0.000553489	0.451	0.00206017	0.465	0.0198761	0.4	0.0033904	0.86	0.290898	0.438	0.0415338	0.942	0.667253	0.362	0.0209961	0.779	0.138209	0.827	0.395791
Cla97C02G028440.1	Alpha/beta-hydrolase superfamily protein	--	30.6	0.846	1.115	0.989	1.011	0.983	1.011	1.027	1.048	0.829	1.041	0.859	0.911	1.202	0.000256662	1.214	0.00198225	1.21	0.0357101	1.198	8.56077e-06	0.989	0.862852	1.218	0.000176067	1.006	0.881726	1.177	0.00025891	0.973	0.705165	0.967	0.06532
Cla97C02G028480.1	Protein of unknown function (DUF1068)	--	21.3	1.187	0.946	0.892	1.031	0.849	0.991	0.897	0.846	1.181	0.891	1.268	1.038	0.768	0.000257401	0.771	0.000902128	0.791	0.00911727	0.757	0.000917016	0.958	0.46238	0.752	0.00511308	0.951	0.47512	0.762	0.0118788	0.964	0.631929	1.014	0.874589
Cla97C02G028490.1	Allene oxide synthase	--	54.8	0.801	0.988	1.081	1.008	1.047	1.108	1.093	1.131	0.828	0.98	0.813	0.97	1.284	4.32224e-07	1.284	0.000174574	1.203	7.23561e-05	1.324	1.16865e-05	1.101	0.00666754	1.364	2.30648e-05	1.134	0.000366642	1.284	0.000365822	1.067	0.0361221	0.941	0.0537567
Cla97C02G028500.1	Ubiquitin fusion degradation 1	--	64.2	0.776	1.162	1.084	1.139	1.183	1.018	0.989	1.013	0.735	1.072	0.76	1.081	1.43	3.26353e-06	1.395	4.10703e-05	1.46	0.000231261	1.415	0.000106109	0.969	0.50029	1.33	9.5937e-05	0.911	0.0268521	1.5	0.000170628	1.027	0.493306	1.128	0.0111428
Cla97C02G028520.1	Receptor protein kinase, putative	--	69.5	0.898	1.082	0.93	0.913	0.933	1.089	1.163	1.141	0.905	1.064	0.895	1.02	1.153	0.0286541	1.216	0.000250115	1.173	0.000866034	1.143	0.037344	0.974	0.549266	1.258	0.000320226	1.072	0.0579151	1.029	0.0192639	0.877	0.00222103	0.818	0.000632652
Cla97C02G028560.1	RmlC-like cupins superfamily protein	--	16.8	1.56	1.04	0.689			0.711							0.521		0.561		0.667		0.449		0.673		0.456		0.684		0.442		0.662		0.969
Cla97C02G028630.1	GTP binding Elongation factor Tu family protein	--	73.7	1.192	0.962	0.832		1.043	1.014		0.862			1.214	0.881	0.775	0.0096511	0.773	0.0104947	0.766	0.0270592	0.78	0.0410504	1.018	0.886314	0.78	0.0909728	1.018	0.882736	0.779	0.152808	1.017	0.931308	0.999	0.981648
Cla97C02G028720.1	fasciclin-like arabinogalactan protein 6	--	25.9	1.359	1.027	0.747		1.085	0.867		0.995			1.017	0.903	0.789	0.103573	0.798	0.111822	0.812	0.335363	0.777	0.172179	0.957	0.708186	0.784	0.279675	0.965	0.73807	0.771	0.376011	0.949	0.765457	0.984	0.889807
Cla97C02G028730.1	Phosphorelay luxU	--	44.8
Cla97C02G028780.1	dnaJ homolog subfamily B member 1	--	37.6	1.042	0.961	1.026	0.942	0.903	1.001	1.113	1.011	0.916	1.029	1.095	0.991	0.98	0.68373	1	0.970753	0.976	0.724477	0.982	0.760844	1.006	0.933696	1.024	0.712473	1.048	0.301692	0.94	0.408327	0.963	0.414263	0.919	0.167747
Cla97C02G028810.1	26S proteasome non-ATPase regulatory subunit 2 homolog A	--	98.5	1.281	0.885	1.135	1.078	1.126	0.684	0.691	0.763	1.256	0.941	1.189	0.903	0.734	0.0202729	0.653	0.00034219	0.732	0.000409809	0.735	0.0210209	1.003	0.841798	0.574	0.000177243	0.783	0.00336185	0.896	0.016317	1.224	0.00111862	1.562	0.000310734
Cla97C02G028840.1	Nucleic acid-binding, OB-fold-like protein	--	15.9	1.382	1.053	0.685	0.662	0.65	0.919	0.883	0.913	1.365	1.042	1.417	1.012	0.626	0.00207576	0.699	3.17614e-05	0.746	5.49187e-05	0.566	0.000329865	0.758	0.00827207	0.652	1.33294e-05	0.874	0.00141406	0.48	2.61132e-06	0.643	2.20804e-05	0.736	9.93259e-05
Cla97C02G028970.1	fimbrin-5	--	77	0.628	0.828	1.796	1.878	1.682	0.802	0.737	0.804	0.562	0.728	0.661	0.853	1.82	0.060197	1.284	0.00141924	1.301	0.0181493	2.08	0.016222	1.598	0.0935422	1.266	0.0131364	0.973	0.665794	2.894	5.05913e-05	2.223	0.000162222	2.286	4.28592e-05
Cla97C02G028980.1	fasciclin-like arabinogalactan protein 7	--	27.8	2.134	0.585	0.811		0.564	0.471		0.543			2.206	0.686	0.281	0.000103709	0.263	0.000337685	0.293	0.00433731	0.275	0.00165494	0.94	0.680384	0.234	0.00250548	0.798	0.169355	0.317	0.0236111	1.082	0.772833	1.356	0.274605
Cla97C02G029100.1	Threonine--tRNA ligase	--	77.1	0.921	0.972	0.985	1.112	1.029	1.072	1.057	1.07	0.873	0.989	0.947	0.914	1.119	0.0163748	1.108	0.0450145	1.049	0.230792	1.154	0.00177915	1.1	0.0140044	1.167	0.00308505	1.113	0.0115895	1.14	0.0377246	1.087	0.124324	0.977	0.533369
Cla97C02G029160.1	WRKY transcription factor, putative	--	47.7	1.108	1.209	0.691	0.785	0.992	0.992	0.983	1.021	0.964	1.267	1.049	0.939	0.948	0.57176	1.027	0.786547	1.094	0.458012	0.875	0.200173	0.8	0.0896055	0.96	0.402363	0.877	0.260915	0.791	0.0972448	0.723	0.0806739	0.824	0.126394
Cla97C02G029270.1	nuclear pore complex protein NUP133	--	148.9	1.142	0.799	1.265	1.111	1.163	0.987	0.988	0.957	1.131	0.771	1.134	0.746	0.86	0.16686	0.77	0.00409111	0.68	4.25505e-05	0.95	0.265842	1.397	0.00180885	0.861	0.000157819	1.266	0.000458898	1.039	0.391789	1.528	0.000592191	1.207	0.00904903
Cla97C02G029420.1	fasciclin-like arabinogalactan protein 2	--	44.6	1.554	0.867	0.848	0.811	0.829	0.731	0.9	1.014	1.362	0.935	1.245	0.911	0.629	3.13427e-05	0.644	0.000751039	0.652	0.00338524	0.617	0.000437199	0.946	0.399949	0.636	0.0165055	0.975	0.747287	0.598	0.00147768	0.917	0.0281275	0.941	0.616124
Cla97C02G029430.1	Nudix hydrolase 2-like protein	--	39.3	1.19	1.13	0.784			0.897							0.787		0.852		0.95		0.706		0.744		0.754		0.794		0.659		0.694		0.874
Cla97C02G029440.1	Acetyl-CoA C-acetyltransferase	--	41.6	0.908	1.033	1.004	0.957	0.946	1.029	1.113	1.071	0.856	1.042	0.925	1.053	1.146	0.00210699	1.179	0.000195983	1.163	0.0032121	1.138	0.0163997	0.978	0.55396	1.195	0.00543174	1.027	0.32206	1.081	0.0577163	0.929	0.0180863	0.905	0.0263735
Cla97C02G029450.1	Transmembrane emp24 domain-containing protein	--	24.8	0.96	1.03	0.93	0.943	0.929	1.05	1.055	0.986	0.987	1.041	0.993	0.995	1.016	0.655123	1.047	0.0411478	1.043	0.0711092	1.002	0.981409	0.961	0.295445	1.051	0.108631	1.008	0.775815	0.953	0.0138509	0.914	0.00341748	0.907	0.0119021
Cla97C02G029470.1	indole-3-glycerol phosphate synthase, chloroplastic	--	45.3	0.888	1.007	0.922	0.933	0.87	1.171	1.118	1.138	0.886	1.03	0.887	1.033	1.155	0.00340984	1.221	0.000572252	1.154	6.01009e-05	1.156	0.0467406	1.002	0.930597	1.288	4.7993e-05	1.116	0.0022005	1.024	0.341567	0.888	0.0065692	0.795	0.0008398
Cla97C02G029500.1	Long-chain acyl-CoA synthetase 2	--	80.6	0.815	0.964	1.361	1.062	1.209	0.957	0.843	0.881	0.835	0.897	0.966	0.944	1.162	0.178916	1.049	0.332544	1.072	0.275863	1.207	0.175565	1.125	0.386333	1.025	0.708627	0.956	0.34253	1.388	0.0216735	1.295	0.0274345	1.355	0.020555
Cla97C02G029510.1	GBF-interacting protein 1-like isoform X2	--	92.4	1.261	1.153	0.697	0.413	0.519	0.9	0.873	0.886	1.551	1.169	1.455	1.172	0.608	0.0333433	0.721	0.00934651	0.819	0.0330556	0.502	0.00823875	0.614	0.0300072	0.623	0.001615	0.761	1.13508e-05	0.382	0.00385261	0.466	0.006576	0.613	0.0277674
Cla97C02G029580.1	MLP3.9 protein	--	26.9	1.004	0.989	0.978	1.302	1.102	1.03	1.071	1.006	0.776	0.852	0.941	0.831	1.122	0.235132	1.062	0.470852	0.982	0.879195	1.192	0.060865	1.214	0.0297753	1.142	0.157113	1.163	0.0553679	1.243	0.129117	1.266	0.0797238	1.089	0.40937
Cla97C02G029600.1	Glucose-1-phosphate adenylyltransferase	--	57.2	1.334	0.931	0.812	0.855	0.825	0.904	0.94	0.907	1.262	0.949	1.279	0.96	0.695	2.28826e-06	0.721	4.08563e-07	0.733	8.13412e-05	0.677	1.34698e-05	0.923	0.0177988	0.71	8.08161e-05	0.969	0.106474	0.643	4.07572e-05	0.877	0.00177949	0.906	0.00740312
Cla97C02G029630.1	ankyrin repeat domain-containing protein 2B-like	--	38.5	0.914	1.049	1.003	0.98	1.015	0.988	0.982	0.963	0.971	1.087	0.978	1.071	1.064	0.0510426	1.072	0.0777766	1.12	0.00878053	1.036	0.087587	0.925	0.000519667	1.024	0.342374	0.915	0.00228505	1.047	0.12295	0.935	0.00987253	1.022	0.164728
Cla97C02G029640.1	Histone deacetylase	--	55.4	0.857	1.143	1.219	0.986		0.781	1.023		0.995	0.995			1.106	0.460245	1.064	0.687426	1.154	0.293134	1.082	0.656062	0.938	0.631889	0.974	0.852378	0.844	0.364652	1.191	0.316762	1.031	0.847543	1.222	0.356298
Cla97C02G029660.1	AP complex subunit sigma	--	18.7	0.864	1.102	0.941	1.092	0.988	1.094	1.032	1.095	0.8	1.135	0.846	1.075	1.269	9.47356e-05	1.301	1.1791e-05	1.32	0.000566861	1.243	0.00112882	0.942	0.166819	1.283	0.00116904	0.973	0.327397	1.204	0.0205083	0.912	0.114464	0.938	0.2431
Cla97C02G029680.1	Pentatricopeptide repeat-containing protein family	--	42	1.343	0.864	0.905			0.889							0.66		0.653		0.643		0.668		1.038		0.662		1.029		0.674		1.047		1.018
Cla97C02G029780.1	Glutamate--tRNA ligase	--	64	0.939	0.969	1.07	1.044	1.189	1.021	1.046	1.012	0.915	0.942	0.875	0.924	1.126	0.0308407	1.084	0.0426375	1.039	0.197225	1.169	0.0043785	1.126	0.0144248	1.128	0.00611737	1.086	0.00822644	1.21	0.0134235	1.165	0.0230421	1.073	0.169801
Cla97C02G029840.1	Pantothenate kinase	--	41.1	0.804	1.083	1.079	1.038	1.102	1.072	1.018	1.028	0.87	1.056	0.885	1.07	1.243	1.61319e-06	1.236	5.23929e-05	1.254	0.00172488	1.238	9.36357e-05	0.987	0.403545	1.218	0.0041077	0.972	0.172229	1.258	0.00259133	1.003	0.887558	1.032	0.249248
Cla97C02G029870.1	AT4g35320/F23E12_120	--	17.7	1.124	1	0.957	1.255	1.305	0.919	0.995	0.95	0.985	0.766	1.005	0.741	0.951	0.588972	0.862	0.108545	0.805	0.0957751	1.025	0.873267	1.273	0.0670883	0.92	0.154585	1.142	0.219898	1.129	0.341212	1.403	0.0676013	1.228	0.121133
Cla97C02G029880.1	Glycerol kinase	--	41.8	0.833	1.034	1.072	1.038	1.083	1.065	1.147	1.047	0.78	1.038	0.865	0.978	1.278	9.61051e-06	1.273	0.000315377	1.231	0.00436052	1.302	3.92407e-05	1.058	0.0574099	1.315	0.00265142	1.069	0.124588	1.289	0.00149531	1.047	0.117125	0.98	0.554504
Cla97C02G029890.1	Calcium-dependent protein kinase 2	--	63.4	0.947	1.016	1.229	1.149	1.176	0.762	0.867	0.814	1.055	0.928	1.149	0.9	0.935	0.484517	0.839	0.0407299	0.903	0.205732	0.952	0.54787	1.054	0.71351	0.775	0.0197701	0.859	0.0433051	1.128	0.106657	1.25	0.00567158	1.455	0.000876343
Cla97C02G029910.1	homoserine kinase	--	38.7	1.124	0.99	0.784	0.775	0.803	1.109	1.038	1.006	1.146	0.976	1.217	1.001	0.811	0.0232774	0.878	0.00443654	0.851	0.00300477	0.791	0.0124102	0.929	0.259331	0.904	0.0541244	1.063	0.112918	0.677	0.0001182	0.796	5.75628e-05	0.749	0.000706858
Cla97C02G029920.1	40S ribosomal protein S11-like	--	17.8	1.283	1.16	0.677	0.68	0.737	0.88	0.928	0.884	1.266	1.125	1.248	1.131	0.72	0.00118536	0.804	0.00838753	0.9	0.00102829	0.63	0.000412167	0.701	0.00134138	0.709	5.2167e-05	0.788	0.000254429	0.551	3.19373e-05	0.613	7.35806e-05	0.778	0.00148259
Cla97C02G029940.1	Pentatricopeptide repeat (PPR) superfamily protein	--	23				0.999			0.956		0.902	1.143			1.145		1.164		1.267		1.084		0.855		1.06		0.836		1.108		0.874		1.045
Cla97C02G029960.1	Alpha-1,3-mannosyl-glycoprotein beta-1,2-N-acetylglucosaminyltransferase	--	51.4	1.01	1.041	0.913	0.88	0.914	1.001	1.021	1.012	0.968	1.069	1.083	0.983	0.962	0.381841	1.001	0.957807	1.01	0.804227	0.938	0.183713	0.928	0.112126	0.991	0.825524	0.981	0.502832	0.884	0.0252689	0.875	0.00868244	0.892	0.00113608
Cla97C02G029990.1	Calcium-binding EF hand-like protein	--	123.3	1.23	0.941	0.787	0.798	0.83	1.049	0.993	1.011	1.339	0.947	1.183	0.885	0.732	0.000725966	0.776	0.000636363	0.739	0.00207944	0.729	0.0016266	0.986	0.729531	0.814	0.00683805	1.101	0.0232621	0.644	0.000385683	0.871	0.0067718	0.791	0.000494825
Cla97C02G030050.1	Hexosyltransferase	--	77.6	1.568	0.611	0.545			1.277							0.517		0.602		0.39		0.581		1.491		0.814		2.09		0.348		0.892		0.427
Cla97C02G030090.1	11S globulin seed storage protein 2	--	29.8	0.856	1.015	1.064	1.263	1.06	1.031	0.992	1.124	0.788	0.958	0.891	0.925	1.24	0.00434288	1.192	0.00709705	1.143	0.040953	1.289	0.00277403	1.127	0.0645814	1.241	0.0138965	1.086	0.148612	1.336	0.0134856	1.169	0.0742288	1.076	0.35622
Cla97C02G030110.1	Ubiquitin domain-containing protein	--	58.4	0.924	1.06	0.914	0.892	0.921	1.065	1.087	1.076	0.925	1.087	0.986	1.049	1.076	0.193981	1.133	0.000125659	1.127	0.00736436	1.05	0.328895	0.932	0.111375	1.139	0.00426039	1.01	0.453298	0.962	0.177534	0.853	0.000375664	0.845	0.000117618
Cla97C02G030130.1	SEC1 family transport protein SLY1-like	--	68.8	0.947	1.031	1.111	1.041	1.136	0.938	0.943	0.995	0.955	1.029	1.06	0.809	1.017	0.839401	0.97	0.597894	0.969	0.697695	1.041	0.501593	1.074	0.32914	0.971	0.523995	1.002	0.92417	1.11	0.0786236	1.146	0.168962	1.143	0.0143955
Cla97C02G030140.1	Protein DETOXIFICATION	--	64.3	1.252	0.837	0.903	1.004	1.009	1.007	0.981	0.979	1.153	0.862	1.135	0.878	0.797	0.000680398	0.783	0.00199655	0.728	0.000694395	0.831	0.000688945	1.141	0.00171141	0.838	0.00520731	1.151	0.00105848	0.824	0.0147481	1.132	0.0342464	0.983	0.645223
Cla97C02G030150.1	lysM domain-containing GPI-anchored protein 2	--	38.8	1.158	0.998	0.91	0.973	0.924	0.934	1.043	0.881	0.937	1.047	1.191	1.004	0.884	0.0498026	0.899	0.151157	0.928	0.41886	0.862	0.0495298	0.929	0.0808908	0.87	0.205955	0.937	0.265424	0.854	0.123755	0.921	0.0304306	0.982	0.780352
Cla97C02G030160.1	glycerol-3-phosphate acyltransferase 3	--	42.7	0.851	1.082	0.986	0.98	0.961	1.065	1.045	1.02	0.938	1.037	1.025	0.995	1.086	0.0434018	1.109	0.0308685	1.107	0.15354	1.076	0.118524	0.973	0.363041	1.112	0.11895	1.005	0.84834	1.04	0.480387	0.94	0.0730222	0.935	0.0103782
Cla97C02G030360.1	expansin-like A2	--	29.5	0.759	0.781	1.42	1.319	1.384	1.084	1.058	1.057	0.809	0.797	0.786	0.75	1.366	0.0843031	1.174	0.0957103	0.989	0.688237	1.555	0.000393473	1.573	0.000351452	1.359	0.00010946	1.374	8.57528e-05	1.751	3.90469e-05	1.771	3.42896e-05	1.289	0.000395791
Cla97C02G030460.1	L-ascorbate oxidase homolog	--	61.1	0.819	0.726	1.526	1.648	1.473	0.9	0.833	0.831	0.875	0.67	0.907	0.722	1.196	0.585802	0.9	0.16028	0.814	0.00656277	1.386	0.0897828	1.702	0.014234	0.986	0.740143	1.211	0.00656991	1.787	0.000202096	2.194	4.83988e-05	1.812	0.000148195
Cla97C02G030480.1	coiled-coil domain-containing protein 124	--	39.8	1.012	0.878	1.054	0.925	0.967	1.094	1.036	1.143	1.108	0.951	1.025	0.931	0.952	0.359037	0.959	0.499781	0.878	0.0244892	0.989	0.802158	1.127	0.0486934	1.041	0.376414	1.186	0.0101449	0.937	0.238093	1.067	0.227528	0.9	0.0906196
Cla97C02G030510.1	O-methyltransferase, family 2	--	39	2.018	0.712	0.607			0.663							0.327		0.341		0.353		0.315		0.892		0.329		0.931		0.301		0.853		0.916
Cla97C02G030600.1	Geranylgeranyl pyrophosphate synthase family protein	--	36.9	0.755	1.121	0.945	0.948	0.969	1.12	1.105	1.138	0.811	1.117	0.771	1.104	1.365	8.77159e-05	1.435	6.53357e-08	1.43	7.93902e-05	1.332	0.000276883	0.931	0.0967958	1.439	9.08395e-05	1.006	0.555765	1.225	0.000857179	0.856	7.0612e-05	0.851	0.000154961
Cla97C02G030730.1	dnaJ homolog subfamily C member 17	--	32.8	1.391	1.058	0.612	0.743	0.887	0.939	0.969	0.944	1.251	1.061	1.278	0.891	0.689	0.00469326	0.748	0.000433771	0.768	0.0158232	0.65	0.00513	0.846	0.167787	0.728	0.000720727	0.948	0.435015	0.572	0.00706541	0.745	0.0677169	0.786	0.0792364
Cla97C02G030740.1	ATP synthase subunit 1	--	54.2	0.876	1.054	1.055	1.058	1.075	1.029	1.017	1.025	0.827	1.073	0.808	1.082	1.257	1.88209e-07	1.25	1.91487e-05	1.278	0.000621858	1.246	1.27961e-05	0.975	0.113806	1.223	0.00113975	0.957	0.00658111	1.27	0.00063746	0.993	0.536845	1.038	0.00530619
Cla97C02G030790.1	RNA-binding protein 39	--	66.2	1.594	0.798	0.764			0.843							0.503		0.515		0.501		0.504		1.007		0.529		1.056		0.479		0.957		0.906
Cla97C02G030820.1	26S proteasome non-ATPase regulatory subunit 3-like protein A	--	55.3	0.962	0.88	1.319	1.541	1.417	0.818	0.676	0.702	1.039	0.778	1.092	0.793	0.962	0.66647	0.751	0.00260294	0.792	0.0118788	1.046	0.94874	1.32	0.211912	0.71	0.00751155	0.896	0.184087	1.383	0.00511258	1.745	0.000707832	1.948	0.000817299
Cla97C02G030830.1	trafficking protein particle complex subunit 2-like protein	--	16	1.001	1.032	0.873	0.901	0.961	1.056	1.11	1.037	0.828	1.116	0.942	1.06	1.1	0.140834	1.157	0.00934372	1.158	0.0693892	1.071	0.34428	0.925	0.211185	1.156	0.0682874	0.998	0.964657	0.987	0.871721	0.853	0.011799	0.854	0.0104352
Cla97C02G030850.1	Aquaporin	--	29.8	1.285	0.946	0.895			0.874							0.704		0.708		0.736		0.688		0.935		0.68		0.924		0.696		0.946		1.024
Cla97C02G030870.1	SKP1-like protein 1B	--	17.7	0.851	0.945	1.075	1.04	1.123	1.052	1.079	1.113	0.854	0.966	0.839	0.953	1.225	0.000492668	1.2	0.00130727	1.126	0.000145723	1.274	3.45659e-06	1.132	0.000290171	1.275	0.000145279	1.133	0.00207643	1.273	0.000461742	1.131	0.00615023	0.998	0.943466
Cla97C02G030880.1	Glycerate dehydrogenase-like protein	--	42.1	0.4	0.483	1.484	1.428	1.484	1.598	1.491	1.485	0.486	0.57	0.457	0.51	2.614	0.0224615	2.285	0.0349082	1.164	0.112904	3.34	2.01754e-08	2.869	2.27296e-08	3.406	3.88231e-05	2.926	3.81528e-05	3.273	3.55287e-05	2.813	3.30376e-05	0.961	0.219862
Cla97C02G030910.1	heavy metal-associated isoprenylated plant protein 26-like	--	17.2	2.025	0.87	0.453	0.509	0.628	0.653	0.729	0.731	1.87	0.893	1.726	0.914	0.378	5.49572e-05	0.426	2.41036e-05	0.476	0.000105684	0.329	3.42086e-05	0.692	0.0135942	0.376	7.88949e-05	0.789	0.00394667	0.283	0.000279462	0.594	0.00538142	0.752	0.0463939
Cla97C02G030990.1	Ascorbate peroxidase	--	31.5	0.685	0.974	1.034	1.02	1.012	1.25	1.289	1.268	0.716	0.943	0.731	0.959	1.524	0.00030576	1.567	0.000607211	1.349	0.000148824	1.612	7.87342e-05	1.195	0.0158299	1.786	1.04578e-05	1.324	2.636e-05	1.438	5.5656e-05	1.066	0.00471835	0.805	3.76026e-05
Cla97C02G031040.1	cold shock domain-containing protein 3-like	--	29.7	1.083	0.896	0.897	0.859	0.884	1.14	1.082	1.069	1.052	1.026	1.096	0.877	0.901	0.125463	0.942	0.354491	0.866	0.044944	0.918	0.130182	1.059	0.524151	1.019	0.477272	1.176	0.0363037	0.817	0.000328656	0.943	0.330203	0.802	0.000719598
Cla97C02G031060.1	translocase of chloroplast 120, chloroplastic-like	--	137.4	1.36	0.842	1.002	1.021	1.008	0.882	0.99	0.958	1.321	0.725	1.301	0.762	0.686	0.000543567	0.648	0.000579827	0.585	0.000301988	0.736	3.64305e-05	1.258	0.00108693	0.711	0.000737163	1.215	0.0247944	0.761	4.25762e-05	1.301	0.00391664	1.071	0.115575
Cla97C02G031080.1	Amidase, putative	--	55.3	0.721	0.818	1.253	1.387	1.333	1.113	1.112	1.104	0.677	0.824	0.72	0.842	1.54	0.00747633	1.372	0.00450686	1.173	0.00207984	1.724	5.40074e-05	1.47	0.000186875	1.572	2.69973e-05	1.34	5.44506e-06	1.876	6.40232e-05	1.599	0.00010874	1.193	0.00405124
Cla97C02G031100.1	Eukaryotic translation initiation factor 4H	--	43.5	1.729	1.012	0.392	0.391	0.466	0.866	0.807	0.837	1.745	1.074	1.601	1.096	0.456	0.00709971	0.561	3.64874e-05	0.627	0.000211197	0.37	0.00101746	0.591	0.0136492	0.495	3.24428e-05	0.789	0.00165397	0.246	2.57722e-05	0.393	0.000117075	0.498	0.000338896
Cla97C02G031130.1	Peptidyl-prolyl cis-trans isomerase	--	18.2	1.068	1.171	0.805	0.82	0.791	0.935	0.94	0.931	1.007	1.204	1.078	1.168	0.927	0.400039	1.007	0.994391	1.124	0.0075389	0.828	0.00201996	0.737	0.000153863	0.89	0.0056914	0.792	2.09588e-05	0.766	0.000360994	0.682	1.13481e-05	0.861	0.000154656
Cla97C02G031170.1	5'-methylthioadenosine/S-adenosylhomocysteine nucleosidase 2	--	28.6	1.213	1.16	0.764	0.794	0.74	0.946	0.971	0.972	1.136	1.072	1.113	1.093	0.82	0.0590673	0.897	0.0700184	0.96	0.316081	0.749	0.00163589	0.78	0.0034972	0.834	0.00276856	0.869	0.00523133	0.664	0.000241935	0.691	0.000294365	0.795	0.000497469
Cla97C02G031190.1	Calcium-binding EF hand family protein	--	40.7	1.082	1.209	0.872			0.837							0.899		0.945		1.117		0.79		0.707		0.774		0.692		0.806		0.721		1.042
Cla97C02G031390.1	tRNA-dihydrouridine(47) synthase [NAD(P)(+)]	--	77.4				0.927			0.902		1.146	1.025			0.83		0.841		0.894		0.798		0.892		0.787		0.88		0.809		0.904		1.028
Cla97C02G031400.1	Transcription factor	--	61.7	1.378	1.017	0.847	0.476	0.665	0.757	0.742	0.772	1.597	1.185	1.501	1.062	0.56	0.00426272	0.618	0.00123355	0.729	0.00717045	0.476	0.00050614	0.652	0.00968112	0.507	0.000106685	0.696	0.00153796	0.444	0.00831579	0.609	0.0395858	0.875	0.392754
Cla97C02G031420.1	Transcription factor	--	62.6	1.604	0.982	0.633	0.681	0.758	0.806	0.929	0.843	1.417	0.988	1.518	0.94	0.555	0.000115441	0.605	3.73791e-05	0.641	0.000345671	0.512	0.000113081	0.799	0.0289098	0.568	0.000507928	0.886	0.0518544	0.456	0.00024431	0.712	0.00331616	0.804	0.0306871
Cla97C02G031480.1	NADP-dependent D-sorbitol-6-phosphate dehydrogenase-like	--	35	1.047	0.923	0.982	0.993	0.978	1.06	1.067	1.027	0.965	0.942	1.03	0.936	0.976	0.482907	0.979	0.614351	0.921	0.0329542	1.004	0.897606	1.09	0.00201275	1.037	0.254519	1.126	0.000859342	0.971	0.31453	1.054	0.00218252	0.936	0.0065151
Cla97C02G031490.1	NADP-dependent D-sorbitol-6-phosphate dehydrogenase-like	--	35.2	2.389	0.517	0.538	0.636	0.603	0.557	0.609	0.789	2.122	0.633	1.879	0.767	0.295	1.32595e-07	0.303	1.27336e-05	0.3	0.000811643	0.292	3.14605e-06	0.973	0.847189	0.306	0.000685234	1.02	0.896614	0.278	0.000114755	0.927	0.62641	0.909	0.494484
Cla97C02G031500.1	ubiquitin fusion degradation protein 1 homolog	--	36.1	0.866	1.114	1.003	0.965	0.871	1.06	0.917	0.932	1.06	1.011	1.05	1.068	1.001	0.96235	1.025	0.688808	1.073	0.360699	0.966	0.602221	0.9	0.0513757	0.977	0.809484	0.911	0.15363	0.954	0.598451	0.889	0.0792962	0.976	0.719633
Cla97C02G031550.1	Ribosomal RNA small subunit methyltransferase H	--	37.7	1.084	0.929	1.082			0.905							0.897		0.846		0.857		0.917		1.069		0.835		0.974		0.998		1.165		1.196
Cla97C02G031580.1	Zinc finger protein	--	28.7	0.739	1.818	0.501		0.799	0.942		0.955			1.012	1.234	1.19	0.750488	1.413	0.268705	1.743	0.158634	0.913	0.677542	0.524	0.0612564	1.083	0.616614	0.622	0.142524	0.742	0.382365	0.426	0.10477	0.685	0.225037
Cla97C02G031650.1	Coatomer subunit alpha	--	136.2	1.168	0.848	1.049	0.913	1.003	0.801	0.766	0.746	1.286	1.003	1.226	0.936	0.731	0.00181798	0.693	0.00130082	0.757	0.00757124	0.717	0.0014324	0.947	0.528843	0.629	0.000180459	0.83	0.0252523	0.806	0.0118171	1.064	0.380719	1.282	0.00574544
Cla97C02G031670.1	DNA helicase	--	94	1.246	0.796	1.042	1.043		0.917	0.622		1.435	0.9			0.661	0.0288566	0.603	0.0217557	0.633	0.0394094	0.676	0.0950348	1.068	0.813293	0.574	0.109621	0.907	0.631897	0.778	0.0718998	1.229	0.0769345	1.355	0.238616
Cla97C02G031680.1	V-type proton ATPase subunit a	--	92.2	0.73	0.975	1.354	1.243	1.252	0.893	0.898	0.909	0.81	0.976	0.841	0.976	1.327	0.0207072	1.182	0.00329329	1.229	0.00793779	1.375	0.0124878	1.119	0.283684	1.134	0.040404	0.922	0.000104542	1.617	0.000672672	1.315	0.000568639	1.426	0.000222193
Cla97C02G031710.1	Purple acid phosphatase	--	54.4	0.671	1.184	1.25	1.204	1.157	0.894	0.952	0.943	0.727	1.143	0.707	1.19	1.57	0.000164615	1.498	0.000325805	1.671	4.29768e-05	1.52	0.000541308	0.91	0.1449	1.325	0.000772513	0.793	0.000570983	1.715	7.61445e-05	1.027	0.367766	1.295	0.000961684
Cla97C02G031720.1	PHD finger family protein / bromo-adjacent (BAH) domain-containing protein isoform 2	--	24.7	1.397	0.878	0.76	0.831		0.965	0.999		1.189	0.98			0.698	0.00669071	0.739	0.0101167	0.718	0.0778564	0.687	0.025004	0.957	0.65633	0.759	0.080867	1.057	0.427855	0.615	0.0344578	0.856	0.160647	0.81	0.0476589
Cla97C02G031790.1	isoflavone reductase-like protein	--	34.2	0.712	0.974	1.228	1.277	1.216	1.158	1.223	1.167	0.511	0.967	0.635	0.966	1.826	3.21043e-05	1.737	0.000510034	1.565	0.00934131	1.956	1.98961e-05	1.25	1.74756e-05	1.91	0.00266845	1.221	0.000323092	2.003	0.00202601	1.28	8.38052e-05	1.049	0.10345
Cla97C02G031810.1	isoflavone reductase-like protein	--	33.5	0.595	1.109	1.182	1.133	0.979	1.114	1.736	1.68	0.627	0.617	0.561	0.755	1.927	0.0119684	1.966	0.0448617	1.391	0.16026	2.194	0.00107018	1.577	0.0377268	2.541	0.00334438	1.826	0.0517683	1.847	0.000732171	1.328	0.161831	0.727	0.12046
Cla97C02G031860.1	protein RADIALIS-like 3	--	11.2	0.677	1.588	0.562	0.607		1.173	1.111		0.734	1.548			1.557	0.321558	1.921	0.0104158	2.223	0.00279939	1.224	0.641857	0.551	0.0889834	1.619	0.0100484	0.728	0.00882023	0.828	0.0779547	0.373	0.00168381	0.512	0.00490796
Cla97C02G031980.1	NAD(P)H-quinone oxidoreductase subunit I, chloroplastic	--	25.5	0.983	1.07	0.869	0.853	0.873	1.112	1.105	1.093	0.974	1.063	0.962	1.086	1.042	0.62051	1.118	2.32743e-05	1.103	0.000389506	1.011	0.944311	0.917	0.14687	1.134	9.7211e-05	1.028	0.0260961	0.889	0.000239454	0.806	2.239e-05	0.784	9.67414e-06
Cla97C02G032020.1	guanine nucleotide-binding protein subunit beta-2	--	40.9	1.138	1.007	0.887	0.966	0.859	0.981	0.941	0.972	1.055	0.987	1.166	0.982	0.852	0.00105403	0.874	0.000783222	0.886	0.0180331	0.834	0.00205923	0.942	0.106426	0.862	0.0105026	0.972	0.130543	0.807	0.00974735	0.911	0.0586069	0.937	0.150861
Cla97C02G032030.1	Coatomer subunit gamma	--	98.5	0.986	0.719	1.595	1.655	1.618	0.657	0.738	0.759	0.928	0.671	1.023	0.668	1.031	0.836213	0.717	7.5285e-05	0.701	0.00066147	1.195	0.621994	1.706	0.0568836	0.733	0.00406722	1.047	0.427863	1.657	7.6121e-05	2.365	5.04646e-06	2.26	5.63372e-05
Cla97C02G032040.1	Ras-like protein	--	23	0.9	0.993	0.995	1.012	1.016	1.097	1.078	1.061	0.892	0.998	0.964	1.003	1.119	0.00149627	1.13	0.00537489	1.086	0.027821	1.136	0.00293173	1.045	0.0416129	1.174	0.00362508	1.081	0.00151752	1.097	0.0213799	1.01	0.243501	0.934	0.004181
Cla97C02G032050.1	SWI/SNF complex subunit SWI3D	--	110.8	1.036	0.909	0.976	0.923	0.803	1.079	1.07	1.236	1.12	0.886	0.97	0.991	0.946	0.458332	0.987	0.828098	0.891	0.099431	0.974	0.724014	1.092	0.408232	1.083	0.274574	1.215	0.0284308	0.864	0.107861	0.97	0.65117	0.798	0.038411
Cla97C02G032090.1	BURP domain-containing protein 17	--	37.4	2.237	0.903	0.39	0.317	0.417	0.444	0.394	0.525	2.341	0.895	2.174	0.879	0.255	0.000153478	0.299	0.000418668	0.396	2.2707e-06	0.184	6.02316e-07	0.465	0.00010483	0.202	4.8315e-05	0.509	0.00123101	0.166	2.9867e-05	0.42	0.000457283	0.825	0.175947
Cla97C02G032130.1	phosphatidylinositol 4-kinase alpha 1-like	--	224.4	1.306	0.865	1.083	1.083	1.327	0.8	0.868	0.563	1.256	0.805	1.383	0.727	0.686	0.0232954	0.587	0.000914908	0.608	0.000973468	0.725	0.0893121	1.194	0.455812	0.566	0.0124635	0.931	0.577012	0.885	0.161705	1.457	0.0113872	1.566	0.0366093
Cla97C02G032240.1	PfkB family carbohydrate kinase	--	46	0.768	1.124	0.894	0.921	0.915	1.253	1.253	1.229	0.716	1.11	0.739	1.117	1.472	0.00104793	1.594	3.09889e-06	1.507	3.72527e-05	1.454	0.00286494	0.965	0.522975	1.68	1.67099e-05	1.115	0.000125578	1.228	0.00075221	0.815	2.99363e-05	0.731	9.33116e-06
Cla97C02G032260.1	Glycosyltransferase	--	47	1.232	1.335	0.853		1.02	0.581		0.781			1.029	1.169	0.846	0.41501	0.855	0.519603	1.107	0.450926	0.715	0.130181	0.646	0.0657221	0.602	0.0973145	0.544	0.0625147	0.828	0.276205	0.748	0.11975	1.375	0.20035
Cla97C02G032280.1	Ubiquitin-conjugating enzyme, E2	--	20.9	1.263	0.895	0.836	0.946	0.895	1.006	1.088	1.003	0.945	0.946	1.166	0.936	0.845	0.0289062	0.87	0.0983873	0.823	0.100297	0.856	0.0977792	1.04	0.554451	0.918	0.431687	1.115	0.0263067	0.793	0.0737348	0.964	0.395166	0.864	0.0304473
Cla97C02G032330.1	phospholipase A-2-activating protein	--	83.1	1.011	0.953	1.173	1.117	1.101	0.923	0.978	0.98	0.935	0.985	0.941	0.986	1.062	0.282507	1.005	0.808206	1.013	0.654528	1.086	0.216413	1.073	0.150186	0.998	0.956889	0.985	0.541331	1.175	0.00693707	1.16	0.00263152	1.177	0.00403053
Cla97C02G032350.1	4-hydroxy-3-methylbut-2-enyl diphosphate reductase	--	52.2	0.483	0.983	1.146	1.212	1.118	1.423	1.318	1.312	0.543	0.965	0.531	1.009	2.245	2.9115e-06	2.251	2.71539e-05	1.899	7.28531e-05	2.418	1.65646e-06	1.273	0.000983995	2.603	2.76728e-05	1.371	0.000428377	2.232	4.86981e-05	1.176	0.00402948	0.858	0.0124906
Cla97C02G032410.1	Malate dehydrogenase	--	43.6	1.142	0.659	1.175	1.297	1.228	1.024	0.986	1.012	1.06	0.658	1.061	0.7	0.893	0.392778	0.772	0.0272367	0.618	0.000114385	1.03	0.657969	1.666	3.93246e-05	0.926	0.0481188	1.498	6.3879e-05	1.134	0.0292819	1.834	6.58544e-05	1.224	0.00276863
Cla97C02G032430.1	allene oxide synthase 3-like	--	54	0.609	1.19	1.008	1.01	1.054	1.22	1.237	1.241	0.492	1.238	0.471	1.198	2.204	3.5493e-07	2.33	8.86686e-07	2.307	0.000467974	2.153	2.91301e-05	0.934	0.148538	2.352	0.000412029	1.02	0.210876	1.954	0.00111023	0.847	0.000949423	0.831	0.000276254
Cla97C02G032440.1	proteasome assembly chaperone 2	--	35.2	0.875	1.031	1.029	1.194	1.29	1.045	1.033	0.926	0.711	1.062	0.765	1.018	1.365	0.000805011	1.301	0.00102031	1.323	0.0102507	1.386	0.00532199	1.047	0.588861	1.278	0.0263459	0.966	0.420764	1.494	0.0111824	1.129	0.157172	1.169	0.115711
Cla97C02G032490.1	Cysteine proteinase inhibitor	--	12.6	1.844	0.815	0.492	0.483	0.596	0.715	0.678	0.713	2.128	0.823	1.974	0.787	0.342	4.84518e-06	0.381	5.05507e-07	0.408	3.30264e-05	0.309	1.36861e-05	0.758	0.0102345	0.354	2.07283e-05	0.868	0.00301392	0.264	7.18352e-05	0.648	0.00306828	0.746	0.0127894
Cla97C02G032550.1	BAT2 domain-containing protein 1	--	56.9	1.432	0.631	1.248	1.371	1.254	0.643	0.489	0.579	1.475	0.664	1.404	0.738	0.589	0.0262398	0.434	2.11834e-05	0.472	9.85583e-05	0.648	0.0395439	1.373	0.274035	0.397	0.000328735	0.842	0.127779	0.898	0.0330426	1.905	0.000308312	2.264	0.000650813
Cla97C02G032560.1	2-oxoglutarate (2OG) and Fe(II)-dependent oxygenase superfamily protein	--	40.4	0.384	1.049	1.16	1.119	1.118	1.391	1.39	1.385	0.494	1.085	0.375	1.047	2.858	2.50893e-07	2.932	1.9334e-05	2.539	0.000454401	3.018	4.86928e-06	1.189	0.0137468	3.325	0.000163825	1.31	2.06136e-05	2.711	0.00035048	1.068	0.0173334	0.815	7.51331e-05
Cla97C02G032580.1	2-oxoglutarate (2OG) and Fe(II)-dependent oxygenase superfamily protein	--	40.5	0.81	1.532	0.569	0.652	0.577	1.139	1.048	1.098	0.793	1.431	0.866	1.482	1.286	0.458729	1.565	0.000907916	1.8	5.84791e-05	1.029	0.911062	0.572	0.00656869	1.33	0.00134252	0.739	0.000626034	0.728	0.00329522	0.404	4.4471e-05	0.547	0.000259104
Cla97C02G032640.1	far upstream element-binding protein 2-like	--	55.4	1.575	0.917	0.65	0.603	0.699	0.875	0.81	0.871	1.633	0.923	1.532	0.917	0.511	3.89134e-05	0.56	4.07769e-07	0.582	8.3048e-06	0.476	3.92709e-05	0.818	0.0218216	0.539	3.7834e-05	0.927	0.0383661	0.412	4.41044e-05	0.708	0.00124626	0.764	0.00540771
Cla97C02G032690.1	Exosome complex exonuclease	--	105.3	0.965	0.831	1.103			1.1							1.048		1.001		0.861		1.141		1.326		1.14		1.324		1.143		1.327		1.003
Cla97C02G032700.1	Peptidyl-prolyl cis-trans isomerase D	--	40.2	0.891	0.92	1.256	1.272	1.18	0.933	0.934	1	0.922	0.871	0.885	0.934	1.149	0.172023	1.036	0.245256	1.01	0.715489	1.218	0.0235996	1.206	0.028766	1.063	0.0825803	1.052	0.179887	1.374	0.000275404	1.361	0.000609071	1.293	0.00140019
Cla97C02G032710.1	armadillo repeat-containing protein 6	--	50.5	1.069	0.917	1.147	1.206	1.165	0.827	0.837	0.866	1.139	0.868	1.127	0.908	0.874	0.145133	0.783	5.16667e-05	0.807	0.00117562	0.907	0.200656	1.123	0.231326	0.759	0.000325324	0.939	0.0460669	1.055	0.0948215	1.306	0.000286578	1.391	8.33701e-05
Cla97C02G032780.1	presequence protease 1, chloroplastic/mitochondrial-like	--	120.5	0.969	0.735	1.627	1.611	1.54	0.745	0.729	0.753	0.897	0.745	0.95	0.775	1.096	0.916713	0.796	8.45641e-06	0.801	0.00138841	1.244	0.430492	1.553	0.0831341	0.791	0.000727134	0.988	0.542259	1.697	5.08032e-05	2.119	5.44604e-06	2.145	2.50155e-06
Cla97C02G032850.1	Pentatricopeptide repeat-containing protein	--	67.8	1.19	1.047	0.967	0.801	0.945	0.925	0.897	0.884	1.3	1.009	1.114	1.056	0.789	0.00201443	0.807	0.00627535	0.863	0.0364481	0.752	0.000684825	0.871	0.0109734	0.751	0.00365493	0.87	0.00194061	0.753	0.0184272	0.872	0.0824839	1.003	0.991521
Cla97C02G032910.1	Caffeoyl-CoA O-methyltransferase	--	28	1.509	0.871	0.83	0.725	0.812	0.899	0.781	0.821	1.672	0.896	1.504	0.891	0.535	1.04179e-07	0.551	1.77294e-06	0.567	9.39442e-05	0.52	2.72653e-06	0.916	0.0737312	0.534	0.000309685	0.941	0.211594	0.505	0.000232057	0.891	0.0514687	0.946	0.401522
Cla97C02G032950.1	Thioredoxin	--	18.6	1.294	1.014	0.605	0.647	0.755	0.989	1.086	0.967	1.215	1.052	1.238	1.071	0.728	0.0321652	0.825	0.000362282	0.837	0.00196892	0.674	0.00781171	0.805	0.0595566	0.812	0.00644747	0.97	0.461156	0.536	0.000770346	0.64	0.00261749	0.66	0.00493636
Cla97C02G032970.1	methylcrotonoyl-CoA carboxylase beta chain, mitochondrial	--	62.7	0.742	0.974	1.085	1.055	1.073	1.196	1.207	1.153	0.727	0.985	0.747	0.963	1.458	2.80615e-05	1.462	0.000304244	1.319	1.20909e-05	1.527	2.69163e-06	1.158	0.00126091	1.605	8.1854e-06	1.217	0.000220213	1.45	5.54008e-06	1.1	0.000811376	0.904	0.00332404
Cla97C02G033000.1	40S ribosomal protein S16	--	16.6	1.036	1.019	0.88	0.904	0.913	1.041	1.019	0.999	1.118	0.972	1.107	1.015	0.896	0.0171784	0.93	0.0105569	0.922	0.0456792	0.883	0.026944	0.957	0.209586	0.938	0.0761268	1.018	0.41298	0.827	0.00197504	0.897	0.00441175	0.882	0.00147584
Cla97C02G033030.1	Polyadenylate-binding protein	--	70.6	1.205	0.999	0.823	0.797	0.826	0.947	0.964	0.934	1.272	0.978	1.232	0.976	0.741	0.000189408	0.782	2.36085e-06	0.796	0.000195875	0.713	6.1395e-05	0.896	0.0211499	0.767	0.000128675	0.963	0.0341644	0.659	2.78108e-05	0.828	0.000156344	0.86	0.000489153
Cla97C02G033050.1	Glycosyltransferase	--	57	0.735	1.121	1.041			1.103							1.481		1.513		1.525		1.459		0.956		1.501		0.984		1.416		0.929		0.944
Cla97C02G033110.1	Glycosyltransferase	--	53.6	0.444	1.047	1.281	1.275	1.26	1.223	1.206	1.25	0.537	1.041	0.515	1.04	2.367	7.90867e-08	2.275	4.7139e-06	2.091	0.000212601	2.505	7.81987e-08	1.198	4.40089e-06	2.459	0.000103705	1.176	0.000107932	2.551	8.43839e-05	1.22	3.12121e-06	1.037	0.0335722
Cla97C02G033140.1	Leucine-rich repeat receptor-like protein kinase family	--	52.5	1.869	0.661	0.722	0.705	0.761	0.669	0.59	0.764	2.013	0.633	1.87	0.605	0.354	5.68228e-09	0.341	2.98275e-07	0.33	6.28027e-06	0.366	6.54098e-07	1.109	0.140723	0.352	0.000181466	1.065	0.500548	0.38	8.52195e-06	1.152	0.0141684	1.082	0.344656
Cla97C02G033150.1	Cysteine protease	--	53	0.97	1.297	0.634	0.725	0.711	1.099	1.121	1.092	0.969	1.206	0.888	1.233	1.075	0.803542	1.247	0.00210592	1.322	0.00154317	0.952	0.517025	0.72	0.0202309	1.172	0.00630235	0.887	0.00635699	0.732	0.00360803	0.554	0.000230088	0.625	0.000377588
Cla97C02G033170.1	Phosphatidylinositol-3,4,5-trisphosphate 3-phosphatase	--	67	1.11	0.96	1.05	0.906	0.663	0.878	0.827	0.992	1.117	0.982	1.227	1.085	0.805	0.0320092	0.829	0.016934	0.876	0.0560428	0.77	0.028643	0.878	0.20535	0.781	0.0163632	0.891	0.148469	0.758	0.102944	0.865	0.315751	0.971	0.776423
Cla97C02G033220.1	kynurenine formamidase	--	30.5	0.892	1.107	0.909	0.965	0.957	1.097	1.071	1.089	0.881	1.074	0.929	1.105	1.156	0.0104262	1.211	2.01536e-06	1.216	0.0004778	1.127	0.0156911	0.926	0.0608716	1.205	0.000436522	0.991	0.506491	1.048	0.131662	0.862	0.00210884	0.869	0.00216341
Cla97C02G033230.1	kynurenine formamidase-like	--	30.2	1.056	1.026	0.835	0.842	0.845	1.083	1.101	1.01	1.048	0.992	1.132	1.012	0.901	0.133491	0.962	0.230077	0.936	0.0688623	0.883	0.0654982	0.943	0.282152	0.987	0.733854	1.054	0.138233	0.779	0.000554605	0.832	6.0703e-05	0.79	0.000907929
Cla97C02G033240.1	Leucine-rich repeat receptor-like protein kinase family	--	42	1.247	0.876	0.937	1.098	0.933	0.903	0.967	0.932	1.031	0.904	1.185	0.859	0.809	0.00222941	0.786	0.00112088	0.762	0.0102275	0.833	0.0139442	1.093	0.0798541	0.809	0.0255247	1.062	0.0732033	0.857	0.120007	1.125	0.107924	1.059	0.38991
Cla97C02G033270.1	Domain of unknown function (DUF303)	--	28.4	1.258	1.05	0.796	0.801	0.861	0.844	0.944	0.907	1.253	1.002	1.364	0.93	0.7	0.000112969	0.733	0.000379351	0.77	0.00426403	0.665	3.57719e-05	0.864	0.0160489	0.695	0.00106135	0.904	0.104078	0.634	0.000261959	0.824	0.0113405	0.912	0.0908971
Cla97C02G033280.1	protein TIC 21, chloroplastic	--	31.8	1.157	0.693	1.068	1.047	0.986	1.082	1.063	1.17	1.181	0.71	1.177	0.667	0.805	0.104022	0.766	0.0392415	0.589	1.03966e-05	0.913	0.0272507	1.55	4.97644e-06	0.943	0.119995	1.601	0.000169986	0.882	0.00714863	1.498	0.000178869	0.935	0.155432
Cla97C02G033300.1	cinnamyl alcohol dehydrogenase 1-like	--	39.1	0.606	0.821	1.689	1.315	1.174	0.884	1.101	1.189	0.693	0.892	0.612	1.025	1.76	0.00258962	1.547	0.00210686	1.433	0.010097	1.924	0.00177803	1.343	0.0754417	1.661	0.00708383	1.159	0.259475	2.186	0.00262566	1.526	0.0296871	1.316	0.124013
Cla97C02G033330.1	UDP-glycosyltransferase 74 F1	--	55.5	0.556	1.435	0.769	0.795	0.876	1.24	1.21	1.176	0.341	1.653	0.648	1.301	2.256	0.00145987	2.594	0.000297795	2.841	0.0064101	1.963	0.00713562	0.691	0.0125905	2.347	0.0102331	0.826	0.0589022	1.579	0.0678606	0.556	0.00185183	0.673	0.000693952
Cla97C02G033340.1	UDP-glycosyltransferase 74 F1	--	53.1	1.406	1.05	0.64	0.617	0.669	0.881	0.885	0.947	1.429	1.09	1.357	1.048	0.622	0.00419967	0.704	9.85247e-05	0.76	0.000162406	0.553	0.0004446	0.728	0.00749905	0.647	9.85133e-05	0.851	0.00371661	0.459	9.88321e-06	0.604	4.60096e-05	0.71	0.000489495
Cla97C02G033370.1	UDP-glycosyltransferase 1	--	53.9	0.662	0.861	1.025	0.954	1.074	1.452	1.593	1.584	0.497	0.955	0.491	0.852	2.091	0.00114968	2.211	0.00215826	1.617	0.0093604	2.328	0.000985919	1.44	0.0143283	2.805	0.000523258	1.735	0.000306295	1.85	0.00382123	1.144	0.0545537	0.66	0.000802784
Cla97C02G033380.1	Lipase	--	45.2	0.714	0.872	1.219			1.195							1.534		1.447		1.221		1.69		1.384		1.674		1.37		1.707		1.398		1.02
Cla97C02G033390.1	22.0 kDa class IV heat shock protein-like	--	24.2	0.464	0.505	2.181	2.199	2.15	0.824	0.811	0.836	0.44	0.484	0.49	0.536	2.517	0.0838182	1.433	0.0277516	1.094	0.104226	3.228	0.00430604	2.951	0.00634172	1.773	5.90707e-05	1.62	9.70819e-05	4.684	1.06814e-06	4.282	1.12739e-06	2.643	9.71436e-08
Cla97C02G033620.1	Pumilio 12	--	40.5	1.124	0.871	0.993	1.19		1.013	0.972		0.839	0.999			1.025	0.768097	0.982	0.932374	0.953	0.826515	1.062	0.584677	1.114	0.255196	1.011	0.897196	1.061	0.478952	1.112	0.579243	1.167	0.310071	1.1	0.429389
Cla97C02G033670.1	Late embryogenesis abundant protein Lea5, putative	--	14	1.198	1.272	0.654	0.496	0.639	0.876	0.886	0.866	1.29	1.328	1.236	1.259	0.741	0.119399	0.871	0.132945	1.036	0.254951	0.593	0.00200555	0.572	0.00159756	0.706	0.000100653	0.681	2.62604e-05	0.48	0.00124861	0.464	0.000996798	0.681	0.0115519
Cla97C02G033760.1	ATP-dependent Clp protease proteolytic subunit	--	41.9	1.022	1.071	0.815	0.9	1.023	1.091	0.98	1.034	1.149	1.012	0.963	0.992	0.949	0.39519	0.986	0.782307	0.981	0.781587	0.932	0.350838	0.95	0.425836	0.991	0.906687	1.01	0.821617	0.874	0.178078	0.89	0.160444	0.882	0.150336
Cla97C02G033770.1	zinc finger protein-like 1 homolog	--	39.4	1.418	0.905	0.674	0.762	0.669	0.927	0.798	0.829	1.533	0.948	1.6	0.997	0.55	4.56574e-05	0.594	3.07553e-05	0.626	0.000487328	0.512	5.72623e-05	0.817	0.0312018	0.561	0.000537808	0.896	0.104244	0.463	0.000150328	0.739	0.00386852	0.824	0.0351335
Cla97C02G033790.1	vacuolar-sorting receptor 3-like	--	69.6	0.941	1.259	0.823	0.81	0.83	0.953	0.973	0.908	0.87	1.277	0.887	1.277	1.126	0.402959	1.232	0.0314666	1.413	0.000135315	0.982	0.694161	0.695	8.09442e-05	1.05	0.189593	0.743	0.000145454	0.913	0.0212863	0.646	8.86294e-07	0.869	0.00297284
Cla97C02G033850.1	NADH dehydrogenase [ubiquinone] flavoprotein 1, mitochondrial	--	53.1	1.08	1.036	0.831	0.809	0.809	1.011	1.072	1.031	1.042	1.062	1.105	1.009	0.896	0.141367	0.964	0.0889382	0.963	0.16938	0.862	0.0347509	0.895	0.083967	0.965	0.215549	1.002	0.92837	0.759	0.000139075	0.788	0.000161316	0.786	0.000245481
Cla97C02G033860.1	ADP-ribosylation factor-like protein 8A	--	20.6	1.08	1.056	0.811	0.913	0.816	1.015	1.072	1.079	1.029	1.023	1.131	0.995	0.903	0.149109	0.963	0.199818	0.949	0.1812	0.881	0.0616901	0.928	0.196175	0.977	0.534304	1.03	0.319742	0.784	0.00663508	0.826	0.0103886	0.802	0.00680891
Cla97C02G033990.1	Serine/threonine-protein kinase TOR	--	277.2	0.939	0.859	1.216			0.986							1.087		0.982		0.915		1.173		1.282		1.05		1.148		1.295		1.416		1.233
Cla97C02G034010.1	pathogenesis-related protein 1-like	--	18.1	0.329	1.039	1.089	1.126	1.081	1.445	1.518	1.409	0.388	1.04	0.453	1.024	3.069	1.02417e-06	3.194	4.23294e-05	2.652	0.000442064	3.277	1.43929e-05	1.236	0.0255097	3.737	0.000152077	1.409	0.000107748	2.817	0.000361469	1.062	0.0111995	0.754	0.000363424
Cla97C02G034140.1	Transmembrane protein, putative	--	28.8	1.109	0.899	1.196	1.236	1.389	0.889	0.837	0.748	1.097	0.951	1.091	0.872	0.912	0.386042	0.788	0.00171713	0.826	0.00174509	0.955	0.511139	1.156	0.2994	0.75	0.00468489	0.909	0.160444	1.159	0.0333293	1.404	0.00290187	1.544	0.00305906
Cla97C02G034150.1	DUF21 domain-containing protein	--	47.2	1.659	0.805	0.653	0.61	0.671	0.797	0.701	0.814	2.056	0.633	1.859	0.656	0.379	1.19479e-07	0.395	6.76109e-06	0.376	0.000542542	0.381	5.71137e-06	1.014	0.87198	0.415	0.000347276	1.104	0.309581	0.347	0.000101432	0.924	0.404509	0.837	0.0315783
Cla97C02G034200.1	Tunicamycin induced protein	--	48	0.849	1.204	0.986			0.96							1.237		1.274		1.418		1.146		0.808		1.131		0.797		1.161		0.819		1.027
Cla97C02G034220.1	L-galactose dehydrogenase	--	35	0.837	0.991	1.028	1.046	1.061	1.111	1.066	1.061	0.852	1.001	0.758	1.002	1.276	7.66504e-06	1.273	0.000285606	1.224	0.00513475	1.302	3.34849e-05	1.064	0.00537098	1.323	0.00200054	1.081	0.00654754	1.281	0.00267046	1.047	0.00936255	0.968	0.135354
Cla97C02G034230.1	hemK methyltransferase family member 2	--	28	1.019	0.989	0.972			1.02							0.975		0.986		0.971		0.977		1.007		1.001		1.031		0.954		0.983		0.953
Cla97C02G034280.1	Cation-transporting P-type ATPase	--	89.4	1.108	0.991	0.876	0.955	0.983	1.025	1.038	1.034	1.077	0.929	1.044	0.94	0.905	0.0165868	0.922	0.0358183	0.886	0.00985091	0.915	0.0626312	1.033	0.469509	0.959	0.0778282	1.083	0.0167109	0.871	0.0231139	0.984	0.69199	0.909	0.0495184
Cla97C02G034330.1	Oxidoreductase	--	40.1	1.94	0.813	0.522	0.833	0.747	0.667	0.909	0.779	1.371	0.874	1.443	0.895	0.494	0.000142529	0.519	0.000322845	0.543	0.00588423	0.469	0.000841446	0.863	0.214236	0.495	0.00761594	0.912	0.350586	0.442	0.00982326	0.814	0.195121	0.893	0.496634
Cla97C02G034370.1	ATPase family AAA domain-containing protein 3-B	--	71.2	1.297	0.844	1.037	1.11	1.055	0.831	0.847	0.937	1.292	0.817	1.143	0.834	0.742	0.00241649	0.685	3.05885e-05	0.669	0.000708099	0.779	0.0133279	1.166	0.0298296	0.701	0.00310991	1.048	0.300586	0.858	0.030395	1.283	0.000379616	1.224	0.00870858
Cla97C02G034380.1	NADH dehydrogenase [ubiquinone] iron-sulfur protein 6, mitochondrial	--	11.4	1.201	0.937	0.893	0.847	0.869	1.035	1.007	0.99	1.114	1.002	1.126	0.971	0.828	0.00158796	0.863	0.000698167	0.846	0.00533018	0.82	0.00199427	0.969	0.423238	0.881	0.00928056	1.042	0.15121	0.758	0.000591247	0.897	0.0115066	0.86	0.00168375
Cla97C02G034400.1	Tocopherol O-methyltransferase	--	38.4	1.225	1.03	0.829	1.013		0.915	0.831		1.082	1.074			0.822	0.0665393	0.834	0.125272	0.912	0.301527	0.778	0.035256	0.853	0.0884647	0.757	0.0714605	0.83	0.0702571	0.798	0.192551	0.875	0.310647	1.055	0.698803
Cla97C02G034490.1	binding partner of ACD11 1-like	--	29.1	1.988	0.784	0.529	0.588	0.639	0.698	0.794	0.821	1.867	0.785	1.762	0.796	0.382	1.4123e-06	0.416	1.14807e-07	0.421	1.63332e-05	0.362	2.47686e-05	0.86	0.067681	0.412	0.00012527	0.978	0.646402	0.313	5.64508e-05	0.742	0.00540227	0.759	0.0200474
Cla97C02G034550.1	septin and tuftelin-interacting protein 1 homolog 1	--	98.8	1.057	0.923	0.993	1.194	1.101	1.052	0.988	1.061	0.979	0.839	0.962	0.876	1.004	0.987274	0.957	0.46694	0.88	0.0329381	1.066	0.219805	1.211	0.00431084	1.034	0.404277	1.176	0.0104051	1.097	0.210724	1.246	0.0220949	1.06	0.386383
Cla97C02G034630.1	zinc finger with UFM1-specific peptidase domain protein	--	51.2	0.969	1.078	0.95		0.88	1.004		1.101			0.978	1.042	1.037	0.61665	1.085	0.0562855	1.089	0.0403085	1.011	0.92453	0.928	0.337431	1.081	0.238615	0.993	0.885369	0.94	0.245382	0.863	0.0718193	0.869	0.145072
Cla97C02G034680.1	2-oxoglutarate (2OG) and Fe(II)-dependent oxygenase superfamily protein	--	36.9	1.033	1.213	0.785	0.758	0.917	1.015	0.995	1.029	0.998	1.112	1.004	1.057	0.975	0.711266	1.058	0.26308	1.114	0.0621524	0.906	0.229804	0.813	0.0399367	1.001	0.93071	0.899	0.0634085	0.811	0.0229999	0.727	0.010743	0.809	0.0223619
Cla97C02G034690.1	tRNA-dihydrouridine synthase, putative	--	48.1	1.697	0.822	0.701	1.069		0.78	0.93		1.011	0.99			0.651	0.0539975	0.65	0.0877811	0.669	0.308067	0.643	0.116737	0.96	0.760583	0.631	0.256185	0.944	0.697307	0.654	0.340754	0.977	0.874556	1.035	0.949782
Cla97C02G034780.1	Sas10/Utp3/C1D	--	36.9	1.206	0.981	0.798			1.015							0.772		0.828		0.813		0.752		0.924		0.842		1.035		0.662		0.813		0.786
Cla97C02G034840.1	Maternal effect embryo arrest protein	--	20.8	1.005	1.22	0.773		0.685	1.001		0.954			1.075	1.286	0.949	0.690723	1.072	0.605806	1.205	0.0487104	0.82	0.197145	0.681	0.0425125	0.94	0.274375	0.78	0.0200258	0.701	0.035639	0.582	0.0144156	0.746	0.0453674
Cla97C02G034860.1	Cytochrome P450	--	41.2	0.941	1.195	0.783	0.889	0.899	1.082	0.942	0.978	0.989	1.18	0.958	1.165	1.052	0.448604	1.133	0.0922557	1.226	0.000235479	0.965	0.554938	0.787	0.00692388	1.039	0.444149	0.848	0.0166418	0.89	0.0646446	0.726	0.00200979	0.856	0.0626391
Cla97C02G034870.1	Cytochrome P450	--	56.6	1.021	0.837	1.117	1.022		1.025	1.126		0.511	1.341			1.407	0.0984103	1.413	0.20527	1.422	0.456856	1.4	0.141479	0.985	0.943939	1.404	0.373535	0.988	0.959017	1.396	0.378465	0.982	0.975059	0.994	0.940216
Cla97C02G035050.1	histone-lysine N-methyltransferase ATXR2	--	55	1.059	0.922	1.139	1.147	1.065	0.881	0.956	1.016	0.924	0.973	0.882	1.037	1.063	0.344778	1.01	0.834131	1.023	0.718114	1.083	0.308796	1.058	0.443139	0.996	0.968926	0.973	0.629938	1.17	0.0561577	1.143	0.0316223	1.175	0.0271619
Cla97C02G035060.1	traB domain-containing protein	--	48.6	1.448	0.854	0.755	1.04	0.919	0.943	1.023	1.026	1.154	0.783	1.214	0.842	0.715	0.00174209	0.717	0.00430507	0.65	0.00443404	0.748	0.0110869	1.151	0.112089	0.784	0.0320633	1.207	0.00818168	0.711	0.0409966	1.095	0.442064	0.907	0.339704
Cla97C02G035070.1	Peroxidase	--	35.8	2.2	0.786	0.483	0.545	0.484	0.633	0.657	0.62	2.093	0.775	2.143	0.774	0.298	8.94907e-07	0.33	4.98736e-07	0.363	3.04392e-07	0.266	8.81737e-07	0.733	0.00226406	0.297	6.73018e-07	0.818	0.00033856	0.235	4.3773e-06	0.648	0.000410241	0.792	0.00562227
Cla97C02G035130.1	thioredoxin domain-containing protein 9 homolog	--	24.6	0.973	0.707	1.587	1.627	1.553	0.723	0.669	0.712	1.028	0.676	1.016	0.718	0.991	0.725754	0.697	8.54374e-07	0.696	0.000124712	1.139	0.802894	1.635	0.0754544	0.697	0.000241323	1.001	0.97003	1.58	2.85953e-05	2.269	3.41186e-06	2.266	7.3593e-06
Cla97C02G035240.1	NEDD8-activating enzyme E1 regulatory subunit	--	58	0.867	0.905	1.259	1.205	1.139	0.863	0.867	0.821	0.963	0.972	0.949	1.024	1.086	0.462633	0.981	0.70694	1.044	0.428557	1.107	0.341157	1.061	0.620973	0.918	0.0846482	0.879	0.0328005	1.297	0.00404447	1.242	0.00921692	1.412	0.000522883
Cla97C02G035300.1	Autophagy-related protein	--	13.7	0.921	1.161	0.897	1.079	0.858	1.021	1.032	1.08	0.752	1.137	0.869	1.193	1.24	0.0160564	1.303	0.00186468	1.373	0.0065912	1.174	0.0578523	0.855	0.0298767	1.232	0.0275991	0.897	0.00809487	1.115	0.310558	0.812	0.0406599	0.905	0.219748
Cla97C02G035310.1	Ankyrin repeat protein, putative	--	9	1.381	1.051	0.785		0.581	0.783		1.143			1.124	1.152	0.731	0.157189	0.824	0.253374	0.879	0.385295	0.657	0.110511	0.747	0.20222	0.769	0.329364	0.874	0.518762	0.545	0.0783595	0.62	0.0900364	0.709	0.297854
Cla97C02G035320.1	membrane metalloprotease ARASP, chloroplastic-like	--	48.5	1.498	1.017	0.723			0.762							0.557		0.594		0.679		0.496		0.73		0.509		0.749		0.483		0.711		0.949
Cla97C02G035330.1	Arogenate dehydratase	--	42.7	0.875	0.959	1.119	1.068	0.701	1.177	1.234	0.957	0.858	0.839	1.263	1.079	1.016	0.882165	1.042	0.693825	0.96	0.849484	1.044	0.779367	1.087	0.599735	1.124	0.437576	1.171	0.215251	0.964	0.842515	1.004	0.946217	0.857	0.371868
Cla97C02G035370.1	B-cell receptor-associated 31-like	--	23.9	1.179	1.099	0.881	0.939	0.935	0.841	0.895	0.836	1.117	1.05	1.184	1.045	0.816	0.00655895	0.828	0.01028	0.918	0.0255832	0.765	7.19517e-05	0.834	0.000691045	0.739	0.000462161	0.805	0.00132009	0.792	0.00110232	0.863	0.00477015	1.071	0.0834521
Cla97C02G035470.1	Dentin sialophosphoprotein	--	54.4	1.203	1.017	0.833		0.936	1.013		1.01			1.211	0.844	0.781	0.0110055	0.804	0.0324528	0.771	0.105137	0.785	0.0237314	1.019	0.834997	0.838	0.000421921	1.087	0.44575	0.733	0.033166	0.951	0.704721	0.874	0.145139
Cla97C02G035580.1	nitrile-specifier protein 5	--	35.3	0.863	1.183	0.866	0.856	0.863	1.084	1.098	1.071	0.831	1.165	0.912	1.155	1.195	0.0675104	1.296	6.42387e-05	1.344	0.00044397	1.12	0.107957	0.833	0.0140793	1.248	0.00134976	0.929	0.00179951	0.992	0.799972	0.738	2.60006e-06	0.795	8.61058e-06
Cla97C02G035680.1	vacuolar protein-sorting-associated protein 11 homolog	--	108.8	0.783	0.912	1.341	1.528	1.408	0.919	0.897	0.954	0.727	0.882	0.782	0.891	1.415	0.0390868	1.19	0.000137587	1.171	0.00387678	1.537	0.0082872	1.312	0.0538082	1.209	0.00335047	1.032	0.205207	1.866	0.000161983	1.593	0.000295515	1.544	0.000502332
Cla97C02G035700.1	Heat shock protein 90	--	89.1	1.071	0.778	1.375	1.38	1.358	0.716	0.692	0.721	1.095	0.793	1.054	0.83	0.895	0.415746	0.703	1.96432e-05	0.746	0.000186953	0.969	0.592249	1.3	0.216349	0.661	1.62515e-05	0.887	0.00643985	1.277	3.50468e-05	1.713	1.08585e-05	1.932	1.08317e-06
Cla97C02G035710.1	Protein OBERON 2	--	60.6	0.873	0.972	1.124	1.305	1.116	1.032	1.004	1.072	0.945	0.746	0.785	1.028	1.204	0.0853166	1.124	0.231224	1.055	0.698357	1.278	0.0073682	1.211	0.053358	1.194	0.0343502	1.132	0.257191	1.362	0.0140072	1.291	0.0779248	1.141	0.0763798
Cla97C02G035770.1	Thymidine kinase	--	26				0.907	0.886		1.143	1.125	0.943	1.007	1.085	0.905	0.982	0.822195	1.031	0.774854	0.943	0.578952	1.001	0.978017	1.062	0.637376	1.118	0.246863	1.186	0.0858697	0.884	0.231517	0.938	0.368878	0.791	0.00360382
Cla97C02G035780.1	heterogeneous nuclear ribonucleoprotein 1	--	50.1	1.082	1.093	0.911	0.738	0.511	1.041	0.931	0.83	1.375	1.059	1.529	1.13	0.689	0.0349709	0.763	0.0282538	0.823	0.150705	0.622	0.0210237	0.756	0.0842691	0.703	0.0461865	0.854	0.0758109	0.542	0.0331985	0.658	0.0586965	0.771	0.192535
Cla97C02G035850.1	Nuclear cap-binding protein subunit 2	--	31.4	1.354	0.928	0.792	0.717	0.765	0.923	0.944	0.901	1.448	0.925	1.396	0.936	0.622	1.83582e-05	0.662	3.14499e-08	0.664	3.20647e-05	0.601	3.29353e-05	0.904	0.0703887	0.659	6.08157e-05	0.992	0.608301	0.542	6.2328e-05	0.815	0.00221595	0.822	0.00356176
Cla97C02G035860.1	fasciclin-like arabinogalactan protein 7	--	31.4	1.885	0.792	0.665	0.627	0.723	0.648	0.705	0.734	1.95	0.718	1.729	0.814	0.385	8.3148e-09	0.396	6.06789e-07	0.418	7.53022e-05	0.369	9.05945e-08	0.883	0.0283323	0.375	4.40727e-05	0.898	0.112056	0.362	4.93757e-05	0.867	0.0637669	0.966	0.555893
Cla97C02G036050.1	dnaJ homolog subfamily B member 13-like	--	38.1	0.562	0.93	1.338	1.257	1.33	1.199	1.194	1.152	0.607	0.937	0.641	0.877	1.881	8.85344e-05	1.737	0.000105872	1.516	0.000661902	2.064	7.88296e-07	1.361	0.000102986	1.959	7.44466e-05	1.292	0.000468892	2.169	5.58297e-05	1.43	0.000243087	1.107	0.0125882
Cla97C02G036070.1	U11/U12 small nuclear ribonucleoprotein 65 kDa protein isoform X2	--	39.5
Cla97C02G036110.1	Niemann-Pick C1 protein-like isoform X2	--	148.3	0.753	1.081	1.008	1	1.01	1.122	1.104	1.079	0.799	1.087	0.854	1.04	1.32	5.27902e-06	1.353	1.33387e-05	1.333	0.00176056	1.314	0.000204272	0.986	0.556979	1.374	0.00111531	1.03	0.171423	1.254	0.00334499	0.941	0.012878	0.913	0.00150862
Cla97C02G036140.1	Ser/Thr-rich T10 in DGCR region	--	30.3	0.824	0.951	1.058	1.094	1.062	1.139	1.084	1.089	0.761	1.005	0.801	0.981	1.322	1.91625e-05	1.31	0.000541043	1.231	0.00180769	1.368	1.9841e-06	1.111	0.00086438	1.388	0.000308211	1.128	0.00588996	1.347	0.000308464	1.094	0.00924541	0.97	0.190781
Cla97C02G036150.1	Phosphoglycerate mutase family protein	--	25.4	0.921	0.939	0.901	1.048		1.238	1.012		1.011	0.929			1.047	0.664152	1.066	0.606851	0.967	0.558907	1.087	0.490819	1.124	0.32563	1.165	0.313192	1.204	0.214763	1.009	0.944383	1.043	0.653223	0.866	0.378312
Cla97C02G036160.1	SEC1 family transport protein SLY1	--	35.1	0.942	0.999	0.949	1.047	1.028	1.03	0.945	0.924	0.96	0.997	1.027	0.954	1.01	0.756988	0.998	0.960208	1.007	0.8136	1.011	0.783081	1.004	0.917132	0.99	0.8123	0.983	0.640813	1.032	0.472018	1.025	0.514245	1.043	0.397215
Cla97C02G036190.1	Glycine-rich RNA-binding protein, putative	--	16.1
Cla97C02G036200.1	plant UBX domain-containing protein 4	--	44.5	0.943	1.007	0.898	0.918	0.896	1.157	1.068	1.13	0.991	1.031	1.008	0.949	1.026	0.719388	1.078	0.156533	1.015	0.661739	1.031	0.650199	1.016	0.858848	1.14	0.0134092	1.123	0.0273933	0.922	0.0194256	0.908	0.02054	0.808	0.00105098
Cla97C02G036270.1	Acyl-coenzyme A oxidase	--	76.5	0.534	0.83	1.467	1.49	1.495	1.183	1.208	1.158	0.451	0.824	0.503	0.86	2.356	0.000259476	2.037	0.000126023	1.69	0.000503181	2.689	1.04806e-05	1.591	0.000181448	2.385	6.84479e-05	1.412	4.36131e-05	2.992	2.50075e-05	1.771	2.43223e-06	1.254	7.40433e-05
Cla97C02G036370.1	Calcium-dependent protein kinase 1	--	19.3	0.824	1.017	0.961	0.846	0.91	1.198	1.115	1.223	0.888	1.151	0.843	1.025	1.232	0.0245365	1.317	0.000802245	1.25	0.00834105	1.224	0.0267902	0.979	0.768565	1.384	0.000811302	1.107	0.10295	1.063	0.231906	0.851	0.0415485	0.768	0.00469031
Cla97C02G036410.1	protein EXORDIUM-like 5	--	43.7	1.149	0.988	0.941	0.851	1.006	0.922	1.062	1.034	0.958	1.129	1.055	0.905	0.932	0.253685	0.955	0.475667	0.956	0.603805	0.92	0.206441	0.962	0.585345	0.954	0.538809	0.999	0.990525	0.885	0.163741	0.926	0.403679	0.927	0.3072
Cla97C02G036460.1	flowering time control protein FPA	--	101.4	1.045	1.017	0.859	1.001	1.049	1.078	0.849	1.069	0.904	1.245	0.902	0.981	1.07	0.412453	1.094	0.328325	1.137	0.229734	1.036	0.668012	0.91	0.290102	1.051	0.643434	0.924	0.501485	1.02	0.818774	0.897	0.327123	0.971	0.797488
Cla97C02G036480.1	Transmembrane 9 superfamily member	--	77.1	1.342	0.918	0.763	0.648	0.727	0.899	0.728	0.821	1.628	0.897	1.571	0.879	0.534	1.23127e-05	0.566	5.17371e-05	0.593	0.00102633	0.505	4.88e-05	0.851	0.0439282	0.539	0.00191526	0.909	0.186576	0.471	0.000603785	0.794	0.00957666	0.873	0.160837
Cla97C02G036490.1	ankyrin repeat domain-containing protein 2B	--	38.9	1.008	0.975	1.011	1.029	1.044	0.967	0.969	0.976	1.034	0.969	1.039	0.947	0.961	0.0765472	0.942	0.000282351	0.938	0.00789261	0.973	0.22375	1.037	0.12494	0.945	0.00455216	1.007	0.475861	1.001	0.94471	1.067	0.00731856	1.059	0.00411175
Cla97C02G036520.1	Histone deacetylase	--	55.6
Cla97C02G036610.1	aminoacylase-1	--	54.8	0.914	1.046	0.982	1.028	0.991	1.026	1.018	1.028	0.881	1.059	0.9	1.056	1.142	1.08923e-05	1.156	6.24791e-06	1.173	0.000145718	1.127	6.0872e-05	0.961	0.0138809	1.14	0.000291766	0.972	0.00395409	1.114	0.00363224	0.949	0.0227589	0.977	0.174746
Cla97C02G036640.1	CMP-sialic acid transporter 4	--	39.7	1.002	1.248	0.71	0.939	0.729	1.04	1.001	1.019	0.966	1.093	1.051	1.201	0.991	0.840016	1.093	0.171774	1.173	0.0266178	0.901	0.304049	0.768	0.0365708	1.014	0.629798	0.864	0.0240042	0.788	0.0561022	0.671	0.0141762	0.777	0.0442202
Cla97C02G036660.1	Calcium ion-binding protein	--	66.1	1.127	0.745	1.358			0.769							0.849		0.672		0.661		0.944		1.428		0.682		1.032		1.205		1.823		1.766
Cla97C02G036720.1	Flavin-containing monooxygenase	--	59.2	0.578	1.398	0.87	0.864	0.839	1.167	1.121	1.196	0.667	1.333	0.551	1.434	1.897	0.000725216	2.129	1.55408e-05	2.319	0.000160805	1.686	0.000911317	0.727	0.00387475	1.94	0.000386003	0.836	0.00333714	1.433	0.00343341	0.618	3.7229e-05	0.739	0.000158708
Cla97C02G036780.1	Protein of unknown function (DUF630 and DUF632)	--	87.4	0.769	0.923	1.181	0.95		1.151	1.479		0.659	0.913			1.54	0.0284665	1.564	0.0719587	1.286	0.0814453	1.667	0.0252372	1.297	0.143086	1.842	0.0542864	1.432	0.107284	1.492	0.0966582	1.161	0.319508	0.81	0.336041
Cla97C02G036790.1	Kinase family protein	--	57.8	0.815	1.004	1.059	0.997	1.02	1.121	1.086	1.125	0.924	0.999	0.86	1.007	1.208	0.000308425	1.22	0.0019982	1.158	0.0152762	1.233	0.000886483	1.064	0.0283961	1.282	0.00279153	1.107	0.000894881	1.184	0.0137287	1.022	0.294466	0.923	0.0184364
Cla97C02G036860.1	F-box protein SKIP23	--	44.8
Cla97C02G036870.1	transcriptional elongation regulator MINIYO-like	--	182	1.298	0.74	1.071	0.84		0.89	1.006		1.247	0.907			0.714	0.0128551	0.696	0.0189339	0.647	0.0512791	0.748	0.0248679	1.156	0.235091	0.745	0.0442715	1.151	0.348897	0.751	0.139823	1.16	0.452858	1.008	0.98755
Cla97C02G036910.1	Xyloglucan endotransglucosylase/hydrolase	--	33.6	1.884	0.698	0.689	0.673	0.559	0.729	0.721	0.584	1.806	0.8	2.17	0.687	0.349	4.25591e-08	0.36	1.98121e-06	0.373	0.000179761	0.337	1.91668e-06	0.905	0.207481	0.347	0.000310923	0.931	0.440376	0.328	0.000206337	0.879	0.185853	0.944	0.595578
Cla97C02G036970.1	metacaspase-4-like	--	45.9	1.24	0.954	0.983	0.968	0.956	0.789	0.814	0.799	1.171	0.959	1.218	0.953	0.751	0.000412346	0.726	0.000204941	0.79	0.000157496	0.731	0.000385728	0.926	0.117499	0.662	2.76817e-05	0.838	4.45561e-05	0.801	0.000292087	1.014	0.163	1.21	9.51341e-05
Cla97C02G037030.1	frataxin, mitochondrial	--	21.8	0.856	0.955	1.132			1.057							1.224		1.175		1.116		1.279		1.146		1.235		1.107		1.322		1.185		1.071
Cla97C02G037080.1	protein XAP5 CIRCADIAN TIMEKEEPER	--	39.3	1.275	0.901	0.883	1.022	0.928	0.932	0.9	0.966	1.165	0.913	1.205	0.905	0.764	4.15746e-06	0.757	7.61981e-06	0.746	0.000389424	0.772	0.000172032	1.035	0.318668	0.768	0.00136961	1.029	0.24606	0.777	0.00733853	1.042	0.414091	1.013	0.828428
Cla97C02G037100.1	Triosephosphate isomerase	--	32.7	0.989	0.943	0.991	0.986	0.989	1.063	1.071	1.046	0.986	0.938	0.993	0.96	1.009	0.789916	1.014	0.644473	0.957	0.00389965	1.035	0.0845666	1.082	0.00339532	1.071	0.000687217	1.119	0.000337351	0.999	0.803027	1.044	0.00384299	0.933	0.000613474
Cla97C02G037140.1	ER lumen protein retaining receptor	--	30.8	0.97	1.041	0.965	0.86		1.024	0.944		1.065	1.131			0.977	0.737519	1.017	0.809596	1.067	0.405056	0.932	0.310033	0.873	0.0848827	0.967	0.645467	0.906	0.23167	0.897	0.277879	0.84	0.132698	0.927	0.392479
Cla97C02G037240.1	eukaryotic translation initiation factor 4B	--	44.3	1.045	0.943	0.85	0.895	0.887	1.076	0.857	0.912	1.228	0.987	1.059	1.142	0.855	0.0385942	0.888	0.137559	0.922	0.350263	0.822	0.015341	0.891	0.115857	0.854	0.134185	0.926	0.430602	0.79	0.0125167	0.857	0.0647568	0.925	0.352031
Cla97C02G037260.1	Amidase	--	57	1.301	1.008	0.752	0.949	0.825	0.939	0.965	0.929	1.197	0.993	1.214	0.945	0.746	0.000444471	0.778	2.58972e-05	0.794	0.00202739	0.722	0.00109088	0.91	0.149576	0.763	0.000660823	0.962	0.159878	0.68	0.00579255	0.857	0.0880996	0.892	0.157205
Cla97C02G037270.1	Amidase	--	55.4	1.601	0.905	0.636	0.707	0.703	0.847	0.896	0.899	1.555	0.89	1.447	0.956	0.539	3.11763e-05	0.586	4.69799e-07	0.598	0.000155562	0.509	2.41209e-05	0.852	0.0376368	0.574	0.000100571	0.96	0.236543	0.444	5.89971e-05	0.744	0.00186253	0.774	0.00288435
Cla97C02G037300.1	Dirigent protein	--	19.8	1.849	0.966	0.501	0.798	0.748	0.684	0.744	0.784	1.594	0.864	1.636	0.832	0.454	3.15234e-05	0.48	3.08144e-05	0.524	0.000544034	0.419	8.14414e-05	0.8	0.0675943	0.436	0.000164121	0.831	0.0368153	0.403	0.00371423	0.769	0.139042	0.925	0.558894
Cla97C02G037310.1	1-phosphatidylinositol phosphodiesterase	--	36.3	0.795	0.848	1.259	1.177	1.153	1.098	1.077	1.053	0.794	0.875	0.882	0.933	1.278	0.0172506	1.191	0.0471141	1.075	0.179974	1.379	0.00020312	1.283	0.000730423	1.306	0.00189386	1.215	0.00307103	1.452	0.00103477	1.351	0.00146712	1.112	0.0224856
Cla97C02G037360.1	thaumatin-like protein 1b	--	30.2	1.318	1.222	0.575	0.606	0.484	0.886	0.858	0.916	1.322	1.214	1.478	1.123	0.638	0.0349741	0.755	0.00689024	0.864	0.0353298	0.525	0.00116409	0.608	0.00427661	0.646	0.000493679	0.747	0.000921436	0.404	0.000305121	0.468	0.000475289	0.626	0.00257162
Cla97C02G037400.1	Peptidyl-prolyl cis-trans isomerase	--	24.8	1.075	1.148	0.854	0.969	0.864	0.923	0.895	0.929	0.981	1.02	1.239	0.967	0.867	0.0531979	0.893	0.153207	0.951	0.603449	0.825	0.00895817	0.867	0.0143895	0.834	0.0616659	0.876	0.0671856	0.815	0.0636762	0.857	0.0771436	0.978	0.603542
Cla97C02G037440.1	Subtilisin-like protease	--	81.3	0.857	1.351	0.725	0.698	0.864	0.955	1.038	1.004	0.895	1.393	0.885	1.367	1.188	0.388334	1.348	0.0098824	1.559	9.44491e-06	1.002	0.927512	0.643	0.00281893	1.137	0.00973134	0.729	0.000253719	0.867	0.0938022	0.556	0.000877724	0.763	0.0173202
Cla97C02G037460.1	Senescence/dehydration-associated-like protein	--	46.8	0.807	0.84	1.422	1.378	1.427	0.882	0.947	0.905	0.795	0.816	0.807	0.817	1.305	0.138162	1.081	0.0261919	1.027	0.0708982	1.445	0.0170494	1.407	0.0226638	1.135	0.00412645	1.106	0.0118935	1.755	1.31755e-06	1.709	3.28054e-06	1.546	5.02252e-05
Cla97C02G037510.1	E3 ubiquitin-protein ligase UPL3	--	204.3	0.892	0.673	1.188	1.031	0.831	1.247	1.086	1.223	1.131	0.78	1.137	0.793	0.934	0.564076	0.918	0.536098	0.711	0.024077	1.045	0.70537	1.471	0.00584005	1.125	0.249415	1.583	0.00244784	0.965	0.776426	1.358	0.0624102	0.858	0.222705
Cla97C02G037530.1	rac-like GTP-binding protein 5	--	22	1.346	0.911	0.88	0.79	0.611	0.863	0.798	0.956	1.456	0.956	1.347	1.086	0.631	0.000692735	0.671	0.000441602	0.712	0.00427344	0.59	0.000717635	0.829	0.0891775	0.631	0.00137453	0.886	0.178264	0.55	0.00542908	0.772	0.0906818	0.872	0.291027
Cla97C02G037730.1	protein CHAPERONE-LIKE PROTEIN OF POR1, chloroplastic	--	30	1.193	1.122	0.725	0.779	0.855	0.959	0.974	1.023	1.126	1.122	1.102	1.02	0.836	0.0687436	0.909	0.0607625	0.954	0.297594	0.777	0.0168373	0.814	0.0400516	0.864	0.00891466	0.906	0.0573736	0.69	0.00218461	0.723	0.00472758	0.798	0.011579
Cla97C02G037760.1	transportin-1	--	99.3	0.743	0.96	1.544	1.373	1.48	0.762	0.809	0.75	0.823	0.887	0.785	0.91	1.343	0.167186	1.08	0.283411	1.173	0.0132404	1.429	0.0870349	1.218	0.357425	0.987	0.755385	0.842	0.00629112	1.87	0.000158983	1.595	0.000357163	1.894	0.000102742
Cla97C02G037790.1	glutamine--tRNA ligase-like	--	91	0.912	1.102	1.111	1.133	1.151	0.871	0.839	0.897	0.909	1.12	0.92	1.078	1.131	0.157111	1.078	0.264722	1.204	9.07389e-05	1.095	0.231225	0.909	0.145594	0.951	0.0622319	0.79	0.000450502	1.239	3.89415e-05	1.029	0.132745	1.302	0.000269173
Cla97C02G037880.1	thioredoxin-like protein AAED1, chloroplastic	--	28.9	1.238	0.817	0.845	0.549	1.075	1.1	0.683	1.061	1.589	1.18	1.034	0.83	0.703	0.0501765	0.734	0.0783486	0.732	0.146591	0.688	0.078252	0.94	0.685566	0.737	0.188939	1.006	0.995109	0.639	0.114328	0.873	0.531338	0.868	0.56447
Cla97C02G037890.1	Glycosyltransferase	--	55.3	0.821	1.265	0.845	0.782		1.069	1.05		0.791	1.376			1.321	0.166568	1.476	0.0181062	1.638	0.00859095	1.162	0.297066	0.709	0.0427982	1.315	0.00565357	0.802	0.0363402	1.009	0.858549	0.616	0.0136553	0.768	0.0217973
Cla97C02G037980.1	Cyclin delta-3, putative	--	33.6	0.997	1.027	0.946	1.036	0.919	0.976	0.95	1.017	0.962	0.927	1.005	1.012	0.991	0.731469	0.997	0.89073	1.001	0.996588	0.986	0.619179	0.985	0.680541	0.993	0.774966	0.992	0.858209	0.979	0.588636	0.978	0.665635	0.986	0.729162
Cla97C02G038000.1	PI-PLC X domain-containing protein At5g67130	--	47.7	0.958	1.044	0.897	0.916	0.873	1.087	1.118	1.003	0.946	1.017	1.044	1.056	1.019	0.773987	1.073	0.0610579	1.057	0.160676	1	0.953858	0.945	0.221133	1.088	0.133261	1.029	0.463312	0.911	0.0530789	0.862	0.00112342	0.837	0.00751256
Cla97C02G038040.1	nicotinate phosphoribosyltransferase 2	--	62.3	0.92	1.03	1.042	0.986	1.006	1.087	1.125	1.051	0.878	1.024	0.886	0.983	1.159	0.000309485	1.174	0.0010911	1.132	0.00382338	1.173	0.00124174	1.037	0.286365	1.216	0.00130431	1.074	0.0432751	1.13	0.00474181	0.999	0.964465	0.93	0.0460655
Cla97C02G038140.1	RING-type E3 ubiquitin transferase	--	88.5	1.321	0.971	0.721	0.611	0.676	1.01	1.069	0.966	1.132	1.166	1.361	0.998	0.716	0.0287599	0.81	0.00781596	0.822	0.071852	0.662	0.00639791	0.806	0.0742587	0.798	0.025536	0.971	0.698448	0.526	0.00101546	0.641	0.00398679	0.659	0.00177117
Cla97C02G038270.1	Red chlorophyll catabolite reductase	--	36.2	0.617	1.066	1.072	1.091	1.073	1.183	1.229	1.227	0.657	1.021	0.681	1.041	1.706	3.09718e-07	1.731	1.04113e-05	1.6	0.000115731	1.758	3.92615e-06	1.099	0.0180259	1.861	3.83917e-05	1.163	0.00101109	1.655	6.75402e-05	1.035	0.0679307	0.889	0.00102307
Cla97C02G038280.1	Red chlorophyll catabolite reductase	--	34.7	1.18	0.914	0.862	0.893	0.893	0.991	1.037	0.958	1.138	0.957	1.223	0.927	0.794	7.48258e-05	0.817	0.000297908	0.79	0.000693927	0.796	0.00133269	1.007	0.915119	0.843	0.00530365	1.067	0.0723983	0.748	0.000263504	0.946	0.0376361	0.887	0.00972544
Cla97C02G038330.1	60S ribosomal protein L26-1-like	--	16.8	1.17	0.952	0.952	0.909	0.949	0.925	0.86	0.939	1.2	1.031	1.098	1.014	0.82	0.000206333	0.825	0.00277935	0.864	0.0152898	0.798	9.90329e-05	0.923	0.0237555	0.785	0.00310331	0.909	0.0583852	0.81	0.00228918	0.938	0.0878015	1.032	0.365285
Cla97C02G038340.1	mitochondrial outer membrane protein porin 2	--	29.4	1.058	1.006	0.94	0.948	0.863	1.033	1.016	1.025	1.039	1.022	1.059	1.025	0.938	0.0991358	0.971	0.00318759	0.967	0.0174957	0.923	0.0902381	0.954	0.279265	0.974	0.0284129	1.007	0.413599	0.872	0.0107327	0.901	0.0263747	0.895	0.0211548
Cla97C02G038380.1	Transducin/WD40 repeat-like superfamily protein	--	178.6	0.927	0.891	1.094	1.071	1.069	0.955	0.957	0.957	1.156	0.772	1.105	0.775	0.893	0.203139	0.832	0.047019	0.765	0.0317938	0.957	0.509422	1.252	0.00284154	0.9	0.208113	1.177	0.0249025	1.014	0.796035	1.326	0.00396575	1.127	8.75889e-05
Cla97C02G038440.1	RNA-binding protein, putative	--	40.3	1.155	0.969	0.908	0.773	0.891	0.969	0.843	0.908	1.42	0.964	1.318	0.883	0.694	5.11144e-05	0.711	0.000358505	0.723	0.00892044	0.68	0.000396083	0.94	0.24548	0.699	0.00796837	0.966	0.520251	0.661	0.00634558	0.913	0.193332	0.946	0.429748
Cla97C02G038490.1	calcium-dependent protein kinase 17	--	19.3	0.917	0.915	1.194	1.279	1.327	0.993	0.95	0.943	0.88	0.904	0.821	0.902	1.198	0.103734	1.071	0.058805	1.039	0.290867	1.277	0.0134695	1.229	0.0269511	1.102	0.052817	1.061	0.0248066	1.451	0.00113212	1.397	0.00043977	1.317	0.00141332
Cla97C02G038500.1	Calcium binding family protein	--	16	1.848	0.881	0.6	0.418	0.447	0.671	0.541	0.615	2.225	0.815	2.104	0.834	0.314	2.55865e-05	0.353	5.42852e-05	0.41	0.000117368	0.266	9.43578e-06	0.651	0.00577527	0.296	0.000126699	0.722	0.00785519	0.237	0.000305756	0.579	0.00789625	0.802	0.145873
Cla97C02G038620.1	Pathogenesis-related protein 1C	--	18.6	1.34	1.016	0.631	0.629	0.791	0.947	0.945	0.932	1.423	1.029	1.35	1.047	0.646	0.00361155	0.719	2.04375e-05	0.752	0.000165002	0.593	0.00263021	0.788	0.0684382	0.687	4.33753e-05	0.913	0.000837079	0.499	0.000854672	0.663	0.00550056	0.726	0.0128096
Cla97C02G038720.1	Tetratricopeptide repeat (TPR)-like superfamily protein	--	51.1	1.495	0.835	0.703	0.764	0.682	0.967	0.765	0.762	1.697	0.774	1.693	0.862	0.485	7.55852e-07	0.508	1.178e-05	0.506	0.000206313	0.475	2.84774e-05	0.939	0.402158	0.511	0.00161745	1.009	0.965421	0.44	0.000108449	0.87	0.0399837	0.862	0.169195
Cla97C02G038850.1	phosphoglycerate mutase-like protein 4	--	31.3	1.045	1.242	0.797	0.815	0.766	0.914	0.967	0.982	1.033	1.169	1.034	1.236	0.952	0.330954	1.046	0.534278	1.172	0.00132361	0.842	0.00947081	0.719	0.000275824	0.92	0.0192642	0.785	0.00115693	0.764	0.000129621	0.652	8.73114e-05	0.831	0.00282694
Cla97C02G038970.1	PQ-loop repeat family protein / transmembrane family protein	--	42.4	0.459	1.507	0.701	0.771	0.602	1.333	1.182	1.33	0.853	1.183	0.505	1.671	1.886	0.0262484	2.258	0.000789377	2.4	0.0143186	1.629	0.0930623	0.679	0.0461829	2.116	0.0161186	0.882	0.345632	1.141	0.464785	0.476	0.00413619	0.539	0.00165175
Cla97C02G039000.1	50S ribosomal protein L25	--	28.2	1.102	0.984	0.874	0.783	0.947	1.056	0.927	0.997	1.299	0.968	1.039	0.914	0.819	0.00938262	0.85	0.0209586	0.833	0.0644553	0.812	0.029125	0.974	0.652857	0.866	0.141191	1.04	0.433966	0.757	0.0330096	0.909	0.173467	0.874	0.110469
Cla97C02G039050.1	ATP-dependent zinc metalloprotease FtsH 3	--	35.7	1.463	0.981	0.775		0.899	0.781		0.907			1.204	0.989	0.666	0.00449347	0.686	0.0206008	0.739	0.0923484	0.63	0.00640065	0.853	0.0670352	0.633	0.0656312	0.857	0.170554	0.628	0.0631971	0.85	0.15576	0.992	0.944475
Cla97C02G039060.1	4-alpha-glucanotransferase	--	65.1	0.804	1.036	1.131	1.169	1.119	1.054	1.046	1.099	0.765	1.005	0.822	0.962	1.341	1.84093e-05	1.297	5.99589e-05	1.256	0.00165942	1.384	1.02353e-05	1.102	0.0127474	1.338	0.000373327	1.065	0.0743165	1.43	0.000138148	1.139	0.0067131	1.069	0.0301871
Cla97C02G039100.1	Geranylgeranyl pyrophosphate synthase	--	39	1.089	1.273	0.526	0.557	0.465	1.151	1.134	1.156	1.037	1.222	1.108	1.271	0.902	0.50919	1.114	0.0151276	1.165	0.00310421	0.771	0.120596	0.662	0.0419416	1.064	0.0391899	0.914	0.00348758	0.479	0.000201691	0.411	8.41796e-05	0.45	0.000116289
Cla97C02G039110.1	Beta-hexosaminidase	--	61.9	0.653	1.008	1.341	1.229	1.243	0.966	0.979	0.974	0.719	1.045	0.689	1.049	1.59	0.000117435	1.461	3.04651e-06	1.505	0.000180704	1.633	0.000235179	1.085	0.291871	1.416	0.000243038	0.941	0.0102898	1.85	9.48986e-05	1.229	0.00241955	1.306	0.00064913
Cla97C02G039140.1	Dehydroascorbate reductase	--	25.5	0.748	1.095	0.891	0.886	0.923	1.221	1.172	1.158	0.768	1.117	0.778	1.106	1.39	0.00150885	1.497	1.10103e-06	1.446	8.92161e-06	1.362	0.00426273	0.942	0.315024	1.548	2.48591e-05	1.07	0.0165207	1.177	0.000701889	0.814	0.000124685	0.76	0.000182171
Cla97C02G039170.1	splicing factor 3B subunit 3-like	--	134.7	1.197	0.962	0.941			0.9							0.781		0.778		0.804		0.769		0.957		0.752		0.936		0.786		0.978		1.046
Cla97C02G039190.1	60S ribosomal protein L35-like	--	14.2	1.939	0.827	0.581	0.509		0.685	0.638		2.021	0.769			0.337	0.000176188	0.369	0.000336573	0.403	0.00211121	0.305	0.000250774	0.756	0.0447031	0.334	0.00140368	0.829	0.0662543	0.275	0.00286592	0.683	0.0367444	0.824	0.121506
Cla97C02G039260.1	coiled-coil domain-containing protein 18 isoform X2	--	76.7	1.044	0.849	1.177	1.2	1.131	0.949	0.79	1.057	1.2	0.811	1.015	0.797	0.896	0.28808	0.806	0.0255932	0.754	0.00705457	0.967	0.698646	1.283	0.041522	0.858	0.18834	1.138	0.232176	1.076	0.236245	1.428	0.000156573	1.255	0.0544655
Cla97C02G039300.1	U4/U6 small nuclear ribonucleoprotein Prp3	--	104.6	1.577	0.999	0.457	0.511	0.632	0.967	1.016	0.854	1.7	0.978	1.543	0.97	0.511	0.00360908	0.6	5.32061e-06	0.611	8.84635e-05	0.46	0.00160837	0.753	0.0624907	0.589	0.000862388	0.963	0.481778	0.332	0.000366304	0.543	0.00290423	0.564	0.00587471
Cla97C02G039320.1	Serine/arginine-rich splicing factor 4	--	35.1	1.313	0.827	0.816	0.847	0.797	1.044	0.976	1.024	1.33	0.847	1.289	0.817	0.678	0.000102233	0.704	0.000445639	0.634	5.20861e-06	0.7	0.000584794	1.105	0.116162	0.774	0.000309636	1.222	0.000904506	0.626	1.92113e-05	0.988	0.570884	0.808	0.00134603
Cla97C02G039330.1	macrophage erythroblast attacher	--	47	0.859	1.13	1.068	1.15	1.152	0.943	0.998	0.875	0.785	1.068	0.86	1.155	1.27	0.0032546	1.232	0.0189756	1.339	0.00156377	1.235	0.0199635	0.922	0.249637	1.125	0.0740455	0.84	0.0171335	1.346	0.0016198	1.005	0.891116	1.197	0.0166457
Cla97C02G039350.1	nitrilase-like protein 2	--	39.8	0.957	0.999	0.993	0.99	0.948	1.062	1.063	1.06	0.925	0.983	0.901	1.018	1.092	0.00675068	1.111	0.00297382	1.078	0.0202534	1.099	0.0198725	1.019	0.439017	1.144	0.00150172	1.062	0.00410529	1.053	0.0870406	0.977	0.265248	0.92	0.00514229
Cla97C02G039380.1	glutathione S-transferase L3-like	--	33.5	1.148	0.982	0.827	0.823	0.835	1.024	1.006	1.005	1.144	1.027	1.122	1.015	0.834	0.0110874	0.887	1.07908e-05	0.886	0.00132689	0.808	0.00432085	0.913	0.0870258	0.889	0.000231443	1.004	0.810439	0.728	2.78552e-06	0.822	0.000153597	0.819	1.13039e-05
Cla97C02G039390.1	CDP-diacylglycerol--glycerol-3-phosphate 3-phosphatidyltransferase 2	--	43.3	1.38	0.947	0.769	0.825	0.84	0.905	0.825	0.877	1.538	0.813	1.411	0.872	0.591	1.50978e-07	0.605	4.92045e-06	0.608	0.000827922	0.582	2.83972e-06	0.958	0.368031	0.602	0.000291077	0.991	0.879998	0.562	0.000174578	0.925	0.210512	0.934	0.147243
Cla97C02G039400.1	TBC1 domain family member 8B	--	95	0.896	0.759	1.316			1.029							1.155		0.998		0.847		1.309		1.545		1.148		1.356		1.469		1.734		1.279
Cla97C02G039420.1	elongator complex protein 6	--	29	1.087	0.9	1.076	0.945	0.863	0.937	1.033	0.963	1.048	0.975	1.206	0.968	0.864	0.00874659	0.864	0.00730946	0.851	0.0311959	0.871	0.0365032	1.023	0.684892	0.878	0.0646914	1.032	0.468402	0.863	0.122835	1.014	0.882578	0.983	0.788935
Cla97C02G039430.1	Adenylate kinase 1	--	32.6	1.303	0.97	0.977	0.97	0.837	0.749	0.945	0.804	1.131	0.954	1.445	0.913	0.698	0.000382021	0.688	0.00207228	0.731	0.0136359	0.681	0.002116	0.931	0.167073	0.644	0.0112527	0.881	0.137633	0.718	0.0194318	0.981	0.714504	1.114	0.26403
Cla97C02G039440.1	50S ribosomal protein L10, chloroplastic	--	26.1	1.083	0.795	0.833			1.29							0.898		0.963		0.734		0.98		1.335		1.191		1.623		0.769		1.048		0.646
Cla97C02G039450.1	zinc finger CCCH domain-containing protein 11	--	41.5	1.048	0.809	1.213	1.214	1.042	0.917	0.856	0.982	1.147	0.836	1.122	0.854	0.877	0.161676	0.792	0.0013476	0.753	0.000843181	0.938	0.441631	1.245	0.0453338	0.831	0.0178378	1.102	0.0871156	1.046	0.4968	1.388	0.0035995	1.259	0.0235464
Cla97C02G039470.1	Sporulation protein RMD1	--	47.8	0.824	1.013	1.179	1.272	1.249	0.985	0.966	0.957	0.812	0.95	0.743	1.075	1.352	0.00208114	1.25	0.000371287	1.277	0.00711653	1.389	0.00148604	1.088	0.274018	1.222	0.00379763	0.957	0.310836	1.555	0.000366337	1.218	0.00953701	1.272	0.000595756
Cla97C02G039480.1	D-aminoacid aminotransferase-like PLP-dependent enzymes superfamily protein	--	40.5	0.955	0.875	1.048	1.142	1.116	1.098	1.06	1.08	0.907	0.873	0.948	0.856	1.085	0.304268	1.04	0.546255	0.927	0.0123785	1.164	0.0002258	1.257	8.34628e-06	1.152	0.00173352	1.243	6.02994e-05	1.177	0.0058811	1.27	0.000861753	1.021	0.504364
Cla97C02G039520.1	Tudor/PWWP/MBT superfamily protein	--	223.2	1.746	0.775	0.512	0.776	0.44	0.967	0.845	0.944	1.651	0.728	1.768	0.848	0.441	0.00035913	0.494	1.46749e-05	0.455	8.73987e-05	0.434	0.00311051	0.954	0.673056	0.534	0.000173278	1.172	0.0586477	0.335	0.00276517	0.735	0.12808	0.627	0.0471702
Cla97C02G039570.1	Ubiquitin carboxyl-terminal hydrolase	--	59.3	1.078	1.06	0.837	0.82	0.792	1.102	1.014	1.059	1.157	1.025	1.09	1.053	0.878	0.111465	0.949	0.0557654	0.944	0.0766689	0.846	0.0311816	0.896	0.103595	0.955	0.228435	1.012	0.689028	0.737	0.000360118	0.78	0.000203602	0.771	0.000858575
Cla97C02G039580.1	glycosyltransferase-like KOBITO 1	--	58.9	0.858	0.934	1.324		1.253	0.884		0.931			0.922	0.894	1.165	0.34667	1.023	0.484844	1.027	0.586828	1.234	0.276993	1.201	0.336888	1.02	0.699034	0.993	0.850859	1.448	0.014648	1.41	0.0103475	1.42	0.0114437
Cla97C02G039660.1	Zinc finger CCCH domain-containing protein 53	--	78.9	1.918	1.041	0.341	0.813		0.7	0.747		1.556	0.883			0.434	0.0237444	0.485	0.00789684	0.554	0.047476	0.374	0.0284267	0.676	0.221094	0.417	0.0154476	0.752	0.085925	0.332	0.117105	0.6	0.308046	0.798	0.54217
Cla97C02G039780.1	protein FAR1-RELATED SEQUENCE 5-like	--	38.9	0.435	0.944	1.325	1.354	1.233	1.296	1.118	1.195	0.466	0.981	0.613	0.959	2.291	9.46634e-06	2.144	0.000154184	1.905	0.00339696	2.484	9.1777e-06	1.304	0.000514117	2.384	0.00148543	1.251	0.00727896	2.584	0.000902446	1.356	0.000561674	1.084	0.186258
Cla97C02G039790.1	exosome complex component RRP41 homolog	--	26.5	1.255	1.028	0.743	0.751	0.75	0.987	0.958	0.988	1.289	1.025	1.182	1.034	0.739	0.00602611	0.808	5.59274e-05	0.829	0.00189051	0.695	0.000973107	0.839	0.0273362	0.787	0.000974731	0.95	0.0079682	0.602	3.99784e-05	0.727	1.86757e-07	0.765	1.49359e-05
Cla97C02G039830.1	E3 ubiquitin ligase BIG BROTHER-related	--	35.1	0.629	1.04	0.954	1.052	0.963	1.363	1.214	1.319	0.518	1.044	0.725	1.019	1.775	0.00010943	1.869	0.0004245	1.658	0.00622671	1.834	0.00108547	1.106	0.217868	2.081	0.00200191	1.256	0.00302119	1.586	0.0101004	0.957	0.232322	0.762	0.00426834
Cla97C02G039920.1	F-box/LRR-repeat 4-like protein	--	45.9	0.973	0.958	1.278	1.094	1.14	0.765	1.011	0.863	0.862	0.932	1.064	0.961	1.035	0.778717	0.947	0.470094	0.983	0.842533	1.061	0.698922	1.079	0.604188	0.91	0.392872	0.926	0.361392	1.211	0.0653273	1.232	0.0122041	1.331	0.0357239
Cla97C02G040030.1	nuclear pore complex protein NUP43	--	38.1	1.233	1.022	0.813	1	0.928	0.932	0.948	1.061	1.071	0.981	0.826	1.185	0.945	0.589204	0.979	0.909299	1.019	0.838064	0.908	0.384661	0.891	0.120693	0.94	0.705085	0.923	0.324323	0.876	0.404687	0.86	0.143756	0.932	0.377123
Cla97C02G040040.1	GDP-D-mannose-3,5-epimerase	--	35.9	1.079	0.969	0.963	0.957	1.007	1.026	1.012	1.021	1.064	0.936	1.048	0.929	0.921	0.0050039	0.923	0.00569179	0.888	0.00155012	0.938	0.011432	1.056	0.0298382	0.959	0.0106349	1.079	0.0048889	0.917	0.00878485	1.033	0.193636	0.957	0.055071
Cla97C02G040050.1	ATP-dependent DNA helicase	--	59	1.529	0.991	0.781	0.801		0.699	0.745		1.42	1.035			0.571	0.00311156	0.588	0.022342	0.687	0.0128308	0.513	0.000185806	0.747	0.00332905	0.49	0.00464334	0.713	0.012702	0.536	0.00392219	0.781	0.0101776	1.096	0.115958
Cla97C02G040070.1	Carboxypeptidase	--	52.6	0.932	1.132	0.935	0.929	0.996	1.001	0.991	0.96	0.959	1.073	0.921	1.141	1.086	0.116727	1.12	0.0123787	1.19	0.00157552	1.033	0.168972	0.868	0.000531078	1.05	0.0492526	0.882	0.00559447	1.017	0.547444	0.855	0.00593591	0.969	0.278544
Cla97C02G040090.1	Ubiquitin-like protein	--	11.9	1.083	1.158	0.757	0.782	0.853	1.025	1.013	1.008	0.982	1.148	1.054	1.1	0.945	0.507182	1.034	0.465528	1.092	0.0559517	0.872	0.0589727	0.798	0.00818999	0.977	0.482988	0.894	0.00258115	0.767	0.00447609	0.702	0.000814249	0.785	0.00250883
Cla97C02G040110.1	zinc finger CCCH domain-containing protein 40-like	--	57.6	1.275	1.052	0.729	0.812	0.744	0.923	0.876	0.845	1.297	1.015	1.235	1.125	0.711	0.00314589	0.766	0.00138331	0.838	0.00610076	0.647	0.000104771	0.772	0.00294421	0.695	0.000241225	0.828	0.00895352	0.6	0.000143474	0.716	0.00171432	0.864	0.0249391
Cla97C02G040160.1	F-box family protein	--	34.4	0.899	0.935	1.05	1.293	0.959	1.115	1.168	1.093	0.621	0.917	1.119	0.829	1.182	0.152712	1.148	0.289057	1.016	0.818753	1.265	0.0812377	1.245	0.0124438	1.279	0.18768	1.259	0.00536023	1.251	0.274061	1.232	0.103458	0.978	0.759328
Cla97C02G040200.1	Signal recognition particle	--	68.1	0.961	1.056	1.101	0.926	0.956	0.882	1.104	0.995	0.936	1.034	1.083	0.965	1.009	0.877609	1.013	0.832335	1.025	0.644362	1.001	0.989855	0.976	0.65448	1	0.982729	0.976	0.711156	1.001	0.99811	0.976	0.68606	1.001	0.982191
Cla97C02G040220.1	TOM1-like protein 2	--	44.1	0.789	0.789	1.601	1.815	1.566	0.798	0.689	0.717	0.772	0.763	0.867	0.795	1.309	0.42807	0.937	0.177137	0.967	0.434232	1.48	0.155745	1.531	0.122262	0.908	0.159591	0.939	0.229523	2.052	0.000247094	2.123	9.48315e-05	2.26	0.000212273
Cla97C02G040240.1	leucine aminopeptidase 1-like	--	60.9	0.997	1.021	0.936	0.947	0.939	1.018	1.032	1.037	0.985	0.999	0.985	1.035	1.007	0.816965	1.035	0.00584941	1.03	0.0580788	0.996	0.809553	0.967	0.175878	1.04	0.00443863	1.01	0.420492	0.951	0.000715485	0.924	0.00189091	0.914	0.000163744
Cla97C02G040260.1	leucine aminopeptidase 1-like	--	55.1	0.941	1.055	0.948	1.156		1.057	1.014		0.993	0.837			1.046	0.649179	1.025	0.824097	0.978	0.834055	1.079	0.313627	1.103	0.338607	1.071	0.180998	1.095	0.496664	1.088	0.519153	1.112	0.552123	1.016	0.922681
Cla97C02G040280.1	26S proteasome non-ATPase regulatory subunit 9	--	29.5	1.001	1.132	0.748	0.79	0.78	1.084	1.072	1.131	1.033	1.048	0.917	1.173	1.012	0.991192	1.125	0.0105775	1.136	0.0585954	0.95	0.473026	0.836	0.0612047	1.114	0.0500108	0.98	0.634212	0.785	0.00360463	0.691	0.000579504	0.705	0.000113651
Cla97C02G040330.1	Transmembrane protein	--	47.3	1.237	0.958	0.731	0.726	0.712	1.073	0.919	0.935	1.427	0.928	1.39	0.963	0.653	0.000826029	0.712	0.00012504	0.703	0.00150894	0.629	0.000704464	0.894	0.138484	0.722	0.00771923	1.027	0.649476	0.535	0.000151946	0.761	4.104e-05	0.741	0.0039097
Cla97C02G040350.1	germin-like protein 5-1	--	22.8	1.054	0.763	1.132	1.074	1.109	1.051	1.106	1.096	1.042	0.777	0.915	0.814	0.988	0.832004	0.931	0.368839	0.782	0.00769549	1.091	0.033501	1.395	7.09029e-07	1.08	0.174757	1.382	0.000200996	1.101	0.110077	1.408	0.000154488	1.019	0.437599
Cla97C02G040420.1	40S ribosomal protein S23-1	--	10.9	1.014	1.015	0.911			1.06							0.982		1.023		1.001		0.972		0.971		1.045		1.044		0.898		0.898		0.859
Cla97C02G040430.1	L-cysteine desulfhydrase-like	--	50.9	1.251	1.18	0.635	0.813	0.693	0.937	1.014	0.99	1.083	1.089	1.153	1.118	0.81	0.110776	0.907	0.132869	0.971	0.591893	0.729	0.0282342	0.75	0.0370362	0.843	0.0241482	0.868	0.013181	0.614	0.00417498	0.632	0.00367811	0.728	0.0132827
Cla97C02G040530.1	trafficking protein particle complex subunit 4	--	15.9	1.041	0.977	0.865	0.905	0.938	1.042	1.098	1.018	1.025	0.965	1.127	1.039	0.924	0.118538	0.961	0.285051	0.934	0.140167	0.919	0.174369	0.984	0.744734	0.989	0.787297	1.059	0.145457	0.848	0.0119257	0.908	0.042607	0.858	0.0089975
Cla97C02G040560.1	Neutral/alkaline invertase	--	77.2
Cla97C02G040580.1	Xaa-pro dipeptidase, putative	--	54	1.174	0.976	0.851	0.822	0.914	1.025	1.02	1.02	1.163	0.999	1.062	0.985	0.845	0.00824515	0.886	0.00167857	0.871	0.0136684	0.831	0.0205801	0.955	0.27314	0.902	0.032905	1.035	0.00744125	0.761	0.00363773	0.874	0.0132229	0.844	0.00549708
Cla97C02G040590.1	Importin subunit alpha	--	59.2	0.948	0.954	1.126	0.989	1.119	0.911	1.02	0.979	0.998	0.916	0.981	1.006	1.027	0.606551	0.988	0.691249	0.983	0.591535	1.05	0.39129	1.068	0.260978	0.994	0.862974	1.012	0.802808	1.105	0.0937848	1.124	0.0814603	1.111	0.122099
Cla97C02G040660.1	RNA polymerase II-associated protein 3 isoform X1	--	58.3	1.183	0.999	0.9	1.093		0.855	0.946		1.126	0.835			0.812	0.0321981	0.787	0.020665	0.794	0.128236	0.822	0.0680065	1.034	0.745838	0.78	0.0473147	0.982	0.894659	0.863	0.269607	1.087	0.596504	1.107	0.465828
Cla97C02G040760.1	Lon protease homolog, mitochondrial	--	107.3	1.176	0.769	1.377	1.297	1.191	0.661	0.734	0.765	1.199	0.772	1.245	0.822	0.772	0.106	0.625	1.54548e-05	0.653	9.81627e-05	0.832	0.149203	1.275	0.195271	0.597	0.000372619	0.914	0.133449	1.068	0.230641	1.636	0.000488083	1.789	0.000654222
Cla97C02G040780.1	Antigenic heat-stable 120 kDa protein	--	21	1.082	0.946	0.833	0.931	0.763	1.138	1.018	1.052	1.088	0.977	1.188	0.997	0.859	0.0583791	0.912	0.0710938	0.87	0.014847	0.854	0.114206	0.982	0.772486	0.955	0.36399	1.099	0.0627187	0.753	0.0116244	0.865	0.0683368	0.788	0.0222109
Cla97C02G040810.1	calreticulin	--	49.8	1.877	0.819	0.728	0.69	0.693	0.553	0.561	0.543	1.877	0.858	1.847	0.864	0.375	2.09304e-07	0.375	0.000133332	0.454	1.47751e-06	0.336	4.96941e-06	0.741	0.00189433	0.296	3.78696e-08	0.652	2.44166e-05	0.377	6.94224e-07	0.831	0.00151877	1.274	0.000248069
Cla97C02G040830.1	Universal stress protein A-like protein	--	18.3	0.725	1.276	0.732	0.934	0.853	1.267	1.206	1.195	0.739	1.183	0.83	1.122	1.419	0.0187573	1.58	8.15693e-06	1.561	0.00138458	1.349	0.0284315	0.864	0.141829	1.599	0.000513534	1.024	0.578442	1.098	0.335987	0.703	0.0114648	0.687	0.00658969
Cla97C02G040840.1	GTP-binding protein SAR1A	--	22	0.875	1.06	0.947	0.968		1.037	1.098		0.836	1.026			1.195	0.00604645	1.233	0.00136809	1.219	0.0193954	1.184	0.0333567	0.971	0.576793	1.248	0.0262352	1.023	0.557755	1.119	0.0467661	0.918	0.0489988	0.897	0.0713173
Cla97C02G040930.1	Importin subunit alpha	--	58.2	0.833	0.852	1.407	1.363	1.432	0.902	0.929	0.881	0.833	0.857	0.868	0.892	1.252	0.17817	1.048	0.0641745	1.026	0.26027	1.364	0.0328156	1.329	0.0451179	1.07	0.0300554	1.043	0.118339	1.658	1.4308e-05	1.616	1.94416e-05	1.549	3.1721e-05
Cla97C02G040940.1	syntaxin-43	--	36.6	1.686	0.956	0.642		0.929	0.715		0.779			1.282	1.01	0.565	0.0084794	0.583	0.0222059	0.662	0.102127	0.516	0.0101174	0.78	0.0946443	0.503	0.0420056	0.76	0.03259	0.529	0.107444	0.799	0.326203	1.052	0.873515
Cla97C02G040950.1	pre-mRNA-splicing factor 38	--	48.9	0.85	0.893	1.244	1.103	1.229	1.013	0.985	0.707	1.043	0.869	1.279	0.785	0.928	0.565128	0.828	0.147654	0.803	0.171017	0.99	0.931876	1.233	0.169179	0.853	0.392182	1.062	0.708919	1.127	0.346094	1.404	0.00344995	1.322	0.0753468
Cla97C02G040970.1	TOPLESS-related 3 isoform 1	--	124.7	1.072	0.873	0.962	0.946	0.957	1.031	0.961	0.965	1.152	0.959	1.141	0.925	0.85	0.000191242	0.849	0.00255352	0.819	0.00490985	0.865	0.000467973	1.056	0.0703192	0.879	0.0157054	1.073	0.119712	0.851	0.00226077	1.039	0.231982	0.969	0.2529
Cla97C02G041040.1	60S ribosomal protein L18-3	--	20.9	1.19	0.755	1.235	1.243	1.151	0.761	0.755	0.814	1.134	0.85	1.156	0.807	0.802	0.0916143	0.681	5.00528e-06	0.693	0.000579748	0.856	0.133319	1.235	0.126862	0.67	0.000131273	0.966	0.46167	1.043	0.216673	1.505	0.000635373	1.558	0.000207103
Cla97C02G041070.1	26S protease regulatory subunit 6A homolog	--	47.4	0.899	0.944	1.134	1.13	1.079	0.989	0.997	1.04	0.897	0.944	0.941	0.949	1.121	0.0315792	1.071	0.0318817	1.037	0.082891	1.164	0.00493017	1.122	0.00539156	1.106	0.0104143	1.067	0.0149161	1.221	0.000864296	1.178	0.000526383	1.105	0.0111892
Cla97C02G041170.1	Folate receptor-like protein	--	33.3	1.032	0.961	0.918	1.001	1.007	1.089	1.07	1.025	0.913	1.002	0.911	1.056	1.065	0.12656	1.086	0.068066	1.057	0.316828	1.07	0.176825	1.012	0.790362	1.115	0.070527	1.055	0.175988	1.025	0.648488	0.969	0.480733	0.919	0.0713688
Cla97C02G041180.1	Serine/threonine-protein phosphatase	--	36	0.947	1.044	0.894	0.894	0.92	1.127	1.145	1.165	0.866	1.078	0.911	1.039	1.139	0.0800136	1.211	0.00075524	1.16	0.00622767	1.128	0.0994168	0.972	0.544641	1.262	0.00107743	1.087	0.00506502	0.994	0.85668	0.857	0.000499873	0.788	6.09165e-05
Cla97C02G041200.1	ATP-dependent Clp protease proteolytic subunit	--	35.9	1.399	1.082	0.478	0.424	0.487	1.042	1.053	1.041	1.43	1.093	1.432	1.04	0.605	0.0444627	0.745	1.3409e-07	0.755	7.64712e-05	0.531	0.0114486	0.704	0.0648875	0.736	3.35871e-06	0.975	0.189131	0.326	1.40799e-05	0.432	5.25752e-05	0.443	4.77561e-05
Cla97C02G041230.1	Heavy metal transport/detoxification protein	--	37.5	1.021	0.887	0.982		0.961	1.11		1.091			1.016	0.932	0.976	0.688276	0.987	0.840795	0.893	0.0447991	1.017	0.796764	1.139	0.0860741	1.081	0.0131803	1.21	0.0183302	0.954	0.0507636	1.068	0.133798	0.883	0.0120826
Cla97C02G041260.1	Protease Do-like 14, putative	--	44.3	1.002	1.005	1.024	0.858	0.947	0.993	0.993	0.928	1.144	1.005	1.151	0.974	0.882	0.0113401	0.894	0.0157641	0.905	0.102741	0.871	0.0243884	0.962	0.335433	0.884	0.0732992	0.977	0.386713	0.858	0.0876162	0.948	0.34521	0.971	0.601067
Cla97C02G041270.1	acyl-CoA-binding domain-containing protein 4	--	73.9	1.002	1.089	1.01	0.996	1.037	0.88	0.905	0.823	1.065	1.024	1.067	1.034	0.936	0.24278	0.918	0.11337	1.004	0.888635	0.902	0.0993788	0.898	0.0339057	0.832	0.00621101	0.829	0.00522025	0.971	0.287264	0.967	0.211552	1.167	0.00713369
Cla97C02G041390.1	Lipoxygenase	--	99.8	1.214	1.052	0.792	0.703	0.771	0.926	0.913	0.929	1.305	1.095	1.256	1.049	0.727	0.00515229	0.79	0.000479704	0.847	0.00267713	0.667	0.000150792	0.788	0.00302195	0.733	0.000135915	0.866	0.000638975	0.6	0.000254253	0.709	0.000872546	0.819	0.00526458
Cla97C02G041500.1	Xaa-pro aminopeptidase, putative	--	78.7	0.814	0.998	1.282	1.267	1.006	0.939	1.035	1.227	0.777	0.921	0.9	0.867	1.277	0.0249674	1.202	0.0548616	1.118	0.132573	1.356	0.00410433	1.212	0.0299549	1.285	0.0509816	1.149	0.202198	1.427	0.0174916	1.276	0.0543948	1.111	0.39804
Cla97C02G041610.1	Mitochondrial Rho GTPase	--	71.9	0.833	0.957	1.271	1.287	1.37	0.988	1.007	0.973	0.729	0.947	0.693	0.942	1.44	0.00387863	1.289	0.000314947	1.262	0.0128334	1.529	0.0021173	1.212	0.0353121	1.316	0.00760156	1.043	0.0187683	1.742	0.000726514	1.38	0.000169405	1.323	0.000376504
Cla97C02G041620.1	peroxisomal adenine nucleotide carrier 1-like	--	34.9	0.682	1.047	1.196	1.107	1.177	1.075	1.144	1.034	0.656	1.093	0.709	1.08	1.621	3.44677e-08	1.581	4.46691e-07	1.573	6.18882e-05	1.645	2.61923e-06	1.045	0.245659	1.589	0.000235235	1.01	0.782275	1.7	8.27019e-05	1.081	0.0449925	1.07	0.146723
Cla97C02G041670.1	Mevalonate kinase	--	40.8	0.759	1.036	1.058	1.058	1.069	1.078	1.147	1.139	0.677	1.119	0.755	1.03	1.481	1.49292e-07	1.495	1.29389e-05	1.454	0.00121969	1.495	5.55139e-06	1.028	0.355089	1.535	0.00051938	1.056	0.172242	1.454	0.00055477	1	0.980296	0.947	0.0526378
Cla97C02G041720.1	Alpha crystallin/Hsp20 domain-containing protein	--	43.7	1.469	0.876	0.807			0.848							0.574		0.587		0.596		0.563		0.945		0.577		0.968		0.549		0.921		0.952
Cla97C02G041730.1	signal peptidase complex subunit 3B	--	20.3	1.041	0.99	0.931	0.775	0.84	1.038	0.927	0.905	1.337	0.961	1.271	0.985	0.763	0.00237324	0.796	0.00620645	0.805	0.0512348	0.742	0.00656098	0.922	0.198646	0.787	0.0537624	0.978	0.601996	0.698	0.0184815	0.867	0.0542605	0.887	0.149609
Cla97C02G041780.1	Kunitz trypsin inhibitor 4	--	24.1	0.42	0.549	1.997		1.141	1.034		1.109			0.771	0.979	1.906	0.116786	1.541	0.220833	1.283	0.60719	2.217	0.0522852	1.728	0.129113	1.799	0.174563	1.402	0.323092	2.635	0.142018	2.054	0.214585	1.464	0.347643
Cla97C02G041790.1	Branched-chain-amino-acid aminotransferase-like protein 2	--	62.6	0.868	1.08	1.023	0.972	0.957	1.06	1.049	1.034	0.91	1.078	0.939	1.075	1.144	0.000938155	1.173	4.97576e-05	1.19	0.00159317	1.122	0.00560245	0.943	0.0477149	1.157	0.00365628	0.972	0.0181274	1.086	0.0526129	0.913	0.0106284	0.939	0.0420828
Cla97C02G041810.1	GDSL esterase/lipase	--	41.8	1.659	0.741	0.837	0.751		0.806	0.645		1.846	0.757			0.431	2.22464e-05	0.421	0.000366133	0.427	0.00409257	0.434	0.000810889	1.014	0.918233	0.414	0.018868	0.969	0.766479	0.453	0.00911099	1.06	0.411113	1.094	0.523589
Cla97C02G041820.1	Disease resistance protein family, putative	--	138.5
Cla97C02G041840.1	GDSL esterase/lipase	--	53.1	1.521	0.728	1.059	0.962	1.04	0.692	0.671	0.693	1.613	0.753	1.543	0.725	0.522	0.000134245	0.456	1.77998e-08	0.472	3.90289e-06	0.547	0.00078403	1.16	0.214727	0.44	2.34656e-06	0.932	0.0116025	0.654	0.000246917	1.388	0.000506681	1.489	0.00022184
Cla97C02G041870.1	UPF0603 protein At1g54780, chloroplastic	--	32.3				1.127	1.019		0.967	1.141	0.926	0.981	0.856	0.984	1.163	0.0413115	1.143	0.104793	1.103	0.129188	1.194	0.0532677	1.082	0.269197	1.183	0.212773	1.073	0.504073	1.204	0.101088	1.092	0.226953	1.018	0.855407
Cla97C02G042030.1	DCD (Development and cell death) domain protein	--	82.3	0.87	0.795	1.259	1.309	1.37	1.076	0.982	0.943	0.982	0.726	1	0.725	1.074	0.765925	0.92	0.287818	0.788	0.0111243	1.217	0.0983923	1.545	0.000670846	1.052	0.430919	1.336	0.00428702	1.381	0.00293963	1.753	0.000135818	1.312	0.00406888
Cla97C02G042040.1	Cation-transporting ATPase	--	132.5	1.141	0.882	1.232	1.017	1.105	0.774	0.777	0.779	1.174	0.953	1.186	1.016	0.813	0.00420367	0.74	0.00111491	0.814	0.0082268	0.812	0.0435477	0.997	0.841299	0.666	4.1113e-06	0.817	0.0081057	0.958	0.464193	1.176	0.07977	1.439	0.00288857
Cla97C02G042120.1	protein HASTY 1-like	--	133.2	0.642	0.945	1.485	1.258	1.47	0.929	1.013	0.933	0.779	0.951	0.662	0.936	1.587	0.00472568	1.37	0.000167559	1.36	0.00668227	1.701	0.0069149	1.251	0.0705973	1.38	0.00802274	1.015	0.642895	2.023	0.000937105	1.488	0.00185397	1.465	0.00330301
Cla97C02G042130.1	Kinase family protein	--	62.5	0.847	0.959	1.05		1.021	1.157		1.197			0.903	0.93	1.203	0.055419	1.212	0.13007	1.079	0.162908	1.264	0.0181554	1.171	0.0542034	1.345	0.0145788	1.246	0.0106601	1.183	0.0402611	1.096	0.0474162	0.88	0.0283277
Cla97C02G042140.1	Nucleolar protein nop56, putative	--	61.4	1.697	0.698	0.735	1.243	0.951	0.869	0.9	0.76	1.059	0.798	1.607	0.681	0.583	0.00281877	0.539	0.00144606	0.499	0.0125107	0.625	0.0170696	1.254	0.112196	0.58	0.0287384	1.162	0.10359	0.671	0.132743	1.345	0.158266	1.158	0.473777
Cla97C02G042160.1	Acyltransferase-like protein, chloroplastic	--	78.4	1.095	0.977	1.029	1.054	1.206	0.899	1.112	1.001	0.928	0.905	0.933	0.86	1.02	0.811994	0.973	0.686888	0.928	0.325943	1.066	0.39494	1.149	0.0711131	1.019	0.836869	1.098	0.270855	1.113	0.217673	1.199	0.0429145	1.092	0.320526
Cla97C02G042180.1	WD repeat-containing protein 48	--	83	1	1.03	0.944	1.026	0.983	0.985	0.972	0.985	0.956	1.031	0.968	1.069	1.029	0.268862	1.038	0.159577	1.07	0.0199051	1.008	0.679338	0.942	0.0120982	1.006	0.678755	0.94	0.00895568	1.01	0.748206	0.943	0.09544	1.004	0.903019
Cla97C02G042210.1	Cysteine synthase	--	34.3	0.92	1.047	0.965	0.91	0.971	1.068	1.07	1.035	0.961	1.075	0.906	1.052	1.1	0.0268871	1.139	4.45249e-05	1.139	0.0025759	1.08	0.105131	0.948	0.0963458	1.139	0.00328415	1	0.979731	1.021	0.486098	0.897	0.00788729	0.897	0.00946374
Cla97C02G042270.1	ER membrane protein complex subunit 2	--	33.7	0.926	1.069	1.165	1.13	1.037	0.817	0.816	0.848	0.995	1.033	1.018	1.074	1.02	0.895208	0.962	0.494065	1.081	0.0655141	0.989	0.775969	0.915	0.202676	0.844	0.00566161	0.781	0.000149784	1.134	0.049931	1.049	0.273097	1.343	0.00136913
Cla97C02G042310.1	Ribose 5-phosphate isomerase	--	30.3	1.56	0.966	0.677	0.569	0.647	0.791	0.779	0.801	1.66	0.972	1.555	0.997	0.503	0.000135055	0.556	1.60288e-05	0.615	3.14472e-05	0.446	2.50089e-05	0.726	0.0018549	0.497	6.64635e-06	0.808	7.083e-05	0.396	7.90906e-05	0.645	0.00113335	0.798	0.0124034
Cla97C02G042320.1	PITH domain-containing protein	--	19.4	0.898	1.023	1.042	1.033	1.024	1.067	1.026	1.049	0.901	1.04	0.874	1.029	1.164	2.07604e-08	1.166	3.07126e-06	1.157	0.000173128	1.167	2.4771e-06	1.009	0.384053	1.175	0.000408057	1.016	0.265703	1.159	0.000168621	1.002	0.762054	0.986	0.332249
Cla97C02G042330.1	peptide-N(4)-(N-acetyl-beta- glucosaminyl)asparagine amidase	--	70.4	0.796	0.916	1.453	1.672	1.333	0.897	0.85	1.002	0.66	0.893	0.785	0.88	1.472	0.0437802	1.213	0.00680027	1.2	0.039005	1.608	0.0108025	1.34	0.0705097	1.227	0.0565043	1.022	0.710823	1.989	0.00154278	1.658	0.00171249	1.622	0.00418232
Cla97C02G042370.1	Calcium-binding EF hand family protein	--	36.7	0.844	0.845	1.663	1.269	1.335	0.635	0.946	0.755	0.804	0.981	0.853	0.915	1.245	0.343017	1.015	0.965785	1.096	0.126494	1.32	0.198846	1.204	0.428804	0.934	0.524777	0.852	0.236479	1.706	0.00342306	1.557	0.00946546	1.827	0.0128145
Cla97C02G042380.1	GDP-mannose 3,5-epimerase 2	--	44.2	0.628	0.928	1.178	1.132	1.185	1.296	1.261	1.278	0.694	0.931	0.619	0.934	1.738	8.90452e-05	1.707	0.000354654	1.439	0.00053193	1.888	9.38304e-07	1.312	5.89818e-05	1.976	4.99215e-05	1.373	2.57181e-06	1.801	0.000108758	1.251	0.000102079	0.911	0.00477143
Cla97C02G042400.1	Pentatricopeptide repeat-containing protein	--	67.5	1.381	1.027	0.764	0.791	0.773	0.828	0.834	0.867	1.408	0.967	1.305	1.055	0.644	0.00012512	0.681	0.000115594	0.745	0.00101599	0.593	9.64925e-07	0.796	0.000271825	0.618	5.73178e-05	0.829	0.00318005	0.569	2.27386e-05	0.764	0.00062681	0.921	0.00923511
Cla97C02G042440.1	Aldehyde dehydrogenase 1	--	58.1	0.71	1.001	1.057	1.057	1.065	1.202	1.227	1.214	0.691	0.995	0.712	0.987	1.547	1.00126e-05	1.568	0.000122758	1.412	4.89436e-06	1.614	6.87165e-06	1.143	0.00735941	1.724	1.08609e-06	1.221	1.0072e-05	1.504	2.03644e-06	1.066	0.000185772	0.873	2.97805e-05
Cla97C02G042510.1	Prefoldin subunit 4	--	14.8	0.932	0.785	1.586	1.682	1.716	0.697	0.614	0.71	0.974	0.73	0.839	0.735	1.124	0.905504	0.778	0.00304261	0.82	0.0167751	1.276	0.512651	1.557	0.153128	0.736	0.00854029	0.898	0.100632	1.816	0.000284211	2.215	1.77873e-05	2.466	6.14095e-05
Cla97C02G042520.1	PRA1 family protein	--	23.3	0.851	1.016	1.062			1.07							1.233		1.226		1.194		1.253		1.049		1.257		1.053		1.248		1.045		0.993
Cla97C02G042530.1	Ankyrin repeat family protein	--	50.6	1.013	0.947	0.99	0.969	0.965	0.996	1.04	1.014	0.946	0.985	1.077	0.967	0.974	0.352879	0.98	0.556403	0.955	0.315278	0.984	0.625135	1.03	0.151032	1.005	0.88954	1.052	0.0399958	0.963	0.397355	1.009	0.566162	0.959	0.0469873
Cla97C02G042600.1	RNA-binding KH domain-containing protein	--	67.7	1.21	1.027	0.774	0.712	0.751	0.939	0.972	0.992	1.228	1.008	1.269	0.987	0.734	0.00420481	0.799	1.22375e-05	0.815	0.00035575	0.693	0.0011924	0.85	0.0350102	0.783	0.00033012	0.961	0.110371	0.603	5.67291e-05	0.74	0.000365843	0.771	0.000867125
Cla97C02G042690.1	AT-hook motif nuclear-localized protein 14-like	--	37.2	1.141	1.059	0.811	0.83	0.772	1.018	1.073	1.053	1.065	1.087	1.128	1.083	0.878	0.136783	0.956	0.0595644	0.969	0.238362	0.833	0.0241778	0.86	0.0458474	0.943	0.0903291	0.974	0.198135	0.724	0.000430472	0.747	0.000217515	0.767	0.000549379
Cla97C02G042730.1	Activating signal cointegrator 1	--	34.2	1.027	0.943	0.976		1.263	1.054		1.094			0.913	0.73	1.041	0.844606	0.985	0.86555	0.862	0.387176	1.131	0.247168	1.311	0.0715616	1.107	0.235783	1.284	0.184348	1.154	0.43618	1.338	0.250003	1.042	0.821652
Cla97C02G042740.1	L-allo-threonine aldolase-related family protein	--	38.4	0.808	1.124	0.95	0.943	0.926	1.115	1.139	1.123	0.706	1.134	0.841	1.055	1.346	0.000546112	1.42	3.73765e-05	1.407	0.00396963	1.315	0.00543302	0.935	0.173114	1.434	0.00242481	1.019	0.452488	1.197	0.0269352	0.851	0.00255931	0.835	5.19541e-05
Cla97C02G042770.1	Biotin carboxyl carrier protein of acetyl-CoA carboxylase	--	29.5	0.983	1.001	0.857	0.951	0.99	1.137	1.155	1.035	0.889	1.026	0.926	1.049	1.096	0.140874	1.144	0.0120083	1.099	0.0413298	1.095	0.259105	0.996	0.893192	1.189	0.0184374	1.082	0.103235	1	0.985934	0.91	0.099251	0.841	0.0340922
Cla97C02G042820.1	Aldehyde dehydrogenase	--	54.6	1.472	0.979	0.737	0.884	0.951	0.757	0.823	0.88	1.221	0.988	1.089	0.919	0.698	0.00102878	0.707	0.0047357	0.763	0.0441278	0.665	0.00172998	0.872	0.053318	0.65	0.01238	0.852	0.0305548	0.68	0.0297941	0.891	0.203063	1.046	0.665176
Cla97C02G042860.1	Transmembrane protein	--	59.4	1.612	0.964	0.668	0.544		0.755	0.652		1.943	0.861			0.417	0.00143671	0.455	0.00461311	0.513	0.0259679	0.368	0.00100562	0.718	0.0346661	0.396	0.0160726	0.771	0.106006	0.341	0.0162028	0.664	0.071942	0.861	0.352119
Cla97C02G042880.1	Methyltransferase-related family protein	--	38	0.761	0.926	1.239	1.284	1.179	1.074	1.039	0.952	0.779	0.898	0.825	1.044	1.358	0.00306251	1.254	0.00195565	1.213	0.0210288	1.431	0.00149342	1.18	0.0664935	1.296	0.00392845	1.069	0.313129	1.565	0.000201873	1.291	0.00793075	1.208	0.0122428
Cla97C02G042900.1	large proline-rich protein bag6-like isoform X2	--	75.7	1.535	0.922	0.684	0.35	0.517	0.859	0.666	0.754	1.993	0.949	1.711	1.018	0.427	0.00155389	0.493	0.000287749	0.551	0.00190543	0.366	0.00120856	0.663	0.0529875	0.435	0.0013985	0.789	0.0378735	0.296	0.00391652	0.537	0.0286247	0.681	0.115646
Cla97C02G042920.1	Elongation factor EF-Tu-like protein	--	124.3	1.13	0.923	1.003	0.99		0.945	0.873		1.267	0.87			0.779	0.00319078	0.753	0.00376614	0.748	0.0462085	0.795	0.0174229	1.063	0.301058	0.758	0.0582446	1.014	0.810436	0.831	0.08642	1.112	0.0725943	1.096	0.147381
Cla97C02G042980.1	Diacylglycerol kinase	--	57.7	1.128	1.13	0.769	0.785	0.729	1.009	0.99	0.938	1.087	0.975	1.159	1.157	0.838	0.088469	0.919	0.136531	0.967	0.557469	0.774	0.00498815	0.8	0.0417341	0.87	0.00840376	0.9	0.150718	0.677	0.000171829	0.7	0.00360704	0.777	0.00125476
Cla97C02G042990.1	vesicle-associated protein 4-2-like	--	29.5	1.288	0.881	0.871			0.961							0.702		0.715		0.684		0.711		1.04		0.746		1.091		0.676		0.989		0.906
Cla97C02G043090.1	oral cancer-overexpressed protein 1-like	--	15.8	0.691	0.978	1.186	1.148	1.096	1.146	1.033	0.978	0.828	0.99	0.916	1.011	1.31	0.00135699	1.26	0.00830574	1.223	0.0661707	1.353	0.00312044	1.106	0.0618389	1.297	0.0492524	1.06	0.304004	1.409	0.0151487	1.151	0.00482622	1.086	0.177934
Cla97C02G043110.1	formimidoyltransferase-cyclodeaminase-like	--	16.4				1.05			0.981		1.007	0.961			0.99		0.964		0.954		1.008		1.057		0.974		1.021		1.043		1.093		1.07
Cla97C02G043120.1	glutamate formimidoyltransferase-like	--	36				0.875			0.994		0.957	1.175			1.06		1.133		1.228		0.976		0.795		1.039		0.846		0.914		0.745		0.88
Cla97C02G043280.1	protochlorophyllide reductase, chloroplastic	--	42.9	1.037	0.923	0.913	1.014	0.944	1.127	1	1.04	1.093	0.882	1.119	0.897	0.897	0.0482725	0.903	0.118188	0.832	0.00213806	0.929	0.151482	1.117	0.0469369	0.975	0.562995	1.172	0.0137579	0.884	0.031534	1.063	0.14995	0.907	0.105079
Cla97C02G043300.1	Clathrin light chain	--	46.9	1.208	1.005	0.964	0.913	0.982	0.823	0.814	0.873	1.199	1.073	1.112	1.033	0.803	0.0042306	0.799	0.00484669	0.884	0.0195089	0.763	0.000979845	0.863	0.0180738	0.713	0.00059197	0.807	0.00173872	0.812	0.00377285	0.919	0.0431803	1.139	0.0134366
Cla97C02G043390.1	Riboflavin synthase	--	30.7	1.015	0.993	0.932	0.969	0.905	1.049	0.94	1.09	1.326	0.911	1.07	0.936	0.853	0.0218125	0.868	0.0842724	0.833	0.107459	0.863	0.0768049	1.036	0.492024	0.903	0.353491	1.084	0.195025	0.823	0.0880968	0.988	0.733174	0.911	0.13339
Cla97C02G043400.1	callose synthase 12-like	--	205.6	0.941	0.805	1.39	1.047		0.865	1.08		0.911	0.962			1.107	0.573456	1.002	0.969616	0.954	0.631154	1.183	0.352983	1.24	0.25985	1.05	0.738487	1.101	0.57761	1.316	0.204655	1.379	0.200134	1.253	0.343297
Cla97C02G043440.1	Protein kinase-like protein	--	80.4	0.919	0.948	1.035			1.099							1.118		1.114		1.032		1.161		1.126		1.196		1.159		1.126		1.092		0.942
Cla97C02G043570.1	Tyrosine aminotransferase	--	47.1	1.513	1.067	0.608	0.75	0.578	0.789	0.784	0.815	1.341	1.088	1.62	1.057	0.561	0.00181398	0.626	0.00113945	0.718	0.00419437	0.483	0.000117891	0.673	0.00256297	0.534	0.000381095	0.743	3.58403e-05	0.433	0.000974084	0.603	0.00307425	0.811	0.0551969
Cla97C02G043620.1	Protein kinase, putative	--	89.7	1.124	0.911	0.971	1.007	0.967	0.971	0.947	0.979	1.193	0.822	1.211	0.758	0.787	0.00179284	0.764	0.00348409	0.706	0.00375533	0.828	2.33613e-05	1.173	0.00316548	0.821	0.00138346	1.163	0.0468668	0.835	0.00232412	1.182	0.0359557	1.017	0.3722
Cla97C02G043660.1	plant cysteine oxidase 5-like isoform X1	--	27.1	1.076	0.864	1.033			1.027							0.906		0.879		0.803		0.957		1.192		0.954		1.189		0.96		1.196		1.006
Cla97C02G043670.1	multiprotein-bridging factor 1b	--	15.5	1	1.279	0.762	0.637	0.742	0.998	1.116	1.053	1.046	1.252	1.054	1.107	0.962	0.672014	1.098	0.172185	1.174	0.0298106	0.856	0.116571	0.73	0.0149569	1.022	0.599609	0.871	0.0677528	0.691	0.00304463	0.589	0.00177139	0.676	0.00364684
Cla97C02G043720.1	adaptin ear-binding coat-associated protein 2	--	32.5	0.803	0.91	1.271	1.346	1.246	0.985	1.027	1.057	0.749	0.913	0.774	0.903	1.384	0.00715125	1.246	0.00144952	1.172	0.00145092	1.49	0.000396995	1.271	0.00710333	1.319	0.000642975	1.126	0.0046961	1.661	7.82086e-05	1.417	0.000118394	1.259	0.00174161
Cla97C02G043810.1	DNA ligase 1	--	94.4	1.257	0.803	0.967	1.19	1.244	0.973	0.758	0.917	1.383	0.669	1.401	0.569	0.667	0.0186613	0.58	0.00243551	0.505	0.00276921	0.748	0.0291596	1.482	0.0176777	0.655	0.00668539	1.297	0.101204	0.842	0.105041	1.666	0.0151226	1.284	0.0819714
Cla97C02G043820.1	Sugar transporter, putative	--	58.9	0.96	0.985	1.001	0.892	1.031	1.055	1.12	1.069	0.993	0.995	0.955	0.945	1.042	0.358115	1.061	0.176158	1.006	0.788261	1.061	0.271265	1.054	0.323109	1.116	0.00754116	1.109	0.0126148	1.006	0.939385	1	0.967698	0.901	0.0918309
Cla97C02G043850.1	Nucleobase-ascorbate transporter 1	--	57.2	1.289	0.967	0.867			0.876							0.701		0.715		0.75		0.676		0.901		0.68		0.906		0.673		0.897		0.99
Cla97C02G043860.1	AUGMIN subunit 2	--	33.4	1.398	0.942	0.799	0.713	0.771	0.861	0.815	0.876	1.558	0.913	1.417	0.936	0.581	3.3048e-06	0.611	5.38736e-06	0.638	0.000224621	0.553	7.09505e-06	0.866	0.0149393	0.584	0.000184818	0.914	0.0193681	0.522	0.000170657	0.818	0.00445879	0.895	0.0489562
Cla97C02G043880.1	Small ubiquitin-related modifier	--	11.4	0.943	1.372	0.707	0.733	0.775	0.979	1.052	1.145	0.987	1.228	0.888	1.191	1.086	0.700634	1.236	0.0261917	1.345	0.00497994	0.957	0.518157	0.711	0.00714824	1.127	0.0959988	0.838	0.0469238	0.786	0.00407413	0.584	0.000448794	0.697	0.00240182
Cla97C02G043890.1	1-aminocyclopropane-1-carboxylate oxidase	--	35.8	1.847	1.258	0.324	0.642	0.508	0.571	0.563	0.679	1.645	1.151	1.622	1.229	0.451	0.00926732	0.533	0.00659834	0.711	0.00227854	0.321	0.000174257	0.452	0.00132475	0.355	0.000141158	0.498	0.000444743	0.288	0.00333546	0.405	0.00965927	0.813	0.312645
Cla97C02G043930.1	zinc finger CCCH domain-containing protein 3-like	--	47.5	1.21	1.456	0.528	0.298	0.401	0.794	0.735	0.809	1.381	1.601	1.36	1.43	0.679	0.164375	0.864	0.244861	1.136	0.0791116	0.451	0.0102917	0.397	0.00517466	0.592	0.000508037	0.521	0.000140746	0.311	0.00217716	0.273	0.00143495	0.525	0.0161413
Cla97C02G043970.1	protein disulfide isomerase-like 2-3	--	47.8	0.871	0.92	1.387	1.403	1.331	0.857	0.838	0.854	0.841	0.922	0.829	0.935	1.239	0.178976	1.048	0.102058	1.093	0.00458746	1.312	0.0733074	1.201	0.211154	1.003	0.84844	0.918	0.0005729	1.622	2.40608e-05	1.484	1.94022e-05	1.617	1.03612e-05
Cla97C02G043980.1	centromere/kinetochore protein zw10 homolog	--	86.6	1.21	0.787	1.287	1.577	0.944	0.716	0.703	1.233	0.927	0.793	0.866	0.957	0.999	0.876993	0.864	0.315977	0.845	0.249537	1.076	0.85891	1.273	0.354564	0.883	0.517584	1.045	0.950851	1.268	0.278602	1.501	0.0748833	1.436	0.188239
Cla97C02G044030.1	3-oxoacyl-[acyl-carrier-protein] synthase	--	50.2	0.87	0.976	1.067	1.074	1.157	1.086	1.102	1.071	0.736	0.971	0.795	0.977	1.316	0.000104178	1.288	0.00112519	1.218	0.0145843	1.365	5.79204e-05	1.121	0.000425735	1.357	0.00328696	1.115	0.000213361	1.374	0.00435231	1.128	0.0100615	1.012	0.70003
Cla97C02G044070.1	Citrate synthase	--	57.6	0.628	0.929	1.439	1.428	1.378	0.991	0.943	0.956	0.668	0.932	0.722	0.925	1.639	0.00303342	1.406	1.01538e-05	1.381	0.00131115	1.768	0.000811887	1.281	0.0456544	1.432	0.00110508	1.037	0.0716213	2.104	6.21783e-05	1.524	6.34425e-06	1.469	4.25456e-05
Cla97C02G044080.1	Ubiquinone biosynthesis O-methyltransferase, mitochondrial	--	35.9	1.221	1.025	0.713			1.041							0.759		0.846		0.839		0.718		0.856		0.853		1.016		0.584		0.696		0.685
Cla97C02G044110.1	Serine/threonine-protein phosphatase	--	60.8	1.199	1.066	0.803	0.825	0.865	0.931	0.982	1.044	1.082	1.111	1.014	1.076	0.88	0.118944	0.942	0.28277	0.987	0.843704	0.827	0.0275554	0.838	0.00648215	0.897	0.14389	0.909	0.0528386	0.757	0.00657704	0.766	0.000444912	0.843	0.0126941
Cla97C02G044120.1	elongation factor 2	--	122	0.788	0.787	1.595	1.444	1.338	0.78	0.92	0.832	0.818	0.847	0.867	0.863	1.268	0.266387	1.017	0.710256	1.01	0.819273	1.397	0.0665367	1.383	0.0734086	1.024	0.711612	1.014	0.83482	1.77	0.000603428	1.753	0.000651626	1.729	0.00144354
Cla97C02G044130.1	Protein kinase, putative	--	51.9	1.198	0.964	0.926	0.756		0.912	0.844		1.479	0.921			0.663	0.00254805	0.68	0.00763687	0.704	0.0851098	0.642	0.00971151	0.912	0.251319	0.656	0.0654708	0.932	0.253309	0.628	0.0865184	0.892	0.371408	0.958	0.704794
Cla97C02G044150.1	HVA22-like protein	--	21.2	1.463	0.911	0.704	0.548	0.824	0.922	0.782	0.927	1.752	0.918	1.369	0.88	0.539	0.000220485	0.582	5.49937e-05	0.591	0.00224289	0.513	0.00112045	0.869	0.229378	0.574	0.00393288	0.971	0.605286	0.453	0.00460257	0.766	0.0792073	0.789	0.132118
Cla97C02G044200.1	peroxisomal and mitochondrial division factor 2	--	37.4	1.107	0.93	1.113	1.253	1.161	0.839	0.809	0.814	1.069	0.931	1.077	0.899	0.897	0.239212	0.803	0.00018731	0.848	0.00046382	0.921	0.280271	1.085	0.465974	0.757	5.5915e-05	0.892	0.00207152	1.084	0.0926464	1.278	0.00260413	1.433	0.000599983
Cla97C02G044300.1	conserved oligomeric Golgi complex subunit 5	--	92.2	0.925	1.125	1.069	1.073	1.05	0.832	0.86	0.821	0.936	1.179	0.939	1.167	1.092	0.385929	1.069	0.498298	1.24	0.000136673	1.019	0.842173	0.822	0.0119797	0.898	0.00173203	0.724	8.30594e-05	1.14	8.54613e-05	0.92	0.00601122	1.27	9.83874e-05
Cla97C02G044330.1	elongation factor 2	--	94	0.851	0.852	1.408	1.488	1.441	0.867	0.896	0.89	0.847	0.839	0.852	0.849	1.246	0.247465	1.018	0.303328	0.996	0.472805	1.371	0.0489539	1.376	0.0468535	1.04	0.0179328	1.044	0.0171336	1.701	5.0747e-06	1.707	5.64633e-06	1.635	1.3025e-05
Cla97C02G044340.1	post-GPI attachment to proteins factor 3	--	40.1	1.389	1.096	0.589	0.582	0.673	0.926	0.93	0.935	1.364	1.124	1.276	1.116	0.659	0.0192834	0.76	0.000649161	0.828	0.00218871	0.575	0.00137837	0.695	0.00970157	0.693	0.000145884	0.837	2.41177e-05	0.458	0.000124213	0.553	0.000227263	0.661	0.000868567
Cla97C02G044410.1	Molybdenum cofactor sulfurase	--	91.8	0.901	0.897	1.196			1.006							1.147		1.056		0.996		1.222		1.227		1.117		1.122		1.327		1.333		1.189
Cla97C02G044510.1	Ubiquitin-related protein 2	--	17.2	1.042	0.957	0.912	0.963		1.038	1.011		1.02	1.003			0.951	0.197154	0.972	0.33585	0.951	0.186811	0.952	0.304861	1.001	0.998623	0.994	0.743843	1.045	0.239439	0.909	0.0824352	0.957	0.34179	0.915	0.0985529
Cla97C02G044570.1	Kinase family protein	--	132.7	0.923	0.925	0.924	0.895	0.724	1.184	1.187	1.269	0.879	0.942	0.978	0.96	1.08	0.556271	1.163	0.0642253	1.017	0.618461	1.112	0.384962	1.094	0.465869	1.309	0.00213547	1.288	0.000550759	0.915	0.318892	0.9	0.222729	0.699	0.0103635
Cla97C02G044610.1	Phosphoglycerate kinase	--	50.7	0.876	0.908	1.151	1.194	1.157	1.065	1.022	1.043	0.921	0.897	0.893	0.897	1.157	0.066879	1.084	0.0719174	1.004	0.774254	1.233	0.00023712	1.227	0.000488464	1.164	0.00129258	1.158	0.000306625	1.302	0.000141889	1.296	2.86031e-05	1.119	0.00244407
Cla97C02G044620.1	Glyceraldehyde-3-phosphate dehydrogenase	--	45	0.944	1.034	0.989	0.95	0.954	1.007	1.061	1.008	0.961	1.019	1.007	1.037	1.037	0.168654	1.059	0.0131624	1.061	0.040648	1.025	0.407319	0.966	0.19517	1.056	0.101132	0.995	0.803323	0.993	0.797494	0.936	0.00891097	0.941	0.0463133
Cla97C02G044670.1	Aldehyde dehydrogenase	--	57.9	0.816	1.029	1.08	1.115	1.094	1.06	1.067	1.064	0.754	1.056	0.813	1.031	1.342	4.91952e-08	1.323	1.79586e-06	1.308	0.000577086	1.36	1.39556e-06	1.04	0.0192291	1.339	0.000345504	1.024	0.0492439	1.38	0.000295571	1.056	0.0122892	1.031	0.0332255
Cla97C02G044700.1	Ferrochelatase	--	58.9	0.984	1.013	1.037	1.069	1.11	0.966	1.006	0.963	0.944	0.981	0.967	0.961	1.048	0.162996	1.017	0.319024	1.021	0.353832	1.062	0.131366	1.041	0.306829	1.014	0.501323	0.993	0.761773	1.111	0.0104251	1.088	0.0276037	1.096	0.0195703
Cla97C02G044710.1	Glutamine amidotransferase subunit pdxT	--	15.5	1.145	1.018	0.768	0.729	0.92	1.068	1.182	1.126	0.979	1.11	0.971	0.983	0.959	0.635443	1.048	0.402258	1.005	0.921678	0.936	0.546125	0.931	0.504973	1.091	0.21909	1.085	0.151788	0.781	0.0480542	0.777	0.0318619	0.716	0.0114039
Cla97C02G044780.1	UPF0678 fatty acid-binding protein-like protein	--	17.9	0.695	0.836	1.281	1.235		1.187	1.099		0.655	1.011			1.642	0.00635558	1.531	0.0217556	1.368	0.0898006	1.779	0.000395447	1.3	0.0253764	1.693	0.00841594	1.238	0.168556	1.864	0.0031117	1.362	0.0835513	1.101	0.152074
Cla97C02G044810.1	Acid phosphatase/vanadium-dependent haloperoxidase-related protein	--	29.4
Cla97C02G044830.1	CBS domain	--	30.4	1.321	1.225	0.47	0.366	0.458	1.027	1.094	1.02	1.318	1.275	1.359	1.228	0.681	0.137137	0.859	0.0105912	0.932	0.0126266	0.555	0.019412	0.595	0.0285013	0.786	0.00058104	0.843	0.00264222	0.324	0.00014388	0.347	0.000188835	0.412	0.000413859
Cla97C02G044840.1	transmembrane protein 56-B	--	34.3	1.058	0.991	0.893		0.903	1.059		0.967			1.07	1.06	0.92	0.173931	0.958	0.281982	0.964	0.387377	0.898	0.135769	0.932	0.30972	0.952	0.387815	0.988	0.842794	0.844	0.00217572	0.876	0.0605814	0.886	0.120778
Cla97C02G044850.1	calcium uniporter protein 6, mitochondrial-like	--	41.6	0.895	1.008	1.206	1.461		0.89	0.979		0.657	0.904			1.385	0.0922053	1.218	0.118802	1.232	0.313147	1.461	0.122884	1.186	0.415409	1.204	0.348153	0.978	0.786161	1.718	0.0945684	1.395	0.0960433	1.427	0.0813805
Cla97C02G044860.1	Conserved hypothetical plastid protein Ycf54	--	25.3	1.205	0.928	0.865	0.837	0.814	1.002	1.006	0.962	1.423	0.733	1.34	0.884	0.675	0.000150488	0.695	0.00214076	0.641	0.00675458	0.691	0.000714296	1.078	0.333219	0.748	0.00475689	1.167	0.0955366	0.634	0.000930089	0.989	0.932166	0.847	0.00184229
Cla97C02G044880.1	ABC transporter family protein	--	83.3	0.861	0.809	1.447	1.354	1.272	0.883	0.816	0.929	0.97	0.86	0.857	0.942	1.155	0.399825	0.975	0.59526	0.971	0.65011	1.246	0.117512	1.283	0.0820795	0.978	0.707436	1.007	0.909482	1.515	0.00164281	1.56	0.00152821	1.55	0.00116771
Cla97C02G044890.1	Heat-inducible transcription repressor	--	48.6	0.814	1.046	0.967	0.6	0.519	1.267	1.285	1.28	0.912	1.185	0.903	1.373	1.207	0.522046	1.414	0.000772943	1.371	0.023055	1.126	0.827137	0.821	0.341325	1.458	0.000495365	1.063	0.439452	0.793	0.235968	0.579	0.0471854	0.544	0.0265491
Cla97C02G044940.1	26S protease regulatory subunit 6B homolog	--	46.9	1	1.05	0.745	0.747	0.847	1.149	1.184	1.119	1.019	1.125	1.018	1.089	0.994	0.854374	1.106	0.00552282	1.075	0.0262744	0.953	0.486115	0.887	0.185112	1.137	0.00183446	1.058	0.0947718	0.77	0.00355201	0.717	0.00202189	0.678	0.000998362
Cla97C02G044950.1	Cytochrome P450 family cinnamate 4-hydroxylase	--	57.9	0.976	1.17	0.858	0.621		0.888	0.599		1.634	1.146			0.675	0.160607	0.729	0.322737	0.887	0.768634	0.568	0.0687578	0.64	0.0416143	0.57	0.232508	0.642	0.143664	0.567	0.213304	0.639	0.10429	0.995	0.997638
Cla97C02G045070.1	Peroxidase	--	35.3	1.379	1.087	0.728	0.792	0.629	0.87	0.918	0.871	1.303	0.993	1.531	1.018	0.626	0.00111007	0.683	0.000478682	0.735	0.00491454	0.571	0.000402224	0.776	0.0192361	0.631	0.000813606	0.858	0.00915818	0.51	0.00119749	0.694	0.00700586	0.808	0.0355558
Cla97C02G045110.1	biogenesis of lysosome-related organelles complex 1 subunit 1	--	17.2	1.506	0.915	0.629			0.951							0.552		0.62		0.608		0.525		0.863		0.631		1.039		0.418		0.687		0.661
Cla97C02G045240.1	GDSL esterase/lipase family	--	136.5	0.824	0.963	1.36	1.483	1.43	0.821	0.744	0.789	0.9	0.95	0.813	0.94	1.246	0.264004	1.026	0.761593	1.125	0.0222379	1.306	0.160954	1.161	0.469829	0.928	0.156318	0.825	0.00280144	1.684	0.000210982	1.498	0.000101634	1.815	9.68296e-05
Cla97C02G045300.1	UDP-glycosyltransferase 1	--	50.5	1.153	0.992	0.845	0.803	0.721	0.985	0.964	0.892	1.072	1.039	1.273	1.114	0.796	0.0212292	0.856	0.0256145	0.899	0.155651	0.745	0.00626018	0.828	0.0341602	0.812	0.023857	0.903	0.0882718	0.677	0.00468379	0.753	0.00786144	0.834	0.0302562
Cla97C02G045340.1	ubiquitin-activating enzyme E1 1	--	129.7	1.053	1.027	1.16	1.169	1.14	0.771	0.783	0.777	1.026	1.036	1.031	1.028	0.953	0.572685	0.872	0.0671187	0.994	0.511532	0.932	0.361638	0.938	0.391527	0.75	6.00829e-06	0.754	7.13616e-07	1.115	0.000556402	1.122	0.000129672	1.488	1.34917e-06
Cla97C02G045440.1	6-phosphofructo-2-kinase/fructose-2, 6-bisphosphatase	--	83.9	1.036	0.886	0.948	1.13	1.034	1.13	1.061	1.039	0.926	0.859	1.078	0.868	0.982	0.76285	0.961	0.589959	0.86	0.0323075	1.043	0.417234	1.214	0.00188674	1.062	0.299105	1.236	0.00139963	1.024	0.753806	1.191	0.0287066	0.963	0.527423
Cla97C02G045480.1	internal alternative NAD(P)H-ubiquinone oxidoreductase A1, mitochondrial	--	55.2	1.137	1.01	0.838		0.981	1.015		1.039			0.895	1.085	0.979	0.849328	1.021	0.740453	1.031	0.794807	0.953	0.689114	0.924	0.34384	1.011	0.895636	0.98	0.661099	0.895	0.534065	0.868	0.238622	0.886	0.258326
Cla97C02G045530.1	30S ribosomal protein S18, chloroplastic	--	30.4	1.196	1.039	0.727	0.692	0.713	1.038	1.011	0.974	1.208	1.104	1.253	1.06	0.762	0.0313099	0.851	0.000546131	0.876	0.00432951	0.705	0.0051995	0.805	0.0311153	0.827	0.0012102	0.944	0.0873593	0.583	1.15698e-05	0.666	5.89806e-05	0.705	0.000117283
Cla97C02G045540.1	Pyridoxal biosynthesis protein PDX1-like protein	--	33.4	0.981	0.751	1.144	1.279	1.286	1.149	1.153	1.108	0.823	0.759	0.84	0.778	1.186	0.295726	1.078	0.599564	0.865	0.0660924	1.346	0.00073269	1.556	8.59362e-06	1.29	0.0106232	1.49	1.72662e-05	1.403	0.00720458	1.621	0.000260317	1.088	0.108524
Cla97C02G045550.1	Peptidyl-prolyl cis-trans isomerase	--	22	1.121	1.097	0.796	0.82	0.863	0.953	0.979	0.936	1.105	1.084	1.131	1.057	0.852	0.00293414	0.909	0.0175504	0.965	0.0483827	0.796	0.000982103	0.826	0.00188889	0.854	0.000430001	0.886	0.00205059	0.738	0.000245551	0.766	0.000504343	0.864	0.00562024
Cla97C02G045600.1	non-specific phospholipase C1	--	60.2	0.785	0.998	1.211	1.046		1.005	0.965		1.11	0.879			1.074	0.500141	1.015	0.817867	0.991	0.987086	1.115	0.405367	1.126	0.235334	1.04	0.78788	1.05	0.530189	1.191	0.424694	1.202	0.198528	1.146	0.221002
Cla97C02G045620.1	zinc finger CCCH domain-containing protein 25	--	46.5	1.068	0.923	1.016	0.87		0.993	1.004		1.179	0.947			0.853	0.0194337	0.86	0.0243199	0.832	0.0701739	0.864	0.0774639	1.038	0.550776	0.889	0.143494	1.068	0.0422534	0.839	0.194339	1.009	0.949728	0.944	0.519965
Cla97C02G045640.1	pleckstrin homology domain-containing protein 1	--	17.2	0.932	1.022	0.968	0.984	1.031	1.078	1.235	0.995	0.756	1.025	0.9	1.057	1.21	0.00548041	1.239	0.01085	1.199	0.047281	1.215	0.0247518	1.013	0.861395	1.278	0.0531493	1.066	0.403176	1.153	0.0966624	0.961	0.139609	0.902	0.204267
Cla97C02G045750.1	acyl-coenzyme A thioesterase 13-like	--	16.9	0.718	1.065	1.085	1.05	1.015	1.132	1.221	1.205	0.729	1	0.706	1.018	1.516	2.87684e-06	1.542	3.06943e-05	1.432	6.75882e-05	1.558	1.06758e-05	1.088	0.117601	1.653	3.69846e-05	1.154	0.0087707	1.463	5.85407e-05	1.022	0.46877	0.885	0.0158693
Cla97C02G045770.1	Alpha-1,4 glucan phosphorylase	--	95.5	0.662	1.04	1.519	1.581	1.42	0.781	0.722	0.799	0.687	1.02	0.681	1.018	1.626	0.0296297	1.325	0.00922142	1.516	5.84636e-06	1.68	0.0286725	1.108	0.77493	1.134	0.0187095	0.748	0.000754029	2.227	1.77847e-05	1.468	0.000280875	1.964	0.000104255
Cla97C02G045800.1	Proliferating cell nuclear antigen	--	29.5	1.345	0.978	0.809	0.89	0.835	0.877	0.962	0.913	1.151	0.953	1.285	1.032	0.727	0.000118876	0.756	0.000457238	0.784	0.00950082	0.699	0.000140953	0.892	0.0238863	0.728	0.00407948	0.929	0.106037	0.67	0.00180145	0.855	0.0128172	0.921	0.10027
Cla97C02G045810.1	neutral ceramidase-like	--	86.4	1.016	1.026	0.907	0.916	0.866	0.948	0.938	0.983	1.023	1.091	1.081	1.069	0.934	0.170643	0.97	0.454219	1.021	0.475243	0.891	0.00500216	0.872	0.00189645	0.92	0.025923	0.901	0.0103593	0.862	0.00474624	0.844	0.00247128	0.937	0.0441067
Cla97C02G045820.1	28S ribosomal S34 protein	--	16	1.432	0.893	0.761	0.742	0.724	0.914	0.886	1.002	1.463	0.909	1.335	0.939	0.612	3.48431e-05	0.655	3.63039e-06	0.648	0.000158129	0.594	6.4518e-05	0.917	0.149365	0.662	0.000865708	1.022	0.627659	0.526	3.30252e-05	0.812	0.000542171	0.795	0.00449329
Cla97C02G045830.1	Kinase family protein	--	54.4	1.075	0.948	0.933	0.944	0.899	0.979	0.985	1.034	1.085	0.977	1.035	0.991	0.907	0.0030238	0.926	0.00507078	0.913	0.00937942	0.904	0.0126489	0.99	0.732734	0.938	0.047357	1.028	0.271905	0.869	0.00241771	0.952	0.0666961	0.926	0.0276818
Cla97C02G045860.1	Ras-related protein, expressed	--	24	1.061	1.024	0.884	0.729	0.829	1.031	1.057	1.07	1.279	0.935	1.133	0.968	0.818	0.0310048	0.876	0.0288387	0.843	0.0500866	0.806	0.061273	0.957	0.589724	0.909	0.173962	1.079	0.0557399	0.703	0.011056	0.834	0.0425892	0.773	0.0107583
Cla97C02G045870.1	Myosin heavy chain-related family protein	--	48.9	1.073	0.988	1.028		0.95	0.911		0.89			1.202	0.959	0.839	0.0101787	0.824	0.017871	0.856	0.119454	0.831	0.0344398	0.97	0.551866	0.792	0.0570566	0.925	0.0542131	0.869	0.18193	1.016	0.754115	1.098	0.152151
Cla97C02G045890.1	transcription initiation factor IIA subunit 1	--	43.5	1.233	1.117	0.623	0.635	0.668	1.028	0.961	0.913	1.524	1.014	1.412	1.007	0.637	0.00773357	0.724	0.00082348	0.753	0.0161767	0.579	0.0015056	0.769	0.0283796	0.696	0.00709674	0.925	0.178139	0.462	0.000298773	0.614	0.000245455	0.664	0.000522794
Cla97C02G045970.1	pumilio homolog 1-like	--	112.4	1.063	1.041	0.81	0.91	0.798	1.053	1.073	1.037	1.066	1.034	1.009	1.027	0.933	0.31002	0.998	0.921138	0.989	0.572189	0.905	0.113983	0.916	0.142169	1.008	0.709906	1.02	0.141739	0.802	0.00803308	0.812	0.00726366	0.796	0.00575709
Cla97C02G046000.1	ATP-dependent zinc metalloprotease FTSH 10	--	90.2	1.103	0.958	1.016	0.987	0.992	0.901	0.953	0.979	1.134	0.848	1.099	0.926	0.855	0.000900682	0.834	0.000707578	0.819	0.00594519	0.874	0.00118733	1.067	0.101666	0.849	0.0034148	1.037	0.445675	0.898	0.0012712	1.096	0.0675686	1.057	0.0973683
Cla97C02G046020.1	scarecrow-like protein 34	--	88.1	0.89	0.883	1.254	1.138		0.973	0.955		0.943	0.921			1.114	0.364272	1.018	0.656882	0.984	0.702795	1.178	0.186384	1.197	0.15235	1.052	0.235935	1.069	0.101624	1.305	0.0424466	1.326	0.033633	1.241	0.0491979
Cla97C02G046060.1	expansin-A4	--	28.5	2.181	0.741	0.465			0.613							0.278		0.31		0.34		0.247		0.727		0.281		0.827		0.213		0.628		0.759
Cla97C02G046130.1	Triosephosphate isomerase	--	30.2	1.006	1.021	0.939	0.949	0.897	1.058	1.018	1.06	0.994	1.022	1.001	1.007	0.996	0.886838	1.031	0.055534	1.016	0.0519293	0.987	0.607737	0.971	0.316268	1.045	0.0323492	1.028	0.119636	0.928	0.0131457	0.913	0.00706905	0.888	0.00544724
Cla97C02G046270.1	Dessication-induced 1VOC superfamily protein	--	15.8	1.246	1.108	0.77	0.797	0.801	0.875	0.835	0.835	1.209	1.158	1.2	1.165	0.761	0.018976	0.818	0.0248042	0.939	0.0316517	0.672	2.00801e-06	0.716	7.98468e-06	0.696	4.82909e-05	0.742	0.000176827	0.648	1.36977e-05	0.69	5.08481e-05	0.93	0.0225104
Cla97C02G046300.1	Histone H4	--	11.4	0.939	0.867	0.98	0.951	0.985	1.165	1.11	1.238	0.921	0.859	0.906	0.838	1.084	0.411389	1.099	0.311892	0.927	0.00637225	1.162	0.0205096	1.254	0.00345838	1.27	0.00200433	1.37	0.000694273	1.054	0.0248026	1.137	0.00100053	0.83	0.00516777
Cla97C02G046320.1	THO complex subunit 4A-like	--	25.6	1.388	0.909	0.823	0.813	0.811	0.891	0.844	0.894	1.439	0.847	1.379	0.899	0.613	8.41726e-09	0.628	9.62145e-08	0.631	5.64413e-05	0.603	3.86307e-07	0.956	0.17603	0.625	3.31198e-05	0.99	0.752931	0.582	2.67142e-06	0.922	0.0223354	0.931	0.0204631
Cla97C02G046360.1	RAS 5	--	23.9	1.493	0.981	0.664	0.796	0.743	0.861	0.896	0.887	1.426	0.881	1.443	0.926	0.583	1.99485e-05	0.623	7.99033e-07	0.639	0.000190468	0.556	6.77049e-05	0.869	0.088119	0.606	1.04656e-05	0.948	0.191863	0.505	0.000231421	0.79	0.0179706	0.833	0.026866
Cla97C02G046460.1	Embryo-specific protein 3, putative	--	16.6	1.614	0.827	0.732	0.761	0.974	0.828	0.831	0.877	1.578	0.83	1.278	0.871	0.562	3.29792e-06	0.566	1.15847e-05	0.566	0.0017661	0.56	0.000145389	0.99	0.81993	0.567	0.00184217	1.003	0.907504	0.552	0.0068141	0.976	0.740148	0.973	0.717804
Cla97C02G046520.1	1-acyl-sn-glycerol-3-phosphate acyltransferase	--	40.3	0.943	0.895	1.163	1.191	1.278	0.985	1.012	0.995	0.797	1.004	0.82	0.907	1.228	0.0278302	1.132	0.0315865	1.096	0.215634	1.294	0.010935	1.18	0.0544015	1.169	0.0392867	1.066	0.152806	1.419	0.0040234	1.294	0.00493746	1.214	0.00277719
Cla97C02G046580.1	Receptor-like kinase, putative	--	92.4	0.9	1.045	0.972	1.029	0.881	1.028	1.09	1.009	0.641	1.24	0.816	1.294	1.356	0.00552945	1.423	0.00564196	1.518	0.024351	1.275	0.0155182	0.839	0.0246856	1.327	0.0477232	0.874	0.130992	1.223	0.131755	0.805	0.0542468	0.922	0.178412
Cla97C02G046600.1	CCR4-NOT transcription complex subunit, putative	--	70.2	1.047	1.005	0.846	0.969	1.058	0.945	0.902	1.021	1.066	1.063	0.989	0.933	0.939	0.196927	0.946	0.200957	0.967	0.482814	0.925	0.160966	0.957	0.429635	0.925	0.13656	0.956	0.435856	0.926	0.307937	0.957	0.571024	1.002	0.988518
Cla97C02G046640.1	Nudix hydrolase 9	--	40	1.041	1.023	0.901	0.95	1.071	1.035	0.95	1.015	1.036	1.065	0.935	0.98	0.995	0.893245	1.007	0.821906	1.019	0.676835	0.983	0.706919	0.965	0.408798	0.996	0.940738	0.978	0.558912	0.97	0.635273	0.952	0.419149	0.974	0.64725
Cla97C02G046720.1	Kinase family protein	--	113.1	2.014	0.669	0.645	0.684	0.428	0.672	0.727	0.629	1.911	0.679	2.432	0.51	0.296	5.20462e-07	0.306	2.86097e-06	0.292	0.000479895	0.298	2.28846e-05	1.019	0.922452	0.319	0.000173915	1.091	0.40819	0.276	0.00138674	0.946	0.715785	0.866	0.349339
Cla97C02G046770.1	L-ascorbate peroxidase	--	27.3	0.795	1.073	1.045	1.118	1.07	1.097	1.08	1.137	0.744	1.008	0.753	0.998	1.4	3.03611e-07	1.395	2.01295e-05	1.343	0.000638431	1.428	1.00417e-06	1.063	0.035002	1.446	0.000131675	1.076	0.0539009	1.411	0.000266922	1.05	0.179265	0.976	0.374877
Cla97C02G046780.1	RNA binding (RRM/RBD/RNP motifs) family protein	--	119.4	1.108	1.07	0.883	0.893		0.939	1.079		1.085	0.943			0.883	0.0982272	0.919	0.209098	0.918	0.304822	0.865	0.0994422	0.942	0.486515	0.92	0.347735	1.002	0.984471	0.81	0.00317181	0.882	0.191371	0.88	0.214002
Cla97C02G046860.1	NEDD8-specific protease 1	--	26.8	0.944	1.12	0.867	0.885	0.918	1.069	1.153	1.108	0.857	1.106	0.913	1.06	1.141	0.0900967	1.219	0.000129493	1.211	0.00430814	1.105	0.149049	0.913	0.119435	1.227	0.00461163	1.013	0.658358	0.984	0.655767	0.813	0.000921077	0.802	0.00130953
Cla97C02G046870.1	Arogenate dehydratase	--	48.3	1.078	0.865	1.01	1.076		1.046	1.09		0.889	0.945			1.022	0.779927	1.003	0.971912	0.92	0.531532	1.073	0.308596	1.166	0.0141248	1.086	0.471161	1.18	0.0762901	1.06	0.598597	1.152	0.120141	0.977	0.590462
Cla97C02G046920.1	tetraspanin-3	--	32.1	0.972	1.132	0.735	0.803	0.857	1.171	1.165	1.11	0.946	1.082	0.966	1.135	1.062	0.676673	1.178	4.84766e-05	1.161	0.00104756	1.013	0.95577	0.872	0.128794	1.195	0.000713232	1.029	0.283854	0.83	0.0142849	0.715	0.00202383	0.695	0.00155324
Cla97C02G046940.1	C6HC-type zinc finger RING/U-box protein	--	65.5	0.924	1.107	0.841	1.208		1.128	1.046		0.908	0.838			1.122	0.400051	1.124	0.342903	1.062	0.753187	1.153	0.322193	1.086	0.599314	1.187	0.0479368	1.118	0.492113	1.118	0.650343	1.053	0.860676	0.943	0.725023
Cla97C02G046980.1	Adenylate kinase isoenzyme 6 homolog	--	59.6	0.779	1.068	1.049			1.104							1.378		1.394		1.371		1.382		1.008		1.417		1.034		1.347		0.982		0.95
Cla97C02G047000.1	Elongation factor 1-alpha	--	66.4	1.136	0.997	0.807	0.792	0.799	1.021	1.004	0.964	1.207	0.975	1.254	0.998	0.774	0.00309675	0.828	7.06035e-05	0.826	0.00304333	0.749	0.00139638	0.907	0.0919816	0.831	0.00525856	1.006	0.758624	0.667	0.000158823	0.807	2.1565e-05	0.802	0.000251222
Cla97C02G047020.1	Proteasome subunit beta	--	27.5	0.899	1.026	1.021	1.038	1.044	0.996	1.043	1.026	0.85	1.021	0.916	0.972	1.149	1.61763e-05	1.141	0.000416203	1.133	0.0116082	1.157	8.70246e-05	1.022	0.209669	1.15	0.00589093	1.015	0.52512	1.164	0.00286975	1.028	0.208953	1.012	0.45439
Cla97C02G047030.1	Acyl-CoA dehydrogenase, putative	--	44.4	0.558	0.996	1.079	1.025	1.056	1.264	1.305	1.279	0.605	1.019	0.621	1.043	1.881	3.01632e-06	1.936	1.35599e-05	1.714	0.000101366	1.964	6.51041e-06	1.146	0.0317769	2.157	2.13241e-05	1.258	0.000144901	1.771	8.62244e-05	1.033	0.176154	0.821	0.000358804
Cla97C02G047090.1	Protein transport protein Sec61 subunit beta	--	10.7	0.975	1.177	0.809	0.802	0.847	1.039	1.097	1.071	0.929	1.171	0.951	1.131	1.068	0.577875	1.171	0.00148905	1.219	0.000457533	0.992	0.796146	0.814	0.0155374	1.123	0.00522645	0.922	0.0154069	0.861	0.00240683	0.707	7.9025e-05	0.766	0.000324874
Cla97C02G047120.1	Pyridoxal biosynthesis protein PDX2	--	26.8	0.967	0.976	1.065	1.093	0.943	1.065	1.065	1.073	0.931	1.046	0.875	1.047	1.127	0.00444579	1.131	0.00329427	1.107	0.0524941	1.137	0.0108451	1.027	0.484654	1.155	0.00771682	1.044	0.137938	1.118	0.110071	1.01	0.870653	0.968	0.492337
Cla97C02G047190.1	Aquaporin-like protein	--	30.5	0.975	1.033	0.828	0.848	0.851	1.071	1.06	1.088	1.021	1.102	0.978	1.035	0.999	0.928209	1.074	0.00606062	1.066	0.0702795	0.966	0.488783	0.906	0.119117	1.082	0.00897112	1.015	0.523734	0.85	0.000694682	0.797	0.000589725	0.785	2.97817e-05
Cla97C02G047240.1	Serine/threonine-protein phosphatase 6 regulatory subunit 3	--	94.2	1.129	0.818	1.081	1.434	1.169	0.851	0.71	0.809	1.09	0.765	1.275	0.746	0.8	0.117788	0.672	0.000104615	0.667	0.00181253	0.866	0.323145	1.3	0.0827794	0.678	0.0056626	1.018	0.812563	1.054	0.64557	1.582	0.00697224	1.554	0.0120059
Cla97C02G047260.1	Auxin response factor	--	78.8	0.752	1.282	0.826	1.079	1.003	1.14	1.077	0.891	0.888	0.956	1.081	1.025	1.137	0.19731	1.171	0.161781	1.199	0.249625	1.105	0.3357	0.922	0.426936	1.142	0.342061	0.952	0.710593	1.069	0.617295	0.891	0.394971	0.936	0.570725
Cla97C02G047290.1	Cytokinin riboside 5'-monophosphate phosphoribohydrolase	--	24	1.33	0.903	0.919	0.567	0.776	0.848	0.696	0.786	1.565	1.172	1.423	1.015	0.593	0.00186282	0.628	0.00424012	0.716	0.0190925	0.532	0.000509784	0.743	0.0310328	0.54	0.00114797	0.754	0.0419279	0.524	0.0112418	0.732	0.112027	0.971	0.779223
Cla97C02G047370.1	kiwellin-like	--	42.5	0.969	1.067	0.715			1.249							1.043		1.195		1.101		1.013		0.92		1.289		1.171		0.738		0.67		0.572
Cla97C02G047410.1	chaperonin 60 subunit alpha 2, chloroplastic	--	61.6	0.935	0.904	1.21	1.19	1.253	0.941	0.924	0.918	0.947	0.886	0.909	0.888	1.088	0.414214	0.978	0.216183	0.96	0.0393307	1.153	0.0822711	1.202	0.0357529	0.997	0.85422	1.039	0.0169904	1.309	0.000157562	1.364	4.68282e-05	1.313	8.7518e-05
Cla97C02G047480.1	SNF1-related protein kinase regulatory subunit beta-3	--	13.1
Cla97C02G047520.1	ABC transporter F family member 1	--	66.8	0.936	0.645	1.559	1.583	1.609	0.835	0.823	0.799	0.945	0.606	0.91	0.681	1.092	0.961746	0.786	0.00638408	0.692	0.00048782	1.291	0.229568	1.865	0.0109106	0.88	0.00177483	1.272	0.00260778	1.702	3.33024e-06	2.459	1.34129e-05	1.934	1.99495e-06
Cla97C02G047560.1	alpha-L-fucosidase 1	--	62.1	1.063	1.013	0.917	1.015	0.924	0.985	1.028	1.01	1.05	0.951	1.076	1.004	0.925	0.0123996	0.939	0.00782073	0.931	0.0262291	0.922	0.0286844	0.99	0.759964	0.948	0.019871	1.019	0.469608	0.896	0.0290501	0.962	0.362746	0.945	0.173563
Cla97C02G047570.1	protein N-lysine methyltransferase METTL21A	--	38.9	1.145	1.026	0.858		0.917	0.972		0.927			1.043	1.114	0.886	0.136807	0.923	0.282937	0.978	0.758002	0.84	0.0219407	0.858	0.0294523	0.868	0.114741	0.887	0.129247	0.811	0.0678093	0.829	0.0717449	0.935	0.23872
Cla97C02G047670.1	DUF2146 family protein	--	133.5	1.114	1.018	0.733			1.135							0.864		0.966		0.914		0.838		0.917		1.019		1.115		0.658		0.72		0.646
Cla97C02G047680.1	Superoxide dismutase [Cu-Zn]	--	22.1	0.969	1.08	0.908	0.854	0.825	1.066	1.085	1.02	0.981	1.111	1.063	1.092	1	0.94806	1.071	0.0316183	1.09	0.045463	0.956	0.399148	0.877	0.03522	1.052	0.207321	0.966	0.15729	0.859	0.0195015	0.788	0.00121625	0.816	0.00368238
Cla97C02G047700.1	11S seed storage protein	--	43.6	0.813	1.036	1.105	1.117	1.1	1.081	0.996	1.024	0.972	0.915	0.881	0.993	1.171	0.00716542	1.134	0.0319862	1.104	0.186941	1.205	0.00359558	1.091	0.0484868	1.163	0.0546829	1.053	0.294029	1.246	0.0127075	1.128	0.0292706	1.071	0.0470734
Cla97C02G047720.1	Cyclin-dependent kinases regulatory subunit	--	10.7	1.08	1.165	0.582	0.555	0.503	1.146	1.134	1.088	1.101	1.066	1.171	1.088	0.828	0.289623	0.997	0.928483	0.99	0.796082	0.747	0.080597	0.754	0.0873002	1.005	0.8691	1.015	0.65288	0.489	0.000131706	0.494	0.000153694	0.487	9.49229e-05
Cla97C02G047790.1	lysosomal Pro-X carboxypeptidase	--	55.9	1.712	0.792	0.678	0.529	0.58	0.818	0.588	0.606	2.125	0.735	2.12	0.711	0.338	5.65176e-07	0.357	1.15166e-05	0.376	0.00024073	0.319	1.02624e-05	0.849	0.10749	0.338	0.00101879	0.899	0.348288	0.3	0.000293144	0.798	0.0442324	0.888	0.428896
Cla97C02G047810.1	Eukaryotic aspartyl protease family protein	--	53	1.017	0.83	1.067	1.094	1.173	1.085	1.053	0.925	0.953	0.899	1.018	0.883	1.005	0.991157	0.95	0.414181	0.874	0.0144843	1.07	0.217254	1.225	0.00469924	1.025	0.691214	1.173	0.0448276	1.116	0.0379001	1.276	0.00281816	1.088	0.201687
Cla97C02G047870.1	UDP-D-apiose/UDP-D-xylose synthase 2	--	43.4	1.357	1.02	0.729	0.704	0.748	0.929	0.869	0.894	1.409	1.028	1.353	0.998	0.641	0.000448157	0.697	1.53138e-05	0.739	4.40841e-05	0.592	6.02072e-05	0.8	0.00477216	0.654	5.32195e-05	0.884	0.00434037	0.529	8.35081e-06	0.716	7.03921e-05	0.81	0.00129122
Cla97C02G047880.1	protein RETICULATA-RELATED 1, chloroplastic	--	44.7	0.998	1.02	0.919	0.963	0.961	1.064	1.054	1.016	0.997	0.975	0.991	0.983	1	0.963457	1.023	0.320397	0.997	0.848077	1.001	0.98214	1.004	0.950387	1.05	0.0277564	1.052	0.0611823	0.952	0.0329351	0.955	0.0875234	0.907	0.00933622
Cla97C02G047890.1	AP-2 complex subunit alpha	--	113.7	1.126	0.837	1.167	1.2	1.176	0.86	0.844	0.798	1.127	0.889	1.212	0.846	0.829	0.0780364	0.732	7.25673e-06	0.742	0.000628453	0.872	0.116624	1.175	0.124051	0.722	0.000603955	0.973	0.395067	1.023	0.42636	1.378	9.47689e-05	1.416	0.000130291
Cla97C02G047920.1	glucomannan 4-beta-mannosyltransferase 2	--	62.1
Cla97C02G047930.1	histone deacetylase HDT1-like	--	49.2	2.146	0.496	1.006	1.05	1.032	0.482	0.641	0.463	1.575	0.661	2.001	0.476	0.367	0.000682316	0.281	1.01896e-05	0.285	0.000839748	0.408	0.0055206	1.431	0.240526	0.277	0.000755416	0.971	0.851588	0.54	0.00299205	1.891	0.00338295	1.947	0.00278813
Cla97C02G047960.1	protein TIC 100	--	97.7	1.104	0.793	1.164	0.945		0.939	0.822		1.332	0.901			0.761	0.0461711	0.709	0.0142507	0.695	0.0863243	0.794	0.12823	1.142	0.329506	0.723	0.107326	1.04	0.716082	0.866	0.409423	1.245	0.219572	1.198	0.288364
Cla97C02G048000.1	Phosphoglycerate mutase, putative	--	56.9	0.776	1.005	1.175	1.227	1.307	1.053	1.017	0.965	0.735	1.009	0.779	0.95	1.413	0.00054506	1.31	1.45864e-05	1.294	0.000673673	1.472	0.000259568	1.138	0.0528457	1.325	0.000874462	1.024	0.504641	1.62	0.00018381	1.251	0.00360398	1.222	0.00745063
Cla97C02G048010.1	Stress-response ab barrel domain-containing protein	--	11.9	2.456	0.596	0.407	0.641	0.41	0.549	0.677	0.598	1.968	0.641	2.358	0.634	0.253	4.16911e-07	0.272	1.4725e-07	0.276	5.73315e-05	0.242	1.82587e-05	0.877	0.296865	0.269	0.000136095	0.975	0.681767	0.215	0.000703016	0.779	0.147332	0.799	0.206924
Cla97C02G048070.1	Protein tyrosine phosphatase-like protein	--	28.2	1.117	1.212	0.677	0.654	0.637	0.993	0.989	1.009	1.143	1.183	1.168	1.151	0.827	0.193262	0.953	0.255922	1.034	0.161724	0.723	0.0139548	0.699	0.00950295	0.873	0.000671548	0.843	0.000457134	0.574	1.42379e-05	0.555	1.40542e-05	0.658	2.33409e-05
Cla97C02G048100.1	60S acidic ribosomal protein P2-1-like	--	11.5	1.255	0.946	0.805	0.73	0.737	0.927	0.962	0.942	1.338	0.992	1.339	0.961	0.678	0.000299712	0.729	9.01068e-07	0.737	0.000286655	0.649	0.00016208	0.88	0.0479955	0.72	0.000165786	0.977	0.250337	0.578	0.000130921	0.784	0.00200785	0.803	0.00257272
Cla97C02G048130.1	Aldo/keto reductase family oxidoreductase	--	43.4				0.736			0.671		1.835	0.757			0.393		0.389		0.413		0.383		0.929		0.366		0.886		0.401		0.972		1.097
Cla97C02G048180.1	Protein HIRA	--	113.2	1.54	0.767	0.795	0.832		0.898	0.899		1.423	0.833			0.565	3.05072e-05	0.573	0.000822178	0.54	0.0084859	0.578	0.000434556	1.07	0.265456	0.606	0.00620384	1.123	0.105241	0.549	0.00574328	1.017	0.748378	0.905	0.0483875
Cla97C02G048190.1	Ribosomal protein	--	24.5	0.955	1.064	1.028	1.01	1.021	0.875	0.866	0.876	1.02	1.021	1.083	1.028	0.958	0.421935	0.937	0.251605	1.018	0.647867	0.928	0.184757	0.912	0.0420123	0.856	0.0133674	0.841	0.000198405	1	0.966932	0.983	0.275674	1.169	1.58418e-05
Cla97C02G048300.1	Katanin p60 ATPase-containing subunit A1	--	48.3	0.974	1.144	0.846	0.849	0.805	1.042	1.038	1.045	0.973	1.134	1.013	1.157	1.02	0.895596	1.108	0.00487086	1.16	0.000503283	0.95	0.317506	0.819	0.00928389	1.056	0.0153487	0.91	0.000103028	0.845	0.00146617	0.728	6.21307e-05	0.8	0.000206794
Cla97C02G048350.1	Heterogeneous nuclear ribonucleoprotein Q	--	55.7	1.573	0.849	0.703	0.762	0.825	0.874	0.617	0.871	1.914	0.707	1.419	0.885	0.482	8.49337e-06	0.49	0.000265373	0.498	0.00339114	0.474	0.000140911	0.953	0.600582	0.481	0.00711484	0.968	0.775597	0.467	0.00158874	0.938	0.501068	0.97	0.878275
Cla97C02G048390.1	vesicle-associated membrane protein 714	--	25	0.893	1.055	0.971	0.999	0.963	1.022	1.218	1.089	0.849	0.968	0.957	1.011	1.148	0.0176007	1.179	0.0176906	1.124	0.0511126	1.16	0.0393154	1.032	0.621879	1.233	0.0281891	1.097	0.186474	1.087	0.0819233	0.967	0.287515	0.881	0.0772236
Cla97C02G048460.1	Protein of unknown function (DUF1279)	--	20.9	0.989	0.979	0.856	0.923	0.869	1.176	1.278	1.18	0.891	0.909	1.001	0.951	1.055	0.62861	1.123	0.152272	0.985	0.763256	1.09	0.390443	1.106	0.288051	1.261	0.00710702	1.28	0.00207257	0.919	0.127553	0.933	0.0917148	0.729	0.000888171
Cla97C02G048540.1	Serine/threonine-protein phosphatase	--	107.5	0.922	0.908	1.055	1.095	1.035	1.035	1.002	1.055	1.043	0.936	1.029	0.878	1.002	0.987107	0.971	0.573981	0.909	0.0949635	1.048	0.163421	1.153	0.000282897	1.033	0.46838	1.136	0.00586744	1.064	0.211142	1.17	0.00317511	1.03	0.256361
Cla97C02G048570.1	Zinc knuckle (CCHC-type) family protein	--	34.8	1.152	0.906	0.933	0.815	0.65	1.008	0.977	0.97	1.292	0.915	1.447	0.933	0.695	0.00172573	0.734	0.000467691	0.708	0.00677919	0.688	0.010016	0.972	0.705338	0.759	0.0154417	1.073	0.00854647	0.616	0.016854	0.871	0.231065	0.812	0.107186
Cla97C02G048590.1	YABBY family protein 2	--	19.4	1.679	1.282	0.375	0.598	0.369	0.663	0.76	0.66	1.48	1.162	1.686	1.285	0.492	0.0181831	0.6	0.00763823	0.77	0.00849103	0.353	0.000724474	0.459	0.00336528	0.43	0.000179324	0.559	0.000511405	0.277	0.00133819	0.36	0.00293386	0.644	0.0482598
Cla97C02G048650.1	Cysteine desulfurase family protein	--	53	0.908	0.987	0.966	0.948	1.014	1.134	1.072	1.12	0.958	1.018	0.913	0.978	1.108	0.0288215	1.135	0.0160348	1.073	0.0273861	1.125	0.0415321	1.048	0.222147	1.197	0.00172852	1.115	0.0065399	1.054	0.118617	0.982	0.465857	0.88	0.00835959
Cla97C02G048690.1	Molybdopterin synthase catalytic subunit	--	30.4	0.977	1.032	0.876			1.115							1.031		1.099		1.056		1.019		0.965		1.141		1.08		0.897		0.849		0.786
Cla97C02G048760.1	proteasome-associated protein ECM29 homolog isoform X1	--	137.8	0.918	0.774	1.545	1.151	1.448	0.763	0.725	0.826	1.12	1.004	0.901	0.825	1.028	0.973918	0.837	0.064606	0.886	0.306552	1.099	0.74106	1.24	0.301056	0.787	0.0410927	0.889	0.264185	1.41	0.0395758	1.592	0.0175055	1.791	0.00402863
Cla97C02G048780.1	S2 self-incompatibility locus-linked pollen 3.2 protein	--	14	1.452	0.919	0.785	0.815	0.887	0.844	0.984	0.919	1.179	0.989	1.128	1.029	0.725	0.000857125	0.756	0.00428352	0.781	0.0460898	0.696	0.00147861	0.891	0.0668135	0.731	0.0259904	0.935	0.28835	0.662	0.00892985	0.847	0.0273315	0.905	0.159453
Cla97C02G048860.1	dihydropyrimidinase	--	75.8	0.452	1.068	1.447	1.41	1.468	0.935	0.975	0.949	0.454	1.058	0.501	1.067	2.458	1.35308e-05	2.151	4.4786e-07	2.269	1.6932e-05	2.553	7.7771e-05	1.125	0.347239	2.032	3.79826e-05	0.895	0.000933921	3.074	6.00284e-06	1.355	1.53688e-05	1.513	1.6927e-05
Cla97C02G048890.1	Peptidyl-prolyl cis-trans isomerase	--	32.7	1.309	1.047	0.72	0.624	0.671	0.916	0.824	0.753	1.438	1.087	1.475	1.043	0.607	5.93865e-05	0.671	0.00311458	0.752	0.00184179	0.534	0.000156395	0.709	0.00399898	0.59	0.00141587	0.785	0.0134529	0.477	0.000176481	0.634	0.000459098	0.808	0.0393421
Cla97C02G048900.1	E3 ubiquitin-protein ligase KEG-like	--	179.5	0.943	0.852	1.264	1.27		1.006	0.968		0.848	0.914			1.168	0.299743	1.044	0.537355	0.986	0.85423	1.259	0.120606	1.276	0.0998385	1.102	0.223224	1.118	0.107996	1.415	0.0224833	1.435	0.00933951	1.284	0.0059703
Cla97C02G048960.1	Ankyrin repeat family protein	--	16.9	1.309	0.987	0.701	0.654	0.859	1.003	1.005	0.911	1.345	0.996	1.22	1.01	0.699	0.00432407	0.763	4.30377e-05	0.773	0.000994431	0.662	0.00637713	0.858	0.168901	0.753	0.00287931	0.975	0.475519	0.572	0.00286879	0.74	0.0198573	0.758	0.0326769
Cla97C02G049090.1	Calcium-binding mitochondrial carrier protein	--	52.3	0.875	0.908	1.37	1.288	1.28	0.855	0.95	0.914	0.815	0.913	0.915	0.897	1.2	0.172569	1.044	0.193127	1.043	0.270495	1.278	0.0440781	1.225	0.0806262	1.044	0.399214	1	0.986849	1.512	0.000495797	1.449	7.71117e-05	1.448	0.000595519
Cla97C02G049140.1	Dihydroflavonol-4-reductase	--	35.9	0.997	1.043	0.917	0.931	0.901	0.953	1.06	1.091	0.965	1.024	0.995	0.997	1.005	0.902525	1.043	0.202671	1.036	0.102512	0.99	0.796622	0.955	0.353225	1.05	0.330789	1.013	0.803559	0.93	0.00677578	0.897	0.00256858	0.886	0.0468392
Cla97C02G049190.1	protein RETICULATA-RELATED 4, chloroplastic-like	--	42.1	1.265	0.925	0.813	0.792	0.871	0.918	0.906	0.903	1.385	0.882	1.319	0.902	0.664	3.96684e-07	0.685	2.66009e-07	0.683	0.000208509	0.655	1.67688e-05	0.96	0.308003	0.687	0.000148942	1.007	0.667086	0.624	0.000256816	0.914	0.0453095	0.908	0.0277862
Cla97C02G049210.1	DnaJ homolog subfamily C member 7	--	147.4	1.047	0.864	1.067	1.016		1.022	0.96		1.106	0.918			0.905	0.138855	0.874	0.0713677	0.828	0.0436225	0.944	0.188808	1.141	0.0247939	0.921	0.184584	1.112	0.134738	0.967	0.464303	1.169	0.0569507	1.051	0.336065
Cla97C02G049300.1	heterogeneous nuclear ribonucleoprotein F	--	29.3	1.525	0.942	0.729		0.754	0.804		0.93			1.341	0.975	0.597	0.00183626	0.637	0.00383781	0.669	0.026555	0.561	0.00297135	0.839	0.0920923	0.605	0.0353068	0.905	0.302979	0.517	0.0100814	0.774	0.00869747	0.855	0.175687
Cla97C02G049340.1	dicarboxylate transporter 1, chloroplastic	--	60.1	1.051	1.105	0.872	0.838	0.796	0.972	0.955	0.999	1.057	1.149	1.157	1.048	0.892	0.143953	0.954	0.348661	1.011	0.792266	0.832	0.0148548	0.823	0.010464	0.896	0.0322108	0.886	0.0154594	0.768	0.00292978	0.759	0.00182305	0.856	0.00618833
Cla97C02G049430.1	outer envelope protein 80, chloroplastic	--	91	1.251	0.869	0.908	0.823	0.839	0.991	0.978	0.958	1.334	0.865	1.341	0.883	0.689	4.31182e-06	0.706	5.3426e-05	0.667	6.30437e-05	0.7	0.000176718	1.05	0.363223	0.746	0.000275403	1.118	0.00066011	0.655	0.000346855	0.982	0.569729	0.878	0.0144229
Cla97C02G049460.1	zinc finger A20 and AN1 domain-containing stress-associated protein 8	--	18	0.909	0.971	1.152	0.805	1.062	0.967	0.948	0.975	0.896	1.351	0.983	0.981	1.101	0.335731	1.111	0.282429	1.185	0.231286	1.06	0.50053	0.894	0.332169	1.037	0.287981	0.875	0.326431	1.083	0.571769	0.914	0.592198	1.045	0.781097
Cla97C02G049510.1	DUF1680 domain-containing protein	--	97	0.796	1.17	1.063	1.047	1.044	1.001	0.98	0.977	0.798	1.189	0.777	1.185	1.358	8.56956e-05	1.371	0.000462173	1.495	2.12446e-06	1.289	1.72727e-06	0.862	8.34613e-05	1.248	4.19214e-05	0.835	3.7402e-05	1.33	9.62319e-06	0.89	9.6901e-05	1.066	0.00246515
Cla97C02G049520.1	Leucine-rich repeat receptor-like protein kinase family	--	39.8	1.526	0.661	0.991	1.008	0.853	0.822	0.847	0.781	1.422	0.724	1.743	0.623	0.519	7.36386e-05	0.475	4.26668e-05	0.428	0.000332003	0.565	0.000107289	1.32	0.00500774	0.522	0.00054689	1.22	0.0157303	0.608	0.00339649	1.42	0.00701591	1.164	0.0615025
Cla97C02G049640.1	Lipoxygenase	--	102.7	1.222	0.886	1.154	1.115	1.126	0.735	0.702	0.735	1.251	0.885	1.289	0.877	0.728	0.0165391	0.641	7.54037e-05	0.704	2.4212e-05	0.74	0.0221671	1.051	0.812958	0.577	1.45961e-05	0.82	0.000223039	0.902	0.00521051	1.282	2.0577e-05	1.563	1.71109e-05
Cla97C02G049760.1	NAD-dependent dihydrogenase, Gfo/Idh/MocA family	--	38.8	1.435	0.941	0.796	0.832	0.835	0.827	0.847	0.825	1.402	0.884	1.381	0.919	0.609	3.79248e-08	0.622	2.23262e-06	0.651	3.58866e-05	0.588	2.84343e-09	0.904	0.000637676	0.592	3.02493e-06	0.911	0.00966173	0.584	9.24931e-06	0.898	0.0105941	0.986	0.449444
Cla97C02G049790.1	Enoyl reductase	--	63.6	1.523	1.012	0.63	0.547	0.609	0.819	0.819	0.86	1.566	0.925	1.56	0.936	0.513	0.000345126	0.578	7.99045e-06	0.618	8.22804e-05	0.461	0.000144866	0.746	0.00961044	0.537	4.65389e-06	0.869	0.0128606	0.384	2.50318e-05	0.622	0.000735413	0.715	0.00178488
Cla97C02G049870.1	Peroxidase	--	36.8	1.218	0.828	1.01	0.966	0.911	1.028	0.917	0.856	1.232	0.86	1.469	0.757	0.692	0.000249113	0.669	0.000906784	0.624	0.00277942	0.726	0.000852817	1.163	0.0168286	0.715	0.0143085	1.146	0.109045	0.737	0.0110011	1.181	0.025846	1.031	0.626303
Cla97C02G049890.1	Peroxidase	--	36.7	0.935	1.093	0.945	0.772		1.027	0.882		1.489	0.857			0.767	0.140695	0.796	0.285188	0.804	0.529167	0.748	0.186263	0.93	0.57816	0.788	0.472571	0.979	0.917652	0.708	0.330756	0.881	0.512222	0.899	0.48257
Cla97C02G049920.1	Peroxidase	--	36.3	1.432	0.937	0.779	0.778	0.757	0.856	0.767	0.878	1.548	0.901	1.413	0.904	0.573	7.70778e-07	0.597	9.391e-06	0.624	0.000111042	0.548	1.82971e-06	0.878	0.0108255	0.569	0.000359676	0.912	0.0970307	0.527	2.82954e-05	0.844	0.00040992	0.925	0.147955
Cla97C02G049930.1	Peroxidase	--	36.8	1.27	1.013	0.815	0.679	0.708	1.014	0.948	0.872	1.332	0.958	1.4	1.019	0.668	0.00137552	0.728	0.000102532	0.747	0.00105981	0.629	0.00176965	0.842	0.0994129	0.708	0.00262827	0.948	0.313797	0.55	0.000638133	0.736	0.00623417	0.777	0.0227167
Cla97C02G049940.1	Peroxidase	--	34.3	0.777	1.163	0.966	0.919	0.947	1.093	1.136	1.023	0.863	1.066	0.915	1.115	1.23	0.00443457	1.291	0.000464255	1.309	0.00743271	1.191	0.0217843	0.91	0.108965	1.273	0.0129257	0.972	0.51577	1.108	0.103549	0.847	0.0046489	0.871	0.0153056
Cla97C02G049990.1	Casein kinase, putative	--	77.7	1.142	1.066	0.83			0.962							0.834		0.888		0.933		0.785		0.841		0.842		0.902		0.727		0.779		0.863
Cla97C02G050030.1	Dirigent protein	--	20.6	1.02	0.876	1.226	1.18	0.982	0.878	0.867	0.963	0.984	0.85	1.113	0.923	0.935	0.391525	0.859	0.0044128	0.85	0.0208695	0.978	0.749892	1.151	0.182717	0.869	0.0465648	1.022	0.627111	1.087	0.36043	1.279	0.0289993	1.251	0.0441614
Cla97C02G050040.1	Dirigent protein	--	21.7	1.081	1.027	0.891	0.945	0.812	0.925	0.891	0.806	1.189	0.962	1.319	1.063	0.773	0.00225848	0.79	0.0124941	0.85	0.068561	0.734	0.000791874	0.863	0.0120838	0.731	0.0115075	0.859	0.0389624	0.738	0.0139494	0.868	0.0540547	1.01	0.881245
Cla97C02G050100.1	Protein of unknown function, DUF538	--	19.9	0.674	0.872	1.28	1.351	1.416	1.173	1.19	1.22	0.582	0.877	0.619	0.831	1.815	0.000846106	1.643	0.000769826	1.376	0.00219818	2.035	2.88347e-06	1.479	6.37863e-05	1.911	0.000123497	1.389	9.00151e-05	2.158	0.000117146	1.569	0.000184764	1.13	0.0181213
Cla97C02G050120.1	DEAD-box ATP-dependent RNA helicase 37-like	--	67	1.002	0.98	1.089	1.047	1.046	0.948	0.947	0.956	0.965	0.996	0.976	0.973	1.017	0.60886	0.985	0.330733	1.002	0.879773	1.025	0.430732	1.023	0.453268	0.969	0.0517748	0.967	0.0109655	1.081	0.0108028	1.079	0.00711389	1.116	0.00128631
Cla97C02G050130.1	Serine/threonine-protein phosphatase	--	35.6	0.983	1.008	0.953	0.907	0.918	1.045	1.032	0.999	1.004	1.01	1.031	1.022	0.982	0.564006	1.013	0.357868	1.007	0.633971	0.97	0.293829	0.963	0.171049	1.019	0.378245	1.012	0.45616	0.92	0.0150525	0.914	0.00432264	0.903	0.0070527
Cla97C02G050190.1	Importin subunit alpha	--	56.2	0.697	0.955	1.485	1.275		0.864	0.869		0.905	0.951			1.331	0.175492	1.136	0.208801	1.19	0.297595	1.402	0.222544	1.179	0.544303	1.082	0.573492	0.909	0.00140282	1.723	0.0680556	1.448	0.0405047	1.593	0.0261482
Cla97C02G050280.1	ubiquitin carboxyl-terminal hydrolase 12	--	131.4	1.078	1.113	1.066	1.013	0.998	0.728	0.747	0.727	1.055	1.113	1.089	1.12	0.892	0.285518	0.861	0.127136	1.038	0.016826	0.819	0.036288	0.789	0.0206609	0.683	7.75741e-06	0.658	1.32e-06	0.955	0.103231	0.92	0.0137319	1.397	0.000105922
Cla97C02G050290.1	Alpha/beta-Hydrolases superfamily protein	--	35.5	1.223	0.909	0.919	0.73	0.878	0.949	0.887	0.963	1.408	0.975	1.148	1.011	0.725	0.000542197	0.753	0.000692199	0.766	0.0177987	0.705	0.00181012	0.92	0.214666	0.741	0.0104855	0.967	0.452804	0.669	0.0121234	0.873	0.143522	0.903	0.227808
Cla97C02G050300.1	Peptidylprolyl isomerase	--	62.6	0.963	0.976	1.008	1.077	1.015	1.016	0.985	0.997	0.899	0.985	0.988	1.028	1.063	0.0234793	1.05	0.0586372	1.049	0.211489	1.07	0.0354437	1.02	0.38382	1.052	0.157792	1.003	0.870819	1.088	0.0742245	1.037	0.241483	1.034	0.221353
Cla97C02G050330.1	50S ribosomal protein L11	--	16.9	1.429	0.863	0.807	0.851	0.799	0.901	0.869	0.861	1.425	0.855	1.509	0.832	0.584	7.95079e-10	0.594	2.79648e-08	0.584	1.56531e-05	0.583	4.03547e-07	0.998	0.915671	0.603	2.63439e-05	1.032	0.152327	0.563	2.90111e-05	0.964	0.170712	0.934	0.0458521
Cla97C02G050340.1	oligoribonuclease	--	28.5	1.116	1.044	0.925	0.967	0.91	0.915	0.893	0.961	1.1	1.056	1.145	1.039	0.864	0.00364536	0.879	0.00580521	0.934	0.00575816	0.829	3.61446e-05	0.887	0.000418198	0.824	0.00138734	0.882	0.00470571	0.834	0.00108563	0.893	0.00373342	1.012	0.692726
Cla97C02G050380.1	Calmodulin-7	--	21.7	1.164	0.913	1.204	1.191	1.154	0.73	0.64	0.756	1.232	0.898	1.104	0.893	0.798	0.100423	0.69	0.0037213	0.773	0.00136039	0.811	0.0958262	1.049	0.907204	0.607	0.00111749	0.786	0.0089641	1.014	0.688014	1.312	4.58142e-05	1.669	0.000596555
Cla97C02G050390.1	COP9 signalosome complex subunit 2	--	51.3	1	1.044	1.042	1.008	1.058	0.915	0.951	0.913	1.06	0.981	1.064	0.965	0.947	0.144959	0.923	0.0429673	0.957	0.23191	0.942	0.180677	0.984	0.699074	0.89	0.00830511	0.929	0.0564927	0.995	0.850982	1.039	0.233915	1.118	0.00456089
Cla97C02G050400.1	serine/threonine protein kinase 1	--	50.5	0.998	0.729	1.25	1.16	1.253	1.018	1.043	1.03	0.995	0.79	1.116	0.6	0.951	0.632609	0.838	0.200202	0.682	0.0124753	1.086	0.244002	1.594	0.000575041	0.994	0.914077	1.459	0.00941209	1.178	0.0222658	1.729	0.00293956	1.185	0.00298882
Cla97C02G050420.1	protein kinase family protein	--	57.3	1.355	0.923	0.891	0.877	0.923	0.985	1.007	0.908	0.962	1.075	1.19	0.979	0.814	0.0124437	0.838	0.059072	0.849	0.226513	0.797	0.0206632	0.939	0.202013	0.827	0.158474	0.974	0.667239	0.767	0.0648093	0.904	0.101699	0.928	0.101199
Cla97C02G050450.1	Protein of unknown function (DUF630 and DUF632)	--	87.1	0.907	0.945	1.054	0.686	0.822	1.095	1.475	1.185	0.874	0.965	0.945	1.048	1.134	0.435673	1.231	0.0868507	1.085	0.104603	1.159	0.493235	1.068	0.829419	1.377	0.0272329	1.269	0.0705398	0.94	0.57495	0.866	0.285161	0.682	0.0635547
Cla97C02G050470.1	protein argonaute 4	--	102.9	1.288	0.84	0.989	0.994	0.939	0.795	0.825	0.806	1.3	0.866	1.25	0.898	0.691	2.55162e-05	0.655	1.44286e-06	0.678	6.78906e-05	0.697	0.000217164	1.027	0.648192	0.632	8.87598e-06	0.932	0.0332373	0.761	0.000230282	1.122	0.0121945	1.204	0.000927685
Cla97C02G050480.1	RNA-binding protein Lupus La	--	98.7	1.143	1.295	0.639	0.891	0.953	0.944	0.988	1.094	1.035	1.05	0.938	1.015	0.949	0.593477	1.025	0.777172	1.078	0.487504	0.884	0.289226	0.82	0.132013	0.971	0.716736	0.901	0.315321	0.797	0.154604	0.739	0.098666	0.821	0.183405
Cla97C02G050520.1	Geranylgeranyl reductase	--	50	1.449	0.912	0.771			0.868							0.587		0.614		0.629		0.566		0.899		0.599		0.952		0.532		0.845		0.888
Cla97C02G050530.1	NADH-cytochrome b5 reductase	--	36.7	0.899	1.118	0.917	0.893	0.852	1.044	1.075	1.008	0.961	1.075	1.018	1.131	1.055	0.44966	1.121	0.013106	1.155	0.0205677	1.006	0.957317	0.871	0.0126277	1.087	0.106658	0.941	0.0642116	0.925	0.138942	0.801	0.00109255	0.851	0.00478034
Cla97C02G050560.1	Aldehyde oxidase, putative	--	156	0.957	1.199	1.056	0.922	0.995	0.788	0.946	0.948	1.069	1.063	1.088	0.969	0.951	0.467467	0.949	0.525544	1.038	0.662135	0.908	0.16856	0.875	0.103282	0.861	0.107575	0.83	0.0989928	0.955	0.456205	0.92	0.330278	1.109	0.222025
Cla97C02G050590.1	importin-5-like isoform X1	--	123.7	0.868	0.746	1.648	1.441	1.495	0.719	0.836	0.729	0.95	0.794	0.935	0.761	1.11	0.826288	0.833	0.00202215	0.836	0.00582587	1.247	0.36216	1.492	0.0852865	0.83	0.0275657	0.993	0.863709	1.665	0.000475656	1.992	9.82876e-05	2.007	0.000369533
Cla97C02G050600.1	Tubulin alpha chain	--	49.6	0.812	0.875	1.443	1.391	1.1	0.908	0.946	0.981	0.86	0.904	0.901	0.99	1.236	0.110722	1.089	0.0469024	1.076	0.200511	1.315	0.0712998	1.222	0.173985	1.102	0.0601061	1.024	0.601664	1.529	0.00973225	1.421	0.0203429	1.388	0.0217182
Cla97C02G050620.1	Mitochondrial carrier family	--	32	0.87	0.865	1.158	0.975	1.004	1.1	1.018	1.04	0.955	0.919	0.998	0.89	1.059	0.390924	1.033	0.648735	0.947	0.296276	1.115	0.0514277	1.177	0.00475802	1.119	0.0719676	1.181	0.00458254	1.111	0.193627	1.173	0.0483579	0.993	0.884062
Cla97C02G050640.1	Protein of Unknown Function (DUF239)	--	47.2	2.285	0.859	0.399	0.686	0.435	0.457	0.719	0.525	1.666	0.929	2.15	0.89	0.322	0.000182436	0.359	0.000855646	0.439	0.00120611	0.264	6.41825e-05	0.601	0.00846187	0.279	0.00147102	0.635	0.0255944	0.249	0.00190177	0.568	0.0246801	0.894	0.596218
Cla97C02G050660.1	Lysine--tRNA ligase	--	67.7	1.113	0.863	1.033	1.111	0.962	0.99	0.935	0.897	1.066	0.888	1.135	1.006	0.874	0.0188963	0.842	0.00292897	0.832	0.0212982	0.894	0.0459982	1.075	0.229346	0.852	0.00910051	1.024	0.676724	0.937	0.219442	1.127	0.129323	1.101	0.132906
Cla97C02G050680.1	mediator of RNA polymerase II transcription subunit 21	--	15.1	0.989	0.905	1.09			1.016							1.015		0.971		0.915		1.065		1.164		1.027		1.123		1.102		1.204		1.073
Cla97C02G050700.1	Glucosidase 2 subunit beta	--	73.2	1.461	0.649	1.357	1.062	1.224	0.63	0.761	0.694	1.298	0.88	1.424	0.658	0.631	0.017339	0.511	5.78649e-05	0.523	0.00338867	0.685	0.0225634	1.31	0.278173	0.498	0.000434354	0.953	0.738279	0.871	0.149192	1.666	0.0134593	1.747	0.00342725
Cla97C02G050710.1	Pyruvate kinase	--	53.9	1.03	0.995	0.983	0.964	1.017	1.002	1.002	1.017	1.099	1.001	1.043	1.035	0.947	0.00726312	0.954	0.020201	0.956	0.124671	0.943	0.0145742	0.987	0.415796	0.952	0.077228	0.997	0.821849	0.934	0.0553771	0.978	0.321766	0.981	0.305279
Cla97C02G050720.1	RING/U-box superfamily protein	--	40.1	1.049	1.173	0.787			0.992							0.938		1.032		1.118		0.848		0.758		0.946		0.846		0.75		0.671		0.793
Cla97C03G050800.1	Protein kinase-like protein	--	104.4	0.926	1.21	0.639	0.716	0.895	1.225	1.206	1.232	0.971	1.107	0.871	1.002	1.112	0.595395	1.261	0.003401	1.199	0.0461939	1.068	0.802306	0.891	0.437898	1.323	0.000937052	1.104	0.137804	0.813	0.105826	0.678	0.0248261	0.614	0.00741317
Cla97C03G050830.1	eukaryotic translation initiation factor 2 subunit beta	--	31.9	0.937	1.007	1.018	1.005	1.085	1.08	1.115	1.035	0.993	0.925	0.914	1.001	1.087	0.0433189	1.084	0.103261	1.031	0.451092	1.114	0.00774558	1.08	0.0379744	1.136	0.0175708	1.101	0.0500207	1.093	0.0598631	1.06	0.183519	0.962	0.294537
Cla97C03G050880.1	Nucleotide/sugar transporter family protein	--	38.4	1.215	0.947	0.933	0.855	0.846	0.793	0.887	0.871	1.359	0.938	1.333	0.95	0.684	3.33805e-06	0.689	0.000102596	0.726	0.000779219	0.664	1.63877e-05	0.914	0.0264639	0.653	0.000960005	0.9	0.0377756	0.674	0.00105783	0.929	0.0756739	1.033	0.52666
Cla97C03G050910.1	Superoxide dismutase	--	26.1	0.958	0.95	0.944	0.938	0.947	1.089	1.105	1.077	0.971	0.957	1.006	0.971	1.02	0.685373	1.048	0.213099	0.981	0.289401	1.039	0.349951	1.06	0.152536	1.114	0.00268012	1.137	0.000200331	0.964	0.0694114	0.983	0.0708593	0.865	5.28311e-05
Cla97C03G050970.1	28S ribosomal protein S29, mitochondrial	--	50.6	0.99	1.009	1.014	0.925	0.91	1.064	1.04	1.037	1.045	0.966	1.088	0.928	0.949	0.188388	0.968	0.382667	0.93	0.116463	0.959	0.355141	1.032	0.503366	1.006	0.8328	1.082	0.035837	0.912	0.10067	0.981	0.66511	0.907	0.0465156
Cla97C03G051020.1	protein TIC110, chloroplastic	--	111.7	1.331	0.871	0.922	0.94	0.881	0.873	0.811	0.865	1.324	0.86	1.296	0.874	0.666	1.85468e-08	0.652	5.82236e-08	0.659	1.62727e-06	0.67	4.25627e-06	1.016	0.656543	0.645	5.77531e-05	0.979	0.400961	0.694	6.26036e-05	1.053	0.0609648	1.076	0.0710444
Cla97C03G051090.1	protein FLX-like 1	--	33.6	1.192	1.068	0.767	0.734	0.747	1.008	1.01	0.992	1.197	1.007	1.185	1.076	0.784	0.0238749	0.862	0.000174474	0.882	0.00394779	0.736	0.00466755	0.834	0.0324944	0.842	1.14499e-05	0.955	0.104913	0.629	3.81103e-06	0.713	0.000162354	0.747	3.11364e-05
Cla97C03G051110.1	transcription initiation factor TFIID subunit 15b	--	46.7	1.306	1.247	0.696	0.791	0.66	0.955	0.94	0.869	1.314	1.005	1.378	1.075	0.687	0.00923041	0.762	0.00803091	0.832	0.0466927	0.614	0.000352595	0.738	0.0185738	0.691	0.00039466	0.831	0.060153	0.537	0.00037734	0.645	0.00634059	0.777	0.0140858
Cla97C03G051120.1	cinnamoyl-CoA reductase 1	--	46.5	0.9	1.013	0.986	0.999	0.94	1.069	1.061	1.027	0.903	1.035	0.927	1.01	1.116	0.000990311	1.138	6.54697e-05	1.12	0.000722946	1.114	0.00857177	0.994	0.831608	1.156	0.000713254	1.032	0.0938131	1.071	0.0294751	0.957	0.0893115	0.927	0.0261907
Cla97C03G051140.1	gamma-interferon-inducible lysosomal thiol reductase-like	--	26.3	0.595	0.969	1.161	1.195	1.084	1.23	1.264	1.277	0.526	0.966	0.589	1.013	1.98	2.02157e-06	1.965	2.64605e-05	1.724	0.000209431	2.108	6.79209e-07	1.223	0.00113823	2.205	4.25244e-05	1.279	0.00020391	2.012	0.000139218	1.167	0.00932738	0.912	0.0404965
Cla97C03G051150.1	gamma-interferon-inducible lysosomal thiol reductase-like	--	24.7	0.924	1.065	0.945	0.86	0.956	1.066	1.048	1.055	0.993	1.039	0.954	1.035	1.053	0.298128	1.099	0.000499098	1.093	0.0167992	1.033	0.588393	0.945	0.147695	1.104	0.00980238	1.01	0.40265	0.962	0.370839	0.88	0.0203196	0.871	0.014849
Cla97C03G051170.1	UDP-glycosyltransferase	--	50.8	0.857	1.163	0.993			0.987							1.222		1.254		1.357		1.155		0.851		1.152		0.849		1.159		0.854		1.006
Cla97C03G051200.1	malonyl CoA-acyl carrier protein transacylase	--	39.8	1.417	0.871	0.8	0.835	0.883	0.851	0.929	0.863	1.187	0.881	1.307	0.906	0.666	7.56955e-07	0.678	2.16985e-05	0.68	0.00186518	0.66	3.78599e-05	0.971	0.361505	0.676	0.00254257	0.994	0.842714	0.644	0.00170833	0.947	0.150712	0.953	0.286147
Cla97C03G051240.1	sorting nexin 2A	--	63.2	1.347	1.025	0.75	0.786	0.731	0.879	0.997	1.039	1.224	1.032	1.195	1.038	0.733	0.0058743	0.798	0.00164349	0.822	0.00607856	0.688	0.00435027	0.837	0.0275914	0.774	0.0144097	0.942	0.283606	0.602	0.00027831	0.732	0.000132662	0.778	0.0102806
Cla97C03G051350.1	pyruvate decarboxylase 2-like	--	64.8	0.744	1.01	0.973	1.047	1.035	1.273	1.123	1.213	0.804	1.026	0.737	1.016	1.417	0.000107279	1.458	0.000541517	1.336	0.000485464	1.458	0.000624797	1.092	0.102629	1.579	0.000566559	1.183	0.0106557	1.337	0.001244	1.001	0.984195	0.846	0.0182269
Cla97C03G051380.1	ran-binding protein 1 homolog a-like	--	24.1	1.199	0.892	1.022	1.059	1.039	0.866	0.853	0.878	1.2	0.941	1.171	0.902	0.789	0.000748784	0.747	2.61156e-06	0.766	0.000125088	0.801	0.00244231	1.045	0.400537	0.727	1.03991e-05	0.95	0.0479081	0.874	0.000493677	1.141	0.00238132	1.201	0.000157099
Cla97C03G051400.1	ran-binding protein 1 homolog a	--	24.5	1.253	0.953	1.001	1.034	0.967	0.837	0.822	0.779	1.16	0.951	1.364	0.898	0.727	0.00044915	0.694	0.000402232	0.742	0.00424176	0.72	0.00353946	0.971	0.52375	0.645	0.00106774	0.87	0.00869867	0.795	0.0108184	1.071	0.0659161	1.231	0.00198582
Cla97C03G051430.1	TRICHOME BIREFRINGENCE-LIKE 45	--	45.1	1.285	0.86	0.965	0.722	0.902	0.889	0.915	0.979	1.559	0.804	1.239	0.879	0.646	6.71946e-05	0.652	0.000218329	0.623	0.00353004	0.658	0.00126028	1.056	0.480645	0.682	0.00784994	1.094	0.0831556	0.634	0.0154388	1.018	0.909043	0.93	0.44015
Cla97C03G051440.1	PHD finger-like domain-containing protein 5A	--	12.4	1.001	1.229	0.69	0.796	0.733	1.115	1.104	1.049	1.013	1.119	0.972	1.093	0.997	0.863286	1.123	0.00906228	1.152	0.0205623	0.919	0.297758	0.797	0.0416727	1.094	0.0162062	0.95	0.279333	0.743	0.00230239	0.645	0.0013118	0.679	0.00103507
Cla97C03G051570.1	inositol 3-kinase	--	38.5	1.133	1.073	0.848		0.943	0.946		0.979			1.052	1.044	0.89	0.116655	0.925	0.183457	0.969	0.514851	0.85	0.0349198	0.878	0.0497978	0.881	0.0908392	0.909	0.0493176	0.82	0.0911486	0.846	0.0915404	0.93	0.318815
Cla97C03G051580.1	nudC domain-containing protein 2	--	18.2	0.845	1.033	0.937	0.922		1.185	1.081		1.018	0.979			1.098	0.301951	1.148	0.167963	1.08	0.491658	1.107	0.398218	1.025	0.839822	1.216	0.195218	1.126	0.156404	0.998	0.983751	0.924	0.106763	0.82	0.0517438
Cla97C03G051710.1	ATP-dependent zinc metalloprotease FTSH 7, chloroplastic-like protein	--	161	1.088	0.964	0.956	0.824	0.879	0.993	0.858	1.054	1.494	0.881	1.086	0.981	0.762	0.00483628	0.781	0.0246786	0.77	0.0874232	0.758	0.019929	0.984	0.770993	0.792	0.13942	1.028	0.737756	0.725	0.0526238	0.941	0.320316	0.915	0.310759
Cla97C03G051730.1	Chloroplast J-like domain 1	--	31.9	1.123	0.941	0.907	0.838	0.906	1.029	1.03	0.965	1.108	1.024	1.121	1.008	0.86	0.000191445	0.895	0.00179744	0.887	0.0101211	0.847	0.00354951	0.954	0.375069	0.902	0.00926793	1.017	0.636802	0.791	0.000892907	0.892	0.0358989	0.877	0.017747
Cla97C03G051740.1	Beta-D-glucosidase	--	66.6	0.629	1.078	1.216	1.179	1.256	1.188	1.132	1.092	0.629	0.997	0.573	1.078	1.86	1.0161e-07	1.793	1.81022e-06	1.722	0.000178796	1.929	3.79136e-07	1.12	0.0134072	1.863	9.47391e-05	1.082	0.0912169	1.994	4.3719e-05	1.158	0.00987017	1.07	0.0896776
Cla97C03G051770.1	Maternal effect embryo arrest 59	--	19.6	1.705	0.791	0.673	0.844	0.877	0.831	0.817	0.79	1.535	0.804	1.482	0.851	0.514	1.17049e-07	0.517	1.8551e-07	0.518	0.000159958	0.512	1.25775e-05	0.988	0.797254	0.516	0.000122366	0.997	0.915833	0.507	0.00179856	0.979	0.762797	0.982	0.783757
Cla97C03G051780.1	ATP-dependent RNA helicase family protein	--	148.1	1.128	0.833	1.035	1.107		1.004	0.916		1.051	0.926			0.89	0.172945	0.844	0.0493843	0.807	0.0776314	0.932	0.315538	1.155	0.100959	0.881	0.159645	1.092	0.33608	0.983	0.759893	1.218	0.0874719	1.116	0.193015
Cla97C03G051790.1	serine/arginine-rich splicing factor SR45a-like	--	42.1
Cla97C03G051800.1	Phosphate transporter	--	56.9	1.065	1.022	0.948	0.934		0.964	0.997		1.083	0.986			0.908	0.00857234	0.924	0.0137686	0.935	0.0762208	0.895	0.00669898	0.957	0.136116	0.913	0.0399756	0.977	0.437415	0.876	0.0071087	0.937	0.0795037	0.96	0.155666
Cla97C03G051820.1	Enolase	--	52.9	0.762	0.963	1.21	1.231	1.183	1.039	0.967	1.002	0.811	0.943	0.843	0.977	1.313	0.00230573	1.219	0.000200541	1.193	0.00470126	1.373	0.000553083	1.15	0.0246173	1.245	0.00365293	1.043	0.142866	1.5	0.00021117	1.257	0.000120879	1.205	0.00141012
Cla97C03G051830.1	mediator of RNA polymerase II transcription subunit 12-like isoform X3	--	164.8	1.394	0.974	0.763	0.761	0.743	0.977	0.895	0.946	1.31	1.009	1.345	1.013	0.665	0.000330604	0.718	1.07537e-05	0.74	0.000162638	0.628	0.000101991	0.849	0.0181333	0.696	0.000316614	0.941	0.0960039	0.56	8.25333e-06	0.757	5.03039e-05	0.804	0.0012934
Cla97C03G051860.1	neutral ceramidase	--	86.1	0.864	0.991	1.092	1.072	1.036	1.008	0.998	0.998	0.899	0.993	0.929	0.989	1.136	0.000405646	1.11	0.000159755	1.104	0.00898338	1.152	0.00115307	1.043	0.0449399	1.116	0.00658402	1.01	0.0422742	1.189	0.0026567	1.076	0.00901781	1.065	0.0162288
Cla97C03G051910.1	DNA-directed RNA polymerases II, IV and V subunit 11	--	11.5	1.873	0.759	0.617	1.058	0.706	0.751	0.771	0.762	1.274	0.897	1.702	0.83	0.492	6.62124e-05	0.492	8.65218e-05	0.513	0.00634689	0.481	0.000806922	0.938	0.519387	0.471	0.00310891	0.919	0.166658	0.491	0.0219321	0.958	0.708287	1.042	0.932949
Cla97C03G051930.1	18.5 kDa class I heat shock protein-like	--	18.2	0.543	0.683	1.427	1.565	1.469	1.347	1.454	1.41	0.409	0.571	0.452	0.669	2.515	0.00619806	2.184	0.00929524	1.37	0.0338491	3.088	3.59391e-07	2.255	5.58257e-07	2.999	0.000210702	2.19	0.000205635	3.177	0.000184367	2.32	0.00017731	1.059	0.177755
Cla97C03G051940.1	17.5 kDa class I heat shock protein-like	--	16.5	0.987	0.859	0.923	1.111	0.999	1.176	1.253	1.088	0.773	0.863	0.982	0.931	1.119	0.256994	1.125	0.340818	0.968	0.762936	1.194	0.0717417	1.234	0.0190689	1.283	0.0485302	1.326	0.00440018	1.106	0.34232	1.143	0.0921484	0.862	0.0913401
Cla97C03G052050.1	transcription elongation factor B polypeptide 1	--	11.3	1.498	1.063	0.673	1.517		0.766	1.28		0.537	0.665			0.977	0.890336	0.927	0.966662	0.849	0.919247	1.041	0.812515	1.226	0.624083	1.005	0.878908	1.184	0.684356	1.076	0.872282	1.267	0.733055	1.07	0.970269
Cla97C03G052090.1	Protein phosphatase 2C	--	46.3	0.875	1.068	0.996	1.089	1.023	1.114	1.105	1.063	0.705	1.114	0.768	1.147	1.38	1.57087e-05	1.408	0.00011085	1.418	0.00595619	1.361	0.000386474	0.96	0.208571	1.398	0.00627826	0.986	0.608985	1.324	0.0141152	0.934	0.109332	0.947	0.142296
Cla97C03G052150.1	serine/arginine repetitive matrix protein 1	--	104.2	1.626	0.813	0.597	1.14	1.032	0.965	1.187	1.125	1.042	0.631	1.146	0.697	0.716	0.0746324	0.71	0.08853	0.561	0.0215676	0.793	0.220238	1.412	0.0813178	0.859	0.410496	1.531	0.0113757	0.726	0.234518	1.293	0.352679	0.845	0.390853
Cla97C03G052170.1	D-xylose-proton symporter-like 3	--	60.2	0.689	0.845	1.405	1.417	1.227	1.061	0.983	1.039	0.703	0.896	0.86	0.875	1.443	0.0160209	1.265	0.0144974	1.162	0.100842	1.583	0.00357666	1.363	0.00493905	1.369	0.0127881	1.179	0.00448211	1.798	0.00224457	1.548	0.000935459	1.313	0.00642653
Cla97C03G052190.1	protein TOC75-3, chloroplastic	--	88.3	0.989	0.956	1.081	1.062	1.068	0.961	0.997	1.005	0.958	0.962	0.976	0.963	1.033	0.332088	1	0.975576	0.986	0.204868	1.056	0.0410071	1.072	0.016014	1.014	0.46193	1.028	0.116723	1.099	0.000897028	1.115	4.5182e-05	1.084	0.00546104
Cla97C03G052260.1	Haloacid dehalogenase-like hydrolase (HAD) superfamily protein	--	31.7	1.46	1.2	0.634	0.793	1.005	0.706	0.927	0.938	1.069	1.211	0.961	1.096	0.813	0.186626	0.871	0.377136	1.005	0.884599	0.717	0.0454429	0.713	0.0155717	0.737	0.129053	0.733	0.0317095	0.697	0.118341	0.693	0.0489051	0.946	0.709487
Cla97C03G052270.1	Haloacid dehalogenase-like hydrolase (HAD) superfamily protein	--	31.6	1.842	0.738	0.666	0.555	0.568	0.753	0.605	0.645	2.185	0.578	2.156	0.631	0.309	1.38082e-08	0.319	1.0812e-06	0.315	0.000211322	0.307	1.13001e-06	0.974	0.75393	0.324	0.000186094	1.029	0.777172	0.289	9.75707e-05	0.919	0.417117	0.893	0.265456
Cla97C03G052310.1	oxysterol-binding protein-related protein 3C	--	52.3	1.189	0.992	0.893	0.921	0.857	0.912	0.95	0.895	1.146	1.03	1.145	1.013	0.811	0.00024681	0.832	0.0011914	0.872	0.00115952	0.78	1.00783e-05	0.894	0.00135648	0.792	0.000414535	0.908	0.00964474	0.768	0.000401123	0.88	0.00552846	0.969	0.308566
Cla97C03G052380.1	expansin-A4-like	--	26.2	0.667	1.173	1.127	0.817	1.04	1.033	1.072	1.013	1.047	1.065	0.617	1.33	1.383	0.0135326	1.434	0.0173096	1.531	0.0638021	1.309	0.0543168	0.855	0.085764	1.338	0.1265	0.874	0.120044	1.28	0.236012	0.836	0.188806	0.957	0.619214
Cla97C03G052410.1	methyl-CpG-binding domain-containing protein 5	--	29.3
Cla97C03G052420.1	Glucan endo-1,3-beta-glucosidase	--	52.9	0.928	0.993	0.996	1.021	1.047	1.084	1.066	1.112	0.8	1.077	0.823	1.098	1.241	8.22731e-05	1.26	0.000489375	1.242	0.0166193	1.24	0.000764787	0.998	0.967826	1.279	0.00625927	1.03	0.416304	1.201	0.0178517	0.967	0.391354	0.939	0.0296709
Cla97C03G052480.1	outer envelope pore protein 16, chloroplastic	--	23.6	0.961	0.92	1.014	1.02	1.079	1.207	1.152	1.134	0.848	0.98	0.849	0.937	1.184	0.020042	1.191	0.0579767	1.067	0.217711	1.243	0.0033228	1.164	0.0105735	1.314	0.00381164	1.231	0.00142605	1.171	0.025686	1.097	0.0272397	0.891	0.013401
Cla97C03G052530.1	RING-type E3 ubiquitin transferase	--	72.6	1.015	0.742	1.532			0.711							0.98		0.716		0.731		1.105		1.511		0.7		0.958		1.509		2.065		2.155
Cla97C03G052590.1	2-dehydro-3-deoxyphosphooctonate aldolase	--	31.8	1.014	0.998	0.959	0.928	0.969	0.992	0.991	0.984	1.056	0.968	1.036	0.999	0.943	0.00355544	0.955	0.00301324	0.955	0.041159	0.937	0.00675829	0.982	0.30738	0.955	0.0190104	1.001	0.945539	0.92	0.00871585	0.963	0.0871643	0.963	0.0448334
Cla97C03G052610.1	Thaumatin-like protein	--	27.5	1.77	0.899	0.588	0.657	0.656	0.723	0.757	0.76	1.699	0.901	1.6	0.901	0.45	6.58134e-06	0.487	2.39503e-06	0.533	2.80256e-05	0.408	1.99678e-06	0.767	0.0012177	0.442	1.66739e-05	0.829	0.000306508	0.375	3.11113e-05	0.704	0.000659161	0.849	0.0145932
Cla97C03G052680.1	Clp protease ATP-binding subunit	--	102.2	1.099	0.772	1.33		1.467	0.785		0.699			1.038	0.788	0.911	0.584928	0.712	0.00176803	0.73	0.00918587	1.002	0.869718	1.372	0.394508	0.694	0.0298335	0.951	0.473682	1.309	0.0419012	1.793	0.00730585	1.885	0.0140378
Cla97C03G052690.1	DNA binding protein	--	34.3	1.065	0.975	0.9	0.761	0.806	1.027	1.06	1.065	1.163	1.003	1.105	0.969	0.857	0.051444	0.915	0.0194087	0.884	0.0113944	0.843	0.0843486	0.953	0.392663	0.946	0.119001	1.07	0.0125044	0.74	0.00547552	0.837	0.023233	0.783	0.00807159
Cla97C03G052710.1	HXXXD-type acyl-transferase family protein, putative	--	51	0.6	0.791	1.562	1.418	1.59	1.031	1.068	1.115	0.645	0.809	0.462	0.795	1.988	0.00375305	1.643	0.00401226	1.403	0.0264989	2.28	0.000525261	1.625	0.00206621	1.883	0.00347404	1.342	0.000241898	2.677	0.000759581	1.908	5.84563e-05	1.422	0.00113516
Cla97C03G052730.1	E3 UFM1-protein ligase 1 homolog	--	90.5	1.138	0.803	1.21	1.43		0.855	0.868		0.825	0.877			1.026	0.940434	0.867	0.272778	0.856	0.479446	1.111	0.683366	1.299	0.283671	0.878	0.541224	1.026	0.617055	1.345	0.233675	1.571	0.0414262	1.532	0.0370917
Cla97C03G052750.1	Calcium-transporting P-type ATPase	--	116.3	1.079	0.929	1.269	1.32	1.255	0.789	0.759	0.833	0.984	0.898	0.953	0.916	0.991	0.830362	0.849	0.0213658	0.909	0.0719412	1.032	0.973217	1.135	0.409287	0.789	0.00684791	0.868	0.0077609	1.275	0.00375368	1.401	4.9998e-05	1.614	0.000102323
Cla97C03G052790.1	iron-sulfur assembly protein IscA-like 2, mitochondrial	--	17.7	1.111	0.97	0.83	0.978	0.981	1.089	1.023	1.002	1.024	0.975	0.917	1.1	0.977	0.695167	1.009	0.830807	0.998	0.989891	0.967	0.621084	0.969	0.604312	1.02	0.730207	1.023	0.650969	0.914	0.314628	0.916	0.265158	0.896	0.136831
Cla97C03G052810.1	Kinesin-related protein	--	118	1.067	0.751	0.941	0.75		0.926	0.993		1.466	0.791			0.678	0.0185367	0.683	0.0534756	0.609	0.0950407	0.713	0.0688537	1.171	0.18012	0.758	0.243998	1.244	0.0374573	0.668	0.178331	1.097	0.536179	0.881	0.380996
Cla97C03G052950.1	Histone H2A	--	16.2	1.122	0.801	1.122			0.955							0.855		0.783		0.714		0.926		1.297		0.851		1.192		1		1.401		1.175
Cla97C03G052970.1	K-stimulated pyrophosphate-energized sodium pump protein	--	41.5	0.904	0.927	1.061		1.273	1.108		1.188			0.671	0.867	1.36	0.0542599	1.298	0.139756	1.139	0.454213	1.47	0.0226361	1.29	0.0162197	1.458	0.127035	1.28	0.0362896	1.482	0.149005	1.301	0.115951	1.017	0.907016
Cla97C03G052980.1	THO complex subunit 4A	--	26.2	1.45	0.838	0.851	0.875	0.891	0.877	0.916	0.816	1.366	0.876	1.48	0.827	0.603	2.36805e-09	0.599	6.6165e-07	0.591	6.00977e-05	0.608	5.01334e-07	1.028	0.330116	0.607	0.000271259	1.027	0.537075	0.609	5.59208e-05	1.03	0.248682	1.003	0.91718
Cla97C03G052990.1	actin-depolymerizing factor 2	--	16.2	0.911	0.968	0.968	0.913	0.881	1.143	1.088	1.035	0.839	1.16	0.968	1.131	1.139	0.0768788	1.2	0.00791281	1.199	0.0621009	1.109	0.173247	0.925	0.301436	1.202	0.0215226	1.002	0.947225	1.016	0.749392	0.847	0.0604533	0.846	0.0134513
Cla97C03G053010.1	Mitogen-activated protein kinase	--	71.5	0.855	1.05	1.061	0.975	1.053	1.047	1.067	1.037	0.947	1.017	0.913	0.993	1.142	0.000256308	1.144	0.000978012	1.127	0.024058	1.149	0.00152351	1.02	0.418074	1.161	0.00850476	1.03	0.18059	1.138	0.0326651	1.009	0.789758	0.98	0.508075
Cla97C03G053070.1	yrdC domain-containing protein, mitochondrial	--	30.3	0.949	1.014	1.05	1.091	0.952	0.987	1.045	1.12	0.929	0.989	0.909	1.018	1.108	0.00850938	1.107	0.0105077	1.084	0.00630582	1.12	0.0194261	1.034	0.418721	1.131	0.0342742	1.043	0.335409	1.11	0.0727793	1.024	0.624644	0.981	0.743048
Cla97C03G053080.1	Mitogen-activated protein kinase	--	42.6	0.877	0.821	1.197	1.172	1.058	0.981	0.99	1.021	0.96	0.894	0.978	0.861	1.065	0.491099	0.989	0.823802	0.915	0.102022	1.14	0.0536182	1.246	0.00487691	1.063	0.158332	1.161	0.00543409	1.217	0.0181179	1.33	0.00330178	1.145	0.0282474
Cla97C03G053090.1	HAD-superfamily hydrolase	--	42.5	1.328	0.922	0.762	0.712	0.837	0.983	0.931	0.94	1.448	0.847	1.249	0.941	0.652	9.19443e-05	0.691	4.04157e-05	0.673	0.00181618	0.642	0.000928068	0.953	0.520569	0.709	0.00174824	1.053	0.221648	0.574	0.000945473	0.853	0.0478313	0.81	0.0128779
Cla97C03G053100.1	Zinc binding dehydrogenase, putative	--	40.2	0.82	0.973	1.099	1.179	1.076	1.132	1.079	1.073	0.779	0.909	0.937	0.946	1.244	0.00415762	1.205	0.0213134	1.115	0.128798	1.309	0.000363734	1.174	0.000441759	1.295	0.0105328	1.161	0.00455293	1.323	0.0102076	1.186	0.0074249	1.021	0.559639
Cla97C03G053110.1	Protein kinase 2	--	48.8	1.013	1.007	1.045	1.119		0.936	1.041		1.039	0.801			0.966	0.666489	0.922	0.383637	0.881	0.367256	1.009	0.905814	1.145	0.191681	0.963	0.553499	1.093	0.532077	1.055	0.285824	1.197	0.260272	1.095	0.285869
Cla97C03G053140.1	Protein disulfide-isomerase	--	65.6	1.671	0.825	0.83	0.844	0.829	0.633	0.638	0.62	1.689	0.801	1.758	0.809	0.445	1.37803e-06	0.423	9.41098e-06	0.476	1.93462e-06	0.429	2.04076e-05	0.902	0.134037	0.369	5.91273e-07	0.777	3.17024e-05	0.489	1.69243e-06	1.028	0.0572356	1.324	1.08764e-05
Cla97C03G053170.1	4-hydroxy-3-methylbut-2-en-1-yl diphosphate synthase	--	82.1	0.587	0.885	1.436	1.515	1.396	1.09	1.051	1.042	0.552	0.88	0.595	0.94	1.968	0.000399133	1.698	7.19264e-06	1.56	0.000142017	2.171	5.24074e-05	1.392	0.00536417	1.836	2.27139e-05	1.177	0.00295234	2.507	1.02407e-05	1.607	0.000119956	1.366	0.000356016
Cla97C03G053180.1	Leucine--tRNA ligase	--	126.9	0.94	1.019	1.231	1.283	1.303	0.85	0.848	0.824	0.868	1.068	0.819	1.022	1.199	0.155498	1.072	0.330391	1.183	0.0164792	1.207	0.144935	1.019	0.983824	0.96	0.393962	0.811	0.000325971	1.453	0.000986885	1.228	0.000841426	1.513	3.01643e-05
Cla97C03G053200.1	RING/U-box superfamily protein	--	53.2	0.877	1.145	0.843	0.985	0.893	1.186	1.139	1.144	0.753	1.053	0.838	1.141	1.287	0.00931166	1.379	5.95447e-05	1.353	0.0045444	1.254	0.0460041	0.927	0.372245	1.406	0.00188314	1.039	0.268619	1.103	0.202654	0.815	0.0177814	0.784	0.00658567
Cla97C03G053230.1	Beta-galactosidase	--	92.1	1.51	0.606	1.177	1.132	1.148	0.708	0.861	0.844	1.235	0.641	1.273	0.773	0.655	0.0158668	0.552	0.000411351	0.503	0.00204027	0.73	0.0422863	1.453	0.0315752	0.601	0.00445353	1.195	0.135846	0.86	0.0826066	1.711	0.00188375	1.433	0.00454444
Cla97C03G053240.1	WD40 repeat	--	60.4	0.95	1.061	0.922	0.895	0.897	1.07	1.057	1.083	0.923	1.083	0.94	1.109	1.087	0.160468	1.149	7.49206e-06	1.156	0.000688797	1.053	0.266051	0.911	0.0512683	1.141	0.000272181	0.987	0.416793	0.965	0.0481003	0.834	0.000344167	0.845	0.000144336
Cla97C03G053310.1	Cytochrome B561-related protein	--	74.7	1.234	0.921	0.932	0.81	0.675	0.913	1.019	1.05	1.252	0.93	1.332	0.965	0.717	0.00170856	0.759	0.000161598	0.738	0.000375654	0.707	0.00866537	0.959	0.60763	0.781	0.00689789	1.059	0.281802	0.633	0.00844819	0.858	0.163075	0.811	0.10202
Cla97C03G053370.1	RNAligase	--	133.4	0.873	0.973	1.123	1.493		0.911	0.836		0.782	0.851			1.246	0.272596	1.079	0.289414	1.102	0.381518	1.318	0.269055	1.196	0.476046	1.056	0.515473	0.958	0.651723	1.581	0.0986729	1.434	0.154242	1.497	0.117556
Cla97C03G053510.1	50S ribosomal protein L9, chloroplastic	--	22.2	1.515	0.897	0.725		0.866	0.862		0.896			1.265	0.973	0.626	0.00142799	0.653	0.00322319	0.673	0.0578282	0.602	0.00498224	0.895	0.210162	0.632	0.0388086	0.94	0.307543	0.572	0.0478151	0.851	0.233963	0.905	0.372777
Cla97C03G053650.1	dolichyl-diphosphooligosaccharide--protein glycosyltransferase subunit 2	--	75.8	0.846	1.096	1.066	1.129	1.114	0.984	0.987	1.002	0.835	1.09	0.829	1.066	1.266	2.19851e-05	1.24	7.34662e-05	1.296	1.52016e-05	1.251	0.000211628	0.966	0.22217	1.184	3.2006e-05	0.914	0.000913283	1.318	0.00011333	1.018	0.424692	1.113	0.00423464
Cla97C03G053800.1	4-coumarate--CoA ligase-like 7	--	59.4	0.791	1.063	0.939	0.98	1.009	1.186	1.131	1.093	0.79	1.034	0.785	1.073	1.34	5.05251e-05	1.391	1.00176e-05	1.34	1.35367e-05	1.339	0.000528367	1	0.928809	1.441	0.000105408	1.076	0.050155	1.238	0.000536064	0.924	0.0280277	0.859	0.00850171
Cla97C03G053810.1	Lactoylglutathione lyase	--	20.7	0.809	1.087	0.962	0.955	0.938	1.139	1.133	1.152	0.839	1.081	0.77	1.099	1.316	0.000313195	1.384	2.00967e-06	1.351	0.000285599	1.298	0.0010269	0.961	0.332879	1.416	0.000162233	1.048	0.00244091	1.181	0.00303114	0.874	0.000112565	0.834	3.49743e-05
Cla97C03G053840.1	Carboxypeptidase	--	56.4	2.028	0.758	0.664	0.594	0.695	0.629	0.597	0.712	2.091	0.731	1.744	0.778	0.35	2.01273e-08	0.359	2.23555e-06	0.387	8.75131e-05	0.332	3.04834e-07	0.858	0.0136757	0.331	0.000133754	0.855	0.044983	0.333	0.000113369	0.861	0.0392644	1.008	0.911201
Cla97C03G053860.1	polyadenylation and cleavage factor homolog 4-like	--	112	1.191	0.979	0.85	0.684	0.888	0.98	0.869	0.911	1.36	1.088	1.193	1.008	0.735	0.00353513	0.779	0.00266769	0.821	0.0222864	0.692	0.00206726	0.843	0.05257	0.737	0.00563211	0.898	0.0827419	0.647	0.00872944	0.788	0.0479571	0.878	0.1976
Cla97C03G054030.1	Nitrate reductase	--	43.7	0.941	1.075	0.863	0.922	0.85	1.068	1.097	1.095	0.89	1.052	0.969	1.068	1.082	0.267809	1.153	0.000134915	1.141	0.00675665	1.053	0.432844	0.923	0.139209	1.164	0.0044414	1.02	0.134954	0.941	0.160271	0.825	0.00169019	0.808	0.00127547
Cla97C03G054070.1	protein NBR1 homolog	--	88.9	0.705	0.871	1.5	1.542	1.434	0.948	0.932	0.941	0.635	0.815	0.703	0.858	1.606	0.0181454	1.313	0.000391387	1.245	0.00524717	1.786	0.00228726	1.434	0.0225549	1.381	0.000737745	1.109	0.00744847	2.191	4.12793e-05	1.759	4.20587e-05	1.587	2.91151e-05
Cla97C03G054150.1	Manganese-dependent ADP-ribose/CDP-alcohol diphosphatase	--	37.8	0.897	1.112	0.973	0.84	1.09	1.019	1.009	0.887	1.094	1.058	0.988	1.035	1.01	0.887438	1.027	0.650737	1.076	0.281859	0.977	0.733634	0.908	0.13363	0.979	0.792892	0.91	0.123304	0.974	0.780715	0.906	0.254427	0.996	0.933325
Cla97C03G054160.1	quinolinate synthase, chloroplastic	--	78.5	0.875	1.103	0.98	0.925	0.965	1.093	1.165	1.14	0.808	1.105	0.874	1.091	1.247	0.00145582	1.31	8.20512e-06	1.29	0.000663296	1.226	0.00394867	0.95	0.221495	1.329	0.000918604	1.03	0.201502	1.122	0.0212688	0.87	0.00140377	0.845	0.00268851
Cla97C03G054210.1	Cytochrome P450 family 71 protein	--	58.4	0.397	1.275	0.594	0.548	0.605	1.708	1.736	1.551	0.368	1.34	0.558	1.202	2.66	0.011055	3.33	2.701e-05	2.885	0.00122776	2.548	0.0188708	0.883	0.328717	3.776	0.000535327	1.309	0.00468384	1.32	0.089144	0.458	5.74992e-05	0.35	2.27186e-05
Cla97C03G054220.1	Cytochrome P450	--	48.2	0.361	1.391	0.779	0.814	0.717	1.468	1.469	1.543	0.441	1.268	0.487	1.337	2.789	0.000389664	3.288	6.89577e-07	3.1	0.000245658	2.634	0.00112371	0.85	0.209129	3.476	0.000151496	1.121	0.0218654	1.792	0.00350671	0.578	0.000279623	0.516	8.28245e-05
Cla97C03G054400.1	Peptidase C78, ubiquitin fold modifier-specific peptidase 1/ 2	--	72	0.912	1.014	0.981	0.936	1.026	1.046	1.127	1.114	0.967	0.993	0.944	0.968	1.087	0.0566337	1.109	0.0329716	1.054	0.0722366	1.103	0.0659548	1.047	0.348736	1.164	0.00613965	1.105	0.0206353	1.043	0.260648	0.989	0.722182	0.895	0.0346867
Cla97C03G054450.1	programmed cell death protein 4-like	--	78.1	1.2	0.87	1.05	1.094	1.102	0.733	0.891	0.822	1.181	0.889	1.226	0.802	0.763	0.00881507	0.694	8.91518e-05	0.71	0.000491946	0.789	0.0150882	1.111	0.388863	0.678	0.00245711	0.955	0.498254	0.9	0.00470077	1.267	0.00239434	1.327	0.00816314
Cla97C03G054490.1	lysine-specific demethylase REF6	--	174.8
Cla97C03G054500.1	zinc finger CCCH domain-containing protein 43	--	52.2	1.244	1.482	0.384	0.786		0.891	0.859	0.8	1.286	1.07	1.028	1.172	0.785	0.24371	0.882	0.354973	1.047	0.750221	0.627	0.057559	0.599	0.0485046	0.717	0.0126522	0.685	0.0222293	0.493	0.0728867	0.471	0.0718358	0.688	0.205271
Cla97C03G054520.1	Phosphopantothenoylcysteine decarboxylase	--	23.6	1.483	0.907	0.649	0.641	0.672	0.96	0.927	0.87	1.517	0.915	1.452	1.006	0.565	0.000296615	0.627	1.37012e-06	0.635	0.000213937	0.53	0.000323729	0.834	0.0565562	0.619	0.000107775	0.975	0.59776	0.441	1.71596e-06	0.694	0.000537512	0.712	0.000451537
Cla97C03G054590.1	26S proteasome non-ATPase regulatory subunit 6 homolog	--	44.3	0.755	0.966	1.258	1.301	1.321	0.908	0.936	0.931	0.753	0.972	0.806	0.978	1.379	0.00824637	1.23	4.02167e-05	1.26	0.000503816	1.438	0.00469022	1.141	0.178424	1.199	0.00165301	0.952	0.00772726	1.677	4.07568e-05	1.331	4.33841e-05	1.398	4.09714e-05
Cla97C03G054600.1	Protein kinase superfamily protein	--	54.6
Cla97C03G054620.1	Nucleoside diphosphate kinase	--	25.1	1.179	0.859	0.829	0.841	0.837	0.991	0.894	0.978	1.344	0.933	1.339	0.939	0.699	1.72304e-05	0.724	0.000134642	0.707	0.00261197	0.695	0.000323851	0.983	0.725263	0.741	0.0051814	1.048	0.338317	0.649	0.000573793	0.918	0.0430158	0.876	0.0156368
Cla97C03G054650.1	Glyceraldehyde-3-phosphate dehydrogenase	--	36.4	0.751	1.016	1.113	1.157	1.103	1.111	1.108	1.113	0.697	1.015	0.73	1.007	1.491	2.36332e-07	1.462	9.32867e-06	1.395	0.000109299	1.539	4.84041e-08	1.104	3.4251e-05	1.53	4.0472e-05	1.097	7.60335e-06	1.549	7.55655e-05	1.11	0.00220083	1.012	0.460149
Cla97C03G054660.1	Glyceraldehyde-3-phosphate dehydrogenase	--	36.6	1.301	0.96	0.804	0.697	0.727	0.952	0.907	0.918	1.439	0.979	1.26	0.965	0.659	0.000359384	0.71	1.33162e-05	0.726	0.00140438	0.626	0.000702087	0.862	0.0330542	0.694	0.00103388	0.956	0.0458633	0.557	0.000552521	0.767	0.0033666	0.802	0.00774551
Cla97C03G054690.1	Malate synthase	--	64.9	0.734	1.072	0.977	0.928	0.912	1.187	1.204	1.265	0.864	1.064	0.753	1.101	1.377	0.00161346	1.466	0.00018843	1.377	0.00336996	1.377	0.0121716	1	0.888346	1.555	0.00121082	1.129	0.0051697	1.198	0.0286726	0.87	0.00382798	0.771	0.000767778
Cla97C03G054720.1	4-coumarate--CoA ligase-like 9	--	59.9	0.778	0.971	1.094	1.178	1.115	1.136	1.111	1.089	0.72	0.978	0.767	1.027	1.427	6.875e-06	1.393	0.000116111	1.314	0.00076699	1.484	6.02059e-07	1.13	0.000621699	1.473	0.000131973	1.121	0.00593991	1.495	0.000245651	1.138	0.0103323	1.015	0.589549
Cla97C03G054750.1	Adenylate kinase	--	26.8	1.532	1.026	0.429	0.377	0.429	0.991	1.008	0.99	1.437	1.076	1.376	1.03	0.564	0.037739	0.704	4.42707e-06	0.721	0.00071189	0.486	0.00890465	0.674	0.0572216	0.688	0.000299321	0.954	0.0464606	0.284	1.88856e-05	0.394	3.40847e-05	0.413	3.42542e-05
Cla97C03G054790.1	Argininosuccinate synthase	--	47.3	1.953	0.778	0.6	0.699	0.633	0.669	0.64	0.698	1.831	0.83	1.885	0.783	0.372	3.51566e-08	0.388	3.21252e-07	0.422	6.38268e-06	0.347	1.96872e-08	0.824	0.00143519	0.354	4.87263e-06	0.839	0.00566659	0.341	2.41852e-05	0.808	0.0120556	0.963	0.484309
Cla97C03G054830.1	cycloeucalenol cycloisomerase	--	33.4	1.716	0.845	0.748		0.778	0.691		0.724			1.67	0.828	0.454	9.96383e-06	0.456	0.000455811	0.494	0.00057865	0.434	2.70224e-05	0.879	0.0272605	0.418	0.000955394	0.846	0.0222506	0.451	0.000897747	0.912	0.0531727	1.078	0.131479
Cla97C03G054840.1	Elongation factor 1 beta	--	24.5	0.908	1.011	1.265	1.263	1.211	0.785	0.803	0.807	0.98	0.999	0.974	1.001	1.065	0.693101	0.944	0.305504	1.052	0.10678	1.072	0.677812	1.019	0.952196	0.837	0.00237167	0.795	1.59764e-05	1.306	0.000700634	1.242	0.000125855	1.561	1.15534e-05
Cla97C03G054850.1	AAA-type ATPase family protein	--	131.1	1.403	0.909	0.779	0.75		0.797	0.769		1.562	0.903			0.552	0.000116883	0.57	0.00144456	0.611	0.0117846	0.522	6.87958e-05	0.854	0.00117398	0.528	0.00779482	0.864	0.015151	0.516	0.00733634	0.844	0.0125894	0.976	0.455535
Cla97C03G054900.1	ubiquitin-like modifier-activating enzyme 5	--	46.9	0.917	0.905	1.096	1.157	0.929	1.082	1.013	1.017	0.973	0.977	1.018	0.981	1.05	0.374008	1.027	0.533542	0.985	0.720695	1.082	0.164593	1.099	0.0995892	1.07	0.139014	1.087	0.0687069	1.094	0.298557	1.111	0.224183	1.022	0.80371
Cla97C03G054960.1	thylakoid lumenal 17.9 kDa protein, chloroplastic	--	25.5	1.591	0.872	0.708	0.565	0.627	0.829	0.761	0.986	1.866	0.809	1.647	0.74	0.45	1.50711e-05	0.49	1.74099e-05	0.474	0.000388081	0.438	0.000249342	0.924	0.473982	0.505	0.00159783	1.064	0.5506	0.372	0.000259834	0.785	0.0387644	0.738	0.0391928
Cla97C03G055010.1	SUMO-activating enzyme subunit 1	--	35.6	1.115	0.982	1.049	1.032	0.951	0.854	0.886	0.778	1.08	0.963	1.275	0.996	0.816	0.00899644	0.787	0.00842024	0.848	0.0346665	0.8	0.021215	0.944	0.239887	0.726	0.00748421	0.856	0.0171507	0.874	0.0876659	1.031	0.404798	1.204	0.0192683
Cla97C03G055180.1	coiled-coil domain-containing protein SCD2	--	62	0.979	0.889	1.232	1.215		0.9	0.811		1.153	0.821			0.917	0.5281	0.802	0.0273576	0.802	0.13874	0.975	0.828758	1.216	0.326247	0.803	0.15353	1.001	0.999771	1.148	0.227738	1.431	0.0124126	1.43	0.0207296
Cla97C03G055230.1	Calreticulin/calnexin	--	60.7	1.337	0.996	0.85	0.938	0.885	0.797	0.82	0.808	1.235	0.955	1.296	0.96	0.69	2.74406e-05	0.69	0.000103874	0.753	0.000436986	0.659	1.62214e-05	0.876	0.00972617	0.627	4.48587e-05	0.833	0.00030272	0.691	0.000548355	0.918	0.0525596	1.102	0.031444
Cla97C03G055330.1	Glycosyltransferase	--	53.2	0.909	0.924	1.166	1.189	1.182	1.063	1.185	1.136	0.76	0.865	0.744	0.939	1.333	0.00588932	1.266	0.0297759	1.131	0.138404	1.434	0.000144156	1.269	0.000108246	1.402	0.00858454	1.24	0.00597588	1.466	0.00374457	1.297	0.000540518	1.045	0.232576
Cla97C03G055340.1	Aberrant panicle organization 1 protein	--	51.8	0.871	1.133	0.827	0.999	0.933	1.169	1.152	1.143	0.851	0.997	0.925	1	1.178	0.0494176	1.246	0.00230111	1.182	0.0272127	1.175	0.113567	0.994	0.894577	1.309	0.000467256	1.107	0.0728637	1.042	0.554311	0.881	0.140622	0.796	0.0143271
Cla97C03G055380.1	50S ribosomal protein L7/L12	--	23.8	1.251	0.963	0.81	0.765	0.853	0.976	0.896	0.939	1.227	0.971	1.167	1.041	0.751	0.000720117	0.794	0.000186486	0.816	0.00323038	0.719	0.00059193	0.881	0.0566512	0.771	0.00128607	0.945	0.180041	0.666	0.000416079	0.816	0.00702824	0.864	0.0213716
Cla97C03G055390.1	bifunctional purine biosynthesis protein PurH	--	66.3	1.225	0.988	0.956	0.933	0.995	0.83	0.831	0.863	1.188	1.036	1.152	0.997	0.788	0.000807988	0.778	0.000965409	0.847	0.00195664	0.758	0.000120699	0.895	0.0149409	0.708	9.42177e-05	0.835	0.000751136	0.809	0.00119738	0.955	0.121328	1.143	0.00422281
Cla97C03G055410.1	Kinase family protein	--	150	0.914	0.995	0.859	1.098	1.087	1.165	1.223	1.099	0.859	0.899	0.802	0.895	1.206	0.041684	1.219	0.0540849	1.083	0.192998	1.268	0.0190777	1.171	0.0847377	1.354	0.00339289	1.25	0.00851598	1.182	0.140709	1.091	0.398631	0.873	0.175837
Cla97C03G055740.1	Aspartic proteinase	--	56	1.192	1.084	0.803	0.875	0.783	0.881	0.871	0.907	1.206	1.044	1.236	1.038	0.76	0.002476	0.801	0.00188972	0.871	0.00133802	0.704	2.24183e-05	0.809	0.000563061	0.732	4.1663e-05	0.84	0.000657617	0.677	0.000377809	0.777	0.0022257	0.926	0.0932582
Cla97C03G055760.1	Aminomethyltransferase	--	44.2	1.146	0.948	0.852	0.841	0.833	0.988	1.003	1.01	1.196	0.969	1.187	0.929	0.791	0.000483054	0.828	4.91709e-05	0.806	0.000276547	0.783	0.00090251	0.971	0.447861	0.85	0.000383481	1.054	0.0182908	0.716	2.21105e-05	0.888	0.000993226	0.842	4.82068e-05
Cla97C03G055790.1	L-ascorbate oxidase homolog	--	61	1.486	0.855	0.741	0.801	0.893	0.898	0.906	0.954	1.48	0.813	1.247	0.907	0.615	5.52413e-06	0.633	4.08489e-05	0.611	0.00174327	0.616	0.000183078	1.008	0.926281	0.655	0.0022863	1.071	0.132922	0.578	0.00228729	0.946	0.408248	0.883	0.0907289
Cla97C03G055810.1	Glucan endo-13-beta-glucosidase	--	57.5	1.303	1.083	0.742	0.598		0.871	0.753		1.627	1.021			0.577	0.0172634	0.636	0.0314635	0.718	0.10529	0.506	0.0070716	0.704	0.0379937	0.554	0.0475973	0.772	0.0797519	0.457	0.0370294	0.637	0.0550922	0.825	0.272085
Cla97C03G055860.1	starch synthase 3, chloroplastic/amyloplastic	--	130.8	0.969	0.968	1.168	1.117	1.039	0.888	0.841	0.879	1.095	0.896	1.092	0.943	0.923	0.26245	0.858	0.00667334	0.889	0.0660406	0.94	0.456736	1.057	0.463983	0.826	0.0122322	0.929	0.0599404	1.053	0.377841	1.184	0.0147168	1.275	0.00312097
Cla97C03G055950.1	Iron-sulfur cluster assembly protein SufB	--	61.9	0.768	1.103	0.838	0.962	0.99	1.342	1.153	1.162	0.81	1.036	0.835	1.043	1.33	0.00626859	1.417	0.000628611	1.319	0.000924044	1.336	0.0286667	1.013	0.981876	1.516	0.00167805	1.149	0.0615705	1.156	0.06583	0.877	0.0724659	0.763	0.0191471
Cla97C03G055960.1	Polyadenylate-binding protein 4	--	44.7	1.233	1.022	0.747	0.806	0.757	0.954	0.965	0.963	1.179	1.013	1.266	0.977	0.744	0.00251425	0.801	1.97146e-05	0.819	0.00132184	0.706	0.000509426	0.862	0.0274159	0.784	0.000320769	0.957	0.0365574	0.628	0.000119654	0.767	0.00061405	0.802	0.00072671
Cla97C03G055970.1	Polyadenylate-binding protein 3	--	45.1	1.257	1.185	0.673	0.641	0.687	0.947	0.921	0.919	1.358	1.106	1.29	1.095	0.698	0.0202899	0.79	0.00226558	0.867	0.0132531	0.613	0.000746744	0.707	0.00386418	0.714	0.000166849	0.823	0.00188532	0.512	2.60648e-05	0.591	8.26367e-05	0.718	0.000127829
Cla97C03G056010.1	Pentatricopeptide repeat	--	46	1.308	0.966	0.889	0.913	0.903	0.84	0.859	0.999	1.215	0.955	1.102	1.003	0.766	0.000170028	0.775	0.00272553	0.807	0.0147791	0.745	0.000520712	0.924	0.0680338	0.744	0.0159077	0.923	0.214172	0.746	0.00444818	0.925	0.00965915	1.003	0.92455
Cla97C03G056030.1	Patatin	--	146.6				1.379	1.289		0.736	0.816	1.083	0.802	1.059	0.836	0.912	0.560081	0.745	0.00216381	0.765	0.0076361	0.985	0.83719	1.288	0.4155	0.725	0.0256206	0.947	0.426586	1.246	0.0253448	1.629	0.00654048	1.719	0.0126666
Cla97C03G056130.1	Xyloglucan endotransglucosylase/hydrolase	--	35	2.929	0.437	0.321		0.446	0.314		0.411			2.632	0.511	0.146	1.15784e-05	0.15	0.00025493	0.17	0.0028502	0.134	0.000120057	0.787	0.151975	0.13	0.00497826	0.765	0.220289	0.138	0.00744258	0.809	0.346603	1.058	0.829862
Cla97C03G056150.1	chaperone protein dnaJ 50	--	35.2	0.928	0.944	1.193	1.141		0.929	0.975		1.099	0.883			0.997	0.959055	0.92	0.255161	0.901	0.382779	1.045	0.70425	1.16	0.196999	0.939	0.569509	1.042	0.419652	1.151	0.240595	1.278	0.0257778	1.226	0.0250711
Cla97C03G056190.1	Late embryogenesis abundant (LEA) hydroxyproline-rich glycoprotein family	--	25.6	1.325	0.919	0.829	1.168		0.926	1.045		0.742	1.045			0.957	0.957602	0.952	0.960286	0.95	0.97208	0.96	0.972162	1.01	0.974914	0.954	0.981056	1.004	0.969601	0.966	0.983995	1.017	0.984145	1.013	0.99879
Cla97C03G056230.1	receptor kinase 1	--	74.2	0.89	0.77	1.127	1.056		1.213	1.107		0.925	0.913			1.136	0.385684	1.103	0.615973	0.927	0.461414	1.24	0.00870368	1.338	0.012318	1.278	0.0387722	1.378	0.0788453	1.203	0.0396405	1.297	0.101963	0.941	0.394677
Cla97C03G056320.1	Thioredoxin	--	14	0.623	1.046	0.838	0.819	0.828	1.492	1.5	1.425	0.698	1.001	0.682	1.027	1.66	0.010134	1.87	0.000338045	1.535	0.000313408	1.723	0.0101765	1.123	0.587466	2.205	3.23811e-05	1.437	6.22762e-05	1.241	0.00356719	0.808	0.000121527	0.563	5.20596e-06
Cla97C03G056360.1	Phosphosulfolactate synthase	--	32.4	0.774	0.901	1.212	1.238	1.161	1.113	1.159	1.146	0.721	0.936	0.732	0.964	1.471	0.000340475	1.396	0.000411847	1.258	0.00140335	1.578	6.43343e-07	1.255	5.87347e-05	1.535	6.48169e-05	1.22	0.000973324	1.621	7.25079e-05	1.289	0.000731153	1.056	0.0711145
Cla97C03G056420.1	Eukaryotic translation initiation factor-like protein	--	67	1.827	1.065	0.365	0.775	0.706	0.743	0.981	0.796	1.187	1.057	1.479	1.019	0.557	0.0152931	0.63	0.00769503	0.699	0.0520846	0.486	0.0108369	0.695	0.0846404	0.561	0.0190799	0.802	0.0549924	0.411	0.0258852	0.588	0.070081	0.733	0.230049
Cla97C03G056740.1	protein MOTHER of FT and TFL1-like	--	19	0.871	1.061	0.906	0.949	1.033	1.05	1.085	1.03	0.951	1.057	0.831	1.069	1.161	0.00472781	1.197	0.000334191	1.201	0.00957184	1.141	0.0295427	0.95	0.229931	1.193	0.0137084	0.993	0.669553	1.089	0.198044	0.906	0.060448	0.912	0.0878466
Cla97C03G056820.1	external alternative NAD(P)H-ubiquinone oxidoreductase B2, mitochondrial	--	66	0.57	0.615	2.061	2.269	2.138	0.754	0.769	0.748	0.419	0.543	0.533	0.591	2.297	0.0936134	1.321	0.0374705	1.149	0.219083	2.871	0.00926373	2.498	0.0197443	1.492	0.0120951	1.298	0.00222137	4.25	0.000117791	3.698	9.23648e-06	2.848	3.62468e-06
Cla97C03G056850.1	bifunctional riboflavin kinase/FMN phosphatase	--	42.6	0.94	1.004	1.018	0.907	0.969	1.091	1.157	1.065	0.859	0.977	0.905	0.98	1.13	0.0239645	1.16	0.0120978	1.095	0.0292998	1.148	0.0429057	1.048	0.429381	1.225	0.00479518	1.119	0.0127663	1.07	0.18705	0.977	0.526565	0.874	0.0308256
Cla97C03G056890.1	transmembrane protein 184C	--	34.1	0.859	1.122	0.888	0.899	0.872	1.132	1.18	1.143	0.881	1.04	0.773	1.213	1.259	0.0200266	1.359	0.00013515	1.343	0.00790413	1.216	0.0330489	0.906	0.196564	1.375	0.00159283	1.024	0.613556	1.058	0.230378	0.788	0.00641718	0.77	6.94466e-05
Cla97C03G056910.1	PAP-specific phosphatase HAL2-like	--	49.1	0.519	1.101	1.197	1.22	1.233	1.149	1.102	1.079	0.546	1.113	0.639	1.052	2.004	3.62261e-08	1.935	1.49317e-06	1.917	0.00054643	2.048	2.62336e-06	1.069	0.102676	1.954	0.000497699	1.02	0.48653	2.142	0.000266556	1.118	0.00449354	1.096	0.0107377
Cla97C03G056940.1	Katanin p80 WD40 repeat-containing subunit B1 homolog	--	101.8	0.992	0.922	0.979	0.831	0.792	1.107	1.088	1.128	1.091	1.043	1.136	0.96	0.916	0.261036	0.97	0.59262	0.909	0.152529	0.92	0.372362	1.013	0.963818	1.032	0.467502	1.136	0.0270163	0.808	0.046635	0.89	0.179263	0.783	0.018694
Cla97C03G056980.1	glucose-induced degradation protein 8 homolog isoform X1	--	27.7	0.996	0.897	1.123	1.079	1.152	0.983	0.96	1.017	0.915	1.045	0.865	0.965	1.107	0.0853005	1.057	0.22046	1.047	0.488732	1.137	0.0422563	1.086	0.163074	1.066	0.212634	1.018	0.69718	1.208	0.0135422	1.154	0.0395337	1.133	0.00790504
Cla97C03G057120.1	Polyphenol oxidase	--	67.4	1.628	0.961	0.683	0.722	0.739	0.7	0.694	0.873	1.719	0.864	1.511	0.899	0.49	4.43431e-06	0.514	9.83659e-05	0.561	0.000285883	0.454	3.11681e-06	0.81	0.00766145	0.467	0.000795827	0.832	0.0812138	0.441	4.98864e-05	0.787	0.00354495	0.946	0.555336
Cla97C03G057210.1	Receptor-like kinase	--	55.1	0.879	1.109	0.79	1.195		1.205	1.096		0.694	1.014			1.358	0.0571806	1.406	0.0181724	1.35	0.136599	1.362	0.14198	1.009	0.98248	1.463	0.0936544	1.084	0.342891	1.262	0.456251	0.935	0.719594	0.863	0.511989
Cla97C03G057220.1	mediator of RNA polymerase II transcription subunit 16	--	134.1	1.129	1.181	0.705	0.863	0.859	0.974	0.963	0.947	1.088	1.052	1.077	1.117	0.876	0.157142	0.946	0.318917	1.017	0.683416	0.806	0.0194247	0.793	0.0167321	0.876	0.00129161	0.861	0.0123889	0.737	0.0104856	0.724	0.0119974	0.842	0.057998
Cla97C03G057230.1	trafficking protein particle complex subunit 13 isoform X1	--	49.5	0.784	0.931	1.329	1.355	1.347	0.967	1.035	0.974	0.692	0.983	0.705	0.974	1.512	0.00216802	1.344	3.94896e-05	1.324	0.00264129	1.606	0.000634429	1.213	0.04525	1.365	0.00217399	1.03	0.336303	1.848	9.6922e-05	1.396	4.70983e-05	1.355	0.000167974
Cla97C03G057260.1	allantoinase	--	55	0.854	1.05	0.867	0.913	0.911	1.219	1.135	1.143	0.834	1.131	0.755	1.052	1.285	0.00801912	1.377	0.000120493	1.323	0.00334693	1.266	0.0144386	0.957	0.447953	1.431	0.00122689	1.082	0.0781892	1.102	0.0771945	0.832	0.00351671	0.77	0.000759947
Cla97C03G057420.1	3-hydroxyisobutyrate dehydrogenase	--	37.8	0.944	0.947	1.008	1.192	1.137	1.103	1.094	1.136	0.742	0.986	0.802	0.957	1.281	0.00248888	1.251	0.0116559	1.162	0.097986	1.34	0.00127888	1.154	0.00443607	1.34	0.0144001	1.153	0.00101803	1.341	0.0269045	1.155	0.0510986	1.001	0.983433
Cla97C03G057450.1	Eukaryotic translation initiation factor 3 subunit A	--	113.1	1.151	0.788	1.276	1.365	1.34	0.786	0.742	0.632	1.163	0.731	1.349	0.678	0.759	0.12013	0.595	6.47314e-05	0.6	0.00160973	0.838	0.187971	1.398	0.0994526	0.59	0.00309024	0.983	0.817688	1.087	0.19543	1.812	0.000238794	1.843	0.00083989
Cla97C03G057460.1	Eukaryotic translation initiation factor 3 subunit A	--	112.9	1.117	0.779	1.198	1.269	1.22	0.78	0.765	0.762	1.255	0.725	1.187	0.784	0.776	0.0794814	0.646	1.07994e-06	0.643	0.000462181	0.842	0.1234	1.31	0.0690829	0.648	0.000230519	1.008	0.751817	1.036	0.391472	1.611	9.46806e-05	1.598	1.43006e-05
Cla97C03G057470.1	Receptor protein kinase, putative	--	115	1.224	0.775	0.924			1.077							0.756		0.757		0.633		0.817		1.291		0.88		1.39		0.755		1.192		0.858
Cla97C03G057510.1	Obg-like ATPase 1	--	44.4	0.846	1.019	1.11	1.12	1.139	1.019	1.007	0.996	0.837	1.005	0.837	1.047	1.252	3.27993e-05	1.209	4.34744e-07	1.219	9.47781e-05	1.268	0.000179959	1.041	0.207251	1.199	1.71952e-05	0.984	0.308548	1.337	4.09885e-06	1.097	0.00284604	1.115	0.000411533
Cla97C03G057550.1	ADP-ribosylation factor GTPase-activating protein AGD12-like	--	36.8	1.023	0.868	1.108	1.029	1.06	1.002	0.967	0.931	1.033	0.971	0.995	1.015	0.978	0.584851	0.943	0.128536	0.935	0.224382	0.999	0.952965	1.068	0.211892	0.951	0.100456	1.016	0.747046	1.048	0.12818	1.12	0.0880298	1.102	0.0320386
Cla97C03G057590.1	Cation chloride cotransporter	--	107.5	0.884	1.082	1.057	1.01	1.149	1	0.94	0.931	1.067	0.928	0.855	1.065	1.088	0.158997	1.06	0.354947	1.096	0.327786	1.085	0.239499	0.99	0.857565	1.023	0.726164	0.934	0.281014	1.146	0.149988	1.046	0.499438	1.12	0.0623957
Cla97C03G057620.1	NADH dehydrogenase [ubiquinone] 1 alpha subcomplex subunit 8-B	--	11.9	1.401	0.995	0.481	0.497	0.521	1.123	1.215	1.173	1.258	1.03	1.281	1.025	0.682	0.0896745	0.833	0.010576	0.774	0.00188346	0.636	0.0361742	0.821	0.195585	0.891	0.0466915	1.151	0.00509557	0.38	1.84484e-05	0.491	9.97827e-06	0.427	1.26314e-05
Cla97C03G057660.1	DNA damage-binding protein 1	--	121.7	0.863	0.885	1.13	1.387	1.111	1.011	0.938	0.9	0.992	0.802	1.122	0.868	1.011	0.974064	0.908	0.210124	0.858	0.143751	1.088	0.47711	1.268	0.0486999	0.957	0.660227	1.115	0.0751191	1.219	0.129445	1.42	0.0110372	1.273	0.0396184
Cla97C03G057810.1	Zinc finger, C3HC-like protein	--	98.9	1.612	0.692	0.796	0.797	0.833	0.934	0.956	0.959	1.417	0.812	1.301	0.714	0.577	3.42838e-05	0.585	0.000874753	0.512	0.00108629	0.609	0.000158375	1.189	0.0285028	0.658	0.00273241	1.284	0.00702353	0.56	0.000849174	1.094	0.147068	0.852	0.0007124
Cla97C03G057820.1	serine/threonine protein kinase 1	--	52	1.432	0.847	0.903	0.879	0.955	0.859	0.901	0.823	1.266	0.96	1.201	1.019	0.696	2.33856e-05	0.694	0.000472897	0.725	0.0129363	0.682	6.87141e-05	0.941	0.249376	0.662	0.00216247	0.914	0.2205	0.702	0.00363198	0.969	0.645348	1.06	0.180385
Cla97C03G057960.1	ornithine aminotransferase, mitochondrial	--	52.3	1.107	0.992	0.867	0.819	0.866	1.025	1.014	1.018	1.102	1.029	1.095	0.991	0.87	0.0227508	0.918	5.74888e-05	0.912	0.00191741	0.849	0.0095382	0.931	0.132388	0.925	6.39831e-05	1.015	0.306141	0.772	0.000170821	0.847	0.00180377	0.835	0.000687489
Cla97C03G057980.1	protease Do-like 5, chloroplastic	--	21.9	1.742	0.905	0.611			0.742							0.432		0.473		0.52		0.388		0.748		0.426		0.82		0.351		0.675		0.823
Cla97C03G058020.1	Pyruvate dehydrogenase E1 component subunit beta	--	43.8	1.068	1.026	0.975	0.981	1.014	1.002	1.02	0.995	0.885	0.971	1.033	1.027	1.006	0.788827	1.012	0.726842	1.013	0.810172	1.003	0.889579	0.99	0.558173	1.01	0.827618	0.998	0.923805	0.995	0.971763	0.982	0.466517	0.984	0.329677
Cla97C03G058090.1	cullin-4	--	94.9	0.927	0.945	1.438	1.523	1.442	0.673	0.7	0.72	1.034	0.743	0.99	0.847	1.02	0.876175	0.784	0.0170406	0.859	0.11119	1.101	0.870899	1.281	0.34366	0.709	0.000777578	0.826	0.0605779	1.492	0.000405521	1.737	0.00150724	2.104	1.04391e-05
Cla97C03G058110.1	calcyclin-binding protein	--	24.5	1.108	0.891	1.027	0.946	1.014	0.935	1.045	0.933	1.11	0.867	1.146	0.874	0.845	0.00238953	0.824	0.00230459	0.782	5.58886e-05	0.877	0.000918782	1.121	0.00217065	0.866	0.0204097	1.107	0.0592345	0.888	0.0126668	1.135	0.0092913	1.025	0.598759
Cla97C03G058130.1	Unknown protein	--	23.1	2.335	0.625	0.308	0.564		0.733	0.828		1.792	0.816			0.313	0.0053676	0.364	0.00134661	0.349	0.0304209	0.295	0.0197983	0.844	0.54323	0.378	0.0220282	1.083	0.613058	0.211	0.0404748	0.605	0.24485	0.559	0.179851
Cla97C03G058150.1	protein REDUCED WALL ACETYLATION 3	--	62.9	1.37	1.024	0.875	0.897	0.711	0.78	0.949	0.792	1.147	1.073	1.322	1.176	0.719	0.00745821	0.755	0.0284312	0.853	0.0798642	0.652	0.00060189	0.764	0.00563171	0.657	0.00711717	0.77	0.0245761	0.647	0.00872106	0.759	0.0292103	0.985	0.873564
Cla97C03G058250.1	Transmembrane protein, putative	--	9.9	1.743	1.012	0.519			0.725							0.431		0.498		0.581		0.357		0.615		0.416		0.716		0.298		0.513		0.716
Cla97C03G058260.1	3-oxoacyl-[acyl-carrier-protein] synthase	--	50.1	1.304	0.98	0.819	0.844	0.876	0.941	0.982	0.93	1.283	0.951	1.19	0.994	0.734	3.62117e-05	0.765	1.17565e-05	0.774	0.0011978	0.714	0.000146702	0.922	0.0342458	0.755	0.00101726	0.975	0.300218	0.672	0.000317156	0.868	0.00376344	0.89	0.0102521
Cla97C03G058270.1	urease accessory protein G	--	31	0.864	1.14	0.914	0.972	0.898	1.076	1.041	1.028	0.913	1.121	0.888	1.156	1.169	0.0214123	1.231	0.000281556	1.282	0.000167343	1.112	0.0537716	0.868	0.00398286	1.18	0.00138268	0.92	0.00693616	1.045	0.206678	0.815	0.0013084	0.885	0.0113914
Cla97C03G058310.1	prefoldin subunit 6	--	14.8	0.984	0.951	1.014	0.982	1.052	1.07	1.097	1.021	1.059	0.892	1	0.913	0.985	0.709317	0.977	0.637547	0.906	0.027315	1.025	0.417609	1.131	0.00257172	1.048	0.203044	1.157	0.00666729	1.002	0.956212	1.106	0.0211069	0.956	0.196276
Cla97C03G058350.1	S-adenosyl-L-methionine-dependent methyltransferases superfamily protein	--	41.2	2.563	0.474	0.54	0.69	0.892	0.423	0.631	0.782	2.127	0.552	1.407	0.852	0.319	8.73806e-05	0.305	0.000595995	0.308	0.00912527	0.325	0.000738303	1.054	0.785632	0.301	0.00893499	0.978	0.9347	0.348	0.0102535	1.13	0.590182	1.156	0.539016
Cla97C03G058360.1	coatomer subunit zeta-1-like	--	19.4	0.964	1.046	0.953	0.955	0.984	1.063	1.083	1.071	0.971	0.879	0.921	1.022	1.057	0.233364	1.079	0.165376	1.032	0.64077	1.07	0.0603979	1.036	0.484524	1.126	0.00237741	1.092	0.173756	1.013	0.55089	0.981	0.787103	0.899	0.00079789
Cla97C03G058440.1	60S ribosomal protein L32-1	--	15.6	0.928	0.978	0.919	0.889	0.947	1.177	1.179	1.175	0.931	0.954	0.959	0.98	1.088	0.277202	1.143	0.0297968	1.033	0.0726589	1.115	0.132331	1.079	0.279278	1.253	2.77506e-05	1.213	2.45147e-05	0.978	0.338761	0.946	0.050999	0.78	0.000169498
Cla97C03G058470.1	Unknown protein	--	39.1	1.084	1.008	0.83	0.763	0.748	1.078	1.229	1.186	1.058	0.95	1.042	1.024	0.923	0.402709	1.017	0.838601	0.937	0.0614362	0.916	0.293566	0.978	0.67007	1.097	0.0889554	1.171	0.0256162	0.735	0.000808844	0.785	0.00347487	0.67	0.00137696
Cla97C03G058480.1	SH3 domain-containing protein 3	--	38.4	1.037	0.95	0.97	0.941	0.944	1.041	1.029	0.98	1.015	0.955	1.118	0.955	0.922	0.0126753	0.932	0.0577017	0.902	0.0254425	0.931	0.061534	1.032	0.26308	0.962	0.333721	1.066	0.0262227	0.901	0.0281001	0.998	0.860068	0.936	0.0343231
Cla97C03G058500.1	Eukaryotic translation initiation factor 4E	--	26.5	1.169	1.041	0.849	0.863	0.862	0.975	0.972	0.986	1.187	1.038	1.144	1.026	0.82	0.00246881	0.863	7.3021e-05	0.887	0.000496125	0.787	0.000216699	0.887	0.00837236	0.838	0.000106698	0.945	0.000782849	0.735	1.35102e-05	0.829	1.0815e-05	0.878	4.41048e-05
Cla97C03G058530.1	Gibberellin receptor	--	35.4	0.787	1.12	0.802	0.779	0.731	1.291	1.27	1.298	0.746	1.205	0.757	1.214	1.413	0.0484768	1.615	2.64136e-06	1.545	0.00013632	1.347	0.0696577	0.872	0.206624	1.685	7.11278e-06	1.09	0.030353	1.01	0.788852	0.653	0.000344883	0.599	5.32805e-05
Cla97C03G058550.1	Adenine phosphoribosyltransferase	--	24.3	1.404	0.918	0.775	0.871	0.808	0.803	0.753	0.923	1.441	0.911	1.326	0.943	0.616	2.98204e-06	0.629	8.17517e-05	0.665	0.000106892	0.591	1.16293e-05	0.89	0.0355115	0.594	0.00128485	0.894	0.131765	0.588	0.000227043	0.885	0.0263035	0.99	0.917081
Cla97C03G058600.1	Protein kinase, putative	--	52
Cla97C03G058720.1	NAD(P)-binding Rossmann-fold superfamily protein	--	65.4	0.762	0.99	1.16	1.169	1.165	1.058	1.088	1.027	0.707	0.977	0.781	0.989	1.426	1.99378e-05	1.362	2.86909e-05	1.314	0.000824113	1.482	1.97812e-05	1.128	0.00310509	1.41	0.000550766	1.073	0.0147868	1.553	0.000124896	1.182	4.05149e-06	1.101	0.0045364
Cla97C03G058730.1	Ras-related protein, expressed	--	23.9	1.4	0.877	0.707	0.696	0.715	1.016	0.842	0.807	1.48	1.007	1.459	0.977	0.587	2.34281e-06	0.637	3.04584e-05	0.659	0.000756658	0.551	0.000233399	0.836	0.0801599	0.614	0.00248177	0.931	0.417319	0.488	2.59147e-06	0.74	0.00218368	0.795	0.0343111
Cla97C03G058780.1	WD40 repeat-containing protein	--	40.7	1.021	0.982	0.958	0.832	0.773	1.039	0.961	0.965	1.235	0.972	1.224	1.037	0.816	0.0122475	0.856	0.0126625	0.859	0.0855207	0.794	0.0202483	0.924	0.254585	0.852	0.0789628	0.991	0.795215	0.736	0.0257124	0.857	0.0750541	0.864	0.0930348
Cla97C03G058890.1	SAP30-binding protein-like isoform X5	--	49.3	0.742	1.014	1.088			1.157							1.464		1.463		1.367		1.513		1.107		1.559		1.141		1.466		1.073		0.94
Cla97C03G059000.1	protein LIGHT-DEPENDENT SHORT HYPOCOTYLS 10-like	--	19.8	1.195	1.119	0.738	0.567	0.579	0.949	0.941	0.893	1.199	1.179	1.396	1.199	0.718	0.060922	0.828	0.0557384	0.923	0.230333	0.616	0.0104725	0.667	0.00631953	0.734	0.00497618	0.796	0.00126134	0.497	0.00206367	0.539	0.00199279	0.677	0.010181
Cla97C03G059020.1	SCAR family protein, putative isoform 2	--	151.8	1.496	0.809	0.742	0.882		0.953	0.941		1.296	0.881			0.622	0.000910998	0.642	0.00343765	0.605	0.0267142	0.63	0.00871794	1.041	0.709688	0.678	0.0331864	1.121	0.116677	0.582	0.0402256	0.961	0.701275	0.857	0.210745
Cla97C03G059050.1	Alpha/beta-hydrolase superfamily protein	--	47.9	1.131	1.049	0.764	0.636	0.867	1.069	1.052	1.013	1.2	1.106	1.098	1.095	0.841	0.136036	0.931	0.0270303	0.948	0.158687	0.788	0.0805933	0.831	0.148158	0.914	0.0429956	0.964	0.185549	0.661	0.0108526	0.698	0.0157902	0.723	0.0221588
Cla97C03G059110.1	Maternal effect embryo arrest 18	--	49.2	0.98	0.981	0.954	0.942	0.976	1.045	0.977	0.975	0.985	0.999	1.072	0.933	0.964	0.176537	0.973	0.38382	0.959	0.310578	0.966	0.274106	1.007	0.783097	0.987	0.744127	1.029	0.407116	0.946	0.148975	0.986	0.577821	0.958	0.167158
Cla97C03G059120.1	protein trichome birefringence-like 37	--	41.5	1.119	0.952	0.93	0.254		0.999	0.643		1.835	1.268			0.569	0.198501	0.654	0.178544	0.752	0.450849	0.478	0.169071	0.636	0.304328	0.556	0.221458	0.74	0.352946	0.401	0.259774	0.533	0.344565	0.721	0.541374
Cla97C03G059210.1	D-aminoacyl-tRNA deacylase	--	21.2	1.315	0.94	0.851	0.939	0.86	0.867	0.894	0.918	1.237	0.933	1.282	0.938	0.708	1.18166e-07	0.716	1.48285e-06	0.733	6.48205e-05	0.695	2.31855e-06	0.948	0.019131	0.699	0.000121658	0.953	0.0440143	0.691	0.000499065	0.943	0.127693	0.989	0.759036
Cla97C03G059290.1	Alpha-1,4 glucan phosphorylase	--	113.3	1.195	0.721	1.472	1.358	1.281	0.612	0.697	0.704	1.2	0.745	1.29	0.725	0.752	0.127876	0.57	4.50214e-06	0.595	4.18787e-05	0.831	0.186938	1.398	0.155991	0.546	0.000298215	0.919	0.134216	1.116	0.0838456	1.876	0.000111768	2.042	0.000294041
Cla97C03G059340.1	Protein yippee-like	--	14.6	1.149	0.807	0.921			1.123							0.827		0.84		0.702		0.889		1.266		0.977		1.392		0.802		1.141		0.82
Cla97C03G059400.1	Mitochondrial carrier protein, expressed	--	32.7	1.419	0.836	0.775	0.945	0.828	0.97	1.122	1.058	0.951	0.982	1.204	0.91	0.786	0.0311251	0.822	0.0995943	0.763	0.107199	0.797	0.0919502	1.044	0.689649	0.881	0.40565	1.155	0.0834104	0.713	0.0647997	0.934	0.403848	0.809	0.0412277
Cla97C03G059460.1	Protein SMG7	--	112.4	1.005	1.085	0.88	0.675		1.031	1.258		0.988	1.078			1.005	0.934667	1.117	0.173562	1.085	0.0121868	0.964	0.770229	0.889	0.507022	1.149	0.312864	1.058	0.655384	0.78	0.19289	0.719	0.125158	0.679	0.142674
Cla97C03G059530.1	Histidinol dehydrogenase, chloroplastic	--	52.9	0.985	1.073	0.927	0.979	0.916	1.087	1.049	1.102	0.966	1.039	0.911	1.074	1.077	0.123654	1.122	0.000709151	1.113	0.0141284	1.059	0.312033	0.951	0.177742	1.131	0.0110732	1.016	0.428527	0.986	0.677437	0.886	0.00632123	0.872	0.00545099
Cla97C03G059540.1	Germin-like protein 1	--	21.7	1.16	0.941	0.895	1.016	0.953	1.005	1.036	1.065	1.189	0.759	1.039	0.943	0.847	0.0254457	0.848	0.0666591	0.78	0.0388087	0.881	0.029467	1.129	0.0768025	0.917	0.128431	1.175	0.0878254	0.845	0.0387143	1.084	0.357002	0.922	0.110765
Cla97C03G059560.1	Tubulin beta chain	--	49.8	1.277	0.782	1.27	1.298	1.252	0.793	0.767	0.757	1.113	0.762	1.282	0.838	0.773	0.0854177	0.64	7.2727e-06	0.649	0.00137354	0.836	0.133484	1.288	0.105468	0.631	0.000697932	0.973	0.439807	1.04	0.432657	1.604	9.77252e-05	1.649	8.64125e-06
Cla97C03G059720.1	FAD-binding Berberine family protein	--	59.9	2.031	0.786	0.504	0.548	0.427	0.679	0.749	0.631	1.87	0.794	2.195	0.762	0.322	6.26625e-06	0.361	7.72154e-07	0.384	3.73757e-05	0.29	2.38054e-05	0.755	0.0163316	0.338	8.92861e-05	0.879	0.0625246	0.243	8.14367e-05	0.632	0.00333832	0.718	0.0196323
Cla97C03G059760.1	patellin-4	--	56.3	2.014	0.73	0.61	0.497	0.342	0.639	0.583	0.391	2.209	0.691	2.63	0.638	0.249	5.08805e-06	0.268	3.47511e-05	0.3	0.000164722	0.223	3.18763e-05	0.744	0.0774206	0.235	0.00100175	0.783	0.165074	0.211	0.00107809	0.704	0.0956288	0.898	0.643559
Cla97C03G059820.1	Short-chain dehydrogenase/reductase superfamily protein	--	31.6	1.159	0.922	1.014	0.844	0.921	0.905	1.071	0.987	1.237	0.939	1.164	1.019	0.807	0.000730047	0.821	0.00186604	0.809	0.00467266	0.806	0.00470877	0.997	0.926803	0.832	0.0248728	1.029	0.663242	0.781	0.0118244	0.965	0.573055	0.938	0.420115
Cla97C03G059980.1	cysteine-rich repeat secretory protein 60	--	27.6	1.2	1.086	0.751	0.775	0.769	0.969	0.925	0.925	1.253	1.046	1.183	1.086	0.764	0.0107223	0.83	0.001149	0.885	0.00462989	0.703	0.000324166	0.795	0.00326774	0.775	0.000393237	0.876	0.00265075	0.631	1.99577e-05	0.713	2.74333e-05	0.814	0.000346929
Cla97C03G060020.1	Glutamine synthetase	--	39.3	1.496	0.961	0.587	0.639	0.583	1.018	1.005	0.98	1.378	0.978	1.418	0.943	0.598	0.00433545	0.686	7.71218e-07	0.671	0.000111009	0.561	0.00266959	0.835	0.122313	0.7	0.000177457	1.042	0.0553005	0.421	2.23193e-05	0.628	0.000118345	0.602	8.72283e-05
Cla97C03G060050.1	microsomal glutathione S-transferase 3	--	16.5	0.603	1.134	1.036	1.111	1.104	1.152	1.032	1.11	0.709	1.089	0.745	0.955	1.576	2.52297e-06	1.573	0.000116706	1.545	0.00606714	1.591	3.01098e-05	1.03	0.489948	1.601	0.00269857	1.037	0.572881	1.58	0.00241859	1.023	0.68233	0.987	0.764425
Cla97C03G060080.1	myosin-2 heavy chain-like isoform X1	--	215.8	1.687	0.594	0.944	0.872		0.775	0.903		1.352	0.873			0.544	0.00416694	0.517	0.0134908	0.483	0.0793568	0.575	0.00405555	1.191	0.227824	0.552	0.0481335	1.144	0.544509	0.598	0.0493342	1.238	0.360816	1.082	0.4454
Cla97C03G060110.1	60S ribosomal protein L30-like	--	12.4	1.258	1.11	0.795	0.739	0.853	0.837	0.803	0.867	1.424	1.034	1.159	1.12	0.708	0.00443163	0.751	0.0200263	0.85	0.0697052	0.637	5.93323e-05	0.75	0.000139263	0.653	0.00267592	0.768	0.00142507	0.621	0.00287404	0.731	0.00293672	0.952	0.344787
Cla97C03G060190.1	acetyl-CoA carboxylase 1-like	--	252.7	1.027	0.981	1.017	1.113		0.975	0.957		1.129	0.801			0.904	0.254607	0.861	0.124485	0.827	0.224186	0.942	0.358386	1.14	0.168674	0.896	0.153236	1.084	0.487533	0.988	0.871006	1.195	0.241696	1.102	0.170869
Cla97C03G060530.1	histone-lysine N-methyltransferase ASHR1-like	--	54.5	1.075	0.985	0.973	1.113		0.967	1.003		0.855	1.028			1.048	0.461026	1.032	0.632266	1.043	0.717968	1.051	0.558713	1.007	0.910873	1.021	0.838182	0.979	0.523813	1.081	0.599716	1.036	0.680819	1.059	0.511665
Cla97C03G060560.1	Ubiquitin-fold modifier 1	--	9.4	0.908	1.083	0.749	0.903	0.801	1.057	1.04	1.098	0.943	1.086	0.988	1.075	1.044	0.702472	1.134	0.000388192	1.143	0.00553152	0.995	0.880376	0.871	0.0702226	1.125	0.0154538	0.985	0.398104	0.864	0.068183	0.756	0.00670885	0.768	0.00941715
Cla97C03G060610.1	Pathogenesis-related thaumatin family protein	--	30.9	1.571	0.986	0.553	0.525	0.665	0.87	0.948	0.931	1.496	1.06	1.373	1.007	0.566	0.00419022	0.653	4.90157e-05	0.688	0.00113701	0.506	0.000780995	0.736	0.026406	0.619	0.000535157	0.9	0.0359944	0.393	0.000329368	0.571	0.00164891	0.634	0.00381551
Cla97C03G060660.1	Fiber protein Fb34	--	20.6	2.08	0.711	0.527	0.361	0.448	0.682	0.429	0.607	2.554	0.657	2.238	0.708	0.249	3.10836e-06	0.276	1.37687e-05	0.302	5.26766e-05	0.222	1.63907e-05	0.736	0.0176958	0.25	0.000762227	0.828	0.217045	0.194	0.000191876	0.644	0.0159147	0.778	0.239367
Cla97C03G060700.1	Regulator of Vps4 activity in the MVB pathway protein	--	35.5	1.095	0.964	0.853	0.911	0.878	0.951	0.988	1.039	1.151	1.041	1.092	1.027	0.864	0.00767669	0.9	0.00495022	0.908	0.029922	0.842	0.00662625	0.927	0.141618	0.892	0.0205493	0.982	0.631869	0.791	0.000795064	0.871	0.0106189	0.887	0.0201093
Cla97C03G060720.1	Allene oxide cyclase	--	36.7	1.437	0.879	0.914	0.737	0.722	0.851	0.787	0.809	1.643	0.866	1.549	0.921	0.539	6.77753e-07	0.552	2.28524e-06	0.576	0.00021389	0.521	1.03834e-05	0.904	0.0972494	0.529	0.000145305	0.918	0.0434479	0.513	0.00136793	0.89	0.191574	0.97	0.671527
Cla97C03G060840.1	Leucine-rich repeat receptor-like protein kinase	--	71.2	1.36	1.13	0.635	0.707	0.731	0.875	0.84	0.824	1.38	1.074	1.403	1.068	0.634	0.00293976	0.701	0.00134272	0.79	0.000298279	0.557	5.56183e-05	0.705	0.000501688	0.613	1.60237e-05	0.776	0.00054925	0.5	8.94755e-05	0.634	0.000577551	0.816	0.011347
Cla97C03G060850.1	Cysteine--tRNA ligase	--	59.5	0.821	1.162	1.048	1.019	1.044	0.969	1.06	1.074	0.916	1.006	0.895	0.987	1.187	0.000837158	1.189	0.00698086	1.199	0.0429029	1.18	0.00103245	0.985	0.752712	1.179	0.0238461	0.984	0.81787	1.182	0.00814351	0.986	0.837681	1.003	0.921108
Cla97C03G060880.1	Ozone-responsive stress related protein	--	8.8	1.226	0.929	0.743	0.633	0.733	1.048	1.042	1.012	1.434	0.943	1.314	0.91	0.67	0.00375131	0.74	0.000391288	0.7	0.00158695	0.656	0.00355255	0.937	0.388365	0.781	0.0062	1.115	0.00189408	0.531	0.000755744	0.758	0.00592522	0.68	0.00177306
Cla97C03G060930.1	Acetolactate synthase small subunit	--	52.9	1.515	0.97	0.625	0.744	0.591	0.869	0.943	0.839	1.364	0.953	1.535	0.984	0.568	0.000557187	0.63	1.94163e-05	0.659	0.000414932	0.522	0.000684129	0.793	0.0233511	0.601	0.00056098	0.912	0.0597979	0.444	0.000491424	0.674	0.00466848	0.739	0.0168919
Cla97C03G060990.1	Flowering locus T-like 2	--	20.2	1.358	1.275	0.624	0.579		0.722	0.712		1.246	1.462			0.688	0.181446	0.801	0.38877	1.051	0.610136	0.506	0.00124257	0.482	0.00125005	0.551	0.00531432	0.524	0.0112135	0.462	0.00541346	0.44	0.0089173	0.839	0.0435868
Cla97C03G061010.1	ER membrane protein complex subunit 10	--	32.9	1.151	1.041	0.815	0.821	0.841	0.955	1.051	0.995	1.112	1.017	1.144	1.021	0.837	0.0165712	0.892	0.00119076	0.904	0.00140152	0.804	0.00353847	0.89	0.0410184	0.881	0.0127139	0.975	0.409554	0.727	2.35768e-05	0.804	5.28669e-05	0.825	0.00285515
Cla97C03G061060.1	type II inositol polyphosphate 5-phosphatase 15-like	--	125.6	0.978	0.968	0.959	1.054	1.187	1.108	1.093	1.084	0.906	0.947	0.892	0.837	1.109	0.15762	1.087	0.282399	0.991	0.862264	1.168	0.011928	1.178	0.0150199	1.183	0.00438943	1.194	0.0172969	1.153	0.109973	1.163	0.123328	0.974	0.654015
Cla97C03G061130.1	Zinc finger CCCH domain-containing protein 46	--	23.5	1.191	1.077	0.715			1.017							0.786		0.879		0.904		0.727		0.804		0.854		0.944		0.6		0.664		0.703
Cla97C03G061240.1	riboflavin biosynthesis protein PYRR, chloroplastic-like	--	65.6	0.908	1.026	1.2	1.069	1.178	0.866	0.955	0.863	0.999	0.977	0.998	0.961	1.044	0.616152	0.972	0.54689	1.02	0.608059	1.055	0.522174	1.034	0.705353	0.924	0.159227	0.906	0.0606328	1.187	0.0233668	1.163	0.0213699	1.284	0.00689948
Cla97C03G061260.1	Isopentenyl diphosphate isomerase	--	27.1	0.933	1.273	0.776	0.862	0.817	1.026	1.066	1.04	0.889	1.152	0.947	1.221	1.111	0.403635	1.224	0.0084885	1.317	0.00137536	1.009	0.983935	0.766	0.00379183	1.131	0.00505709	0.859	0.00821381	0.887	0.0279463	0.673	0.000704818	0.784	0.00164494
Cla97C03G061270.1	4-hydroxy-4-methyl-2-oxoglutarate aldolase	--	17.9	1.312	1.092	0.71	0.732	0.75	0.89	0.877	0.909	1.262	1.098	1.237	1.077	0.712	0.00678803	0.78	0.00167044	0.857	0.00107792	0.639	6.94651e-05	0.745	0.00111269	0.702	6.23084e-05	0.819	7.35681e-05	0.575	1.91743e-05	0.671	1.88723e-05	0.819	0.000460219
Cla97C03G061340.1	Zinc finger (C2H2 type) family protein	--	11.3	0.858	1.332	0.485			1.325							1.221		1.548		1.552		1.055		0.679		1.544		0.995		0.565		0.364		0.366
Cla97C03G061400.1	Zinc finger CCCH domain protein	--	43.5	1.107	1.328	0.616	0.361		0.949	0.866		1.522	1.252			0.681	0.262357	0.836	0.376933	0.981	0.971048	0.531	0.115658	0.541	0.107633	0.69	0.162543	0.703	0.0230441	0.372	0.0827989	0.379	0.0645709	0.538	0.13743
Cla97C03G061560.1	Apyrase	--	50.8	1.803	0.845	0.631	0.717	0.68	0.713	0.757	0.825	1.598	0.898	1.497	0.952	0.478	5.82749e-06	0.509	3.54671e-05	0.55	0.000761701	0.441	4.71484e-06	0.802	0.00696578	0.469	0.000392355	0.852	0.0417373	0.414	0.000181618	0.753	0.00491128	0.884	0.0936642
Cla97C03G061570.1	sterol 3-beta-glucosyltransferase UGT80A2-like	--	65.6	0.697	0.851	1.359	1.194	1.069	1.032	1.173	1.205	0.74	0.894	0.914	0.811	1.359	0.0249904	1.269	0.0804421	1.087	0.360194	1.496	0.00138495	1.376	0.00130449	1.45	0.0166894	1.334	0.00665004	1.541	0.0156376	1.417	0.010005	1.062	0.530702
[truncated: 4,975 more rows]

## Sheet: Quantifiable proteins
Protein accession	Protein description	Gene name	MW [kDa]	10 DAP_1	10 DAP_2	10 DAP_3	18 DAP_1	18 DAP_2	18 DAP_3	26 DAP_1	26 DAP_2	26 DAP_3	34 DAP_1	34 DAP_2	34 DAP_3	18 DAP/10 DAP Ratio	18 DAP/10 DAP P value	26 DAP/18 DAP Ratio	26 DAP/18 DAP P value	34 DAP/26 DAP Ratio	34 DAP/26 DAP P value
[truncated: 6,226 more rows]

[truncated: 8 more sheets: Exp.1, Exp.2, Exp.3, 18DAPvs10DAP, 26DAPvs18DAP, 34DAPvs26DAP, Venn_Up, Venn_Down]
