# Supplementary material for: Quantitative Transcriptomic and Proteomic Analysis of Fruit Development and Ripening in Watermelon (Citrullus lanatus)
Source: Front Plant Sci. 2022 Mar 22;13:818392. doi: 10.3389/fpls.2022.818392 (PMC8980866; doi:10.3389/fpls.2022.818392)
Supplement: Supplementary file 4 [file Table_3.XLSX]

## Sheet: Table 2
Protein accession	Protein description	MW [kDa]	10 DAP	18 DAP	26 DAP	34 DAP	Cluster	Membership
Cla97C06G127220.1	31-kDa RNA binding protein	36.3	1.81567	0.852	0.678	0.641	Cluster3	0.608231
Cla97C06G127490.1	Adenylate kinase 1	27	1.61467	0.973667	0.897667	0.469667	Cluster6	0.456933
Cla97C06G127500.1	nucleolar protein 56-like	62.1	1.42033	0.644667	0.739667	1.15933	Cluster3	0.396415
Cla97C01G011060.1	glucan endo-1,3-beta-glucosidase 5-like	52.4	1.665	0.847333	0.759333	0.728333	Cluster3	0.872424
Cla97C06G128140.1	Magnesium-protoporphyrin O-methyltransferase	34.7	2.47433	0.536667	0.590333	0.403667	Cluster3	0.63619
Cla97C07G128570.1	Early nodulin-like protein	19.2	1.61933	0.745667	0.867333	0.768333	Cluster3	0.714082
Cla97C07G128970.1	histone H1-like	28.7	1.739	0.546	0.444667	1.27033	Cluster3	0.39799
Cla97C07G130590.1	isoflavone reductase homolog	34.7	1.549	1.043	0.7225	0.6855	Cluster6	0.616565
Cla97C07G130680.1	S-adenosyl-L-methionine-dependent methyltransferases superfamily protein	68.8	1.856	0.888	0.676	0.603667	Cluster6	0.592991
Cla97C07G131130.1	phosphoenolpyruvate carboxylase 2	110.1	0.674	0.884333	0.682	1.65067	Cluster4	0.713855
Cla97C07G131530.1	WAT1-related protein	42	0.1085	1.56767	1.384	0.643	Cluster2	0.539635
Cla97C07G132040.1	Subtilisin-like protease C1	75.2	0.521667	0.719333	1.161	1.48433	Cluster5	0.705858
Cla97C07G132360.1	LIM domain-containing protein	21.4	1.545	1.03667	0.771	0.632667	Cluster6	0.805207
Cla97C07G132430.1	coronatine-insensitive protein 1	66.8	0.632	0.929333	0.919	1.514	Cluster4	0.522621
Cla97C07G132480.1	Aquaporin	31.4	1.86467	0.791333	0.670333	0.701333	Cluster3	0.952157
Cla97C01G011440.1	F1F0-ATPase inhibitor protein	12.2	0.534333	1.156	1.348	0.942667	Cluster2	0.427925
Cla97C07G133360.1	Alpha-galactosidase	47.7	0.530667	0.986	1.24067	1.19367	Cluster5	0.90888
Cla97C07G133690.1	serine/arginine repetitive matrix protein 5-like isoform X1	123.6	1.63933	0.816	0.842	0.699333	Cluster3	0.588492
Cla97C07G133960.1	Caleosin-related family protein	22	1.872	0.9035	0.7925	0.431	Cluster6	0.796873
Cla97C07G134370.1	Subtilisin-like protease	81.6	2.21533	0.673667	0.573	0.496	Cluster3	0.776802
Cla97C07G134640.1	MLP-like protein 328	17.5	0.7715	1.5305	1.0075	0.6905	Cluster2	0.661658
Cla97C07G134750.1	Biotin carboxyl carrier protein of acetyl-CoA carboxylase	30.3	1.55633	0.957	0.803333	0.664667	Cluster6	0.947061
Cla97C07G134930.1	Ubiquinone biosynthesis monooxygenase COQ6, mitochondrial	52.7	1.652	0.834	0.751333	0.712	Cluster3	0.852459
Cla97C01G011850.1	nucleobase-ascorbate transporter 12	75.7	1.84767	0.797667	0.691	0.663333	Cluster3	0.883817
Cla97C07G135300.1	Oxidoreductases, acting on NADH or NADPH	17.3	1.923	0.874	0.779333	0.425667	Cluster6	0.832685
Cla97C07G135960.1	Leucine-rich repeat receptor-like protein kinase	44.9	1.86333	0.807333	0.803333	0.54	Cluster6	0.733078
Cla97C07G136730.1	multiple organellar RNA editing factor 8, chloroplastic/mitochondrial	46.1	1.61667	0.993333	0.77	0.618	Cluster6	0.915843
Cla97C07G136830.1	trifunctional UDP-glucose 4,6-dehydratase/UDP-4-keto-6-deoxy-D-glucose 3,5-epimerase/UDP-4-keto-L-rhamnose-reductase RHM1	75.2	1.75967	0.815333	0.671	0.760333	Cluster3	0.900111
Cla97C07G137260.1	9-cis-epoxycarotenoid dioxygenase 1	64	0.535	0.797333	1.23867	1.32133	Cluster5	0.917574
Cla97C07G137320.1	Glutathione S-transferase	25.1	0.375667	0.852	1.07933	1.704	Cluster5	0.787343
Cla97C07G137570.1	N-acetyl-D-glucosamine kinase-like	36.7	1.67	0.908667	0.756	0.631333	Cluster6	0.832724
Cla97C07G138170.1	cellulose synthase-like protein G3	85.1	1.882	0.8675	0.668	0.5835	Cluster6	0.611221
Cla97C07G139490.1	Embryo-specific family protein	19.6	0.543667	0.920333	1.22467	1.28333	Cluster5	0.985087
Cla97C07G140150.1	Receptor protein kinase, putative	74.2	1.51767	1.03167	0.776333	0.674	Cluster6	0.782783
Cla97C07G140420.1	60S ribosomal protein L28-2-like	16.7	1.13833	1.54167	0.915	0.447333	Cluster1	0.67103
Cla97C07G141010.1	D-3-phosphoglycerate dehydrogenase	66.8	2.18067	0.730667	0.571	0.545333	Cluster3	0.812423
Cla97C07G141990.1	mitochondrial inner membrane protein OXA1	48.4	1.642	0.8515	0.795	0.7115	Cluster3	0.689681
Cla97C01G012670.1	50S ribosomal protein L19-2, chloroplastic-like	30.2	1.43	1.0475	0.9975	0.525	Cluster1	0.716198
Cla97C07G144280.1	Hydrogen peroxide induced protein 1	13.9	0.552	1.624	1.18067	0.583667	Cluster2	0.935112
Cla97C08G145130.1	mannan endo-1,4-beta-mannosidase 1-like	48.1	0.494	1.335	1.16833	0.829	Cluster2	0.744144
Cla97C08G145480.1	Aspartokinase-homoserine dehydrogenase	95.8	0.474	0.848667	0.854667	1.794	Cluster4	0.511393
Cla97C08G145670.1	Protein disulfide isomerase (PDI)-like protein 4	48.4	1.971	0.825	0.647667	0.553	Cluster6	0.562756
Cla97C08G145920.1	RNA-binding protein 24	30.2	1.70933	0.885333	0.779333	0.654667	Cluster6	0.667368
Cla97C08G146160.1	Abscisic stress-ripening protein 1	13.5	0.311667	1.15267	1.58433	0.886333	Cluster5	0.44887
Cla97C08G146170.1	Abscisic stress ripening-like protein	29.6	0.413333	1.799	1.287	0.505333	Cluster2	0.971518
Cla97C01G013290.1	AAA-ATPase 1	61.2	0.571333	1.06633	0.98	1.31967	Cluster5	0.616386
Cla97C08G147200.1	Xyloglucan endotransglucosylase/hydrolase	33.3	2.36033	0.533667	0.547667	0.522333	Cluster3	0.930099
Cla97C08G148230.1	Glycine-rich family protein	10.8	0.748667	1.504	1.27467	0.473	Cluster2	0.528916
Cla97C08G148350.1	DNA ligase 1 isoform X1	56.9	1.57633	0.688	0.637667	1.10933	Cluster3	0.482655
Cla97C08G148550.1	Two-component response regulator	25.4	2.345	0.555667	0.551667	0.547333	Cluster3	0.948641
Cla97C08G148700.1	Protein TolB	81.2	0.625333	1.27067	1.313	0.806333	Cluster2	0.837417
Cla97C01G013980.1	aspartic proteinase nepenthesin-2-like	50.5	0.445667	1.13433	1.14733	1.27967	Cluster5	0.72182
Cla97C08G150220.1	mannan endo-1,4-beta-mannosidase 6	54	2.29533	0.699667	0.525667	0.498	Cluster3	0.779765
Cla97C08G150590.1	Transcription elongation factor Spt5-like protein, putative	186.1	2.063	0.785	0.723333	0.408333	Cluster6	0.865364
Cla97C08G151130.1	40S ribosomal protein S17-3	16.1	1.569	1.08667	0.895	0.444667	Cluster1	0.764013
Cla97C08G151230.1	inactive protein RESTRICTED TEV MOVEMENT 2-like	42.7	1.54567	0.935333	0.887667	0.620667	Cluster6	0.841147
Cla97C08G151490.1	receptor-like protein kinase 5	108.1	1.718	0.816667	0.664667	0.776	Cluster3	0.868804
Cla97C08G151560.1	Oxidoreductase family protein	39.7	1.641	0.868667	0.788667	0.702333	Cluster3	0.573433
Cla97C08G152190.1	50S ribosomal protein L21, related protein	30	1.82933	0.976333	0.722333	0.499	Cluster6	0.933573
Cla97C01G001000.1	Pectin lyase superfamily protein	55.5	1.73967	0.775	0.743667	0.741667	Cluster3	0.975832
Cla97C08G152260.1	BTB/POZ domain-containing protein	54	1.7865	0.836	0.6975	0.679	Cluster3	0.802851
Cla97C08G152440.1	Gibberellin receptor 1b	37.9	1.60433	0.832667	0.885	0.678667	Cluster6	0.518762
Cla97C08G152940.1	60S ribosomal protein L17-2-like	20.6	1.60033	1.08733	0.866	0.407667	Cluster1	0.783876
Cla97C08G153150.1	UDP-glucose 6-dehydrogenase	52.9	1.55267	0.995667	0.849667	0.594667	Cluster6	0.848168
Cla97C01G014180.1	S-adenosyl-L-methionine-dependent methyltransferases superfamily protein	93.8	1.68467	0.665333	0.653667	0.957	Cluster3	0.622173
Cla97C08G153770.1	BPS1-like protein	37	0.964667	1.46867	0.996667	0.607667	Cluster1	0.413248
Cla97C08G154640.1	double-stranded RNA-binding protein 1-like	35.6	1.514	1.16333	0.772667	0.550667	Cluster1	0.462788
Cla97C08G154840.1	Aspartyl protease	46	2.08633	0.904333	0.534	0.502333	Cluster6	0.581106
Cla97C08G154970.1	Octicosapeptide/Phox/Bem1p	54.4	1.57467	1.04333	0.743667	0.638333	Cluster6	0.746635
Cla97C08G155120.1	Receptor protein kinase, putative	104.7	1.5815	0.742	0.807	0.79	Cluster3	0.832904
Cla97C08G155550.1	RNA-binding La domain-containing protein	52.2	1.645	0.853333	0.736	0.744333	Cluster3	0.896879
Cla97C01G014250.1	Unknown protein	11.2	0.966	1.73533	0.843667	0.454667	Cluster1	0.465207
Cla97C08G156800.1	ATP synthase subunit b', chloroplastic	23.7	1.571	0.749333	0.967	0.685667	Cluster3	0.418392
Cla97C08G156820.1	14 kDa proline-rich protein DC2.15	14.9	1.708	1.13567	0.812667	0.293333	Cluster1	0.901213
Cla97C08G157100.1	sister chromatid cohesion protein PDS5 homolog B isoform X1	98.1	1.06933	0.644667	0.758	1.56433	Cluster4	0.550508
Cla97C01G014260.1	Unknown protein	11.4	2.15267	0.864667	0.601667	0.381	Cluster6	0.975863
Cla97C08G157760.1	Heat shock protein 81-2	93.4	1.758	0.736667	0.601667	0.817333	Cluster3	0.771774
Cla97C08G157820.1	Tubulin beta chain	50.3	1.96033	0.599	0.635	0.805333	Cluster3	0.753564
Cla97C08G157900.1	tRNA (Adenine(58)-N(1))-methyltransferase non-catalytic subunit trm6	49.9	1.52233	1.021	0.802333	0.677	Cluster6	0.867445
Cla97C08G158210.1	thioredoxin H1-like	13.1	1.67167	0.899	0.796	0.656	Cluster6	0.774033
Cla97C08G158540.1	isoflavone reductase-like protein	34.4	1.90467	0.824333	0.665	0.596	Cluster3	0.541758
Cla97C08G158740.1	deoxyuridine 5'-triphosphate nucleotidohydrolase	23	1.74233	0.783333	0.726333	0.749333	Cluster3	0.984729
Cla97C08G159430.1	Unknown protein	18	1.02867	1.549	0.961333	0.392	Cluster1	0.595533
Cla97C08G160010.1	Gibberellin-regulated protein	10.2	1.752	1.16433	0.758667	0.325333	Cluster1	0.817265
Cla97C08G160430.1	squalene monooxygenase-like	57.7	1.8275	0.742	0.7285	0.702	Cluster3	0.952901
Cla97C09G163090.1	subtilisin-like protease	82	1.60067	1.05233	0.794667	0.593	Cluster6	0.808226
Cla97C09G163390.1	Subtilisin-like protease	83.1	1.70567	0.806333	0.701	0.788	Cluster3	0.927373
Cla97C09G163650.1	O-fucosyltransferase family protein	46	1.74967	0.772333	0.699	0.713333	Cluster3	0.98463
Cla97C09G164380.1	thionin-like protein 2	35	2.4675	0.554	0.5095	0.469	Cluster3	0.953006
Cla97C09G165550.1	cinnamoyl-CoA reductase 1-like	36.9	0.604333	1.32167	1.17133	0.886333	Cluster2	0.784016
Cla97C09G165860.1	Protein of Unknown Function (DUF239)	46	1.95267	0.835667	0.721	0.486333	Cluster6	0.927998
Cla97C09G166130.1	RNA-binding family protein	28	1.926	0.814667	0.748	0.510333	Cluster6	0.836407
Cla97C09G166190.1	polyamine oxidase 1	55.3	0.518667	1.23933	1.04067	1.14433	Cluster5	0.485915
Cla97C09G167000.1	S-adenosylmethionine synthase	43.1	2.62767	0.526333	0.452667	0.435333	Cluster3	0.972786
Cla97C09G167030.1	Protein TolB	71.3	0.565333	0.826333	1.01733	1.536	Cluster5	0.529595
Cla97C09G167400.1	Stachyose synthase	95.9	1.448	1.1	0.878	0.574333	Cluster1	0.618032
Cla97C09G168530.1	HSP20-like chaperone superfamily protein	22.1	1.779	0.893333	0.695333	0.633667	Cluster6	0.546588
Cla97C09G168550.1	Thiamine pyrophosphokinase	29.2	0.508667	0.825	1.194	1.44333	Cluster5	0.903082
Cla97C01G015370.1	Oxygen-evolving enhancer protein 1	35.1	1.79633	0.681667	0.881667	0.596667	Cluster3	0.461348
Cla97C09G168670.1	glutathione S-transferase-like	24.1	1.61167	0.873333	0.873667	0.637333	Cluster6	0.750463
Cla97C09G169360.1	BSD domain-containing protein 1-A	52.9	1.71367	0.692667	0.584667	1.00367	Cluster3	0.569598
Cla97C09G170140.1	protein OSB2, chloroplastic-like	19.6	1.594	0.9265	0.81	0.67	Cluster6	0.881867
Cla97C09G170190.1	RAN GTPase-activating protein 1	59	1.12233	0.643667	0.597667	1.63467	Cluster4	0.46246
Cla97C01G015610.1	Methyl esterase 6, putative	29.4	0.541	0.783333	1.11167	1.56533	Cluster5	0.649101
Cla97C09G170330.1	2-oxoglutarate-dependent dioxygenase homolog	20.9	0.372333	1.21167	1.508	0.841	Cluster2	0.480029
Cla97C09G170390.1	ATP-dependent RNA helicase, putative	162	1.536	1.164	0.7955	0.505	Cluster1	0.617358
Cla97C09G170560.1	Carboxypeptidase	59	0.536667	1.19167	1.23267	0.969667	Cluster2	0.434188
Cla97C09G171170.1	Cytochrome b561 and DOMON domain-containing protein	42.2	2.61933	0.657	0.408333	0.316	Cluster6	0.640887
Cla97C09G171250.1	Peptidylprolyl isomerase	61.3	1.49067	0.67	0.703667	1.10033	Cluster3	0.467058
Cla97C09G172870.1	U6 snRNA-associated Sm-like protein LSm4/Small nuclear ribonucleoprotein Sm D1/D3	19.7	1.53367	0.986667	0.857667	0.621667	Cluster6	0.903175
Cla97C09G173070.1	Protein DETOXIFICATION	53.2	1.661	0.872	0.7045	0.7625	Cluster3	0.830651
Cla97C09G173910.1	1-aminocyclopropane-1-carboxylate oxidase 1	35.9	1.64	1.03867	0.623	0.654333	Cluster6	0.489694
Cla97C09G174200.1	Glycosyltransferase	59.9	0.463667	1.19133	1.373	0.973333	Cluster5	0.432848
Cla97C09G174790.1	Mitochondrial carrier protein	30.6	1.912	0.841333	0.682333	0.551	Cluster6	0.73
Cla97C09G175640.1	low-temperature-induced 65 kDa protein	46	0.534333	0.909333	1.62333	0.836333	Cluster5	0.409189
Cla97C09G175800.1	proteinase inhibitor I-B	7.6	1.53	0.938333	0.876667	0.66	Cluster6	0.914324
Cla97C09G176260.1	Glycosyltransferase	51.3	2.42433	0.583667	0.501333	0.477	Cluster3	0.960039
Cla97C09G177120.1	Glycine-rich RNA-binding protein	21.8	1.48733	1.04267	0.950333	0.542	Cluster1	0.598192
Cla97C09G177250.1	BAG family molecular chaperone regulator 7	47.4	1.477	0.648	0.552	1.30733	Cluster3	0.348826
Cla97C09G177290.1	Peroxidase	35.7	2.415	0.577667	0.508	0.507	Cluster3	0.983578
Cla97C09G178050.1	Cysteine proteinase inhibitor	16.7	1.749	1.042	0.713333	0.506667	Cluster6	0.790859
Cla97C09G178060.1	Cysteine proteinase inhibitor	14.9	1.57633	1.077	0.805667	0.580333	Cluster6	0.696288
Cla97C09G178670.1	Inositol-tetrakisphosphate 1-kinase	38.3	1.985	0.856	0.629667	0.515333	Cluster6	0.759796
Cla97C09G178730.1	WEB family protein, chloroplastic	100	1.79067	0.776	0.733333	0.721333	Cluster3	0.976354
Cla97C09G178780.1	Localized to the inner membrane of the chloroplast	16.9	1.47367	0.933667	1.05567	0.537333	Cluster1	0.441223
Cla97C09G178870.1	Polyadenylate-binding protein 4	48.2	1.605	0.807667	0.835333	0.726333	Cluster3	0.724471
Cla97C09G178920.1	Peroxidase	38.4	1.578	0.672	1.0355	0.7365	Cluster3	0.427876
Cla97C09G179270.1	plastid division protein PDV2	33.3	1.343	1.01833	1.05333	0.575333	Cluster1	0.644225
Cla97C09G179380.1	Pectinesterase	35.8	0.575333	1.132	1.30033	0.983	Cluster5	0.440465
Cla97C01G001270.1	Ring finger protein, putative	20.1	0.593	1.568	1.2105	0.628	Cluster2	0.943119
Cla97C01G017130.1	protein CROWDED NUCLEI 4	120.6	1.484	0.852667	1.02533	0.626	Cluster6	0.478199
Cla97C09G179630.1	S-RNase	30.3	0.306667	1.23767	1.38133	1.01833	Cluster5	0.516969
Cla97C09G179880.1	Glycosyltransferase	55.8	0.540333	1.34167	0.884667	1.17433	Cluster5	0.354855
Cla97C09G180520.1	50S ribosomal protein L12, chloroplastic-like	20	2.39833	0.611	0.577333	0.413	Cluster3	0.555355
Cla97C09G181360.1	Heat shock 70 kDa protein 4	70.9	0.609	0.820667	0.932333	1.553	Cluster4	0.626791
Cla97C09G181650.1	60S ribosomal protein L35	14.2	1.709	0.811	0.755667	0.721	Cluster3	0.934742
Cla97C09G181860.1	protein IQ-DOMAIN 1-like	53.7	1.5425	0.841	1.0205	0.5975	Cluster6	0.486354
Cla97C09G182380.1	Bifunctional inhibitor/lipid-transfer protein/seed storage 2S albumin superfamily protein, putative	11.3	1.90867	0.719667	0.695333	0.676	Cluster3	0.964251
Cla97C09G182740.1	Fasciclin-like arabinogalactan protein 11	44.4	1.90967	0.815667	0.670667	0.604	Cluster3	0.609738
Cla97C09G182830.1	cellulose synthase-like protein E6	83.5	0.550667	1.28133	1.014	1.108	Cluster5	0.401657
Cla97C09G182930.1	Farnesyl pyrophosphate synthase	39.5	0.558333	1.099	1.04167	1.25367	Cluster5	0.674384
Cla97C09G183860.1	Xyloglucan endotransglucosylase/hydrolase	32.8	2.239	0.555667	0.580333	0.625	Cluster3	0.892557
Cla97C09G184420.1	Kaurene synthase-like protein 1	88.6	0.6175	0.895	0.9055	1.5405	Cluster4	0.571456
Cla97C10G184900.1	CoA ligase	59.8	0.778333	1.72233	0.807333	0.692	Cluster2	0.43473
Cla97C10G186110.1	Tetraspanin	30.3	1.5895	0.804	0.862	0.7455	Cluster3	0.707322
Cla97C10G186320.1	AT-hook motif nuclear-localized protein 13	37.4	1.64567	0.966	0.699667	0.689	Cluster6	0.522078
Cla97C10G186540.1	S-adenosyl-L-methionine-dependent methyltransferases superfamily protein	69.9	1.62533	0.974	0.625333	0.78	Cluster3	0.522269
Cla97C10G186650.1	poly(U)-specific endoribonuclease-B	48.7	0.599	0.890667	1.05767	1.45367	Cluster5	0.669849
Cla97C10G186680.1	Receptor-like protein kinase	44.6	0.558333	0.918	1.19733	1.261	Cluster5	0.984396
Cla97C10G186830.1	Light harvesting-like protein 3	33.8	1.9285	0.7385	0.674	0.6595	Cluster3	0.973495
Cla97C10G187290.1	Heat-shock protein, putative	23.5	0.538333	0.801667	1.405	1.25467	Cluster5	0.86697
Cla97C10G188670.1	caffeic acid 3-O-methyltransferase-like	40.7	0.596667	0.840667	1.056	1.50633	Cluster5	0.571189
Cla97C10G188710.1	Protein DEK	77.2	1.53	0.640333	0.600333	1.22933	Cluster3	0.394439
Cla97C10G188720.1	nuclear transcription factor Y subunit B-3-like	18.8	0.466333	1.033	1.37833	1.12233	Cluster5	0.761996
Cla97C01G017980.1	tRNA (Cytosine(34)-C(5))-methyltransferase	107.5	1.04567	0.615333	0.793333	1.53467	Cluster4	0.55798
Cla97C10G189320.1	65-kDa microtubule-associated protein 1-like	65.5	1.622	0.744333	0.786333	0.838667	Cluster3	0.829818
Cla97C01G018220.1	Alpha-ketoglutarate-dependent dioxygenase alkB-like protein 2	31.9	1.871	0.825667	0.691333	0.578	Cluster6	0.57998
Cla97C10G190670.1	Fiber protein Fb34	20.4	2.229	0.739333	0.564333	0.476667	Cluster3	0.499761
Cla97C10G190870.1	Bile acid:sodium symporter	44.6	2.369	0.5745	0.52	0.536	Cluster3	0.981997
Cla97C01G001290.1	Alcohol dehydrogenase, putative	38.5	0.569	1.05433	1.226	1.139	Cluster5	0.791986
Cla97C10G191450.1	Nucleobase-ascorbate transporter 14	83.4	1.74233	0.944	0.790333	0.522667	Cluster6	0.93659
Cla97C10G192950.1	Xyloglucan endotransglucosylase/hydrolase	35	1.518	0.911667	0.872	0.641667	Cluster6	0.86658
Cla97C10G193250.1	Unknown protein	10.5	0.626667	1.905	0.915667	0.513	Cluster2	0.62109
Cla97C10G193960.1	Epoxide hydrolase 2	35.9	0.451667	1.002	1.317	1.242	Cluster5	0.88921
Cla97C10G194010.1	Sucrose synthase	92.8	0.545	1.00733	0.850667	1.595	Cluster4	0.417971
Cla97C10G194040.1	Ribosomal protein L19	24.3	1.717	0.846333	0.771667	0.679333	Cluster3	0.615885
Cla97C10G194620.1	S-adenosylmethionine synthase	43	1.97733	0.730333	0.658	0.619	Cluster3	0.931067
Cla97C10G194830.1	Metal-dependent phosphohydrolase	25.4	1.534	0.986	0.807333	0.668333	Cluster6	0.94139
Cla97C10G195040.1	WD-40 repeat protein/notchless protein, putative	53	1.57467	0.951	0.805667	0.668667	Cluster6	0.931634
Cla97C10G195060.1	Methyltransferase	39.1	1.949	0.856	0.613667	0.571667	Cluster6	0.48456
Cla97C10G195070.1	Methyltransferase	39	2.25433	0.737	0.514	0.486333	Cluster3	0.628576
Cla97C10G195090.1	Protein of unknown function, DUF642	39.4	1.834	0.739333	0.756	0.689667	Cluster3	0.887291
Cla97C10G195300.1	Leucine-rich repeat receptor-like protein kinase family	38.8	2.18	0.708333	0.637	0.520667	Cluster3	0.673647
Cla97C10G195610.1	Vacuolar sorting-associated protein (DUF946)	61.2	0.457667	1.02833	1.389	1.11333	Cluster5	0.75435
Cla97C10G195970.1	Xyloglucan endotransglucosylase/hydrolase	33.7	2.34767	0.539	0.555333	0.541	Cluster3	0.92826
Cla97C10G196060.1	DNA-directed RNA polymerase subunit	12.8	0.728	1.358	1.382	0.532333	Cluster2	0.599959
Cla97C10G196930.1	50S ribosomal protein L12, chloroplastic-like	20	1.767	0.743667	0.774333	0.703	Cluster3	0.864684
Cla97C10G197610.1	thaumatin-like protein	28.9	1.822	0.888333	0.718667	0.511333	Cluster6	0.98533
Cla97C10G197900.1	gibberellin-regulated protein 4-like	11.4	2.592	0.5155	0.4115	0.481	Cluster3	0.966355
Cla97C10G198340.1	Early nodulin-like protein 17	19.9	2.03233	0.929333	0.597667	0.44	Cluster6	0.875561
Cla97C10G198670.1	HSP20-like chaperone superfamily protein	20.4	1.676	0.867	0.739	0.7175	Cluster3	0.778274
Cla97C10G198910.1	DNA-directed RNA polymerase V subunit 5A	13.4	1.69267	0.752333	0.712333	0.843	Cluster3	0.844104
Cla97C10G199330.1	Exocyst complex component	89.3	1.459	0.485	1.538	0.518	Cluster6	0.254956
Cla97C10G199570.1	Arf GTPase activating protein	73.8	1.56667	1.075	0.812333	0.531667	Cluster6	0.540557
Cla97C10G200320.1	zinc finger CCCH domain-containing protein 14-like	23.3	1.75	1.00867	0.802333	0.439	Cluster6	0.600807
Cla97C10G200350.1	Fatty acid desaturase 2	44	2.48067	0.656333	0.476667	0.413333	Cluster3	0.63406
Cla97C10G200450.1	receptor kinase 2	74.1	0.608333	1.42733	1.26567	0.694333	Cluster2	0.962022
Cla97C10G200560.1	Kinase family protein	40	1.854	0.927	0.617	0.601667	Cluster6	0.524209
Cla97C10G200740.1	Serine/arginine-rich splicing factor SC35	25.2	0.551667	0.795	1.21533	1.438	Cluster5	0.83308
Cla97C10G200820.1	S-adenosyl-L-methionine-dependent methyltransferases superfamily protein	46.4	2.4125	0.5555	0.518	0.5275	Cluster3	0.973907
Cla97C10G200990.1	E3 ubiquitin-protein ligase RHF2A-like	40.4	1.47233	1.08733	0.882	0.558333	Cluster1	0.600012
Cla97C10G201230.1	trafficking protein particle complex subunit 8	145.2	1.08133	0.744667	0.64	1.52033	Cluster4	0.47065
Cla97C10G201480.1	aspartic proteinase nepenthesin-2	49.3	1.706	1.151	0.641	0.492	Cluster6	0.549709
Cla97C10G201810.1	beta-fructofuranosidase, insoluble isoenzyme 1-like	65.4	1.54967	0.981333	0.757	0.699667	Cluster6	0.692018
Cla97C10G202030.1	Cell division protein ftsZ, putative	51.2	2.19133	0.833	0.589667	0.386	Cluster6	0.972947
Cla97C10G202150.1	GDSL esterase/lipase family	40.8	2.34267	0.660333	0.478333	0.519333	Cluster3	0.895417
Cla97C10G202330.1	RAB6-interacting golgin (DUF662)	19.5	1.581	0.796667	0.908333	0.713667	Cluster3	0.504825
Cla97C10G202520.1	histone deacetylase HDT1	34.3	1.36467	0.72	0.659333	1.182	Cluster3	0.38035
Cla97C10G202630.1	Late embryogenesis abundant protein	48.5	0.351333	0.548333	1.52233	1.48633	Cluster5	0.772712
Cla97C10G202790.1	O-methyltransferase, putative	41	1.502	1.069	0.737333	0.653667	Cluster6	0.647568
Cla97C10G202900.1	Glycosyltransferase	55	1.563	0.989333	0.694	0.791333	Cluster3	0.517652
Cla97C10G203250.1	ABC transporter family protein	148.8	1.75333	0.784667	0.723333	0.776333	Cluster3	0.965838
Cla97C10G203290.1	Actin-related T1	12.4	1.7505	0.9785	0.7305	0.5405	Cluster6	0.932787
Cla97C10G203490.1	Senescence regulator	26.7	0.5245	1.83	1.161	0.4845	Cluster2	0.854497
Cla97C10G203590.1	Peroxidase	36.3	1.81433	0.886	0.733333	0.604667	Cluster6	0.756848
Cla97C10G203740.1	Interactor of constitutive active ROPs 2, chloroplastic-like protein	74.4	1.86033	0.699	0.669	0.719333	Cluster3	0.946607
Cla97C10G203840.1	60S ribosomal protein L4-like	44.6	1.48133	0.764	1.05667	0.511	Cluster6	0.395011
Cla97C10G203890.1	glutathione S-transferase L3-like	147	0.451333	1.241	1.06767	1.22833	Cluster5	0.561036
Cla97C10G204410.1	Haloacid dehalogenase-like hydrolase (HAD) superfamily protein	33.2	2.019	0.7465	0.645	0.59	Cluster3	0.837267
Cla97C10G204660.1	Mitochondrial glycoprotein	29.3	1.632	0.854333	0.750667	0.787667	Cluster3	0.950569
Cla97C10G204760.1	protein RETICULATA, chloroplastic-like	47.9	0.572	1.81167	0.970667	0.652	Cluster2	0.782046
Cla97C10G205510.1	protein AIG1-like	32.6	1.93967	1.07867	0.487667	0.493333	Cluster6	0.512376
Cla97C10G205520.1	protein AIG1-like	32.2	2.39067	0.657333	0.487	0.507333	Cluster3	0.900813
Cla97C10G205630.1	pyruvate decarboxylase 2-like	65.3	0.486	0.959333	1.34933	1.20567	Cluster5	0.904741
Cla97C10G206090.1	Non-specific lipid-transfer protein	11.9	1.809	0.882333	0.889	0.388667	Cluster6	0.514072
Cla97C11G206820.1	Non-lysosomal glucosylceramidase	107.3	0.559667	0.888333	0.842333	1.693	Cluster4	0.600877
Cla97C11G206870.1	succinate dehydrogenase assembly factor 2, mitochondrial	22.7	0.487667	1.00067	1.34233	1.16967	Cluster5	0.847334
Cla97C11G206950.1	NADH dehydrogenase [ubiquinone] 1 beta subcomplex subunit 7	11.3	1.37233	1.01067	1.03433	0.575333	Cluster1	0.613997
Cla97C01G019770.1	Armadillo repeat protein 1	72	1.66967	0.747333	0.808667	0.774	Cluster3	0.848027
Cla97C11G207050.1	Indeterminate domain p1	67	0.987	1.37633	0.944333	0.547667	Cluster1	0.536332
Cla97C11G208080.1	nucleosome assembly protein 13-like	42.5	1.52833	0.771	0.648	1.05733	Cluster3	0.520741
Cla97C01G019850.1	Alpha-mannosidase	113.8	0.457333	0.979333	1.10567	1.391	Cluster5	0.848093
Cla97C11G208910.1	serine-rich protein-related	8.6	0.456	1.87367	0.832	0.838333	Cluster2	0.585334
Cla97C11G209440.1	protein NRT1/ PTR FAMILY 6.2	76.8	1.64767	0.798	0.829	0.706333	Cluster3	0.690442
Cla97C11G209510.1	chaperone protein DnaJ-like	14.3	1.96533	0.768	0.728667	0.538	Cluster6	0.589194
Cla97C11G209610.1	thylakoid lumenal 16.5 kDa protein, chloroplastic	24.9	1.7485	0.843	0.852	0.6245	Cluster6	0.653219
Cla97C11G209810.1	zinc finger BED domain-containing protein DAYSLEEPER	76.8	1.528	1.0245	0.908	0.54	Cluster6	0.446003
Cla97C11G210220.1	Transmembrane 9 superfamily member	75	1.762	0.946667	0.726	0.558	Cluster6	0.949381
Cla97C11G210430.1	40S ribosomal protein S12	14.9	1.42433	0.999333	0.964333	0.566667	Cluster1	0.528724
Cla97C11G211060.1	isoflavone reductase-like protein	34.3	0.512333	1.15767	1.11667	1.21767	Cluster5	0.658266
Cla97C11G213350.1	LIM domain-containing protein	20.8	2.049	0.805667	0.707	0.431333	Cluster6	0.916998
Cla97C11G213490.1	Protease inhibitor/seed storage/lipid transfer family protein	11.7	2.42467	0.484333	0.607333	0.484	Cluster3	0.770167
Cla97C01G001440.1	glucan endo-1,3-beta-glucosidase 11	44.5	2.41467	0.601333	0.51	0.473667	Cluster3	0.932365
Cla97C11G213810.1	plant UBX domain-containing protein 1	28.6	0.5635	1.1495	1.0405	1.247	Cluster5	0.614666
Cla97C11G214200.1	Ribulose bisphosphate carboxylase large chain	46.7	0.956667	0.578667	1.053	1.412	Cluster4	0.495129
Cla97C11G214700.1	S-adenosyl-L-methionine-dependent methyltransferases superfamily protein	69.6	1.79767	0.907667	0.669667	0.669667	Cluster3	0.542303
Cla97C11G215730.1	L-Ala-D/L-amino acid epimerase-like	46.6	2.039	0.757667	0.627	0.576333	Cluster3	0.778923
Cla97C01G020680.1	DUF2431 domain-containing protein	27	1.647	0.889667	0.779667	0.709667	Cluster3	0.552843
Cla97C11G218510.1	Cytochrome c oxidase subunit	9.1	1.53433	0.91	0.976667	0.578667	Cluster6	0.549225
Cla97C01G020790.1	protein C2-DOMAIN ABA-RELATED 11-like	18.8	0.526333	0.985	1.29333	1.17367	Cluster5	0.885337
Cla97C11G218690.1	Alpha-galactosidase	47.9	1.64167	0.907	0.812333	0.627	Cluster6	0.922302
Cla97C11G219370.1	multiple organellar RNA editing factor 8, chloroplastic/mitochondrial-like	44.3	1.56767	1.034	0.832667	0.601667	Cluster6	0.828657
Cla97C01G021300.1	50S ribosomal protein L4	34.9	1.47	1.121	1.0085	0.4005	Cluster1	0.847476
Cla97C11G219390.1	60S ribosomal protein L5	34.2	1.63067	0.723	0.575	1.04633	Cluster3	0.518255
Cla97C11G219530.1	glucuronoxylan 4-O-methyltransferase 1	31.8	1.80333	0.902333	0.671	0.636667	Cluster6	0.486484
Cla97C11G219610.1	Rubber elongation factor protein (REF)	27	1.709	0.828333	0.806667	0.715	Cluster3	0.770519
Cla97C11G220330.1	Isoamylase 3, chloroplastic-like protein	86.9	0.541333	0.897	1.08067	1.46667	Cluster5	0.777857
Cla97C11G220350.1	blue copper protein-like	19.5	1.662	0.8385	0.752	0.747	Cluster3	0.946738
Cla97C11G220850.1	Phosphoenolpyruvate carboxykinase 1	74.6	0.531	0.877333	1.042	1.51933	Cluster5	0.683688
Cla97C11G221870.1	aspartic proteinase Asp1-like	48.8	0.585333	0.869667	1.48867	1.105	Cluster5	0.72613
Cla97C11G222330.1	protein PAT1 homolog 1	89.4	1.46767	1.08033	0.835333	0.597	Cluster6	0.544226
Cla97C11G222730.1	gamma aminobutyrate transaminase 1, mitochondrial	56.9	2.01233	0.838667	0.613667	0.547333	Cluster6	0.530558
Cla97C11G223010.1	Hydroxyacylglutathione hydrolase 3, mitochondrial-like protein	32.4	0.477667	0.962	1.2	1.216	Cluster5	0.916282
Cla97C11G223740.1	Ras-related protein, expressed	24.3	1.59333	0.919667	0.784333	0.702333	Cluster6	0.625802
Cla97C11G223970.1	Alkaline alpha-galactosidase seed imbibition protein	90.9	1.69267	0.845667	0.682333	0.768667	Cluster3	0.858666
Cla97C11G224100.1	proton pump-interactor 1-like	59.5	1.56933	0.718	0.698333	0.982	Cluster3	0.611987
Cla97C11G224300.1	protochlorophyllide reductase, chloroplastic	43.2	1.65933	0.802	0.870333	0.672	Cluster3	0.461744
Cla97C11G224330.1	COP1-interacting protein 7	109.1	1.74167	0.752667	0.740667	0.767333	Cluster3	0.945776
Cla97C11G224580.1	transmembrane protein 184C-like	33.2	0.581	0.8685	1.5055	1.045	Cluster5	0.657822
Cla97C11G224850.1	Niemann-Pick C1 protein isoform X1	140.9	0.596667	0.877	1.42533	1.092	Cluster5	0.743046
Cla97C11G225370.1	UDP-galactose transporter 2-like	37.6	1.852	0.704	0.651	0.793	Cluster3	0.8564
Cla97C01G022150.1	DNA-binding storekeeper protein-related transcriptional regulator, putative	46.2	1.29867	0.592667	0.711333	1.38667	Cluster4	0.315906
Cla97C00G000300.1	DWNN domain, A CCHC-type zinc finger protein	95.1	1.47567	0.933	1.01967	0.572333	Cluster6	0.430787
Cla97C00G000440.1	monosaccharide-sensing protein 2	80.3	0.701333	1.48833	1.273	0.536667	Cluster2	0.686041
Cla97C01G004350.1	Ribosomal protein L15	24.2	1.2205	0.654	0.6755	1.45	Cluster4	0.372231
Cla97C01G006990.1	THO complex subunit 2	213.2	1.7275	0.6745	0.938	0.66	Cluster3	0.482966
Cla97C02G029240.1	Chlorophyll a-b binding protein, chloroplastic	28.5	1.5815	0.926	1	0.5805	Cluster6	0.53975
Cla97C02G029850.1	Cysteine proteinase	39.4	2.44	0.368	0.171	0.213	Cluster3	0.735222
Cla97C02G042350.1	Shikimate O-hydroxycinnamoyl transferase	51.9	1.94	0.825	0.626	0.6095	Cluster3	0.664811
Cla97C03G061470.1	S-adenosylmethionine-dependent methyltransferase, putative	37	1.869	0.767	0.6565	0.7075	Cluster3	0.963708
Cla97C05G081290.1	protein CURVATURE THYLAKOID 1A, chloroplastic	17.5	1.69	0.721	0.799	0.79	Cluster3	0.818687
Cla97C05G092050.1	6-phosphogluconate dehydrogenase	31.9	1.6865	0.694	0.7585	0.861	Cluster3	0.751029
Cla97C05G093390.1	protein C2-DOMAIN ABA-RELATED 4-like	19	1.489	1.0615	0.7155	0.7345	Cluster6	0.502162
Cla97C05G095320.1	Acyltransferase-like protein, chloroplastic	85.1	1.733	0.9365	0.6325	0.6845	Cluster3	0.506719
Cla97C05G095900.1	early nodulin-like protein 3	25.4	1.6255	1.026	0.758	0.591	Cluster6	0.849523
Cla97C05G107040.1	protein WVD2-like 7 isoform X1	53	1.6455	0.876	0.7665	0.7125	Cluster3	0.662976
Cla97C06G112560.1	Glycosyltransferase	52.2	0.6515	1.743	0.9885	0.6165	Cluster2	0.725016
Cla97C06G115060.1	sugar transporter ERD6-like 16	52	1.673	0.779	0.8155	0.732	Cluster3	0.824513
Cla97C06G122010.1	UDP-glucuronate 4-epimerase 1-like	47.9	1.8895	0.762	0.672	0.654	Cluster3	0.944689
Cla97C06G123790.1	phosphoethanolamine N-methyltransferase 1	56.5	2.0025	0.7115	0.6075	0.678	Cluster3	0.960838
Cla97C01G022690.1	Epoxide hydrolase 2	35.2	0.473667	1.007	1.30667	1.187	Cluster5	0.857376
Cla97C06G124460.1	40S ribosomal protein S28-1	16	1.3885	0.9265	1.2525	0.4325	Cluster1	0.499708
Cla97C06G128060.1	Rubredoxin family protein	18.9	1.647	0.9045	0.8075	0.641	Cluster6	0.879636
Cla97C08G152480.1	ATP synthase subunit b, chloroplastic	8.8	1.7815	0.672	0.999	0.5475	Cluster6	0.406437
Cla97C08G154200.1	40S ribosomal protein S6	28.3	1.461	0.8125	1.187	0.533	Cluster1	0.338468
Cla97C08G158760.1	Sugar transporter, putative (DUF1195)	18.1	1.621	0.8945	0.781	0.7035	Cluster6	0.476635
Cla97C09G164070.1	30S ribosomal protein S17, chloroplastic	18.2	1.5405	0.8975	0.9175	0.645	Cluster6	0.730099
Cla97C09G177400.1	serine/arginine-rich splicing factor SC35	33.1	1.1845	0.592	0.585	1.638	Cluster4	0.424082
Cla97C10G186510.1	Type I inositol polyphosphate 5-phosphatase, putative	73.5	0.9235	1.286	1.228	0.5625	Cluster1	0.351491
Cla97C10G189500.1	GDSL esterase/lipase	40.5	1.9085	0.7435	0.7065	0.6405	Cluster3	0.891168
Cla97C01G022920.1	Pollen Ole e 1 allergen/extensin	29.5	1.518	0.964	0.894	0.627	Cluster6	0.832311
Cla97C10G193060.1	pre-mRNA-processing protein 40A	114.5	1.5115	0.623	0.8195	1.0455	Cluster3	0.465709
Cla97C10G203150.1	ACT domain-containing protein	46.5	1.612	0.853	0.7655	0.769	Cluster3	0.950586
Cla97C11G212840.1	protein EARLY RESPONSIVE TO DEHYDRATION 15-like	16.5	1.74	0.749	0.712	0.799	Cluster3	0.907412
Cla97C11G213980.1	Blue copper protein	18.4	2.6015	0.64	0.397	0.362	Cluster3	0.564271
Cla97C11G220780.1	protein odr-4 homolog	53.3	0.576	0.96	0.724	1.7405	Cluster4	0.600556
Cla97C01G001900.1	PHD finger family protein	46.2	1.404	0.488667	0.739667	1.36767	Cluster3	0.279198
Cla97C01G002440.1	40S ribosomal protein S10-1	19.8	2.11167	1.278	0.500667	0.109333	Cluster1	0.907027
Cla97C01G002610.1	ubiquitin-conjugating enzyme E2 4-like	20.9	1.34767	1.19533	0.820667	0.627	Cluster1	0.604767
Cla97C01G003140.1	Rhomboid-like protein	36.2	0.600667	0.880333	1.52467	0.995	Cluster5	0.576378
Cla97C01G003890.1	Invertase/pectin methylesterase inhibitor family protein	23.7	1.844	0.979333	0.723	0.499667	Cluster6	0.935003
Cla97C01G007100.1	Purple acid phosphatase	37.8	1.35833	1.21233	0.809	0.620667	Cluster1	0.588605
Cla97C01G007350.1	Defensin-like protein 1	8.2	0.455333	2.65	0.615	0.282333	Cluster2	0.486378
Cla97C01G007530.1	Meiosis arrest female protein 1	72.9	1.46467	1.099	0.822333	0.628667	Cluster6	0.590678
Cla97C01G007890.1	NADPH:quinone oxidoreductase-like	21.8	0.589	0.866667	1.28833	1.25567	Cluster5	0.942089
Cla97C01G008100.1	Glycerol-3-phosphate dehydrogenase [NAD(+)]	58.1	0.664667	0.772667	1.03533	1.46133	Cluster4	0.559708
Cla97C01G008880.1	universal stress protein A-like protein	18.9	0.495333	0.880667	1.436	1.18833	Cluster5	0.88073
Cla97C01G008920.1	17.4 kDa class I heat shock protein 3	15.9	0.351667	0.654333	1.47167	1.42167	Cluster5	0.899229
Cla97C01G014250.1	Unknown protein	11.2	0.966	1.73533	0.843667	0.454667	Cluster1	0.465207
Cla97C01G014260.1	Unknown protein	11.4	2.15267	0.864667	0.601667	0.381	Cluster6	0.975863
Cla97C01G015610.1	Methyl esterase 6, putative	29.4	0.541	0.783333	1.11167	1.56533	Cluster5	0.649101
Cla97C01G016090.1	RNA-binding family protein isoform 1	34.8	1.38167	1.20067	0.777667	0.640333	Cluster1	0.449063
Cla97C01G019260.1	Aaa-atpase	59.9	0.733	0.668	1.004	1.595	Cluster4	0.787219
Cla97C01G019980.1	RNA-binding protein Lupus La	57.3	1.4035	1.686	0.5345	0.363	Cluster1	0.529249
Cla97C01G020790.1	protein C2-DOMAIN ABA-RELATED 11-like	18.8	0.526333	0.985	1.29333	1.17367	Cluster5	0.885337
Cla97C01G024750.1	endoplasmic reticulum oxidoreductin-1-like	52.3	0.445	1.31067	0.977667	1.267	Cluster5	0.482727
Cla97C01G025920.1	Haloacid dehalogenase-like hydrolase domain-containing protein 3	28.3	0.481	0.894333	1.27567	1.265	Cluster5	0.977153
Cla97C02G026360.1	Defensin-like protein 2	8.6	1.735	1.18267	0.424333	0.383	Cluster6	0.442536
Cla97C02G027440.1	Shikimate kinase	33.6	0.369	1.625	1.164	0.8415	Cluster2	0.677528
Cla97C02G027850.1	Cytochrome b6-f complex iron-sulfur subunit	24.2	1.55333	0.780667	1.01533	0.623667	Cluster6	0.442652
Cla97C02G029510.1	GBF-interacting protein 1-like isoform X2	92.4	1.42233	1.16467	0.886333	0.543	Cluster1	0.874441
Cla97C02G030880.1	Glycerate dehydrogenase-like protein	42.1	0.447667	0.521	1.52467	1.46533	Cluster5	0.60856
Cla97C02G031400.1	Transcription factor	61.7	1.492	1.088	0.757	0.662667	Cluster6	0.63869
Cla97C02G031860.1	protein RADIALIS-like 3	11.2	0.7055	1.568	1.142	0.5845	Cluster2	0.734693
Cla97C02G032090.1	BURP domain-containing protein 17	37.4	2.25067	0.892333	0.454333	0.374667	Cluster6	0.701816
Cla97C02G032350.1	4-hydroxy-3-methylbut-2-enyl diphosphate reductase	52.2	0.519	0.985667	1.351	1.15867	Cluster5	0.852281
Cla97C02G032560.1	2-oxoglutarate (2OG) and Fe(II)-dependent oxygenase superfamily protein	40.4	0.417667	1.06033	1.38867	1.13233	Cluster5	0.741729
Cla97C02G032580.1	2-oxoglutarate (2OG) and Fe(II)-dependent oxygenase superfamily protein	40.5	0.823	1.48167	1.095	0.599333	Cluster2	0.527687
Cla97C02G033370.1	UDP-glycosyltransferase 1	53.9	0.55	0.889333	1.543	1.01767	Cluster5	0.631712
Cla97C02G033390.1	22.0 kDa class IV heat shock protein-like	24.2	0.464667	0.508333	0.823667	2.17667	Cluster4	0.881835
Cla97C02G033670.1	Late embryogenesis abundant protein Lea5, putative	14	1.24133	1.28633	0.876	0.596333	Cluster1	0.800637
Cla97C02G034010.1	pathogenesis-related protein 1-like	18.1	0.39	1.03433	1.45733	1.09867	Cluster5	0.723411
Cla97C02G036270.1	Acyl-coenzyme A oxidase	76.5	0.496	0.838	1.183	1.484	Cluster5	0.892467
Cla97C02G037360.1	thaumatin-like protein 1b	30.2	1.37267	1.18633	0.886667	0.555	Cluster1	0.914338
Cla97C02G038500.1	Calcium binding family protein	16	2.059	0.843333	0.609	0.488333	Cluster6	0.775781
Cla97C02G040810.1	calreticulin	49.8	1.867	0.847	0.552333	0.703667	Cluster3	0.67752
Cla97C02G043570.1	Tyrosine aminotransferase	47.1	1.49133	1.07067	0.796	0.645333	Cluster6	0.723231
Cla97C02G043890.1	1-aminocyclopropane-1-carboxylate oxidase	35.8	1.70467	1.21267	0.604333	0.491333	Cluster6	0.481765
Cla97C02G043930.1	zinc finger CCCH domain-containing protein 3-like	47.5	1.317	1.49567	0.779333	0.409	Cluster1	0.772427
Cla97C02G045770.1	Alpha-1,4 glucan phosphorylase	95.5	0.676667	1.026	0.767333	1.50667	Cluster4	0.542307
Cla97C01G024590.1	Katanin p60 ATPase-containing subunit, putative	46.2	1.87533	0.834333	0.685667	0.615667	Cluster3	0.560314
Cla97C02G048590.1	YABBY family protein 2	19.4	1.615	1.243	0.694333	0.447333	Cluster1	0.551429
Cla97C02G050640.1	Protein of Unknown Function (DUF239)	47.2	2.03367	0.892667	0.567	0.506667	Cluster6	0.645439
Cla97C03G051930.1	18.5 kDa class I heat shock protein-like	18.2	0.468	0.641	1.40367	1.487	Cluster5	0.739219
Cla97C03G052710.1	HXXXD-type acyl-transferase family protein, putative	51	0.569	0.798333	1.07133	1.52333	Cluster5	0.590499
Cla97C03G054210.1	Cytochrome P450 family 71 protein	58.4	0.441	1.27233	1.665	0.582333	Cluster2	0.735353
Cla97C03G054500.1	zinc finger CCCH domain-containing protein 43	52.2	1.186	1.24133	0.85	0.585	Cluster1	0.791076
Cla97C03G060990.1	Flowering locus T-like 2	20.2	1.302	1.3685	0.717	0.6015	Cluster1	0.492551
Cla97C03G061400.1	Zinc finger CCCH domain protein	43.5	1.3145	1.29	0.9075	0.4885	Cluster1	0.932696
Cla97C03G061590.1	Jasmonate induced protein	37.8	0.4695	0.773	1.4485	1.3085	Cluster5	0.895947
Cla97C03G061620.1	Jasmonate induced protein	41.4	0.475	0.768667	1.40067	1.32067	Cluster5	0.905898
Cla97C03G063500.1	Xanthine dehydrogenase, putative	150.6	0.606667	1.072	0.804333	1.44867	Cluster4	0.407065
Cla97C03G063780.1	beta-glucosidase 12-like	54	1.66933	1.10067	0.640667	0.540667	Cluster6	0.598765
Cla97C03G064760.1	Protein of Unknown Function (DUF239)	47.2	2.13333	0.829333	0.554667	0.482333	Cluster6	0.620499
Cla97C03G065790.1	DUF761 domain-containing protein/DUF4408 domain-containing protein	27.3	1.21733	1.53533	0.864	0.383667	Cluster1	0.756731
Cla97C03G067230.1	nuclear transcription factor Y subunit C-9	28.8	1.65433	1.03467	0.772333	0.537	Cluster6	0.793958
Cla97C01G024750.1	endoplasmic reticulum oxidoreductin-1-like	52.3	0.445	1.31067	0.977667	1.267	Cluster5	0.482727
Cla97C03G067450.1	Rubber elongation factor protein (REF)	26.8	0.679	0.968	1.572	0.782667	Cluster2	0.400294
Cla97C03G067570.1	Epoxide hydrolase 2	35.7	0.485667	0.846	1.13333	1.53467	Cluster5	0.832285
Cla97C03G067680.1	Arginine/serine-rich splicing factor, putative	45.2	0.472333	0.716667	1.21967	1.591	Cluster5	0.761337
Cla97C04G071950.1	Heat-shock protein, putative	23.6	0.641	0.750667	1.341	1.27467	Cluster5	0.690289
Cla97C04G072810.1	Acid phosphatase 1	18.2	1.81233	1.02833	0.662333	0.497333	Cluster6	0.788311
Cla97C04G073120.1	transcription factor SCREAM2-like	12.7	0.7575	0.607	1.0245	1.611	Cluster4	0.711743
Cla97C04G073910.1	protein SSUH2 homolog isoform X2	53.1	0.587	0.905	1.21933	1.28567	Cluster5	0.982166
Cla97C01G001730.1	UDP-glucose 4-epimerase family protein	38.2	1.84567	0.832667	0.735333	0.571	Cluster6	0.734481
Cla97C01G025130.1	187-kDa microtubule-associated protein AIR9	190.7	1.663	0.888	0.815333	0.603667	Cluster6	0.900274
Cla97C04G074560.1	aldo-keto reductase family 4 member C9-like	35.3	0.557	0.823333	1.23867	1.413	Cluster5	0.887405
Cla97C04G075480.1	60S ribosomal protein L4-like	44.6	1.597	0.684333	1.02633	0.732333	Cluster3	0.43716
Cla97C04G075680.1	Aquaporin	30.1	1.79067	0.993667	0.694667	0.521333	Cluster6	0.876181
Cla97C04G076500.1	60S ribosomal protein L24	18.6	1.7745	1.013	0.671	0.5415	Cluster6	0.788969
Cla97C04G078580.1	Protein furry	20.5	1.23533	1.35	0.946333	0.477333	Cluster1	0.842848
Cla97C04G079270.1	Glutathione s-transferase	27.1	0.389333	0.831333	1.39133	1.39467	Cluster5	0.982654
Cla97C04G079350.1	2-oxoglutarate (2OG) and Fe(II)-dependent oxygenase superfamily protein	36	0.311667	0.659333	1.26367	1.72133	Cluster5	0.884927
Cla97C05G081170.1	Glycosyltransferase	52.2	1.686	1.024	0.729	0.546	Cluster6	0.833161
Cla97C05G081640.1	Chorismate synthase	116.3	1.192	1.24367	0.918333	0.528	Cluster1	0.879608
Cla97C05G083330.1	protein ECERIFERUM 1-like	72.1	0.521667	1.53567	1.15767	0.784667	Cluster2	0.88457
Cla97C05G084200.1	3-ketoacyl-CoA thiolase 2, peroxisomal	48.4	0.428667	0.698667	1.32267	1.528	Cluster5	0.858432
Cla97C05G086420.1	heat shock 70 kDa protein 8	62	0.419667	0.605667	1	1.978	Cluster4	0.531708
Cla97C05G086550.1	Long chain acyl-CoA synthetase 7	76.3	0.588667	0.904333	1.18533	1.32767	Cluster5	0.957723
Cla97C05G087420.1	zinc finger CCCH domain-containing protein 34	51.6	1.217	1.40667	0.799	0.503333	Cluster1	0.70773
Cla97C05G087750.1	Dynein light chain	12.8	1.31333	1.22833	0.909667	0.548667	Cluster1	0.95429
Cla97C05G088560.1	Late embryogenesis abundant protein D-29	35.1	0.522	0.749	1.035	1.694	Cluster5	0.454552
Cla97C05G088630.1	1,4-dihydroxy-2-naphthoyl-CoA thioesterase 1-like	18.9	0.470333	0.742	1.263	1.525	Cluster5	0.84734
Cla97C05G089440.1	Embryo-specific protein	26.2	2.23	0.824667	0.601	0.345	Cluster6	0.98481
Cla97C05G089700.1	Alcohol dehydrogenase, putative	39.2	0.551	0.996667	1.37167	1.065	Cluster5	0.71856
Cla97C01G025380.1	FAD-binding Berberine family protein	62	2.24833	0.642	0.596333	0.528	Cluster3	0.900866
Cla97C05G091900.1	Ferredoxin	15.7	0.376	0.889333	1.42033	1.31433	Cluster5	0.951516
Cla97C05G091950.1	UPF0496 protein 4	38	0.574	1.514	0.987	0.925	Cluster2	0.63635
Cla97C05G092030.1	11S globulin seed storage protein 2-like	38.6	0.391333	0.964333	1.53967	1.06433	Cluster5	0.723008
Cla97C05G092230.1	Cytochrome b-c1 complex subunit 6	14.5	1.24167	1.01733	1.439	0.302	Cluster1	0.513728
Cla97C05G092390.1	protein CYPRO4	72	0.757	0.575333	1.42433	1.099	Cluster5	0.35811
Cla97C05G092400.1	EKC/KEOPS complex subunit Tprkb	19.8	1.624	0.9315	0.691	0.753	Cluster3	0.615774
Cla97C05G093060.1	cAMP-regulated phosphoprotein 19-related protein	13	1.8375	1.154	0.7525	0.256	Cluster1	0.879915
Cla97C05G093350.1	MLP-like protein 28	16.9	0.537333	1.694	0.965333	0.785	Cluster2	0.748613
Cla97C05G093360.1	MLP-like protein 28	17.4	0.665667	1.699	0.834	0.801667	Cluster2	0.548061
Cla97C05G094650.1	18.1 kDa class I heat shock protein-like	16	0.474	0.609	0.890333	2.037	Cluster4	0.78136
Cla97C05G096500.1	DC1 domain-containing protein	46.9	0.595333	0.815667	1.33467	1.21367	Cluster5	0.847628
Cla97C05G096720.1	Ferredoxin-related	23.4	1.81467	0.96	0.661333	0.556333	Cluster6	0.790622
Cla97C05G097210.1	Transmembrane 9 superfamily member	73.8	1.57667	1.07433	0.722667	0.644	Cluster6	0.654078
Cla97C05G097710.1	Beta-1,3-N-acetylglucosaminyltransferase family protein	13.6	0.265667	1.12733	2.025	0.559667	Cluster2	0.562593
Cla97C05G098000.1	protein WVD2-like 5 isoform X2	56.1	2.19733	0.636667	0.829333	0.336667	Cluster6	0.564874
Cla97C05G098390.1	Embryo defective 2410	237.9	0.836	0.611333	0.849667	1.703	Cluster4	0.813464
Cla97C05G098800.1	Peroxidase	35.8	1.85833	0.910333	0.695	0.566	Cluster6	0.841533
Cla97C05G099220.1	beta-fructofuranosidase, insoluble isoenzyme 1-like	63.7	0.614333	0.761667	1.038	1.562	Cluster4	0.53311
Cla97C05G099440.1	17.3 kDa class ii heat shock protein	17.4	0.534667	0.573333	1.14167	1.759	Cluster4	0.509068
Cla97C05G100220.1	DNA polymerase epsilon catalytic subunit A, putative	16.3	0.509667	1.28767	1.79433	0.408333	Cluster2	0.625905
Cla97C01G025920.1	Haloacid dehalogenase-like hydrolase domain-containing protein 3	28.3	0.481	0.894333	1.27567	1.265	Cluster5	0.977153
Cla97C05G100850.1	Cytochrome P450	60	1.78833	0.881667	0.607667	0.708667	Cluster3	0.664444
Cla97C05G101700.1	HXXXD-type acyl-transferase family protein	51.3	0.592333	0.794667	1.446	1.13533	Cluster5	0.728269
Cla97C05G102190.1	40S ribosomal protein S29, putative, expressed	43.7	0.957333	1.57667	0.904667	0.560667	Cluster1	0.421692
Cla97C05G102360.1	LIM domain protein LIM-2	20	2.11	0.901	0.576333	0.401333	Cluster6	0.907577
Cla97C05G103110.1	Malate dehydrogenase	48	0.571	0.843333	1.267	1.31367	Cluster5	0.936836
Cla97C05G103480.1	germin-like protein subfamily 3 member 2	23.4	1.76967	0.925333	0.684	0.668667	Cluster3	0.462763
Cla97C05G103640.1	Uricase	35.3	0.460333	0.999667	1.32433	1.16167	Cluster5	0.837819
Cla97C01G025990.1	protein PHLOEM PROTEIN 2-LIKE A9-like	22.8	1.56733	0.930333	0.843667	0.671333	Cluster6	0.924708
Cla97C05G103940.1	S-adenosyl-L-methionine-dependent methyltransferase superfamily protein	29.7	0.962667	2.03167	0.586667	0.442667	Cluster1	0.386156
Cla97C05G105020.1	protein decapping 5	63	1.30433	1.259	0.841	0.595333	Cluster1	0.757837
Cla97C05G107480.1	Carbonic anhydrase	30.1	0.408667	0.921667	1.30433	1.31033	Cluster5	0.955117
Cla97C06G109670.1	Dihydroflavonol-4-reductase	36.6	0.545333	0.869333	1.25367	1.33533	Cluster5	0.971341
Cla97C06G109680.1	Dihydroflavonol-4-reductase	31.1	0.657333	0.785667	1.03133	1.5	Cluster4	0.571229
Cla97C06G110440.1	RNA-binding protein 24-B	30.7	1.45733	1.068	0.821	0.641333	Cluster6	0.696637
Cla97C06G111790.1	RNA binding protein, putative	38.8	1.278	1.31267	0.942667	0.504667	Cluster1	0.898757
Cla97C06G113030.1	Cysteine synthase	40.2	1.44867	1.349	0.807333	0.445667	Cluster1	0.86227
Cla97C06G113860.1	desiccation-related protein PCC13-62-like	33.2	0.429667	0.594333	1.23633	1.67567	Cluster5	0.635607
Cla97C06G114980.1	RING/U-box superfamily protein	46.5	1.61733	1.192	0.658667	0.53	Cluster6	0.484344
Cla97C06G121400.1	temperature-induced lipocalin-1	21.2	0.55	1.017	1.52	0.808333	Cluster2	0.43836
Cla97C06G122360.1	protein GLUTAMINE DUMPER 3	19.2	1.589	1.00767	0.773667	0.629667	Cluster6	0.886148
Cla97C06G123370.1	Phospholipase A2 like 3	17.2	1.593	1.22633	0.830667	0.322333	Cluster1	0.973742
Cla97C06G123990.1	Stress up-regulated Nod 19 protein	45.9	1.278	1.29267	0.827	0.583	Cluster1	0.733718
Cla97C06G124090.1	Stress up-regulated Nod 19 protein	47.9	0.457	2.05633	0.91	0.551333	Cluster2	0.780452
Cla97C06G125050.1	protein COBRA-like	50.4	2.11967	0.729	0.512667	0.638667	Cluster3	0.8375
Cla97C01G001900.1	PHD finger family protein	46.2	1.404	0.488667	0.739667	1.36767	Cluster3	0.279198
Cla97C06G126400.1	LIM domain-containing protein	21.3	0.481667	1.80767	1.27067	0.440333	Cluster2	0.872753
Cla97C06G127300.1	peptide methionine sulfoxide reductase-like	21.5	1.17133	1.29733	0.949	0.568333	Cluster1	0.805438
Cla97C06G127510.1	Argininosuccinate synthase	45.7	1.426	1.12533	0.643667	0.751667	Cluster6	0.384333
Cla97C07G130590.1	isoflavone reductase homolog	34.7	1.549	1.043	0.7225	0.6855	Cluster6	0.616565
Cla97C07G130680.1	S-adenosyl-L-methionine-dependent methyltransferases superfamily protein	68.8	1.856	0.888	0.676	0.603667	Cluster6	0.592991
Cla97C07G132040.1	Subtilisin-like protease C1	75.2	0.521667	0.719333	1.161	1.48433	Cluster5	0.705858
Cla97C02G026360.1	Defensin-like protein 2	8.6	1.735	1.18267	0.424333	0.383	Cluster6	0.442536
Cla97C07G132190.1	17.8 kDa class I heat shock protein-like	18.1	0.474	0.467333	1.25667	1.806	Cluster4	0.431792
Cla97C07G132360.1	LIM domain-containing protein	21.4	1.545	1.03667	0.771	0.632667	Cluster6	0.805207
Cla97C07G132400.1	Sedoheptulose-1,7-bisphosphatase	41.9	0.622	0.636667	1.41967	1.332	Cluster5	0.544798
Cla97C07G132990.1	Ferritin	28.7	0.692	0.687333	0.973	1.634	Cluster4	0.839113
Cla97C07G133990.1	Protein TIFY 6B	39.6	1.10833	1.33833	1.01333	0.540333	Cluster1	0.68979
Cla97C07G134640.1	MLP-like protein 328	17.5	0.7715	1.5305	1.0075	0.6905	Cluster2	0.661658
Cla97C07G135120.1	40S ribosomal protein S10-1-like	20	1.462	1.25333	0.828667	0.383333	Cluster1	0.970148
Cla97C02G026420.1	protein SUPPRESSOR OF GENE SILENCING 3	75.6	1.74933	0.902	0.697	0.726333	Cluster3	0.705137
Cla97C07G137260.1	9-cis-epoxycarotenoid dioxygenase 1	64	0.535	0.797333	1.23867	1.32133	Cluster5	0.917574
Cla97C07G139490.1	Embryo-specific family protein	19.6	0.543667	0.920333	1.22467	1.28333	Cluster5	0.985087
Cla97C07G140150.1	Receptor protein kinase, putative	74.2	1.51767	1.03167	0.776333	0.674	Cluster6	0.782783
Cla97C07G140420.1	60S ribosomal protein L28-2-like	16.7	1.13833	1.54167	0.915	0.447333	Cluster1	0.67103
Cla97C07G142010.1	GLABRA2 expression modulator	28.5	0.522333	0.650667	1.102	1.69967	Cluster4	0.451371
Cla97C07G144280.1	Hydrogen peroxide induced protein 1	13.9	0.552	1.624	1.18067	0.583667	Cluster2	0.935112
Cla97C08G145950.1	22.0 kDa class IV heat shock protein	21.6	0.494333	0.5	0.847333	2.14633	Cluster4	0.877282
Cla97C08G146160.1	Abscisic stress-ripening protein 1	13.5	0.311667	1.15267	1.58433	0.886333	Cluster5	0.44887
Cla97C08G146170.1	Abscisic stress ripening-like protein	29.6	0.413333	1.799	1.287	0.505333	Cluster2	0.971518
Cla97C08G150220.1	mannan endo-1,4-beta-mannosidase 6	54	2.29533	0.699667	0.525667	0.498	Cluster3	0.779765
Cla97C08G151060.1	AMMECR1-like protein	14.8	1.44733	1.24367	0.731333	0.577333	Cluster1	0.466888
Cla97C08G151540.1	exocyst complex component SEC6	86.2	0.838667	0.654	0.951	1.61933	Cluster4	0.800184
Cla97C08G152190.1	50S ribosomal protein L21, related protein	30	1.82933	0.976333	0.722333	0.499	Cluster6	0.933573
Cla97C08G153310.1	protein SPIRAL1-like 1	11.7	1.485	1.192	0.9	0.478333	Cluster1	0.94077
Cla97C08G153770.1	BPS1-like protein	37	0.964667	1.46867	0.996667	0.607667	Cluster1	0.413248
Cla97C08G154640.1	double-stranded RNA-binding protein 1-like	35.6	1.514	1.16333	0.772667	0.550667	Cluster1	0.462788
Cla97C08G154840.1	Aspartyl protease	46	2.08633	0.904333	0.534	0.502333	Cluster6	0.581106
Cla97C08G156820.1	14 kDa proline-rich protein DC2.15	14.9	1.708	1.13567	0.812667	0.293333	Cluster1	0.901213
Cla97C08G156880.1	40S ribosomal protein S11	17.8	1.36733	1.274	0.838667	0.551667	Cluster1	0.806051
Cla97C08G159400.1	Calcium-binding EF-hand family protein, putative	18.5	1.119	1.41867	0.933333	0.531	Cluster1	0.675069
Cla97C08G159430.1	Unknown protein	18	1.02867	1.549	0.961333	0.392	Cluster1	0.595533
Cla97C08G160010.1	Gibberellin-regulated protein	10.2	1.752	1.16433	0.758667	0.325333	Cluster1	0.817265
Cla97C08G160270.1	NADH dehydrogenase [ubiquinone] iron-sulfur protein 4, mitochondrial-like	17.9	0.559333	0.76	1.28433	1.39633	Cluster5	0.806611
Cla97C02G027060.1	Alcohol dehydrogenase, putative	38.6	1.64967	0.897	0.819333	0.574	Cluster6	0.920926
Cla97C09G162580.1	WAS/WASL-interacting protein family member 3-like	20.7	1.4325	1.2255	0.9145	0.4275	Cluster1	0.980497
Cla97C09G163090.1	subtilisin-like protease	82	1.60067	1.05233	0.794667	0.593	Cluster6	0.808226
Cla97C09G166870.1	60S ribosomal protein L44-like	12	1.18667	1.45667	0.772	0.439333	Cluster1	0.704567
Cla97C09G168550.1	Thiamine pyrophosphokinase	29.2	0.508667	0.825	1.194	1.44333	Cluster5	0.903082
Cla97C09G170340.1	hyoscyamine 6-dioxygenase-like	38.7	0.497	0.709	1.2335	1.5605	Cluster5	0.732956
Cla97C09G170390.1	ATP-dependent RNA helicase, putative	162	1.536	1.164	0.7955	0.505	Cluster1	0.617358
Cla97C09G171170.1	Cytochrome b561 and DOMON domain-containing protein	42.2	2.61933	0.657	0.408333	0.316	Cluster6	0.640887
Cla97C02G027380.1	RNA binding protein	51.9	1.85933	0.746333	0.642333	0.785333	Cluster3	0.875387
Cla97C09G173910.1	1-aminocyclopropane-1-carboxylate oxidase 1	35.9	1.64	1.03867	0.623	0.654333	Cluster6	0.489694
Cla97C09G175640.1	low-temperature-induced 65 kDa protein	46	0.534333	0.909333	1.62333	0.836333	Cluster5	0.409189
Cla97C09G177300.1	Peroxidase	36.2	0.735667	0.724333	1.52367	1.05167	Cluster5	0.449571
Cla97C09G178050.1	Cysteine proteinase inhibitor	16.7	1.749	1.042	0.713333	0.506667	Cluster6	0.790859
Cla97C09G178060.1	Cysteine proteinase inhibitor	14.9	1.57633	1.077	0.805667	0.580333	Cluster6	0.696288
Cla97C09G178670.1	Inositol-tetrakisphosphate 1-kinase	38.3	1.985	0.856	0.629667	0.515333	Cluster6	0.759796
Cla97C02G027440.1	Shikimate kinase	33.6	0.369	1.625	1.164	0.8415	Cluster2	0.677528
Cla97C09G179880.1	Glycosyltransferase	55.8	0.540333	1.34167	0.884667	1.17433	Cluster5	0.354855
Cla97C10G184900.1	CoA ligase	59.8	0.778333	1.72233	0.807333	0.692	Cluster2	0.43473
Cla97C02G027450.1	GDSL esterase/lipase 5-like	41.4	1.57	1.03433	0.806	0.597333	Cluster6	0.832663
Cla97C10G186320.1	AT-hook motif nuclear-localized protein 13	37.4	1.64567	0.966	0.699667	0.689	Cluster6	0.522078
Cla97C10G186540.1	S-adenosyl-L-methionine-dependent methyltransferases superfamily protein	69.9	1.62533	0.974	0.625333	0.78	Cluster3	0.522269
Cla97C10G186680.1	Receptor-like protein kinase	44.6	0.558333	0.918	1.19733	1.261	Cluster5	0.984396
Cla97C10G187290.1	Heat-shock protein, putative	23.5	0.538333	0.801667	1.405	1.25467	Cluster5	0.86697
Cla97C10G188720.1	nuclear transcription factor Y subunit B-3-like	18.8	0.466333	1.033	1.37833	1.12233	Cluster5	0.761996
Cla97C10G190670.1	Fiber protein Fb34	20.4	2.229	0.739333	0.564333	0.476667	Cluster3	0.499761
Cla97C10G193250.1	Unknown protein	10.5	0.626667	1.905	0.915667	0.513	Cluster2	0.62109
Cla97C10G193960.1	Epoxide hydrolase 2	35.9	0.451667	1.002	1.317	1.242	Cluster5	0.88921
Cla97C10G195060.1	Methyltransferase	39.1	1.949	0.856	0.613667	0.571667	Cluster6	0.48456
Cla97C10G195070.1	Methyltransferase	39	2.25433	0.737	0.514	0.486333	Cluster3	0.628576
Cla97C10G195610.1	Vacuolar sorting-associated protein (DUF946)	61.2	0.457667	1.02833	1.389	1.11333	Cluster5	0.75435
Cla97C10G197400.1	Peroxidase	35.9	1.27767	1.26633	0.881667	0.576333	Cluster1	0.861734
Cla97C10G198340.1	Early nodulin-like protein 17	19.9	2.03233	0.929333	0.597667	0.44	Cluster6	0.875561
Cla97C10G199330.1	Exocyst complex component	89.3	1.459	0.485	1.538	0.518	Cluster6	0.254956
Cla97C10G199570.1	Arf GTPase activating protein	73.8	1.56667	1.075	0.812333	0.531667	Cluster6	0.540557
Cla97C10G200350.1	Fatty acid desaturase 2	44	2.48067	0.656333	0.476667	0.413333	Cluster3	0.63406
Cla97C10G200560.1	Kinase family protein	40	1.854	0.927	0.617	0.601667	Cluster6	0.524209
Cla97C10G200740.1	Serine/arginine-rich splicing factor SC35	25.2	0.551667	0.795	1.21533	1.438	Cluster5	0.83308
Cla97C10G201480.1	aspartic proteinase nepenthesin-2	49.3	1.706	1.151	0.641	0.492	Cluster6	0.549709
Cla97C10G202030.1	Cell division protein ftsZ, putative	51.2	2.19133	0.833	0.589667	0.386	Cluster6	0.972947
Cla97C10G202630.1	Late embryogenesis abundant protein	48.5	0.351333	0.548333	1.52233	1.48633	Cluster5	0.772712
Cla97C10G202790.1	O-methyltransferase, putative	41	1.502	1.069	0.737333	0.653667	Cluster6	0.647568
Cla97C10G203400.1	translin	33.7	1.45467	1.25433	0.841333	0.435667	Cluster1	0.947603
Cla97C02G027850.1	Cytochrome b6-f complex iron-sulfur subunit	24.2	1.55333	0.780667	1.01533	0.623667	Cluster6	0.442652
Cla97C10G203490.1	Senescence regulator	26.7	0.5245	1.83	1.161	0.4845	Cluster2	0.854497
Cla97C10G203840.1	60S ribosomal protein L4-like	44.6	1.48133	0.764	1.05667	0.511	Cluster6	0.395011
Cla97C10G204760.1	protein RETICULATA, chloroplastic-like	47.9	0.572	1.81167	0.970667	0.652	Cluster2	0.782046
Cla97C10G205120.1	HXXXD-type acyl-transferase family protein	53.9	1.28	1.258	0.799333	0.590667	Cluster1	0.676524
Cla97C10G205510.1	protein AIG1-like	32.6	1.93967	1.07867	0.487667	0.493333	Cluster6	0.512376
Cla97C10G205520.1	protein AIG1-like	32.2	2.39067	0.657333	0.487	0.507333	Cluster3	0.900813
Cla97C10G205630.1	pyruvate decarboxylase 2-like	65.3	0.486	0.959333	1.34933	1.20567	Cluster5	0.904741
Cla97C10G205680.1	Phosphatidylethanolamine-binding protein PEBP	18.2	0.287333	0.398667	1.32633	1.95567	Cluster5	0.579093
Cla97C11G206870.1	succinate dehydrogenase assembly factor 2, mitochondrial	22.7	0.487667	1.00067	1.34233	1.16967	Cluster5	0.847334
Cla97C11G207050.1	Indeterminate domain p1	67	0.987	1.37633	0.944333	0.547667	Cluster1	0.536332
Cla97C11G207160.1	zinc finger CCCH domain-containing protein 17	79.4	1.45133	1.15167	0.824	0.489667	Cluster1	0.817418
Cla97C11G208910.1	serine-rich protein-related	8.6	0.456	1.87367	0.832	0.838333	Cluster2	0.585334
Cla97C11G210220.1	Transmembrane 9 superfamily member	75	1.762	0.946667	0.726	0.558	Cluster6	0.949381
Cla97C11G211170.1	glycine-rich RNA-binding protein 1-like	16.6	1.204	1.38433	0.906	0.473333	Cluster1	0.798051
Cla97C11G214200.1	Ribulose bisphosphate carboxylase large chain	46.7	0.956667	0.578667	1.053	1.412	Cluster4	0.495129
Cla97C11G214700.1	S-adenosyl-L-methionine-dependent methyltransferases superfamily protein	69.6	1.79767	0.907667	0.669667	0.669667	Cluster3	0.542303
Cla97C11G214950.1	12-oxophytodienoate reductase	41.8	1.43767	1.17033	0.822333	0.57	Cluster1	0.631795
Cla97C11G217390.1	Heat shock 70 kDa protein	71	0.463333	0.560333	0.825	2.15333	Cluster4	0.870733
Cla97C02G028360.1	L-ascorbate oxidase homolog	60.5	1.7665	0.821	0.773	0.6395	Cluster3	0.496071
Cla97C11G218970.1	Cytochrome P450	64.4	0.533	0.65	0.941	1.8765	Cluster4	0.759687
Cla97C11G219530.1	glucuronoxylan 4-O-methyltransferase 1	31.8	1.80333	0.902333	0.671	0.636667	Cluster6	0.486484
Cla97C11G219700.1	60S ribosomal protein L17-2	20.6	1.26367	1.267	0.936	0.439667	Cluster1	0.905663
Cla97C11G220120.1	Outer arm dynein light chain 1	73.7	0.618333	0.845333	1.35233	1.229	Cluster5	0.853738
Cla97C11G221870.1	aspartic proteinase Asp1-like	48.8	0.585333	0.869667	1.48867	1.105	Cluster5	0.72613
Cla97C11G222650.1	S-adenosyl-L-methionine-dependent methyltransferases superfamily protein isoform 3	55.8	0.641	0.773667	1.048	1.537	Cluster4	0.544312
Cla97C11G222730.1	gamma aminobutyrate transaminase 1, mitochondrial	56.9	2.01233	0.838667	0.613667	0.547333	Cluster6	0.530558
Cla97C11G223950.1	Serine/threonine-protein kinase WNK (With No Lysine)-like protein	29.1	0.7215	1.8215	0.97	0.487	Cluster2	0.514481
Cla97C11G224580.1	transmembrane protein 184C-like	33.2	0.581	0.8685	1.5055	1.045	Cluster5	0.657822
Cla97C11G224850.1	Niemann-Pick C1 protein isoform X1	140.9	0.596667	0.877	1.42533	1.092	Cluster5	0.743046
Cla97C01G006990.1	THO complex subunit 2	213.2	1.7275	0.6745	0.938	0.66	Cluster3	0.482966
Cla97C01G025270.1	germin-like protein 8-2	21.7	0.6055	0.634	1.337	1.423	Cluster5	0.536242
Cla97C03G066050.1	inorganic pyrophosphatase 3	26.2	1.7	1.3315	0.5765	0.3925	Cluster1	0.471311
Cla97C04G074210.1	18.1 kDa class I heat shock protein-like	15.9	0.697	0.5665	1.0755	1.575	Cluster4	0.613676
Cla97C05G093390.1	protein C2-DOMAIN ABA-RELATED 4-like	19	1.489	1.0615	0.7155	0.7345	Cluster6	0.502162
Cla97C05G095900.1	early nodulin-like protein 3	25.4	1.6255	1.026	0.758	0.591	Cluster6	0.849523
Cla97C06G112560.1	Glycosyltransferase	52.2	0.6515	1.743	0.9885	0.6165	Cluster2	0.725016
Cla97C07G132310.1	17.8 kDa class I heat shock protein-like	17.6	0.3405	0.3495	1.1365	2.1735	Cluster4	0.505444
Cla97C07G142650.1	40S ribosomal protein S8	25	1.3125	0.831	1.286	0.553	Cluster1	0.358045
Cla97C08G152480.1	ATP synthase subunit b, chloroplastic	8.8	1.7815	0.672	0.999	0.5475	Cluster6	0.406437
Cla97C08G154200.1	40S ribosomal protein S6	28.3	1.461	0.8125	1.187	0.533	Cluster1	0.338468
Cla97C01G000110.1	Heat shock protein 21	25.5	0.686	0.6715	0.7195	1.8885	Cluster4	0.947447
Cla97C01G000290.1	Protein yippee-like	12.3	0.555	1.1	1.5835	0.761	Cluster2	0.54343
Cla97C01G000480.1	Pectinesterase	65.6	0.752667	1.43833	1.11567	0.660667	Cluster2	0.758256
Cla97C01G001270.1	Ring finger protein, putative	20.1	0.593	1.568	1.2105	0.628	Cluster2	0.943119
Cla97C01G001890.1	ABC transporter F family member 3	79.1	0.837	0.685333	0.747667	1.72133	Cluster4	0.845203
Cla97C01G001900.1	PHD finger family protein	46.2	1.404	0.488667	0.739667	1.36767	Cluster3	0.279198
Cla97C02G028970.1	fimbrin-5	77	0.617	0.803	0.781	1.78533	Cluster4	0.852044
Cla97C01G002440.1	40S ribosomal protein S10-1	19.8	2.11167	1.278	0.500667	0.109333	Cluster1	0.907027
Cla97C01G002610.1	ubiquitin-conjugating enzyme E2 4-like	20.9	1.34767	1.19533	0.820667	0.627	Cluster1	0.604767
Cla97C01G002710.1	Phosphatidylinositol N-acetyglucosaminlytransferase subunit P-related	88.9	1.05	1.079	1.3745	0.497	Cluster1	0.426258
Cla97C01G003140.1	Rhomboid-like protein	36.2	0.600667	0.880333	1.52467	0.995	Cluster5	0.576378
Cla97C02G028980.1	fasciclin-like arabinogalactan protein 7	27.8	2.17	0.6355	0.507	0.6875	Cluster3	0.854147
Cla97C01G003740.1	40S ribosomal protein S13-like	17.1	1.498	1.051	0.888	0.452	Cluster1	0.756924
Cla97C01G003910.1	Vacuolar-processing enzyme	54.6	0.435333	0.916333	1.03233	1.65433	Cluster5	0.703781
Cla97C01G005460.1	short-chain dehydrogenase reductase 3c-like	31.8	0.637667	0.667333	0.797667	1.89733	Cluster4	0.977981
Cla97C01G005640.1	protein BOLA4, chloroplastic/mitochondrial	19.4	1.58933	0.869	0.928333	0.567	Cluster6	0.634802
Cla97C01G005940.1	acid beta-fructofuranosidase-like	68.9	1.98367	0.843333	0.677333	0.510333	Cluster6	0.861234
Cla97C01G005980.1	Eukaryotic aspartyl protease family protein	20.7	1.712	0.919	0.776667	0.592	Cluster6	0.967917
Cla97C01G006080.1	phosphoenolpyruvate carboxylase 4	118.1	0.754	0.634667	0.790333	1.837	Cluster4	0.924753
Cla97C01G006940.1	vacuolar iron transporter 1-like	26.2	1.31333	1.10167	1.01767	0.518667	Cluster1	0.853558
Cla97C01G007100.1	Purple acid phosphatase	37.8	1.35833	1.21233	0.809	0.620667	Cluster1	0.588605
Cla97C01G007340.1	Defensin-like protein 6	8.1	0.604667	1.66433	1.298	0.433	Cluster2	0.700441
Cla97C01G007350.1	Defensin-like protein 1	8.2	0.455333	2.65	0.615	0.282333	Cluster2	0.486378
Cla97C01G008100.1	Glycerol-3-phosphate dehydrogenase [NAD(+)]	58.1	0.664667	0.772667	1.03533	1.46133	Cluster4	0.559708
Cla97C01G009510.1	zinc finger protein ZPR1-like	53.8	0.771333	0.616	0.766667	1.84967	Cluster4	0.893897
Cla97C01G010440.1	glucan endo-1,3-beta-glucosidase 4-like	13.7	1.907	0.8195	0.7805	0.4925	Cluster6	0.834864
Cla97C01G011440.1	F1F0-ATPase inhibitor protein	12.2	0.534333	1.156	1.348	0.942667	Cluster2	0.427925
Cla97C01G012670.1	50S ribosomal protein L19-2, chloroplastic-like	30.2	1.43	1.0475	0.9975	0.525	Cluster1	0.716198
Cla97C01G013290.1	AAA-ATPase 1	61.2	0.571333	1.06633	0.98	1.31967	Cluster5	0.616386
Cla97C01G014180.1	S-adenosyl-L-methionine-dependent methyltransferases superfamily protein	93.8	1.68467	0.665333	0.653667	0.957	Cluster3	0.622173
Cla97C01G014250.1	Unknown protein	11.2	0.966	1.73533	0.843667	0.454667	Cluster1	0.465207
Cla97C01G014260.1	Unknown protein	11.4	2.15267	0.864667	0.601667	0.381	Cluster6	0.975863
Cla97C01G015370.1	Oxygen-evolving enhancer protein 1	35.1	1.79633	0.681667	0.881667	0.596667	Cluster3	0.461348
Cla97C01G015610.1	Methyl esterase 6, putative	29.4	0.541	0.783333	1.11167	1.56533	Cluster5	0.649101
Cla97C01G015620.1	Salicylic acid-binding protein 2	29.1	0.380667	0.402	0.683	2.53467	Cluster4	0.935884
Cla97C01G016810.1	NADH dehydrogenase [ubiquinone] iron-sulfur protein 4, mitochondrial	17.3	1.29567	1.163	0.97	0.575	Cluster1	0.974302
Cla97C01G017130.1	protein CROWDED NUCLEI 4	120.6	1.484	0.852667	1.02533	0.626	Cluster6	0.478199
Cla97C01G017980.1	tRNA (Cytosine(34)-C(5))-methyltransferase	107.5	1.04567	0.615333	0.793333	1.53467	Cluster4	0.55798
Cla97C01G019260.1	Aaa-atpase	59.9	0.733	0.668	1.004	1.595	Cluster4	0.787219
Cla97C02G030910.1	heavy metal-associated isoprenylated plant protein 26-like	17.2	1.87367	0.892333	0.704333	0.53	Cluster6	0.942432
Cla97C01G021300.1	50S ribosomal protein L4	34.9	1.47	1.121	1.0085	0.4005	Cluster1	0.847476
Cla97C01G021320.1	Leucine--tRNA ligase	114	0.711	0.805	0.8725	1.612	Cluster4	0.935895
Cla97C01G022150.1	DNA-binding storekeeper protein-related transcriptional regulator, putative	46.2	1.29867	0.592667	0.711333	1.38667	Cluster4	0.315906
Cla97C01G022920.1	Pollen Ole e 1 allergen/extensin	29.5	1.518	0.964	0.894	0.627	Cluster6	0.832311
Cla97C01G023030.1	Dormancy-associated protein/auxin-repressed protein	13.3	1.43333	1.12167	1.03533	0.481667	Cluster1	0.833552
Cla97C01G023680.1	protein LIGHT-DEPENDENT SHORT HYPOCOTYLS 10-like	22	1.3435	1.264	1.013	0.3795	Cluster1	0.871512
Cla97C01G025090.1	ABC transporter C family member 12-like	189.9	0.702667	0.772	0.714667	1.81067	Cluster4	0.885152
Cla97C01G025130.1	187-kDa microtubule-associated protein AIR9	190.7	1.663	0.888	0.815333	0.603667	Cluster6	0.900274
Cla97C02G027010.1	neurofilament medium polypeptide-like	39.9	0.745	0.689667	0.870333	1.71567	Cluster4	0.957279
Cla97C02G031100.1	Eukaryotic translation initiation factor 4H	43.5	1.69167	1.06067	0.836667	0.416333	Cluster1	0.585284
Cla97C02G027060.1	Alcohol dehydrogenase, putative	38.6	1.64967	0.897	0.819333	0.574	Cluster6	0.920926
Cla97C02G027420.1	Pathogenic type III effector avirulence factor Avr cleavage site-containing protein	11.8	1.5305	1.15	0.8915	0.428	Cluster1	0.912377
Cla97C02G027440.1	Shikimate kinase	33.6	0.369	1.625	1.164	0.8415	Cluster2	0.677528
Cla97C02G027850.1	Cytochrome b6-f complex iron-sulfur subunit	24.2	1.55333	0.780667	1.01533	0.623667	Cluster6	0.442652
Cla97C02G031400.1	Transcription factor	61.7	1.492	1.088	0.757	0.662667	Cluster6	0.63869
Cla97C02G028970.1	fimbrin-5	77	0.617	0.803	0.781	1.78533	Cluster4	0.852044
Cla97C02G029510.1	GBF-interacting protein 1-like isoform X2	92.4	1.42233	1.16467	0.886333	0.543	Cluster1	0.874441
Cla97C02G030910.1	heavy metal-associated isoprenylated plant protein 26-like	17.2	1.87367	0.892333	0.704333	0.53	Cluster6	0.942432
Cla97C02G031100.1	Eukaryotic translation initiation factor 4H	43.5	1.69167	1.06067	0.836667	0.416333	Cluster1	0.585284
Cla97C02G031860.1	protein RADIALIS-like 3	11.2	0.7055	1.568	1.142	0.5845	Cluster2	0.734693
Cla97C02G032030.1	Coatomer subunit gamma	98.5	0.979	0.686	0.718	1.62267	Cluster4	0.650641
Cla97C02G032490.1	Cysteine proteinase inhibitor	12.6	1.982	0.808333	0.702	0.523667	Cluster6	0.753776
Cla97C02G032550.1	BAT2 domain-containing protein 1	56.9	1.437	0.677667	0.570333	1.291	Cluster3	0.34601
Cla97C02G032580.1	2-oxoglutarate (2OG) and Fe(II)-dependent oxygenase superfamily protein	40.5	0.823	1.48167	1.095	0.599333	Cluster2	0.527687
Cla97C02G032640.1	far upstream element-binding protein 2-like	55.4	1.58	0.919	0.852	0.650667	Cluster6	0.910553
Cla97C02G031490.1	NADP-dependent D-sorbitol-6-phosphate dehydrogenase-like	35.2	2.13	0.639	0.651667	0.592333	Cluster3	0.910693
Cla97C02G032780.1	presequence protease 1, chloroplastic/mitochondrial-like	120.5	0.938667	0.751667	0.742333	1.59267	Cluster4	0.718061
Cla97C02G033330.1	UDP-glycosyltransferase 74 F1	55.5	0.515	1.463	1.20867	0.813333	Cluster2	0.843368
Cla97C02G033370.1	UDP-glycosyltransferase 1	53.9	0.55	0.889333	1.543	1.01767	Cluster5	0.631712
Cla97C02G033390.1	22.0 kDa class IV heat shock protein-like	24.2	0.464667	0.508333	0.823667	2.17667	Cluster4	0.881835
Cla97C02G033670.1	Late embryogenesis abundant protein Lea5, putative	14	1.24133	1.28633	0.876	0.596333	Cluster1	0.800637
Cla97C02G034010.1	pathogenesis-related protein 1-like	18.1	0.39	1.03433	1.45733	1.09867	Cluster5	0.723411
Cla97C01G002440.1	40S ribosomal protein S10-1	19.8	2.11167	1.278	0.500667	0.109333	Cluster1	0.907027
Cla97C02G034490.1	binding partner of ACD11 1-like	29.1	1.87233	0.788333	0.771	0.585333	Cluster6	0.532192
Cla97C02G035130.1	thioredoxin domain-containing protein 9 homolog	24.6	1.00567	0.700333	0.701333	1.589	Cluster4	0.604605
Cla97C02G036720.1	Flavin-containing monooxygenase	59.2	0.598667	1.38833	1.16133	0.857667	Cluster2	0.849586
Cla97C02G037360.1	thaumatin-like protein 1b	30.2	1.37267	1.18633	0.886667	0.555	Cluster1	0.914338
Cla97C02G038970.1	PQ-loop repeat family protein / transmembrane family protein	42.4	0.605667	1.45367	1.28167	0.691333	Cluster2	0.962093
Cla97C02G039100.1	Geranylgeranyl pyrophosphate synthase	39	1.078	1.25533	1.147	0.516	Cluster1	0.593946
Cla97C02G039300.1	U4/U6 small nuclear ribonucleoprotein Prp3	104.6	1.60667	0.982333	0.945667	0.533333	Cluster6	0.52342
Cla97C02G039520.1	Tudor/PWWP/MBT superfamily protein	223.2	1.72167	0.783667	0.918667	0.576	Cluster6	0.548806
Cla97C02G040220.1	TOM1-like protein 2	44.1	0.809333	0.782333	0.734667	1.66067	Cluster4	0.845248
Cla97C02G041200.1	ATP-dependent Clp protease proteolytic subunit	35.9	1.42033	1.07167	1.04533	0.463	Cluster1	0.764607
Cla97C02G041840.1	GDSL esterase/lipase	53.1	1.559	0.735333	0.685333	1.02033	Cluster3	0.573654
Cla97C02G031860.1	protein RADIALIS-like 3	11.2	0.7055	1.568	1.142	0.5845	Cluster2	0.734693
Cla97C02G042510.1	Prefoldin subunit 4	14.8	0.915	0.75	0.673667	1.66133	Cluster4	0.685037
Cla97C02G043930.1	zinc finger CCCH domain-containing protein 3-like	47.5	1.317	1.49567	0.779333	0.409	Cluster1	0.772427
Cla97C02G032030.1	Coatomer subunit gamma	98.5	0.979	0.686	0.718	1.62267	Cluster4	0.650641
Cla97C02G044830.1	CBS domain	30.4	1.33267	1.24267	1.047	0.431333	Cluster1	0.859954
Cla97C02G032090.1	BURP domain-containing protein 17	37.4	2.25067	0.892333	0.454333	0.374667	Cluster6	0.701816
Cla97C02G045770.1	Alpha-1,4 glucan phosphorylase	95.5	0.676667	1.026	0.767333	1.50667	Cluster4	0.542307
Cla97C02G047520.1	ABC transporter F family member 1	66.8	0.930333	0.644	0.819	1.58367	Cluster4	0.719111
Cla97C02G047720.1	Cyclin-dependent kinases regulatory subunit	10.7	1.11733	1.10633	1.12267	0.546667	Cluster1	0.640519
Cla97C02G047930.1	histone deacetylase HDT1-like	49.2	1.90733	0.544333	0.528667	1.02933	Cluster3	0.533993
Cla97C02G048590.1	YABBY family protein 2	19.4	1.615	1.243	0.694333	0.447333	Cluster1	0.551429
Cla97C02G048860.1	dihydropyrimidinase	75.8	0.469	1.06433	0.953	1.44167	Cluster5	0.610435
Cla97C02G049790.1	Enoyl reductase	63.6	1.54967	0.957667	0.832667	0.595333	Cluster6	0.923246
Cla97C02G050700.1	Glucosidase 2 subunit beta	73.2	1.39433	0.729	0.695	1.21433	Cluster3	0.377523
Cla97C02G032350.1	4-hydroxy-3-methylbut-2-enyl diphosphate reductase	52.2	0.519	0.985667	1.351	1.15867	Cluster5	0.852281
Cla97C03G052710.1	HXXXD-type acyl-transferase family protein, putative	51	0.569	0.798333	1.07133	1.52333	Cluster5	0.590499
Cla97C03G053140.1	Protein disulfide-isomerase	65.6	1.706	0.811667	0.630333	0.834333	Cluster3	0.753583
Cla97C03G053170.1	4-hydroxy-3-methylbut-2-en-1-yl diphosphate synthase	82.1	0.578	0.901667	1.061	1.449	Cluster5	0.719094
Cla97C03G054210.1	Cytochrome P450 family 71 protein	58.4	0.441	1.27233	1.665	0.582333	Cluster2	0.735353
Cla97C03G054220.1	Cytochrome P450	48.2	0.429667	1.332	1.49333	0.77	Cluster2	0.692095
Cla97C03G054750.1	Adenylate kinase	26.8	1.44833	1.044	0.996333	0.411667	Cluster1	0.774006
Cla97C02G032430.1	allene oxide synthase 3-like	54	0.524	1.20867	1.23267	1.024	Cluster5	0.442701
Cla97C03G054960.1	thylakoid lumenal 17.9 kDa protein, chloroplastic	25.5	1.70133	0.807	0.858667	0.633333	Cluster6	0.535173
Cla97C03G056820.1	external alternative NAD(P)H-ubiquinone oxidoreductase B2, mitochondrial	66	0.507333	0.583	0.757	2.156	Cluster4	0.952313
Cla97C03G057620.1	NADH dehydrogenase [ubiquinone] 1 alpha subcomplex subunit 8-B	11.9	1.31333	1.01667	1.17033	0.499667	Cluster1	0.59755
Cla97C03G059290.1	Alpha-1,4 glucan phosphorylase	113.3	1.22833	0.730333	0.671	1.37033	Cluster4	0.328455
Cla97C03G059720.1	FAD-binding Berberine family protein	59.9	2.032	0.780667	0.686333	0.493	Cluster6	0.757776
Cla97C03G060020.1	Glutamine synthetase	39.3	1.43067	0.960667	1.001	0.603	Cluster6	0.439031
Cla97C02G032490.1	Cysteine proteinase inhibitor	12.6	1.982	0.808333	0.702	0.523667	Cluster6	0.753776
Cla97C03G060610.1	Pathogenesis-related thaumatin family protein	30.9	1.48	1.01767	0.916333	0.581	Cluster6	0.504428
Cla97C02G032550.1	BAT2 domain-containing protein 1	56.9	1.437	0.677667	0.570333	1.291	Cluster3	0.34601
Cla97C03G063500.1	Xanthine dehydrogenase, putative	150.6	0.606667	1.072	0.804333	1.44867	Cluster4	0.407065
Cla97C02G032560.1	2-oxoglutarate (2OG) and Fe(II)-dependent oxygenase superfamily protein	40.4	0.417667	1.06033	1.38867	1.13233	Cluster5	0.741729
Cla97C03G064100.1	callose synthase 3	225	1.68567	0.747667	0.68	0.949667	Cluster3	0.679437
Cla97C03G064950.1	Lysine-ketoglutarate reductase/saccharopine dehydrogenase	117	0.564667	0.73	0.918	1.851	Cluster4	0.784076
Cla97C02G032580.1	2-oxoglutarate (2OG) and Fe(II)-dependent oxygenase superfamily protein	40.5	0.823	1.48167	1.095	0.599333	Cluster2	0.527687
Cla97C03G064990.1	Sucrose synthase	92.4	0.440333	0.757	0.762333	2.032	Cluster4	0.685472
Cla97C03G065350.1	Germin protein subfamily 3 member 3	24.5	2.04733	0.690333	0.736333	0.526	Cluster3	0.506251
Cla97C03G066150.1	60S ribosomal protein L31	13.9	1.3385	1.2005	0.9835	0.478	Cluster1	0.939718
Cla97C02G032640.1	far upstream element-binding protein 2-like	55.4	1.58	0.919	0.852	0.650667	Cluster6	0.910553
Cla97C03G067230.1	nuclear transcription factor Y subunit C-9	28.8	1.65433	1.03467	0.772333	0.537	Cluster6	0.793958
Cla97C03G067270.1	isoaspartyl peptidase/L-asparaginase	33.7	1.33067	1.119	0.938667	0.568333	Cluster1	0.941636
Cla97C03G067450.1	Rubber elongation factor protein (REF)	26.8	0.679	0.968	1.572	0.782667	Cluster2	0.400294
Cla97C03G067570.1	Epoxide hydrolase 2	35.7	0.485667	0.846	1.13333	1.53467	Cluster5	0.832285
Cla97C03G067640.1	26S protease regulatory subunit 6A homolog	47.6	0.729333	0.788	0.793333	1.68933	Cluster4	0.937178
Cla97C03G067680.1	Arginine/serine-rich splicing factor, putative	45.2	0.472333	0.716667	1.21967	1.591	Cluster5	0.761337
Cla97C03G067960.1	Phosphatase 2C family protein	46.2	1.52067	0.956667	0.905333	0.653667	Cluster6	0.855996
Cla97C04G068590.1	villin-2-like	103.7	0.785667	0.715333	0.851333	1.61567	Cluster4	0.951054
Cla97C04G068640.1	60S ribosomal protein L6	25.7	1.12633	0.758667	0.629	1.45667	Cluster4	0.40707
Cla97C04G068660.1	polygalacturonase inhibitor-like	36.4	1.59333	0.726667	0.942	0.693667	Cluster3	0.47427
Cla97C04G068800.1	Acetate kinase	13.1	1.547	0.982667	0.864	0.631333	Cluster6	0.926141
Cla97C04G070330.1	alcohol dehydrogenase	47	1.02467	1.271	1.13267	0.564667	Cluster1	0.525921
Cla97C04G070400.1	zinc finger AN1 and C2H2 domain-containing stress-associated protein 11-like	32	1.38433	1.09167	0.956667	0.568	Cluster1	0.833012
Cla97C04G070650.1	Mitochondrial glycoprotein	23.6	1.47433	1.01033	0.876667	0.638667	Cluster6	0.819224
Cla97C02G033110.1	Glycosyltransferase	53.6	0.498667	1.04267	1.22633	1.272	Cluster5	0.871544
Cla97C04G071260.1	cationic amino acid transporter 4, vacuolar	67.9	0.49	1.17333	1.506	0.831	Cluster2	0.540558
Cla97C04G071400.1	Ulp1 protease family C-terminal catalytic domain containing protein expressed	176.8	1.42633	0.686	0.615333	1.26867	Cluster3	0.354262
Cla97C04G071970.1	importin-5-like	123.1	0.779667	0.751	0.747	1.739	Cluster4	0.897028
Cla97C02G033140.1	Leucine-rich repeat receptor-like protein kinase family	52.5	1.91733	0.633	0.674333	0.729333	Cluster3	0.85316
Cla97C04G073120.1	transcription factor SCREAM2-like	12.7	0.7575	0.607	1.0245	1.611	Cluster4	0.711743
Cla97C04G074320.1	Plant/T7H20-70 protein	17.1	0.471667	1.53667	1.348	0.640667	Cluster2	0.952428
Cla97C04G075110.1	RNA-binding family protein	19.6	1.78167	0.906667	0.788333	0.523333	Cluster6	0.94857
Cla97C04G075480.1	60S ribosomal protein L4-like	44.6	1.597	0.684333	1.02633	0.732333	Cluster3	0.43716
Cla97C04G076530.1	Pyruvate kinase	57.4	0.554667	1.074	1.01067	1.354	Cluster5	0.653442
Cla97C04G077120.1	Cysteine proteinase inhibitor	21.4	1.32833	1.10967	1.029	0.578667	Cluster1	0.855996
Cla97C04G078580.1	Protein furry	20.5	1.23533	1.35	0.946333	0.477333	Cluster1	0.842848
Cla97C04G078720.1	PLASMODESMATA CALLOSE-BINDING PROTEIN 2-like	11	1.95467	0.919333	0.711	0.454	Cluster6	0.973079
Cla97C04G078750.1	DExH-box ATP-dependent RNA helicase DExH14	237.2	0.708	0.705333	0.849	1.75633	Cluster4	0.977854
Cla97C04G078780.1	Chaperone protein	100.9	0.669333	0.735667	0.889667	1.721	Cluster4	0.938857
Cla97C04G079350.1	2-oxoglutarate (2OG) and Fe(II)-dependent oxygenase superfamily protein	36	0.311667	0.659333	1.26367	1.72133	Cluster5	0.884927
Cla97C04G079640.1	16.9 kDa class I heat shock protein 1	18.8	1.787	0.939	0.796333	0.515333	Cluster6	0.930885
Cla97C05G080630.1	vegetative cell wall protein gp1	29.5	1.51533	0.964	0.854	0.458333	Cluster1	0.488168
Cla97C05G080640.1	vegetative cell wall protein gp1	34.5	1.38467	1.11933	0.919	0.503667	Cluster1	0.933245
Cla97C05G080660.1	vegetative cell wall protein gp1	31.1	1.687	1.09533	0.883667	0.337	Cluster1	0.828627
Cla97C05G081170.1	Glycosyltransferase	52.2	1.686	1.024	0.729	0.546	Cluster6	0.833161
Cla97C05G081180.1	Extra-large G-like protein, putative (DUF3133)	101	1.48	1.056	0.833	0.631	Cluster6	0.737448
Cla97C02G033330.1	UDP-glycosyltransferase 74 F1	55.5	0.515	1.463	1.20867	0.813333	Cluster2	0.843368
Cla97C05G081830.1	ATG8-interacting protein 1	33.8	0.672	0.535	0.6565	2.1365	Cluster4	0.908623
Cla97C05G082020.1	Remorin, putative	19.7	1.63233	0.808333	0.924333	0.647333	Cluster6	0.512563
Cla97C05G083230.1	Nesprin-2	11.2	1.27267	1.164	1.025	0.538333	Cluster1	0.890935
Cla97C05G083330.1	protein ECERIFERUM 1-like	72.1	0.521667	1.53567	1.15767	0.784667	Cluster2	0.88457
Cla97C02G033370.1	UDP-glycosyltransferase 1	53.9	0.55	0.889333	1.543	1.01767	Cluster5	0.631712
Cla97C05G086420.1	heat shock 70 kDa protein 8	62	0.419667	0.605667	1	1.978	Cluster4	0.531708
Cla97C05G086890.1	Glutamine synthetase	47.8	1.61	0.896	0.833667	0.633333	Cluster6	0.881602
Cla97C05G087060.1	DUF679 domain-containing protein	19.7	0.7025	0.8165	0.8315	1.65	Cluster4	0.916718
Cla97C05G087420.1	zinc finger CCCH domain-containing protein 34	51.6	1.217	1.40667	0.799	0.503333	Cluster1	0.70773
Cla97C05G087520.1	Flowering-promoting factor 1-like protein 3-like protein	12.8	0.594	1.378	1.19533	0.823	Cluster2	0.894778
Cla97C05G087560.1	40S ribosomal protein S21	9.2	1.70033	1.05633	0.843667	0.4	Cluster1	0.622357
Cla97C05G087750.1	Dynein light chain	12.8	1.31333	1.22833	0.909667	0.548667	Cluster1	0.95429
Cla97C05G087820.1	Acyl-CoA dehydrogenase	92	0.533	0.790667	0.946333	1.69333	Cluster4	0.541595
Cla97C05G088300.1	Stress responsive A/B barrel domain protein	15	1.861	0.854	0.774667	0.487667	Cluster6	0.900961
Cla97C05G088560.1	Late embryogenesis abundant protein D-29	35.1	0.522	0.749	1.035	1.694	Cluster5	0.454552
Cla97C05G088850.1	Peptidylprolyl isomerase	63.8	0.617	0.639667	0.704	1.974	Cluster4	0.965507
Cla97C05G089290.1	40S ribosomal protein S20-2-like	13.7	1.44967	1.06833	1.004	0.454	Cluster1	0.787238
Cla97C05G089440.1	Embryo-specific protein	26.2	2.23	0.824667	0.601	0.345	Cluster6	0.98481
Cla97C05G089570.1	Gibberellin 20-oxidase	43.2	0.331667	1.23267	1.453	0.950333	Cluster5	0.450803
Cla97C05G090210.1	LOCATED IN: mitochondrion, chloroplast thylakoid membrane, chloroplast, plastid, chloroplast envelope; EXPRESSED IN: 24 plant structures; EXPRESSED DURING: 14 growth stages;	109.7	1.15533	0.719333	0.685667	1.43033	Cluster4	0.407728
Cla97C02G034010.1	pathogenesis-related protein 1-like	18.1	0.39	1.03433	1.45733	1.09867	Cluster5	0.723411
Cla97C05G091350.1	50S ribosomal protein L9	25	1.45967	1.00367	0.925	0.611667	Cluster6	0.586538
Cla97C05G091500.1	Transcription elongation factor 1 homolog	9.9	0.622	1.40867	1.27333	0.696333	Cluster2	0.952581
Cla97C05G091970.1	UDP-glucose:glycoprotein glucosyltransferase-like	171.5	0.896667	0.716333	0.676667	1.69433	Cluster4	0.717534
Cla97C05G092030.1	11S globulin seed storage protein 2-like	38.6	0.391333	0.964333	1.53967	1.06433	Cluster5	0.723008
Cla97C05G092230.1	Cytochrome b-c1 complex subunit 6	14.5	1.24167	1.01733	1.439	0.302	Cluster1	0.513728
Cla97C02G034150.1	DUF21 domain-containing protein	47.2	1.858	0.698	0.770667	0.644667	Cluster3	0.752756
Cla97C05G093330.1	MLP-like protein 28	17.3	0.583333	1.20333	1.291	0.926667	Cluster2	0.557099
Cla97C05G093340.1	MLP-like protein 28	17.2	0.520667	1.41233	1.24767	0.767667	Cluster2	0.889708
Cla97C05G093890.1	Eukaryotic translation initiation factor 3 subunit G	31.8	1.62067	0.999667	0.862667	0.516667	Cluster6	0.629311
Cla97C02G034330.1	Oxidoreductase	40.1	1.58467	0.860667	0.785	0.700667	Cluster3	0.563311
Cla97C05G094650.1	18.1 kDa class I heat shock protein-like	16	0.474	0.609	0.890333	2.037	Cluster4	0.78136
Cla97C05G095350.1	Shikimate kinase	33.5	1.877	0.709667	0.820667	0.592667	Cluster3	0.515938
Cla97C05G095490.1	60S ribosomal protein L7a-2-like	29.3	1.2465	0.695	0.662	1.401	Cluster4	0.332705
Cla97C05G095600.1	Chaperone protein	109	0.727333	0.778667	0.816333	1.68567	Cluster4	0.95784
Cla97C05G095750.1	chloroplastic lipocalin	37.2	1.63767	0.988667	0.797333	0.579333	Cluster6	0.9395
Cla97C05G096440.1	Plastocyanin	16.9	1.72133	0.726667	0.926333	0.595667	Cluster6	0.439586
Cla97C02G034490.1	binding partner of ACD11 1-like	29.1	1.87233	0.788333	0.771	0.585333	Cluster6	0.532192
Cla97C05G097710.1	Beta-1,3-N-acetylglucosaminyltransferase family protein	13.6	0.265667	1.12733	2.025	0.559667	Cluster2	0.562593
Cla97C05G098000.1	protein WVD2-like 5 isoform X2	56.1	2.19733	0.636667	0.829333	0.336667	Cluster6	0.564874
Cla97C05G098390.1	Embryo defective 2410	237.9	0.836	0.611333	0.849667	1.703	Cluster4	0.813464
Cla97C05G099220.1	beta-fructofuranosidase, insoluble isoenzyme 1-like	63.7	0.614333	0.761667	1.038	1.562	Cluster4	0.53311
Cla97C05G099390.1	Aminopeptidase	99.4	0.581333	0.896	0.777	1.74333	Cluster4	0.674685
Cla97C05G099440.1	17.3 kDa class ii heat shock protein	17.4	0.534667	0.573333	1.14167	1.759	Cluster4	0.509068
Cla97C05G100090.1	Transferase family protein	32	0.772333	1.444	1.21767	0.566333	Cluster2	0.602138
Cla97C05G100210.1	auxilin-like protein 1	164.3	1.5715	0.8305	0.955	0.6425	Cluster6	0.542766
Cla97C05G100220.1	DNA polymerase epsilon catalytic subunit A, putative	16.3	0.509667	1.28767	1.79433	0.408333	Cluster2	0.625905
Cla97C05G100550.1	glucan endo-1,3-beta-glucosidase 7	51.1	1.56933	0.924333	0.875	0.664333	Cluster6	0.880535
Cla97C05G100980.1	Cytochrome P450	59	0.512333	0.910667	1.032	1.50067	Cluster5	0.712611
Cla97C02G035070.1	Peroxidase	35.8	2.14533	0.778333	0.636667	0.504	Cluster6	0.583684
Cla97C05G102190.1	40S ribosomal protein S29, putative, expressed	43.7	0.957333	1.57667	0.904667	0.560667	Cluster1	0.421692
Cla97C05G102360.1	LIM domain protein LIM-2	20	2.11	0.901	0.576333	0.401333	Cluster6	0.907577
Cla97C05G102870.1	SKP1-like protein 12	18.5	0.539	0.703	0.890667	1.867	Cluster4	0.792069
Cla97C02G035130.1	thioredoxin domain-containing protein 9 homolog	24.6	1.00567	0.700333	0.701333	1.589	Cluster4	0.604605
Cla97C05G103760.1	3-oxo-5-alpha-steroid 4-dehydrogenase 1-like	30	0.441333	1.23867	1.33033	1.01167	Cluster5	0.449718
Cla97C05G103940.1	S-adenosyl-L-methionine-dependent methyltransferase superfamily protein	29.7	0.962667	2.03167	0.586667	0.442667	Cluster1	0.386156
Cla97C05G105020.1	protein decapping 5	63	1.30433	1.259	0.841	0.595333	Cluster1	0.757837
Cla97C05G105870.1	Nodulin-related protein 1, putative	15.3	1.37667	1.069	0.973	0.536	Cluster1	0.815978
Cla97C05G107310.1	AP-1 complex subunit gamma-2	95.7	1.32233	0.702	0.698667	1.36233	Cluster4	0.28564
Cla97C05G109080.1	beta-galactosidase	126	0.619333	0.881	0.783667	1.705	Cluster4	0.7342
Cla97C06G109680.1	Dihydroflavonol-4-reductase	31.1	0.657333	0.785667	1.03133	1.5	Cluster4	0.571229
Cla97C06G109790.1	cysteine-rich repeat secretory protein 15	33.5	1.66167	0.962333	0.864	0.511667	Cluster6	0.701907
Cla97C06G109840.1	upstream activation factor subunit spp27-like	15.4	1.866	0.883	0.780333	0.470667	Cluster6	0.897671
Cla97C06G110240.1	60S ribosomal protein L38-like	28.1	1.26667	1.25233	1.10333	0.482667	Cluster1	0.790201
Cla97C06G111790.1	RNA binding protein, putative	38.8	1.278	1.31267	0.942667	0.504667	Cluster1	0.898757
Cla97C02G035860.1	fasciclin-like arabinogalactan protein 7	31.4	1.85467	0.774667	0.695667	0.671667	Cluster3	0.944911
Cla97C06G113030.1	Cysteine synthase	40.2	1.44867	1.349	0.807333	0.445667	Cluster1	0.86227
Cla97C06G113540.1	paladin	127.6	0.779	0.756	0.764667	1.68867	Cluster4	0.912879
Cla97C06G113860.1	desiccation-related protein PCC13-62-like	33.2	0.429667	0.594333	1.23633	1.67567	Cluster5	0.635607
Cla97C06G114510.1	Peroxisomal fatty acid beta-oxidation multifunctional protein	79	0.525	1.01633	1.02167	1.41567	Cluster5	0.70215
Cla97C06G117050.1	mitochondrial import receptor subunit TOM9-2-like	11.1	1.43867	1.03467	1.05167	0.475	Cluster1	0.69394
Cla97C06G117710.1	ARM repeat superfamily protein, putative	304.1	0.481	0.903	0.99	1.62633	Cluster5	0.610732
Cla97C06G117750.1	Sucrose phosphate synthase 1	119.1	0.911	0.704	0.785667	1.58567	Cluster4	0.774388
Cla97C02G036270.1	Acyl-coenzyme A oxidase	76.5	0.496	0.838	1.183	1.484	Cluster5	0.892467
Cla97C06G117880.1	non-specific phospholipase C3-like	59.2	0.7675	0.745	0.8795	1.608	Cluster4	0.973817
Cla97C06G119110.1	Peptidyl-prolyl cis-trans isomerase	18.9	1.464	1.03333	0.841667	0.614667	Cluster6	0.726348
Cla97C06G120600.1	Protein kinase	46.9	1.676	0.896	0.824	0.604	Cluster6	0.904425
Cla97C06G120660.1	Bifunctional inhibitor/lipid-transfer protein/seed storage 2S albumin superfamily protein	22.3	1.9215	0.865	0.7895	0.424	Cluster6	0.808483
Cla97C06G120770.1	Sucrose phosphate synthase 2	118.4	0.861667	0.702	0.743667	1.70267	Cluster4	0.817998
Cla97C06G121400.1	temperature-induced lipocalin-1	21.2	0.55	1.017	1.52	0.808333	Cluster2	0.43836
Cla97C02G036720.1	Flavin-containing monooxygenase	59.2	0.598667	1.38833	1.16133	0.857667	Cluster2	0.849586
Cla97C06G123170.1	60S ribosomal protein L7-4-like	28.3	1.354	0.694	0.601	1.32	Cluster3	0.312252
Cla97C06G123300.1	glutaredoxin-C4-like	13.3	1.11567	1.256	1.138	0.490333	Cluster1	0.640561
Cla97C06G123370.1	Phospholipase A2 like 3	17.2	1.593	1.22633	0.830667	0.322333	Cluster1	0.973742
Cla97C06G123700.1	Ketose-bisphosphate aldolase, class-II	110.5	0.750333	0.782667	0.793333	1.65567	Cluster4	0.939714
Cla97C02G036910.1	Xyloglucan endotransglucosylase/hydrolase	33.6	1.95333	0.728333	0.678	0.640333	Cluster3	0.948998
Cla97C06G123850.1	golgin candidate 2	76.8	1.132	0.676	0.7355	1.456	Cluster4	0.455
Cla97C06G123990.1	Stress up-regulated Nod 19 protein	45.9	1.278	1.29267	0.827	0.583	Cluster1	0.733718
Cla97C06G125620.1	DNAJ heat shock N-terminal domain-containing protein, putative	79.5	0.673667	0.906	0.842333	1.585	Cluster4	0.734575
Cla97C06G126030.1	protein NRT1/ PTR FAMILY 2.11-like	65	0.506333	1.38633	1.27067	0.82	Cluster2	0.793847
Cla97C06G126400.1	LIM domain-containing protein	21.3	0.481667	1.80767	1.27067	0.440333	Cluster2	0.872753
Cla97C06G126640.1	1-deoxy-D-xylulose 5-phosphate reductoisomerase	51	0.695	1.459	1.23433	0.681333	Cluster2	0.898892
Cla97C06G127300.1	peptide methionine sulfoxide reductase-like	21.5	1.17133	1.29733	0.949	0.568333	Cluster1	0.805438
Cla97C06G127490.1	Adenylate kinase 1	27	1.61467	0.973667	0.897667	0.469667	Cluster6	0.456933
Cla97C06G127500.1	nucleolar protein 56-like	62.1	1.42033	0.644667	0.739667	1.15933	Cluster3	0.396415
Cla97C06G128140.1	Magnesium-protoporphyrin O-methyltransferase	34.7	2.47433	0.536667	0.590333	0.403667	Cluster3	0.63619
Cla97C02G037300.1	Dirigent protein	19.8	1.693	0.887333	0.737333	0.682333	Cluster3	0.520385
Cla97C07G128970.1	histone H1-like	28.7	1.739	0.546	0.444667	1.27033	Cluster3	0.39799
Cla97C07G131070.1	Multiprotein bridging factor 1	17.5	1.08367	1.27367	1.07167	0.572	Cluster1	0.645135
Cla97C07G131130.1	phosphoenolpyruvate carboxylase 2	110.1	0.674	0.884333	0.682	1.65067	Cluster4	0.713855
Cla97C07G131530.1	WAT1-related protein	42	0.1085	1.56767	1.384	0.643	Cluster2	0.539635
Cla97C07G132190.1	17.8 kDa class I heat shock protein-like	18.1	0.474	0.467333	1.25667	1.806	Cluster4	0.431792
Cla97C07G132430.1	coronatine-insensitive protein 1	66.8	0.632	0.929333	0.919	1.514	Cluster4	0.522621
Cla97C07G132470.1	Aquaporin	31.4	1.20733	1.20633	1.02933	0.499	Cluster1	0.827833
Cla97C07G132990.1	Ferritin	28.7	0.692	0.687333	0.973	1.634	Cluster4	0.839113
Cla97C07G133960.1	Caleosin-related family protein	22	1.872	0.9035	0.7925	0.431	Cluster6	0.796873
Cla97C07G133990.1	Protein TIFY 6B	39.6	1.10833	1.33833	1.01333	0.540333	Cluster1	0.68979
Cla97C07G134640.1	MLP-like protein 328	17.5	0.7715	1.5305	1.0075	0.6905	Cluster2	0.661658
Cla97C07G135120.1	40S ribosomal protein S10-1-like	20	1.462	1.25333	0.828667	0.383333	Cluster1	0.970148
Cla97C07G135300.1	Oxidoreductases, acting on NADH or NADPH	17.3	1.923	0.874	0.779333	0.425667	Cluster6	0.832685
Cla97C07G135960.1	Leucine-rich repeat receptor-like protein kinase	44.9	1.86333	0.807333	0.803333	0.54	Cluster6	0.733078
Cla97C07G137320.1	Glutathione S-transferase	25.1	0.375667	0.852	1.07933	1.704	Cluster5	0.787343
Cla97C07G140420.1	60S ribosomal protein L28-2-like	16.7	1.13833	1.54167	0.915	0.447333	Cluster1	0.67103
Cla97C07G142010.1	GLABRA2 expression modulator	28.5	0.522333	0.650667	1.102	1.69967	Cluster4	0.451371
Cla97C02G038500.1	Calcium binding family protein	16	2.059	0.843333	0.609	0.488333	Cluster6	0.775781
Cla97C07G143230.1	GF14 protein	29.4	0.752333	0.856333	0.804333	1.64233	Cluster4	0.880171
Cla97C07G143490.1	translation initiation factor eIF-2B subunit epsilon-like	94.2	0.663667	0.637667	0.776	1.92167	Cluster4	0.975435
Cla97C07G144280.1	Hydrogen peroxide induced protein 1	13.9	0.552	1.624	1.18067	0.583667	Cluster2	0.935112
Cla97C08G145130.1	mannan endo-1,4-beta-mannosidase 1-like	48.1	0.494	1.335	1.16833	0.829	Cluster2	0.744144
Cla97C08G145480.1	Aspartokinase-homoserine dehydrogenase	95.8	0.474	0.848667	0.854667	1.794	Cluster4	0.511393
Cla97C08G145950.1	22.0 kDa class IV heat shock protein	21.6	0.494333	0.5	0.847333	2.14633	Cluster4	0.877282
Cla97C08G146160.1	Abscisic stress-ripening protein 1	13.5	0.311667	1.15267	1.58433	0.886333	Cluster5	0.44887
Cla97C08G146170.1	Abscisic stress ripening-like protein	29.6	0.413333	1.799	1.287	0.505333	Cluster2	0.971518
Cla97C02G038720.1	Tetratricopeptide repeat (TPR)-like superfamily protein	51.1	1.62833	0.823667	0.831333	0.716333	Cluster3	0.678207
Cla97C08G147150.1	importin beta-like SAD2	118.3	0.959333	0.749333	0.677333	1.60733	Cluster4	0.63395
Cla97C08G148230.1	Glycine-rich family protein	10.8	0.748667	1.504	1.27467	0.473	Cluster2	0.528916
Cla97C02G038970.1	PQ-loop repeat family protein / transmembrane family protein	42.4	0.605667	1.45367	1.28167	0.691333	Cluster2	0.962093
Cla97C08G148350.1	DNA ligase 1 isoform X1	56.9	1.57633	0.688	0.637667	1.10933	Cluster3	0.482655
Cla97C08G148700.1	Protein TolB	81.2	0.625333	1.27067	1.313	0.806333	Cluster2	0.837417
Cla97C08G150590.1	Transcription elongation factor Spt5-like protein, putative	186.1	2.063	0.785	0.723333	0.408333	Cluster6	0.865364
Cla97C08G151130.1	40S ribosomal protein S17-3	16.1	1.569	1.08667	0.895	0.444667	Cluster1	0.764013
Cla97C08G151230.1	inactive protein RESTRICTED TEV MOVEMENT 2-like	42.7	1.54567	0.935333	0.887667	0.620667	Cluster6	0.841147
Cla97C08G151540.1	exocyst complex component SEC6	86.2	0.838667	0.654	0.951	1.61933	Cluster4	0.800184
Cla97C08G152940.1	60S ribosomal protein L17-2-like	20.6	1.60033	1.08733	0.866	0.407667	Cluster1	0.783876
Cla97C02G039190.1	60S ribosomal protein L35-like	14.2	1.98	0.798	0.6615	0.545	Cluster6	0.54838
Cla97C08G153150.1	UDP-glucose 6-dehydrogenase	52.9	1.55267	0.995667	0.849667	0.594667	Cluster6	0.848168
Cla97C08G153170.1	COBW domain-containing 1	40.6	0.744	0.794	0.903667	1.65433	Cluster4	0.966422
Cla97C08G153310.1	protein SPIRAL1-like 1	11.7	1.485	1.192	0.9	0.478333	Cluster1	0.94077
Cla97C08G153770.1	BPS1-like protein	37	0.964667	1.46867	0.996667	0.607667	Cluster1	0.413248
Cla97C08G153990.1	Alpha-ketoglutarate-dependent dioxygenase alkB-like protein 2	31.2	1.07567	1.12867	1.29967	0.475667	Cluster1	0.4933
Cla97C08G154570.1	E3 ubiquitin-protein ligase UPL1-like	403.8	0.783333	0.693667	0.881667	1.52633	Cluster4	0.917721
Cla97C02G039300.1	U4/U6 small nuclear ribonucleoprotein Prp3	104.6	1.60667	0.982333	0.945667	0.533333	Cluster6	0.52342
Cla97C08G156460.1	Peptidyl-prolyl cis-trans isomerase	88.4	0.9075	0.567	0.728	1.78	Cluster4	0.708987
Cla97C08G156800.1	ATP synthase subunit b', chloroplastic	23.7	1.571	0.749333	0.967	0.685667	Cluster3	0.418392
Cla97C08G156820.1	14 kDa proline-rich protein DC2.15	14.9	1.708	1.13567	0.812667	0.293333	Cluster1	0.901213
Cla97C08G156880.1	40S ribosomal protein S11	17.8	1.36733	1.274	0.838667	0.551667	Cluster1	0.806051
Cla97C08G157100.1	sister chromatid cohesion protein PDS5 homolog B isoform X1	98.1	1.06933	0.644667	0.758	1.56433	Cluster4	0.550508
Cla97C08G157760.1	Heat shock protein 81-2	93.4	1.758	0.736667	0.601667	0.817333	Cluster3	0.771774
Cla97C01G003140.1	Rhomboid-like protein	36.2	0.600667	0.880333	1.52467	0.995	Cluster5	0.576378
Cla97C08G159400.1	Calcium-binding EF-hand family protein, putative	18.5	1.119	1.41867	0.933333	0.531	Cluster1	0.675069
Cla97C08G159430.1	Unknown protein	18	1.02867	1.549	0.961333	0.392	Cluster1	0.595533
Cla97C08G160010.1	Gibberellin-regulated protein	10.2	1.752	1.16433	0.758667	0.325333	Cluster1	0.817265
Cla97C08G161350.1	Eukaryotic translation initiation factor 4B family protein	58.6	1.09	1.30967	1.04433	0.528	Cluster1	0.666287
Cla97C09G162580.1	WAS/WASL-interacting protein family member 3-like	20.7	1.4325	1.2255	0.9145	0.4275	Cluster1	0.980497
Cla97C09G163090.1	subtilisin-like protease	82	1.60067	1.05233	0.794667	0.593	Cluster6	0.808226
Cla97C09G164850.1	biotin carboxyl carrier protein of acetyl-CoA carboxylase	46.6	1.29133	1.01967	1.10333	0.516667	Cluster1	0.651522
Cla97C09G165550.1	cinnamoyl-CoA reductase 1-like	36.9	0.604333	1.32167	1.17133	0.886333	Cluster2	0.784016
Cla97C09G165860.1	Protein of Unknown Function (DUF239)	46	1.95267	0.835667	0.721	0.486333	Cluster6	0.927998
Cla97C09G166130.1	RNA-binding family protein	28	1.926	0.814667	0.748	0.510333	Cluster6	0.836407
Cla97C02G039520.1	Tudor/PWWP/MBT superfamily protein	223.2	1.72167	0.783667	0.918667	0.576	Cluster6	0.548806
Cla97C09G166270.1	protein OBERON 4	135.9	1.593	1.0405	1.1765	0.19	Cluster1	0.684235
Cla97C09G166870.1	60S ribosomal protein L44-like	12	1.18667	1.45667	0.772	0.439333	Cluster1	0.704567
Cla97C09G167030.1	Protein TolB	71.3	0.565333	0.826333	1.01733	1.536	Cluster5	0.529595
Cla97C09G167400.1	Stachyose synthase	95.9	1.448	1.1	0.878	0.574333	Cluster1	0.618032
Cla97C09G168010.1	Pectinesterase	61	0.669	0.722333	0.888333	1.72	Cluster4	0.94265
Cla97C02G039660.1	Zinc finger CCCH domain-containing protein 53	78.9	1.737	0.962	0.7235	0.577	Cluster6	0.90877
Cla97C09G168170.1	Exocyst complex component	91	0.911	0.739667	0.709667	1.61833	Cluster4	0.72127
Cla97C09G168670.1	glutathione S-transferase-like	24.1	1.61167	0.873333	0.873667	0.637333	Cluster6	0.750463
Cla97C09G169360.1	BSD domain-containing protein 1-A	52.9	1.71367	0.692667	0.584667	1.00367	Cluster3	0.569598
Cla97C09G169480.1	ELKS/Rab6-interacting/CAST family protein	63.9	0.587	0.7565	0.788	1.8685	Cluster4	0.881937
Cla97C02G039780.1	protein FAR1-RELATED SEQUENCE 5-like	38.9	0.504667	0.961333	1.203	1.304	Cluster5	0.948741
Cla97C09G170190.1	RAN GTPase-activating protein 1	59	1.12233	0.643667	0.597667	1.63467	Cluster4	0.46246
Cla97C09G170330.1	2-oxoglutarate-dependent dioxygenase homolog	20.9	0.372333	1.21167	1.508	0.841	Cluster2	0.480029
Cla97C09G170390.1	ATP-dependent RNA helicase, putative	162	1.536	1.164	0.7955	0.505	Cluster1	0.617358
Cla97C09G170490.1	2Fe-2S ferredoxin-like	18.3	1.26433	1.142	1.07167	0.516333	Cluster1	0.805097
Cla97C09G171250.1	Peptidylprolyl isomerase	61.3	1.49067	0.67	0.703667	1.10033	Cluster3	0.467058
Cla97C09G172860.1	70 kDa heat shock protein	72.9	0.829	0.736667	0.844	1.62733	Cluster4	0.926327
Cla97C09G172870.1	U6 snRNA-associated Sm-like protein LSm4/Small nuclear ribonucleoprotein Sm D1/D3	19.7	1.53367	0.986667	0.857667	0.621667	Cluster6	0.903175
Cla97C09G174200.1	Glycosyltransferase	59.9	0.463667	1.19133	1.373	0.973333	Cluster5	0.432848
Cla97C09G175640.1	low-temperature-induced 65 kDa protein	46	0.534333	0.909333	1.62333	0.836333	Cluster5	0.409189
Cla97C09G175800.1	proteinase inhibitor I-B	7.6	1.53	0.938333	0.876667	0.66	Cluster6	0.914324
Cla97C09G177120.1	Glycine-rich RNA-binding protein	21.8	1.48733	1.04267	0.950333	0.542	Cluster1	0.598192
Cla97C09G177250.1	BAG family molecular chaperone regulator 7	47.4	1.477	0.648	0.552	1.30733	Cluster3	0.348826
Cla97C09G177300.1	Peroxidase	36.2	0.735667	0.724333	1.52367	1.05167	Cluster5	0.449571
Cla97C09G178060.1	Cysteine proteinase inhibitor	14.9	1.57633	1.077	0.805667	0.580333	Cluster6	0.696288
Cla97C02G040810.1	calreticulin	49.8	1.867	0.847	0.552333	0.703667	Cluster3	0.67752
Cla97C09G178780.1	Localized to the inner membrane of the chloroplast	16.9	1.47367	0.933667	1.05567	0.537333	Cluster1	0.441223
Cla97C09G179270.1	plastid division protein PDV2	33.3	1.343	1.01833	1.05333	0.575333	Cluster1	0.644225
Cla97C09G179380.1	Pectinesterase	35.8	0.575333	1.132	1.30033	0.983	Cluster5	0.440465
Cla97C09G179630.1	S-RNase	30.3	0.306667	1.23767	1.38133	1.01833	Cluster5	0.516969
Cla97C09G179880.1	Glycosyltransferase	55.8	0.540333	1.34167	0.884667	1.17433	Cluster5	0.354855
Cla97C09G180130.1	Sterile alpha motif (SAM) domain-containing protein	36.8	1.265	1.294	1.0455	0.3955	Cluster1	0.810139
Cla97C09G181360.1	Heat shock 70 kDa protein 4	70.9	0.609	0.820667	0.932333	1.553	Cluster4	0.626791
Cla97C09G181820.1	Ribosomal protein S12	15.7	1.201	1.03933	1.31333	0.430333	Cluster1	0.525179
Cla97C09G181860.1	protein IQ-DOMAIN 1-like	53.7	1.5425	0.841	1.0205	0.5975	Cluster6	0.486354
Cla97C09G183120.1	Carbamoyl-phosphate synthase large chain	130.4	0.635667	0.699667	0.716667	1.91667	Cluster4	0.943778
Cla97C02G041200.1	ATP-dependent Clp protease proteolytic subunit	35.9	1.42033	1.07167	1.04533	0.463	Cluster1	0.764607
Cla97C10G184990.1	DNA-directed RNA polymerase subunit	206.7	0.821667	0.684	0.838	1.67233	Cluster4	0.89757
Cla97C10G186650.1	poly(U)-specific endoribonuclease-B	48.7	0.599	0.890667	1.05767	1.45367	Cluster5	0.669849
Cla97C10G188670.1	caffeic acid 3-O-methyltransferase-like	40.7	0.596667	0.840667	1.056	1.50633	Cluster5	0.571189
Cla97C10G188710.1	Protein DEK	77.2	1.53	0.640333	0.600333	1.22933	Cluster3	0.394439
Cla97C02G041810.1	GDSL esterase/lipase	41.8	1.7525	0.749	0.7255	0.794	Cluster3	0.917523
Cla97C02G041840.1	GDSL esterase/lipase	53.1	1.559	0.735333	0.685333	1.02033	Cluster3	0.573654
Cla97C10G191450.1	Nucleobase-ascorbate transporter 14	83.4	1.74233	0.944	0.790333	0.522667	Cluster6	0.93659
Cla97C10G192950.1	Xyloglucan endotransglucosylase/hydrolase	35	1.518	0.911667	0.872	0.641667	Cluster6	0.86658
Cla97C10G193250.1	Unknown protein	10.5	0.626667	1.905	0.915667	0.513	Cluster2	0.62109
Cla97C10G194010.1	Sucrose synthase	92.8	0.545	1.00733	0.850667	1.595	Cluster4	0.417971
Cla97C02G042310.1	Ribose 5-phosphate isomerase	30.3	1.59167	0.978333	0.790333	0.631	Cluster6	0.956865
Cla97C10G196060.1	DNA-directed RNA polymerase subunit	12.8	0.728	1.358	1.382	0.532333	Cluster2	0.599959
Cla97C10G196220.1	Eukaryotic translation initiation factor 4E	27.3	1.305	1.12233	0.936	0.585333	Cluster1	0.956917
Cla97C10G197400.1	Peroxidase	35.9	1.27767	1.26633	0.881667	0.576333	Cluster1	0.861734
Cla97C10G199330.1	Exocyst complex component	89.3	1.459	0.485	1.538	0.518	Cluster6	0.254956
Cla97C10G199570.1	Arf GTPase activating protein	73.8	1.56667	1.075	0.812333	0.531667	Cluster6	0.540557
Cla97C10G200320.1	zinc finger CCCH domain-containing protein 14-like	23.3	1.75	1.00867	0.802333	0.439	Cluster6	0.600807
Cla97C10G200450.1	receptor kinase 2	74.1	0.608333	1.42733	1.26567	0.694333	Cluster2	0.962022
Cla97C10G200990.1	E3 ubiquitin-protein ligase RHF2A-like	40.4	1.47233	1.08733	0.882	0.558333	Cluster1	0.600012
Cla97C10G201230.1	trafficking protein particle complex subunit 8	145.2	1.08133	0.744667	0.64	1.52033	Cluster4	0.47065
Cla97C10G201410.1	Late embryogenesis abundant (LEA) hydroxyproline-rich glycoprotein family, putative	24.9	0.516333	0.499333	0.611667	2.37267	Cluster4	0.970767
Cla97C10G202030.1	Cell division protein ftsZ, putative	51.2	2.19133	0.833	0.589667	0.386	Cluster6	0.972947
Cla97C10G202520.1	histone deacetylase HDT1	34.3	1.36467	0.72	0.659333	1.182	Cluster3	0.38035
Cla97C10G203020.1	splicing factor 3A subunit 2	40.2	1.417	1.09267	0.89	0.578	Cluster1	0.679068
Cla97C10G203400.1	translin	33.7	1.45467	1.25433	0.841333	0.435667	Cluster1	0.947603
Cla97C10G203490.1	Senescence regulator	26.7	0.5245	1.83	1.161	0.4845	Cluster2	0.854497
Cla97C10G203840.1	60S ribosomal protein L4-like	44.6	1.48133	0.764	1.05667	0.511	Cluster6	0.395011
Cla97C10G204760.1	protein RETICULATA, chloroplastic-like	47.9	0.572	1.81167	0.970667	0.652	Cluster2	0.782046
Cla97C10G205120.1	HXXXD-type acyl-transferase family protein	53.9	1.28	1.258	0.799333	0.590667	Cluster1	0.676524
Cla97C10G205680.1	Phosphatidylethanolamine-binding protein PEBP	18.2	0.287333	0.398667	1.32633	1.95567	Cluster5	0.579093
Cla97C10G206090.1	Non-specific lipid-transfer protein	11.9	1.809	0.882333	0.889	0.388667	Cluster6	0.514072
Cla97C02G042860.1	Transmembrane protein	59.4	1.7775	0.9125	0.7035	0.606	Cluster6	0.743302
Cla97C11G206820.1	Non-lysosomal glucosylceramidase	107.3	0.559667	0.888333	0.842333	1.693	Cluster4	0.600877
Cla97C11G206950.1	NADH dehydrogenase [ubiquinone] 1 beta subcomplex subunit 7	11.3	1.37233	1.01067	1.03433	0.575333	Cluster1	0.613997
Cla97C11G207050.1	Indeterminate domain p1	67	0.987	1.37633	0.944333	0.547667	Cluster1	0.536332
Cla97C11G208080.1	nucleosome assembly protein 13-like	42.5	1.52833	0.771	0.648	1.05733	Cluster3	0.520741
Cla97C02G042900.1	large proline-rich protein bag6-like isoform X2	75.7	1.74633	0.963	0.759667	0.517	Cluster6	0.941422
Cla97C11G208620.1	protein phosphatase 1 regulatory subunit pprA	37.5	0.681333	0.812333	0.882667	1.643	Cluster4	0.889999
Cla97C11G209510.1	chaperone protein DnaJ-like	14.3	1.96533	0.768	0.728667	0.538	Cluster6	0.589194
Cla97C11G209600.1	methyl-CpG-binding domain-containing protein 11-like	35.1	1.31433	1.194	0.938667	0.542333	Cluster1	0.981008
Cla97C11G209810.1	zinc finger BED domain-containing protein DAYSLEEPER	76.8	1.528	1.0245	0.908	0.54	Cluster6	0.446003
Cla97C11G210220.1	Transmembrane 9 superfamily member	75	1.762	0.946667	0.726	0.558	Cluster6	0.949381
Cla97C11G210430.1	40S ribosomal protein S12	14.9	1.42433	0.999333	0.964333	0.566667	Cluster1	0.528724
Cla97C01G003740.1	40S ribosomal protein S13-like	17.1	1.498	1.051	0.888	0.452	Cluster1	0.756924
Cla97C02G043570.1	Tyrosine aminotransferase	47.1	1.49133	1.07067	0.796	0.645333	Cluster6	0.723231
Cla97C11G211140.1	Encodes a protein of unknown function that is a marker for oxidative stress response.	10	0.94	1.104	1.425	0.531	Cluster1	0.330623
Cla97C11G211170.1	glycine-rich RNA-binding protein 1-like	16.6	1.204	1.38433	0.906	0.473333	Cluster1	0.798051
Cla97C11G213350.1	LIM domain-containing protein	20.8	2.049	0.805667	0.707	0.431333	Cluster6	0.916998
Cla97C11G213720.1	Thaumatin	26.5	1.16233	1.19333	1.12133	0.509667	Cluster1	0.696098
Cla97C11G214200.1	Ribulose bisphosphate carboxylase large chain	46.7	0.956667	0.578667	1.053	1.412	Cluster4	0.495129
Cla97C11G215310.1	vacuolar protein sorting-associated protein 52 A	80.7	0.787667	0.639	0.701	1.759	Cluster4	0.852167
Cla97C11G216550.1	translational activator GCN1	285.4	0.744	0.661667	0.731333	1.855	Cluster4	0.920087
Cla97C11G217390.1	Heat shock 70 kDa protein	71	0.463333	0.560333	0.825	2.15333	Cluster4	0.870733
Cla97C11G218510.1	Cytochrome c oxidase subunit	9.1	1.53433	0.91	0.976667	0.578667	Cluster6	0.549225
Cla97C11G218970.1	Cytochrome P450	64.4	0.533	0.65	0.941	1.8765	Cluster4	0.759687
Cla97C11G219370.1	multiple organellar RNA editing factor 8, chloroplastic/mitochondrial-like	44.3	1.56767	1.034	0.832667	0.601667	Cluster6	0.828657
Cla97C02G043890.1	1-aminocyclopropane-1-carboxylate oxidase	35.8	1.70467	1.21267	0.604333	0.491333	Cluster6	0.481765
Cla97C11G219390.1	60S ribosomal protein L5	34.2	1.63067	0.723	0.575	1.04633	Cluster3	0.518255
Cla97C11G219700.1	60S ribosomal protein L17-2	20.6	1.26367	1.267	0.936	0.439667	Cluster1	0.905663
Cla97C11G220330.1	Isoamylase 3, chloroplastic-like protein	86.9	0.541333	0.897	1.08067	1.46667	Cluster5	0.777857
Cla97C11G220850.1	Phosphoenolpyruvate carboxykinase 1	74.6	0.531	0.877333	1.042	1.51933	Cluster5	0.683688
Cla97C11G221870.1	aspartic proteinase Asp1-like	48.8	0.585333	0.869667	1.48867	1.105	Cluster5	0.72613
Cla97C11G222330.1	protein PAT1 homolog 1	89.4	1.46767	1.08033	0.835333	0.597	Cluster6	0.544226
Cla97C11G222650.1	S-adenosyl-L-methionine-dependent methyltransferases superfamily protein isoform 3	55.8	0.641	0.773667	1.048	1.537	Cluster4	0.544312
Cla97C11G223580.1	Phosphoenolpyruvate carboxylase protein	110.1	0.789	0.889	0.720667	1.62833	Cluster4	0.74493
Cla97C11G223950.1	Serine/threonine-protein kinase WNK (With No Lysine)-like protein	29.1	0.7215	1.8215	0.97	0.487	Cluster2	0.514481
Cla97C11G224100.1	proton pump-interactor 1-like	59.5	1.56933	0.718	0.698333	0.982	Cluster3	0.611987
Cla97C11G224580.1	transmembrane protein 184C-like	33.2	0.581	0.8685	1.5055	1.045	Cluster5	0.657822
Cla97C11G224610.1	Arf GTPase activating protein	55.2	1.307	1.162	0.943333	0.589333	Cluster1	0.978536
Cla97C11G224850.1	Niemann-Pick C1 protein isoform X1	140.9	0.596667	0.877	1.42533	1.092	Cluster5	0.743046
Cla97C00G000300.1	DWNN domain, A CCHC-type zinc finger protein	95.1	1.47567	0.933	1.01967	0.572333	Cluster6	0.430787
Cla97C00G000440.1	monosaccharide-sensing protein 2	80.3	0.701333	1.48833	1.273	0.536667	Cluster2	0.686041
Cla97C01G004350.1	Ribosomal protein L15	24.2	1.2205	0.654	0.6755	1.45	Cluster4	0.372231
Cla97C01G003780.1	Amine oxidase	81	0.435667	1.00367	1.13333	1.38167	Cluster5	0.849245
Cla97C02G029240.1	Chlorophyll a-b binding protein, chloroplastic	28.5	1.5815	0.926	1	0.5805	Cluster6	0.53975
Cla97C03G065550.1	Integral membrane protein	45.5	0.5735	0.674	0.7105	2.042	Cluster4	0.944311
Cla97C04G074210.1	18.1 kDa class I heat shock protein-like	15.9	0.697	0.5665	1.0755	1.575	Cluster4	0.613676
Cla97C06G112560.1	Glycosyltransferase	52.2	0.6515	1.743	0.9885	0.6165	Cluster2	0.725016
Cla97C06G124460.1	40S ribosomal protein S28-1	16	1.3885	0.9265	1.2525	0.4325	Cluster1	0.499708
Cla97C07G132310.1	17.8 kDa class I heat shock protein-like	17.6	0.3405	0.3495	1.1365	2.1735	Cluster4	0.505444
Cla97C07G132530.1	syntaxin-31	37.4	1.719	1.048	0.7775	0.455	Cluster6	0.591018
Cla97C07G133060.1	Phosphoribosylformylglycinamidine synthase family protein	105	0.64	0.792	0.615	1.953	Cluster4	0.78388
Cla97C08G154200.1	40S ribosomal protein S6	28.3	1.461	0.8125	1.187	0.533	Cluster1	0.338468
Cla97C09G177400.1	serine/arginine-rich splicing factor SC35	33.1	1.1845	0.592	0.585	1.638	Cluster4	0.424082
Cla97C10G186510.1	Type I inositol polyphosphate 5-phosphatase, putative	73.5	0.9235	1.286	1.228	0.5625	Cluster1	0.351491
Cla97C11G220780.1	protein odr-4 homolog	53.3	0.576	0.96	0.724	1.7405	Cluster4	0.600556
Cla97C02G045770.1	Alpha-1,4 glucan phosphorylase	95.5	0.676667	1.026	0.767333	1.50667	Cluster4	0.542307
Cla97C01G003890.1	Invertase/pectin methylesterase inhibitor family protein	23.7	1.844	0.979333	0.723	0.499667	Cluster6	0.935003
Cla97C02G046720.1	Kinase family protein	113.1	2.119	0.619333	0.676	0.585667	Cluster3	0.844088
Cla97C02G047520.1	ABC transporter F family member 1	66.8	0.930333	0.644	0.819	1.58367	Cluster4	0.719111
Cla97C02G047790.1	lysosomal Pro-X carboxypeptidase	55.9	1.98567	0.746	0.670667	0.595667	Cluster3	0.813179
Cla97C02G047930.1	histone deacetylase HDT1-like	49.2	1.90733	0.544333	0.528667	1.02933	Cluster3	0.533993
Cla97C02G048010.1	Stress-response ab barrel domain-containing protein	11.9	2.26067	0.623667	0.608	0.486	Cluster3	0.763935
Cla97C02G048350.1	Heterogeneous nuclear ribonucleoprotein Q	55.7	1.63533	0.813667	0.787333	0.763333	Cluster3	0.960444
Cla97C02G048860.1	dihydropyrimidinase	75.8	0.469	1.06433	0.953	1.44167	Cluster5	0.610435
Cla97C01G003910.1	Vacuolar-processing enzyme	54.6	0.435333	0.916333	1.03233	1.65433	Cluster5	0.703781
Cla97C02G049520.1	Leucine-rich repeat receptor-like protein kinase family	39.8	1.56367	0.669333	0.816667	0.950667	Cluster3	0.586526
Cla97C02G049790.1	Enoyl reductase	63.6	1.54967	0.957667	0.832667	0.595333	Cluster6	0.923246
Cla97C02G050640.1	Protein of Unknown Function (DUF239)	47.2	2.03367	0.892667	0.567	0.506667	Cluster6	0.645439
Cla97C02G050700.1	Glucosidase 2 subunit beta	73.2	1.39433	0.729	0.695	1.21433	Cluster3	0.377523
Cla97C03G051140.1	gamma-interferon-inducible lysosomal thiol reductase-like	26.3	0.57	0.982667	1.257	1.14667	Cluster5	0.884139
Cla97C01G003970.1	Acid beta-fructofuranosidase, putative	76.7	1.89533	0.682333	0.682	0.740333	Cluster3	0.905905
Cla97C03G051910.1	DNA-directed RNA polymerases II, IV and V subunit 11	11.5	1.61633	0.828667	0.761333	0.793667	Cluster3	0.980542
Cla97C03G051930.1	18.5 kDa class I heat shock protein-like	18.2	0.468	0.641	1.40367	1.487	Cluster5	0.739219
Cla97C01G004140.1	L-lactate dehydrogenase	37.7	2	0.762	0.6785	0.5715	Cluster3	0.639478
Cla97C03G052270.1	Haloacid dehalogenase-like hydrolase (HAD) superfamily protein	31.6	2.061	0.649	0.667667	0.596333	Cluster3	0.89049
Cla97C03G052610.1	Thaumatin-like protein	27.5	1.68967	0.900333	0.746667	0.633667	Cluster6	0.765875
Cla97C03G052710.1	HXXXD-type acyl-transferase family protein, putative	51	0.569	0.798333	1.07133	1.52333	Cluster5	0.590499
Cla97C03G053140.1	Protein disulfide-isomerase	65.6	1.706	0.811667	0.630333	0.834333	Cluster3	0.753583
Cla97C03G053170.1	4-hydroxy-3-methylbut-2-en-1-yl diphosphate synthase	82.1	0.578	0.901667	1.061	1.449	Cluster5	0.719094
Cla97C03G053840.1	Carboxypeptidase	56.4	1.95433	0.755667	0.646	0.651	Cluster3	0.955579
Cla97C03G054210.1	Cytochrome P450 family 71 protein	58.4	0.441	1.27233	1.665	0.582333	Cluster2	0.735353
Cla97C03G054220.1	Cytochrome P450	48.2	0.429667	1.332	1.49333	0.77	Cluster2	0.692095
Cla97C03G054750.1	Adenylate kinase	26.8	1.44833	1.044	0.996333	0.411667	Cluster1	0.774006
Cla97C03G054790.1	Argininosuccinate synthase	47.3	1.88967	0.797	0.669	0.644	Cluster3	0.845449
Cla97C03G054830.1	cycloeucalenol cycloisomerase	33.4	1.693	0.8365	0.7075	0.763	Cluster3	0.922232
Cla97C03G054960.1	thylakoid lumenal 17.9 kDa protein, chloroplastic	25.5	1.70133	0.807	0.858667	0.633333	Cluster6	0.535173
Cla97C03G056130.1	Xyloglucan endotransglucosylase/hydrolase	35	2.7805	0.474	0.3625	0.3835	Cluster3	0.97493
Cla97C03G056910.1	PAP-specific phosphatase HAL2-like	49.1	0.568	1.08867	1.11	1.21667	Cluster5	0.74769
Cla97C03G057120.1	Polyphenol oxidase	67.4	1.61933	0.908	0.755667	0.714667	Cluster3	0.53025
Cla97C03G058130.1	Unknown protein	23.1	2.0635	0.7205	0.7805	0.436	Cluster6	0.671496
Cla97C03G058350.1	S-adenosyl-L-methionine-dependent methyltransferases superfamily protein	41.2	2.03233	0.626	0.612	0.707333	Cluster3	0.888303
Cla97C03G059290.1	Alpha-1,4 glucan phosphorylase	113.3	1.22833	0.730333	0.671	1.37033	Cluster4	0.328455
Cla97C03G059720.1	FAD-binding Berberine family protein	59.9	2.032	0.780667	0.686333	0.493	Cluster6	0.757776
Cla97C03G059760.1	patellin-4	56.3	2.28433	0.686333	0.537667	0.483	Cluster3	0.748742
Cla97C03G060020.1	Glutamine synthetase	39.3	1.43067	0.960667	1.001	0.603	Cluster6	0.439031
Cla97C03G060610.1	Pathogenesis-related thaumatin family protein	30.9	1.48	1.01767	0.916333	0.581	Cluster6	0.504428
Cla97C03G060660.1	Fiber protein Fb34	20.6	2.29067	0.692	0.572667	0.445333	Cluster3	0.477865
Cla97C03G061560.1	Apyrase	50.8	1.63267	0.898333	0.765	0.676	Cluster6	0.617465
Cla97C03G061620.1	Jasmonate induced protein	41.4	0.475	0.768667	1.40067	1.32067	Cluster5	0.905898
Cla97C03G063390.1	MP domain-containing protein	29.4	2.072	0.689	0.647	0.640333	Cluster3	0.977123
Cla97C03G063500.1	Xanthine dehydrogenase, putative	150.6	0.606667	1.072	0.804333	1.44867	Cluster4	0.407065
Cla97C03G063780.1	beta-glucosidase 12-like	54	1.66933	1.10067	0.640667	0.540667	Cluster6	0.598765
Cla97C01G000480.1	Pectinesterase	65.6	0.752667	1.43833	1.11567	0.660667	Cluster2	0.758256
Cla97C01G005640.1	protein BOLA4, chloroplastic/mitochondrial	19.4	1.58933	0.869	0.928333	0.567	Cluster6	0.634802
Cla97C03G064100.1	callose synthase 3	225	1.68567	0.747667	0.68	0.949667	Cluster3	0.679437
Cla97C03G064200.1	L-ascorbate oxidase	67.4	2.11267	0.675	0.621	0.594333	Cluster3	0.966106
Cla97C03G064760.1	Protein of Unknown Function (DUF239)	47.2	2.13333	0.829333	0.554667	0.482333	Cluster6	0.620499
Cla97C01G005940.1	acid beta-fructofuranosidase-like	68.9	1.98367	0.843333	0.677333	0.510333	Cluster6	0.861234
Cla97C03G064990.1	Sucrose synthase	92.4	0.440333	0.757	0.762333	2.032	Cluster4	0.685472
Cla97C03G065030.1	Plant invertase/pectin methylesterase inhibitor	21.5	1.7225	0.7865	0.677	0.8145	Cluster3	0.865711
Cla97C03G065250.1	Subtilisin-like protease	81.3	1.60767	0.837333	0.719667	0.823333	Cluster3	0.885848
Cla97C03G065350.1	Germin protein subfamily 3 member 3	24.5	2.04733	0.690333	0.736333	0.526	Cluster3	0.506251
Cla97C03G065700.1	THO complex subunit 6	40.2	1.57033	0.926667	0.719667	0.784	Cluster3	0.681016
Cla97C03G066430.1	mitochondrial import inner membrane translocase subunit TIM17-2-like	23.3	1.5535	0.93	0.851	0.6655	Cluster6	0.933518
Cla97C01G005980.1	Eukaryotic aspartyl protease family protein	20.7	1.712	0.919	0.776667	0.592	Cluster6	0.967917
Cla97C03G066980.1	histidine-containing phosphotransfer protein 1-like	17.2	2.048	0.675667	0.678	0.598667	Cluster3	0.882267
Cla97C03G067230.1	nuclear transcription factor Y subunit C-9	28.8	1.65433	1.03467	0.772333	0.537	Cluster6	0.793958
Cla97C03G067450.1	Rubber elongation factor protein (REF)	26.8	0.679	0.968	1.572	0.782667	Cluster2	0.400294
Cla97C03G067570.1	Epoxide hydrolase 2	35.7	0.485667	0.846	1.13333	1.53467	Cluster5	0.832285
Cla97C03G067680.1	Arginine/serine-rich splicing factor, putative	45.2	0.472333	0.716667	1.21967	1.591	Cluster5	0.761337
Cla97C03G067960.1	Phosphatase 2C family protein	46.2	1.52067	0.956667	0.905333	0.653667	Cluster6	0.855996
Cla97C04G068640.1	60S ribosomal protein L6	25.7	1.12633	0.758667	0.629	1.45667	Cluster4	0.40707
Cla97C04G068660.1	polygalacturonase inhibitor-like	36.4	1.59333	0.726667	0.942	0.693667	Cluster3	0.47427
Cla97C04G068800.1	Acetate kinase	13.1	1.547	0.982667	0.864	0.631333	Cluster6	0.926141
Cla97C04G070030.1	Patellin-3	63	1.941	0.668333	0.695	0.653333	Cluster3	0.907664
Cla97C04G070650.1	Mitochondrial glycoprotein	23.6	1.47433	1.01033	0.876667	0.638667	Cluster6	0.819224
Cla97C04G071260.1	cationic amino acid transporter 4, vacuolar	67.9	0.49	1.17333	1.506	0.831	Cluster2	0.540558
Cla97C04G071400.1	Ulp1 protease family C-terminal catalytic domain containing protein expressed	176.8	1.42633	0.686	0.615333	1.26867	Cluster3	0.354262
Cla97C01G006660.1	myosin-binding protein 2-like	109	1.627	0.809	0.806333	0.714	Cluster3	0.771161
Cla97C04G072600.1	GrpE protein homolog	37.3	1.91733	0.798333	0.661333	0.623333	Cluster3	0.778485
Cla97C04G072810.1	Acid phosphatase 1	18.2	1.81233	1.02833	0.662333	0.497333	Cluster6	0.788311
Cla97C04G073170.1	PLAC8 family protein	59.1	1.8785	0.7255	0.6375	0.758	Cluster3	0.902753
Cla97C01G006670.1	HMG-Y-related protein A	19.8	1.77333	0.804	0.738333	0.662667	Cluster3	0.775235
Cla97C04G073910.1	protein SSUH2 homolog isoform X2	53.1	0.587	0.905	1.21933	1.28567	Cluster5	0.982166
Cla97C04G074320.1	Plant/T7H20-70 protein	17.1	0.471667	1.53667	1.348	0.640667	Cluster2	0.952428
Cla97C04G074560.1	aldo-keto reductase family 4 member C9-like	35.3	0.557	0.823333	1.23867	1.413	Cluster5	0.887405
Cla97C04G075110.1	RNA-binding family protein	19.6	1.78167	0.906667	0.788333	0.523333	Cluster6	0.94857
Cla97C04G075480.1	60S ribosomal protein L4-like	44.6	1.597	0.684333	1.02633	0.732333	Cluster3	0.43716
Cla97C04G075680.1	Aquaporin	30.1	1.79067	0.993667	0.694667	0.521333	Cluster6	0.876181
Cla97C04G076500.1	60S ribosomal protein L24	18.6	1.7745	1.013	0.671	0.5415	Cluster6	0.788969
Cla97C04G076530.1	Pyruvate kinase	57.4	0.554667	1.074	1.01067	1.354	Cluster5	0.653442
Cla97C04G078100.1	Aspartyl protease family protein	58.3	1.79	0.908	0.718	0.583	Cluster6	0.863152
Cla97C01G007340.1	Defensin-like protein 6	8.1	0.604667	1.66433	1.298	0.433	Cluster2	0.700441
Cla97C04G078300.1	H/ACA ribonucleoprotein complex subunit 2-like protein	17.5	1.9915	0.7355	0.581	0.692	Cluster3	0.90245
Cla97C04G078720.1	PLASMODESMATA CALLOSE-BINDING PROTEIN 2-like	11	1.95467	0.919333	0.711	0.454	Cluster6	0.973079
Cla97C04G078810.1	Dentin sialophosphoprotein-related, putative	194.4	1.60167	0.944	0.786333	0.668333	Cluster6	0.864025
Cla97C04G079270.1	Glutathione s-transferase	27.1	0.389333	0.831333	1.39133	1.39467	Cluster5	0.982654
Cla97C04G079340.1	Nucleosome assembly protein family	30.7	2.22433	0.613333	0.558667	0.605667	Cluster3	0.969202
Cla97C01G007350.1	Defensin-like protein 1	8.2	0.455333	2.65	0.615	0.282333	Cluster2	0.486378
Cla97C04G079350.1	2-oxoglutarate (2OG) and Fe(II)-dependent oxygenase superfamily protein	36	0.311667	0.659333	1.26367	1.72133	Cluster5	0.884927
Cla97C04G079640.1	16.9 kDa class I heat shock protein 1	18.8	1.787	0.939	0.796333	0.515333	Cluster6	0.930885
Cla97C05G080380.1	Peptidylprolyl isomerase	29.1	1.7035	0.95	0.782	0.583	Cluster6	0.988875
Cla97C05G080630.1	vegetative cell wall protein gp1	29.5	1.51533	0.964	0.854	0.458333	Cluster1	0.488168
Cla97C05G080660.1	vegetative cell wall protein gp1	31.1	1.687	1.09533	0.883667	0.337	Cluster1	0.828627
Cla97C01G007440.1	DUF3755 family protein	31.7	1.4655	1.063	0.8315	0.64	Cluster6	0.717956
Cla97C05G081170.1	Glycosyltransferase	52.2	1.686	1.024	0.729	0.546	Cluster6	0.833161
Cla97C05G081180.1	Extra-large G-like protein, putative (DUF3133)	101	1.48	1.056	0.833	0.631	Cluster6	0.737448
Cla97C05G081690.1	Pectin lyase-like superfamily protein	57.8	1.83033	0.719667	0.771	0.656333	Cluster3	0.776411
Cla97C05G082020.1	Remorin, putative	19.7	1.63233	0.808333	0.924333	0.647333	Cluster6	0.512563
Cla97C01G007530.1	Meiosis arrest female protein 1	72.9	1.46467	1.099	0.822333	0.628667	Cluster6	0.590678
Cla97C05G083330.1	protein ECERIFERUM 1-like	72.1	0.521667	1.53567	1.15767	0.784667	Cluster2	0.88457
Cla97C05G084200.1	3-ketoacyl-CoA thiolase 2, peroxisomal	48.4	0.428667	0.698667	1.32267	1.528	Cluster5	0.858432
Cla97C05G084240.1	Pectate lyase	49.3	2.06733	0.697667	0.637	0.59	Cluster3	0.930138
Cla97C05G085860.1	ATP sulfurylase	52.1	2.16433	0.560667	0.695333	0.609	Cluster3	0.773302
Cla97C05G086440.1	Spermidine synthase	38	1.74167	0.904	0.688333	0.666	Cluster3	0.492092
Cla97C05G086550.1	Long chain acyl-CoA synthetase 7	76.3	0.588667	0.904333	1.18533	1.32767	Cluster5	0.957723
Cla97C05G086590.1	RAN GTPase activating protein 2	59.1	1.79667	0.742333	0.691667	0.852333	Cluster3	0.823571
Cla97C05G086710.1	stem-specific protein TSJT1	25.2	2.021	0.796333	0.629	0.556667	Cluster3	0.54621
Cla97C05G086890.1	Glutamine synthetase	47.8	1.61	0.896	0.833667	0.633333	Cluster6	0.881602
Cla97C01G007890.1	NADPH:quinone oxidoreductase-like	21.8	0.589	0.866667	1.28833	1.25567	Cluster5	0.942089
Cla97C05G087520.1	Flowering-promoting factor 1-like protein 3-like protein	12.8	0.594	1.378	1.19533	0.823	Cluster2	0.894778
Cla97C05G087560.1	40S ribosomal protein S21	9.2	1.70033	1.05633	0.843667	0.4	Cluster1	0.622357
Cla97C05G087820.1	Acyl-CoA dehydrogenase	92	0.533	0.790667	0.946333	1.69333	Cluster4	0.541595
Cla97C05G088040.1	CoA ligase	62	0.506667	1.24867	1.167	1.05133	Cluster5	0.436735
Cla97C05G088300.1	Stress responsive A/B barrel domain protein	15	1.861	0.854	0.774667	0.487667	Cluster6	0.900961
Cla97C05G088630.1	1,4-dihydroxy-2-naphthoyl-CoA thioesterase 1-like	18.9	0.470333	0.742	1.263	1.525	Cluster5	0.84734
Cla97C05G088830.1	titin homolog isoform X2	113.8	1.93667	0.713	0.647667	0.785333	Cluster3	0.876021
Cla97C05G089290.1	40S ribosomal protein S20-2-like	13.7	1.44967	1.06833	1.004	0.454	Cluster1	0.787238
Cla97C05G089440.1	Embryo-specific protein	26.2	2.23	0.824667	0.601	0.345	Cluster6	0.98481
Cla97C05G089510.1	Subtilisin-like protease	83.1	1.99767	0.633667	0.612667	0.756333	Cluster3	0.840107
Cla97C05G089570.1	Gibberellin 20-oxidase	43.2	0.331667	1.23267	1.453	0.950333	Cluster5	0.450803
Cla97C05G089700.1	Alcohol dehydrogenase, putative	39.2	0.551	0.996667	1.37167	1.065	Cluster5	0.71856
Cla97C05G090210.1	LOCATED IN: mitochondrion, chloroplast thylakoid membrane, chloroplast, plastid, chloroplast envelope; EXPRESSED IN: 24 plant structures; EXPRESSED DURING: 14 growth stages;	109.7	1.15533	0.719333	0.685667	1.43033	Cluster4	0.407728
Cla97C05G090310.1	Sec-independent protein translocase protein TATB, chloroplastic	28.8	1.97733	0.902	0.722333	0.398	Cluster6	0.880069
Cla97C05G091350.1	50S ribosomal protein L9	25	1.45967	1.00367	0.925	0.611667	Cluster6	0.586538
Cla97C05G091400.1	thylakoid lumenal 17.4 kDa protein, chloroplastic	25.6	1.61367	0.779333	0.884	0.687	Cluster3	0.507075
Cla97C05G091500.1	Transcription elongation factor 1 homolog	9.9	0.622	1.40867	1.27333	0.696333	Cluster2	0.952581
Cla97C05G091900.1	Ferredoxin	15.7	0.376	0.889333	1.42033	1.31433	Cluster5	0.951516
Cla97C05G091950.1	UPF0496 protein 4	38	0.574	1.514	0.987	0.925	Cluster2	0.63635
Cla97C05G092030.1	11S globulin seed storage protein 2-like	38.6	0.391333	0.964333	1.53967	1.06433	Cluster5	0.723008
Cla97C05G092160.1	basic blue protein-like	13.4	2.202	0.662	0.61	0.526	Cluster3	0.847056
Cla97C05G092390.1	protein CYPRO4	72	0.757	0.575333	1.42433	1.099	Cluster5	0.35811
Cla97C05G092400.1	EKC/KEOPS complex subunit Tprkb	19.8	1.624	0.9315	0.691	0.753	Cluster3	0.615774
Cla97C05G093060.1	cAMP-regulated phosphoprotein 19-related protein	13	1.8375	1.154	0.7525	0.256	Cluster1	0.879915
Cla97C05G093330.1	MLP-like protein 28	17.3	0.583333	1.20333	1.291	0.926667	Cluster2	0.557099
Cla97C05G093340.1	MLP-like protein 28	17.2	0.520667	1.41233	1.24767	0.767667	Cluster2	0.889708
Cla97C05G093350.1	MLP-like protein 28	16.9	0.537333	1.694	0.965333	0.785	Cluster2	0.748613
Cla97C05G093360.1	MLP-like protein 28	17.4	0.665667	1.699	0.834	0.801667	Cluster2	0.548061
Cla97C05G093890.1	Eukaryotic translation initiation factor 3 subunit G	31.8	1.62067	0.999667	0.862667	0.516667	Cluster6	0.629311
Cla97C05G095350.1	Shikimate kinase	33.5	1.877	0.709667	0.820667	0.592667	Cluster3	0.515938
Cla97C05G095480.1	Pollen Ole e I family allergen	18.8	2.231	0.644667	0.581	0.543	Cluster3	0.949672
Cla97C05G095490.1	60S ribosomal protein L7a-2-like	29.3	1.2465	0.695	0.662	1.401	Cluster4	0.332705
Cla97C05G095750.1	chloroplastic lipocalin	37.2	1.63767	0.988667	0.797333	0.579333	Cluster6	0.9395
Cla97C05G096140.1	RNA binding protein, putative	18.5	1.75267	0.755333	0.79	0.701667	Cluster3	0.828008
Cla97C05G096440.1	Plastocyanin	16.9	1.72133	0.726667	0.926333	0.595667	Cluster6	0.439586
Cla97C05G096500.1	DC1 domain-containing protein	46.9	0.595333	0.815667	1.33467	1.21367	Cluster5	0.847628
Cla97C05G096590.1	Subtilisin-like protease	81.1	1.76733	0.767333	0.721667	0.693667	Cluster3	0.958909
Cla97C05G096720.1	Ferredoxin-related	23.4	1.81467	0.96	0.661333	0.556333	Cluster6	0.790622
Cla97C05G097210.1	Transmembrane 9 superfamily member	73.8	1.57667	1.07433	0.722667	0.644	Cluster6	0.654078
Cla97C05G097710.1	Beta-1,3-N-acetylglucosaminyltransferase family protein	13.6	0.265667	1.12733	2.025	0.559667	Cluster2	0.562593
Cla97C05G098000.1	protein WVD2-like 5 isoform X2	56.1	2.19733	0.636667	0.829333	0.336667	Cluster6	0.564874
Cla97C05G098390.1	Embryo defective 2410	237.9	0.836	0.611333	0.849667	1.703	Cluster4	0.813464
Cla97C05G098670.1	replication protein A 32 kDa subunit A-like	30.1	1.644	0.804667	0.780333	0.744	Cluster3	0.941994
Cla97C05G098800.1	Peroxidase	35.8	1.85833	0.910333	0.695	0.566	Cluster6	0.841533
Cla97C01G000610.1	Polypyrimidine tract-binding-like protein, putative	33.1	0.508333	1.06767	1.219	1.20533	Cluster5	0.809826
Cla97C05G099080.1	Abscisic acid receptor	20.9	1.97067	0.832333	0.632	0.572	Cluster3	0.480703
Cla97C05G099390.1	Aminopeptidase	99.4	0.581333	0.896	0.777	1.74333	Cluster4	0.674685
Cla97C05G099630.1	Phosphotransferase	53.2	1.64467	0.877667	0.798333	0.719	Cluster3	0.622962
Cla97C05G099700.1	Endoglucanase	57.2	2.24933	0.682	0.602333	0.466667	Cluster3	0.555731
Cla97C05G099770.1	ATP sulfurylase 2	53.7	1.868	0.702667	0.634333	0.754333	Cluster3	0.895263
Cla97C05G100090.1	Transferase family protein	32	0.772333	1.444	1.21767	0.566333	Cluster2	0.602138
Cla97C05G100210.1	auxilin-like protein 1	164.3	1.5715	0.8305	0.955	0.6425	Cluster6	0.542766
Cla97C05G100220.1	DNA polymerase epsilon catalytic subunit A, putative	16.3	0.509667	1.28767	1.79433	0.408333	Cluster2	0.625905
Cla97C05G100550.1	glucan endo-1,3-beta-glucosidase 7	51.1	1.56933	0.924333	0.875	0.664333	Cluster6	0.880535
Cla97C05G100850.1	Cytochrome P450	60	1.78833	0.881667	0.607667	0.708667	Cluster3	0.664444
Cla97C05G100980.1	Cytochrome P450	59	0.512333	0.910667	1.032	1.50067	Cluster5	0.712611
Cla97C01G008880.1	universal stress protein A-like protein	18.9	0.495333	0.880667	1.436	1.18833	Cluster5	0.88073
Cla97C05G101390.1	Dihydroflavonol-4-reductase	36.8	0.495667	1.047	1.264	1.201	Cluster5	0.834496
Cla97C05G101650.1	protein ROOT INITIATION DEFECTIVE 3	48.4	1.64767	0.971333	0.745667	0.635667	Cluster6	0.842953
Cla97C05G101700.1	HXXXD-type acyl-transferase family protein	51.3	0.592333	0.794667	1.446	1.13533	Cluster5	0.728269
Cla97C05G102190.1	40S ribosomal protein S29, putative, expressed	43.7	0.957333	1.57667	0.904667	0.560667	Cluster1	0.421692
Cla97C05G102360.1	LIM domain protein LIM-2	20	2.11	0.901	0.576333	0.401333	Cluster6	0.907577
Cla97C01G008920.1	17.4 kDa class I heat shock protein 3	15.9	0.351667	0.654333	1.47167	1.42167	Cluster5	0.899229
Cla97C05G102870.1	SKP1-like protein 12	18.5	0.539	0.703	0.890667	1.867	Cluster4	0.792069
Cla97C05G103110.1	Malate dehydrogenase	48	0.571	0.843333	1.267	1.31367	Cluster5	0.936836
Cla97C05G103480.1	germin-like protein subfamily 3 member 2	23.4	1.76967	0.925333	0.684	0.668667	Cluster3	0.462763
Cla97C05G103640.1	Uricase	35.3	0.460333	0.999667	1.32433	1.16167	Cluster5	0.837819
Cla97C05G103760.1	3-oxo-5-alpha-steroid 4-dehydrogenase 1-like	30	0.441333	1.23867	1.33033	1.01167	Cluster5	0.449718
Cla97C05G103940.1	S-adenosyl-L-methionine-dependent methyltransferase superfamily protein	29.7	0.962667	2.03167	0.586667	0.442667	Cluster1	0.386156
Cla97C05G104080.1	Ferredoxin--NADP reductase	32.7	1.63667	0.831667	0.819667	0.697667	Cluster3	0.598025
Cla97C05G104310.1	Fiber protein Fb34	21.2	1.69233	0.688333	0.818667	0.800667	Cluster3	0.735676
Cla97C01G009650.1	protein PHLOEM PROTEIN 2-LIKE A1-like	26.2	1.60567	0.894333	0.741	0.759	Cluster3	0.781241
Cla97C05G107310.1	AP-1 complex subunit gamma-2	95.7	1.32233	0.702	0.698667	1.36233	Cluster4	0.28564
Cla97C05G107480.1	Carbonic anhydrase	30.1	0.408667	0.921667	1.30433	1.31033	Cluster5	0.955117
Cla97C05G108580.1	Gamma-glutamylcyclotransferase	25.4	1.63367	0.840333	0.777	0.748	Cluster3	0.92731
Cla97C05G108810.1	pre-mRNA-processing protein 40A	112.2	1.74933	0.787	0.686	0.763333	Cluster3	0.943346
Cla97C05G109080.1	beta-galactosidase	126	0.619333	0.881	0.783667	1.705	Cluster4	0.7342
Cla97C06G109570.1	fasciclin-like arabinogalactan protein 10	43.2	1.96367	0.725	0.626	0.617333	Cluster3	0.953022
Cla97C06G109670.1	Dihydroflavonol-4-reductase	36.6	0.545333	0.869333	1.25367	1.33533	Cluster5	0.971341
Cla97C06G109790.1	cysteine-rich repeat secretory protein 15	33.5	1.66167	0.962333	0.864	0.511667	Cluster6	0.701907
Cla97C06G109800.1	MLO-like protein	58	0.557667	0.957	1.151	1.396	Cluster5	0.900481
Cla97C06G109840.1	upstream activation factor subunit spp27-like	15.4	1.866	0.883	0.780333	0.470667	Cluster6	0.897671
Cla97C06G110440.1	RNA-binding protein 24-B	30.7	1.45733	1.068	0.821	0.641333	Cluster6	0.696637
Cla97C06G110560.1	Glutaredoxin-C5	17.3	1.622	0.953667	0.781	0.643667	Cluster6	0.925971
Cla97C06G110860.1	Cytochrome P450	59.3	1.944	0.717667	0.647333	0.727333	Cluster3	0.946822
Cla97C06G111390.1	sphingosine-1-phosphate lyase	59.2	0.535667	0.923667	1.11433	1.41	Cluster5	0.867993
Cla97C06G112600.1	Receptor-like kinase	100.4	1.54333	0.947667	0.827667	0.668333	Cluster6	0.970691
Cla97C06G113230.1	AT-hook motif nuclear-localized protein 9-like	34.3	1.98667	0.77	0.613	0.630333	Cluster3	0.888088
Cla97C06G113740.1	Polygalacturonase	51.7	1.5855	0.8335	0.864	0.7165	Cluster3	0.541894
Cla97C06G113760.1	craniofacial development protein 1	28.9	1.722	0.949333	0.745	0.583667	Cluster6	0.949614
Cla97C06G113860.1	desiccation-related protein PCC13-62-like	33.2	0.429667	0.594333	1.23633	1.67567	Cluster5	0.635607
Cla97C06G114510.1	Peroxisomal fatty acid beta-oxidation multifunctional protein	79	0.525	1.01633	1.02167	1.41567	Cluster5	0.70215
Cla97C06G114980.1	RING/U-box superfamily protein	46.5	1.61733	1.192	0.658667	0.53	Cluster6	0.484344
Cla97C06G115550.1	protein TIME FOR COFFEE isoform X1	166.9	1.54167	0.949333	0.859667	0.640667	Cluster6	0.947532
Cla97C06G116290.1	DNA-directed RNA polymerase V subunit 7	19.9	1.63	0.834	0.772	0.764	Cluster3	0.971537
Cla97C01G010390.1	heterogeneous nuclear ribonucleoprotein 1	50.6	1.50767	0.952	0.810333	0.652333	Cluster6	0.983416
Cla97C06G117050.1	mitochondrial import receptor subunit TOM9-2-like	11.1	1.43867	1.03467	1.05167	0.475	Cluster1	0.69394
Cla97C06G117670.1	UDP-glucuronate 4-epimerase 6	50.5	1.845	0.807	0.658	0.69	Cluster3	0.900553
Cla97C06G117710.1	ARM repeat superfamily protein, putative	304.1	0.481	0.903	0.99	1.62633	Cluster5	0.610732
Cla97C06G119110.1	Peptidyl-prolyl cis-trans isomerase	18.9	1.464	1.03333	0.841667	0.614667	Cluster6	0.726348
Cla97C06G119750.1	Receptor-like protein kinase 1-like	72	1.63933	0.807667	0.806667	0.743333	Cluster3	0.878673
Cla97C06G120350.1	Peroxidase	35.4	2.23333	0.576667	0.59	0.6	Cluster3	0.926045
Cla97C06G120600.1	Protein kinase	46.9	1.676	0.896	0.824	0.604	Cluster6	0.904425
Cla97C06G120660.1	Bifunctional inhibitor/lipid-transfer protein/seed storage 2S albumin superfamily protein	22.3	1.9215	0.865	0.7895	0.424	Cluster6	0.808483
Cla97C01G010440.1	glucan endo-1,3-beta-glucosidase 4-like	13.7	1.907	0.8195	0.7805	0.4925	Cluster6	0.834864
Cla97C06G121400.1	temperature-induced lipocalin-1	21.2	0.55	1.017	1.52	0.808333	Cluster2	0.43836
Cla97C06G121650.1	Transmembrane 9 superfamily member	73.9	1.63033	0.966667	0.758	0.636	Cluster6	0.882655
Cla97C06G122360.1	protein GLUTAMINE DUMPER 3	19.2	1.589	1.00767	0.773667	0.629667	Cluster6	0.886148
Cla97C06G123170.1	60S ribosomal protein L7-4-like	28.3	1.354	0.694	0.601	1.32	Cluster3	0.312252
Cla97C06G123180.1	nucleolar and coiled-body phosphoprotein 1	48.6	1.684	0.829333	0.923667	0.562667	Cluster6	0.617884
Cla97C06G124090.1	Stress up-regulated Nod 19 protein	47.9	0.457	2.05633	0.91	0.551333	Cluster2	0.780452
Cla97C06G124700.1	Acetyl-coenzyme A synthetase	79.9	0.531333	1.116	1.30267	1.05067	Cluster5	0.587826
Cla97C06G125050.1	protein COBRA-like	50.4	2.11967	0.729	0.512667	0.638667	Cluster3	0.8375
Cla97C01G010840.1	Protein of unknown function, DUF538	18.3	1.699	0.824	0.736333	0.738667	Cluster3	0.960722
Cla97C06G125230.1	PLASMODESMATA CALLOSE-BINDING PROTEIN 3	20.6	2.165	0.664667	0.551667	0.629	Cluster3	0.957748
Cla97C06G125470.1	dCTP pyrophosphatase 1-like	14.2	2.17433	0.559	0.610333	0.646667	Cluster3	0.861974
Cla97C06G125620.1	DNAJ heat shock N-terminal domain-containing protein, putative	79.5	0.673667	0.906	0.842333	1.585	Cluster4	0.734575
Cla97C06G126030.1	protein NRT1/ PTR FAMILY 2.11-like	65	0.506333	1.38633	1.27067	0.82	Cluster2	0.793847
Cla97C06G126280.1	Betaine aldehyde dehydrogenase	54.5	0.545	1.00833	1.16933	1.25433	Cluster5	0.900481
Cla97C06G126400.1	LIM domain-containing protein	21.3	0.481667	1.80767	1.27067	0.440333	Cluster2	0.872753
Cla97C06G126420.1	nucleobase-ascorbate transporter 6	57.6	1.56067	0.948667	0.804667	0.686667	Cluster6	0.875649
Cla97C06G126430.1	39S ribosomal protein L47, mitochondrial	16.8	1.46333	1.00367	0.808	0.5645	Cluster6	0.694662
Cla97C06G126640.1	1-deoxy-D-xylulose 5-phosphate reductoisomerase	51	0.695	1.459	1.23433	0.681333	Cluster2	0.898892

## Sheet: Table 3 KEGG enrich
Cluster	Terms	Mapping	All.mapping	Background	All.background	Fold.enrich	p.value	Protein.IDs	Type
Cluster1	[Cancer network viewer]	1	43	4	270	1.57	0.502	Cla97C08G159400.1	KEGG
Cluster1	Alanine, aspartate and glutamate metabolism	1	43	7	270	0.9	0.708	Cla97C03G067270.1	KEGG
Cluster1	alpha-Linolenic acid metabolism	2	43	6	270	2.09	0.245	Cla97C06G123370.1 Cla97C11G214950.1	KEGG
Cluster1	Arachidonic acid metabolism	1	43	1	270	6.28	0.159	Cla97C06G123370.1	KEGG
Cluster1	Circadian rhythm - plant	1	43	1	270	6.28	0.159	Cla97C03G060990.1	KEGG
Cluster1	Cyanoamino acid metabolism	2	43	3	270	4.19	0.067	Cla97C03G067270.1 Cla97C06G113030.1	KEGG
Cluster1	Cysteine and methionine metabolism	1	43	9	270	0.7	0.795	Cla97C06G113030.1	KEGG
Cluster1	Endocytosis	1	43	4	270	1.57	0.502	Cla97C11G224610.1	KEGG
Cluster1	Ether lipid metabolism	1	43	2	270	3.14	0.294	Cla97C06G123370.1	KEGG
Cluster1	Galactose metabolism	1	43	12	270	0.52	0.881	Cla97C09G167400.1	KEGG
Cluster1	Glycerophospholipid metabolism	1	43	4	270	1.57	0.502	Cla97C06G123370.1	KEGG
Cluster1	Linoleic acid metabolism	1	43	2	270	3.14	0.294	Cla97C06G123370.1	KEGG
Cluster1	Oxidative phosphorylation	4	43	8	270	3.14	0.0243	Cla97C01G016810.1 Cla97C03G057620.1 Cla97C05G092230.1 Cla97C11G206950.1	KEGG
Cluster1	Phenylpropanoid biosynthesis	1	43	16	270	0.39	0.943	Cla97C10G197400.1	KEGG
Cluster1	Plant hormone signal transduction	1	43	6	270	1.05	0.651	Cla97C07G133990.1	KEGG
Cluster1	Purine metabolism	1	43	9	270	0.7	0.795	Cla97C03G054750.1	KEGG
Cluster1	Riboflavin metabolism	1	43	1	270	6.28	0.159	Cla97C01G007100.1	KEGG
Cluster1	Ribosome	20	43	37	270	3.39	3.61e-09	Cla97C01G003740.1 Cla97C01G012670.1 Cla97C01G021300.1 Cla97C03G066150.1 Cla97C05G087560.1 Cla97C05G089290.1 Cla97C05G102190.1 Cla97C06G110240.1 Cla97C06G124460.1 Cla97C07G135120.1 Cla97C07G140420.1 Cla97C07G142650.1 Cla97C08G151130.1 Cla97C08G152940.1 Cla97C08G154200.1 Cla97C08G156880.1 Cla97C09G166870.1 Cla97C09G181820.1 Cla97C11G210430.1 Cla97C11G219700.1	KEGG
Cluster1	RNA transport	1	43	8	270	0.78	0.755	Cla97C10G196220.1	KEGG
Cluster1	Spliceosome	3	43	15	270	1.26	0.438	Cla97C09G170390.1 Cla97C09G177120.1 Cla97C10G203020.1	KEGG
Cluster1	Sulfur metabolism	1	43	5	270	1.26	0.583	Cla97C06G113030.1	KEGG
Cluster1	Terpenoid backbone biosynthesis	1	43	6	270	1.05	0.651	Cla97C02G039100.1	KEGG
Cluster1	Thiamine metabolism	1	43	3	270	2.09	0.407	Cla97C03G054750.1	KEGG
Cluster1	Ubiquitin mediated proteolysis	1	43	3	270	2.09	0.407	Cla97C01G002610.1	KEGG
Cluster1	Vitamin B6 metabolism	1	43	1	270	6.28	0.159	Cla97C03G066050.1	KEGG
Cluster2	Cutin, suberine and wax biosynthesis	1	8	2	270	16.88	0.0585	Cla97C05G083330.1	KEGG
Cluster2	Fructose and mannose metabolism	1	8	5	270	6.75	0.141	Cla97C08G145130.1	KEGG
Cluster2	Phenylpropanoid biosynthesis	1	8	16	270	2.11	0.391	Cla97C09G165550.1	KEGG
Cluster2	RNA polymerase	1	8	4	270	8.44	0.114	Cla97C10G196060.1	KEGG
Cluster2	Terpenoid backbone biosynthesis	1	8	6	270	5.62	0.167	Cla97C06G126640.1	KEGG
Cluster2	Tryptophan metabolism	2	8	3	270	22.5	0.00228	Cla97C03G054210.1 Cla97C03G054220.1	KEGG
Cluster3	[Cancer network viewer]	1	68	4	270	0.99	0.689	Cla97C08G157760.1	KEGG
Cluster3	ABC transporters	1	68	2	270	1.99	0.441	Cla97C10G203250.1	KEGG
Cluster3	Alanine, aspartate and glutamate metabolism	1	68	7	270	0.57	0.872	Cla97C03G054790.1	KEGG
Cluster3	Amino sugar and nucleotide sugar metabolism	4	68	6	270	2.65	0.0368	Cla97C05G099630.1 Cla97C06G117670.1 Cla97C06G122010.1 Cla97C07G136830.1	KEGG
Cluster3	Arginine biosynthesis	1	68	4	270	0.99	0.689	Cla97C03G054790.1	KEGG
Cluster3	Ascorbate and aldarate metabolism	1	68	2	270	1.99	0.441	Cla97C03G064200.1	KEGG
Cluster3	Biosynthesis of unsaturated fatty acids	1	68	4	270	0.99	0.689	Cla97C10G200350.1	KEGG
Cluster3	Cysteine and methionine metabolism	4	68	9	270	1.76	0.166	Cla97C01G004140.1 Cla97C07G141010.1 Cla97C09G167000.1 Cla97C10G194620.1	KEGG
Cluster3	DNA replication	1	68	1	270	3.97	0.252	Cla97C05G098670.1	KEGG
Cluster3	Folate biosynthesis	1	68	1	270	3.97	0.252	Cla97C02G031490.1	KEGG
Cluster3	Fructose and mannose metabolism	3	68	5	270	2.38	0.103	Cla97C02G031490.1 Cla97C05G099630.1 Cla97C08G150220.1	KEGG
Cluster3	Galactose metabolism	4	68	12	270	1.32	0.356	Cla97C01G003970.1 Cla97C02G031490.1 Cla97C05G099630.1 Cla97C11G223970.1	KEGG
Cluster3	Glutathione metabolism	1	68	4	270	0.99	0.689	Cla97C05G108580.1	KEGG
Cluster3	Glycerolipid metabolism	1	68	4	270	0.99	0.689	Cla97C02G031490.1	KEGG
Cluster3	Glycerophospholipid metabolism	1	68	4	270	0.99	0.689	Cla97C06G123790.1	KEGG
Cluster3	Glycine, serine and threonine metabolism	1	68	6	270	0.66	0.828	Cla97C07G141010.1	KEGG
Cluster3	Glycolysis / Gluconeogenesis	2	68	7	270	1.13	0.562	Cla97C01G004140.1 Cla97C05G099630.1	KEGG
Cluster3	Homologous recombination	1	68	1	270	3.97	0.252	Cla97C05G098670.1	KEGG
Cluster3	Isoquinoline alkaloid biosynthesis	1	68	3	270	1.32	0.583	Cla97C03G057120.1	KEGG
Cluster3	MAPK signaling pathway - plant	1	68	2	270	1.99	0.441	Cla97C05G099080.1	KEGG
Cluster3	Mismatch repair	1	68	1	270	3.97	0.252	Cla97C05G098670.1	KEGG
Cluster3	Monobactam biosynthesis	2	68	3	270	2.65	0.157	Cla97C05G085860.1 Cla97C05G099770.1	KEGG
Cluster3	Nicotinate and nicotinamide metabolism	1	68	1	270	3.97	0.252	Cla97C10G204410.1	KEGG
Cluster3	Nucleotide excision repair	1	68	1	270	3.97	0.252	Cla97C05G098670.1	KEGG
Cluster3	Oxidative phosphorylation	1	68	8	270	0.5	0.905	Cla97C08G156800.1	KEGG
Cluster3	Pentose and glucuronate interconversions	2	68	7	270	1.13	0.562	Cla97C02G031490.1 Cla97C05G084240.1	KEGG
Cluster3	Phagosome	2	68	2	270	3.97	0.0627	Cla97C02G040810.1 Cla97C08G157820.1	KEGG
Cluster3	Phenylpropanoid biosynthesis	4	68	16	270	0.99	0.607	Cla97C01G025380.1 Cla97C06G120350.1 Cla97C09G177290.1 Cla97C09G178920.1	KEGG
Cluster3	Photosynthesis	2	68	6	270	1.32	0.472	Cla97C01G015370.1 Cla97C08G156800.1	KEGG
Cluster3	Plant hormone signal transduction	3	68	6	270	1.99	0.17	Cla97C03G066980.1 Cla97C05G099080.1 Cla97C08G148550.1	KEGG
Cluster3	Porphyrin and chlorophyll metabolism	2	68	2	270	3.97	0.0627	Cla97C06G128140.1 Cla97C11G224300.1	KEGG
Cluster3	Propanoate metabolism	1	68	3	270	1.32	0.583	Cla97C01G004140.1	KEGG
Cluster3	Protein export	1	68	1	270	3.97	0.252	Cla97C07G141990.1	KEGG
Cluster3	Protein processing in endoplasmic reticulum	4	68	22	270	0.72	0.853	Cla97C02G040810.1 Cla97C02G050700.1 Cla97C03G053140.1 Cla97C08G157760.1	KEGG
Cluster3	Purine metabolism	2	68	9	270	0.88	0.709	Cla97C05G085860.1 Cla97C05G099770.1	KEGG
Cluster3	Pyrimidine metabolism	2	68	5	270	1.59	0.371	Cla97C06G125470.1 Cla97C08G158740.1	KEGG
Cluster3	Pyruvate metabolism	1	68	9	270	0.44	0.93	Cla97C01G004140.1	KEGG
Cluster3	Ribosome	7	68	37	270	0.75	0.877	Cla97C04G075480.1 Cla97C06G123170.1 Cla97C09G180520.1 Cla97C09G181650.1 Cla97C10G194040.1 Cla97C10G196930.1 Cla97C11G219390.1	KEGG
Cluster3	Ribosome biogenesis in eukaryotes	2	68	2	270	3.97	0.0627	Cla97C04G078300.1 Cla97C06G127500.1	KEGG
Cluster3	RNA polymerase	2	68	4	270	1.99	0.264	Cla97C03G051910.1 Cla97C10G198910.1	KEGG
Cluster3	RNA transport	3	68	8	270	1.49	0.325	Cla97C01G006990.1 Cla97C03G065700.1 Cla97C05G086590.1	KEGG
Cluster3	Selenocompound metabolism	2	68	2	270	3.97	0.0627	Cla97C05G085860.1 Cla97C05G099770.1	KEGG
Cluster3	Sesquiterpenoid and triterpenoid biosynthesis	1	68	2	270	1.99	0.441	Cla97C08G160430.1	KEGG
Cluster3	Spliceosome	4	68	15	270	1.06	0.549	Cla97C01G006990.1 Cla97C02G027380.1 Cla97C05G108810.1 Cla97C10G193060.1	KEGG
Cluster3	Starch and sucrose metabolism	2	68	13	270	0.61	0.882	Cla97C01G003970.1 Cla97C05G099630.1	KEGG
Cluster3	Steroid biosynthesis	3	68	4	270	2.98	0.0505	Cla97C03G054830.1 Cla97C08G160430.1 Cla97C10G195070.1	KEGG
Cluster3	Sulfur metabolism	2	68	5	270	1.59	0.371	Cla97C05G085860.1 Cla97C05G099770.1	KEGG
Cluster3	Tryptophan metabolism	1	68	3	270	1.32	0.583	Cla97C06G110860.1	KEGG
Cluster3	Tyrosine metabolism	1	68	3	270	1.32	0.583	Cla97C03G057120.1	KEGG
Cluster3	Valine, leucine and isoleucine degradation	1	68	3	270	1.32	0.583	Cla97C05G092050.1	KEGG
Cluster3	Zeatin biosynthesis	1	68	1	270	3.97	0.252	Cla97C10G202900.1	KEGG
Cluster4	ABC transporters	1	51	2	270	2.65	0.343	Cla97C01G025090.1	KEGG
Cluster4	Alanine, aspartate and glutamate metabolism	1	51	7	270	0.76	0.773	Cla97C09G183120.1	KEGG
Cluster4	Aminoacyl-tRNA biosynthesis	1	51	1	270	5.29	0.189	Cla97C01G021320.1	KEGG
Cluster4	Caffeine metabolism	1	51	2	270	2.65	0.343	Cla97C03G063500.1	KEGG
Cluster4	Carbon fixation in photosynthetic organisms	3	51	7	270	2.27	0.127	Cla97C01G006080.1 Cla97C07G131130.1 Cla97C11G223580.1	KEGG
Cluster4	Cysteine and methionine metabolism	1	51	9	270	0.59	0.853	Cla97C08G145480.1	KEGG
Cluster4	Diterpenoid biosynthesis	1	51	2	270	2.65	0.343	Cla97C09G184420.1	KEGG
Cluster4	Endocytosis	3	51	4	270	3.97	0.0222	Cla97C09G172860.1 Cla97C09G181360.1 Cla97C11G217390.1	KEGG
Cluster4	Ether lipid metabolism	1	51	2	270	2.65	0.343	Cla97C06G117880.1	KEGG
Cluster4	Fatty acid degradation	1	51	5	270	1.06	0.652	Cla97C05G087820.1	KEGG
Cluster4	Galactose metabolism	2	51	12	270	0.88	0.699	Cla97C05G099220.1 Cla97C05G109080.1	KEGG
Cluster4	Glycerophospholipid metabolism	2	51	4	270	2.65	0.163	Cla97C01G008100.1 Cla97C06G117880.1	KEGG
Cluster4	Glycine, serine and threonine metabolism	1	51	6	270	0.88	0.719	Cla97C08G145480.1	KEGG
Cluster4	Histidine metabolism	1	51	1	270	5.29	0.189	Cla97C11G222650.1	KEGG
Cluster4	Inositol phosphate metabolism	1	51	2	270	2.65	0.343	Cla97C06G117880.1	KEGG
Cluster4	Isoflavonoid biosynthesis	1	51	1	270	5.29	0.189	Cla97C06G109680.1	KEGG
Cluster4	Linoleic acid metabolism	1	51	2	270	2.65	0.343	Cla97C11G218970.1	KEGG
Cluster4	Lysine biosynthesis	1	51	1	270	5.29	0.189	Cla97C08G145480.1	KEGG
Cluster4	Lysine degradation	1	51	1	270	5.29	0.189	Cla97C03G064950.1	KEGG
Cluster4	Monobactam biosynthesis	1	51	3	270	1.76	0.468	Cla97C08G145480.1	KEGG
Cluster4	Other glycan degradation	2	51	3	270	3.53	0.0925	Cla97C05G109080.1 Cla97C11G206820.1	KEGG
Cluster4	Pentose and glucuronate interconversions	1	51	7	270	0.76	0.773	Cla97C09G168010.1	KEGG
Cluster4	Peroxisome	1	51	4	270	1.32	0.569	Cla97C03G063500.1	KEGG
Cluster4	Plant hormone signal transduction	1	51	6	270	0.88	0.719	Cla97C07G132430.1	KEGG
Cluster4	Proteasome	1	51	1	270	5.29	0.189	Cla97C03G067640.1	KEGG
Cluster4	Protein processing in endoplasmic reticulum	13	51	22	270	3.13	1.27e-05	Cla97C01G000110.1 Cla97C02G033390.1 Cla97C04G074210.1 Cla97C05G091970.1 Cla97C05G094650.1 Cla97C05G099440.1 Cla97C05G102870.1 Cla97C07G132190.1 Cla97C07G132310.1 Cla97C08G145950.1 Cla97C09G172860.1 Cla97C09G181360.1 Cla97C11G217390.1	KEGG
Cluster4	Purine metabolism	2	51	9	270	1.18	0.533	Cla97C03G063500.1 Cla97C07G133060.1	KEGG
Cluster4	Pyrimidine metabolism	1	51	5	270	1.06	0.652	Cla97C09G183120.1	KEGG
Cluster4	Pyruvate metabolism	3	51	9	270	1.76	0.23	Cla97C01G006080.1 Cla97C07G131130.1 Cla97C11G223580.1	KEGG
Cluster4	Ribosome	4	51	37	270	0.57	0.95	Cla97C01G004350.1 Cla97C04G068640.1 Cla97C05G095490.1 Cla97C11G214200.1	KEGG
Cluster4	RNA polymerase	1	51	4	270	1.32	0.569	Cla97C10G184990.1	KEGG
Cluster4	RNA transport	2	51	8	270	1.32	0.465	Cla97C07G143490.1 Cla97C09G170190.1	KEGG
Cluster4	Sphingolipid metabolism	2	51	5	270	2.12	0.239	Cla97C05G109080.1 Cla97C11G206820.1	KEGG
Cluster4	Spliceosome	4	51	15	270	1.41	0.308	Cla97C09G172860.1 Cla97C09G177400.1 Cla97C09G181360.1 Cla97C11G217390.1	KEGG
Cluster4	Starch and sucrose metabolism	7	51	13	270	2.85	0.004	Cla97C02G045770.1 Cla97C03G059290.1 Cla97C03G064990.1 Cla97C05G099220.1 Cla97C06G117750.1 Cla97C06G120770.1 Cla97C10G194010.1	KEGG
Cluster4	Ubiquitin mediated proteolysis	2	51	3	270	3.53	0.0925	Cla97C05G102870.1 Cla97C08G154570.1	KEGG
Cluster4	Valine, leucine and isoleucine degradation	1	51	3	270	1.76	0.468	Cla97C05G087820.1	KEGG
Cluster5	[Cancer network viewer]	1	52	4	270	1.3	0.577	Cla97C02G034010.1	KEGG
Cluster5	alpha-Linolenic acid metabolism	4	52	6	270	3.46	0.0137	Cla97C02G032430.1 Cla97C02G036270.1 Cla97C05G084200.1 Cla97C06G114510.1	KEGG
Cluster5	Arginine and proline metabolism	1	52	1	270	5.19	0.193	Cla97C09G166190.1	KEGG
Cluster5	beta-Alanine metabolism	4	52	4	270	5.19	0.00125	Cla97C01G003780.1 Cla97C02G036270.1 Cla97C02G048860.1 Cla97C09G166190.1	KEGG
Cluster5	Biosynthesis of unsaturated fatty acids	3	52	4	270	3.89	0.0235	Cla97C02G036270.1 Cla97C05G084200.1 Cla97C05G103760.1	KEGG
Cluster5	Butanoate metabolism	1	52	2	270	2.6	0.349	Cla97C05G088040.1	KEGG
Cluster5	Caffeine metabolism	1	52	2	270	2.6	0.349	Cla97C05G103640.1	KEGG
Cluster5	Carbon fixation in photosynthetic organisms	3	52	7	270	2.23	0.133	Cla97C05G103110.1 Cla97C07G132400.1 Cla97C11G220850.1	KEGG
Cluster5	Carotenoid biosynthesis	1	52	1	270	5.19	0.193	Cla97C07G137260.1	KEGG
Cluster5	Citrate cycle (TCA cycle)	1	52	1	270	5.19	0.193	Cla97C11G220850.1	KEGG
Cluster5	Diterpenoid biosynthesis	1	52	2	270	2.6	0.349	Cla97C05G089570.1	KEGG
Cluster5	Fatty acid biosynthesis	1	52	3	270	1.73	0.475	Cla97C05G086550.1	KEGG
Cluster5	Fatty acid degradation	4	52	5	270	4.15	0.00535	Cla97C02G036270.1 Cla97C05G084200.1 Cla97C05G086550.1 Cla97C06G114510.1	KEGG
Cluster5	Fatty acid elongation	1	52	1	270	5.19	0.193	Cla97C05G103760.1	KEGG
Cluster5	Fructose and mannose metabolism	1	52	5	270	1.04	0.66	Cla97C05G089700.1	KEGG
Cluster5	Galactose metabolism	1	52	12	270	0.43	0.928	Cla97C07G133360.1	KEGG
Cluster5	Glutathione metabolism	2	52	4	270	2.6	0.168	Cla97C04G079270.1 Cla97C07G137320.1	KEGG
Cluster5	Glycerolipid metabolism	2	52	4	270	2.6	0.168	Cla97C04G074560.1 Cla97C07G133360.1	KEGG
Cluster5	Glycine, serine and threonine metabolism	3	52	6	270	2.6	0.0877	Cla97C01G003780.1 Cla97C02G030880.1 Cla97C06G126280.1	KEGG
Cluster5	Glycolysis / Gluconeogenesis	5	52	7	270	3.71	0.00344	Cla97C04G074560.1 Cla97C04G076530.1 Cla97C05G088040.1 Cla97C10G205630.1 Cla97C11G220850.1	KEGG
Cluster5	Glyoxylate and dicarboxylate metabolism	2	52	4	270	2.6	0.168	Cla97C02G030880.1 Cla97C05G088040.1	KEGG
Cluster5	Isoquinoline alkaloid biosynthesis	1	52	3	270	1.73	0.475	Cla97C01G003780.1	KEGG
Cluster5	MAPK signaling pathway - plant	1	52	2	270	2.6	0.349	Cla97C02G034010.1	KEGG
Cluster5	Nitrogen metabolism	1	52	3	270	1.73	0.475	Cla97C05G107480.1	KEGG
Cluster5	Other glycan degradation	1	52	3	270	1.73	0.475	Cla97C01G019850.1	KEGG
Cluster5	Oxidative phosphorylation	1	52	8	270	0.65	0.824	Cla97C08G160270.1	KEGG
Cluster5	Pantothenate and CoA biosynthesis	1	52	1	270	5.19	0.193	Cla97C02G048860.1	KEGG
Cluster5	Pentose and glucuronate interconversions	3	52	7	270	2.23	0.133	Cla97C04G074560.1 Cla97C05G089700.1 Cla97C09G179380.1	KEGG
Cluster5	Peroxisome	3	52	4	270	3.89	0.0235	Cla97C02G036270.1 Cla97C05G084200.1 Cla97C05G086550.1	KEGG
Cluster5	Phenylalanine metabolism	1	52	2	270	2.6	0.349	Cla97C01G003780.1	KEGG
Cluster5	Phenylpropanoid biosynthesis	4	52	16	270	1.3	0.371	Cla97C01G001290.1 Cla97C02G033110.1 Cla97C09G177300.1 Cla97C10G188670.1	KEGG
Cluster5	Photosynthesis	1	52	6	270	0.87	0.727	Cla97C05G091900.1	KEGG
Cluster5	Plant hormone signal transduction	1	52	6	270	0.87	0.727	Cla97C02G034010.1	KEGG
Cluster5	Propanoate metabolism	1	52	3	270	1.73	0.475	Cla97C02G036270.1	KEGG
Cluster5	Protein processing in endoplasmic reticulum	5	52	22	270	1.18	0.422	Cla97C01G008920.1 Cla97C01G024750.1 Cla97C03G051930.1 Cla97C04G071950.1 Cla97C10G187290.1	KEGG
Cluster5	Purine metabolism	2	52	9	270	1.15	0.544	Cla97C04G076530.1 Cla97C05G103640.1	KEGG
Cluster5	Pyrimidine metabolism	1	52	5	270	1.04	0.66	Cla97C02G048860.1	KEGG
Cluster5	Pyruvate metabolism	4	52	9	270	2.31	0.0728	Cla97C04G076530.1 Cla97C05G088040.1 Cla97C05G103110.1 Cla97C11G220850.1	KEGG
Cluster5	Sesquiterpenoid and triterpenoid biosynthesis	1	52	2	270	2.6	0.349	Cla97C05G101390.1	KEGG
Cluster5	Sphingolipid metabolism	2	52	5	270	2.08	0.247	Cla97C06G111390.1 Cla97C07G133360.1	KEGG
Cluster5	Spliceosome	2	52	15	270	0.69	0.823	Cla97C03G067680.1 Cla97C10G200740.1	KEGG
Cluster5	Starch and sucrose metabolism	1	52	13	270	0.4	0.942	Cla97C11G220330.1	KEGG
Cluster5	Sulfur metabolism	2	52	5	270	2.08	0.247	Cla97C03G056910.1 Cla97C11G223010.1	KEGG
Cluster5	Terpenoid backbone biosynthesis	4	52	6	270	3.46	0.0137	Cla97C02G032350.1 Cla97C03G053170.1 Cla97C05G101390.1 Cla97C09G182930.1	KEGG
Cluster5	Thiamine metabolism	1	52	3	270	1.73	0.475	Cla97C09G168550.1	KEGG
Cluster5	Tyrosine metabolism	1	52	3	270	1.73	0.475	Cla97C01G003780.1	KEGG
Cluster5	Valine, leucine and isoleucine degradation	1	52	3	270	1.73	0.475	Cla97C05G084200.1	KEGG
Cluster6	[Cancer network viewer]	1	48	4	270	1.41	0.545	Cla97C02G038500.1	KEGG
Cluster6	Alanine, aspartate and glutamate metabolism	4	48	7	270	3.21	0.0206	Cla97C03G060020.1 Cla97C05G086890.1 Cla97C06G127510.1 Cla97C11G222730.1	KEGG
Cluster6	Amino sugar and nucleotide sugar metabolism	2	48	6	270	1.88	0.29	Cla97C01G001730.1 Cla97C08G153150.1	KEGG
Cluster6	Arginine biosynthesis	3	48	4	270	4.22	0.0186	Cla97C03G060020.1 Cla97C05G086890.1 Cla97C06G127510.1	KEGG
Cluster6	Ascorbate and aldarate metabolism	1	48	2	270	2.81	0.324	Cla97C08G153150.1	KEGG
Cluster6	Biotin metabolism	1	48	1	270	5.62	0.178	Cla97C02G049790.1	KEGG
Cluster6	Butanoate metabolism	1	48	2	270	2.81	0.324	Cla97C11G222730.1	KEGG
Cluster6	Carbon fixation in photosynthetic organisms	1	48	7	270	0.8	0.75	Cla97C02G042310.1	KEGG
Cluster6	Cutin, suberine and wax biosynthesis	1	48	2	270	2.81	0.324	Cla97C07G133960.1	KEGG
Cluster6	Cyanoamino acid metabolism	1	48	3	270	1.88	0.445	Cla97C03G063780.1	KEGG
Cluster6	Cysteine and methionine metabolism	3	48	9	270	1.88	0.202	Cla97C02G043570.1 Cla97C02G043890.1 Cla97C09G173910.1	KEGG
Cluster6	Fatty acid biosynthesis	2	48	3	270	3.75	0.0825	Cla97C02G049790.1 Cla97C07G134750.1	KEGG
Cluster6	Galactose metabolism	4	48	12	270	1.88	0.145	Cla97C01G001730.1 Cla97C01G005940.1 Cla97C10G201810.1 Cla97C11G218690.1	KEGG
Cluster6	Glutathione metabolism	1	48	4	270	1.41	0.545	Cla97C09G168670.1	KEGG
Cluster6	Glycerolipid metabolism	1	48	4	270	1.41	0.545	Cla97C11G218690.1	KEGG
Cluster6	Glycine, serine and threonine metabolism	1	48	6	270	0.94	0.695	Cla97C04G078720.1	KEGG
Cluster6	Glyoxylate and dicarboxylate metabolism	2	48	4	270	2.81	0.146	Cla97C03G060020.1 Cla97C05G086890.1	KEGG
Cluster6	Inositol phosphate metabolism	1	48	2	270	2.81	0.324	Cla97C09G178670.1	KEGG
Cluster6	Isoquinoline alkaloid biosynthesis	1	48	3	270	1.88	0.445	Cla97C02G043570.1	KEGG
Cluster6	mRNA surveillance pathway	2	48	2	270	5.62	0.0311	Cla97C01G010390.1 Cla97C09G166130.1	KEGG
Cluster6	Nitrogen metabolism	2	48	3	270	3.75	0.0825	Cla97C03G060020.1 Cla97C05G086890.1	KEGG
Cluster6	Oxidative phosphorylation	2	48	8	270	1.41	0.431	Cla97C08G152480.1 Cla97C11G218510.1	KEGG
Cluster6	Pentose and glucuronate interconversions	1	48	7	270	0.8	0.75	Cla97C08G153150.1	KEGG
Cluster6	Pentose phosphate pathway	1	48	1	270	5.62	0.178	Cla97C02G042310.1	KEGG
Cluster6	Phenylalanine metabolism	1	48	2	270	2.81	0.324	Cla97C02G043570.1	KEGG
Cluster6	Phenylpropanoid biosynthesis	6	48	16	270	2.11	0.0447	Cla97C02G027060.1 Cla97C02G035070.1 Cla97C03G059720.1 Cla97C03G063780.1 Cla97C05G098800.1 Cla97C10G203590.1	KEGG
Cluster6	Phosphatidylinositol signaling system	1	48	1	270	5.62	0.178	Cla97C09G178670.1	KEGG
Cluster6	Photosynthesis	3	48	6	270	2.81	0.0713	Cla97C02G027850.1 Cla97C05G096440.1 Cla97C08G152480.1	KEGG
Cluster6	Photosynthesis - antenna proteins	1	48	1	270	5.62	0.178	Cla97C02G029240.1	KEGG
Cluster6	Propanoate metabolism	1	48	3	270	1.88	0.445	Cla97C07G134750.1	KEGG
Cluster6	Purine metabolism	2	48	9	270	1.25	0.497	Cla97C03G061560.1 Cla97C06G127490.1	KEGG
Cluster6	Pyrimidine metabolism	1	48	5	270	1.12	0.627	Cla97C03G061560.1	KEGG
Cluster6	Pyruvate metabolism	1	48	9	270	0.62	0.833	Cla97C07G134750.1	KEGG
Cluster6	Ribosome	6	48	37	270	0.91	0.681	Cla97C02G039190.1 Cla97C04G076500.1 Cla97C05G091350.1 Cla97C08G152190.1 Cla97C09G164070.1 Cla97C10G203840.1	KEGG
Cluster6	RNA degradation	3	48	3	270	5.62	0.00533	Cla97C09G166130.1 Cla97C09G172870.1 Cla97C11G222330.1	KEGG
Cluster6	RNA transport	2	48	8	270	1.41	0.431	Cla97C05G093890.1 Cla97C09G166130.1	KEGG
Cluster6	SNARE interactions in vesicular transport	1	48	1	270	5.62	0.178	Cla97C07G132530.1	KEGG
Cluster6	Sphingolipid metabolism	1	48	5	270	1.12	0.627	Cla97C11G218690.1	KEGG
Cluster6	Spliceosome	2	48	15	270	0.75	0.783	Cla97C02G039300.1 Cla97C09G172870.1	KEGG
Cluster6	Starch and sucrose metabolism	3	48	13	270	1.3	0.416	Cla97C01G005940.1 Cla97C03G063780.1 Cla97C10G201810.1	KEGG
Cluster6	Steroid biosynthesis	1	48	4	270	1.41	0.545	Cla97C10G195060.1	KEGG
Cluster6	Thiamine metabolism	1	48	3	270	1.88	0.445	Cla97C06G127490.1	KEGG
Cluster6	Tyrosine metabolism	1	48	3	270	1.88	0.445	Cla97C02G043570.1	KEGG

## Sheet: Table 4 GO.bp enrich
Cluster	Terms	Mapping	All.mapping	Background	All.background	Fold.enrich	p.value	Protein.IDs	Type
Cluster1	abscission	1	41	2	367	4.48	0.211	Cla97C11G224610.1	GO_BP
Cluster1	activation of GTPase activity	1	41	2	367	4.48	0.211	Cla97C11G224610.1	GO_BP
Cluster1	activation of protein kinase activity	1	41	1	367	8.95	0.112	Cla97C02G047720.1	GO_BP
Cluster1	aging	1	41	8	367	1.12	0.616	Cla97C01G019980.1	GO_BP
Cluster1	alcohol catabolic process	1	41	1	367	8.95	0.112	Cla97C10G186510.1	GO_BP
Cluster1	alcohol metabolic process	1	41	4	367	2.24	0.379	Cla97C10G186510.1	GO_BP
Cluster1	alpha-amino acid biosynthetic process	1	41	6	367	1.49	0.511	Cla97C06G113030.1	GO_BP
Cluster1	alpha-amino acid metabolic process	1	41	8	367	1.12	0.616	Cla97C06G113030.1	GO_BP
Cluster1	amide biosynthetic process	7	41	23	367	2.72	0.00818	Cla97C01G003740.1 Cla97C03G066150.1 Cla97C05G089290.1 Cla97C06G110240.1 Cla97C07G140420.1 Cla97C08G156880.1 Cla97C08G161350.1	GO_BP
Cluster1	amide transport	1	41	13	367	0.69	0.791	Cla97C09G170390.1	GO_BP
Cluster1	anatomical structure arrangement	3	41	4	367	6.71	0.00481	Cla97C01G002440.1 Cla97C07G135120.1 Cla97C09G166270.1	GO_BP
Cluster1	anatomical structure development	12	41	76	367	1.41	0.111	Cla97C01G002440.1 Cla97C01G016090.1 Cla97C01G019980.1 Cla97C03G060990.1 Cla97C06G113030.1 Cla97C07G135120.1 Cla97C08G154640.1 Cla97C09G166270.1 Cla97C10G186510.1 Cla97C10G200990.1 Cla97C10G203020.1 Cla97C11G224610.1	GO_BP
Cluster1	anatomical structure maturation	1	41	7	367	1.28	0.567	Cla97C06G113030.1	GO_BP
Cluster1	anatomical structure morphogenesis	5	41	24	367	1.86	0.115	Cla97C01G002440.1 Cla97C01G016090.1 Cla97C06G113030.1 Cla97C07G135120.1 Cla97C09G166270.1	GO_BP
Cluster1	animal organ development	1	41	6	367	1.49	0.511	Cla97C01G016090.1	GO_BP
Cluster1	animal organ morphogenesis	1	41	2	367	4.48	0.211	Cla97C01G016090.1	GO_BP
Cluster1	aromatic compound biosynthetic process	2	41	16	367	1.12	0.552	Cla97C03G066050.1 Cla97C09G164850.1	GO_BP
Cluster1	aromatic compound catabolic process	1	41	10	367	0.9	0.699	Cla97C05G105020.1	GO_BP
Cluster1	auxin homeostasis	2	41	2	367	8.95	0.0122	Cla97C01G002440.1 Cla97C07G135120.1	GO_BP
Cluster1	axillary shoot meristem initiation	2	41	2	367	8.95	0.0122	Cla97C01G002440.1 Cla97C07G135120.1	GO_BP
Cluster1	biological regulation	17	41	126	367	1.21	0.198	Cla97C01G002440.1 Cla97C01G016090.1 Cla97C02G044830.1 Cla97C02G047720.1 Cla97C03G060990.1 Cla97C03G061400.1 Cla97C04G077120.1 Cla97C05G087750.1 Cla97C05G105020.1 Cla97C07G131070.1 Cla97C07G133990.1 Cla97C07G135120.1 Cla97C08G154640.1 Cla97C10G200990.1 Cla97C10G203020.1 Cla97C11G207050.1 Cla97C11G224610.1	GO_BP
Cluster1	biosynthetic process	10	41	84	367	1.07	0.471	Cla97C01G003740.1 Cla97C03G066050.1 Cla97C03G066150.1 Cla97C05G089290.1 Cla97C06G110240.1 Cla97C06G113030.1 Cla97C07G140420.1 Cla97C08G156880.1 Cla97C08G161350.1 Cla97C09G164850.1	GO_BP
Cluster1	carbohydrate metabolic process	1	41	22	367	0.41	0.932	Cla97C10G186510.1	GO_BP
Cluster1	carboxylic acid biosynthetic process	1	41	18	367	0.5	0.888	Cla97C06G113030.1	GO_BP
Cluster1	carboxylic acid metabolic process	1	41	38	367	0.24	0.991	Cla97C06G113030.1	GO_BP
Cluster1	catabolic process	5	41	47	367	0.95	0.629	Cla97C03G067270.1 Cla97C05G105020.1 Cla97C06G113030.1 Cla97C10G186510.1 Cla97C10G200990.1	GO_BP
Cluster1	cell communication	1	41	44	367	0.2	0.996	Cla97C07G133990.1	GO_BP
Cluster1	cell development	1	41	11	367	0.81	0.733	Cla97C06G113030.1	GO_BP
Cluster1	cell differentiation	3	41	19	367	1.41	0.358	Cla97C06G113030.1 Cla97C09G166270.1 Cla97C10G203020.1	GO_BP
Cluster1	cell fate commitment	1	41	1	367	8.95	0.112	Cla97C09G166270.1	GO_BP
Cluster1	cell fate specification	1	41	1	367	8.95	0.112	Cla97C09G166270.1	GO_BP
Cluster1	cell maturation	1	41	3	367	2.98	0.3	Cla97C06G113030.1	GO_BP
Cluster1	cell projection assembly	1	41	3	367	2.98	0.3	Cla97C05G087750.1	GO_BP
Cluster1	cell projection organization	1	41	4	367	2.24	0.379	Cla97C05G087750.1	GO_BP
Cluster1	cell redox homeostasis	1	41	3	367	2.98	0.3	Cla97C02G044830.1	GO_BP
Cluster1	cellular amide metabolic process	7	41	27	367	2.32	0.0209	Cla97C01G003740.1 Cla97C03G066150.1 Cla97C05G089290.1 Cla97C06G110240.1 Cla97C07G140420.1 Cla97C08G156880.1 Cla97C08G161350.1	GO_BP
Cluster1	cellular amino acid biosynthetic process	1	41	7	367	1.28	0.567	Cla97C06G113030.1	GO_BP
Cluster1	cellular amino acid metabolic process	1	41	12	367	0.75	0.764	Cla97C06G113030.1	GO_BP
Cluster1	cellular aromatic compound metabolic process	8	41	63	367	1.14	0.406	Cla97C03G061400.1 Cla97C03G066050.1 Cla97C05G105020.1 Cla97C07G142650.1 Cla97C08G154640.1 Cla97C09G164850.1 Cla97C09G170390.1 Cla97C10G203020.1	GO_BP
Cluster1	cellular biosynthetic process	10	41	71	367	1.26	0.249	Cla97C01G003740.1 Cla97C03G066050.1 Cla97C03G066150.1 Cla97C05G089290.1 Cla97C06G110240.1 Cla97C06G113030.1 Cla97C07G140420.1 Cla97C08G156880.1 Cla97C08G161350.1 Cla97C09G164850.1	GO_BP
Cluster1	cellular carbohydrate metabolic process	1	41	14	367	0.64	0.816	Cla97C10G186510.1	GO_BP
Cluster1	cellular catabolic process	3	41	38	367	0.71	0.828	Cla97C05G105020.1 Cla97C06G113030.1 Cla97C10G200990.1	GO_BP
Cluster1	cellular component assembly	11	41	36	367	2.74	0.000691	Cla97C01G002440.1 Cla97C03G066050.1 Cla97C05G087750.1 Cla97C05G105020.1 Cla97C06G110240.1 Cla97C07G132470.1 Cla97C07G135120.1 Cla97C07G142650.1 Cla97C08G151130.1 Cla97C10G203020.1 Cla97C11G224610.1	GO_BP
Cluster1	cellular component biogenesis	11	41	43	367	2.29	0.00365	Cla97C01G002440.1 Cla97C03G066050.1 Cla97C05G087750.1 Cla97C05G105020.1 Cla97C06G110240.1 Cla97C07G132470.1 Cla97C07G135120.1 Cla97C07G142650.1 Cla97C08G151130.1 Cla97C10G203020.1 Cla97C11G224610.1	GO_BP
Cluster1	cellular component organization	11	41	83	367	1.19	0.306	Cla97C01G002440.1 Cla97C03G066050.1 Cla97C05G087750.1 Cla97C05G105020.1 Cla97C06G110240.1 Cla97C07G132470.1 Cla97C07G135120.1 Cla97C07G142650.1 Cla97C08G151130.1 Cla97C10G203020.1 Cla97C11G224610.1	GO_BP
Cluster1	cellular component organization or biogenesis	11	41	89	367	1.11	0.405	Cla97C01G002440.1 Cla97C03G066050.1 Cla97C05G087750.1 Cla97C05G105020.1 Cla97C06G110240.1 Cla97C07G132470.1 Cla97C07G135120.1 Cla97C07G142650.1 Cla97C08G151130.1 Cla97C10G203020.1 Cla97C11G224610.1	GO_BP
Cluster1	cellular developmental process	3	41	24	367	1.12	0.517	Cla97C06G113030.1 Cla97C09G166270.1 Cla97C10G203020.1	GO_BP
Cluster1	cellular homeostasis	1	41	8	367	1.12	0.616	Cla97C02G044830.1	GO_BP
Cluster1	cellular lipid metabolic process	1	41	21	367	0.43	0.923	Cla97C10G186510.1	GO_BP
Cluster1	cellular localization	2	41	20	367	0.9	0.679	Cla97C05G087750.1 Cla97C09G170390.1	GO_BP
Cluster1	cellular macromolecule biosynthetic process	8	41	30	367	2.39	0.0111	Cla97C01G003740.1 Cla97C03G066150.1 Cla97C05G089290.1 Cla97C06G110240.1 Cla97C07G140420.1 Cla97C08G156880.1 Cla97C08G161350.1 Cla97C09G164850.1	GO_BP
Cluster1	cellular macromolecule catabolic process	2	41	13	367	1.38	0.437	Cla97C05G105020.1 Cla97C10G200990.1	GO_BP
Cluster1	cellular macromolecule localization	1	41	13	367	0.69	0.791	Cla97C09G170390.1	GO_BP
Cluster1	cellular macromolecule metabolic process	10	41	72	367	1.24	0.265	Cla97C01G003740.1 Cla97C03G066150.1 Cla97C05G089290.1 Cla97C05G105020.1 Cla97C06G110240.1 Cla97C07G140420.1 Cla97C08G156880.1 Cla97C08G161350.1 Cla97C09G164850.1 Cla97C10G200990.1	GO_BP
Cluster1	cellular metabolic compound salvage	1	41	3	367	2.98	0.3	Cla97C11G206950.1	GO_BP
Cluster1	cellular metabolic process	20	41	174	367	1.03	0.491	Cla97C01G003740.1 Cla97C01G007100.1 Cla97C03G061400.1 Cla97C03G066050.1 Cla97C03G066150.1 Cla97C05G089290.1 Cla97C05G105020.1 Cla97C06G110240.1 Cla97C06G113030.1 Cla97C07G140420.1 Cla97C07G142650.1 Cla97C08G154640.1 Cla97C08G156880.1 Cla97C08G161350.1 Cla97C09G164850.1 Cla97C09G170390.1 Cla97C10G186510.1 Cla97C10G200990.1 Cla97C10G203020.1 Cla97C11G206950.1	GO_BP
Cluster1	cellular nitrogen compound biosynthetic process	9	41	35	367	2.3	0.00888	Cla97C01G003740.1 Cla97C03G066050.1 Cla97C03G066150.1 Cla97C05G089290.1 Cla97C06G110240.1 Cla97C07G140420.1 Cla97C08G156880.1 Cla97C08G161350.1 Cla97C09G164850.1	GO_BP
Cluster1	cellular nitrogen compound catabolic process	2	41	8	367	2.24	0.221	Cla97C05G105020.1 Cla97C06G113030.1	GO_BP
Cluster1	cellular nitrogen compound metabolic process	16	41	78	367	1.84	0.00454	Cla97C01G003740.1 Cla97C03G061400.1 Cla97C03G066050.1 Cla97C03G066150.1 Cla97C05G089290.1 Cla97C05G105020.1 Cla97C06G110240.1 Cla97C06G113030.1 Cla97C07G140420.1 Cla97C07G142650.1 Cla97C08G154640.1 Cla97C08G156880.1 Cla97C08G161350.1 Cla97C09G164850.1 Cla97C09G170390.1 Cla97C10G203020.1	GO_BP
Cluster1	cellular process	30	41	257	367	1.04	0.395	Cla97C01G002440.1 Cla97C01G003740.1 Cla97C01G007100.1 Cla97C02G044830.1 Cla97C03G061400.1 Cla97C03G066050.1 Cla97C03G066150.1 Cla97C04G077120.1 Cla97C05G087750.1 Cla97C05G089290.1 Cla97C05G105020.1 Cla97C06G110240.1 Cla97C06G113030.1 Cla97C07G132470.1 Cla97C07G133990.1 Cla97C07G135120.1 Cla97C07G140420.1 Cla97C07G142650.1 Cla97C08G151130.1 Cla97C08G154640.1 Cla97C08G156880.1 Cla97C08G161350.1 Cla…	GO_BP
Cluster1	cellular protein catabolic process	1	41	10	367	0.9	0.699	Cla97C10G200990.1	GO_BP
Cluster1	cellular protein localization	1	41	12	367	0.75	0.764	Cla97C09G170390.1	GO_BP
Cluster1	cellular protein metabolic process	8	41	50	367	1.43	0.175	Cla97C01G003740.1 Cla97C03G066150.1 Cla97C05G089290.1 Cla97C06G110240.1 Cla97C07G140420.1 Cla97C08G156880.1 Cla97C08G161350.1 Cla97C10G200990.1	GO_BP
Cluster1	cellular protein modification process	1	41	24	367	0.37	0.947	Cla97C10G200990.1	GO_BP
Cluster1	cellular protein-containing complex assembly	8	41	21	367	3.41	0.000842	Cla97C01G002440.1 Cla97C05G105020.1 Cla97C06G110240.1 Cla97C07G135120.1 Cla97C07G142650.1 Cla97C08G151130.1 Cla97C10G203020.1 Cla97C11G224610.1	GO_BP
Cluster1	cellular response to acid chemical	1	41	19	367	0.47	0.901	Cla97C07G133990.1	GO_BP
Cluster1	cellular response to chemical stimulus	2	41	44	367	0.41	0.972	Cla97C07G133990.1 Cla97C08G154640.1	GO_BP
Cluster1	cellular response to dsRNA	1	41	4	367	2.24	0.379	Cla97C08G154640.1	GO_BP
Cluster1	cellular response to endogenous stimulus	1	41	19	367	0.47	0.901	Cla97C07G133990.1	GO_BP
Cluster1	cellular response to heat	1	41	5	367	1.79	0.449	Cla97C04G077120.1	GO_BP
Cluster1	cellular response to hormone stimulus	1	41	19	367	0.47	0.901	Cla97C07G133990.1	GO_BP
Cluster1	cellular response to jasmonic acid stimulus	1	41	2	367	4.48	0.211	Cla97C07G133990.1	GO_BP
Cluster1	cellular response to nitrogen compound	1	41	5	367	1.79	0.449	Cla97C08G154640.1	GO_BP
Cluster1	cellular response to organic cyclic compound	1	41	5	367	1.79	0.449	Cla97C08G154640.1	GO_BP
Cluster1	cellular response to organic substance	2	41	30	367	0.6	0.874	Cla97C07G133990.1 Cla97C08G154640.1	GO_BP
Cluster1	cellular response to oxygen-containing compound	1	41	19	367	0.47	0.901	Cla97C07G133990.1	GO_BP
Cluster1	cellular response to stimulus	3	41	75	367	0.36	0.996	Cla97C04G077120.1 Cla97C07G133990.1 Cla97C08G154640.1	GO_BP
Cluster1	cellular response to stress	1	41	33	367	0.27	0.983	Cla97C04G077120.1	GO_BP
Cluster1	chemical homeostasis	2	41	10	367	1.79	0.309	Cla97C01G002440.1 Cla97C07G135120.1	GO_BP
Cluster1	cilium assembly	1	41	3	367	2.98	0.3	Cla97C05G087750.1	GO_BP
Cluster1	cilium organization	1	41	3	367	2.98	0.3	Cla97C05G087750.1	GO_BP
Cluster1	clathrin-coated vesicle cargo loading	1	41	1	367	8.95	0.112	Cla97C11G224610.1	GO_BP
Cluster1	coenzyme biosynthetic process	1	41	4	367	2.24	0.379	Cla97C03G066050.1	GO_BP
Cluster1	coenzyme metabolic process	1	41	7	367	1.28	0.567	Cla97C03G066050.1	GO_BP
Cluster1	cofactor biosynthetic process	1	41	6	367	1.49	0.511	Cla97C03G066050.1	GO_BP
Cluster1	cofactor metabolic process	1	41	13	367	0.69	0.791	Cla97C03G066050.1	GO_BP
Cluster1	cold acclimation	1	41	1	367	8.95	0.112	Cla97C01G016810.1	GO_BP
Cluster1	cyanide catabolic process	1	41	1	367	8.95	0.112	Cla97C06G113030.1	GO_BP
Cluster1	cyanide metabolic process	1	41	1	367	8.95	0.112	Cla97C06G113030.1	GO_BP
Cluster1	cysteine biosynthetic process	1	41	1	367	8.95	0.112	Cla97C06G113030.1	GO_BP
Cluster1	cysteine biosynthetic process from serine	1	41	1	367	8.95	0.112	Cla97C06G113030.1	GO_BP
Cluster1	cysteine metabolic process	1	41	1	367	8.95	0.112	Cla97C06G113030.1	GO_BP
Cluster1	cytoplasmic mRNA processing body assembly	1	41	3	367	2.98	0.3	Cla97C05G105020.1	GO_BP
Cluster1	cytoplasmic translation	2	41	7	367	2.56	0.178	Cla97C03G066150.1 Cla97C05G089290.1	GO_BP
Cluster1	cytoskeleton-dependent intracellular transport	1	41	1	367	8.95	0.112	Cla97C05G087750.1	GO_BP
Cluster1	defense response	1	41	36	367	0.25	0.989	Cla97C03G067270.1	GO_BP
Cluster1	defense response to other organism	1	41	25	367	0.36	0.954	Cla97C03G067270.1	GO_BP
Cluster1	defense response, incompatible interaction	1	41	9	367	0.99	0.66	Cla97C03G067270.1	GO_BP
Cluster1	dephosphorylation	3	41	10	367	2.69	0.0891	Cla97C01G007100.1 Cla97C03G066050.1 Cla97C10G186510.1	GO_BP
Cluster1	detoxification	1	41	9	367	0.99	0.66	Cla97C06G113030.1	GO_BP
Cluster1	detoxification of nitrogen compound	1	41	1	367	8.95	0.112	Cla97C06G113030.1	GO_BP
Cluster1	developmental maturation	1	41	7	367	1.28	0.567	Cla97C06G113030.1	GO_BP
Cluster1	developmental process	12	41	81	367	1.33	0.163	Cla97C01G002440.1 Cla97C01G016090.1 Cla97C01G019980.1 Cla97C03G060990.1 Cla97C06G113030.1 Cla97C07G135120.1 Cla97C08G154640.1 Cla97C09G166270.1 Cla97C10G186510.1 Cla97C10G200990.1 Cla97C10G203020.1 Cla97C11G224610.1	GO_BP
Cluster1	developmental process involved in reproduction	2	41	27	367	0.66	0.831	Cla97C03G060990.1 Cla97C11G224610.1	GO_BP
Cluster1	digestive system development	1	41	2	367	4.48	0.211	Cla97C01G016090.1	GO_BP
Cluster1	digestive tract development	1	41	2	367	4.48	0.211	Cla97C01G016090.1	GO_BP
Cluster1	digestive tract morphogenesis	1	41	1	367	8.95	0.112	Cla97C01G016090.1	GO_BP
Cluster1	DNA biosynthetic process	1	41	1	367	8.95	0.112	Cla97C09G164850.1	GO_BP
Cluster1	DNA metabolic process	1	41	7	367	1.28	0.567	Cla97C09G164850.1	GO_BP
Cluster1	dsRNA processing	1	41	4	367	2.24	0.379	Cla97C08G154640.1	GO_BP
Cluster1	embryo development	2	41	9	367	1.99	0.265	Cla97C01G016090.1 Cla97C09G166270.1	GO_BP
Cluster1	embryo sac development	1	41	4	367	2.24	0.379	Cla97C10G200990.1	GO_BP
Cluster1	embryonic digestive tract development	1	41	1	367	8.95	0.112	Cla97C01G016090.1	GO_BP
Cluster1	embryonic digestive tract morphogenesis	1	41	1	367	8.95	0.112	Cla97C01G016090.1	GO_BP
Cluster1	embryonic meristem initiation	1	41	1	367	8.95	0.112	Cla97C09G166270.1	GO_BP
Cluster1	embryonic morphogenesis	1	41	2	367	4.48	0.211	Cla97C01G016090.1	GO_BP
Cluster1	embryonic organ development	1	41	2	367	4.48	0.211	Cla97C01G016090.1	GO_BP
Cluster1	embryonic organ morphogenesis	1	41	2	367	4.48	0.211	Cla97C01G016090.1	GO_BP
Cluster1	embryonic pattern specification	1	41	1	367	8.95	0.112	Cla97C09G166270.1	GO_BP
Cluster1	establishment of localization	4	41	44	367	0.81	0.757	Cla97C05G087750.1 Cla97C07G132470.1 Cla97C09G170390.1 Cla97C11G224610.1	GO_BP
Cluster1	establishment of localization in cell	2	41	17	367	1.05	0.587	Cla97C05G087750.1 Cla97C09G170390.1	GO_BP
Cluster1	establishment of protein localization	1	41	14	367	0.64	0.816	Cla97C09G170390.1	GO_BP
Cluster1	establishment of RNA localization	1	41	2	367	4.48	0.211	Cla97C09G170390.1	GO_BP
Cluster1	floral organ abscission	1	41	2	367	4.48	0.211	Cla97C11G224610.1	GO_BP
Cluster1	floral organ development	1	41	4	367	2.24	0.379	Cla97C11G224610.1	GO_BP
Cluster1	flower development	1	41	6	367	1.49	0.511	Cla97C11G224610.1	GO_BP
Cluster1	fluid transport	1	41	3	367	2.98	0.3	Cla97C07G132470.1	GO_BP
Cluster1	gametophyte development	1	41	7	367	1.28	0.567	Cla97C10G200990.1	GO_BP
Cluster1	gene expression	11	41	41	367	2.4	0.00238	Cla97C01G003740.1 Cla97C03G066150.1 Cla97C05G089290.1 Cla97C06G110240.1 Cla97C07G140420.1 Cla97C07G142650.1 Cla97C08G154640.1 Cla97C08G156880.1 Cla97C08G161350.1 Cla97C09G170390.1 Cla97C10G203020.1	GO_BP
Cluster1	gene silencing	1	41	6	367	1.49	0.511	Cla97C08G154640.1	GO_BP
Cluster1	gene silencing by miRNA	1	41	3	367	2.98	0.3	Cla97C08G154640.1	GO_BP
Cluster1	gene silencing by RNA	1	41	5	367	1.79	0.449	Cla97C08G154640.1	GO_BP
Cluster1	generation of neurons	1	41	3	367	2.98	0.3	Cla97C10G203020.1	GO_BP
Cluster1	glycerolipid metabolic process	1	41	2	367	4.48	0.211	Cla97C10G186510.1	GO_BP
Cluster1	glycerophospholipid metabolic process	1	41	1	367	8.95	0.112	Cla97C10G186510.1	GO_BP
Cluster1	heterocycle biosynthetic process	2	41	11	367	1.63	0.353	Cla97C03G066050.1 Cla97C09G164850.1	GO_BP
Cluster1	heterocycle catabolic process	1	41	7	367	1.28	0.567	Cla97C05G105020.1	GO_BP
Cluster1	heterocycle metabolic process	8	41	53	367	1.35	0.222	Cla97C03G061400.1 Cla97C03G066050.1 Cla97C05G105020.1 Cla97C07G142650.1 Cla97C08G154640.1 Cla97C09G164850.1 Cla97C09G170390.1 Cla97C10G203020.1	GO_BP
Cluster1	homeostatic process	3	41	13	367	2.07	0.168	Cla97C01G002440.1 Cla97C02G044830.1 Cla97C07G135120.1	GO_BP
Cluster1	hormone-mediated signaling pathway	1	41	14	367	0.64	0.816	Cla97C07G133990.1	GO_BP
Cluster1	immune response	2	41	16	367	1.12	0.552	Cla97C03G067270.1 Cla97C06G113030.1	GO_BP
Cluster1	immune system process	2	41	18	367	0.99	0.62	Cla97C03G067270.1 Cla97C06G113030.1	GO_BP
Cluster1	inflorescence development	1	41	1	367	8.95	0.112	Cla97C03G060990.1	GO_BP
Cluster1	innate immune response	1	41	15	367	0.6	0.837	Cla97C03G067270.1	GO_BP
Cluster1	inositol phosphate catabolic process	1	41	1	367	8.95	0.112	Cla97C10G186510.1	GO_BP
Cluster1	inositol phosphate dephosphorylation	1	41	1	367	8.95	0.112	Cla97C10G186510.1	GO_BP
Cluster1	inositol phosphate metabolic process	1	41	2	367	4.48	0.211	Cla97C10G186510.1	GO_BP
Cluster1	inositol trisphosphate metabolic process	1	41	1	367	8.95	0.112	Cla97C10G186510.1	GO_BP
Cluster1	intracellular protein transport	1	41	11	367	0.81	0.733	Cla97C09G170390.1	GO_BP
Cluster1	intracellular transport	2	41	16	367	1.12	0.552	Cla97C05G087750.1 Cla97C09G170390.1	GO_BP
Cluster1	ion transmembrane transport	1	41	9	367	0.99	0.66	Cla97C07G132470.1	GO_BP
Cluster1	ion transport	1	41	11	367	0.81	0.733	Cla97C07G132470.1	GO_BP
Cluster1	jasmonic acid mediated signaling pathway	1	41	2	367	4.48	0.211	Cla97C07G133990.1	GO_BP
Cluster1	L-serine metabolic process	1	41	1	367	8.95	0.112	Cla97C06G113030.1	GO_BP
Cluster1	leaf development	1	41	11	367	0.81	0.733	Cla97C01G019980.1	GO_BP
Cluster1	leaf proximal/distal pattern formation	1	41	1	367	8.95	0.112	Cla97C08G154640.1	GO_BP
Cluster1	leaf senescence	1	41	6	367	1.49	0.511	Cla97C01G019980.1	GO_BP
Cluster1	leaf vascular tissue pattern formation	1	41	2	367	4.48	0.211	Cla97C08G154640.1	GO_BP
Cluster1	lipid metabolic process	1	41	28	367	0.32	0.968	Cla97C10G186510.1	GO_BP
Cluster1	lipid modification	1	41	8	367	1.12	0.616	Cla97C10G186510.1	GO_BP
Cluster1	localization	4	41	50	367	0.72	0.844	Cla97C05G087750.1 Cla97C07G132470.1 Cla97C09G170390.1 Cla97C11G224610.1	GO_BP
Cluster1	macromolecule biosynthetic process	8	41	33	367	2.17	0.0202	Cla97C01G003740.1 Cla97C03G066150.1 Cla97C05G089290.1 Cla97C06G110240.1 Cla97C07G140420.1 Cla97C08G156880.1 Cla97C08G161350.1 Cla97C09G164850.1	GO_BP
Cluster1	macromolecule catabolic process	3	41	22	367	1.22	0.455	Cla97C03G067270.1 Cla97C05G105020.1 Cla97C10G200990.1	GO_BP
Cluster1	macromolecule localization	1	41	17	367	0.53	0.873	Cla97C09G170390.1	GO_BP
Cluster1	macromolecule metabolic process	16	41	106	367	1.35	0.0926	Cla97C01G003740.1 Cla97C03G061400.1 Cla97C03G066150.1 Cla97C03G067270.1 Cla97C05G089290.1 Cla97C05G105020.1 Cla97C06G110240.1 Cla97C07G140420.1 Cla97C07G142650.1 Cla97C08G154640.1 Cla97C08G156880.1 Cla97C08G161350.1 Cla97C09G164850.1 Cla97C09G170390.1 Cla97C10G200990.1 Cla97C10G203020.1	GO_BP
Cluster1	macromolecule modification	1	41	30	367	0.3	0.976	Cla97C10G200990.1	GO_BP
Cluster1	maturation of SSU-rRNA	1	41	1	367	8.95	0.112	Cla97C07G142650.1	GO_BP
Cluster1	megagametogenesis	1	41	2	367	4.48	0.211	Cla97C10G200990.1	GO_BP
Cluster1	meristem development	3	41	7	367	3.84	0.033	Cla97C01G002440.1 Cla97C07G135120.1 Cla97C09G166270.1	GO_BP
Cluster1	meristem initiation	3	41	3	367	8.95	0.0013	Cla97C01G002440.1 Cla97C07G135120.1 Cla97C09G166270.1	GO_BP
Cluster1	meristem structural organization	3	41	4	367	6.71	0.00481	Cla97C01G002440.1 Cla97C07G135120.1 Cla97C09G166270.1	GO_BP
Cluster1	metabolic process	22	41	218	367	0.9	0.832	Cla97C01G003740.1 Cla97C01G007100.1 Cla97C01G016810.1 Cla97C03G061400.1 Cla97C03G066050.1 Cla97C03G066150.1 Cla97C03G067270.1 Cla97C05G089290.1 Cla97C05G105020.1 Cla97C06G110240.1 Cla97C06G113030.1 Cla97C07G140420.1 Cla97C07G142650.1 Cla97C08G154640.1 Cla97C08G156880.1 Cla97C08G161350.1 Cla97C09G164850.1 Cla97C09G170390.1 Cla97C10G186510.1 Cla97C10G200990.1 Cla97C10G203020.1 Cla97C11G206950.1	GO_BP
Cluster1	microgametogenesis	1	41	2	367	4.48	0.211	Cla97C10G200990.1	GO_BP
Cluster1	microtubule-based movement	1	41	2	367	4.48	0.211	Cla97C05G087750.1	GO_BP
Cluster1	microtubule-based process	1	41	6	367	1.49	0.511	Cla97C05G087750.1	GO_BP
Cluster1	microtubule-based transport	1	41	1	367	8.95	0.112	Cla97C05G087750.1	GO_BP
Cluster1	modification-dependent protein catabolic process	1	41	7	367	1.28	0.567	Cla97C10G200990.1	GO_BP
Cluster1	morphogenesis of a branching structure	2	41	3	367	5.97	0.034	Cla97C01G002440.1 Cla97C07G135120.1	GO_BP
Cluster1	motile cilium assembly	1	41	2	367	4.48	0.211	Cla97C05G087750.1	GO_BP
Cluster1	movement of cell or subcellular component	1	41	4	367	2.24	0.379	Cla97C05G087750.1	GO_BP
Cluster1	mRNA 3'-end processing	1	41	2	367	4.48	0.211	Cla97C09G170390.1	GO_BP
Cluster1	mRNA catabolic process	1	41	3	367	2.98	0.3	Cla97C05G105020.1	GO_BP
Cluster1	mRNA cleavage	1	41	2	367	4.48	0.211	Cla97C08G154640.1	GO_BP
Cluster1	mRNA cleavage involved in gene silencing	1	41	1	367	8.95	0.112	Cla97C08G154640.1	GO_BP
Cluster1	mRNA cleavage involved in gene silencing by miRNA	1	41	1	367	8.95	0.112	Cla97C08G154640.1	GO_BP
Cluster1	mRNA export from nucleus	1	41	2	367	4.48	0.211	Cla97C09G170390.1	GO_BP
Cluster1	mRNA metabolic process	4	41	17	367	2.11	0.109	Cla97C05G105020.1 Cla97C08G154640.1 Cla97C09G170390.1 Cla97C10G203020.1	GO_BP
Cluster1	mRNA processing	2	41	11	367	1.63	0.353	Cla97C09G170390.1 Cla97C10G203020.1	GO_BP
Cluster1	mRNA splicing, via spliceosome	2	41	9	367	1.99	0.265	Cla97C09G170390.1 Cla97C10G203020.1	GO_BP
Cluster1	mRNA transport	1	41	2	367	4.48	0.211	Cla97C09G170390.1	GO_BP
Cluster1	multi-organism process	1	41	45	367	0.2	0.997	Cla97C03G067270.1	GO_BP
Cluster1	multicellular organism development	12	41	65	367	1.65	0.038	Cla97C01G002440.1 Cla97C01G016090.1 Cla97C01G019980.1 Cla97C03G060990.1 Cla97C06G113030.1 Cla97C07G135120.1 Cla97C08G154640.1 Cla97C09G166270.1 Cla97C10G186510.1 Cla97C10G200990.1 Cla97C10G203020.1 Cla97C11G224610.1	GO_BP
Cluster1	multicellular organismal process	12	41	77	367	1.39	0.121	Cla97C01G002440.1 Cla97C01G016090.1 Cla97C01G019980.1 Cla97C03G060990.1 Cla97C06G113030.1 Cla97C07G135120.1 Cla97C08G154640.1 Cla97C09G166270.1 Cla97C10G186510.1 Cla97C10G200990.1 Cla97C10G203020.1 Cla97C11G224610.1	GO_BP
Cluster1	ncRNA metabolic process	2	41	9	367	1.99	0.265	Cla97C07G142650.1 Cla97C08G154640.1	GO_BP
Cluster1	ncRNA processing	2	41	7	367	2.56	0.178	Cla97C07G142650.1 Cla97C08G154640.1	GO_BP
Cluster1	negative regulation of biological process	7	41	38	367	1.65	0.113	Cla97C01G016090.1 Cla97C03G061400.1 Cla97C04G077120.1 Cla97C05G105020.1 Cla97C07G133990.1 Cla97C08G154640.1 Cla97C11G224610.1	GO_BP
Cluster1	negative regulation of biosynthetic process	3	41	8	367	3.36	0.0487	Cla97C03G061400.1 Cla97C05G105020.1 Cla97C07G133990.1	GO_BP
Cluster1	negative regulation of BMP signaling pathway	1	41	1	367	8.95	0.112	Cla97C01G016090.1	GO_BP
Cluster1	negative regulation of catalytic activity	1	41	7	367	1.28	0.567	Cla97C04G077120.1	GO_BP
Cluster1	negative regulation of cell communication	1	41	4	367	2.24	0.379	Cla97C01G016090.1	GO_BP
Cluster1	negative regulation of cell differentiation	1	41	1	367	8.95	0.112	Cla97C01G016090.1	GO_BP
Cluster1	negative regulation of cell growth	1	41	1	367	8.95	0.112	Cla97C11G224610.1	GO_BP
Cluster1	negative regulation of cellular metabolic process	4	41	17	367	2.11	0.109	Cla97C03G061400.1 Cla97C04G077120.1 Cla97C05G105020.1 Cla97C07G133990.1	GO_BP
Cluster1	negative regulation of cellular process	6	41	23	367	2.34	0.0318	Cla97C01G016090.1 Cla97C03G061400.1 Cla97C04G077120.1 Cla97C05G105020.1 Cla97C07G133990.1 Cla97C11G224610.1	GO_BP
Cluster1	negative regulation of developmental process	1	41	4	367	2.24	0.379	Cla97C01G016090.1	GO_BP
Cluster1	negative regulation of endopeptidase activity	1	41	1	367	8.95	0.112	Cla97C04G077120.1	GO_BP
Cluster1	negative regulation of gene expression	3	41	16	367	1.68	0.26	Cla97C03G061400.1 Cla97C05G105020.1 Cla97C08G154640.1	GO_BP
Cluster1	negative regulation of growth	1	41	1	367	8.95	0.112	Cla97C11G224610.1	GO_BP
Cluster1	negative regulation of hydrolase activity	1	41	2	367	4.48	0.211	Cla97C04G077120.1	GO_BP
Cluster1	negative regulation of metabolic process	5	41	25	367	1.79	0.132	Cla97C03G061400.1 Cla97C04G077120.1 Cla97C05G105020.1 Cla97C07G133990.1 Cla97C08G154640.1	GO_BP
Cluster1	negative regulation of molecular function	1	41	8	367	1.12	0.616	Cla97C04G077120.1	GO_BP
Cluster1	negative regulation of muscle cell differentiation	1	41	1	367	8.95	0.112	Cla97C01G016090.1	GO_BP
Cluster1	negative regulation of peptidase activity	1	41	1	367	8.95	0.112	Cla97C04G077120.1	GO_BP
Cluster1	negative regulation of protein metabolic process	3	41	10	367	2.69	0.0891	Cla97C03G061400.1 Cla97C04G077120.1 Cla97C05G105020.1	GO_BP
Cluster1	negative regulation of proteolysis	1	41	2	367	4.48	0.211	Cla97C04G077120.1	GO_BP
Cluster1	negative regulation of response to stimulus	1	41	9	367	0.99	0.66	Cla97C01G016090.1	GO_BP
Cluster1	negative regulation of RNA biosynthetic process	1	41	3	367	2.98	0.3	Cla97C07G133990.1	GO_BP
Cluster1	negative regulation of RNA metabolic process	1	41	7	367	1.28	0.567	Cla97C07G133990.1	GO_BP
Cluster1	negative regulation of signal transduction	1	41	4	367	2.24	0.379	Cla97C01G016090.1	GO_BP
Cluster1	negative regulation of signaling	1	41	4	367	2.24	0.379	Cla97C01G016090.1	GO_BP
Cluster1	negative regulation of translation	2	41	5	367	3.58	0.098	Cla97C03G061400.1 Cla97C05G105020.1	GO_BP
Cluster1	nervous system development	1	41	4	367	2.24	0.379	Cla97C10G203020.1	GO_BP
Cluster1	neurogenesis	1	41	3	367	2.98	0.3	Cla97C10G203020.1	GO_BP
Cluster1	nitrogen compound metabolic process	18	41	126	367	1.28	0.117	Cla97C01G003740.1 Cla97C03G061400.1 Cla97C03G066050.1 Cla97C03G066150.1 Cla97C03G067270.1 Cla97C05G089290.1 Cla97C05G105020.1 Cla97C06G110240.1 Cla97C06G113030.1 Cla97C07G140420.1 Cla97C07G142650.1 Cla97C08G154640.1 Cla97C08G156880.1 Cla97C08G161350.1 Cla97C09G164850.1 Cla97C09G170390.1 Cla97C10G200990.1 Cla97C10G203020.1	GO_BP
Cluster1	nitrogen compound transport	1	41	18	367	0.5	0.888	Cla97C09G170390.1	GO_BP
Cluster1	nuclear export	1	41	2	367	4.48	0.211	Cla97C09G170390.1	GO_BP
Cluster1	nuclear transport	1	41	6	367	1.49	0.511	Cla97C09G170390.1	GO_BP
Cluster1	nuclear-transcribed mRNA catabolic process	1	41	3	367	2.98	0.3	Cla97C05G105020.1	GO_BP
Cluster1	nucleic acid metabolic process	7	41	36	367	1.74	0.0894	Cla97C03G061400.1 Cla97C05G105020.1 Cla97C07G142650.1 Cla97C08G154640.1 Cla97C09G164850.1 Cla97C09G170390.1 Cla97C10G203020.1	GO_BP
Cluster1	nucleic acid phosphodiester bond hydrolysis	4	41	6	367	5.97	0.00172	Cla97C03G061400.1 Cla97C05G105020.1 Cla97C08G154640.1 Cla97C09G164850.1	GO_BP
Cluster1	nucleic acid transport	1	41	2	367	4.48	0.211	Cla97C09G170390.1	GO_BP
Cluster1	nucleobase-containing compound catabolic process	1	41	5	367	1.79	0.449	Cla97C05G105020.1	GO_BP
Cluster1	nucleobase-containing compound metabolic process	7	41	46	367	1.36	0.24	Cla97C03G061400.1 Cla97C05G105020.1 Cla97C07G142650.1 Cla97C08G154640.1 Cla97C09G164850.1 Cla97C09G170390.1 Cla97C10G203020.1	GO_BP
Cluster1	nucleobase-containing compound transport	1	41	3	367	2.98	0.3	Cla97C09G170390.1	GO_BP
Cluster1	nucleocytoplasmic transport	1	41	6	367	1.49	0.511	Cla97C09G170390.1	GO_BP
Cluster1	organelle assembly	6	41	13	367	4.13	0.00129	Cla97C01G002440.1 Cla97C05G087750.1 Cla97C05G105020.1 Cla97C07G135120.1 Cla97C07G142650.1 Cla97C08G151130.1	GO_BP
Cluster1	organelle organization	6	41	50	367	1.07	0.498	Cla97C01G002440.1 Cla97C05G087750.1 Cla97C05G105020.1 Cla97C07G135120.1 Cla97C07G142650.1 Cla97C08G151130.1	GO_BP
Cluster1	organic acid biosynthetic process	1	41	18	367	0.5	0.888	Cla97C06G113030.1	GO_BP
Cluster1	organic acid metabolic process	1	41	40	367	0.22	0.993	Cla97C06G113030.1	GO_BP
Cluster1	organic cyclic compound biosynthetic process	2	41	19	367	0.94	0.65	Cla97C03G066050.1 Cla97C09G164850.1	GO_BP
Cluster1	organic cyclic compound catabolic process	1	41	11	367	0.81	0.733	Cla97C05G105020.1	GO_BP
Cluster1	organic cyclic compound metabolic process	8	41	69	367	1.04	0.521	Cla97C03G061400.1 Cla97C03G066050.1 Cla97C05G105020.1 Cla97C07G142650.1 Cla97C08G154640.1 Cla97C09G164850.1 Cla97C09G170390.1 Cla97C10G203020.1	GO_BP
Cluster1	organic hydroxy compound catabolic process	1	41	1	367	8.95	0.112	Cla97C10G186510.1	GO_BP
Cluster1	organic hydroxy compound metabolic process	1	41	17	367	0.53	0.873	Cla97C10G186510.1	GO_BP
Cluster1	organic substance biosynthetic process	10	41	79	367	1.13	0.382	Cla97C01G003740.1 Cla97C03G066050.1 Cla97C03G066150.1 Cla97C05G089290.1 Cla97C06G110240.1 Cla97C06G113030.1 Cla97C07G140420.1 Cla97C08G156880.1 Cla97C08G161350.1 Cla97C09G164850.1	GO_BP
Cluster1	organic substance catabolic process	5	41	44	367	1.02	0.564	Cla97C03G067270.1 Cla97C05G105020.1 Cla97C06G113030.1 Cla97C10G186510.1 Cla97C10G200990.1	GO_BP
Cluster1	organic substance metabolic process	19	41	181	367	0.94	0.715	Cla97C01G003740.1 Cla97C03G061400.1 Cla97C03G066050.1 Cla97C03G066150.1 Cla97C03G067270.1 Cla97C05G089290.1 Cla97C05G105020.1 Cla97C06G110240.1 Cla97C06G113030.1 Cla97C07G140420.1 Cla97C07G142650.1 Cla97C08G154640.1 Cla97C08G156880.1 Cla97C08G161350.1 Cla97C09G164850.1 Cla97C09G170390.1 Cla97C10G186510.1 Cla97C10G200990.1 Cla97C10G203020.1	GO_BP
Cluster1	organic substance transport	1	41	21	367	0.43	0.923	Cla97C09G170390.1	GO_BP
Cluster1	organonitrogen compound biosynthetic process	9	41	37	367	2.18	0.0131	Cla97C01G003740.1 Cla97C03G066050.1 Cla97C03G066150.1 Cla97C05G089290.1 Cla97C06G110240.1 Cla97C06G113030.1 Cla97C07G140420.1 Cla97C08G156880.1 Cla97C08G161350.1	GO_BP
Cluster1	organonitrogen compound catabolic process	2	41	22	367	0.81	0.731	Cla97C03G067270.1 Cla97C10G200990.1	GO_BP
Cluster1	organonitrogen compound metabolic process	12	41	93	367	1.15	0.329	Cla97C01G003740.1 Cla97C03G066050.1 Cla97C03G066150.1 Cla97C03G067270.1 Cla97C05G089290.1 Cla97C06G110240.1 Cla97C06G113030.1 Cla97C07G140420.1 Cla97C08G156880.1 Cla97C08G161350.1 Cla97C09G164850.1 Cla97C10G200990.1	GO_BP
Cluster1	organophosphate biosynthetic process	1	41	7	367	1.28	0.567	Cla97C03G066050.1	GO_BP
Cluster1	organophosphate catabolic process	1	41	4	367	2.24	0.379	Cla97C10G186510.1	GO_BP
Cluster1	organophosphate metabolic process	2	41	14	367	1.28	0.477	Cla97C03G066050.1 Cla97C10G186510.1	GO_BP
Cluster1	oxidation-reduction process	1	41	50	367	0.18	0.998	Cla97C01G016810.1	GO_BP
Cluster1	oxoacid metabolic process	1	41	40	367	0.22	0.993	Cla97C06G113030.1	GO_BP
Cluster1	pattern specification process	2	41	7	367	2.56	0.178	Cla97C08G154640.1 Cla97C09G166270.1	GO_BP
Cluster1	peptide biosynthetic process	7	41	20	367	3.13	0.00336	Cla97C01G003740.1 Cla97C03G066150.1 Cla97C05G089290.1 Cla97C06G110240.1 Cla97C07G140420.1 Cla97C08G156880.1 Cla97C08G161350.1	GO_BP
Cluster1	peptide metabolic process	7	41	24	367	2.61	0.0106	Cla97C01G003740.1 Cla97C03G066150.1 Cla97C05G089290.1 Cla97C06G110240.1 Cla97C07G140420.1 Cla97C08G156880.1 Cla97C08G161350.1	GO_BP
Cluster1	peptide transport	1	41	13	367	0.69	0.791	Cla97C09G170390.1	GO_BP
Cluster1	phosphate-containing compound metabolic process	3	41	30	367	0.9	0.678	Cla97C01G007100.1 Cla97C03G066050.1 Cla97C10G186510.1	GO_BP
Cluster1	phosphatidylinositol dephosphorylation	1	41	1	367	8.95	0.112	Cla97C10G186510.1	GO_BP
Cluster1	phosphatidylinositol metabolic process	1	41	1	367	8.95	0.112	Cla97C10G186510.1	GO_BP
Cluster1	phospholipid dephosphorylation	1	41	4	367	2.24	0.379	Cla97C10G186510.1	GO_BP
Cluster1	phospholipid metabolic process	1	41	4	367	2.24	0.379	Cla97C10G186510.1	GO_BP
Cluster1	phosphorus metabolic process	3	41	32	367	0.84	0.722	Cla97C01G007100.1 Cla97C03G066050.1 Cla97C10G186510.1	GO_BP
Cluster1	phosphorylated carbohydrate dephosphorylation	1	41	1	367	8.95	0.112	Cla97C10G186510.1	GO_BP
Cluster1	photoperiodism	1	41	4	367	2.24	0.379	Cla97C03G060990.1	GO_BP
Cluster1	photoperiodism, flowering	1	41	4	367	2.24	0.379	Cla97C03G060990.1	GO_BP
Cluster1	photorespiration	1	41	3	367	2.98	0.3	Cla97C11G206950.1	GO_BP
Cluster1	phyllome development	1	41	13	367	0.69	0.791	Cla97C01G019980.1	GO_BP
Cluster1	plant epidermal cell differentiation	1	41	4	367	2.24	0.379	Cla97C06G113030.1	GO_BP
Cluster1	plant epidermis development	1	41	5	367	1.79	0.449	Cla97C06G113030.1	GO_BP
Cluster1	plant organ development	3	41	26	367	1.03	0.575	Cla97C01G019980.1 Cla97C06G113030.1 Cla97C11G224610.1	GO_BP
Cluster1	plant organ formation	2	41	4	367	4.48	0.0632	Cla97C01G002440.1 Cla97C07G135120.1	GO_BP
Cluster1	plant organ morphogenesis	1	41	8	367	1.12	0.616	Cla97C06G113030.1	GO_BP
Cluster1	plant organ senescence	1	41	6	367	1.49	0.511	Cla97C01G019980.1	GO_BP
Cluster1	plasma membrane bounded cell projection assembly	1	41	3	367	2.98	0.3	Cla97C05G087750.1	GO_BP
Cluster1	pollen development	1	41	5	367	1.79	0.449	Cla97C10G200990.1	GO_BP
Cluster1	polyol catabolic process	1	41	1	367	8.95	0.112	Cla97C10G186510.1	GO_BP
Cluster1	polyol metabolic process	1	41	2	367	4.48	0.211	Cla97C10G186510.1	GO_BP
Cluster1	positive regulation of ATPase activity	1	41	2	367	4.48	0.211	Cla97C05G087750.1	GO_BP
Cluster1	positive regulation of biological process	7	41	43	367	1.46	0.187	Cla97C01G016090.1 Cla97C02G047720.1 Cla97C03G060990.1 Cla97C04G077120.1 Cla97C05G105020.1 Cla97C07G131070.1 Cla97C10G203020.1	GO_BP
Cluster1	positive regulation of biosynthetic process	2	41	10	367	1.79	0.309	Cla97C02G047720.1 Cla97C07G131070.1	GO_BP
Cluster1	positive regulation of catalytic activity	3	41	7	367	3.84	0.033	Cla97C02G047720.1 Cla97C05G087750.1 Cla97C11G224610.1	GO_BP
Cluster1	positive regulation of cell cycle	1	41	3	367	2.98	0.3	Cla97C02G047720.1	GO_BP
Cluster1	positive regulation of cell development	1	41	1	367	8.95	0.112	Cla97C10G203020.1	GO_BP
Cluster1	positive regulation of cell differentiation	1	41	1	367	8.95	0.112	Cla97C10G203020.1	GO_BP
Cluster1	positive regulation of cellular metabolic process	2	41	13	367	1.38	0.437	Cla97C02G047720.1 Cla97C07G131070.1	GO_BP
Cluster1	positive regulation of cellular process	5	41	23	367	1.95	0.0993	Cla97C01G016090.1 Cla97C02G047720.1 Cla97C05G105020.1 Cla97C07G131070.1 Cla97C10G203020.1	GO_BP
Cluster1	positive regulation of developmental process	3	41	10	367	2.69	0.0891	Cla97C03G060990.1 Cla97C04G077120.1 Cla97C10G203020.1	GO_BP
Cluster1	positive regulation of gene expression	2	41	14	367	1.28	0.477	Cla97C02G047720.1 Cla97C07G131070.1	GO_BP
Cluster1	positive regulation of GTPase activity	1	41	4	367	2.24	0.379	Cla97C11G224610.1	GO_BP
Cluster1	positive regulation of hydrolase activity	2	41	6	367	2.98	0.137	Cla97C05G087750.1 Cla97C11G224610.1	GO_BP
Cluster1	positive regulation of kinase activity	1	41	1	367	8.95	0.112	Cla97C02G047720.1	GO_BP
Cluster1	positive regulation of metabolic process	2	41	19	367	0.94	0.65	Cla97C02G047720.1 Cla97C07G131070.1	GO_BP
Cluster1	positive regulation of microtubule motor activity	1	41	1	367	8.95	0.112	Cla97C05G087750.1	GO_BP
Cluster1	positive regulation of molecular function	3	41	7	367	3.84	0.033	Cla97C02G047720.1 Cla97C05G087750.1 Cla97C11G224610.1	GO_BP
Cluster1	positive regulation of nervous system development	1	41	1	367	8.95	0.112	Cla97C10G203020.1	GO_BP
Cluster1	positive regulation of neurogenesis	1	41	1	367	8.95	0.112	Cla97C10G203020.1	GO_BP
Cluster1	positive regulation of neuron differentiation	1	41	1	367	8.95	0.112	Cla97C10G203020.1	GO_BP
Cluster1	positive regulation of organelle assembly	1	41	1	367	8.95	0.112	Cla97C05G105020.1	GO_BP
Cluster1	positive regulation of organelle organization	1	41	1	367	8.95	0.112	Cla97C05G105020.1	GO_BP
Cluster1	positive regulation of phosphate metabolic process	1	41	1	367	8.95	0.112	Cla97C02G047720.1	GO_BP
Cluster1	positive regulation of phosphorylation	1	41	1	367	8.95	0.112	Cla97C02G047720.1	GO_BP
Cluster1	positive regulation of post-embryonic development	2	41	8	367	2.24	0.221	Cla97C03G060990.1 Cla97C04G077120.1	GO_BP
Cluster1	positive regulation of protein kinase activity	1	41	1	367	8.95	0.112	Cla97C02G047720.1	GO_BP
Cluster1	positive regulation of protein metabolic process	1	41	6	367	1.49	0.511	Cla97C02G047720.1	GO_BP
Cluster1	positive regulation of protein phosphorylation	1	41	1	367	8.95	0.112	Cla97C02G047720.1	GO_BP
Cluster1	positive regulation of reproductive process	1	41	2	367	4.48	0.211	Cla97C03G060990.1	GO_BP
Cluster1	positive regulation of response to stimulus	1	41	12	367	0.75	0.764	Cla97C03G060990.1	GO_BP
Cluster1	positive regulation of RNA biosynthetic process	2	41	6	367	2.98	0.137	Cla97C02G047720.1 Cla97C07G131070.1	GO_BP
Cluster1	positive regulation of RNA metabolic process	2	41	7	367	2.56	0.178	Cla97C02G047720.1 Cla97C07G131070.1	GO_BP
Cluster1	positive regulation of seed germination	1	41	4	367	2.24	0.379	Cla97C04G077120.1	GO_BP
Cluster1	positive regulation of transferase activity	1	41	1	367	8.95	0.112	Cla97C02G047720.1	GO_BP
Cluster1	post-embryonic development	3	41	29	367	0.93	0.654	Cla97C03G060990.1 Cla97C10G186510.1 Cla97C11G224610.1	GO_BP
Cluster1	post-transcriptional gene silencing by RNA	1	41	5	367	1.79	0.449	Cla97C08G154640.1	GO_BP
Cluster1	posttranscriptional gene silencing	1	41	5	367	1.79	0.449	Cla97C08G154640.1	GO_BP
Cluster1	posttranscriptional regulation of gene expression	3	41	16	367	1.68	0.26	Cla97C03G061400.1 Cla97C05G105020.1 Cla97C08G154640.1	GO_BP
Cluster1	pre-miRNA processing	1	41	1	367	8.95	0.112	Cla97C08G154640.1	GO_BP
Cluster1	primary metabolic process	18	41	157	367	1.03	0.503	Cla97C01G003740.1 Cla97C03G061400.1 Cla97C03G066150.1 Cla97C03G067270.1 Cla97C05G089290.1 Cla97C05G105020.1 Cla97C06G110240.1 Cla97C06G113030.1 Cla97C07G140420.1 Cla97C07G142650.1 Cla97C08G154640.1 Cla97C08G156880.1 Cla97C08G161350.1 Cla97C09G164850.1 Cla97C09G170390.1 Cla97C10G186510.1 Cla97C10G200990.1 Cla97C10G203020.1	GO_BP
Cluster1	primary miRNA processing	1	41	1	367	8.95	0.112	Cla97C08G154640.1	GO_BP
Cluster1	production of siRNA involved in RNA interference	1	41	3	367	2.98	0.3	Cla97C08G154640.1	GO_BP
Cluster1	proteasomal protein catabolic process	1	41	6	367	1.49	0.511	Cla97C10G200990.1	GO_BP
Cluster1	protein catabolic process	2	41	14	367	1.28	0.477	Cla97C03G067270.1 Cla97C10G200990.1	GO_BP
Cluster1	protein complex oligomerization	2	41	6	367	2.98	0.137	Cla97C03G066050.1 Cla97C07G132470.1	GO_BP
Cluster1	protein export from nucleus	1	41	2	367	4.48	0.211	Cla97C09G170390.1	GO_BP
Cluster1	protein heterooligomerization	1	41	2	367	4.48	0.211	Cla97C07G132470.1	GO_BP
Cluster1	protein heterotetramerization	1	41	2	367	4.48	0.211	Cla97C07G132470.1	GO_BP
Cluster1	protein homooligomerization	1	41	3	367	2.98	0.3	Cla97C07G132470.1	GO_BP
Cluster1	protein homotetramerization	1	41	3	367	2.98	0.3	Cla97C07G132470.1	GO_BP
Cluster1	protein localization	1	41	14	367	0.64	0.816	Cla97C09G170390.1	GO_BP
Cluster1	protein metabolic process	10	41	62	367	1.44	0.129	Cla97C01G003740.1 Cla97C03G066150.1 Cla97C03G067270.1 Cla97C05G089290.1 Cla97C06G110240.1 Cla97C07G140420.1 Cla97C08G156880.1 Cla97C08G161350.1 Cla97C09G164850.1 Cla97C10G200990.1	GO_BP
Cluster1	protein modification by small protein conjugation	1	41	5	367	1.79	0.449	Cla97C10G200990.1	GO_BP
Cluster1	protein modification process	1	41	24	367	0.37	0.947	Cla97C10G200990.1	GO_BP
Cluster1	protein polyubiquitination	1	41	2	367	4.48	0.211	Cla97C10G200990.1	GO_BP
Cluster1	protein tetramerization	2	41	6	367	2.98	0.137	Cla97C03G066050.1 Cla97C07G132470.1	GO_BP
Cluster1	protein transport	1	41	13	367	0.69	0.791	Cla97C09G170390.1	GO_BP
Cluster1	protein ubiquitination	1	41	5	367	1.79	0.449	Cla97C10G200990.1	GO_BP
Cluster1	protein-containing complex assembly	10	41	27	367	3.32	0.000212	Cla97C01G002440.1 Cla97C03G066050.1 Cla97C05G105020.1 Cla97C06G110240.1 Cla97C07G132470.1 Cla97C07G135120.1 Cla97C07G142650.1 Cla97C08G151130.1 Cla97C10G203020.1 Cla97C11G224610.1	GO_BP
Cluster1	protein-containing complex localization	1	41	2	367	4.48	0.211	Cla97C09G170390.1	GO_BP
Cluster1	protein-containing complex subunit organization	10	41	28	367	3.2	0.000303	Cla97C01G002440.1 Cla97C03G066050.1 Cla97C05G105020.1 Cla97C06G110240.1 Cla97C07G132470.1 Cla97C07G135120.1 Cla97C07G142650.1 Cla97C08G151130.1 Cla97C10G203020.1 Cla97C11G224610.1	GO_BP
Cluster1	proteolysis	3	41	22	367	1.22	0.455	Cla97C03G067270.1 Cla97C09G164850.1 Cla97C10G200990.1	GO_BP
Cluster1	proximal/distal pattern formation	1	41	1	367	8.95	0.112	Cla97C08G154640.1	GO_BP
Cluster1	pyrimidine-containing compound metabolic process	1	41	4	367	2.24	0.379	Cla97C03G066050.1	GO_BP
Cluster1	regionalization	1	41	6	367	1.49	0.511	Cla97C08G154640.1	GO_BP
Cluster1	regulation of anatomical structure morphogenesis	2	41	6	367	2.98	0.137	Cla97C01G002440.1 Cla97C07G135120.1	GO_BP
Cluster1	regulation of ATPase activity	1	41	2	367	4.48	0.211	Cla97C05G087750.1	GO_BP
Cluster1	regulation of biological process	16	41	109	367	1.31	0.115	Cla97C01G002440.1 Cla97C01G016090.1 Cla97C02G044830.1 Cla97C02G047720.1 Cla97C03G060990.1 Cla97C03G061400.1 Cla97C04G077120.1 Cla97C05G105020.1 Cla97C07G131070.1 Cla97C07G133990.1 Cla97C07G135120.1 Cla97C08G154640.1 Cla97C10G200990.1 Cla97C10G203020.1 Cla97C11G207050.1 Cla97C11G224610.1	GO_BP
Cluster1	regulation of biological quality	3	41	42	367	0.64	0.878	Cla97C01G002440.1 Cla97C02G044830.1 Cla97C07G135120.1	GO_BP
Cluster1	regulation of biosynthetic process	7	41	31	367	2.02	0.0436	Cla97C01G016090.1 Cla97C02G047720.1 Cla97C03G061400.1 Cla97C05G105020.1 Cla97C07G131070.1 Cla97C07G133990.1 Cla97C11G207050.1	GO_BP
Cluster1	regulation of BMP signaling pathway	1	41	1	367	8.95	0.112	Cla97C01G016090.1	GO_BP
Cluster1	regulation of catalytic activity	4	41	14	367	2.56	0.0586	Cla97C02G047720.1 Cla97C04G077120.1 Cla97C05G087750.1 Cla97C11G224610.1	GO_BP
Cluster1	regulation of cell communication	2	41	12	367	1.49	0.396	Cla97C01G016090.1 Cla97C07G133990.1	GO_BP
Cluster1	regulation of cell cycle	2	41	8	367	2.24	0.221	Cla97C02G047720.1 Cla97C10G200990.1	GO_BP
Cluster1	regulation of cell development	1	41	1	367	8.95	0.112	Cla97C10G203020.1	GO_BP
Cluster1	regulation of cell differentiation	2	41	2	367	8.95	0.0122	Cla97C01G016090.1 Cla97C10G203020.1	GO_BP
Cluster1	regulation of cell growth	1	41	2	367	4.48	0.211	Cla97C11G224610.1	GO_BP
Cluster1	regulation of cell population proliferation	1	41	5	367	1.79	0.449	Cla97C01G016090.1	GO_BP
Cluster1	regulation of cell projection organization	1	41	1	367	8.95	0.112	Cla97C10G203020.1	GO_BP
Cluster1	regulation of cellular amide metabolic process	2	41	8	367	2.24	0.221	Cla97C03G061400.1 Cla97C05G105020.1	GO_BP
Cluster1	regulation of cellular biosynthetic process	7	41	29	367	2.16	0.0308	Cla97C01G016090.1 Cla97C02G047720.1 Cla97C03G061400.1 Cla97C05G105020.1 Cla97C07G131070.1 Cla97C07G133990.1 Cla97C11G207050.1	GO_BP
Cluster1	regulation of cellular component biogenesis	1	41	5	367	1.79	0.449	Cla97C05G105020.1	GO_BP
Cluster1	regulation of cellular component organization	3	41	10	367	2.69	0.0891	Cla97C05G105020.1 Cla97C10G203020.1 Cla97C11G224610.1	GO_BP
Cluster1	regulation of cellular metabolic process	8	41	42	367	1.7	0.0779	Cla97C01G016090.1 Cla97C02G047720.1 Cla97C03G061400.1 Cla97C04G077120.1 Cla97C05G105020.1 Cla97C07G131070.1 Cla97C07G133990.1 Cla97C11G207050.1	GO_BP
Cluster1	regulation of cellular process	12	41	82	367	1.31	0.175	Cla97C01G016090.1 Cla97C02G044830.1 Cla97C02G047720.1 Cla97C03G061400.1 Cla97C04G077120.1 Cla97C05G105020.1 Cla97C07G131070.1 Cla97C07G133990.1 Cla97C10G200990.1 Cla97C10G203020.1 Cla97C11G207050.1 Cla97C11G224610.1	GO_BP
Cluster1	regulation of cellular protein metabolic process	4	41	15	367	2.39	0.0736	Cla97C02G047720.1 Cla97C03G061400.1 Cla97C04G077120.1 Cla97C05G105020.1	GO_BP
Cluster1	regulation of cysteine-type endopeptidase activity	1	41	1	367	8.95	0.112	Cla97C04G077120.1	GO_BP
Cluster1	regulation of defense response	1	41	8	367	1.12	0.616	Cla97C07G133990.1	GO_BP
Cluster1	regulation of development, heterochronic	1	41	1	367	8.95	0.112	Cla97C03G060990.1	GO_BP
Cluster1	regulation of developmental process	6	41	25	367	2.15	0.0469	Cla97C01G002440.1 Cla97C01G016090.1 Cla97C03G060990.1 Cla97C04G077120.1 Cla97C07G135120.1 Cla97C10G203020.1	GO_BP
Cluster1	regulation of endopeptidase activity	1	41	1	367	8.95	0.112	Cla97C04G077120.1	GO_BP
Cluster1	regulation of flower development	1	41	3	367	2.98	0.3	Cla97C03G060990.1	GO_BP
Cluster1	regulation of gene expression	7	41	40	367	1.57	0.141	Cla97C01G016090.1 Cla97C02G047720.1 Cla97C03G061400.1 Cla97C05G105020.1 Cla97C07G131070.1 Cla97C08G154640.1 Cla97C11G207050.1	GO_BP
Cluster1	regulation of gene expression, epigenetic	1	41	5	367	1.79	0.449	Cla97C08G154640.1	GO_BP
Cluster1	regulation of growth	1	41	5	367	1.79	0.449	Cla97C11G224610.1	GO_BP
Cluster1	regulation of GTPase activity	1	41	4	367	2.24	0.379	Cla97C11G224610.1	GO_BP
Cluster1	regulation of hydrolase activity	3	41	8	367	3.36	0.0487	Cla97C04G077120.1 Cla97C05G087750.1 Cla97C11G224610.1	GO_BP
Cluster1	regulation of kinase activity	1	41	1	367	8.95	0.112	Cla97C02G047720.1	GO_BP
Cluster1	regulation of long-day photoperiodism, flowering	1	41	1	367	8.95	0.112	Cla97C03G060990.1	GO_BP
Cluster1	regulation of macromolecule biosynthetic process	7	41	28	367	2.24	0.0255	Cla97C01G016090.1 Cla97C02G047720.1 Cla97C03G061400.1 Cla97C05G105020.1 Cla97C07G131070.1 Cla97C07G133990.1 Cla97C11G207050.1	GO_BP
Cluster1	regulation of macromolecule metabolic process	9	41	50	367	1.61	0.0845	Cla97C01G016090.1 Cla97C02G047720.1 Cla97C03G061400.1 Cla97C04G077120.1 Cla97C05G105020.1 Cla97C07G131070.1 Cla97C07G133990.1 Cla97C08G154640.1 Cla97C11G207050.1	GO_BP
Cluster1	regulation of meristem development	1	41	5	367	1.79	0.449	Cla97C03G060990.1	GO_BP
Cluster1	regulation of metabolic process	9	41	53	367	1.52	0.115	Cla97C01G016090.1 Cla97C02G047720.1 Cla97C03G061400.1 Cla97C04G077120.1 Cla97C05G105020.1 Cla97C07G131070.1 Cla97C07G133990.1 Cla97C08G154640.1 Cla97C11G207050.1	GO_BP
Cluster1	regulation of microtubule motor activity	1	41	1	367	8.95	0.112	Cla97C05G087750.1	GO_BP
Cluster1	regulation of mitotic cell cycle	1	41	5	367	1.79	0.449	Cla97C02G047720.1	GO_BP
Cluster1	regulation of molecular function	4	41	16	367	2.24	0.0903	Cla97C02G047720.1 Cla97C04G077120.1 Cla97C05G087750.1 Cla97C11G224610.1	GO_BP
Cluster1	regulation of multicellular organismal development	5	41	18	367	2.49	0.0388	Cla97C01G002440.1 Cla97C03G060990.1 Cla97C04G077120.1 Cla97C07G135120.1 Cla97C10G203020.1	GO_BP
Cluster1	regulation of multicellular organismal process	5	41	20	367	2.24	0.0591	Cla97C01G002440.1 Cla97C03G060990.1 Cla97C04G077120.1 Cla97C07G135120.1 Cla97C10G203020.1	GO_BP
Cluster1	regulation of muscle cell differentiation	1	41	1	367	8.95	0.112	Cla97C01G016090.1	GO_BP
Cluster1	regulation of nervous system development	1	41	1	367	8.95	0.112	Cla97C10G203020.1	GO_BP
Cluster1	regulation of neurogenesis	1	41	1	367	8.95	0.112	Cla97C10G203020.1	GO_BP
Cluster1	regulation of neuron differentiation	1	41	1	367	8.95	0.112	Cla97C10G203020.1	GO_BP
Cluster1	regulation of neuron projection development	1	41	1	367	8.95	0.112	Cla97C10G203020.1	GO_BP
Cluster1	regulation of nitrogen compound metabolic process	8	41	39	367	1.84	0.0528	Cla97C01G016090.1 Cla97C02G047720.1 Cla97C03G061400.1 Cla97C04G077120.1 Cla97C05G105020.1 Cla97C07G131070.1 Cla97C07G133990.1 Cla97C11G207050.1	GO_BP
Cluster1	regulation of nucleic acid-templated transcription	5	41	19	367	2.36	0.0483	Cla97C01G016090.1 Cla97C02G047720.1 Cla97C07G131070.1 Cla97C07G133990.1 Cla97C11G207050.1	GO_BP
Cluster1	regulation of organelle assembly	1	41	1	367	8.95	0.112	Cla97C05G105020.1	GO_BP
Cluster1	regulation of organelle organization	1	41	4	367	2.24	0.379	Cla97C05G105020.1	GO_BP
Cluster1	regulation of peptidase activity	1	41	1	367	8.95	0.112	Cla97C04G077120.1	GO_BP
Cluster1	regulation of phosphate metabolic process	1	41	3	367	2.98	0.3	Cla97C02G047720.1	GO_BP
Cluster1	regulation of phosphorus metabolic process	1	41	3	367	2.98	0.3	Cla97C02G047720.1	GO_BP
Cluster1	regulation of phosphorylation	1	41	2	367	4.48	0.211	Cla97C02G047720.1	GO_BP
Cluster1	regulation of photoperiodism, flowering	1	41	1	367	8.95	0.112	Cla97C03G060990.1	GO_BP
Cluster1	regulation of plant organ formation	2	41	2	367	8.95	0.0122	Cla97C01G002440.1 Cla97C07G135120.1	GO_BP
Cluster1	regulation of post-embryonic development	2	41	12	367	1.49	0.396	Cla97C03G060990.1 Cla97C04G077120.1	GO_BP
Cluster1	regulation of primary metabolic process	8	41	42	367	1.7	0.0779	Cla97C01G016090.1 Cla97C02G047720.1 Cla97C03G061400.1 Cla97C04G077120.1 Cla97C05G105020.1 Cla97C07G131070.1 Cla97C07G133990.1 Cla97C11G207050.1	GO_BP
Cluster1	regulation of protein kinase activity	1	41	1	367	8.95	0.112	Cla97C02G047720.1	GO_BP
Cluster1	regulation of protein metabolic process	4	41	16	367	2.24	0.0903	Cla97C02G047720.1 Cla97C03G061400.1 Cla97C04G077120.1 Cla97C05G105020.1	GO_BP
Cluster1	regulation of protein modification process	1	41	4	367	2.24	0.379	Cla97C02G047720.1	GO_BP
Cluster1	regulation of protein phosphorylation	1	41	2	367	4.48	0.211	Cla97C02G047720.1	GO_BP
Cluster1	regulation of protein-containing complex assembly	1	41	3	367	2.98	0.3	Cla97C05G105020.1	GO_BP
Cluster1	regulation of proteolysis	1	41	3	367	2.98	0.3	Cla97C04G077120.1	GO_BP
Cluster1	regulation of reproductive process	1	41	3	367	2.98	0.3	Cla97C03G060990.1	GO_BP
Cluster1	regulation of response to stimulus	3	41	24	367	1.12	0.517	Cla97C01G016090.1 Cla97C03G060990.1 Cla97C07G133990.1	GO_BP
Cluster1	regulation of response to stress	1	41	14	367	0.64	0.816	Cla97C07G133990.1	GO_BP
Cluster1	regulation of RNA biosynthetic process	5	41	19	367	2.36	0.0483	Cla97C01G016090.1 Cla97C02G047720.1 Cla97C07G131070.1 Cla97C07G133990.1 Cla97C11G207050.1	GO_BP
Cluster1	regulation of RNA metabolic process	5	41	25	367	1.79	0.132	Cla97C01G016090.1 Cla97C02G047720.1 Cla97C07G131070.1 Cla97C07G133990.1 Cla97C11G207050.1	GO_BP
Cluster1	regulation of secondary shoot formation	2	41	2	367	8.95	0.0122	Cla97C01G002440.1 Cla97C07G135120.1	GO_BP
Cluster1	regulation of seed germination	1	41	6	367	1.49	0.511	Cla97C04G077120.1	GO_BP
Cluster1	regulation of seedling development	1	41	6	367	1.49	0.511	Cla97C04G077120.1	GO_BP
Cluster1	regulation of shoot system development	3	41	7	367	3.84	0.033	Cla97C01G002440.1 Cla97C03G060990.1 Cla97C07G135120.1	GO_BP
Cluster1	regulation of shoot system morphogenesis	2	41	2	367	8.95	0.0122	Cla97C01G002440.1 Cla97C07G135120.1	GO_BP
Cluster1	regulation of short-day photoperiodism, flowering	1	41	1	367	8.95	0.112	Cla97C03G060990.1	GO_BP
Cluster1	regulation of signal transduction	2	41	12	367	1.49	0.396	Cla97C01G016090.1 Cla97C07G133990.1	GO_BP
Cluster1	regulation of signaling	2	41	12	367	1.49	0.396	Cla97C01G016090.1 Cla97C07G133990.1	GO_BP
Cluster1	regulation of smooth muscle cell differentiation	1	41	1	367	8.95	0.112	Cla97C01G016090.1	GO_BP
Cluster1	regulation of smooth muscle cell proliferation	1	41	2	367	4.48	0.211	Cla97C01G016090.1	GO_BP
Cluster1	regulation of transcription by RNA polymerase II	1	41	4	367	2.24	0.379	Cla97C01G016090.1	GO_BP
Cluster1	regulation of transcription, DNA-templated	4	41	18	367	1.99	0.129	Cla97C01G016090.1 Cla97C02G047720.1 Cla97C07G131070.1 Cla97C11G207050.1	GO_BP
Cluster1	regulation of transferase activity	1	41	1	367	8.95	0.112	Cla97C02G047720.1	GO_BP
Cluster1	regulation of translation	2	41	8	367	2.24	0.221	Cla97C03G061400.1 Cla97C05G105020.1	GO_BP
Cluster1	reproduction	2	41	31	367	0.58	0.886	Cla97C03G060990.1 Cla97C11G224610.1	GO_BP
Cluster1	reproductive process	2	41	31	367	0.58	0.886	Cla97C03G060990.1 Cla97C11G224610.1	GO_BP
Cluster1	reproductive shoot system development	2	41	7	367	2.56	0.178	Cla97C03G060990.1 Cla97C11G224610.1	GO_BP
Cluster1	reproductive structure development	2	41	21	367	0.85	0.706	Cla97C03G060990.1 Cla97C11G224610.1	GO_BP
Cluster1	reproductive system development	2	41	21	367	0.85	0.706	Cla97C03G060990.1 Cla97C11G224610.1	GO_BP
Cluster1	response to abiotic stimulus	8	41	78	367	0.92	0.68	Cla97C01G016810.1 Cla97C02G044830.1 Cla97C03G060990.1 Cla97C03G067270.1 Cla97C04G077120.1 Cla97C08G151060.1 Cla97C09G167400.1 Cla97C09G177120.1	GO_BP
Cluster1	response to abscisic acid	4	41	20	367	1.79	0.173	Cla97C01G019980.1 Cla97C03G067270.1 Cla97C08G154640.1 Cla97C10G186510.1	GO_BP
Cluster1	response to acid chemical	5	41	42	367	1.07	0.518	Cla97C01G019980.1 Cla97C03G067270.1 Cla97C07G133990.1 Cla97C08G154640.1 Cla97C10G186510.1	GO_BP
Cluster1	response to alcohol	4	41	20	367	1.79	0.173	Cla97C01G019980.1 Cla97C03G067270.1 Cla97C08G154640.1 Cla97C10G186510.1	GO_BP
Cluster1	response to antibiotic	1	41	11	367	0.81	0.733	Cla97C01G019980.1	GO_BP
Cluster1	response to auxin	1	41	3	367	2.98	0.3	Cla97C08G154640.1	GO_BP
Cluster1	response to biotic stimulus	1	41	35	367	0.26	0.987	Cla97C03G067270.1	GO_BP
Cluster1	response to chemical	7	41	109	367	0.57	0.984	Cla97C01G019980.1 Cla97C03G067270.1 Cla97C06G113030.1 Cla97C07G133990.1 Cla97C07G140420.1 Cla97C08G154640.1 Cla97C10G186510.1	GO_BP
Cluster1	response to cold	2	41	16	367	1.12	0.552	Cla97C01G016810.1 Cla97C09G177120.1	GO_BP
Cluster1	response to cytokinin	2	41	20	367	0.9	0.679	Cla97C07G140420.1 Cla97C08G154640.1	GO_BP
Cluster1	response to drug	1	41	19	367	0.47	0.901	Cla97C01G019980.1	GO_BP
Cluster1	response to dsRNA	1	41	4	367	2.24	0.379	Cla97C08G154640.1	GO_BP
Cluster1	response to endogenous stimulus	6	41	54	367	0.99	0.582	Cla97C01G019980.1 Cla97C03G067270.1 Cla97C07G133990.1 Cla97C07G140420.1 Cla97C08G154640.1 Cla97C10G186510.1	GO_BP
Cluster1	response to external biotic stimulus	1	41	34	367	0.26	0.985	Cla97C03G067270.1	GO_BP
Cluster1	response to external stimulus	1	41	47	367	0.19	0.997	Cla97C03G067270.1	GO_BP
Cluster1	response to heat	1	41	18	367	0.5	0.888	Cla97C04G077120.1	GO_BP
Cluster1	response to hormone	6	41	54	367	0.99	0.582	Cla97C01G019980.1 Cla97C03G067270.1 Cla97C07G133990.1 Cla97C07G140420.1 Cla97C08G154640.1 Cla97C10G186510.1	GO_BP
Cluster1	response to inorganic substance	1	41	42	367	0.21	0.995	Cla97C03G067270.1	GO_BP
Cluster1	response to jasmonic acid	2	41	4	367	4.48	0.0632	Cla97C01G019980.1 Cla97C07G133990.1	GO_BP
Cluster1	response to karrikin	1	41	5	367	1.79	0.449	Cla97C09G167400.1	GO_BP
Cluster1	response to light stimulus	1	41	21	367	0.43	0.923	Cla97C03G060990.1	GO_BP
Cluster1	response to lipid	4	41	27	367	1.33	0.355	Cla97C01G019980.1 Cla97C03G067270.1 Cla97C08G154640.1 Cla97C10G186510.1	GO_BP
Cluster1	response to nitrogen compound	2	41	11	367	1.63	0.353	Cla97C06G113030.1 Cla97C08G154640.1	GO_BP
Cluster1	response to organic cyclic compound	2	41	9	367	1.99	0.265	Cla97C01G019980.1 Cla97C08G154640.1	GO_BP
Cluster1	response to organic substance	6	41	69	367	0.78	0.825	Cla97C01G019980.1 Cla97C03G067270.1 Cla97C07G133990.1 Cla97C07G140420.1 Cla97C08G154640.1 Cla97C10G186510.1	GO_BP
Cluster1	response to osmotic stress	3	41	26	367	1.03	0.575	Cla97C01G016810.1 Cla97C02G044830.1 Cla97C08G151060.1	GO_BP
Cluster1	response to other organism	1	41	33	367	0.27	0.983	Cla97C03G067270.1	GO_BP
Cluster1	response to oxidative stress	1	41	21	367	0.43	0.923	Cla97C09G167400.1	GO_BP
Cluster1	response to oxygen-containing compound	5	41	53	367	0.84	0.74	Cla97C01G019980.1 Cla97C03G067270.1 Cla97C07G133990.1 Cla97C08G154640.1 Cla97C10G186510.1	GO_BP
Cluster1	response to radiation	1	41	22	367	0.41	0.932	Cla97C03G060990.1	GO_BP
Cluster1	response to salicylic acid	1	41	3	367	2.98	0.3	Cla97C01G019980.1	GO_BP
Cluster1	response to salt stress	2	41	22	367	0.81	0.731	Cla97C02G044830.1 Cla97C08G151060.1	GO_BP
Cluster1	response to stimulus	14	41	181	367	0.69	0.988	Cla97C01G016810.1 Cla97C01G019980.1 Cla97C02G044830.1 Cla97C03G060990.1 Cla97C03G067270.1 Cla97C04G077120.1 Cla97C06G113030.1 Cla97C07G133990.1 Cla97C07G140420.1 Cla97C08G151060.1 Cla97C08G154640.1 Cla97C09G167400.1 Cla97C09G177120.1 Cla97C10G186510.1	GO_BP
Cluster1	response to stress	8	41	115	367	0.62	0.976	Cla97C01G016810.1 Cla97C02G044830.1 Cla97C03G067270.1 Cla97C04G077120.1 Cla97C07G133990.1 Cla97C08G151060.1 Cla97C09G167400.1 Cla97C09G177120.1	GO_BP
Cluster1	response to temperature stimulus	3	41	32	367	0.84	0.722	Cla97C01G016810.1 Cla97C04G077120.1 Cla97C09G177120.1	GO_BP
Cluster1	response to toxic substance	1	41	20	367	0.45	0.913	Cla97C06G113030.1	GO_BP
Cluster1	response to water	1	41	21	367	0.43	0.923	Cla97C03G067270.1	GO_BP
Cluster1	response to water deprivation	1	41	21	367	0.43	0.923	Cla97C03G067270.1	GO_BP
Cluster1	response to wounding	1	41	10	367	0.9	0.699	Cla97C07G133990.1	GO_BP
Cluster1	ribonucleoprotein complex assembly	7	41	14	367	4.48	0.000251	Cla97C01G002440.1 Cla97C05G105020.1 Cla97C06G110240.1 Cla97C07G135120.1 Cla97C07G142650.1 Cla97C08G151130.1 Cla97C10G203020.1	GO_BP
Cluster1	ribonucleoprotein complex biogenesis	7	41	16	367	3.92	0.000702	Cla97C01G002440.1 Cla97C05G105020.1 Cla97C06G110240.1 Cla97C07G135120.1 Cla97C07G142650.1 Cla97C08G151130.1 Cla97C10G203020.1	GO_BP
Cluster1	ribonucleoprotein complex export from nucleus	1	41	2	367	4.48	0.211	Cla97C09G170390.1	GO_BP
Cluster1	ribonucleoprotein complex localization	1	41	2	367	4.48	0.211	Cla97C09G170390.1	GO_BP
Cluster1	ribonucleoprotein complex subunit organization	7	41	14	367	4.48	0.000251	Cla97C01G002440.1 Cla97C05G105020.1 Cla97C06G110240.1 Cla97C07G135120.1 Cla97C07G142650.1 Cla97C08G151130.1 Cla97C10G203020.1	GO_BP
Cluster1	ribosomal small subunit assembly	3	41	3	367	8.95	0.0013	Cla97C01G002440.1 Cla97C07G135120.1 Cla97C08G151130.1	GO_BP
Cluster1	ribosomal small subunit biogenesis	4	41	4	367	8.95	0.000136	Cla97C01G002440.1 Cla97C07G135120.1 Cla97C07G142650.1 Cla97C08G151130.1	GO_BP
Cluster1	ribosome assembly	4	41	7	367	5.11	0.00369	Cla97C01G002440.1 Cla97C07G135120.1 Cla97C07G142650.1 Cla97C08G151130.1	GO_BP
Cluster1	ribosome biogenesis	4	41	9	367	3.98	0.0112	Cla97C01G002440.1 Cla97C07G135120.1 Cla97C07G142650.1 Cla97C08G151130.1	GO_BP
Cluster1	RNA 3'-end processing	1	41	2	367	4.48	0.211	Cla97C09G170390.1	GO_BP
Cluster1	RNA catabolic process	1	41	3	367	2.98	0.3	Cla97C05G105020.1	GO_BP
Cluster1	RNA export from nucleus	1	41	2	367	4.48	0.211	Cla97C09G170390.1	GO_BP
Cluster1	RNA interference	1	41	3	367	2.98	0.3	Cla97C08G154640.1	GO_BP
Cluster1	RNA localization	1	41	2	367	4.48	0.211	Cla97C09G170390.1	GO_BP
Cluster1	RNA metabolic process	6	41	30	367	1.79	0.102	Cla97C05G105020.1 Cla97C07G142650.1 Cla97C08G154640.1 Cla97C09G164850.1 Cla97C09G170390.1 Cla97C10G203020.1	GO_BP
Cluster1	RNA phosphodiester bond hydrolysis	2	41	4	367	4.48	0.0632	Cla97C08G154640.1 Cla97C09G164850.1	GO_BP
Cluster1	RNA processing	4	41	21	367	1.7	0.197	Cla97C07G142650.1 Cla97C08G154640.1 Cla97C09G170390.1 Cla97C10G203020.1	GO_BP
Cluster1	RNA splicing	2	41	10	367	1.79	0.309	Cla97C09G170390.1 Cla97C10G203020.1	GO_BP
Cluster1	RNA splicing, via transesterification reactions	2	41	10	367	1.79	0.309	Cla97C09G170390.1 Cla97C10G203020.1	GO_BP
Cluster1	RNA transport	1	41	2	367	4.48	0.211	Cla97C09G170390.1	GO_BP
Cluster1	RNA-dependent DNA biosynthetic process	1	41	1	367	8.95	0.112	Cla97C09G164850.1	GO_BP
Cluster1	root development	1	41	13	367	0.69	0.791	Cla97C06G113030.1	GO_BP
Cluster1	root epidermal cell differentiation	1	41	4	367	2.24	0.379	Cla97C06G113030.1	GO_BP
Cluster1	root hair cell development	1	41	3	367	2.98	0.3	Cla97C06G113030.1	GO_BP
Cluster1	root hair cell differentiation	1	41	3	367	2.98	0.3	Cla97C06G113030.1	GO_BP
Cluster1	root morphogenesis	1	41	7	367	1.28	0.567	Cla97C06G113030.1	GO_BP
Cluster1	root system development	1	41	13	367	0.69	0.791	Cla97C06G113030.1	GO_BP
Cluster1	rRNA metabolic process	1	41	3	367	2.98	0.3	Cla97C07G142650.1	GO_BP
Cluster1	rRNA processing	1	41	3	367	2.98	0.3	Cla97C07G142650.1	GO_BP
Cluster1	secondary shoot formation	2	41	3	367	5.97	0.034	Cla97C01G002440.1 Cla97C07G135120.1	GO_BP
Cluster1	seed germination	1	41	4	367	2.24	0.379	Cla97C10G186510.1	GO_BP
Cluster1	seedling development	1	41	4	367	2.24	0.379	Cla97C10G186510.1	GO_BP
Cluster1	serine family amino acid biosynthetic process	1	41	2	367	4.48	0.211	Cla97C06G113030.1	GO_BP
Cluster1	serine family amino acid metabolic process	1	41	2	367	4.48	0.211	Cla97C06G113030.1	GO_BP
Cluster1	shoot axis formation	2	41	3	367	5.97	0.034	Cla97C01G002440.1 Cla97C07G135120.1	GO_BP
Cluster1	shoot system development	5	41	21	367	2.13	0.0712	Cla97C01G002440.1 Cla97C01G019980.1 Cla97C03G060990.1 Cla97C07G135120.1 Cla97C11G224610.1	GO_BP
Cluster1	shoot system morphogenesis	2	41	6	367	2.98	0.137	Cla97C01G002440.1 Cla97C07G135120.1	GO_BP
Cluster1	short-day photoperiodism	1	41	2	367	4.48	0.211	Cla97C03G060990.1	GO_BP
Cluster1	short-day photoperiodism, flowering	1	41	2	367	4.48	0.211	Cla97C03G060990.1	GO_BP
Cluster1	signal transduction	1	41	30	367	0.3	0.976	Cla97C07G133990.1	GO_BP
Cluster1	signaling	1	41	31	367	0.29	0.979	Cla97C07G133990.1	GO_BP
Cluster1	small molecule biosynthetic process	1	41	25	367	0.36	0.954	Cla97C06G113030.1	GO_BP
Cluster1	small molecule catabolic process	1	41	6	367	1.49	0.511	Cla97C10G186510.1	GO_BP
Cluster1	small molecule metabolic process	2	41	58	367	0.31	0.995	Cla97C06G113030.1 Cla97C10G186510.1	GO_BP
Cluster1	spliceosomal complex assembly	1	41	3	367	2.98	0.3	Cla97C10G203020.1	GO_BP
Cluster1	sulfur amino acid biosynthetic process	1	41	1	367	8.95	0.112	Cla97C06G113030.1	GO_BP
Cluster1	sulfur amino acid metabolic process	1	41	1	367	8.95	0.112	Cla97C06G113030.1	GO_BP
Cluster1	sulfur compound biosynthetic process	2	41	3	367	5.97	0.034	Cla97C03G066050.1 Cla97C06G113030.1	GO_BP
Cluster1	sulfur compound metabolic process	2	41	10	367	1.79	0.309	Cla97C03G066050.1 Cla97C06G113030.1	GO_BP
Cluster1	system development	8	41	49	367	1.46	0.161	Cla97C01G002440.1 Cla97C01G016090.1 Cla97C01G019980.1 Cla97C03G060990.1 Cla97C06G113030.1 Cla97C07G135120.1 Cla97C10G203020.1 Cla97C11G224610.1	GO_BP
Cluster1	systemic acquired resistance	1	41	7	367	1.28	0.567	Cla97C03G067270.1	GO_BP
Cluster1	thiamine diphosphate biosynthetic process	1	41	2	367	4.48	0.211	Cla97C03G066050.1	GO_BP
Cluster1	thiamine diphosphate metabolic process	1	41	2	367	4.48	0.211	Cla97C03G066050.1	GO_BP
Cluster1	tissue development	4	41	17	367	2.11	0.109	Cla97C01G002440.1 Cla97C06G113030.1 Cla97C07G135120.1 Cla97C09G166270.1	GO_BP
Cluster1	translation	7	41	20	367	3.13	0.00336	Cla97C01G003740.1 Cla97C03G066150.1 Cla97C05G089290.1 Cla97C06G110240.1 Cla97C07G140420.1 Cla97C08G156880.1 Cla97C08G161350.1	GO_BP
Cluster1	translational initiation	1	41	3	367	2.98	0.3	Cla97C08G161350.1	GO_BP
Cluster1	transmembrane transport	1	41	16	367	0.56	0.856	Cla97C07G132470.1	GO_BP
Cluster1	transport	4	41	42	367	0.85	0.721	Cla97C05G087750.1 Cla97C07G132470.1 Cla97C09G170390.1 Cla97C11G224610.1	GO_BP
Cluster1	transport along microtubule	1	41	1	367	8.95	0.112	Cla97C05G087750.1	GO_BP
Cluster1	transposition	1	41	1	367	8.95	0.112	Cla97C09G164850.1	GO_BP
Cluster1	transposition, RNA-mediated	1	41	1	367	8.95	0.112	Cla97C09G164850.1	GO_BP
Cluster1	trichoblast differentiation	1	41	3	367	2.98	0.3	Cla97C06G113030.1	GO_BP
Cluster1	trichoblast maturation	1	41	3	367	2.98	0.3	Cla97C06G113030.1	GO_BP
Cluster1	tube development	1	41	3	367	2.98	0.3	Cla97C01G016090.1	GO_BP
Cluster1	tube morphogenesis	1	41	2	367	4.48	0.211	Cla97C01G016090.1	GO_BP
Cluster1	ubiquitin-dependent protein catabolic process	1	41	7	367	1.28	0.567	Cla97C10G200990.1	GO_BP
Cluster1	vesicle cargo loading	1	41	1	367	8.95	0.112	Cla97C11G224610.1	GO_BP
Cluster1	vesicle-mediated transport	1	41	7	367	1.28	0.567	Cla97C11G224610.1	GO_BP
Cluster1	water transport	1	41	3	367	2.98	0.3	Cla97C07G132470.1	GO_BP
Cluster1	xylem and phloem pattern formation	1	41	3	367	2.98	0.3	Cla97C08G154640.1	GO_BP
Cluster2	activation of immune response	1	14	3	367	8.74	0.11	Cla97C02G036720.1	GO_BP
Cluster2	activation of innate immune response	1	14	2	367	13.11	0.0749	Cla97C02G036720.1	GO_BP
Cluster2	anion transmembrane transport	1	14	3	367	8.74	0.11	Cla97C06G126030.1	GO_BP
Cluster2	anion transport	1	14	4	367	6.55	0.145	Cla97C06G126030.1	GO_BP
Cluster2	aromatic amino acid family biosynthetic process	1	14	1	367	26.21	0.0381	Cla97C02G027440.1	GO_BP
Cluster2	aromatic amino acid family metabolic process	1	14	4	367	6.55	0.145	Cla97C02G027440.1	GO_BP
Cluster2	aromatic compound biosynthetic process	1	14	16	367	1.64	0.47	Cla97C02G027440.1	GO_BP
Cluster2	biological regulation	3	14	126	367	0.62	0.912	Cla97C01G000480.1 Cla97C02G036720.1 Cla97C03G067450.1	GO_BP
Cluster2	biosynthetic process	2	14	84	367	0.62	0.87	Cla97C02G027440.1 Cla97C06G126640.1	GO_BP
Cluster2	carbohydrate catabolic process	1	14	6	367	4.37	0.209	Cla97C08G145130.1	GO_BP
Cluster2	carbohydrate derivative metabolic process	1	14	18	367	1.46	0.512	Cla97C06G126640.1	GO_BP
Cluster2	carbohydrate derivative transport	1	14	3	367	8.74	0.11	Cla97C06G126030.1	GO_BP
Cluster2	carbohydrate metabolic process	1	14	22	367	1.19	0.586	Cla97C08G145130.1	GO_BP
Cluster2	carbohydrate transmembrane transport	1	14	2	367	13.11	0.0749	Cla97C00G000440.1	GO_BP
Cluster2	carbohydrate transport	1	14	2	367	13.11	0.0749	Cla97C00G000440.1	GO_BP
Cluster2	carboxylic acid biosynthetic process	1	14	18	367	1.46	0.512	Cla97C02G027440.1	GO_BP
Cluster2	carboxylic acid metabolic process	2	14	38	367	1.38	0.436	Cla97C02G027440.1 Cla97C06G126640.1	GO_BP
Cluster2	catabolic process	1	14	47	367	0.56	0.859	Cla97C08G145130.1	GO_BP
Cluster2	cation transmembrane transport	2	14	5	367	10.49	0.0127	Cla97C00G000440.1 Cla97C06G126030.1	GO_BP
Cluster2	cation transport	2	14	6	367	8.74	0.0186	Cla97C00G000440.1 Cla97C06G126030.1	GO_BP
Cluster2	cell communication	1	14	44	367	0.6	0.838	Cla97C02G036720.1	GO_BP
Cluster2	cell death	1	14	5	367	5.24	0.178	Cla97C02G036720.1	GO_BP
Cluster2	cell wall macromolecule catabolic process	1	14	2	367	13.11	0.0749	Cla97C08G145130.1	GO_BP
Cluster2	cell wall macromolecule metabolic process	1	14	4	367	6.55	0.145	Cla97C08G145130.1	GO_BP
Cluster2	cell wall organization or biogenesis	1	14	15	367	1.75	0.448	Cla97C08G145130.1	GO_BP
Cluster2	cellular aldehyde metabolic process	1	14	3	367	8.74	0.11	Cla97C06G126640.1	GO_BP
Cluster2	cellular amino acid biosynthetic process	1	14	7	367	3.74	0.24	Cla97C02G027440.1	GO_BP
Cluster2	cellular amino acid metabolic process	1	14	12	367	2.18	0.378	Cla97C02G027440.1	GO_BP
Cluster2	cellular aromatic compound metabolic process	1	14	63	367	0.42	0.932	Cla97C02G027440.1	GO_BP
Cluster2	cellular biosynthetic process	2	14	71	367	0.74	0.791	Cla97C02G027440.1 Cla97C06G126640.1	GO_BP
Cluster2	cellular carbohydrate catabolic process	1	14	5	367	5.24	0.178	Cla97C08G145130.1	GO_BP
Cluster2	cellular carbohydrate metabolic process	1	14	14	367	1.87	0.426	Cla97C08G145130.1	GO_BP
Cluster2	cellular catabolic process	1	14	38	367	0.69	0.79	Cla97C08G145130.1	GO_BP
Cluster2	cellular component organization	1	14	83	367	0.32	0.974	Cla97C03G067450.1	GO_BP
Cluster2	cellular component organization or biogenesis	1	14	89	367	0.29	0.981	Cla97C03G067450.1	GO_BP
Cluster2	cellular lipid metabolic process	1	14	21	367	1.25	0.568	Cla97C06G126640.1	GO_BP
Cluster2	cellular macromolecule metabolic process	1	14	72	367	0.36	0.956	Cla97C08G145130.1	GO_BP
Cluster2	cellular metabolic compound salvage	1	14	3	367	8.74	0.11	Cla97C01G011440.1	GO_BP
Cluster2	cellular metabolic process	4	14	174	367	0.6	0.959	Cla97C01G011440.1 Cla97C02G027440.1 Cla97C06G126640.1 Cla97C08G145130.1	GO_BP
Cluster2	cellular polysaccharide catabolic process	1	14	5	367	5.24	0.178	Cla97C08G145130.1	GO_BP
Cluster2	cellular polysaccharide metabolic process	1	14	10	367	2.62	0.326	Cla97C08G145130.1	GO_BP
Cluster2	cellular process	6	14	257	367	0.61	0.993	Cla97C01G011440.1 Cla97C02G027440.1 Cla97C02G036720.1 Cla97C03G067450.1 Cla97C06G126640.1 Cla97C08G145130.1	GO_BP
Cluster2	cellular response to chemical stimulus	1	14	44	367	0.6	0.838	Cla97C02G036720.1	GO_BP
Cluster2	cellular response to decreased oxygen levels	1	14	3	367	8.74	0.11	Cla97C02G036720.1	GO_BP
Cluster2	cellular response to hypoxia	1	14	2	367	13.11	0.0749	Cla97C02G036720.1	GO_BP
Cluster2	cellular response to oxygen levels	1	14	3	367	8.74	0.11	Cla97C02G036720.1	GO_BP
Cluster2	cellular response to stimulus	1	14	75	367	0.35	0.962	Cla97C02G036720.1	GO_BP
Cluster2	cellular response to stress	1	14	33	367	0.79	0.739	Cla97C02G036720.1	GO_BP
Cluster2	defense response	3	14	36	367	2.18	0.148	Cla97C01G007340.1 Cla97C01G007350.1 Cla97C02G036720.1	GO_BP
Cluster2	defense response to bacterium	1	14	12	367	2.18	0.378	Cla97C02G036720.1	GO_BP
Cluster2	defense response to fungus	1	14	12	367	2.18	0.378	Cla97C02G036720.1	GO_BP
Cluster2	defense response to other organism	1	14	25	367	1.05	0.634	Cla97C02G036720.1	GO_BP
Cluster2	defense response, incompatible interaction	1	14	9	367	2.91	0.298	Cla97C02G036720.1	GO_BP
Cluster2	developmental growth	1	14	15	367	1.75	0.448	Cla97C03G067450.1	GO_BP
Cluster2	developmental process	1	14	81	367	0.32	0.972	Cla97C03G067450.1	GO_BP
Cluster2	developmental vegetative growth	1	14	2	367	13.11	0.0749	Cla97C03G067450.1	GO_BP
Cluster2	establishment of localization	2	14	44	367	1.19	0.517	Cla97C00G000440.1 Cla97C06G126030.1	GO_BP
Cluster2	glucose import	1	14	2	367	13.11	0.0749	Cla97C00G000440.1	GO_BP
Cluster2	glucose transmembrane transport	1	14	2	367	13.11	0.0749	Cla97C00G000440.1	GO_BP
Cluster2	glucosinolate transport	1	14	1	367	26.21	0.0381	Cla97C06G126030.1	GO_BP
Cluster2	glyceraldehyde-3-phosphate metabolic process	1	14	2	367	13.11	0.0749	Cla97C06G126640.1	GO_BP
Cluster2	growth	1	14	18	367	1.46	0.512	Cla97C03G067450.1	GO_BP
Cluster2	hexose transmembrane transport	1	14	2	367	13.11	0.0749	Cla97C00G000440.1	GO_BP
Cluster2	host programmed cell death induced by symbiont	1	14	2	367	13.11	0.0749	Cla97C02G036720.1	GO_BP
Cluster2	immune response	1	14	16	367	1.64	0.47	Cla97C02G036720.1	GO_BP
Cluster2	immune system process	1	14	18	367	1.46	0.512	Cla97C02G036720.1	GO_BP
Cluster2	innate immune response	1	14	15	367	1.75	0.448	Cla97C02G036720.1	GO_BP
Cluster2	inorganic anion transport	1	14	2	367	13.11	0.0749	Cla97C06G126030.1	GO_BP
Cluster2	inorganic cation transmembrane transport	2	14	3	367	17.48	0.00398	Cla97C00G000440.1 Cla97C06G126030.1	GO_BP
Cluster2	inorganic ion transmembrane transport	2	14	3	367	17.48	0.00398	Cla97C00G000440.1 Cla97C06G126030.1	GO_BP
Cluster2	ion transmembrane transport	2	14	9	367	5.83	0.0418	Cla97C00G000440.1 Cla97C06G126030.1	GO_BP
Cluster2	ion transport	2	14	11	367	4.77	0.0611	Cla97C00G000440.1 Cla97C06G126030.1	GO_BP
Cluster2	isopentenyl diphosphate biosynthetic process	1	14	2	367	13.11	0.0749	Cla97C06G126640.1	GO_BP
Cluster2	isopentenyl diphosphate metabolic process	1	14	2	367	13.11	0.0749	Cla97C06G126640.1	GO_BP
Cluster2	isoprenoid biosynthetic process	1	14	6	367	4.37	0.209	Cla97C06G126640.1	GO_BP
Cluster2	isoprenoid metabolic process	1	14	7	367	3.74	0.24	Cla97C06G126640.1	GO_BP
Cluster2	lipid biosynthetic process	1	14	14	367	1.87	0.426	Cla97C06G126640.1	GO_BP
Cluster2	lipid droplet organization	1	14	2	367	13.11	0.0749	Cla97C03G067450.1	GO_BP
Cluster2	lipid localization	1	14	2	367	13.11	0.0749	Cla97C03G067450.1	GO_BP
Cluster2	lipid metabolic process	2	14	28	367	1.87	0.29	Cla97C05G083330.1 Cla97C06G126640.1	GO_BP
Cluster2	lipid storage	1	14	1	367	26.21	0.0381	Cla97C03G067450.1	GO_BP
Cluster2	localization	3	14	50	367	1.57	0.295	Cla97C00G000440.1 Cla97C03G067450.1 Cla97C06G126030.1	GO_BP
Cluster2	macromolecule catabolic process	1	14	22	367	1.19	0.586	Cla97C08G145130.1	GO_BP
Cluster2	macromolecule localization	1	14	17	367	1.54	0.492	Cla97C03G067450.1	GO_BP
Cluster2	macromolecule metabolic process	1	14	106	367	0.25	0.992	Cla97C08G145130.1	GO_BP
Cluster2	maintenance of location	1	14	2	367	13.11	0.0749	Cla97C03G067450.1	GO_BP
Cluster2	mannan catabolic process	1	14	2	367	13.11	0.0749	Cla97C08G145130.1	GO_BP
Cluster2	mannan metabolic process	1	14	3	367	8.74	0.11	Cla97C08G145130.1	GO_BP
Cluster2	metabolic process	7	14	218	367	0.84	0.843	Cla97C01G011440.1 Cla97C02G027440.1 Cla97C02G036720.1 Cla97C05G083330.1 Cla97C06G126640.1 Cla97C08G145130.1 Cla97C09G170560.1	GO_BP
Cluster2	monocarboxylic acid metabolic process	2	14	23	367	2.28	0.216	Cla97C02G027440.1 Cla97C06G126640.1	GO_BP
Cluster2	monosaccharide transmembrane transport	1	14	2	367	13.11	0.0749	Cla97C00G000440.1	GO_BP
Cluster2	monovalent inorganic cation transport	2	14	3	367	17.48	0.00398	Cla97C00G000440.1 Cla97C06G126030.1	GO_BP
Cluster2	multi-organism process	1	14	45	367	0.58	0.845	Cla97C02G036720.1	GO_BP
Cluster2	multicellular organismal process	1	14	77	367	0.34	0.965	Cla97C06G126030.1	GO_BP
Cluster2	negative regulation of catalytic activity	1	14	7	367	3.74	0.24	Cla97C01G000480.1	GO_BP
Cluster2	negative regulation of molecular function	1	14	8	367	3.28	0.27	Cla97C01G000480.1	GO_BP
Cluster2	nitrate transport	1	14	2	367	13.11	0.0749	Cla97C06G126030.1	GO_BP
Cluster2	nitrogen compound metabolic process	1	14	126	367	0.21	0.998	Cla97C02G027440.1	GO_BP
Cluster2	nitrogen compound transport	1	14	18	367	1.46	0.512	Cla97C06G126030.1	GO_BP
Cluster2	organelle organization	1	14	50	367	0.52	0.876	Cla97C03G067450.1	GO_BP
Cluster2	organic acid biosynthetic process	1	14	18	367	1.46	0.512	Cla97C02G027440.1	GO_BP
Cluster2	organic acid metabolic process	2	14	40	367	1.31	0.464	Cla97C02G027440.1 Cla97C06G126640.1	GO_BP
Cluster2	organic anion transport	1	14	3	367	8.74	0.11	Cla97C06G126030.1	GO_BP
Cluster2	organic cyclic compound biosynthetic process	1	14	19	367	1.38	0.531	Cla97C02G027440.1	GO_BP
Cluster2	organic cyclic compound metabolic process	1	14	69	367	0.38	0.949	Cla97C02G027440.1	GO_BP
Cluster2	organic hydroxy compound metabolic process	1	14	17	367	1.54	0.492	Cla97C02G027440.1	GO_BP
Cluster2	organic substance biosynthetic process	2	14	79	367	0.66	0.843	Cla97C02G027440.1 Cla97C06G126640.1	GO_BP
Cluster2	organic substance catabolic process	1	14	44	367	0.6	0.838	Cla97C08G145130.1	GO_BP
Cluster2	organic substance metabolic process	4	14	181	367	0.58	0.97	Cla97C02G027440.1 Cla97C05G083330.1 Cla97C06G126640.1 Cla97C08G145130.1	GO_BP
Cluster2	organic substance transport	2	14	21	367	2.5	0.187	Cla97C00G000440.1 Cla97C06G126030.1	GO_BP
Cluster2	organonitrogen compound biosynthetic process	1	14	37	367	0.71	0.78	Cla97C02G027440.1	GO_BP
Cluster2	organonitrogen compound metabolic process	1	14	93	367	0.28	0.985	Cla97C02G027440.1	GO_BP
Cluster2	organophosphate biosynthetic process	1	14	7	367	3.74	0.24	Cla97C06G126640.1	GO_BP
Cluster2	organophosphate metabolic process	1	14	14	367	1.87	0.426	Cla97C06G126640.1	GO_BP
Cluster2	oxidation-reduction process	3	14	50	367	1.57	0.295	Cla97C02G036720.1 Cla97C05G083330.1 Cla97C06G126640.1	GO_BP
Cluster2	oxoacid metabolic process	2	14	40	367	1.31	0.464	Cla97C02G027440.1 Cla97C06G126640.1	GO_BP
Cluster2	phloem glucosinolate loading	1	14	1	367	26.21	0.0381	Cla97C06G126030.1	GO_BP
Cluster2	phloem nitrate loading	1	14	1	367	26.21	0.0381	Cla97C06G126030.1	GO_BP
Cluster2	phloem transport	1	14	1	367	26.21	0.0381	Cla97C06G126030.1	GO_BP
Cluster2	phosphate-containing compound metabolic process	2	14	30	367	1.75	0.32	Cla97C02G027440.1 Cla97C06G126640.1	GO_BP
Cluster2	phospholipid biosynthetic process	1	14	2	367	13.11	0.0749	Cla97C06G126640.1	GO_BP
Cluster2	phospholipid metabolic process	1	14	4	367	6.55	0.145	Cla97C06G126640.1	GO_BP
Cluster2	phosphorus metabolic process	2	14	32	367	1.64	0.349	Cla97C02G027440.1 Cla97C06G126640.1	GO_BP
Cluster2	phosphorylation	1	14	15	367	1.75	0.448	Cla97C02G027440.1	GO_BP
Cluster2	photorespiration	1	14	3	367	8.74	0.11	Cla97C01G011440.1	GO_BP
Cluster2	plant-type hypersensitive response	1	14	2	367	13.11	0.0749	Cla97C02G036720.1	GO_BP
Cluster2	polysaccharide catabolic process	1	14	5	367	5.24	0.178	Cla97C08G145130.1	GO_BP
Cluster2	polysaccharide metabolic process	1	14	11	367	2.38	0.352	Cla97C08G145130.1	GO_BP
Cluster2	positive regulation of biological process	2	14	43	367	1.22	0.504	Cla97C02G036720.1 Cla97C03G067450.1	GO_BP
Cluster2	positive regulation of defense response	1	14	3	367	8.74	0.11	Cla97C02G036720.1	GO_BP
Cluster2	positive regulation of growth	1	14	2	367	13.11	0.0749	Cla97C03G067450.1	GO_BP
Cluster2	positive regulation of immune response	1	14	4	367	6.55	0.145	Cla97C02G036720.1	GO_BP
Cluster2	positive regulation of immune system process	1	14	4	367	6.55	0.145	Cla97C02G036720.1	GO_BP
Cluster2	positive regulation of innate immune response	1	14	3	367	8.74	0.11	Cla97C02G036720.1	GO_BP
Cluster2	positive regulation of response to stimulus	2	14	12	367	4.37	0.0717	Cla97C02G036720.1 Cla97C03G067450.1	GO_BP
Cluster2	primary metabolic process	4	14	157	367	0.67	0.918	Cla97C02G027440.1 Cla97C05G083330.1 Cla97C06G126640.1 Cla97C08G145130.1	GO_BP
Cluster2	programmed cell death	1	14	4	367	6.55	0.145	Cla97C02G036720.1	GO_BP
Cluster2	proton transmembrane transport	2	14	3	367	17.48	0.00398	Cla97C00G000440.1 Cla97C06G126030.1	GO_BP
Cluster2	pyruvate metabolic process	1	14	3	367	8.74	0.11	Cla97C06G126640.1	GO_BP
Cluster2	regulation of biological process	2	14	109	367	0.48	0.953	Cla97C02G036720.1 Cla97C03G067450.1	GO_BP
Cluster2	regulation of biological quality	1	14	42	367	0.62	0.823	Cla97C03G067450.1	GO_BP
Cluster2	regulation of catalytic activity	1	14	14	367	1.87	0.426	Cla97C01G000480.1	GO_BP
Cluster2	regulation of cellular process	1	14	82	367	0.32	0.973	Cla97C02G036720.1	GO_BP
Cluster2	regulation of defense response	1	14	8	367	3.28	0.27	Cla97C02G036720.1	GO_BP
Cluster2	regulation of growth	1	14	5	367	5.24	0.178	Cla97C03G067450.1	GO_BP
Cluster2	regulation of immune response	1	14	4	367	6.55	0.145	Cla97C02G036720.1	GO_BP
Cluster2	regulation of immune system process	1	14	5	367	5.24	0.178	Cla97C02G036720.1	GO_BP
Cluster2	regulation of innate immune response	1	14	3	367	8.74	0.11	Cla97C02G036720.1	GO_BP
Cluster2	regulation of molecular function	1	14	16	367	1.64	0.47	Cla97C01G000480.1	GO_BP
Cluster2	regulation of response to stimulus	2	14	24	367	2.18	0.231	Cla97C02G036720.1 Cla97C03G067450.1	GO_BP
Cluster2	regulation of response to stress	2	14	14	367	3.74	0.0946	Cla97C02G036720.1 Cla97C03G067450.1	GO_BP
Cluster2	regulation of response to water deprivation	1	14	4	367	6.55	0.145	Cla97C03G067450.1	GO_BP
Cluster2	response to abiotic stimulus	2	14	78	367	0.67	0.837	Cla97C02G036720.1 Cla97C06G126030.1	GO_BP
Cluster2	response to bacterium	1	14	15	367	1.75	0.448	Cla97C02G036720.1	GO_BP
Cluster2	response to biotic stimulus	1	14	35	367	0.75	0.761	Cla97C02G036720.1	GO_BP
Cluster2	response to chemical	2	14	109	367	0.48	0.953	Cla97C02G036720.1 Cla97C07G134640.1	GO_BP
Cluster2	response to cytokinin	1	14	20	367	1.31	0.55	Cla97C07G134640.1	GO_BP
Cluster2	response to decreased oxygen levels	1	14	5	367	5.24	0.178	Cla97C02G036720.1	GO_BP
Cluster2	response to endogenous stimulus	1	14	54	367	0.49	0.897	Cla97C07G134640.1	GO_BP
Cluster2	response to external biotic stimulus	1	14	34	367	0.77	0.75	Cla97C02G036720.1	GO_BP
Cluster2	response to external stimulus	1	14	47	367	0.56	0.859	Cla97C02G036720.1	GO_BP
Cluster2	response to fungus	1	14	15	367	1.75	0.448	Cla97C02G036720.1	GO_BP
Cluster2	response to hormone	1	14	54	367	0.49	0.897	Cla97C07G134640.1	GO_BP
Cluster2	response to hypoxia	1	14	4	367	6.55	0.145	Cla97C02G036720.1	GO_BP
Cluster2	response to karrikin	1	14	5	367	5.24	0.178	Cla97C06G126030.1	GO_BP
Cluster2	response to organic substance	1	14	69	367	0.38	0.949	Cla97C07G134640.1	GO_BP
Cluster2	response to other organism	1	14	33	367	0.79	0.739	Cla97C02G036720.1	GO_BP
Cluster2	response to oxygen levels	1	14	5	367	5.24	0.178	Cla97C02G036720.1	GO_BP
Cluster2	response to stimulus	5	14	181	367	0.72	0.906	Cla97C01G007340.1 Cla97C01G007350.1 Cla97C02G036720.1 Cla97C06G126030.1 Cla97C07G134640.1	GO_BP
Cluster2	response to stress	3	14	115	367	0.68	0.868	Cla97C01G007340.1 Cla97C01G007350.1 Cla97C02G036720.1	GO_BP
Cluster2	secondary metabolic process	1	14	11	367	2.38	0.352	Cla97C09G170560.1	GO_BP
Cluster2	shikimate metabolic process	1	14	1	367	26.21	0.0381	Cla97C02G027440.1	GO_BP
Cluster2	signal transduction	1	14	30	367	0.87	0.704	Cla97C02G036720.1	GO_BP
Cluster2	signaling	1	14	31	367	0.85	0.716	Cla97C02G036720.1	GO_BP
Cluster2	small molecule biosynthetic process	1	14	25	367	1.05	0.634	Cla97C02G027440.1	GO_BP
Cluster2	small molecule metabolic process	2	14	58	367	0.9	0.679	Cla97C02G027440.1 Cla97C06G126640.1	GO_BP
Cluster2	sulfur compound transport	1	14	1	367	26.21	0.0381	Cla97C06G126030.1	GO_BP
Cluster2	systemic acquired resistance	1	14	7	367	3.74	0.24	Cla97C02G036720.1	GO_BP
Cluster2	terpenoid biosynthetic process	1	14	5	367	5.24	0.178	Cla97C06G126640.1	GO_BP
Cluster2	terpenoid metabolic process	1	14	6	367	4.37	0.209	Cla97C06G126640.1	GO_BP
Cluster2	transmembrane transport	2	14	16	367	3.28	0.119	Cla97C00G000440.1 Cla97C06G126030.1	GO_BP
Cluster2	transport	2	14	42	367	1.25	0.491	Cla97C00G000440.1 Cla97C06G126030.1	GO_BP
Cluster2	vascular transport	1	14	1	367	26.21	0.0381	Cla97C06G126030.1	GO_BP
Cluster3	2'-deoxyribonucleotide biosynthetic process	1	93	1	367	3.95	0.253	Cla97C08G158740.1	GO_BP
Cluster3	2'-deoxyribonucleotide metabolic process	1	93	1	367	3.95	0.253	Cla97C08G158740.1	GO_BP
Cluster3	abscisic acid-activated signaling pathway	2	93	6	367	1.32	0.475	Cla97C02G027380.1 Cla97C05G099080.1	GO_BP
Cluster3	acylglycerol biosynthetic process	1	93	1	367	3.95	0.253	Cla97C05G095320.1	GO_BP
Cluster3	acylglycerol metabolic process	1	93	1	367	3.95	0.253	Cla97C05G095320.1	GO_BP
Cluster3	adaxial/abaxial axis specification	1	93	1	367	3.95	0.253	Cla97C02G047930.1	GO_BP
Cluster3	adaxial/abaxial pattern specification	2	93	2	367	3.95	0.0637	Cla97C02G047930.1 Cla97C11G219390.1	GO_BP
Cluster3	adenine import across plasma membrane	1	93	1	367	3.95	0.253	Cla97C01G011850.1	GO_BP
Cluster3	adenine transport	1	93	1	367	3.95	0.253	Cla97C01G011850.1	GO_BP
Cluster3	ADP metabolic process	1	93	1	367	3.95	0.253	Cla97C05G099630.1	GO_BP
Cluster3	aging	1	93	8	367	0.49	0.906	Cla97C02G027380.1	GO_BP
Cluster3	alcohol metabolic process	1	93	4	367	0.99	0.691	Cla97C05G095320.1	GO_BP
Cluster3	alkene biosynthetic process	1	93	3	367	1.32	0.585	Cla97C02G027380.1	GO_BP
Cluster3	alpha-amino acid biosynthetic process	1	93	6	367	0.66	0.829	Cla97C03G054790.1	GO_BP
Cluster3	alpha-amino acid metabolic process	1	93	8	367	0.49	0.906	Cla97C03G054790.1	GO_BP
Cluster3	amide biosynthetic process	7	93	23	367	1.2	0.358	Cla97C03G054790.1 Cla97C04G075480.1 Cla97C04G078300.1 Cla97C06G123170.1 Cla97C09G180520.1 Cla97C10G196930.1 Cla97C11G219390.1	GO_BP
Cluster3	amide transport	2	93	13	367	0.61	0.883	Cla97C01G006990.1 Cla97C08G157760.1	GO_BP
Cluster3	anatomical structure arrangement	1	93	4	367	0.99	0.691	Cla97C10G186110.1	GO_BP
Cluster3	anatomical structure development	21	93	76	367	1.09	0.352	Cla97C01G003970.1 Cla97C02G026420.1 Cla97C02G027380.1 Cla97C02G038720.1 Cla97C02G047930.1 Cla97C05G086440.1 Cla97C05G099080.1 Cla97C08G150220.1 Cla97C08G155120.1 Cla97C08G157760.1 Cla97C08G157820.1 Cla97C09G182740.1 Cla97C10G186110.1 Cla97C10G189320.1 Cla97C10G195070.1 Cla97C10G195970.1 Cla97C10G203250.1 Cla97C11G219390.1 Cla97C11G219610.1 Cla97C11G224300.1 Cla97C11G225370.1	GO_BP
Cluster3	anatomical structure maturation	1	93	7	367	0.56	0.873	Cla97C02G047930.1	GO_BP
Cluster3	anatomical structure morphogenesis	5	93	24	367	0.82	0.774	Cla97C08G155120.1 Cla97C08G157820.1 Cla97C10G186110.1 Cla97C10G195970.1 Cla97C11G219390.1	GO_BP
Cluster3	androecium development	1	93	2	367	1.97	0.443	Cla97C10G203250.1	GO_BP
Cluster3	animal organ development	1	93	6	367	0.66	0.829	Cla97C02G027380.1	GO_BP
Cluster3	anion transmembrane transport	1	93	3	367	1.32	0.585	Cla97C11G225370.1	GO_BP
Cluster3	anion transport	2	93	4	367	1.97	0.267	Cla97C08G155120.1 Cla97C11G225370.1	GO_BP
Cluster3	anthocyanin-containing compound metabolic process	1	93	3	367	1.32	0.585	Cla97C11G224330.1	GO_BP
Cluster3	antibiotic metabolic process	1	93	8	367	0.49	0.906	Cla97C09G176260.1	GO_BP
Cluster3	arginine biosynthetic process	1	93	3	367	1.32	0.585	Cla97C03G054790.1	GO_BP
Cluster3	arginine metabolic process	1	93	3	367	1.32	0.585	Cla97C03G054790.1	GO_BP
Cluster3	argininosuccinate metabolic process	1	93	2	367	1.97	0.443	Cla97C03G054790.1	GO_BP
Cluster3	aromatic amino acid family metabolic process	1	93	4	367	0.99	0.691	Cla97C09G176260.1	GO_BP
Cluster3	aromatic compound biosynthetic process	6	93	16	367	1.48	0.194	Cla97C05G098670.1 Cla97C05G099630.1 Cla97C06G128140.1 Cla97C07G136830.1 Cla97C08G158740.1 Cla97C11G224330.1	GO_BP
Cluster3	aromatic compound catabolic process	2	93	10	367	0.79	0.767	Cla97C05G099630.1 Cla97C08G158740.1	GO_BP
Cluster3	ATP biosynthetic process	1	93	1	367	3.95	0.253	Cla97C05G099630.1	GO_BP
Cluster3	ATP generation from ADP	1	93	1	367	3.95	0.253	Cla97C05G099630.1	GO_BP
Cluster3	ATP metabolic process	1	93	3	367	1.32	0.585	Cla97C05G099630.1	GO_BP
Cluster3	ATP-dependent chromatin remodeling	1	93	1	367	3.95	0.253	Cla97C02G038720.1	GO_BP
Cluster3	auxin efflux	2	93	2	367	3.95	0.0637	Cla97C07G136830.1 Cla97C10G203250.1	GO_BP
Cluster3	auxin influx	1	93	1	367	3.95	0.253	Cla97C10G203250.1	GO_BP
Cluster3	auxin polar transport	2	93	3	367	2.63	0.159	Cla97C05G086440.1 Cla97C10G203250.1	GO_BP
Cluster3	auxin transport	3	93	4	367	2.96	0.0517	Cla97C05G086440.1 Cla97C07G136830.1 Cla97C10G203250.1	GO_BP
Cluster3	axis specification	1	93	1	367	3.95	0.253	Cla97C02G047930.1	GO_BP
Cluster3	benzene-containing compound metabolic process	1	93	5	367	0.79	0.77	Cla97C09G176260.1	GO_BP
Cluster3	benzoate metabolic process	1	93	2	367	1.97	0.443	Cla97C09G176260.1	GO_BP
Cluster3	biological regulation	29	93	126	367	0.91	0.806	Cla97C01G006990.1 Cla97C02G026420.1 Cla97C02G027380.1 Cla97C02G046720.1 Cla97C02G048350.1 Cla97C03G065030.1 Cla97C03G065700.1 Cla97C03G066980.1 Cla97C04G068660.1 Cla97C05G086440.1 Cla97C05G096590.1 Cla97C05G098670.1 Cla97C05G099080.1 Cla97C05G099630.1 Cla97C05G108810.1 Cla97C07G136830.1 Cla97C08G148550.1 Cla97C08G155120.1 Cla97C08G157760.1 Cla97C09G176260.1 Cla97C10G186110.1 Cla97C10G186830.1 Cla…	GO_BP
Cluster3	biosynthetic process	24	93	84	367	1.13	0.261	Cla97C02G026420.1 Cla97C02G027380.1 Cla97C02G038720.1 Cla97C03G054790.1 Cla97C04G075480.1 Cla97C04G078300.1 Cla97C05G095320.1 Cla97C05G098670.1 Cla97C05G099630.1 Cla97C05G100850.1 Cla97C06G110860.1 Cla97C06G117670.1 Cla97C06G122010.1 Cla97C06G123170.1 Cla97C06G128140.1 Cla97C07G136830.1 Cla97C08G158740.1 Cla97C09G163650.1 Cla97C09G180520.1 Cla97C10G195070.1 Cla97C10G196930.1 Cla97C11G219390.1 Cla…	GO_BP
Cluster3	blastocyst development	1	93	1	367	3.95	0.253	Cla97C02G038720.1	GO_BP
Cluster3	blue light signaling pathway	1	93	1	367	3.95	0.253	Cla97C02G046720.1	GO_BP
Cluster3	carbohydrate biosynthetic process	3	93	9	367	1.32	0.409	Cla97C06G117670.1 Cla97C06G122010.1 Cla97C09G163650.1	GO_BP
Cluster3	carbohydrate catabolic process	2	93	6	367	1.32	0.475	Cla97C05G099630.1 Cla97C08G150220.1	GO_BP
Cluster3	carbohydrate derivative biosynthetic process	3	93	8	367	1.48	0.329	Cla97C05G099630.1 Cla97C07G136830.1 Cla97C08G158740.1	GO_BP
Cluster3	carbohydrate derivative catabolic process	1	93	4	367	0.99	0.691	Cla97C08G158740.1	GO_BP
Cluster3	carbohydrate derivative metabolic process	3	93	18	367	0.66	0.878	Cla97C05G099630.1 Cla97C07G136830.1 Cla97C08G158740.1	GO_BP
Cluster3	carbohydrate derivative transport	1	93	3	367	1.32	0.585	Cla97C11G225370.1	GO_BP
Cluster3	carbohydrate homeostasis	1	93	1	367	3.95	0.253	Cla97C05G099630.1	GO_BP
Cluster3	carbohydrate metabolic process	5	93	22	367	0.9	0.697	Cla97C05G099630.1 Cla97C06G117670.1 Cla97C06G122010.1 Cla97C08G150220.1 Cla97C09G163650.1	GO_BP
Cluster3	carbohydrate phosphorylation	1	93	2	367	1.97	0.443	Cla97C05G099630.1	GO_BP
Cluster3	carbohydrate transmembrane transport	1	93	2	367	1.97	0.443	Cla97C06G115060.1	GO_BP
Cluster3	carbohydrate transport	1	93	2	367	1.97	0.443	Cla97C06G115060.1	GO_BP
Cluster3	carboxylic acid biosynthetic process	4	93	18	367	0.88	0.712	Cla97C03G054790.1 Cla97C05G099630.1 Cla97C06G117670.1 Cla97C06G122010.1	GO_BP
Cluster3	carboxylic acid metabolic process	5	93	38	367	0.52	0.984	Cla97C03G054790.1 Cla97C05G099630.1 Cla97C06G117670.1 Cla97C06G122010.1 Cla97C09G176260.1	GO_BP
Cluster3	catabolic process	5	93	47	367	0.42	0.998	Cla97C03G053840.1 Cla97C05G099630.1 Cla97C05G108580.1 Cla97C08G150220.1 Cla97C08G158740.1	GO_BP
Cluster3	cation transmembrane transport	2	93	5	367	1.58	0.374	Cla97C01G011850.1 Cla97C06G115060.1	GO_BP
Cluster3	cation transport	2	93	6	367	1.32	0.475	Cla97C01G011850.1 Cla97C06G115060.1	GO_BP
Cluster3	cell communication	9	93	44	367	0.81	0.836	Cla97C01G001440.1 Cla97C02G027380.1 Cla97C02G046720.1 Cla97C03G066980.1 Cla97C05G099080.1 Cla97C05G099770.1 Cla97C08G148550.1 Cla97C08G155120.1 Cla97C10G197900.1	GO_BP
Cluster3	cell cycle	6	93	13	367	1.82	0.0811	Cla97C02G038720.1 Cla97C05G098670.1 Cla97C09G178730.1 Cla97C10G186110.1 Cla97C10G189320.1 Cla97C11G225370.1	GO_BP
Cluster3	cell cycle DNA replication	1	93	1	367	3.95	0.253	Cla97C05G098670.1	GO_BP
Cluster3	cell cycle G1/S phase transition	1	93	1	367	3.95	0.253	Cla97C02G038720.1	GO_BP
Cluster3	cell cycle phase transition	1	93	2	367	1.97	0.443	Cla97C02G038720.1	GO_BP
Cluster3	cell cycle process	6	93	13	367	1.82	0.0811	Cla97C02G038720.1 Cla97C05G098670.1 Cla97C09G178730.1 Cla97C10G186110.1 Cla97C10G189320.1 Cla97C11G225370.1	GO_BP
Cluster3	cell death	1	93	5	367	0.79	0.77	Cla97C02G027380.1	GO_BP
Cluster3	cell differentiation	4	93	19	367	0.83	0.755	Cla97C02G027380.1 Cla97C05G086440.1 Cla97C07G136830.1 Cla97C11G208080.1	GO_BP
Cluster3	cell division	2	93	5	367	1.58	0.374	Cla97C10G189320.1 Cla97C11G225370.1	GO_BP
Cluster3	cell growth	4	93	12	367	1.32	0.361	Cla97C06G113740.1 Cla97C06G125050.1 Cla97C08G157820.1 Cla97C10G195970.1	GO_BP
Cluster3	cell migration	2	93	2	367	3.95	0.0637	Cla97C05G108810.1 Cla97C10G193060.1	GO_BP
Cluster3	cell morphogenesis	2	93	10	367	0.79	0.767	Cla97C08G157820.1 Cla97C10G195970.1	GO_BP
Cluster3	cell motility	2	93	2	367	3.95	0.0637	Cla97C05G108810.1 Cla97C10G193060.1	GO_BP
Cluster3	cell population proliferation	4	93	4	367	3.95	0.00393	Cla97C02G038720.1 Cla97C10G189320.1 Cla97C11G208080.1 Cla97C11G219390.1	GO_BP
Cluster3	cell redox homeostasis	1	93	3	367	1.32	0.585	Cla97C10G197900.1	GO_BP
Cluster3	cell wall assembly	1	93	1	367	3.95	0.253	Cla97C06G125050.1	GO_BP
Cluster3	cell wall biogenesis	3	93	6	367	1.97	0.173	Cla97C06G125050.1 Cla97C09G163650.1 Cla97C11G225370.1	GO_BP
Cluster3	cell wall macromolecule biosynthetic process	1	93	1	367	3.95	0.253	Cla97C09G163650.1	GO_BP
Cluster3	cell wall macromolecule catabolic process	1	93	2	367	1.97	0.443	Cla97C08G150220.1	GO_BP
Cluster3	cell wall macromolecule metabolic process	2	93	4	367	1.97	0.267	Cla97C08G150220.1 Cla97C09G163650.1	GO_BP
Cluster3	cell wall modification	1	93	2	367	1.97	0.443	Cla97C06G113740.1	GO_BP
Cluster3	cell wall organization	5	93	9	367	2.19	0.0494	Cla97C06G113740.1 Cla97C06G125050.1 Cla97C09G163650.1 Cla97C09G177290.1 Cla97C10G203740.1	GO_BP
Cluster3	cell wall organization or biogenesis	7	93	15	367	1.84	0.0566	Cla97C06G113740.1 Cla97C06G125050.1 Cla97C08G150220.1 Cla97C09G163650.1 Cla97C09G177290.1 Cla97C10G203740.1 Cla97C11G225370.1	GO_BP
Cluster3	cell wall pectin biosynthetic process	1	93	1	367	3.95	0.253	Cla97C09G163650.1	GO_BP
Cluster3	cell wall pectin metabolic process	1	93	1	367	3.95	0.253	Cla97C09G163650.1	GO_BP
Cluster3	cell wall polysaccharide biosynthetic process	1	93	1	367	3.95	0.253	Cla97C09G163650.1	GO_BP
Cluster3	cell wall polysaccharide metabolic process	1	93	2	367	1.97	0.443	Cla97C09G163650.1	GO_BP
Cluster3	cellular alkene metabolic process	1	93	3	367	1.32	0.585	Cla97C02G027380.1	GO_BP
Cluster3	cellular amide metabolic process	8	93	27	367	1.17	0.37	Cla97C03G054790.1 Cla97C04G075480.1 Cla97C04G078300.1 Cla97C05G108580.1 Cla97C06G123170.1 Cla97C09G180520.1 Cla97C10G196930.1 Cla97C11G219390.1	GO_BP
Cluster3	cellular amino acid biosynthetic process	1	93	7	367	0.56	0.873	Cla97C03G054790.1	GO_BP
Cluster3	cellular amino acid metabolic process	2	93	12	367	0.66	0.852	Cla97C03G054790.1 Cla97C09G176260.1	GO_BP
Cluster3	cellular aromatic compound metabolic process	22	93	63	367	1.38	0.0416	Cla97C01G006990.1 Cla97C02G026420.1 Cla97C02G027380.1 Cla97C02G038720.1 Cla97C02G048350.1 Cla97C03G065700.1 Cla97C04G078300.1 Cla97C04G079340.1 Cla97C05G096140.1 Cla97C05G098670.1 Cla97C05G099630.1 Cla97C05G108810.1 Cla97C06G123170.1 Cla97C06G128140.1 Cla97C07G136830.1 Cla97C08G155550.1 Cla97C08G158740.1 Cla97C09G176260.1 Cla97C09G178730.1 Cla97C10G193060.1 Cla97C11G208080.1 Cla97C11G224330.1	GO_BP
Cluster3	cellular biosynthetic process	20	93	71	367	1.11	0.319	Cla97C02G027380.1 Cla97C02G038720.1 Cla97C03G054790.1 Cla97C04G075480.1 Cla97C04G078300.1 Cla97C05G095320.1 Cla97C05G098670.1 Cla97C05G099630.1 Cla97C06G117670.1 Cla97C06G122010.1 Cla97C06G123170.1 Cla97C06G128140.1 Cla97C07G136830.1 Cla97C08G158740.1 Cla97C09G163650.1 Cla97C09G180520.1 Cla97C10G196930.1 Cla97C11G219390.1 Cla97C11G224330.1 Cla97C11G225370.1	GO_BP
Cluster3	cellular carbohydrate biosynthetic process	1	93	5	367	0.79	0.77	Cla97C09G163650.1	GO_BP
Cluster3	cellular carbohydrate catabolic process	1	93	5	367	0.79	0.77	Cla97C08G150220.1	GO_BP
Cluster3	cellular carbohydrate metabolic process	3	93	14	367	0.85	0.734	Cla97C05G099630.1 Cla97C08G150220.1 Cla97C09G163650.1	GO_BP
Cluster3	cellular catabolic process	5	93	38	367	0.52	0.984	Cla97C03G053840.1 Cla97C05G099630.1 Cla97C05G108580.1 Cla97C08G150220.1 Cla97C08G158740.1	GO_BP
Cluster3	cellular chemical homeostasis	1	93	5	367	0.79	0.77	Cla97C05G099630.1	GO_BP
Cluster3	cellular component assembly	5	93	36	367	0.55	0.975	Cla97C02G038720.1 Cla97C06G125050.1 Cla97C07G132480.1 Cla97C11G208080.1 Cla97C11G219390.1	GO_BP
Cluster3	cellular component biogenesis	9	93	43	367	0.83	0.813	Cla97C02G038720.1 Cla97C04G078300.1 Cla97C06G123170.1 Cla97C06G125050.1 Cla97C07G132480.1 Cla97C09G163650.1 Cla97C11G208080.1 Cla97C11G219390.1 Cla97C11G225370.1	GO_BP
Cluster3	cellular component morphogenesis	2	93	10	367	0.79	0.767	Cla97C08G157820.1 Cla97C10G195970.1	GO_BP
Cluster3	cellular component organization	21	93	83	367	1	0.556	Cla97C01G019770.1 Cla97C02G038720.1 Cla97C02G046720.1 Cla97C02G047930.1 Cla97C05G095350.1 Cla97C05G108810.1 Cla97C06G113740.1 Cla97C06G125050.1 Cla97C07G132480.1 Cla97C08G157820.1 Cla97C09G163650.1 Cla97C09G177290.1 Cla97C09G178730.1 Cla97C10G189320.1 Cla97C10G193060.1 Cla97C10G195970.1 Cla97C10G203250.1 Cla97C10G203740.1 Cla97C11G208080.1 Cla97C11G219390.1 Cla97C11G219610.1	GO_BP
Cluster3	cellular component organization or biogenesis	24	93	89	367	1.06	0.391	Cla97C01G019770.1 Cla97C02G038720.1 Cla97C02G046720.1 Cla97C02G047930.1 Cla97C04G078300.1 Cla97C05G095350.1 Cla97C05G108810.1 Cla97C06G113740.1 Cla97C06G123170.1 Cla97C06G125050.1 Cla97C07G132480.1 Cla97C08G157820.1 Cla97C09G163650.1 Cla97C09G177290.1 Cla97C09G178730.1 Cla97C10G189320.1 Cla97C10G193060.1 Cla97C10G195970.1 Cla97C10G203250.1 Cla97C10G203740.1 Cla97C11G208080.1 Cla97C11G219390.1 Cla…	GO_BP
Cluster3	cellular detoxification	1	93	6	367	0.66	0.829	Cla97C09G177290.1	GO_BP
Cluster3	cellular developmental process	7	93	24	367	1.15	0.407	Cla97C02G027380.1 Cla97C05G086440.1 Cla97C07G136830.1 Cla97C08G157820.1 Cla97C10G186110.1 Cla97C10G195970.1 Cla97C11G208080.1	GO_BP
Cluster3	cellular glucose homeostasis	1	93	1	367	3.95	0.253	Cla97C05G099630.1	GO_BP
Cluster3	cellular heat acclimation	1	93	2	367	1.97	0.443	Cla97C09G171250.1	GO_BP
Cluster3	cellular homeostasis	2	93	8	367	0.99	0.644	Cla97C05G099630.1 Cla97C10G197900.1	GO_BP
Cluster3	cellular lipid metabolic process	1	93	21	367	0.19	0.998	Cla97C05G095320.1	GO_BP
Cluster3	cellular localization	4	93	20	367	0.79	0.792	Cla97C01G006990.1 Cla97C02G046720.1 Cla97C05G086590.1 Cla97C11G219390.1	GO_BP
Cluster3	cellular macromolecule biosynthetic process	9	93	30	367	1.18	0.338	Cla97C02G038720.1 Cla97C04G075480.1 Cla97C04G078300.1 Cla97C05G098670.1 Cla97C06G123170.1 Cla97C09G163650.1 Cla97C09G180520.1 Cla97C10G196930.1 Cla97C11G219390.1	GO_BP
Cluster3	cellular macromolecule catabolic process	1	93	13	367	0.3	0.979	Cla97C03G053840.1	GO_BP
Cluster3	cellular macromolecule localization	1	93	13	367	0.3	0.979	Cla97C01G006990.1	GO_BP
Cluster3	cellular macromolecule metabolic process	20	93	72	367	1.1	0.348	Cla97C02G038720.1 Cla97C02G046720.1 Cla97C02G047930.1 Cla97C03G053840.1 Cla97C03G065700.1 Cla97C03G066980.1 Cla97C04G075480.1 Cla97C04G078300.1 Cla97C04G079340.1 Cla97C05G098670.1 Cla97C06G123170.1 Cla97C08G150220.1 Cla97C08G158740.1 Cla97C09G163650.1 Cla97C09G171250.1 Cla97C09G178730.1 Cla97C09G180520.1 Cla97C10G196930.1 Cla97C11G208080.1 Cla97C11G219390.1	GO_BP
Cluster3	cellular metabolic process	41	93	174	367	0.93	0.806	Cla97C01G006990.1 Cla97C02G026420.1 Cla97C02G027380.1 Cla97C02G038720.1 Cla97C02G046720.1 Cla97C02G047930.1 Cla97C02G048350.1 Cla97C03G053840.1 Cla97C03G054790.1 Cla97C03G065700.1 Cla97C03G066980.1 Cla97C04G075480.1 Cla97C04G078300.1 Cla97C04G079340.1 Cla97C05G085860.1 Cla97C05G095320.1 Cla97C05G096140.1 Cla97C05G098670.1 Cla97C05G099630.1 Cla97C05G099770.1 Cla97C05G108580.1 Cla97C05G108810.1 Cla…	GO_BP
Cluster3	cellular modified amino acid catabolic process	1	93	1	367	3.95	0.253	Cla97C05G108580.1	GO_BP
Cluster3	cellular modified amino acid metabolic process	2	93	5	367	1.58	0.374	Cla97C03G054790.1 Cla97C05G108580.1	GO_BP
Cluster3	cellular nitrogen compound biosynthetic process	13	93	35	367	1.47	0.0724	Cla97C03G054790.1 Cla97C04G075480.1 Cla97C04G078300.1 Cla97C05G098670.1 Cla97C05G099630.1 Cla97C06G123170.1 Cla97C06G128140.1 Cla97C07G136830.1 Cla97C08G158740.1 Cla97C09G180520.1 Cla97C10G196930.1 Cla97C11G219390.1 Cla97C11G224330.1	GO_BP
Cluster3	cellular nitrogen compound catabolic process	2	93	8	367	0.99	0.644	Cla97C05G099630.1 Cla97C08G158740.1	GO_BP
Cluster3	cellular nitrogen compound metabolic process	27	93	78	367	1.37	0.026	Cla97C01G006990.1 Cla97C02G026420.1 Cla97C02G027380.1 Cla97C02G038720.1 Cla97C02G048350.1 Cla97C03G054790.1 Cla97C03G065700.1 Cla97C04G075480.1 Cla97C04G078300.1 Cla97C04G079340.1 Cla97C05G096140.1 Cla97C05G098670.1 Cla97C05G099630.1 Cla97C05G108580.1 Cla97C05G108810.1 Cla97C06G123170.1 Cla97C06G128140.1 Cla97C07G136830.1 Cla97C08G155550.1 Cla97C08G158740.1 Cla97C09G178730.1 Cla97C09G180520.1 Cla…	GO_BP
Cluster3	cellular oxidant detoxification	1	93	6	367	0.66	0.829	Cla97C09G177290.1	GO_BP
Cluster3	cellular polysaccharide biosynthetic process	1	93	5	367	0.79	0.77	Cla97C09G163650.1	GO_BP
Cluster3	cellular polysaccharide catabolic process	1	93	5	367	0.79	0.77	Cla97C08G150220.1	GO_BP
Cluster3	cellular polysaccharide metabolic process	2	93	10	367	0.79	0.767	Cla97C08G150220.1 Cla97C09G163650.1	GO_BP
Cluster3	cellular process	64	93	257	367	0.98	0.667	Cla97C01G001440.1 Cla97C01G003970.1 Cla97C01G006990.1 Cla97C01G019770.1 Cla97C02G026420.1 Cla97C02G027380.1 Cla97C02G038720.1 Cla97C02G046720.1 Cla97C02G047930.1 Cla97C02G048350.1 Cla97C03G053140.1 Cla97C03G053840.1 Cla97C03G054790.1 Cla97C03G065700.1 Cla97C03G066980.1 Cla97C04G075480.1 Cla97C04G078300.1 Cla97C04G079340.1 Cla97C05G085860.1 Cla97C05G086440.1 Cla97C05G095320.1 Cla97C05G095350.1 Cla…	GO_BP
Cluster3	cellular protein catabolic process	1	93	10	367	0.39	0.948	Cla97C03G053840.1	GO_BP
Cluster3	cellular protein localization	1	93	12	367	0.33	0.972	Cla97C01G006990.1	GO_BP
Cluster3	cellular protein metabolic process	12	93	50	367	0.95	0.652	Cla97C02G046720.1 Cla97C02G047930.1 Cla97C03G053840.1 Cla97C03G065700.1 Cla97C03G066980.1 Cla97C04G075480.1 Cla97C04G078300.1 Cla97C06G123170.1 Cla97C09G171250.1 Cla97C09G180520.1 Cla97C10G196930.1 Cla97C11G219390.1	GO_BP
Cluster3	cellular protein modification process	5	93	24	367	0.82	0.774	Cla97C02G046720.1 Cla97C02G047930.1 Cla97C03G065700.1 Cla97C03G066980.1 Cla97C09G171250.1	GO_BP
Cluster3	cellular protein-containing complex assembly	3	93	21	367	0.56	0.936	Cla97C02G038720.1 Cla97C11G208080.1 Cla97C11G219390.1	GO_BP
Cluster3	cellular response to abiotic stimulus	1	93	4	367	0.99	0.691	Cla97C02G046720.1	GO_BP
Cluster3	cellular response to abscisic acid stimulus	2	93	8	367	0.99	0.644	Cla97C02G027380.1 Cla97C05G099080.1	GO_BP
Cluster3	cellular response to acid chemical	4	93	19	367	0.83	0.755	Cla97C01G003970.1 Cla97C02G027380.1 Cla97C05G099080.1 Cla97C10G197900.1	GO_BP
Cluster3	cellular response to alcohol	2	93	8	367	0.99	0.644	Cla97C02G027380.1 Cla97C05G099080.1	GO_BP
Cluster3	cellular response to blue light	1	93	1	367	3.95	0.253	Cla97C02G046720.1	GO_BP
Cluster3	cellular response to chemical stimulus	12	93	44	367	1.08	0.44	Cla97C01G003970.1 Cla97C01G006990.1 Cla97C02G026420.1 Cla97C02G027380.1 Cla97C02G048350.1 Cla97C03G065700.1 Cla97C03G066980.1 Cla97C05G099080.1 Cla97C08G148550.1 Cla97C09G177250.1 Cla97C09G177290.1 Cla97C10G197900.1	GO_BP
Cluster3	cellular response to cold	1	93	1	367	3.95	0.253	Cla97C09G177250.1	GO_BP
Cluster3	cellular response to cytokine stimulus	1	93	2	367	1.97	0.443	Cla97C02G048350.1	GO_BP
Cluster3	cellular response to cytokinin stimulus	2	93	2	367	3.95	0.0637	Cla97C03G066980.1 Cla97C08G148550.1	GO_BP
Cluster3	cellular response to DNA damage stimulus	4	93	8	367	1.97	0.116	Cla97C04G079340.1 Cla97C05G098670.1 Cla97C08G158740.1 Cla97C11G208080.1	GO_BP
Cluster3	cellular response to dsRNA	3	93	4	367	2.96	0.0517	Cla97C01G006990.1 Cla97C02G026420.1 Cla97C03G065700.1	GO_BP
Cluster3	cellular response to endogenous stimulus	6	93	19	367	1.25	0.343	Cla97C01G003970.1 Cla97C02G027380.1 Cla97C03G066980.1 Cla97C05G099080.1 Cla97C08G148550.1 Cla97C10G197900.1	GO_BP
Cluster3	cellular response to environmental stimulus	1	93	4	367	0.99	0.691	Cla97C02G046720.1	GO_BP
Cluster3	cellular response to external stimulus	1	93	10	367	0.39	0.948	Cla97C05G099770.1	GO_BP
Cluster3	cellular response to extracellular stimulus	1	93	10	367	0.39	0.948	Cla97C05G099770.1	GO_BP
Cluster3	cellular response to gibberellin stimulus	2	93	6	367	1.32	0.475	Cla97C01G003970.1 Cla97C10G197900.1	GO_BP
Cluster3	cellular response to heat	2	93	5	367	1.58	0.374	Cla97C09G171250.1 Cla97C09G177250.1	GO_BP
Cluster3	cellular response to hormone stimulus	6	93	19	367	1.25	0.343	Cla97C01G003970.1 Cla97C02G027380.1 Cla97C03G066980.1 Cla97C05G099080.1 Cla97C08G148550.1 Cla97C10G197900.1	GO_BP
Cluster3	cellular response to interferon-gamma	1	93	1	367	3.95	0.253	Cla97C02G048350.1	GO_BP
Cluster3	cellular response to light stimulus	1	93	2	367	1.97	0.443	Cla97C02G046720.1	GO_BP
Cluster3	cellular response to lipid	4	93	14	367	1.13	0.492	Cla97C01G003970.1 Cla97C02G027380.1 Cla97C05G099080.1 Cla97C10G197900.1	GO_BP
Cluster3	cellular response to nitrogen compound	3	93	5	367	2.37	0.106	Cla97C01G006990.1 Cla97C02G026420.1 Cla97C03G065700.1	GO_BP
Cluster3	cellular response to nutrient levels	1	93	7	367	0.56	0.873	Cla97C05G099770.1	GO_BP
Cluster3	cellular response to organic cyclic compound	3	93	5	367	2.37	0.106	Cla97C01G006990.1 Cla97C02G026420.1 Cla97C03G065700.1	GO_BP
Cluster3	cellular response to organic substance	11	93	30	367	1.45	0.105	Cla97C01G003970.1 Cla97C01G006990.1 Cla97C02G026420.1 Cla97C02G027380.1 Cla97C02G048350.1 Cla97C03G065700.1 Cla97C03G066980.1 Cla97C05G099080.1 Cla97C08G148550.1 Cla97C09G177250.1 Cla97C10G197900.1	GO_BP
Cluster3	cellular response to oxygen-containing compound	4	93	19	367	0.83	0.755	Cla97C01G003970.1 Cla97C02G027380.1 Cla97C05G099080.1 Cla97C10G197900.1	GO_BP
Cluster3	cellular response to radiation	1	93	2	367	1.97	0.443	Cla97C02G046720.1	GO_BP
Cluster3	cellular response to starvation	1	93	6	367	0.66	0.829	Cla97C05G099770.1	GO_BP
Cluster3	cellular response to stimulus	22	93	75	367	1.16	0.227	Cla97C01G003970.1 Cla97C01G006990.1 Cla97C02G026420.1 Cla97C02G027380.1 Cla97C02G046720.1 Cla97C02G048350.1 Cla97C03G053140.1 Cla97C03G065700.1 Cla97C03G066980.1 Cla97C04G079340.1 Cla97C05G098670.1 Cla97C05G099080.1 Cla97C05G099770.1 Cla97C08G148550.1 Cla97C08G155120.1 Cla97C08G157760.1 Cla97C08G158740.1 Cla97C09G171250.1 Cla97C09G177250.1 Cla97C09G177290.1 Cla97C10G197900.1 Cla97C11G208080.1	GO_BP
Cluster3	cellular response to stress	9	93	33	367	1.08	0.466	Cla97C03G053140.1 Cla97C04G079340.1 Cla97C05G098670.1 Cla97C05G099770.1 Cla97C08G157760.1 Cla97C08G158740.1 Cla97C09G171250.1 Cla97C09G177250.1 Cla97C11G208080.1	GO_BP
Cluster3	cellular response to sulfate starvation	1	93	1	367	3.95	0.253	Cla97C05G099770.1	GO_BP
Cluster3	cellular response to toxic substance	1	93	8	367	0.49	0.906	Cla97C09G177290.1	GO_BP
Cluster3	cellular response to unfolded protein	1	93	2	367	1.97	0.443	Cla97C09G177250.1	GO_BP
Cluster3	cellular response to virus	1	93	1	367	3.95	0.253	Cla97C02G026420.1	GO_BP
Cluster3	cellulose microfibril organization	1	93	1	367	3.95	0.253	Cla97C06G125050.1	GO_BP
Cluster3	chaperone-mediated protein folding	1	93	3	367	1.32	0.585	Cla97C09G171250.1	GO_BP
Cluster3	chemical homeostasis	1	93	10	367	0.39	0.948	Cla97C05G099630.1	GO_BP
Cluster3	chlorophyll biosynthetic process	2	93	2	367	3.95	0.0637	Cla97C06G128140.1 Cla97C11G224330.1	GO_BP
Cluster3	chlorophyll metabolic process	2	93	2	367	3.95	0.0637	Cla97C06G128140.1 Cla97C11G224330.1	GO_BP
Cluster3	chloroplast accumulation movement	1	93	1	367	3.95	0.253	Cla97C02G046720.1	GO_BP
Cluster3	chloroplast avoidance movement	1	93	1	367	3.95	0.253	Cla97C02G046720.1	GO_BP
Cluster3	chloroplast localization	1	93	1	367	3.95	0.253	Cla97C02G046720.1	GO_BP
Cluster3	chloroplast organization	2	93	5	367	1.58	0.374	Cla97C02G046720.1 Cla97C05G095350.1	GO_BP
Cluster3	chloroplast relocation	1	93	1	367	3.95	0.253	Cla97C02G046720.1	GO_BP
Cluster3	chordate embryonic development	1	93	1	367	3.95	0.253	Cla97C02G038720.1	GO_BP
Cluster3	chromatin assembly	1	93	1	367	3.95	0.253	Cla97C02G038720.1	GO_BP
Cluster3	chromatin assembly or disassembly	1	93	1	367	3.95	0.253	Cla97C02G038720.1	GO_BP
Cluster3	chromatin organization	2	93	3	367	2.63	0.159	Cla97C02G038720.1 Cla97C02G047930.1	GO_BP
Cluster3	chromatin remodeling	1	93	1	367	3.95	0.253	Cla97C02G038720.1	GO_BP
Cluster3	chromosome organization	2	93	4	367	1.97	0.267	Cla97C02G038720.1 Cla97C02G047930.1	GO_BP
Cluster3	circadian rhythm	2	93	3	367	2.63	0.159	Cla97C02G046720.1 Cla97C08G148550.1	GO_BP
Cluster3	cleavage involved in rRNA processing	1	93	1	367	3.95	0.253	Cla97C04G078300.1	GO_BP
Cluster3	coenzyme biosynthetic process	1	93	4	367	0.99	0.691	Cla97C05G099630.1	GO_BP
Cluster3	coenzyme metabolic process	1	93	7	367	0.56	0.873	Cla97C05G099630.1	GO_BP
Cluster3	cofactor biosynthetic process	3	93	6	367	1.97	0.173	Cla97C05G099630.1 Cla97C06G128140.1 Cla97C11G224330.1	GO_BP
Cluster3	cofactor catabolic process	1	93	1	367	3.95	0.253	Cla97C05G108580.1	GO_BP
Cluster3	cofactor metabolic process	4	93	13	367	1.21	0.427	Cla97C05G099630.1 Cla97C05G108580.1 Cla97C06G128140.1 Cla97C11G224330.1	GO_BP
Cluster3	cortical cytoskeleton organization	2	93	2	367	3.95	0.0637	Cla97C10G189320.1 Cla97C10G203740.1	GO_BP
Cluster3	cortical microtubule organization	2	93	2	367	3.95	0.0637	Cla97C10G189320.1 Cla97C10G203740.1	GO_BP
Cluster3	covalent chromatin modification	1	93	2	367	1.97	0.443	Cla97C02G047930.1	GO_BP
Cluster3	CRD-mediated mRNA stabilization	1	93	1	367	3.95	0.253	Cla97C02G048350.1	GO_BP
Cluster3	cytokinesis	2	93	5	367	1.58	0.374	Cla97C10G189320.1 Cla97C11G225370.1	GO_BP
Cluster3	cytokinesis by cell plate formation	1	93	2	367	1.97	0.443	Cla97C10G189320.1	GO_BP
Cluster3	cytokinetic process	1	93	2	367	1.97	0.443	Cla97C10G189320.1	GO_BP
Cluster3	cytokinin-activated signaling pathway	2	93	2	367	3.95	0.0637	Cla97C03G066980.1 Cla97C08G148550.1	GO_BP
Cluster3	cytoplasmic microtubule organization	2	93	2	367	3.95	0.0637	Cla97C10G189320.1 Cla97C10G203740.1	GO_BP
Cluster3	cytoplasmic translation	2	93	7	367	1.13	0.565	Cla97C04G075480.1 Cla97C06G123170.1	GO_BP
Cluster3	cytoskeleton organization	5	93	11	367	1.79	0.117	Cla97C05G108810.1 Cla97C08G157820.1 Cla97C10G189320.1 Cla97C10G193060.1 Cla97C10G203740.1	GO_BP
Cluster3	cytoskeleton-dependent cytokinesis	2	93	5	367	1.58	0.374	Cla97C10G189320.1 Cla97C11G225370.1	GO_BP
Cluster3	defense response	10	93	36	367	1.1	0.429	Cla97C01G025380.1 Cla97C02G026420.1 Cla97C02G027380.1 Cla97C02G048350.1 Cla97C02G050700.1 Cla97C06G117670.1 Cla97C06G122010.1 Cla97C09G164380.1 Cla97C09G180520.1 Cla97C10G196930.1	GO_BP
Cluster3	defense response to bacterium	5	93	12	367	1.64	0.161	Cla97C02G050700.1 Cla97C06G117670.1 Cla97C06G122010.1 Cla97C09G180520.1 Cla97C10G196930.1	GO_BP
Cluster3	defense response to fungus	3	93	12	367	0.99	0.623	Cla97C01G025380.1 Cla97C06G117670.1 Cla97C06G122010.1	GO_BP
Cluster3	defense response to Gram-negative bacterium	2	93	3	367	2.63	0.159	Cla97C06G117670.1 Cla97C06G122010.1	GO_BP
Cluster3	defense response to other organism	7	93	25	367	1.1	0.455	Cla97C01G025380.1 Cla97C02G026420.1 Cla97C02G050700.1 Cla97C06G117670.1 Cla97C06G122010.1 Cla97C09G180520.1 Cla97C10G196930.1	GO_BP
Cluster3	defense response to virus	1	93	2	367	1.97	0.443	Cla97C02G026420.1	GO_BP
Cluster3	deoxyribonucleoside triphosphate catabolic process	1	93	1	367	3.95	0.253	Cla97C08G158740.1	GO_BP
Cluster3	deoxyribonucleoside triphosphate metabolic process	1	93	1	367	3.95	0.253	Cla97C08G158740.1	GO_BP
Cluster3	deoxyribonucleotide biosynthetic process	1	93	1	367	3.95	0.253	Cla97C08G158740.1	GO_BP
Cluster3	deoxyribonucleotide catabolic process	1	93	1	367	3.95	0.253	Cla97C08G158740.1	GO_BP
Cluster3	deoxyribonucleotide metabolic process	1	93	1	367	3.95	0.253	Cla97C08G158740.1	GO_BP
Cluster3	deoxyribose phosphate biosynthetic process	1	93	1	367	3.95	0.253	Cla97C08G158740.1	GO_BP
Cluster3	deoxyribose phosphate catabolic process	1	93	1	367	3.95	0.253	Cla97C08G158740.1	GO_BP
Cluster3	deoxyribose phosphate metabolic process	1	93	1	367	3.95	0.253	Cla97C08G158740.1	GO_BP
Cluster3	detoxification	1	93	9	367	0.44	0.93	Cla97C09G177290.1	GO_BP
Cluster3	developmental growth	3	93	15	367	0.79	0.779	Cla97C08G157820.1 Cla97C10G195970.1 Cla97C11G219610.1	GO_BP
Cluster3	developmental growth involved in morphogenesis	2	93	10	367	0.79	0.767	Cla97C08G157820.1 Cla97C10G195970.1	GO_BP
Cluster3	developmental maturation	1	93	7	367	0.56	0.873	Cla97C02G047930.1	GO_BP
Cluster3	developmental process	23	93	81	367	1.12	0.281	Cla97C01G003970.1 Cla97C02G026420.1 Cla97C02G027380.1 Cla97C02G038720.1 Cla97C02G047930.1 Cla97C05G086440.1 Cla97C05G099080.1 Cla97C07G136830.1 Cla97C08G150220.1 Cla97C08G155120.1 Cla97C08G157760.1 Cla97C08G157820.1 Cla97C09G182740.1 Cla97C10G186110.1 Cla97C10G189320.1 Cla97C10G195070.1 Cla97C10G195970.1 Cla97C10G203250.1 Cla97C11G208080.1 Cla97C11G219390.1 Cla97C11G219610.1 Cla97C11G224300.1 Cla…	GO_BP
Cluster3	developmental process involved in reproduction	5	93	27	367	0.73	0.861	Cla97C02G047930.1 Cla97C10G186110.1 Cla97C10G195070.1 Cla97C10G203250.1 Cla97C11G225370.1	GO_BP
Cluster3	developmental vegetative growth	1	93	2	367	1.97	0.443	Cla97C11G219610.1	GO_BP
Cluster3	diterpenoid metabolic process	1	93	4	367	0.99	0.691	Cla97C05G095320.1	GO_BP
Cluster3	DNA conformation change	1	93	1	367	3.95	0.253	Cla97C02G038720.1	GO_BP
Cluster3	DNA mediated transformation	2	93	2	367	3.95	0.0637	Cla97C02G047930.1 Cla97C11G208080.1	GO_BP
Cluster3	DNA metabolic process	6	93	7	367	3.38	0.0013	Cla97C02G038720.1 Cla97C04G079340.1 Cla97C05G098670.1 Cla97C08G158740.1 Cla97C09G178730.1 Cla97C11G208080.1	GO_BP
Cluster3	DNA packaging	1	93	1	367	3.95	0.253	Cla97C02G038720.1	GO_BP
Cluster3	DNA recombinase assembly	1	93	1	367	3.95	0.253	Cla97C11G208080.1	GO_BP
Cluster3	DNA recombination	4	93	4	367	3.95	0.00393	Cla97C04G079340.1 Cla97C05G098670.1 Cla97C09G178730.1 Cla97C11G208080.1	GO_BP
Cluster3	DNA repair	4	93	4	367	3.95	0.00393	Cla97C04G079340.1 Cla97C05G098670.1 Cla97C08G158740.1 Cla97C11G208080.1	GO_BP
Cluster3	DNA repair complex assembly	1	93	1	367	3.95	0.253	Cla97C11G208080.1	GO_BP
Cluster3	DNA replication	2	93	2	367	3.95	0.0637	Cla97C02G038720.1 Cla97C05G098670.1	GO_BP
Cluster3	DNA replication-dependent nucleosome assembly	1	93	1	367	3.95	0.253	Cla97C02G038720.1	GO_BP
Cluster3	DNA replication-dependent nucleosome organization	1	93	1	367	3.95	0.253	Cla97C02G038720.1	GO_BP
Cluster3	DNA replication-independent nucleosome assembly	1	93	1	367	3.95	0.253	Cla97C02G038720.1	GO_BP
Cluster3	DNA replication, synthesis of RNA primer	1	93	1	367	3.95	0.253	Cla97C05G098670.1	GO_BP
Cluster3	DNA-dependent DNA replication	1	93	1	367	3.95	0.253	Cla97C05G098670.1	GO_BP
Cluster3	dormancy process	1	93	2	367	1.97	0.443	Cla97C02G047930.1	GO_BP
Cluster3	double-strand break repair	2	93	2	367	3.95	0.0637	Cla97C04G079340.1 Cla97C11G208080.1	GO_BP
Cluster3	drug metabolic process	4	93	20	367	0.79	0.792	Cla97C05G095320.1 Cla97C05G099630.1 Cla97C09G163650.1 Cla97C09G176260.1	GO_BP
Cluster3	drug transmembrane transport	2	93	3	367	2.63	0.159	Cla97C01G011850.1 Cla97C09G173070.1	GO_BP
Cluster3	drug transport	2	93	3	367	2.63	0.159	Cla97C01G011850.1 Cla97C09G173070.1	GO_BP
Cluster3	dsRNA processing	3	93	4	367	2.96	0.0517	Cla97C01G006990.1 Cla97C02G026420.1 Cla97C03G065700.1	GO_BP
Cluster3	dUMP biosynthetic process	1	93	1	367	3.95	0.253	Cla97C08G158740.1	GO_BP
Cluster3	dUMP metabolic process	1	93	1	367	3.95	0.253	Cla97C08G158740.1	GO_BP
Cluster3	dUTP catabolic process	1	93	1	367	3.95	0.253	Cla97C08G158740.1	GO_BP
Cluster3	dUTP metabolic process	1	93	1	367	3.95	0.253	Cla97C08G158740.1	GO_BP
Cluster3	embryo development	2	93	9	367	0.88	0.711	Cla97C02G038720.1 Cla97C10G195070.1	GO_BP
Cluster3	embryo development ending in birth or egg hatching	1	93	1	367	3.95	0.253	Cla97C02G038720.1	GO_BP
Cluster3	embryo development ending in seed dormancy	1	93	5	367	0.79	0.77	Cla97C10G195070.1	GO_BP
Cluster3	embryo sac development	1	93	4	367	0.99	0.691	Cla97C10G186110.1	GO_BP
Cluster3	epithelial to mesenchymal transition	1	93	1	367	3.95	0.253	Cla97C02G027380.1	GO_BP
Cluster3	establishment of localization	15	93	44	367	1.35	0.11	Cla97C01G006990.1 Cla97C01G011850.1 Cla97C02G046720.1 Cla97C05G086440.1 Cla97C05G086590.1 Cla97C06G115060.1 Cla97C07G132480.1 Cla97C07G136830.1 Cla97C08G155120.1 Cla97C08G157760.1 Cla97C09G173070.1 Cla97C10G186830.1 Cla97C10G203250.1 Cla97C11G219390.1 Cla97C11G225370.1	GO_BP
Cluster3	establishment of localization in cell	4	93	17	367	0.93	0.664	Cla97C01G006990.1 Cla97C02G046720.1 Cla97C05G086590.1 Cla97C11G219390.1	GO_BP
Cluster3	establishment of organelle localization	1	93	1	367	3.95	0.253	Cla97C02G046720.1	GO_BP
Cluster3	establishment of plastid localization	1	93	1	367	3.95	0.253	Cla97C02G046720.1	GO_BP
Cluster3	establishment of protein localization	2	93	14	367	0.56	0.908	Cla97C01G006990.1 Cla97C08G157760.1	GO_BP
Cluster3	establishment of RNA localization	1	93	2	367	1.97	0.443	Cla97C01G006990.1	GO_BP
Cluster3	ethylene biosynthetic process	1	93	3	367	1.32	0.585	Cla97C02G027380.1	GO_BP
Cluster3	ethylene metabolic process	1	93	3	367	1.32	0.585	Cla97C02G027380.1	GO_BP
Cluster3	external encapsulating structure organization	5	93	9	367	2.19	0.0494	Cla97C06G113740.1 Cla97C06G125050.1 Cla97C09G163650.1 Cla97C09G177290.1 Cla97C10G203740.1	GO_BP
Cluster3	extracellular matrix organization	1	93	1	367	3.95	0.253	Cla97C06G125050.1	GO_BP
Cluster3	extracellular structure organization	1	93	1	367	3.95	0.253	Cla97C06G125050.1	GO_BP
Cluster3	fatty acid derivative biosynthetic process	1	93	1	367	3.95	0.253	Cla97C02G026420.1	GO_BP
Cluster3	fatty acid derivative metabolic process	1	93	3	367	1.32	0.585	Cla97C02G026420.1	GO_BP
Cluster3	fatty alcohol metabolic process	1	93	1	367	3.95	0.253	Cla97C05G095320.1	GO_BP
Cluster3	filamentous growth	1	93	1	367	3.95	0.253	Cla97C01G019770.1	GO_BP
Cluster3	flavone biosynthetic process	1	93	2	367	1.97	0.443	Cla97C07G136830.1	GO_BP
Cluster3	flavone metabolic process	1	93	2	367	1.97	0.443	Cla97C07G136830.1	GO_BP
Cluster3	flavonoid biosynthetic process	2	93	4	367	1.97	0.267	Cla97C07G136830.1 Cla97C11G224330.1	GO_BP
Cluster3	flavonoid metabolic process	2	93	5	367	1.58	0.374	Cla97C07G136830.1 Cla97C11G224330.1	GO_BP
Cluster3	flavonol biosynthetic process	1	93	2	367	1.97	0.443	Cla97C07G136830.1	GO_BP
Cluster3	flavonol metabolic process	1	93	2	367	1.97	0.443	Cla97C07G136830.1	GO_BP
Cluster3	floral organ development	1	93	4	367	0.99	0.691	Cla97C10G203250.1	GO_BP
Cluster3	floral whorl development	1	93	2	367	1.97	0.443	Cla97C10G203250.1	GO_BP
Cluster3	flower development	1	93	6	367	0.66	0.829	Cla97C10G203250.1	GO_BP
Cluster3	fluid transport	1	93	3	367	1.32	0.585	Cla97C07G132480.1	GO_BP
Cluster3	fruit development	3	93	11	367	1.08	0.558	Cla97C02G047930.1 Cla97C10G195070.1 Cla97C11G225370.1	GO_BP
Cluster3	G1/S transition of mitotic cell cycle	1	93	1	367	3.95	0.253	Cla97C02G038720.1	GO_BP
Cluster3	galacturonan metabolic process	1	93	2	367	1.97	0.443	Cla97C09G163650.1	GO_BP
Cluster3	galacturonate biosynthetic process	2	93	2	367	3.95	0.0637	Cla97C06G117670.1 Cla97C06G122010.1	GO_BP
Cluster3	galacturonate metabolic process	2	93	2	367	3.95	0.0637	Cla97C06G117670.1 Cla97C06G122010.1	GO_BP
Cluster3	gametophyte development	2	93	7	367	1.13	0.565	Cla97C10G186110.1 Cla97C11G219610.1	GO_BP
Cluster3	GDP-fucose transmembrane transport	1	93	1	367	3.95	0.253	Cla97C11G225370.1	GO_BP
Cluster3	gene expression	14	93	41	367	1.35	0.119	Cla97C01G006990.1 Cla97C02G026420.1 Cla97C02G027380.1 Cla97C02G048350.1 Cla97C03G065700.1 Cla97C04G075480.1 Cla97C04G078300.1 Cla97C05G108810.1 Cla97C06G123170.1 Cla97C08G155550.1 Cla97C09G180520.1 Cla97C10G193060.1 Cla97C10G196930.1 Cla97C11G219390.1	GO_BP
Cluster3	gene silencing	4	93	6	367	2.63	0.0381	Cla97C01G006990.1 Cla97C02G026420.1 Cla97C03G065700.1 Cla97C05G098670.1	GO_BP
Cluster3	gene silencing by miRNA	1	93	3	367	1.32	0.585	Cla97C01G006990.1	GO_BP
Cluster3	gene silencing by RNA	3	93	5	367	2.37	0.106	Cla97C01G006990.1 Cla97C02G026420.1 Cla97C03G065700.1	GO_BP
Cluster3	generation of precursor metabolites and energy	1	93	14	367	0.28	0.985	Cla97C05G099630.1	GO_BP
Cluster3	genetic transfer	2	93	2	367	3.95	0.0637	Cla97C02G047930.1 Cla97C11G208080.1	GO_BP
Cluster3	gibberellic acid mediated signaling pathway	1	93	5	367	0.79	0.77	Cla97C10G197900.1	GO_BP
Cluster3	gibberellin mediated signaling pathway	1	93	5	367	0.79	0.77	Cla97C10G197900.1	GO_BP
Cluster3	glucose 6-phosphate metabolic process	1	93	1	367	3.95	0.253	Cla97C05G099630.1	GO_BP
Cluster3	glucose homeostasis	1	93	1	367	3.95	0.253	Cla97C05G099630.1	GO_BP
Cluster3	glucose import	1	93	2	367	1.97	0.443	Cla97C06G115060.1	GO_BP
Cluster3	glucose transmembrane transport	1	93	2	367	1.97	0.443	Cla97C06G115060.1	GO_BP
Cluster3	glutamine family amino acid biosynthetic process	1	93	3	367	1.32	0.585	Cla97C03G054790.1	GO_BP
Cluster3	glutamine family amino acid metabolic process	1	93	4	367	0.99	0.691	Cla97C03G054790.1	GO_BP
Cluster3	glutathione catabolic process	1	93	1	367	3.95	0.253	Cla97C05G108580.1	GO_BP
Cluster3	glutathione metabolic process	1	93	3	367	1.32	0.585	Cla97C05G108580.1	GO_BP
Cluster3	glycerolipid biosynthetic process	1	93	1	367	3.95	0.253	Cla97C05G095320.1	GO_BP
Cluster3	glycerolipid metabolic process	1	93	2	367	1.97	0.443	Cla97C05G095320.1	GO_BP
Cluster3	glycolytic process	1	93	1	367	3.95	0.253	Cla97C05G099630.1	GO_BP
Cluster3	glycosylation	1	93	3	367	1.32	0.585	Cla97C09G163650.1	GO_BP
Cluster3	gravitropism	1	93	2	367	1.97	0.443	Cla97C10G203250.1	GO_BP
Cluster3	growth	6	93	18	367	1.32	0.291	Cla97C01G019770.1 Cla97C06G113740.1 Cla97C06G125050.1 Cla97C08G157820.1 Cla97C10G195970.1 Cla97C11G219610.1	GO_BP
Cluster3	guanine import across plasma membrane	1	93	1	367	3.95	0.253	Cla97C01G011850.1	GO_BP
Cluster3	guanine transmembrane transport	1	93	1	367	3.95	0.253	Cla97C01G011850.1	GO_BP
Cluster3	guanine transport	1	93	1	367	3.95	0.253	Cla97C01G011850.1	GO_BP
Cluster3	heat acclimation	1	93	4	367	0.99	0.691	Cla97C09G171250.1	GO_BP
Cluster3	heterocycle biosynthetic process	6	93	11	367	2.15	0.0343	Cla97C05G098670.1 Cla97C05G099630.1 Cla97C06G128140.1 Cla97C07G136830.1 Cla97C08G158740.1 Cla97C11G224330.1	GO_BP
Cluster3	heterocycle catabolic process	2	93	7	367	1.13	0.565	Cla97C05G099630.1 Cla97C08G158740.1	GO_BP
Cluster3	heterocycle metabolic process	21	93	53	367	1.56	0.00962	Cla97C01G006990.1 Cla97C02G026420.1 Cla97C02G027380.1 Cla97C02G038720.1 Cla97C02G048350.1 Cla97C03G065700.1 Cla97C04G078300.1 Cla97C04G079340.1 Cla97C05G096140.1 Cla97C05G098670.1 Cla97C05G099630.1 Cla97C05G108810.1 Cla97C06G123170.1 Cla97C06G128140.1 Cla97C07G136830.1 Cla97C08G155550.1 Cla97C08G158740.1 Cla97C09G178730.1 Cla97C10G193060.1 Cla97C11G208080.1 Cla97C11G224330.1	GO_BP
Cluster3	hexose transmembrane transport	1	93	2	367	1.97	0.443	Cla97C06G115060.1	GO_BP
Cluster3	histone deacetylation	1	93	1	367	3.95	0.253	Cla97C02G047930.1	GO_BP
Cluster3	histone exchange	1	93	1	367	3.95	0.253	Cla97C02G038720.1	GO_BP
Cluster3	histone modification	1	93	2	367	1.97	0.443	Cla97C02G047930.1	GO_BP
Cluster3	homeostatic process	2	93	13	367	0.61	0.883	Cla97C05G099630.1 Cla97C10G197900.1	GO_BP
Cluster3	homologous recombination	1	93	1	367	3.95	0.253	Cla97C09G178730.1	GO_BP
Cluster3	hormone biosynthetic process	1	93	8	367	0.49	0.906	Cla97C02G027380.1	GO_BP
Cluster3	hormone metabolic process	2	93	12	367	0.66	0.852	Cla97C02G027380.1 Cla97C09G176260.1	GO_BP
Cluster3	hormone transport	3	93	4	367	2.96	0.0517	Cla97C05G086440.1 Cla97C07G136830.1 Cla97C10G203250.1	GO_BP
Cluster3	hormone-mediated signaling pathway	5	93	14	367	1.41	0.266	Cla97C02G027380.1 Cla97C03G066980.1 Cla97C05G099080.1 Cla97C08G148550.1 Cla97C10G197900.1	GO_BP
Cluster3	hyphal growth	1	93	1	367	3.95	0.253	Cla97C01G019770.1	GO_BP
Cluster3	hypoxanthine transport	1	93	1	367	3.95	0.253	Cla97C01G011850.1	GO_BP
Cluster3	immune effector process	1	93	2	367	1.97	0.443	Cla97C02G026420.1	GO_BP
Cluster3	immune response	2	93	16	367	0.49	0.944	Cla97C02G026420.1 Cla97C02G048350.1	GO_BP
Cluster3	immune system process	2	93	18	367	0.44	0.966	Cla97C02G026420.1 Cla97C02G048350.1	GO_BP
Cluster3	import across plasma membrane	1	93	1	367	3.95	0.253	Cla97C01G011850.1	GO_BP
Cluster3	import into cell	1	93	2	367	1.97	0.443	Cla97C01G011850.1	GO_BP
Cluster3	in utero embryonic development	1	93	1	367	3.95	0.253	Cla97C02G038720.1	GO_BP
Cluster3	innate immune response	2	93	15	367	0.53	0.928	Cla97C02G026420.1 Cla97C02G048350.1	GO_BP
Cluster3	inorganic anion transport	1	93	2	367	1.97	0.443	Cla97C08G155120.1	GO_BP
Cluster3	inorganic cation transmembrane transport	1	93	3	367	1.32	0.585	Cla97C06G115060.1	GO_BP
Cluster3	inorganic ion transmembrane transport	1	93	3	367	1.32	0.585	Cla97C06G115060.1	GO_BP
Cluster3	interaction with host	1	93	2	367	1.97	0.443	Cla97C02G026420.1	GO_BP
Cluster3	interspecies interaction between organisms	1	93	2	367	1.97	0.443	Cla97C02G026420.1	GO_BP
Cluster3	intracellular protein transport	1	93	11	367	0.36	0.962	Cla97C01G006990.1	GO_BP
Cluster3	intracellular receptor signaling pathway	1	93	1	367	3.95	0.253	Cla97C02G046720.1	GO_BP
Cluster3	intracellular signal transduction	3	93	7	367	1.69	0.249	Cla97C02G046720.1 Cla97C03G066980.1 Cla97C08G148550.1	GO_BP
Cluster3	intracellular transport	3	93	16	367	0.74	0.817	Cla97C01G006990.1 Cla97C05G086590.1 Cla97C11G219390.1	GO_BP
Cluster3	ion transmembrane transport	4	93	9	367	1.75	0.17	Cla97C01G011850.1 Cla97C06G115060.1 Cla97C07G132480.1 Cla97C11G225370.1	GO_BP
Cluster3	ion transport	5	93	11	367	1.79	0.117	Cla97C01G011850.1 Cla97C06G115060.1 Cla97C07G132480.1 Cla97C08G155120.1 Cla97C11G225370.1	GO_BP
Cluster3	isoprenoid metabolic process	1	93	7	367	0.56	0.873	Cla97C05G095320.1	GO_BP
Cluster3	lateral root development	1	93	1	367	3.95	0.253	Cla97C08G155120.1	GO_BP
Cluster3	lateral root formation	1	93	1	367	3.95	0.253	Cla97C08G155120.1	GO_BP
Cluster3	lateral root morphogenesis	1	93	1	367	3.95	0.253	Cla97C08G155120.1	GO_BP
Cluster3	leaf development	2	93	11	367	0.72	0.814	Cla97C02G027380.1 Cla97C11G219390.1	GO_BP
Cluster3	leaf morphogenesis	1	93	2	367	1.97	0.443	Cla97C11G219390.1	GO_BP
Cluster3	leaf senescence	1	93	6	367	0.66	0.829	Cla97C02G027380.1	GO_BP
Cluster3	leaf vascular tissue pattern formation	1	93	2	367	1.97	0.443	Cla97C10G186110.1	GO_BP
Cluster3	lipid biosynthetic process	2	93	14	367	0.56	0.908	Cla97C05G095320.1 Cla97C10G195070.1	GO_BP
Cluster3	lipid droplet organization	1	93	2	367	1.97	0.443	Cla97C11G219610.1	GO_BP
Cluster3	lipid metabolic process	2	93	28	367	0.28	0.998	Cla97C05G095320.1 Cla97C10G195070.1	GO_BP
Cluster3	localization	17	93	50	367	1.34	0.0924	Cla97C01G006990.1 Cla97C01G011850.1 Cla97C02G046720.1 Cla97C05G086440.1 Cla97C05G086590.1 Cla97C05G108810.1 Cla97C06G115060.1 Cla97C07G132480.1 Cla97C07G136830.1 Cla97C08G155120.1 Cla97C08G157760.1 Cla97C09G173070.1 Cla97C10G186830.1 Cla97C10G193060.1 Cla97C10G203250.1 Cla97C11G219390.1 Cla97C11G225370.1	GO_BP
Cluster3	localization of cell	2	93	2	367	3.95	0.0637	Cla97C05G108810.1 Cla97C10G193060.1	GO_BP
Cluster3	locomotion	2	93	2	367	3.95	0.0637	Cla97C05G108810.1 Cla97C10G193060.1	GO_BP
Cluster3	macromolecule biosynthetic process	9	93	33	367	1.08	0.466	Cla97C02G038720.1 Cla97C04G075480.1 Cla97C04G078300.1 Cla97C05G098670.1 Cla97C06G123170.1 Cla97C09G163650.1 Cla97C09G180520.1 Cla97C10G196930.1 Cla97C11G219390.1	GO_BP
Cluster3	macromolecule catabolic process	2	93	22	367	0.36	0.988	Cla97C03G053840.1 Cla97C08G150220.1	GO_BP
Cluster3	macromolecule deacylation	1	93	1	367	3.95	0.253	Cla97C02G047930.1	GO_BP
Cluster3	macromolecule localization	2	93	17	367	0.46	0.956	Cla97C01G006990.1 Cla97C08G157760.1	GO_BP
Cluster3	macromolecule metabolic process	32	93	106	367	1.19	0.11	Cla97C01G006990.1 Cla97C02G026420.1 Cla97C02G027380.1 Cla97C02G038720.1 Cla97C02G046720.1 Cla97C02G047930.1 Cla97C02G048350.1 Cla97C03G053840.1 Cla97C03G065250.1 Cla97C03G065700.1 Cla97C03G066980.1 Cla97C04G075480.1 Cla97C04G078300.1 Cla97C04G079340.1 Cla97C05G089510.1 Cla97C05G096140.1 Cla97C05G096590.1 Cla97C05G098670.1 Cla97C05G108810.1 Cla97C06G123170.1 Cla97C07G134370.1 Cla97C08G150220.1 Cla…	GO_BP
Cluster3	macromolecule modification	7	93	30	367	0.92	0.676	Cla97C02G046720.1 Cla97C02G047930.1 Cla97C03G065700.1 Cla97C03G066980.1 Cla97C04G078300.1 Cla97C05G096140.1 Cla97C09G171250.1	GO_BP
Cluster3	mannan catabolic process	1	93	2	367	1.97	0.443	Cla97C08G150220.1	GO_BP
Cluster3	mannan metabolic process	2	93	3	367	2.63	0.159	Cla97C08G150220.1 Cla97C09G163650.1	GO_BP
Cluster3	mannosylation	1	93	1	367	3.95	0.253	Cla97C09G163650.1	GO_BP
Cluster3	maturation of LSU-rRNA	2	93	2	367	3.95	0.0637	Cla97C04G078300.1 Cla97C06G123170.1	GO_BP
Cluster3	megasporogenesis	1	93	1	367	3.95	0.253	Cla97C10G186110.1	GO_BP
Cluster3	meiosis I	1	93	2	367	1.97	0.443	Cla97C09G178730.1	GO_BP
Cluster3	meiosis I cell cycle process	1	93	2	367	1.97	0.443	Cla97C09G178730.1	GO_BP
Cluster3	meiotic cell cycle	2	93	3	367	2.63	0.159	Cla97C09G178730.1 Cla97C10G186110.1	GO_BP
Cluster3	meiotic cell cycle process	2	93	3	367	2.63	0.159	Cla97C09G178730.1 Cla97C10G186110.1	GO_BP
Cluster3	meiotic nuclear division	1	93	2	367	1.97	0.443	Cla97C09G178730.1	GO_BP
Cluster3	membrane organization	1	93	3	367	1.32	0.585	Cla97C05G095350.1	GO_BP
Cluster3	meristem development	2	93	7	367	1.13	0.565	Cla97C08G157760.1 Cla97C10G186110.1	GO_BP
Cluster3	meristem maintenance	1	93	2	367	1.97	0.443	Cla97C08G157760.1	GO_BP
Cluster3	meristem structural organization	1	93	4	367	0.99	0.691	Cla97C10G186110.1	GO_BP
Cluster3	mesenchymal cell differentiation	1	93	1	367	3.95	0.253	Cla97C02G027380.1	GO_BP
Cluster3	mesenchyme development	1	93	1	367	3.95	0.253	Cla97C02G027380.1	GO_BP
Cluster3	metabolic process	55	93	218	367	1	0.573	Cla97C01G006990.1 Cla97C01G014180.1 Cla97C01G025380.1 Cla97C02G026420.1 Cla97C02G027380.1 Cla97C02G038720.1 Cla97C02G046720.1 Cla97C02G047930.1 Cla97C02G048350.1 Cla97C03G053840.1 Cla97C03G054790.1 Cla97C03G065250.1 Cla97C03G065700.1 Cla97C03G066980.1 Cla97C04G075480.1 Cla97C04G078300.1 Cla97C04G079340.1 Cla97C05G085860.1 Cla97C05G089510.1 Cla97C05G095320.1 Cla97C05G096140.1 Cla97C05G096590.1 Cla…	GO_BP
Cluster3	methylation	6	93	11	367	2.15	0.0343	Cla97C01G014180.1 Cla97C06G128140.1 Cla97C10G186540.1 Cla97C10G195070.1 Cla97C10G200820.1 Cla97C11G214700.1	GO_BP
Cluster3	microtubule cytoskeleton organization	2	93	4	367	1.97	0.267	Cla97C10G189320.1 Cla97C10G203740.1	GO_BP
Cluster3	microtubule-based process	3	93	6	367	1.97	0.173	Cla97C08G157820.1 Cla97C10G189320.1 Cla97C10G203740.1	GO_BP
Cluster3	miRNA transport	1	93	1	367	3.95	0.253	Cla97C01G006990.1	GO_BP
Cluster3	mitochondrial mRNA modification	1	93	3	367	1.32	0.585	Cla97C05G096140.1	GO_BP
Cluster3	mitochondrial RNA metabolic process	1	93	3	367	1.32	0.585	Cla97C05G096140.1	GO_BP
Cluster3	mitochondrial RNA modification	1	93	3	367	1.32	0.585	Cla97C05G096140.1	GO_BP
Cluster3	mitotic cell cycle	4	93	10	367	1.58	0.23	Cla97C02G038720.1 Cla97C05G098670.1 Cla97C10G189320.1 Cla97C11G225370.1	GO_BP
Cluster3	mitotic cell cycle phase transition	1	93	2	367	1.97	0.443	Cla97C02G038720.1	GO_BP
Cluster3	mitotic cell cycle process	4	93	10	367	1.58	0.23	Cla97C02G038720.1 Cla97C05G098670.1 Cla97C10G189320.1 Cla97C11G225370.1	GO_BP
Cluster3	mitotic cytokinesis	2	93	5	367	1.58	0.374	Cla97C10G189320.1 Cla97C11G225370.1	GO_BP
Cluster3	mitotic cytokinetic process	1	93	2	367	1.97	0.443	Cla97C10G189320.1	GO_BP
Cluster3	mitotic DNA replication	1	93	1	367	3.95	0.253	Cla97C05G098670.1	GO_BP
Cluster3	mitotic recombination	1	93	1	367	3.95	0.253	Cla97C11G208080.1	GO_BP
Cluster3	modulation by symbiont of host process	1	93	2	367	1.97	0.443	Cla97C02G026420.1	GO_BP
Cluster3	modulation by symbiont of RNA levels in host	1	93	1	367	3.95	0.253	Cla97C02G026420.1	GO_BP
Cluster3	modulation of process of other organism	1	93	2	367	1.97	0.443	Cla97C02G026420.1	GO_BP
Cluster3	monocarboxylic acid biosynthetic process	3	93	8	367	1.48	0.329	Cla97C05G099630.1 Cla97C06G117670.1 Cla97C06G122010.1	GO_BP
Cluster3	monocarboxylic acid metabolic process	4	93	23	367	0.69	0.879	Cla97C05G099630.1 Cla97C06G117670.1 Cla97C06G122010.1 Cla97C09G176260.1	GO_BP
Cluster3	monosaccharide biosynthetic process	2	93	4	367	1.97	0.267	Cla97C06G117670.1 Cla97C06G122010.1	GO_BP
Cluster3	monosaccharide metabolic process	2	93	6	367	1.32	0.475	Cla97C06G117670.1 Cla97C06G122010.1	GO_BP
Cluster3	monosaccharide transmembrane transport	1	93	2	367	1.97	0.443	Cla97C06G115060.1	GO_BP
Cluster3	monovalent inorganic cation transport	1	93	3	367	1.32	0.585	Cla97C06G115060.1	GO_BP
Cluster3	movement of cell or subcellular component	2	93	4	367	1.97	0.267	Cla97C05G108810.1 Cla97C10G193060.1	GO_BP
Cluster3	mRNA 3'-end processing	1	93	2	367	1.97	0.443	Cla97C02G027380.1	GO_BP
Cluster3	mRNA cleavage	1	93	2	367	1.97	0.443	Cla97C02G027380.1	GO_BP
Cluster3	mRNA export from nucleus	1	93	2	367	1.97	0.443	Cla97C01G006990.1	GO_BP
Cluster3	mRNA metabolic process	5	93	17	367	1.16	0.439	Cla97C02G027380.1 Cla97C02G048350.1 Cla97C05G096140.1 Cla97C05G108810.1 Cla97C10G193060.1	GO_BP
Cluster3	mRNA modification	1	93	3	367	1.32	0.585	Cla97C05G096140.1	GO_BP
Cluster3	mRNA polyadenylation	1	93	1	367	3.95	0.253	Cla97C02G027380.1	GO_BP
Cluster3	mRNA processing	4	93	11	367	1.43	0.294	Cla97C02G027380.1 Cla97C02G048350.1 Cla97C05G108810.1 Cla97C10G193060.1	GO_BP
Cluster3	mRNA splicing, via spliceosome	3	93	9	367	1.32	0.409	Cla97C02G048350.1 Cla97C05G108810.1 Cla97C10G193060.1	GO_BP
Cluster3	mRNA stabilization	2	93	4	367	1.97	0.267	Cla97C02G027380.1 Cla97C02G048350.1	GO_BP
Cluster3	mRNA transport	1	93	2	367	1.97	0.443	Cla97C01G006990.1	GO_BP
Cluster3	mucilage biosynthetic process	1	93	1	367	3.95	0.253	Cla97C11G225370.1	GO_BP
Cluster3	mucilage metabolic process	1	93	1	367	3.95	0.253	Cla97C11G225370.1	GO_BP
Cluster3	multi-organism cellular process	2	93	2	367	3.95	0.0637	Cla97C02G047930.1 Cla97C11G208080.1	GO_BP
Cluster3	multi-organism process	13	93	45	367	1.14	0.337	Cla97C01G003970.1 Cla97C01G025380.1 Cla97C02G026420.1 Cla97C02G047930.1 Cla97C02G050700.1 Cla97C06G117670.1 Cla97C06G122010.1 Cla97C09G180520.1 Cla97C10G186110.1 Cla97C10G196930.1 Cla97C10G203250.1 Cla97C11G208080.1 Cla97C11G225370.1	GO_BP
Cluster3	multi-organism reproductive process	1	93	5	367	0.79	0.77	Cla97C10G186110.1	GO_BP
Cluster3	multicellular organism development	17	93	65	367	1.03	0.49	Cla97C01G003970.1 Cla97C02G026420.1 Cla97C02G027380.1 Cla97C02G038720.1 Cla97C02G047930.1 Cla97C05G099080.1 Cla97C08G150220.1 Cla97C08G155120.1 Cla97C09G182740.1 Cla97C10G186110.1 Cla97C10G189320.1 Cla97C10G195070.1 Cla97C10G203250.1 Cla97C11G219390.1 Cla97C11G219610.1 Cla97C11G224300.1 Cla97C11G225370.1	GO_BP
Cluster3	multicellular organism reproduction	1	93	7	367	0.56	0.873	Cla97C02G047930.1	GO_BP
Cluster3	multicellular organismal process	18	93	77	367	0.92	0.72	Cla97C01G003970.1 Cla97C02G026420.1 Cla97C02G027380.1 Cla97C02G038720.1 Cla97C02G047930.1 Cla97C05G099080.1 Cla97C08G150220.1 Cla97C08G155120.1 Cla97C08G157760.1 Cla97C09G182740.1 Cla97C10G186110.1 Cla97C10G189320.1 Cla97C10G195070.1 Cla97C10G203250.1 Cla97C11G219390.1 Cla97C11G219610.1 Cla97C11G224300.1 Cla97C11G225370.1	GO_BP
Cluster3	multicellular organismal reproductive process	1	93	7	367	0.56	0.873	Cla97C02G047930.1	GO_BP
Cluster3	multidimensional cell growth	2	93	2	367	3.95	0.0637	Cla97C06G113740.1 Cla97C06G125050.1	GO_BP
Cluster3	ncRNA metabolic process	3	93	9	367	1.32	0.409	Cla97C04G078300.1 Cla97C06G123170.1 Cla97C08G155550.1	GO_BP
Cluster3	ncRNA processing	3	93	7	367	1.69	0.249	Cla97C04G078300.1 Cla97C06G123170.1 Cla97C08G155550.1	GO_BP
Cluster3	negative regulation of anion channel activity	1	93	1	367	3.95	0.253	Cla97C02G046720.1	GO_BP
Cluster3	negative regulation of anion transport	1	93	1	367	3.95	0.253	Cla97C02G046720.1	GO_BP
Cluster3	negative regulation of biological process	10	93	38	367	1.04	0.51	Cla97C01G006990.1 Cla97C02G026420.1 Cla97C02G027380.1 Cla97C02G046720.1 Cla97C02G048350.1 Cla97C03G065700.1 Cla97C05G096590.1 Cla97C05G098670.1 Cla97C05G099080.1 Cla97C10G202520.1	GO_BP
Cluster3	negative regulation of biosynthetic process	3	93	8	367	1.48	0.329	Cla97C02G027380.1 Cla97C02G048350.1 Cla97C10G202520.1	GO_BP
Cluster3	negative regulation of catabolic process	2	93	5	367	1.58	0.374	Cla97C02G027380.1 Cla97C02G048350.1	GO_BP
Cluster3	negative regulation of catalytic activity	3	93	7	367	1.69	0.249	Cla97C03G065030.1 Cla97C04G068660.1 Cla97C05G099080.1	GO_BP
Cluster3	negative regulation of cell communication	1	93	4	367	0.99	0.691	Cla97C03G065700.1	GO_BP
Cluster3	negative regulation of cellular catabolic process	2	93	5	367	1.58	0.374	Cla97C02G027380.1 Cla97C02G048350.1	GO_BP
Cluster3	negative regulation of cellular metabolic process	4	93	17	367	0.93	0.664	Cla97C02G027380.1 Cla97C02G048350.1 Cla97C05G099080.1 Cla97C10G202520.1	GO_BP
Cluster3	negative regulation of cellular process	5	93	23	367	0.86	0.737	Cla97C02G027380.1 Cla97C02G048350.1 Cla97C03G065700.1 Cla97C05G099080.1 Cla97C10G202520.1	GO_BP
Cluster3	negative regulation of defense response	1	93	4	367	0.99	0.691	Cla97C05G096590.1	GO_BP
Cluster3	negative regulation of dephosphorylation	1	93	1	367	3.95	0.253	Cla97C05G099080.1	GO_BP
Cluster3	negative regulation of developmental process	1	93	4	367	0.99	0.691	Cla97C05G096590.1	GO_BP
Cluster3	negative regulation of gene expression	7	93	16	367	1.73	0.08	Cla97C01G006990.1 Cla97C02G026420.1 Cla97C02G027380.1 Cla97C02G048350.1 Cla97C03G065700.1 Cla97C05G098670.1 Cla97C10G202520.1	GO_BP
Cluster3	negative regulation of hydrolase activity	1	93	2	367	1.97	0.443	Cla97C05G099080.1	GO_BP
Cluster3	negative regulation of ion transmembrane transport	1	93	1	367	3.95	0.253	Cla97C02G046720.1	GO_BP
Cluster3	negative regulation of ion transport	1	93	1	367	3.95	0.253	Cla97C02G046720.1	GO_BP
Cluster3	negative regulation of metabolic process	8	93	25	367	1.26	0.282	Cla97C01G006990.1 Cla97C02G026420.1 Cla97C02G027380.1 Cla97C02G048350.1 Cla97C03G065700.1 Cla97C05G098670.1 Cla97C05G099080.1 Cla97C10G202520.1	GO_BP
Cluster3	negative regulation of molecular function	4	93	8	367	1.97	0.116	Cla97C02G046720.1 Cla97C03G065030.1 Cla97C04G068660.1 Cla97C05G099080.1	GO_BP
Cluster3	negative regulation of mRNA catabolic process	2	93	4	367	1.97	0.267	Cla97C02G027380.1 Cla97C02G048350.1	GO_BP
Cluster3	negative regulation of mRNA metabolic process	2	93	5	367	1.58	0.374	Cla97C02G027380.1 Cla97C02G048350.1	GO_BP
Cluster3	negative regulation of multi-organism process	1	93	1	367	3.95	0.253	Cla97C05G096590.1	GO_BP
Cluster3	negative regulation of phosphatase activity	1	93	1	367	3.95	0.253	Cla97C05G099080.1	GO_BP
Cluster3	negative regulation of phosphate metabolic process	1	93	2	367	1.97	0.443	Cla97C05G099080.1	GO_BP
Cluster3	negative regulation of post-embryonic development	1	93	2	367	1.97	0.443	Cla97C05G096590.1	GO_BP
Cluster3	negative regulation of protein dephosphorylation	1	93	1	367	3.95	0.253	Cla97C05G099080.1	GO_BP
Cluster3	negative regulation of protein metabolic process	2	93	10	367	0.79	0.767	Cla97C02G048350.1 Cla97C05G099080.1	GO_BP
Cluster3	negative regulation of response to alcohol	1	93	1	367	3.95	0.253	Cla97C03G065700.1	GO_BP
Cluster3	negative regulation of response to biotic stimulus	1	93	1	367	3.95	0.253	Cla97C05G096590.1	GO_BP
Cluster3	negative regulation of response to stimulus	2	93	9	367	0.88	0.711	Cla97C03G065700.1 Cla97C05G096590.1	GO_BP
Cluster3	negative regulation of RNA biosynthetic process	2	93	3	367	2.63	0.159	Cla97C02G027380.1 Cla97C10G202520.1	GO_BP
Cluster3	negative regulation of RNA catabolic process	2	93	4	367	1.97	0.267	Cla97C02G027380.1 Cla97C02G048350.1	GO_BP
Cluster3	negative regulation of RNA metabolic process	3	93	7	367	1.69	0.249	Cla97C02G027380.1 Cla97C02G048350.1 Cla97C10G202520.1	GO_BP
Cluster3	negative regulation of signal transduction	1	93	4	367	0.99	0.691	Cla97C03G065700.1	GO_BP
Cluster3	negative regulation of signaling	1	93	4	367	0.99	0.691	Cla97C03G065700.1	GO_BP
Cluster3	negative regulation of translation	1	93	5	367	0.79	0.77	Cla97C02G048350.1	GO_BP
Cluster3	negative regulation of transmembrane transport	1	93	1	367	3.95	0.253	Cla97C02G046720.1	GO_BP
Cluster3	negative regulation of transport	1	93	2	367	1.97	0.443	Cla97C02G046720.1	GO_BP
Cluster3	negative regulation of transporter activity	1	93	1	367	3.95	0.253	Cla97C02G046720.1	GO_BP
Cluster3	neutral lipid biosynthetic process	1	93	1	367	3.95	0.253	Cla97C05G095320.1	GO_BP
Cluster3	neutral lipid metabolic process	1	93	1	367	3.95	0.253	Cla97C05G095320.1	GO_BP
Cluster3	nicotinamide nucleotide biosynthetic process	1	93	1	367	3.95	0.253	Cla97C05G099630.1	GO_BP
Cluster3	nicotinamide nucleotide metabolic process	1	93	4	367	0.99	0.691	Cla97C05G099630.1	GO_BP
Cluster3	nitrate import	1	93	1	367	3.95	0.253	Cla97C08G155120.1	GO_BP
Cluster3	nitrate transport	1	93	2	367	1.97	0.443	Cla97C08G155120.1	GO_BP
Cluster3	nitrogen compound metabolic process	37	93	126	367	1.16	0.124	Cla97C01G006990.1 Cla97C02G026420.1 Cla97C02G027380.1 Cla97C02G038720.1 Cla97C02G046720.1 Cla97C02G047930.1 Cla97C02G048350.1 Cla97C03G053840.1 Cla97C03G054790.1 Cla97C03G065250.1 Cla97C03G065700.1 Cla97C03G066980.1 Cla97C04G075480.1 Cla97C04G078300.1 Cla97C04G079340.1 Cla97C05G089510.1 Cla97C05G096140.1 Cla97C05G096590.1 Cla97C05G098670.1 Cla97C05G099630.1 Cla97C05G108580.1 Cla97C05G108810.1 Cla…	GO_BP
Cluster3	nitrogen compound transport	5	93	18	367	1.1	0.497	Cla97C01G006990.1 Cla97C01G011850.1 Cla97C08G155120.1 Cla97C08G157760.1 Cla97C11G225370.1	GO_BP
Cluster3	nitrogen cycle metabolic process	1	93	4	367	0.99	0.691	Cla97C03G054790.1	GO_BP
Cluster3	nuclear division	1	93	2	367	1.97	0.443	Cla97C09G178730.1	GO_BP
Cluster3	nuclear DNA replication	1	93	1	367	3.95	0.253	Cla97C05G098670.1	GO_BP
Cluster3	nuclear export	1	93	2	367	1.97	0.443	Cla97C01G006990.1	GO_BP
Cluster3	nuclear transport	3	93	6	367	1.97	0.173	Cla97C01G006990.1 Cla97C05G086590.1 Cla97C11G219390.1	GO_BP
Cluster3	nucleic acid metabolic process	17	93	36	367	1.86	0.00229	Cla97C01G006990.1 Cla97C02G026420.1 Cla97C02G027380.1 Cla97C02G038720.1 Cla97C02G048350.1 Cla97C03G065700.1 Cla97C04G078300.1 Cla97C04G079340.1 Cla97C05G096140.1 Cla97C05G098670.1 Cla97C05G108810.1 Cla97C06G123170.1 Cla97C08G155550.1 Cla97C08G158740.1 Cla97C09G178730.1 Cla97C10G193060.1 Cla97C11G208080.1	GO_BP
Cluster3	nucleic acid phosphodiester bond hydrolysis	2	93	6	367	1.32	0.475	Cla97C02G027380.1 Cla97C04G078300.1	GO_BP
Cluster3	nucleic acid transport	1	93	2	367	1.97	0.443	Cla97C01G006990.1	GO_BP
Cluster3	nucleobase transport	1	93	1	367	3.95	0.253	Cla97C01G011850.1	GO_BP
Cluster3	nucleobase-containing compound catabolic process	2	93	5	367	1.58	0.374	Cla97C05G099630.1 Cla97C08G158740.1	GO_BP
Cluster3	nucleobase-containing compound metabolic process	19	93	46	367	1.63	0.0083	Cla97C01G006990.1 Cla97C02G026420.1 Cla97C02G027380.1 Cla97C02G038720.1 Cla97C02G048350.1 Cla97C03G065700.1 Cla97C04G078300.1 Cla97C04G079340.1 Cla97C05G096140.1 Cla97C05G098670.1 Cla97C05G099630.1 Cla97C05G108810.1 Cla97C06G123170.1 Cla97C07G136830.1 Cla97C08G155550.1 Cla97C08G158740.1 Cla97C09G178730.1 Cla97C10G193060.1 Cla97C11G208080.1	GO_BP
Cluster3	nucleobase-containing compound transport	2	93	3	367	2.63	0.159	Cla97C01G006990.1 Cla97C11G225370.1	GO_BP
Cluster3	nucleocytoplasmic transport	3	93	6	367	1.97	0.173	Cla97C01G006990.1 Cla97C05G086590.1 Cla97C11G219390.1	GO_BP
Cluster3	nucleoside diphosphate metabolic process	1	93	1	367	3.95	0.253	Cla97C05G099630.1	GO_BP
Cluster3	nucleoside diphosphate phosphorylation	1	93	1	367	3.95	0.253	Cla97C05G099630.1	GO_BP
Cluster3	nucleoside monophosphate biosynthetic process	2	93	2	367	3.95	0.0637	Cla97C05G099630.1 Cla97C08G158740.1	GO_BP
Cluster3	nucleoside monophosphate metabolic process	2	93	4	367	1.97	0.267	Cla97C05G099630.1 Cla97C08G158740.1	GO_BP
Cluster3	nucleoside phosphate biosynthetic process	2	93	2	367	3.95	0.0637	Cla97C05G099630.1 Cla97C08G158740.1	GO_BP
Cluster3	nucleoside phosphate catabolic process	2	93	2	367	3.95	0.0637	Cla97C05G099630.1 Cla97C08G158740.1	GO_BP
Cluster3	nucleoside phosphate metabolic process	2	93	6	367	1.32	0.475	Cla97C05G099630.1 Cla97C08G158740.1	GO_BP
Cluster3	nucleoside triphosphate biosynthetic process	1	93	1	367	3.95	0.253	Cla97C05G099630.1	GO_BP
Cluster3	nucleoside triphosphate catabolic process	1	93	1	367	3.95	0.253	Cla97C08G158740.1	GO_BP
Cluster3	nucleoside triphosphate metabolic process	2	93	4	367	1.97	0.267	Cla97C05G099630.1 Cla97C08G158740.1	GO_BP
Cluster3	nucleosome assembly	1	93	1	367	3.95	0.253	Cla97C02G038720.1	GO_BP
Cluster3	nucleosome organization	1	93	1	367	3.95	0.253	Cla97C02G038720.1	GO_BP
Cluster3	nucleotide biosynthetic process	2	93	2	367	3.95	0.0637	Cla97C05G099630.1 Cla97C08G158740.1	GO_BP
Cluster3	nucleotide catabolic process	2	93	2	367	3.95	0.0637	Cla97C05G099630.1 Cla97C08G158740.1	GO_BP
Cluster3	nucleotide metabolic process	2	93	6	367	1.32	0.475	Cla97C05G099630.1 Cla97C08G158740.1	GO_BP
Cluster3	nucleotide phosphorylation	1	93	1	367	3.95	0.253	Cla97C05G099630.1	GO_BP
Cluster3	nucleotide-sugar biosynthetic process	1	93	1	367	3.95	0.253	Cla97C07G136830.1	GO_BP
Cluster3	nucleotide-sugar metabolic process	1	93	2	367	1.97	0.443	Cla97C07G136830.1	GO_BP
Cluster3	nucleotide-sugar transmembrane transport	1	93	1	367	3.95	0.253	Cla97C11G225370.1	GO_BP
Cluster3	olefin biosynthetic process	1	93	3	367	1.32	0.585	Cla97C02G027380.1	GO_BP
Cluster3	olefin metabolic process	1	93	5	367	0.79	0.77	Cla97C02G027380.1	GO_BP
Cluster3	organelle assembly	1	93	13	367	0.3	0.979	Cla97C11G219390.1	GO_BP
Cluster3	organelle fission	1	93	3	367	1.32	0.585	Cla97C09G178730.1	GO_BP
Cluster3	organelle inheritance	1	93	1	367	3.95	0.253	Cla97C01G019770.1	GO_BP
Cluster3	organelle localization	1	93	2	367	1.97	0.443	Cla97C02G046720.1	GO_BP
Cluster3	organelle organization	13	93	50	367	1.03	0.515	Cla97C01G019770.1 Cla97C02G038720.1 Cla97C02G046720.1 Cla97C02G047930.1 Cla97C05G095350.1 Cla97C05G108810.1 Cla97C08G157820.1 Cla97C09G178730.1 Cla97C10G189320.1 Cla97C10G193060.1 Cla97C10G203740.1 Cla97C11G219390.1 Cla97C11G219610.1	GO_BP
Cluster3	organic acid biosynthetic process	4	93	18	367	0.88	0.712	Cla97C03G054790.1 Cla97C05G099630.1 Cla97C06G117670.1 Cla97C06G122010.1	GO_BP
Cluster3	organic acid metabolic process	5	93	40	367	0.49	0.989	Cla97C03G054790.1 Cla97C05G099630.1 Cla97C06G117670.1 Cla97C06G122010.1 Cla97C09G176260.1	GO_BP
Cluster3	organic anion transport	1	93	3	367	1.32	0.585	Cla97C11G225370.1	GO_BP
Cluster3	organic cyclic compound biosynthetic process	7	93	19	367	1.45	0.179	Cla97C05G098670.1 Cla97C05G099630.1 Cla97C06G128140.1 Cla97C07G136830.1 Cla97C08G158740.1 Cla97C10G195070.1 Cla97C11G224330.1	GO_BP
Cluster3	organic cyclic compound catabolic process	2	93	11	367	0.72	0.814	Cla97C05G099630.1 Cla97C08G158740.1	GO_BP
Cluster3	organic cyclic compound metabolic process	23	93	69	367	1.32	0.064	Cla97C01G006990.1 Cla97C02G026420.1 Cla97C02G027380.1 Cla97C02G038720.1 Cla97C02G048350.1 Cla97C03G065700.1 Cla97C04G078300.1 Cla97C04G079340.1 Cla97C05G096140.1 Cla97C05G098670.1 Cla97C05G099630.1 Cla97C05G108810.1 Cla97C06G123170.1 Cla97C06G128140.1 Cla97C07G136830.1 Cla97C08G155550.1 Cla97C08G158740.1 Cla97C09G176260.1 Cla97C09G178730.1 Cla97C10G193060.1 Cla97C10G195070.1 Cla97C11G208080.1 Cla…	GO_BP
Cluster3	organic hydroxy compound biosynthetic process	2	93	7	367	1.13	0.565	Cla97C07G136830.1 Cla97C10G195070.1	GO_BP
Cluster3	organic hydroxy compound metabolic process	4	93	17	367	0.93	0.664	Cla97C05G095320.1 Cla97C07G136830.1 Cla97C09G176260.1 Cla97C10G195070.1	GO_BP
Cluster3	organic substance biosynthetic process	21	93	79	367	1.05	0.439	Cla97C02G026420.1 Cla97C02G027380.1 Cla97C02G038720.1 Cla97C03G054790.1 Cla97C04G075480.1 Cla97C04G078300.1 Cla97C05G095320.1 Cla97C05G098670.1 Cla97C05G099630.1 Cla97C06G117670.1 Cla97C06G122010.1 Cla97C06G123170.1 Cla97C06G128140.1 Cla97C07G136830.1 Cla97C08G158740.1 Cla97C09G163650.1 Cla97C09G180520.1 Cla97C10G195070.1 Cla97C10G196930.1 Cla97C11G219390.1 Cla97C11G224330.1	GO_BP
Cluster3	organic substance catabolic process	5	93	44	367	0.45	0.996	Cla97C03G053840.1 Cla97C05G099630.1 Cla97C05G108580.1 Cla97C08G150220.1 Cla97C08G158740.1	GO_BP
Cluster3	organic substance metabolic process	43	93	181	367	0.94	0.79	Cla97C01G006990.1 Cla97C02G026420.1 Cla97C02G027380.1 Cla97C02G038720.1 Cla97C02G046720.1 Cla97C02G047930.1 Cla97C02G048350.1 Cla97C03G053840.1 Cla97C03G054790.1 Cla97C03G065250.1 Cla97C03G065700.1 Cla97C03G066980.1 Cla97C04G075480.1 Cla97C04G078300.1 Cla97C04G079340.1 Cla97C05G089510.1 Cla97C05G095320.1 Cla97C05G096140.1 Cla97C05G096590.1 Cla97C05G098670.1 Cla97C05G099630.1 Cla97C05G108580.1 Cla…	GO_BP
Cluster3	organic substance transport	5	93	21	367	0.94	0.652	Cla97C01G006990.1 Cla97C01G011850.1 Cla97C06G115060.1 Cla97C08G157760.1 Cla97C11G225370.1	GO_BP
Cluster3	organonitrogen compound biosynthetic process	11	93	37	367	1.17	0.32	Cla97C03G054790.1 Cla97C04G075480.1 Cla97C04G078300.1 Cla97C05G099630.1 Cla97C06G123170.1 Cla97C06G128140.1 Cla97C08G158740.1 Cla97C09G180520.1 Cla97C10G196930.1 Cla97C11G219390.1 Cla97C11G224330.1	GO_BP
Cluster3	organonitrogen compound catabolic process	3	93	22	367	0.54	0.949	Cla97C03G053840.1 Cla97C05G108580.1 Cla97C08G158740.1	GO_BP
Cluster3	organonitrogen compound metabolic process	23	93	93	367	0.98	0.612	Cla97C02G046720.1 Cla97C02G047930.1 Cla97C03G053840.1 Cla97C03G054790.1 Cla97C03G065250.1 Cla97C03G065700.1 Cla97C03G066980.1 Cla97C04G075480.1 Cla97C04G078300.1 Cla97C05G089510.1 Cla97C05G096590.1 Cla97C05G099630.1 Cla97C05G108580.1 Cla97C06G123170.1 Cla97C06G128140.1 Cla97C07G134370.1 Cla97C08G158740.1 Cla97C09G171250.1 Cla97C09G176260.1 Cla97C09G180520.1 Cla97C10G196930.1 Cla97C11G219390.1 Cla…	GO_BP
Cluster3	organophosphate biosynthetic process	2	93	7	367	1.13	0.565	Cla97C05G099630.1 Cla97C08G158740.1	GO_BP
Cluster3	organophosphate catabolic process	2	93	4	367	1.97	0.267	Cla97C05G099630.1 Cla97C08G158740.1	GO_BP
Cluster3	organophosphate metabolic process	2	93	14	367	0.56	0.908	Cla97C05G099630.1 Cla97C08G158740.1	GO_BP
Cluster3	oxidation-reduction process	5	93	50	367	0.39	0.999	Cla97C01G025380.1 Cla97C05G100850.1 Cla97C06G110860.1 Cla97C09G177290.1 Cla97C11G224300.1	GO_BP
Cluster3	oxidoreduction coenzyme metabolic process	1	93	4	367	0.99	0.691	Cla97C05G099630.1	GO_BP
Cluster3	oxoacid metabolic process	5	93	40	367	0.49	0.989	Cla97C03G054790.1 Cla97C05G099630.1 Cla97C06G117670.1 Cla97C06G122010.1 Cla97C09G176260.1	GO_BP
Cluster3	para-aminobenzoic acid metabolic process	1	93	2	367	1.97	0.443	Cla97C09G176260.1	GO_BP
Cluster3	pattern specification process	4	93	7	367	2.25	0.0718	Cla97C02G047930.1 Cla97C08G155120.1 Cla97C10G186110.1 Cla97C11G219390.1	GO_BP
Cluster3	pectin biosynthetic process	1	93	1	367	3.95	0.253	Cla97C09G163650.1	GO_BP
Cluster3	pectin metabolic process	1	93	2	367	1.97	0.443	Cla97C09G163650.1	GO_BP
Cluster3	peptide biosynthetic process	6	93	20	367	1.18	0.396	Cla97C04G075480.1 Cla97C04G078300.1 Cla97C06G123170.1 Cla97C09G180520.1 Cla97C10G196930.1 Cla97C11G219390.1	GO_BP
Cluster3	peptide catabolic process	1	93	2	367	1.97	0.443	Cla97C05G108580.1	GO_BP
Cluster3	peptide metabolic process	7	93	24	367	1.15	0.407	Cla97C04G075480.1 Cla97C04G078300.1 Cla97C05G108580.1 Cla97C06G123170.1 Cla97C09G180520.1 Cla97C10G196930.1 Cla97C11G219390.1	GO_BP
Cluster3	peptide secretion	1	93	1	367	3.95	0.253	Cla97C08G157760.1	GO_BP
Cluster3	peptide transport	2	93	13	367	0.61	0.883	Cla97C01G006990.1 Cla97C08G157760.1	GO_BP
Cluster3	peptidyl-amino acid modification	1	93	8	367	0.49	0.906	Cla97C09G171250.1	GO_BP
Cluster3	peptidyl-proline modification	1	93	5	367	0.79	0.77	Cla97C09G171250.1	GO_BP
Cluster3	phenol-containing compound metabolic process	1	93	4	367	0.99	0.691	Cla97C09G176260.1	GO_BP
Cluster3	phloem or xylem histogenesis	1	93	1	367	3.95	0.253	Cla97C05G086440.1	GO_BP
Cluster3	phosphate-containing compound metabolic process	6	93	30	367	0.79	0.82	Cla97C02G046720.1 Cla97C03G066980.1 Cla97C05G085860.1 Cla97C05G099630.1 Cla97C05G099770.1 Cla97C08G158740.1	GO_BP
Cluster3	phosphorelay signal transduction system	2	93	2	367	3.95	0.0637	Cla97C03G066980.1 Cla97C08G148550.1	GO_BP
Cluster3	phosphorus metabolic process	7	93	32	367	0.86	0.748	Cla97C02G046720.1 Cla97C03G066980.1 Cla97C05G085860.1 Cla97C05G099630.1 Cla97C05G099770.1 Cla97C07G136830.1 Cla97C08G158740.1	GO_BP
Cluster3	phosphorylation	5	93	15	367	1.32	0.323	Cla97C02G046720.1 Cla97C03G066980.1 Cla97C05G085860.1 Cla97C05G099630.1 Cla97C05G099770.1	GO_BP
Cluster3	photomorphogenesis	2	93	2	367	3.95	0.0637	Cla97C10G203250.1 Cla97C11G224300.1	GO_BP
Cluster3	phototropism	1	93	1	367	3.95	0.253	Cla97C02G046720.1	GO_BP
Cluster3	phyllome development	3	93	13	367	0.91	0.682	Cla97C02G027380.1 Cla97C10G203250.1 Cla97C11G219390.1	GO_BP
Cluster3	phytol metabolic process	1	93	1	367	3.95	0.253	Cla97C05G095320.1	GO_BP
Cluster3	pigment accumulation	1	93	1	367	3.95	0.253	Cla97C10G203250.1	GO_BP
Cluster3	pigment accumulation in response to UV light	1	93	1	367	3.95	0.253	Cla97C10G203250.1	GO_BP
Cluster3	pigment accumulation in tissues	1	93	1	367	3.95	0.253	Cla97C10G203250.1	GO_BP
Cluster3	pigment biosynthetic process	3	93	5	367	2.37	0.106	Cla97C06G128140.1 Cla97C07G136830.1 Cla97C11G224330.1	GO_BP
Cluster3	pigment metabolic process	3	93	6	367	1.97	0.173	Cla97C06G128140.1 Cla97C07G136830.1 Cla97C11G224330.1	GO_BP
Cluster3	pigmentation	1	93	1	367	3.95	0.253	Cla97C10G203250.1	GO_BP
Cluster3	plant organ development	9	93	26	367	1.37	0.184	Cla97C01G003970.1 Cla97C02G027380.1 Cla97C02G047930.1 Cla97C08G155120.1 Cla97C09G182740.1 Cla97C10G186110.1 Cla97C10G189320.1 Cla97C10G203250.1 Cla97C11G219390.1	GO_BP
Cluster3	plant organ formation	1	93	4	367	0.99	0.691	Cla97C08G155120.1	GO_BP
Cluster3	plant organ morphogenesis	3	93	8	367	1.48	0.329	Cla97C08G155120.1 Cla97C10G186110.1 Cla97C11G219390.1	GO_BP
Cluster3	plant organ senescence	1	93	6	367	0.66	0.829	Cla97C02G027380.1	GO_BP
Cluster3	plant-type cell wall assembly	1	93	1	367	3.95	0.253	Cla97C06G125050.1	GO_BP
Cluster3	plant-type cell wall biogenesis	3	93	6	367	1.97	0.173	Cla97C06G125050.1 Cla97C09G163650.1 Cla97C11G225370.1	GO_BP
Cluster3	plant-type cell wall modification	1	93	1	367	3.95	0.253	Cla97C06G113740.1	GO_BP
Cluster3	plant-type cell wall organization	5	93	8	367	2.47	0.0274	Cla97C06G113740.1 Cla97C06G125050.1 Cla97C09G163650.1 Cla97C09G177290.1 Cla97C10G203740.1	GO_BP
Cluster3	plant-type cell wall organization or biogenesis	6	93	12	367	1.97	0.0547	Cla97C06G113740.1 Cla97C06G125050.1 Cla97C09G163650.1 Cla97C09G177290.1 Cla97C10G203740.1 Cla97C11G225370.1	GO_BP
Cluster3	plant-type primary cell wall biogenesis	1	93	3	367	1.32	0.585	Cla97C11G225370.1	GO_BP
Cluster3	plant-type sporogenesis	1	93	1	367	3.95	0.253	Cla97C10G186110.1	GO_BP
Cluster3	plastid localization	1	93	1	367	3.95	0.253	Cla97C02G046720.1	GO_BP
Cluster3	plastid membrane organization	1	93	1	367	3.95	0.253	Cla97C05G095350.1	GO_BP
Cluster3	plastid organization	2	93	8	367	0.99	0.644	Cla97C02G046720.1 Cla97C05G095350.1	GO_BP
Cluster3	polarity specification of adaxial/abaxial axis	1	93	1	367	3.95	0.253	Cla97C02G047930.1	GO_BP
Cluster3	pollen development	1	93	5	367	0.79	0.77	Cla97C11G219610.1	GO_BP
Cluster3	polysaccharide biosynthetic process	1	93	5	367	0.79	0.77	Cla97C09G163650.1	GO_BP
Cluster3	polysaccharide catabolic process	1	93	5	367	0.79	0.77	Cla97C08G150220.1	GO_BP
Cluster3	polysaccharide metabolic process	2	93	11	367	0.72	0.814	Cla97C08G150220.1 Cla97C09G163650.1	GO_BP
Cluster3	porphyrin-containing compound biosynthetic process	2	93	2	367	3.95	0.0637	Cla97C06G128140.1 Cla97C11G224330.1	GO_BP
Cluster3	porphyrin-containing compound metabolic process	2	93	2	367	3.95	0.0637	Cla97C06G128140.1 Cla97C11G224330.1	GO_BP
Cluster3	positive gravitropism	1	93	1	367	3.95	0.253	Cla97C10G203250.1	GO_BP
Cluster3	positive regulation of biological process	7	93	43	367	0.64	0.955	Cla97C02G027380.1 Cla97C02G048350.1 Cla97C08G155120.1 Cla97C09G176260.1 Cla97C10G186830.1 Cla97C11G219610.1 Cla97C11G224330.1	GO_BP
Cluster3	positive regulation of biosynthetic process	3	93	10	367	1.18	0.486	Cla97C02G027380.1 Cla97C10G186830.1 Cla97C11G224330.1	GO_BP
Cluster3	positive regulation of cellular metabolic process	3	93	13	367	0.91	0.682	Cla97C02G027380.1 Cla97C10G186830.1 Cla97C11G224330.1	GO_BP
Cluster3	positive regulation of cellular process	3	93	23	367	0.51	0.959	Cla97C02G027380.1 Cla97C10G186830.1 Cla97C11G224330.1	GO_BP
Cluster3	positive regulation of cofactor metabolic process	1	93	1	367	3.95	0.253	Cla97C10G186830.1	GO_BP
Cluster3	positive regulation of developmental process	2	93	10	367	0.79	0.767	Cla97C08G155120.1 Cla97C09G176260.1	GO_BP
Cluster3	positive regulation of gene expression	3	93	14	367	0.85	0.734	Cla97C02G027380.1 Cla97C02G048350.1 Cla97C11G224330.1	GO_BP
Cluster3	positive regulation of growth	1	93	2	367	1.97	0.443	Cla97C11G219610.1	GO_BP
Cluster3	positive regulation of lateral root development	1	93	1	367	3.95	0.253	Cla97C08G155120.1	GO_BP
Cluster3	positive regulation of lipid biosynthetic process	1	93	1	367	3.95	0.253	Cla97C10G186830.1	GO_BP
Cluster3	positive regulation of lipid metabolic process	1	93	1	367	3.95	0.253	Cla97C10G186830.1	GO_BP
Cluster3	positive regulation of metabolic process	4	93	19	367	0.83	0.755	Cla97C02G027380.1 Cla97C02G048350.1 Cla97C10G186830.1 Cla97C11G224330.1	GO_BP
Cluster3	positive regulation of phytol biosynthetic process	1	93	1	367	3.95	0.253	Cla97C10G186830.1	GO_BP
Cluster3	positive regulation of post-embryonic development	2	93	8	367	0.99	0.644	Cla97C08G155120.1 Cla97C09G176260.1	GO_BP
Cluster3	positive regulation of response to stimulus	1	93	12	367	0.33	0.972	Cla97C11G219610.1	GO_BP
Cluster3	positive regulation of RNA biosynthetic process	2	93	6	367	1.32	0.475	Cla97C02G027380.1 Cla97C11G224330.1	GO_BP
Cluster3	positive regulation of RNA metabolic process	2	93	7	367	1.13	0.565	Cla97C02G027380.1 Cla97C11G224330.1	GO_BP
Cluster3	positive regulation of seed germination	1	93	4	367	0.99	0.691	Cla97C09G176260.1	GO_BP
Cluster3	positive regulation of vitamin metabolic process	1	93	1	367	3.95	0.253	Cla97C10G186830.1	GO_BP
Cluster3	post-embryonic development	10	93	29	367	1.36	0.168	Cla97C02G026420.1 Cla97C02G047930.1 Cla97C05G099080.1 Cla97C08G150220.1 Cla97C08G155120.1 Cla97C10G189320.1 Cla97C10G195070.1 Cla97C10G203250.1 Cla97C11G224300.1 Cla97C11G225370.1	GO_BP
Cluster3	post-embryonic plant morphogenesis	1	93	1	367	3.95	0.253	Cla97C08G155120.1	GO_BP
Cluster3	post-embryonic plant organ development	2	93	2	367	3.95	0.0637	Cla97C08G155120.1 Cla97C10G189320.1	GO_BP
Cluster3	post-embryonic plant organ morphogenesis	1	93	1	367	3.95	0.253	Cla97C08G155120.1	GO_BP
Cluster3	post-embryonic root development	2	93	2	367	3.95	0.0637	Cla97C08G155120.1 Cla97C10G189320.1	GO_BP
Cluster3	post-embryonic root morphogenesis	1	93	1	367	3.95	0.253	Cla97C08G155120.1	GO_BP
Cluster3	post-transcriptional gene silencing by RNA	3	93	5	367	2.37	0.106	Cla97C01G006990.1 Cla97C02G026420.1 Cla97C03G065700.1	GO_BP
Cluster3	posttranscriptional gene silencing	3	93	5	367	2.37	0.106	Cla97C01G006990.1 Cla97C02G026420.1 Cla97C03G065700.1	GO_BP
Cluster3	posttranscriptional regulation of gene expression	5	93	16	367	1.23	0.381	Cla97C01G006990.1 Cla97C02G026420.1 Cla97C02G027380.1 Cla97C02G048350.1 Cla97C03G065700.1	GO_BP
Cluster3	primary alcohol metabolic process	1	93	1	367	3.95	0.253	Cla97C05G095320.1	GO_BP
Cluster3	primary metabolic process	40	93	157	367	1.01	0.526	Cla97C01G006990.1 Cla97C02G026420.1 Cla97C02G027380.1 Cla97C02G038720.1 Cla97C02G046720.1 Cla97C02G047930.1 Cla97C02G048350.1 Cla97C03G053840.1 Cla97C03G054790.1 Cla97C03G065250.1 Cla97C03G065700.1 Cla97C03G066980.1 Cla97C04G075480.1 Cla97C04G078300.1 Cla97C04G079340.1 Cla97C05G089510.1 Cla97C05G095320.1 Cla97C05G096140.1 Cla97C05G096590.1 Cla97C05G098670.1 Cla97C05G099630.1 Cla97C05G108810.1 Cla…	GO_BP
Cluster3	primary root development	1	93	1	367	3.95	0.253	Cla97C01G003970.1	GO_BP
Cluster3	production of siRNA involved in RNA interference	2	93	3	367	2.63	0.159	Cla97C02G026420.1 Cla97C03G065700.1	GO_BP
Cluster3	protein autophosphorylation	1	93	1	367	3.95	0.253	Cla97C02G046720.1	GO_BP
Cluster3	protein catabolic process	1	93	14	367	0.28	0.985	Cla97C03G053840.1	GO_BP
Cluster3	protein complex oligomerization	1	93	6	367	0.66	0.829	Cla97C07G132480.1	GO_BP
Cluster3	protein deacetylation	1	93	1	367	3.95	0.253	Cla97C02G047930.1	GO_BP
Cluster3	protein deacylation	1	93	1	367	3.95	0.253	Cla97C02G047930.1	GO_BP
Cluster3	protein export from nucleus	1	93	2	367	1.97	0.443	Cla97C01G006990.1	GO_BP
Cluster3	protein folding	3	93	10	367	1.18	0.486	Cla97C03G053140.1 Cla97C09G171250.1 Cla97C09G177250.1	GO_BP
Cluster3	protein heterooligomerization	1	93	2	367	1.97	0.443	Cla97C07G132480.1	GO_BP
Cluster3	protein heterotetramerization	1	93	2	367	1.97	0.443	Cla97C07G132480.1	GO_BP
Cluster3	protein homooligomerization	1	93	3	367	1.32	0.585	Cla97C07G132480.1	GO_BP
Cluster3	protein homotetramerization	1	93	3	367	1.32	0.585	Cla97C07G132480.1	GO_BP
Cluster3	protein localization	2	93	14	367	0.56	0.908	Cla97C01G006990.1 Cla97C08G157760.1	GO_BP
Cluster3	protein metabolic process	16	93	62	367	1.02	0.52	Cla97C02G046720.1 Cla97C02G047930.1 Cla97C03G053840.1 Cla97C03G065250.1 Cla97C03G065700.1 Cla97C03G066980.1 Cla97C04G075480.1 Cla97C04G078300.1 Cla97C05G089510.1 Cla97C05G096590.1 Cla97C06G123170.1 Cla97C07G134370.1 Cla97C09G171250.1 Cla97C09G180520.1 Cla97C10G196930.1 Cla97C11G219390.1	GO_BP
Cluster3	protein modification by small protein conjugation	1	93	5	367	0.79	0.77	Cla97C03G065700.1	GO_BP
Cluster3	protein modification process	5	93	24	367	0.82	0.774	Cla97C02G046720.1 Cla97C02G047930.1 Cla97C03G065700.1 Cla97C03G066980.1 Cla97C09G171250.1	GO_BP
Cluster3	protein peptidyl-prolyl isomerization	1	93	5	367	0.79	0.77	Cla97C09G171250.1	GO_BP
Cluster3	protein phosphorylation	2	93	7	367	1.13	0.565	Cla97C02G046720.1 Cla97C03G066980.1	GO_BP
Cluster3	protein secretion	1	93	1	367	3.95	0.253	Cla97C08G157760.1	GO_BP
Cluster3	protein tetramerization	1	93	6	367	0.66	0.829	Cla97C07G132480.1	GO_BP
Cluster3	protein transport	2	93	13	367	0.61	0.883	Cla97C01G006990.1 Cla97C08G157760.1	GO_BP
Cluster3	protein ubiquitination	1	93	5	367	0.79	0.77	Cla97C03G065700.1	GO_BP
Cluster3	protein-containing complex assembly	4	93	27	367	0.58	0.945	Cla97C02G038720.1 Cla97C07G132480.1 Cla97C11G208080.1 Cla97C11G219390.1	GO_BP
Cluster3	protein-containing complex localization	1	93	2	367	1.97	0.443	Cla97C01G006990.1	GO_BP
Cluster3	protein-containing complex subunit organization	4	93	28	367	0.56	0.955	Cla97C02G038720.1 Cla97C07G132480.1 Cla97C11G208080.1 Cla97C11G219390.1	GO_BP
Cluster3	protein-DNA complex assembly	2	93	2	367	3.95	0.0637	Cla97C02G038720.1 Cla97C11G208080.1	GO_BP
Cluster3	protein-DNA complex subunit organization	2	93	2	367	3.95	0.0637	Cla97C02G038720.1 Cla97C11G208080.1	GO_BP
Cluster3	proteolysis	5	93	22	367	0.9	0.697	Cla97C03G053840.1 Cla97C03G065250.1 Cla97C05G089510.1 Cla97C05G096590.1 Cla97C07G134370.1	GO_BP
Cluster3	proton transmembrane transport	1	93	3	367	1.32	0.585	Cla97C06G115060.1	GO_BP
Cluster3	pseudouridine synthesis	1	93	1	367	3.95	0.253	Cla97C04G078300.1	GO_BP
Cluster3	purine nucleobase transmembrane transport	1	93	1	367	3.95	0.253	Cla97C01G011850.1	GO_BP
Cluster3	purine nucleobase transport	1	93	1	367	3.95	0.253	Cla97C01G011850.1	GO_BP
Cluster3	purine nucleoside diphosphate metabolic process	1	93	1	367	3.95	0.253	Cla97C05G099630.1	GO_BP
Cluster3	purine nucleoside monophosphate metabolic process	1	93	3	367	1.32	0.585	Cla97C05G099630.1	GO_BP
Cluster3	purine nucleoside triphosphate metabolic process	1	93	3	367	1.32	0.585	Cla97C05G099630.1	GO_BP
Cluster3	purine nucleotide biosynthetic process	1	93	1	367	3.95	0.253	Cla97C05G099630.1	GO_BP
Cluster3	purine nucleotide metabolic process	1	93	3	367	1.32	0.585	Cla97C05G099630.1	GO_BP
Cluster3	purine nucleotide-sugar transmembrane transport	1	93	1	367	3.95	0.253	Cla97C11G225370.1	GO_BP
Cluster3	purine ribonucleotide biosynthetic process	1	93	1	367	3.95	0.253	Cla97C05G099630.1	GO_BP
Cluster3	purine ribonucleotide metabolic process	1	93	3	367	1.32	0.585	Cla97C05G099630.1	GO_BP
Cluster3	purine-containing compound biosynthetic process	1	93	1	367	3.95	0.253	Cla97C05G099630.1	GO_BP
Cluster3	purine-containing compound metabolic process	1	93	4	367	0.99	0.691	Cla97C05G099630.1	GO_BP
Cluster3	purine-containing compound transmembrane transport	1	93	1	367	3.95	0.253	Cla97C01G011850.1	GO_BP
Cluster3	pyridine nucleotide biosynthetic process	1	93	1	367	3.95	0.253	Cla97C05G099630.1	GO_BP
Cluster3	pyridine nucleotide metabolic process	1	93	4	367	0.99	0.691	Cla97C05G099630.1	GO_BP
Cluster3	pyridine-containing compound biosynthetic process	1	93	1	367	3.95	0.253	Cla97C05G099630.1	GO_BP
Cluster3	pyridine-containing compound metabolic process	1	93	4	367	0.99	0.691	Cla97C05G099630.1	GO_BP
Cluster3	pyrimidine deoxyribonucleotide catabolic process	1	93	1	367	3.95	0.253	Cla97C08G158740.1	GO_BP
Cluster3	pyrimidine deoxyribonucleotide metabolic process	1	93	1	367	3.95	0.253	Cla97C08G158740.1	GO_BP
Cluster3	pyrimidine nucleobase transmembrane transport	1	93	1	367	3.95	0.253	Cla97C01G011850.1	GO_BP
Cluster3	pyrimidine nucleobase transport	1	93	1	367	3.95	0.253	Cla97C01G011850.1	GO_BP
Cluster3	pyrimidine nucleotide biosynthetic process	1	93	1	367	3.95	0.253	Cla97C08G158740.1	GO_BP
Cluster3	pyrimidine nucleotide catabolic process	1	93	1	367	3.95	0.253	Cla97C08G158740.1	GO_BP
Cluster3	pyrimidine nucleotide metabolic process	1	93	1	367	3.95	0.253	Cla97C08G158740.1	GO_BP
Cluster3	pyrimidine-containing compound catabolic process	1	93	2	367	1.97	0.443	Cla97C08G158740.1	GO_BP
Cluster3	pyrimidine-containing compound metabolic process	1	93	4	367	0.99	0.691	Cla97C08G158740.1	GO_BP
Cluster3	pyruvate biosynthetic process	1	93	1	367	3.95	0.253	Cla97C05G099630.1	GO_BP
Cluster3	pyruvate metabolic process	1	93	3	367	1.32	0.585	Cla97C05G099630.1	GO_BP
Cluster3	radial pattern formation	1	93	1	367	3.95	0.253	Cla97C10G186110.1	GO_BP
Cluster3	reciprocal meiotic recombination	1	93	1	367	3.95	0.253	Cla97C09G178730.1	GO_BP
Cluster3	recombinational repair	2	93	2	367	3.95	0.0637	Cla97C04G079340.1 Cla97C11G208080.1	GO_BP
Cluster3	regionalization	4	93	6	367	2.63	0.0381	Cla97C02G047930.1 Cla97C08G155120.1 Cla97C10G186110.1 Cla97C11G219390.1	GO_BP
Cluster3	regulation of alcohol biosynthetic process	1	93	1	367	3.95	0.253	Cla97C10G186830.1	GO_BP
Cluster3	regulation of anatomical structure morphogenesis	4	93	6	367	2.63	0.0381	Cla97C05G108810.1 Cla97C08G157760.1 Cla97C10G186110.1 Cla97C10G193060.1	GO_BP
Cluster3	regulation of anatomical structure size	1	93	5	367	0.79	0.77	Cla97C10G203250.1	GO_BP
Cluster3	regulation of anion channel activity	1	93	1	367	3.95	0.253	Cla97C02G046720.1	GO_BP
Cluster3	regulation of anion channel activity by blue light	1	93	1	367	3.95	0.253	Cla97C02G046720.1	GO_BP
Cluster3	regulation of anion transmembrane transport	1	93	1	367	3.95	0.253	Cla97C02G046720.1	GO_BP
Cluster3	regulation of anion transport	1	93	1	367	3.95	0.253	Cla97C02G046720.1	GO_BP
Cluster3	regulation of anthocyanin biosynthetic process	1	93	1	367	3.95	0.253	Cla97C08G155120.1	GO_BP
Cluster3	regulation of anthocyanin metabolic process	1	93	1	367	3.95	0.253	Cla97C08G155120.1	GO_BP
Cluster3	regulation of auxin mediated signaling pathway	2	93	2	367	3.95	0.0637	Cla97C07G136830.1 Cla97C10G203250.1	GO_BP
Cluster3	regulation of biological process	26	93	109	367	0.94	0.709	Cla97C01G006990.1 Cla97C02G026420.1 Cla97C02G027380.1 Cla97C02G046720.1 Cla97C02G048350.1 Cla97C03G065030.1 Cla97C03G065700.1 Cla97C03G066980.1 Cla97C05G096590.1 Cla97C05G098670.1 Cla97C05G099080.1 Cla97C05G108810.1 Cla97C07G136830.1 Cla97C08G148550.1 Cla97C08G155120.1 Cla97C08G157760.1 Cla97C09G176260.1 Cla97C10G186110.1 Cla97C10G186830.1 Cla97C10G193060.1 Cla97C10G197900.1 Cla97C10G202520.1 Cla…	GO_BP
Cluster3	regulation of biological quality	10	93	42	367	0.94	0.659	Cla97C02G027380.1 Cla97C02G048350.1 Cla97C05G086440.1 Cla97C05G099630.1 Cla97C05G108810.1 Cla97C07G136830.1 Cla97C09G176260.1 Cla97C10G193060.1 Cla97C10G197900.1 Cla97C10G203250.1	GO_BP
Cluster3	regulation of biosynthetic process	7	93	31	367	0.89	0.714	Cla97C02G027380.1 Cla97C02G048350.1 Cla97C08G148550.1 Cla97C08G155120.1 Cla97C10G186830.1 Cla97C10G202520.1 Cla97C11G224330.1	GO_BP
Cluster3	regulation of catabolic process	2	93	7	367	1.13	0.565	Cla97C02G027380.1 Cla97C02G048350.1	GO_BP
Cluster3	regulation of catalytic activity	3	93	14	367	0.85	0.734	Cla97C03G065030.1 Cla97C04G068660.1 Cla97C05G099080.1	GO_BP
Cluster3	regulation of cation transmembrane transport	2	93	2	367	3.95	0.0637	Cla97C02G046720.1 Cla97C11G224100.1	GO_BP
Cluster3	regulation of cell communication	3	93	12	367	0.99	0.623	Cla97C03G065700.1 Cla97C07G136830.1 Cla97C10G203250.1	GO_BP
Cluster3	regulation of cell cycle	2	93	8	367	0.99	0.644	Cla97C05G108810.1 Cla97C10G193060.1	GO_BP
Cluster3	regulation of cell cycle process	2	93	5	367	1.58	0.374	Cla97C05G108810.1 Cla97C10G193060.1	GO_BP
Cluster3	regulation of cell division	2	93	2	367	3.95	0.0637	Cla97C05G108810.1 Cla97C10G193060.1	GO_BP
Cluster3	regulation of cell morphogenesis	2	93	2	367	3.95	0.0637	Cla97C05G108810.1 Cla97C10G193060.1	GO_BP
Cluster3	regulation of cell population proliferation	1	93	5	367	0.79	0.77	Cla97C07G136830.1	GO_BP
Cluster3	regulation of cell shape	2	93	2	367	3.95	0.0637	Cla97C05G108810.1 Cla97C10G193060.1	GO_BP
Cluster3	regulation of cell size	1	93	1	367	3.95	0.253	Cla97C10G203250.1	GO_BP
Cluster3	regulation of cell wall organization or biogenesis	1	93	1	367	3.95	0.253	Cla97C08G155120.1	GO_BP
Cluster3	regulation of cellular amide metabolic process	1	93	8	367	0.49	0.906	Cla97C02G048350.1	GO_BP
Cluster3	regulation of cellular biosynthetic process	7	93	29	367	0.95	0.637	Cla97C02G027380.1 Cla97C02G048350.1 Cla97C08G148550.1 Cla97C08G155120.1 Cla97C10G186830.1 Cla97C10G202520.1 Cla97C11G224330.1	GO_BP
Cluster3	regulation of cellular catabolic process	2	93	7	367	1.13	0.565	Cla97C02G027380.1 Cla97C02G048350.1	GO_BP
Cluster3	regulation of cellular component biogenesis	1	93	5	367	0.79	0.77	Cla97C08G155120.1	GO_BP
Cluster3	regulation of cellular component organization	2	93	10	367	0.79	0.767	Cla97C05G108810.1 Cla97C10G193060.1	GO_BP
Cluster3	regulation of cellular component size	1	93	3	367	1.32	0.585	Cla97C10G203250.1	GO_BP
Cluster3	regulation of cellular metabolic process	8	93	42	367	0.75	0.884	Cla97C02G027380.1 Cla97C02G048350.1 Cla97C05G099080.1 Cla97C08G148550.1 Cla97C08G155120.1 Cla97C10G186830.1 Cla97C10G202520.1 Cla97C11G224330.1	GO_BP
Cluster3	regulation of cellular process	16	93	82	367	0.77	0.938	Cla97C02G027380.1 Cla97C02G046720.1 Cla97C02G048350.1 Cla97C03G065700.1 Cla97C03G066980.1 Cla97C05G099080.1 Cla97C05G108810.1 Cla97C07G136830.1 Cla97C08G148550.1 Cla97C08G155120.1 Cla97C10G186830.1 Cla97C10G193060.1 Cla97C10G197900.1 Cla97C10G202520.1 Cla97C10G203250.1 Cla97C11G224330.1	GO_BP
Cluster3	regulation of cellular protein metabolic process	2	93	15	367	0.53	0.928	Cla97C02G048350.1 Cla97C05G099080.1	GO_BP
Cluster3	regulation of cellular response to alcohol	1	93	5	367	0.79	0.77	Cla97C03G065700.1	GO_BP
Cluster3	regulation of chlorophyll biosynthetic process	1	93	1	367	3.95	0.253	Cla97C10G186830.1	GO_BP
Cluster3	regulation of chlorophyll metabolic process	1	93	1	367	3.95	0.253	Cla97C10G186830.1	GO_BP
Cluster3	regulation of cofactor metabolic process	1	93	1	367	3.95	0.253	Cla97C10G186830.1	GO_BP
Cluster3	regulation of cytokinesis	2	93	2	367	3.95	0.0637	Cla97C05G108810.1 Cla97C10G193060.1	GO_BP
Cluster3	regulation of defense response	1	93	8	367	0.49	0.906	Cla97C05G096590.1	GO_BP
Cluster3	regulation of defense response to bacterium	1	93	2	367	1.97	0.443	Cla97C05G096590.1	GO_BP
Cluster3	regulation of dephosphorylation	1	93	1	367	3.95	0.253	Cla97C05G099080.1	GO_BP
Cluster3	regulation of developmental growth	1	93	1	367	3.95	0.253	Cla97C08G157760.1	GO_BP
Cluster3	regulation of developmental process	8	93	25	367	1.26	0.282	Cla97C03G065030.1 Cla97C05G096590.1 Cla97C05G108810.1 Cla97C08G155120.1 Cla97C08G157760.1 Cla97C09G176260.1 Cla97C10G186110.1 Cla97C10G193060.1	GO_BP
Cluster3	regulation of flavonoid biosynthetic process	1	93	1	367	3.95	0.253	Cla97C08G155120.1	GO_BP
Cluster3	regulation of gene expression	10	93	40	367	0.99	0.587	Cla97C01G006990.1 Cla97C02G026420.1 Cla97C02G027380.1 Cla97C02G048350.1 Cla97C03G065700.1 Cla97C05G098670.1 Cla97C08G148550.1 Cla97C10G186830.1 Cla97C10G202520.1 Cla97C11G224330.1	GO_BP
Cluster3	regulation of gene expression, epigenetic	3	93	5	367	2.37	0.106	Cla97C01G006990.1 Cla97C02G026420.1 Cla97C03G065700.1	GO_BP
Cluster3	regulation of growth	2	93	5	367	1.58	0.374	Cla97C08G157760.1 Cla97C11G219610.1	GO_BP
Cluster3	regulation of hormone levels	5	93	18	367	1.1	0.497	Cla97C02G027380.1 Cla97C05G086440.1 Cla97C07G136830.1 Cla97C09G176260.1 Cla97C10G203250.1	GO_BP
Cluster3	regulation of hydrolase activity	1	93	8	367	0.49	0.906	Cla97C05G099080.1	GO_BP
Cluster3	regulation of ion transmembrane transport	2	93	2	367	3.95	0.0637	Cla97C02G046720.1 Cla97C11G224100.1	GO_BP
Cluster3	regulation of ion transport	2	93	2	367	3.95	0.0637	Cla97C02G046720.1 Cla97C11G224100.1	GO_BP
Cluster3	regulation of isoprenoid metabolic process	1	93	1	367	3.95	0.253	Cla97C10G186830.1	GO_BP
Cluster3	regulation of lateral root development	1	93	1	367	3.95	0.253	Cla97C08G155120.1	GO_BP
Cluster3	regulation of lignin biosynthetic process	1	93	1	367	3.95	0.253	Cla97C08G155120.1	GO_BP
Cluster3	regulation of lipid biosynthetic process	1	93	1	367	3.95	0.253	Cla97C10G186830.1	GO_BP
Cluster3	regulation of lipid metabolic process	1	93	4	367	0.99	0.691	Cla97C10G186830.1	GO_BP
Cluster3	regulation of localization	2	93	9	367	0.88	0.711	Cla97C02G046720.1 Cla97C11G224100.1	GO_BP
Cluster3	regulation of macromolecule biosynthetic process	6	93	28	367	0.85	0.759	Cla97C02G027380.1 Cla97C02G048350.1 Cla97C08G148550.1 Cla97C10G186830.1 Cla97C10G202520.1 Cla97C11G224330.1	GO_BP
Cluster3	regulation of macromolecule metabolic process	11	93	50	367	0.87	0.773	Cla97C01G006990.1 Cla97C02G026420.1 Cla97C02G027380.1 Cla97C02G048350.1 Cla97C03G065700.1 Cla97C05G098670.1 Cla97C05G099080.1 Cla97C08G148550.1 Cla97C10G186830.1 Cla97C10G202520.1 Cla97C11G224330.1	GO_BP
Cluster3	regulation of meristem development	3	93	5	367	2.37	0.106	Cla97C03G065030.1 Cla97C08G157760.1 Cla97C10G186110.1	GO_BP
Cluster3	regulation of meristem growth	1	93	1	367	3.95	0.253	Cla97C08G157760.1	GO_BP
Cluster3	regulation of meristem structural organization	2	93	2	367	3.95	0.0637	Cla97C08G157760.1 Cla97C10G186110.1	GO_BP
Cluster3	regulation of metabolic process	12	93	53	367	0.89	0.741	Cla97C01G006990.1 Cla97C02G026420.1 Cla97C02G027380.1 Cla97C02G048350.1 Cla97C03G065700.1 Cla97C05G098670.1 Cla97C05G099080.1 Cla97C08G148550.1 Cla97C08G155120.1 Cla97C10G186830.1 Cla97C10G202520.1 Cla97C11G224330.1	GO_BP
Cluster3	regulation of molecular function	4	93	16	367	0.99	0.611	Cla97C02G046720.1 Cla97C03G065030.1 Cla97C04G068660.1 Cla97C05G099080.1	GO_BP
Cluster3	regulation of mRNA catabolic process	2	93	5	367	1.58	0.374	Cla97C02G027380.1 Cla97C02G048350.1	GO_BP
Cluster3	regulation of mRNA metabolic process	2	93	7	367	1.13	0.565	Cla97C02G027380.1 Cla97C02G048350.1	GO_BP
Cluster3	regulation of mRNA stability	2	93	5	367	1.58	0.374	Cla97C02G027380.1 Cla97C02G048350.1	GO_BP
Cluster3	regulation of multi-organism process	1	93	2	367	1.97	0.443	Cla97C05G096590.1	GO_BP
Cluster3	regulation of multicellular organismal development	3	93	18	367	0.66	0.878	Cla97C05G096590.1 Cla97C08G155120.1 Cla97C09G176260.1	GO_BP
Cluster3	regulation of multicellular organismal process	3	93	20	367	0.59	0.92	Cla97C05G096590.1 Cla97C08G155120.1 Cla97C09G176260.1	GO_BP
Cluster3	regulation of nitrogen compound metabolic process	7	93	39	367	0.71	0.91	Cla97C02G027380.1 Cla97C02G048350.1 Cla97C05G099080.1 Cla97C08G148550.1 Cla97C10G186830.1 Cla97C10G202520.1 Cla97C11G224330.1	GO_BP
Cluster3	regulation of nucleic acid-templated transcription	5	93	19	367	1.04	0.551	Cla97C02G027380.1 Cla97C08G148550.1 Cla97C10G186830.1 Cla97C10G202520.1 Cla97C11G224330.1	GO_BP
Cluster3	regulation of phenylpropanoid metabolic process	1	93	1	367	3.95	0.253	Cla97C08G155120.1	GO_BP
Cluster3	regulation of phosphatase activity	1	93	1	367	3.95	0.253	Cla97C05G099080.1	GO_BP
Cluster3	regulation of phosphate metabolic process	1	93	3	367	1.32	0.585	Cla97C05G099080.1	GO_BP
Cluster3	regulation of phosphoprotein phosphatase activity	1	93	1	367	3.95	0.253	Cla97C05G099080.1	GO_BP
Cluster3	regulation of phosphorus metabolic process	1	93	3	367	1.32	0.585	Cla97C05G099080.1	GO_BP
Cluster3	regulation of phytol biosynthetic process	1	93	1	367	3.95	0.253	Cla97C10G186830.1	GO_BP
Cluster3	regulation of post-embryonic development	3	93	12	367	0.99	0.623	Cla97C05G096590.1 Cla97C08G155120.1 Cla97C09G176260.1	GO_BP
Cluster3	regulation of post-embryonic root development	1	93	1	367	3.95	0.253	Cla97C08G155120.1	GO_BP
Cluster3	regulation of primary metabolic process	8	93	42	367	0.75	0.884	Cla97C02G027380.1 Cla97C02G048350.1 Cla97C05G099080.1 Cla97C08G148550.1 Cla97C08G155120.1 Cla97C10G186830.1 Cla97C10G202520.1 Cla97C11G224330.1	GO_BP
Cluster3	regulation of protein dephosphorylation	1	93	1	367	3.95	0.253	Cla97C05G099080.1	GO_BP
Cluster3	regulation of protein metabolic process	2	93	16	367	0.49	0.944	Cla97C02G048350.1 Cla97C05G099080.1	GO_BP
Cluster3	regulation of protein modification process	1	93	4	367	0.99	0.691	Cla97C05G099080.1	GO_BP
Cluster3	regulation of proton transport	2	93	2	367	3.95	0.0637	Cla97C02G046720.1 Cla97C11G224100.1	GO_BP
Cluster3	regulation of response to alcohol	1	93	5	367	0.79	0.77	Cla97C03G065700.1	GO_BP
Cluster3	regulation of response to biotic stimulus	1	93	2	367	1.97	0.443	Cla97C05G096590.1	GO_BP
Cluster3	regulation of response to external stimulus	1	93	3	367	1.32	0.585	Cla97C05G096590.1	GO_BP
Cluster3	regulation of response to stimulus	5	93	24	367	0.82	0.774	Cla97C03G065700.1 Cla97C05G096590.1 Cla97C07G136830.1 Cla97C10G203250.1 Cla97C11G219610.1	GO_BP
Cluster3	regulation of response to stress	2	93	14	367	0.56	0.908	Cla97C05G096590.1 Cla97C11G219610.1	GO_BP
Cluster3	regulation of response to water deprivation	1	93	4	367	0.99	0.691	Cla97C11G219610.1	GO_BP
Cluster3	regulation of RNA biosynthetic process	5	93	19	367	1.04	0.551	Cla97C02G027380.1 Cla97C08G148550.1 Cla97C10G186830.1 Cla97C10G202520.1 Cla97C11G224330.1	GO_BP
Cluster3	regulation of RNA metabolic process	6	93	25	367	0.95	0.643	Cla97C02G027380.1 Cla97C02G048350.1 Cla97C08G148550.1 Cla97C10G186830.1 Cla97C10G202520.1 Cla97C11G224330.1	GO_BP
Cluster3	regulation of RNA stability	2	93	5	367	1.58	0.374	Cla97C02G027380.1 Cla97C02G048350.1	GO_BP
Cluster3	regulation of root development	1	93	2	367	1.97	0.443	Cla97C08G155120.1	GO_BP
Cluster3	regulation of secondary cell wall biogenesis	1	93	1	367	3.95	0.253	Cla97C08G155120.1	GO_BP
Cluster3	regulation of secondary metabolic process	1	93	1	367	3.95	0.253	Cla97C08G155120.1	GO_BP
Cluster3	regulation of seed germination	1	93	6	367	0.66	0.829	Cla97C09G176260.1	GO_BP
Cluster3	regulation of seedling development	1	93	6	367	0.66	0.829	Cla97C09G176260.1	GO_BP
Cluster3	regulation of shoot apical meristem development	1	93	2	367	1.97	0.443	Cla97C03G065030.1	GO_BP
Cluster3	regulation of shoot system development	1	93	7	367	0.56	0.873	Cla97C08G155120.1	GO_BP
Cluster3	regulation of signal transduction	3	93	12	367	0.99	0.623	Cla97C03G065700.1 Cla97C07G136830.1 Cla97C10G203250.1	GO_BP
Cluster3	regulation of signaling	3	93	12	367	0.99	0.623	Cla97C03G065700.1 Cla97C07G136830.1 Cla97C10G203250.1	GO_BP
Cluster3	regulation of small molecule metabolic process	1	93	4	367	0.99	0.691	Cla97C10G186830.1	GO_BP
Cluster3	regulation of stomatal complex development	1	93	2	367	1.97	0.443	Cla97C05G096590.1	GO_BP
Cluster3	regulation of stomatal movement	1	93	4	367	0.99	0.691	Cla97C02G046720.1	GO_BP
Cluster3	regulation of tetrapyrrole biosynthetic process	1	93	1	367	3.95	0.253	Cla97C10G186830.1	GO_BP
Cluster3	regulation of tetrapyrrole metabolic process	1	93	1	367	3.95	0.253	Cla97C10G186830.1	GO_BP
Cluster3	regulation of transcription by RNA polymerase II	1	93	4	367	0.99	0.691	Cla97C02G027380.1	GO_BP
Cluster3	regulation of transcription, DNA-templated	5	93	18	367	1.1	0.497	Cla97C02G027380.1 Cla97C08G148550.1 Cla97C10G186830.1 Cla97C10G202520.1 Cla97C11G224330.1	GO_BP
Cluster3	regulation of translation	1	93	8	367	0.49	0.906	Cla97C02G048350.1	GO_BP
Cluster3	regulation of transmembrane transport	2	93	2	367	3.95	0.0637	Cla97C02G046720.1 Cla97C11G224100.1	GO_BP
Cluster3	regulation of transmembrane transporter activity	1	93	1	367	3.95	0.253	Cla97C02G046720.1	GO_BP
Cluster3	regulation of transport	2	93	8	367	0.99	0.644	Cla97C02G046720.1 Cla97C11G224100.1	GO_BP
Cluster3	regulation of transporter activity	1	93	1	367	3.95	0.253	Cla97C02G046720.1	GO_BP
Cluster3	regulation of vitamin E biosynthetic process	1	93	1	367	3.95	0.253	Cla97C10G186830.1	GO_BP
Cluster3	regulation of vitamin metabolic process	1	93	1	367	3.95	0.253	Cla97C10G186830.1	GO_BP
Cluster3	reproduction	6	93	31	367	0.76	0.846	Cla97C02G047930.1 Cla97C09G178730.1 Cla97C10G186110.1 Cla97C10G195070.1 Cla97C10G203250.1 Cla97C11G225370.1	GO_BP
Cluster3	reproductive process	6	93	31	367	0.76	0.846	Cla97C02G047930.1 Cla97C09G178730.1 Cla97C10G186110.1 Cla97C10G195070.1 Cla97C10G203250.1 Cla97C11G225370.1	GO_BP
Cluster3	reproductive shoot system development	1	93	7	367	0.56	0.873	Cla97C10G203250.1	GO_BP
Cluster3	reproductive structure development	4	93	21	367	0.75	0.826	Cla97C02G047930.1 Cla97C10G195070.1 Cla97C10G203250.1 Cla97C11G225370.1	GO_BP
Cluster3	reproductive system development	4	93	21	367	0.75	0.826	Cla97C02G047930.1 Cla97C10G195070.1 Cla97C10G203250.1 Cla97C11G225370.1	GO_BP
Cluster3	response to abiotic stimulus	16	93	78	367	0.81	0.896	Cla97C02G040810.1 Cla97C02G046720.1 Cla97C03G065350.1 Cla97C05G086590.1 Cla97C05G099080.1 Cla97C06G125050.1 Cla97C08G157760.1 Cla97C08G157820.1 Cla97C09G171250.1 Cla97C09G177250.1 Cla97C10G195970.1 Cla97C10G202520.1 Cla97C10G203250.1 Cla97C11G208080.1 Cla97C11G224300.1 Cla97C11G224330.1	GO_BP
Cluster3	response to abscisic acid	3	93	20	367	0.59	0.92	Cla97C02G027380.1 Cla97C05G099080.1 Cla97C10G202520.1	GO_BP
Cluster3	response to absence of light	1	93	1	367	3.95	0.253	Cla97C11G224300.1	GO_BP
Cluster3	response to acid chemical	7	93	42	367	0.66	0.946	Cla97C01G003970.1 Cla97C02G027380.1 Cla97C05G099080.1 Cla97C08G157760.1 Cla97C10G197900.1 Cla97C10G202520.1 Cla97C11G209440.1	GO_BP
Cluster3	response to alcohol	3	93	20	367	0.59	0.92	Cla97C02G027380.1 Cla97C05G099080.1 Cla97C10G202520.1	GO_BP
Cluster3	response to anesthetic	1	93	3	367	1.32	0.585	Cla97C05G096590.1	GO_BP
Cluster3	response to auxin	2	93	3	367	2.63	0.159	Cla97C10G195970.1 Cla97C10G203250.1	GO_BP
Cluster3	response to bacterium	6	93	15	367	1.58	0.151	Cla97C01G003970.1 Cla97C02G050700.1 Cla97C06G117670.1 Cla97C06G122010.1 Cla97C09G180520.1 Cla97C10G196930.1	GO_BP
Cluster3	response to biotic stimulus	12	93	35	367	1.35	0.142	Cla97C01G003970.1 Cla97C01G019770.1 Cla97C01G025380.1 Cla97C02G026420.1 Cla97C02G050700.1 Cla97C06G117670.1 Cla97C06G122010.1 Cla97C09G177250.1 Cla97C09G180520.1 Cla97C10G196930.1 Cla97C10G203250.1 Cla97C11G225370.1	GO_BP
Cluster3	response to blue light	2	93	3	367	2.63	0.159	Cla97C02G046720.1 Cla97C10G203250.1	GO_BP
Cluster3	response to cadmium ion	7	93	18	367	1.53	0.141	Cla97C02G040810.1 Cla97C04G079340.1 Cla97C05G085860.1 Cla97C05G108580.1 Cla97C08G157760.1 Cla97C08G158540.1 Cla97C11G208080.1	GO_BP
Cluster3	response to carbon dioxide	1	93	3	367	1.32	0.585	Cla97C05G096590.1	GO_BP
Cluster3	response to chemical	32	93	109	367	1.16	0.154	Cla97C01G003970.1 Cla97C01G006990.1 Cla97C01G011850.1 Cla97C02G026420.1 Cla97C02G027380.1 Cla97C02G040810.1 Cla97C02G048350.1 Cla97C03G065350.1 Cla97C03G065700.1 Cla97C03G066980.1 Cla97C04G075480.1 Cla97C04G079340.1 Cla97C05G085860.1 Cla97C05G096590.1 Cla97C05G099080.1 Cla97C05G108580.1 Cla97C08G148550.1 Cla97C08G157760.1 Cla97C08G158540.1 Cla97C09G173070.1 Cla97C09G177250.1 Cla97C09G177290.1 Cla…	GO_BP
Cluster3	response to cold	4	93	16	367	0.99	0.611	Cla97C03G065350.1 Cla97C05G099080.1 Cla97C08G157760.1 Cla97C09G177250.1	GO_BP
Cluster3	response to cytokine	1	93	2	367	1.97	0.443	Cla97C02G048350.1	GO_BP
Cluster3	response to cytokinin	8	93	20	367	1.58	0.102	Cla97C03G065350.1 Cla97C03G066980.1 Cla97C04G075480.1 Cla97C05G085860.1 Cla97C08G148550.1 Cla97C09G180520.1 Cla97C10G196930.1 Cla97C11G219390.1	GO_BP
Cluster3	response to drug	3	93	19	367	0.62	0.901	Cla97C01G011850.1 Cla97C05G096590.1 Cla97C09G173070.1	GO_BP
Cluster3	response to dsRNA	3	93	4	367	2.96	0.0517	Cla97C01G006990.1 Cla97C02G026420.1 Cla97C03G065700.1	GO_BP
Cluster3	response to endogenous stimulus	17	93	54	367	1.24	0.169	Cla97C01G003970.1 Cla97C02G027380.1 Cla97C03G065350.1 Cla97C03G066980.1 Cla97C04G075480.1 Cla97C05G085860.1 Cla97C05G099080.1 Cla97C08G148550.1 Cla97C09G180520.1 Cla97C10G195970.1 Cla97C10G196930.1 Cla97C10G197900.1 Cla97C10G202520.1 Cla97C10G203250.1 Cla97C11G209440.1 Cla97C11G219390.1 Cla97C11G224300.1	GO_BP
Cluster3	response to endoplasmic reticulum stress	2	93	6	367	1.32	0.475	Cla97C03G053140.1 Cla97C08G157760.1	GO_BP
Cluster3	response to ethylene	1	93	3	367	1.32	0.585	Cla97C11G224300.1	GO_BP
Cluster3	response to external biotic stimulus	11	93	34	367	1.28	0.215	Cla97C01G003970.1 Cla97C01G025380.1 Cla97C02G026420.1 Cla97C02G050700.1 Cla97C06G117670.1 Cla97C06G122010.1 Cla97C09G177250.1 Cla97C09G180520.1 Cla97C10G196930.1 Cla97C10G203250.1 Cla97C11G225370.1	GO_BP
Cluster3	response to external stimulus	15	93	47	367	1.26	0.175	Cla97C01G003970.1 Cla97C01G025380.1 Cla97C02G026420.1 Cla97C02G046720.1 Cla97C02G050700.1 Cla97C05G099770.1 Cla97C06G117670.1 Cla97C06G122010.1 Cla97C08G155120.1 Cla97C09G177250.1 Cla97C09G180520.1 Cla97C10G195970.1 Cla97C10G196930.1 Cla97C10G203250.1 Cla97C11G225370.1	GO_BP
Cluster3	response to extracellular stimulus	2	93	11	367	0.72	0.814	Cla97C05G099770.1 Cla97C08G155120.1	GO_BP
Cluster3	response to fungus	3	93	15	367	0.79	0.779	Cla97C01G025380.1 Cla97C06G117670.1 Cla97C06G122010.1	GO_BP
Cluster3	response to gibberellin	2	93	6	367	1.32	0.475	Cla97C01G003970.1 Cla97C10G197900.1	GO_BP
Cluster3	response to gravity	1	93	2	367	1.97	0.443	Cla97C10G203250.1	GO_BP
Cluster3	response to heat	2	93	18	367	0.44	0.966	Cla97C09G171250.1 Cla97C09G177250.1	GO_BP
Cluster3	response to hormone	17	93	54	367	1.24	0.169	Cla97C01G003970.1 Cla97C02G027380.1 Cla97C03G065350.1 Cla97C03G066980.1 Cla97C04G075480.1 Cla97C05G085860.1 Cla97C05G099080.1 Cla97C08G148550.1 Cla97C09G180520.1 Cla97C10G195970.1 Cla97C10G196930.1 Cla97C10G197900.1 Cla97C10G202520.1 Cla97C10G203250.1 Cla97C11G209440.1 Cla97C11G219390.1 Cla97C11G224300.1	GO_BP
Cluster3	response to inorganic substance	9	93	42	367	0.85	0.788	Cla97C02G040810.1 Cla97C04G079340.1 Cla97C05G085860.1 Cla97C05G099080.1 Cla97C05G108580.1 Cla97C08G157760.1 Cla97C08G158540.1 Cla97C10G202520.1 Cla97C11G208080.1	GO_BP
Cluster3	response to interferon-gamma	1	93	1	367	3.95	0.253	Cla97C02G048350.1	GO_BP
Cluster3	response to ionizing radiation	1	93	1	367	3.95	0.253	Cla97C11G208080.1	GO_BP
Cluster3	response to jasmonic acid	1	93	4	367	0.99	0.691	Cla97C11G209440.1	GO_BP
Cluster3	response to lead ion	1	93	1	367	3.95	0.253	Cla97C05G108580.1	GO_BP
Cluster3	response to light intensity	2	93	9	367	0.88	0.711	Cla97C10G195970.1 Cla97C11G224300.1	GO_BP
Cluster3	response to light stimulus	6	93	21	367	1.13	0.448	Cla97C02G046720.1 Cla97C08G157820.1 Cla97C10G195970.1 Cla97C10G203250.1 Cla97C11G224300.1 Cla97C11G224330.1	GO_BP
Cluster3	response to lipid	5	93	27	367	0.73	0.861	Cla97C01G003970.1 Cla97C02G027380.1 Cla97C05G099080.1 Cla97C10G197900.1 Cla97C10G202520.1	GO_BP
Cluster3	response to low light intensity stimulus	1	93	2	367	1.97	0.443	Cla97C10G195970.1	GO_BP
Cluster3	response to mechanical stimulus	1	93	1	367	3.95	0.253	Cla97C10G195970.1	GO_BP
Cluster3	response to metal ion	7	93	20	367	1.38	0.22	Cla97C02G040810.1 Cla97C04G079340.1 Cla97C05G085860.1 Cla97C05G108580.1 Cla97C08G157760.1 Cla97C08G158540.1 Cla97C11G208080.1	GO_BP
Cluster3	response to nematode	2	93	2	367	3.95	0.0637	Cla97C10G203250.1 Cla97C11G225370.1	GO_BP
Cluster3	response to nitrate starvation	1	93	1	367	3.95	0.253	Cla97C08G155120.1	GO_BP
Cluster3	response to nitrogen compound	3	93	11	367	1.08	0.558	Cla97C01G006990.1 Cla97C02G026420.1 Cla97C03G065700.1	GO_BP
Cluster3	response to nutrient levels	2	93	8	367	0.99	0.644	Cla97C05G099770.1 Cla97C08G155120.1	GO_BP
Cluster3	response to organic cyclic compound	3	93	9	367	1.32	0.409	Cla97C01G006990.1 Cla97C02G026420.1 Cla97C03G065700.1	GO_BP
Cluster3	response to organic substance	23	93	69	367	1.32	0.064	Cla97C01G003970.1 Cla97C01G006990.1 Cla97C02G026420.1 Cla97C02G027380.1 Cla97C02G048350.1 Cla97C03G065350.1 Cla97C03G065700.1 Cla97C03G066980.1 Cla97C04G075480.1 Cla97C05G085860.1 Cla97C05G096590.1 Cla97C05G099080.1 Cla97C08G148550.1 Cla97C09G177250.1 Cla97C09G180520.1 Cla97C10G195970.1 Cla97C10G196930.1 Cla97C10G197900.1 Cla97C10G202520.1 Cla97C10G203250.1 Cla97C11G209440.1 Cla97C11G219390.1 Cla…	GO_BP
Cluster3	response to osmotic stress	5	93	26	367	0.76	0.835	Cla97C02G040810.1 Cla97C05G086590.1 Cla97C06G125050.1 Cla97C08G157760.1 Cla97C10G202520.1	GO_BP
Cluster3	response to other organism	10	93	33	367	1.2	0.309	Cla97C01G003970.1 Cla97C01G025380.1 Cla97C02G026420.1 Cla97C02G050700.1 Cla97C06G117670.1 Cla97C06G122010.1 Cla97C09G180520.1 Cla97C10G196930.1 Cla97C10G203250.1 Cla97C11G225370.1	GO_BP
Cluster3	response to oxidative stress	4	93	21	367	0.75	0.826	Cla97C01G025380.1 Cla97C02G040810.1 Cla97C03G053140.1 Cla97C08G158540.1	GO_BP
Cluster3	response to oxygen-containing compound	8	93	53	367	0.6	0.982	Cla97C01G003970.1 Cla97C02G027380.1 Cla97C05G096590.1 Cla97C05G099080.1 Cla97C08G157760.1 Cla97C10G197900.1 Cla97C10G202520.1 Cla97C11G209440.1	GO_BP
Cluster3	response to radiation	7	93	22	367	1.26	0.31	Cla97C02G046720.1 Cla97C08G157820.1 Cla97C10G195970.1 Cla97C10G203250.1 Cla97C11G208080.1 Cla97C11G224300.1 Cla97C11G224330.1	GO_BP
Cluster3	response to red or far red light	2	93	4	367	1.97	0.267	Cla97C10G203250.1 Cla97C11G224300.1	GO_BP
Cluster3	response to salt stress	5	93	22	367	0.9	0.697	Cla97C02G040810.1 Cla97C05G086590.1 Cla97C06G125050.1 Cla97C08G157760.1 Cla97C10G202520.1	GO_BP
Cluster3	response to starvation	2	93	7	367	1.13	0.565	Cla97C05G099770.1 Cla97C08G155120.1	GO_BP
Cluster3	response to stimulus	50	93	181	367	1.09	0.192	Cla97C01G003970.1 Cla97C01G006990.1 Cla97C01G011850.1 Cla97C01G019770.1 Cla97C01G025380.1 Cla97C02G026420.1 Cla97C02G027380.1 Cla97C02G040810.1 Cla97C02G046720.1 Cla97C02G048350.1 Cla97C02G050700.1 Cla97C03G053140.1 Cla97C03G065350.1 Cla97C03G065700.1 Cla97C03G066980.1 Cla97C04G075480.1 Cla97C04G079340.1 Cla97C05G085860.1 Cla97C05G086590.1 Cla97C05G096590.1 Cla97C05G098670.1 Cla97C05G099080.1 Cla…	GO_BP
Cluster3	response to stress	28	93	115	367	0.96	0.662	Cla97C01G025380.1 Cla97C02G026420.1 Cla97C02G027380.1 Cla97C02G040810.1 Cla97C02G048350.1 Cla97C02G050700.1 Cla97C03G053140.1 Cla97C03G065350.1 Cla97C04G079340.1 Cla97C05G086590.1 Cla97C05G098670.1 Cla97C05G099080.1 Cla97C05G099770.1 Cla97C06G117670.1 Cla97C06G122010.1 Cla97C06G125050.1 Cla97C08G155120.1 Cla97C08G157760.1 Cla97C08G158540.1 Cla97C08G158740.1 Cla97C09G164380.1 Cla97C09G171250.1 Cla…	GO_BP
Cluster3	response to temperature stimulus	5	93	32	367	0.62	0.944	Cla97C03G065350.1 Cla97C05G099080.1 Cla97C08G157760.1 Cla97C09G171250.1 Cla97C09G177250.1	GO_BP
Cluster3	response to topologically incorrect protein	1	93	3	367	1.32	0.585	Cla97C09G177250.1	GO_BP
Cluster3	response to toxic substance	1	93	20	367	0.2	0.998	Cla97C09G177290.1	GO_BP
Cluster3	response to unfolded protein	1	93	2	367	1.97	0.443	Cla97C09G177250.1	GO_BP
Cluster3	response to UV	1	93	1	367	3.95	0.253	Cla97C10G203250.1	GO_BP
Cluster3	response to virus	1	93	2	367	1.97	0.443	Cla97C02G026420.1	GO_BP
Cluster3	response to water	3	93	21	367	0.56	0.936	Cla97C05G099080.1 Cla97C08G157760.1 Cla97C10G202520.1	GO_BP
Cluster3	response to water deprivation	3	93	21	367	0.56	0.936	Cla97C05G099080.1 Cla97C08G157760.1 Cla97C10G202520.1	GO_BP
Cluster3	response to wounding	1	93	10	367	0.39	0.948	Cla97C11G209440.1	GO_BP
Cluster3	rhythmic process	2	93	3	367	2.63	0.159	Cla97C02G046720.1 Cla97C08G148550.1	GO_BP
Cluster3	ribonucleoprotein complex assembly	1	93	14	367	0.28	0.985	Cla97C11G219390.1	GO_BP
Cluster3	ribonucleoprotein complex biogenesis	3	93	16	367	0.74	0.817	Cla97C04G078300.1 Cla97C06G123170.1 Cla97C11G219390.1	GO_BP
Cluster3	ribonucleoprotein complex export from nucleus	1	93	2	367	1.97	0.443	Cla97C01G006990.1	GO_BP
Cluster3	ribonucleoprotein complex localization	1	93	2	367	1.97	0.443	Cla97C01G006990.1	GO_BP
Cluster3	ribonucleoprotein complex subunit organization	1	93	14	367	0.28	0.985	Cla97C11G219390.1	GO_BP
Cluster3	ribonucleoside diphosphate metabolic process	1	93	1	367	3.95	0.253	Cla97C05G099630.1	GO_BP
Cluster3	ribonucleoside monophosphate biosynthetic process	1	93	1	367	3.95	0.253	Cla97C05G099630.1	GO_BP
Cluster3	ribonucleoside monophosphate metabolic process	1	93	3	367	1.32	0.585	Cla97C05G099630.1	GO_BP
Cluster3	ribonucleoside triphosphate biosynthetic process	1	93	1	367	3.95	0.253	Cla97C05G099630.1	GO_BP
Cluster3	ribonucleoside triphosphate metabolic process	1	93	3	367	1.32	0.585	Cla97C05G099630.1	GO_BP
Cluster3	ribonucleotide biosynthetic process	1	93	1	367	3.95	0.253	Cla97C05G099630.1	GO_BP
Cluster3	ribonucleotide metabolic process	1	93	3	367	1.32	0.585	Cla97C05G099630.1	GO_BP
Cluster3	ribose phosphate biosynthetic process	1	93	1	367	3.95	0.253	Cla97C05G099630.1	GO_BP
Cluster3	ribose phosphate metabolic process	1	93	3	367	1.32	0.585	Cla97C05G099630.1	GO_BP
Cluster3	ribosomal large subunit assembly	1	93	3	367	1.32	0.585	Cla97C11G219390.1	GO_BP
Cluster3	ribosomal large subunit biogenesis	3	93	5	367	2.37	0.106	Cla97C04G078300.1 Cla97C06G123170.1 Cla97C11G219390.1	GO_BP
Cluster3	ribosome assembly	1	93	7	367	0.56	0.873	Cla97C11G219390.1	GO_BP
Cluster3	ribosome biogenesis	3	93	9	367	1.32	0.409	Cla97C04G078300.1 Cla97C06G123170.1 Cla97C11G219390.1	GO_BP
Cluster3	RNA 3'-end processing	1	93	2	367	1.97	0.443	Cla97C02G027380.1	GO_BP
Cluster3	RNA biosynthetic process	1	93	2	367	1.97	0.443	Cla97C05G098670.1	GO_BP
Cluster3	RNA export from nucleus	1	93	2	367	1.97	0.443	Cla97C01G006990.1	GO_BP
Cluster3	RNA interference	2	93	3	367	2.63	0.159	Cla97C02G026420.1 Cla97C03G065700.1	GO_BP
Cluster3	RNA localization	1	93	2	367	1.97	0.443	Cla97C01G006990.1	GO_BP
Cluster3	RNA metabolic process	12	93	30	367	1.58	0.048	Cla97C01G006990.1 Cla97C02G026420.1 Cla97C02G027380.1 Cla97C02G048350.1 Cla97C03G065700.1 Cla97C04G078300.1 Cla97C05G096140.1 Cla97C05G098670.1 Cla97C05G108810.1 Cla97C06G123170.1 Cla97C08G155550.1 Cla97C10G193060.1	GO_BP
Cluster3	RNA modification	2	93	6	367	1.32	0.475	Cla97C04G078300.1 Cla97C05G096140.1	GO_BP
Cluster3	RNA phosphodiester bond hydrolysis	2	93	4	367	1.97	0.267	Cla97C02G027380.1 Cla97C04G078300.1	GO_BP
Cluster3	RNA polyadenylation	1	93	1	367	3.95	0.253	Cla97C02G027380.1	GO_BP
Cluster3	RNA processing	10	93	21	367	1.88	0.0194	Cla97C01G006990.1 Cla97C02G026420.1 Cla97C02G027380.1 Cla97C02G048350.1 Cla97C03G065700.1 Cla97C04G078300.1 Cla97C05G108810.1 Cla97C06G123170.1 Cla97C08G155550.1 Cla97C10G193060.1	GO_BP
Cluster3	RNA splicing	3	93	10	367	1.18	0.486	Cla97C02G048350.1 Cla97C05G108810.1 Cla97C10G193060.1	GO_BP
Cluster3	RNA splicing, via transesterification reactions	3	93	10	367	1.18	0.486	Cla97C02G048350.1 Cla97C05G108810.1 Cla97C10G193060.1	GO_BP
Cluster3	RNA stabilization	2	93	4	367	1.97	0.267	Cla97C02G027380.1 Cla97C02G048350.1	GO_BP
Cluster3	RNA transport	1	93	2	367	1.97	0.443	Cla97C01G006990.1	GO_BP
Cluster3	root development	7	93	13	367	2.12	0.0239	Cla97C01G003970.1 Cla97C02G047930.1 Cla97C08G155120.1 Cla97C09G182740.1 Cla97C10G186110.1 Cla97C10G189320.1 Cla97C11G219390.1	GO_BP
Cluster3	root morphogenesis	3	93	7	367	1.69	0.249	Cla97C08G155120.1 Cla97C10G186110.1 Cla97C11G219390.1	GO_BP
Cluster3	root system development	7	93	13	367	2.12	0.0239	Cla97C01G003970.1 Cla97C02G047930.1 Cla97C08G155120.1 Cla97C09G182740.1 Cla97C10G186110.1 Cla97C10G189320.1 Cla97C11G219390.1	GO_BP
Cluster3	rRNA metabolic process	2	93	3	367	2.63	0.159	Cla97C04G078300.1 Cla97C06G123170.1	GO_BP
Cluster3	rRNA modification	1	93	1	367	3.95	0.253	Cla97C04G078300.1	GO_BP
Cluster3	rRNA processing	2	93	3	367	2.63	0.159	Cla97C04G078300.1 Cla97C06G123170.1	GO_BP
Cluster3	rRNA pseudouridine synthesis	1	93	1	367	3.95	0.253	Cla97C04G078300.1	GO_BP
Cluster3	salicylic acid metabolic process	1	93	4	367	0.99	0.691	Cla97C09G176260.1	GO_BP
Cluster3	secondary metabolic process	2	93	11	367	0.72	0.814	Cla97C05G100850.1 Cla97C06G110860.1	GO_BP
Cluster3	secondary metabolite biosynthetic process	2	93	7	367	1.13	0.565	Cla97C05G100850.1 Cla97C06G110860.1	GO_BP
Cluster3	secretion	1	93	1	367	3.95	0.253	Cla97C08G157760.1	GO_BP
Cluster3	secretion by cell	1	93	1	367	3.95	0.253	Cla97C08G157760.1	GO_BP
Cluster3	seed coat development	1	93	1	367	3.95	0.253	Cla97C11G225370.1	GO_BP
Cluster3	seed development	3	93	11	367	1.08	0.558	Cla97C02G047930.1 Cla97C10G195070.1 Cla97C11G225370.1	GO_BP
Cluster3	seed dormancy process	1	93	2	367	1.97	0.443	Cla97C02G047930.1	GO_BP
Cluster3	seed germination	2	93	4	367	1.97	0.267	Cla97C05G099080.1 Cla97C08G150220.1	GO_BP
Cluster3	seed maturation	1	93	4	367	0.99	0.691	Cla97C02G047930.1	GO_BP
Cluster3	seedling development	2	93	4	367	1.97	0.267	Cla97C05G099080.1 Cla97C08G150220.1	GO_BP
Cluster3	selenium compound metabolic process	1	93	1	367	3.95	0.253	Cla97C05G085860.1	GO_BP
Cluster3	sexual reproduction	1	93	5	367	0.79	0.77	Cla97C10G186110.1	GO_BP
Cluster3	sexual sporulation	1	93	1	367	3.95	0.253	Cla97C10G186110.1	GO_BP
Cluster3	shoot system development	4	93	21	367	0.75	0.826	Cla97C02G027380.1 Cla97C09G182740.1 Cla97C10G203250.1 Cla97C11G219390.1	GO_BP
Cluster3	shoot system morphogenesis	1	93	6	367	0.66	0.829	Cla97C11G219390.1	GO_BP
Cluster3	signal transduction	7	93	30	367	0.92	0.676	Cla97C02G027380.1 Cla97C02G046720.1 Cla97C03G066980.1 Cla97C05G099080.1 Cla97C08G148550.1 Cla97C08G155120.1 Cla97C10G197900.1	GO_BP
Cluster3	signaling	7	93	31	367	0.89	0.714	Cla97C02G027380.1 Cla97C02G046720.1 Cla97C03G066980.1 Cla97C05G099080.1 Cla97C08G148550.1 Cla97C08G155120.1 Cla97C10G197900.1	GO_BP
Cluster3	skotomorphogenesis	1	93	1	367	3.95	0.253	Cla97C11G224300.1	GO_BP
Cluster3	small molecule biosynthetic process	5	93	25	367	0.79	0.807	Cla97C03G054790.1 Cla97C05G099630.1 Cla97C06G117670.1 Cla97C06G122010.1 Cla97C08G158740.1	GO_BP
Cluster3	small molecule metabolic process	8	93	58	367	0.54	0.994	Cla97C03G054790.1 Cla97C05G095320.1 Cla97C05G099630.1 Cla97C06G117670.1 Cla97C06G122010.1 Cla97C07G136830.1 Cla97C08G158740.1 Cla97C09G176260.1	GO_BP
Cluster3	snRNA metabolic process	1	93	1	367	3.95	0.253	Cla97C04G078300.1	GO_BP
Cluster3	snRNA modification	1	93	1	367	3.95	0.253	Cla97C04G078300.1	GO_BP
Cluster3	snRNA pseudouridine synthesis	1	93	1	367	3.95	0.253	Cla97C04G078300.1	GO_BP
Cluster3	somatic cell DNA recombination	2	93	2	367	3.95	0.0637	Cla97C04G079340.1 Cla97C11G208080.1	GO_BP
Cluster3	specification of axis polarity	1	93	1	367	3.95	0.253	Cla97C02G047930.1	GO_BP
Cluster3	sporulation	1	93	1	367	3.95	0.253	Cla97C10G186110.1	GO_BP
Cluster3	stamen development	1	93	2	367	1.97	0.443	Cla97C10G203250.1	GO_BP
Cluster3	steroid biosynthetic process	1	93	3	367	1.32	0.585	Cla97C10G195070.1	GO_BP
Cluster3	steroid metabolic process	1	93	6	367	0.66	0.829	Cla97C10G195070.1	GO_BP
Cluster3	sterol biosynthetic process	1	93	2	367	1.97	0.443	Cla97C10G195070.1	GO_BP
Cluster3	sterol metabolic process	1	93	3	367	1.32	0.585	Cla97C10G195070.1	GO_BP
Cluster3	strand invasion	1	93	1	367	3.95	0.253	Cla97C11G208080.1	GO_BP
Cluster3	sulfate assimilation	2	93	2	367	3.95	0.0637	Cla97C05G085860.1 Cla97C05G099770.1	GO_BP
Cluster3	sulfur compound catabolic process	1	93	1	367	3.95	0.253	Cla97C05G108580.1	GO_BP
Cluster3	sulfur compound metabolic process	3	93	10	367	1.18	0.486	Cla97C05G085860.1 Cla97C05G099770.1 Cla97C05G108580.1	GO_BP
Cluster3	supramolecular fiber organization	2	93	6	367	1.32	0.475	Cla97C10G189320.1 Cla97C10G203740.1	GO_BP
Cluster3	symbiotic process	1	93	2	367	1.97	0.443	Cla97C02G026420.1	GO_BP
Cluster3	system development	11	93	49	367	0.89	0.747	Cla97C01G003970.1 Cla97C02G027380.1 Cla97C02G047930.1 Cla97C08G155120.1 Cla97C09G182740.1 Cla97C10G186110.1 Cla97C10G189320.1 Cla97C10G195070.1 Cla97C10G203250.1 Cla97C11G219390.1 Cla97C11G225370.1	GO_BP
Cluster3	terpenoid metabolic process	1	93	6	367	0.66	0.829	Cla97C05G095320.1	GO_BP
Cluster3	tetrapyrrole biosynthetic process	2	93	2	367	3.95	0.0637	Cla97C06G128140.1 Cla97C11G224330.1	GO_BP
Cluster3	tetrapyrrole metabolic process	2	93	2	367	3.95	0.0637	Cla97C06G128140.1 Cla97C11G224330.1	GO_BP
Cluster3	thylakoid membrane organization	1	93	1	367	3.95	0.253	Cla97C05G095350.1	GO_BP
Cluster3	tissue development	4	93	17	367	0.93	0.664	Cla97C02G027380.1 Cla97C05G086440.1 Cla97C08G157760.1 Cla97C10G186110.1	GO_BP
Cluster3	tracheary element differentiation	1	93	1	367	3.95	0.253	Cla97C05G086440.1	GO_BP
Cluster3	translation	6	93	20	367	1.18	0.396	Cla97C04G075480.1 Cla97C04G078300.1 Cla97C06G123170.1 Cla97C09G180520.1 Cla97C10G196930.1 Cla97C11G219390.1	GO_BP
Cluster3	transmembrane transport	7	93	16	367	1.73	0.08	Cla97C01G011850.1 Cla97C06G115060.1 Cla97C07G132480.1 Cla97C09G173070.1 Cla97C10G186830.1 Cla97C10G203250.1 Cla97C11G225370.1	GO_BP
Cluster3	transport	14	93	42	367	1.32	0.141	Cla97C01G006990.1 Cla97C01G011850.1 Cla97C05G086440.1 Cla97C05G086590.1 Cla97C06G115060.1 Cla97C07G132480.1 Cla97C07G136830.1 Cla97C08G155120.1 Cla97C08G157760.1 Cla97C09G173070.1 Cla97C10G186830.1 Cla97C10G203250.1 Cla97C11G219390.1 Cla97C11G225370.1	GO_BP
Cluster3	tricarboxylic acid metabolic process	1	93	5	367	0.79	0.77	Cla97C03G054790.1	GO_BP
Cluster3	triglyceride biosynthetic process	1	93	1	367	3.95	0.253	Cla97C05G095320.1	GO_BP
Cluster3	triglyceride metabolic process	1	93	1	367	3.95	0.253	Cla97C05G095320.1	GO_BP
Cluster3	tRNA metabolic process	1	93	4	367	0.99	0.691	Cla97C08G155550.1	GO_BP
Cluster3	tRNA processing	1	93	3	367	1.32	0.585	Cla97C08G155550.1	GO_BP
Cluster3	tropism	2	93	3	367	2.63	0.159	Cla97C02G046720.1 Cla97C10G203250.1	GO_BP
Cluster3	UDP-galactose transmembrane transport	1	93	1	367	3.95	0.253	Cla97C11G225370.1	GO_BP
Cluster3	UDP-glucose transmembrane transport	1	93	1	367	3.95	0.253	Cla97C11G225370.1	GO_BP
Cluster3	UDP-rhamnose biosynthetic process	1	93	1	367	3.95	0.253	Cla97C07G136830.1	GO_BP
Cluster3	UDP-rhamnose metabolic process	1	93	1	367	3.95	0.253	Cla97C07G136830.1	GO_BP
Cluster3	unidimensional cell growth	2	93	9	367	0.88	0.711	Cla97C08G157820.1 Cla97C10G195970.1	GO_BP
Cluster3	uracil import across plasma membrane	1	93	1	367	3.95	0.253	Cla97C01G011850.1	GO_BP
Cluster3	uracil transmembrane transport	1	93	1	367	3.95	0.253	Cla97C01G011850.1	GO_BP
Cluster3	uracil transport	1	93	1	367	3.95	0.253	Cla97C01G011850.1	GO_BP
Cluster3	urea cycle	1	93	3	367	1.32	0.585	Cla97C03G054790.1	GO_BP
Cluster3	urea metabolic process	1	93	3	367	1.32	0.585	Cla97C03G054790.1	GO_BP
Cluster3	uronic acid metabolic process	2	93	2	367	3.95	0.0637	Cla97C06G117670.1 Cla97C06G122010.1	GO_BP
Cluster3	vacuole inheritance	1	93	1	367	3.95	0.253	Cla97C01G019770.1	GO_BP
Cluster3	vacuole organization	1	93	2	367	1.97	0.443	Cla97C01G019770.1	GO_BP
Cluster3	vegetative phase change	1	93	1	367	3.95	0.253	Cla97C02G026420.1	GO_BP
Cluster3	virus induced gene silencing	1	93	1	367	3.95	0.253	Cla97C02G026420.1	GO_BP
Cluster3	water transport	1	93	3	367	1.32	0.585	Cla97C07G132480.1	GO_BP
Cluster3	wax biosynthetic process	1	93	1	367	3.95	0.253	Cla97C02G026420.1	GO_BP
Cluster3	wax metabolic process	1	93	1	367	3.95	0.253	Cla97C02G026420.1	GO_BP
Cluster3	xylem and phloem pattern formation	2	93	3	367	2.63	0.159	Cla97C08G155120.1 Cla97C10G186110.1	GO_BP
Cluster3	xylem development	1	93	1	367	3.95	0.253	Cla97C05G086440.1	GO_BP
Cluster3	xylem vessel member cell differentiation	1	93	1	367	3.95	0.253	Cla97C05G086440.1	GO_BP
Cluster4	'de novo' posttranslational protein folding	1	64	1	367	5.73	0.174	Cla97C05G091970.1	GO_BP
Cluster4	'de novo' protein folding	1	64	1	367	5.73	0.174	Cla97C05G091970.1	GO_BP
Cluster4	acceptance of pollen	1	64	2	367	2.87	0.319	Cla97C09G168170.1	GO_BP
Cluster4	actin crosslink formation	1	64	1	367	5.73	0.174	Cla97C02G028970.1	GO_BP
Cluster4	actin cytoskeleton organization	2	64	4	367	2.87	0.142	Cla97C02G028970.1 Cla97C04G068590.1	GO_BP
Cluster4	actin filament bundle assembly	2	64	4	367	2.87	0.142	Cla97C02G028970.1 Cla97C04G068590.1	GO_BP
Cluster4	actin filament bundle organization	2	64	4	367	2.87	0.142	Cla97C02G028970.1 Cla97C04G068590.1	GO_BP
Cluster4	actin filament capping	1	64	1	367	5.73	0.174	Cla97C04G068590.1	GO_BP
Cluster4	actin filament network formation	1	64	1	367	5.73	0.174	Cla97C02G028970.1	GO_BP
Cluster4	actin filament organization	2	64	4	367	2.87	0.142	Cla97C02G028970.1 Cla97C04G068590.1	GO_BP
Cluster4	actin filament severing	1	64	1	367	5.73	0.174	Cla97C04G068590.1	GO_BP
Cluster4	actin filament-based process	2	64	4	367	2.87	0.142	Cla97C02G028970.1 Cla97C04G068590.1	GO_BP
Cluster4	activation of immune response	1	64	3	367	1.91	0.438	Cla97C05G091970.1	GO_BP
Cluster4	activation of innate immune response	1	64	2	367	2.87	0.319	Cla97C05G091970.1	GO_BP
Cluster4	aerobic respiration	1	64	4	367	1.43	0.537	Cla97C01G006080.1	GO_BP
Cluster4	aging	1	64	8	367	0.72	0.788	Cla97C10G201410.1	GO_BP
Cluster4	alpha-amino acid biosynthetic process	3	64	6	367	2.87	0.0684	Cla97C03G064950.1 Cla97C08G145480.1 Cla97C09G183120.1	GO_BP
Cluster4	alpha-amino acid metabolic process	3	64	8	367	2.15	0.148	Cla97C03G064950.1 Cla97C08G145480.1 Cla97C09G183120.1	GO_BP
Cluster4	amide biosynthetic process	4	64	23	367	1	0.594	Cla97C01G021320.1 Cla97C04G068640.1 Cla97C07G143490.1 Cla97C09G183120.1	GO_BP
Cluster4	amide transport	4	64	13	367	1.76	0.175	Cla97C05G081830.1 Cla97C08G147150.1 Cla97C09G170190.1 Cla97C09G172860.1	GO_BP
Cluster4	amino acid activation	1	64	1	367	5.73	0.174	Cla97C01G021320.1	GO_BP
Cluster4	anatomical structure development	12	64	76	367	0.91	0.719	Cla97C01G021320.1 Cla97C02G028970.1 Cla97C03G064990.1 Cla97C05G087820.1 Cla97C07G131130.1 Cla97C07G132430.1 Cla97C07G133060.1 Cla97C09G168170.1 Cla97C10G201410.1 Cla97C11G206820.1 Cla97C11G215310.1 Cla97C11G223580.1	GO_BP
Cluster4	anatomical structure maturation	2	64	7	367	1.64	0.352	Cla97C03G064990.1 Cla97C05G087820.1	GO_BP
Cluster4	anatomical structure morphogenesis	4	64	24	367	0.96	0.63	Cla97C02G028970.1 Cla97C05G087820.1 Cla97C09G168170.1 Cla97C11G215310.1	GO_BP
Cluster4	androecium development	1	64	2	367	2.87	0.319	Cla97C07G132430.1	GO_BP
Cluster4	anther dehiscence	1	64	1	367	5.73	0.174	Cla97C07G132430.1	GO_BP
Cluster4	anther development	1	64	1	367	5.73	0.174	Cla97C07G132430.1	GO_BP
Cluster4	anthocyanin-containing compound metabolic process	1	64	3	367	1.91	0.438	Cla97C05G091970.1	GO_BP
Cluster4	antibiotic metabolic process	2	64	8	367	1.43	0.42	Cla97C01G006080.1 Cla97C01G015620.1	GO_BP
Cluster4	apoptotic process	1	64	2	367	2.87	0.319	Cla97C06G125620.1	GO_BP
Cluster4	apoptotic signaling pathway	1	64	2	367	2.87	0.319	Cla97C06G125620.1	GO_BP
Cluster4	arginine biosynthetic process	1	64	3	367	1.91	0.438	Cla97C09G183120.1	GO_BP
Cluster4	arginine metabolic process	1	64	3	367	1.91	0.438	Cla97C09G183120.1	GO_BP
Cluster4	aromatic compound biosynthetic process	2	64	16	367	0.72	0.802	Cla97C02G035130.1 Cla97C10G184990.1	GO_BP
Cluster4	aromatic compound catabolic process	1	64	10	367	0.57	0.857	Cla97C03G063500.1	GO_BP
Cluster4	aspartate family amino acid biosynthetic process	1	64	1	367	5.73	0.174	Cla97C03G064950.1	GO_BP
Cluster4	aspartate family amino acid metabolic process	1	64	1	367	5.73	0.174	Cla97C03G064950.1	GO_BP
Cluster4	ATP metabolic process	1	64	3	367	1.91	0.438	Cla97C03G056820.1	GO_BP
Cluster4	ATP synthesis coupled electron transport	1	64	2	367	2.87	0.319	Cla97C03G056820.1	GO_BP
Cluster4	autophagy	1	64	1	367	5.73	0.174	Cla97C05G081830.1	GO_BP
Cluster4	auxin polar transport	1	64	3	367	1.91	0.438	Cla97C05G099390.1	GO_BP
Cluster4	auxin transport	1	64	4	367	1.43	0.537	Cla97C05G099390.1	GO_BP
Cluster4	benzene-containing compound metabolic process	1	64	5	367	1.15	0.619	Cla97C01G015620.1	GO_BP
Cluster4	bile acid metabolic process	1	64	2	367	2.87	0.319	Cla97C11G206820.1	GO_BP
Cluster4	biological regulation	17	64	126	367	0.77	0.946	Cla97C01G000110.1 Cla97C01G015620.1 Cla97C01G022150.1 Cla97C02G040220.1 Cla97C03G067640.1 Cla97C04G068590.1 Cla97C04G078780.1 Cla97C05G091970.1 Cla97C05G099390.1 Cla97C05G102870.1 Cla97C06G125620.1 Cla97C07G132430.1 Cla97C07G132990.1 Cla97C07G143490.1 Cla97C08G147150.1 Cla97C09G168010.1 Cla97C09G184420.1	GO_BP
Cluster4	biosynthetic process	11	64	84	367	0.75	0.916	Cla97C01G021320.1 Cla97C02G035130.1 Cla97C03G064950.1 Cla97C04G068640.1 Cla97C05G091970.1 Cla97C06G117880.1 Cla97C07G143490.1 Cla97C08G145480.1 Cla97C09G183120.1 Cla97C09G184420.1 Cla97C10G184990.1	GO_BP
Cluster4	carbohydrate catabolic process	2	64	6	367	1.91	0.281	Cla97C02G045770.1 Cla97C03G059290.1	GO_BP
Cluster4	carbohydrate derivative biosynthetic process	3	64	8	367	2.15	0.148	Cla97C02G035130.1 Cla97C05G091970.1 Cla97C06G117880.1	GO_BP
Cluster4	carbohydrate derivative catabolic process	2	64	4	367	2.87	0.142	Cla97C01G015620.1 Cla97C11G206820.1	GO_BP
Cluster4	carbohydrate derivative metabolic process	7	64	18	367	2.23	0.0229	Cla97C01G015620.1 Cla97C01G022150.1 Cla97C02G035130.1 Cla97C03G056820.1 Cla97C05G091970.1 Cla97C06G117880.1 Cla97C11G206820.1	GO_BP
Cluster4	carbohydrate derivative transport	1	64	3	367	1.91	0.438	Cla97C01G025090.1	GO_BP
Cluster4	carbohydrate metabolic process	2	64	22	367	0.52	0.923	Cla97C02G045770.1 Cla97C03G059290.1	GO_BP
Cluster4	carbon fixation	1	64	3	367	1.91	0.438	Cla97C07G131130.1	GO_BP
Cluster4	carboxylic acid biosynthetic process	4	64	18	367	1.27	0.386	Cla97C03G064950.1 Cla97C08G145480.1 Cla97C09G183120.1 Cla97C09G184420.1	GO_BP
Cluster4	carboxylic acid catabolic process	1	64	5	367	1.15	0.619	Cla97C05G087820.1	GO_BP
Cluster4	carboxylic acid metabolic process	9	64	38	367	1.36	0.196	Cla97C01G006080.1 Cla97C01G015620.1 Cla97C01G021320.1 Cla97C03G064950.1 Cla97C05G087820.1 Cla97C08G145480.1 Cla97C09G183120.1 Cla97C09G184420.1 Cla97C11G206820.1	GO_BP
Cluster4	catabolic process	14	64	47	367	1.71	0.0183	Cla97C01G015620.1 Cla97C02G045770.1 Cla97C03G059290.1 Cla97C03G063500.1 Cla97C03G067640.1 Cla97C05G081830.1 Cla97C05G087820.1 Cla97C05G091970.1 Cla97C05G099390.1 Cla97C05G102870.1 Cla97C06G117880.1 Cla97C06G125620.1 Cla97C07G132430.1 Cla97C11G206820.1	GO_BP
Cluster4	cation homeostasis	1	64	5	367	1.15	0.619	Cla97C07G132990.1	GO_BP
Cluster4	cell communication	11	64	44	367	1.43	0.118	Cla97C01G009510.1 Cla97C02G040220.1 Cla97C05G091970.1 Cla97C06G117880.1 Cla97C06G125620.1 Cla97C07G132430.1 Cla97C08G147150.1 Cla97C09G168170.1 Cla97C09G183120.1 Cla97C09G184420.1 Cla97C11G223580.1	GO_BP
Cluster4	cell cycle	2	64	13	367	0.88	0.695	Cla97C01G009510.1 Cla97C09G170190.1	GO_BP
Cluster4	cell cycle G2/M phase transition	1	64	1	367	5.73	0.174	Cla97C01G009510.1	GO_BP
Cluster4	cell cycle phase transition	1	64	2	367	2.87	0.319	Cla97C01G009510.1	GO_BP
Cluster4	cell cycle process	2	64	13	367	0.88	0.695	Cla97C01G009510.1 Cla97C09G170190.1	GO_BP
Cluster4	cell death	2	64	5	367	2.29	0.21	Cla97C05G091970.1 Cla97C06G125620.1	GO_BP
Cluster4	cell development	5	64	11	367	2.61	0.0273	Cla97C02G028970.1 Cla97C05G087820.1 Cla97C09G168170.1 Cla97C11G206820.1 Cla97C11G215310.1	GO_BP
Cluster4	cell differentiation	5	64	19	367	1.51	0.222	Cla97C02G028970.1 Cla97C05G087820.1 Cla97C09G168170.1 Cla97C11G206820.1 Cla97C11G215310.1	GO_BP
Cluster4	cell division	1	64	5	367	1.15	0.619	Cla97C09G170190.1	GO_BP
Cluster4	cell growth	4	64	12	367	1.91	0.139	Cla97C02G028970.1 Cla97C05G087820.1 Cla97C09G168170.1 Cla97C11G215310.1	GO_BP
Cluster4	cell maturation	1	64	3	367	1.91	0.438	Cla97C05G087820.1	GO_BP
Cluster4	cell morphogenesis	3	64	10	367	1.72	0.245	Cla97C02G028970.1 Cla97C09G168170.1 Cla97C11G215310.1	GO_BP
Cluster4	cell morphogenesis involved in differentiation	3	64	6	367	2.87	0.0684	Cla97C02G028970.1 Cla97C09G168170.1 Cla97C11G215310.1	GO_BP
Cluster4	cell recognition	1	64	2	367	2.87	0.319	Cla97C09G168170.1	GO_BP
Cluster4	cell tip growth	3	64	5	367	3.44	0.039	Cla97C02G028970.1 Cla97C09G168170.1 Cla97C11G215310.1	GO_BP
Cluster4	cellular amide metabolic process	5	64	27	367	1.06	0.524	Cla97C01G021320.1 Cla97C04G068640.1 Cla97C05G099390.1 Cla97C07G143490.1 Cla97C09G183120.1	GO_BP
Cluster4	cellular amino acid biosynthetic process	3	64	7	367	2.46	0.105	Cla97C03G064950.1 Cla97C08G145480.1 Cla97C09G183120.1	GO_BP
Cluster4	cellular amino acid metabolic process	4	64	12	367	1.91	0.139	Cla97C01G021320.1 Cla97C03G064950.1 Cla97C08G145480.1 Cla97C09G183120.1	GO_BP
Cluster4	cellular aromatic compound metabolic process	9	64	63	367	0.82	0.817	Cla97C01G015620.1 Cla97C01G017980.1 Cla97C01G021320.1 Cla97C02G035130.1 Cla97C03G056820.1 Cla97C03G063500.1 Cla97C05G091970.1 Cla97C09G177400.1 Cla97C10G184990.1	GO_BP
Cluster4	cellular biosynthetic process	11	64	71	367	0.89	0.739	Cla97C01G021320.1 Cla97C02G035130.1 Cla97C03G064950.1 Cla97C04G068640.1 Cla97C05G091970.1 Cla97C06G117880.1 Cla97C07G143490.1 Cla97C08G145480.1 Cla97C09G183120.1 Cla97C09G184420.1 Cla97C10G184990.1	GO_BP
Cluster4	cellular carbohydrate catabolic process	2	64	5	367	2.29	0.21	Cla97C02G045770.1 Cla97C03G059290.1	GO_BP
Cluster4	cellular carbohydrate metabolic process	2	64	14	367	0.82	0.735	Cla97C02G045770.1 Cla97C03G059290.1	GO_BP
Cluster4	cellular catabolic process	12	64	38	367	1.81	0.0182	Cla97C02G045770.1 Cla97C03G059290.1 Cla97C03G063500.1 Cla97C03G067640.1 Cla97C05G081830.1 Cla97C05G087820.1 Cla97C05G091970.1 Cla97C05G099390.1 Cla97C05G102870.1 Cla97C06G117880.1 Cla97C06G125620.1 Cla97C07G132430.1	GO_BP
Cluster4	cellular cation homeostasis	1	64	4	367	1.43	0.537	Cla97C07G132990.1	GO_BP
Cluster4	cellular chemical homeostasis	1	64	5	367	1.15	0.619	Cla97C07G132990.1	GO_BP
Cluster4	cellular component assembly	6	64	36	367	0.96	0.626	Cla97C02G028970.1 Cla97C03G064990.1 Cla97C04G068590.1 Cla97C04G068640.1 Cla97C08G147150.1 Cla97C11G223580.1	GO_BP
Cluster4	cellular component biogenesis	6	64	43	367	0.8	0.801	Cla97C02G028970.1 Cla97C03G064990.1 Cla97C04G068590.1 Cla97C04G068640.1 Cla97C08G147150.1 Cla97C11G223580.1	GO_BP
Cluster4	cellular component morphogenesis	3	64	10	367	1.72	0.245	Cla97C02G028970.1 Cla97C09G168170.1 Cla97C11G215310.1	GO_BP
Cluster4	cellular component organization	11	64	83	367	0.76	0.907	Cla97C01G000110.1 Cla97C02G028970.1 Cla97C03G064990.1 Cla97C04G068590.1 Cla97C04G068640.1 Cla97C05G095600.1 Cla97C06G123850.1 Cla97C08G147150.1 Cla97C09G168170.1 Cla97C11G215310.1 Cla97C11G223580.1	GO_BP
Cluster4	cellular component organization or biogenesis	11	64	89	367	0.71	0.95	Cla97C01G000110.1 Cla97C02G028970.1 Cla97C03G064990.1 Cla97C04G068590.1 Cla97C04G068640.1 Cla97C05G095600.1 Cla97C06G123850.1 Cla97C08G147150.1 Cla97C09G168170.1 Cla97C11G215310.1 Cla97C11G223580.1	GO_BP
Cluster4	cellular developmental process	5	64	24	367	1.19	0.41	Cla97C02G028970.1 Cla97C05G087820.1 Cla97C09G168170.1 Cla97C11G206820.1 Cla97C11G215310.1	GO_BP
Cluster4	cellular glucan metabolic process	2	64	7	367	1.64	0.352	Cla97C02G045770.1 Cla97C03G059290.1	GO_BP
Cluster4	cellular heat acclimation	1	64	2	367	2.87	0.319	Cla97C05G088850.1	GO_BP
Cluster4	cellular homeostasis	1	64	8	367	0.72	0.788	Cla97C07G132990.1	GO_BP
Cluster4	cellular ion homeostasis	1	64	4	367	1.43	0.537	Cla97C07G132990.1	GO_BP
Cluster4	cellular iron ion homeostasis	1	64	1	367	5.73	0.174	Cla97C07G132990.1	GO_BP
Cluster4	cellular lipid catabolic process	2	64	6	367	1.91	0.281	Cla97C05G087820.1 Cla97C06G117880.1	GO_BP
Cluster4	cellular lipid metabolic process	4	64	21	367	1.09	0.515	Cla97C05G087820.1 Cla97C06G117880.1 Cla97C09G184420.1 Cla97C11G206820.1	GO_BP
Cluster4	cellular localization	6	64	20	367	1.72	0.115	Cla97C05G081830.1 Cla97C07G132990.1 Cla97C08G147150.1 Cla97C09G170190.1 Cla97C09G172860.1 Cla97C11G215310.1	GO_BP
Cluster4	cellular macromolecule biosynthetic process	4	64	30	367	0.76	0.804	Cla97C01G021320.1 Cla97C04G068640.1 Cla97C05G091970.1 Cla97C07G143490.1	GO_BP
Cluster4	cellular macromolecule catabolic process	5	64	13	367	2.21	0.0572	Cla97C03G067640.1 Cla97C05G091970.1 Cla97C05G102870.1 Cla97C06G125620.1 Cla97C07G132430.1	GO_BP
Cluster4	cellular macromolecule localization	4	64	13	367	1.76	0.175	Cla97C05G081830.1 Cla97C08G147150.1 Cla97C09G170190.1 Cla97C09G172860.1	GO_BP
Cluster4	cellular macromolecule metabolic process	14	64	72	367	1.12	0.364	Cla97C01G017980.1 Cla97C01G021320.1 Cla97C02G045770.1 Cla97C03G059290.1 Cla97C03G067640.1 Cla97C04G068640.1 Cla97C05G088850.1 Cla97C05G091970.1 Cla97C05G102870.1 Cla97C06G125620.1 Cla97C07G132430.1 Cla97C07G143490.1 Cla97C08G154570.1 Cla97C08G156460.1	GO_BP
Cluster4	cellular metabolic process	31	64	174	367	1.02	0.482	Cla97C01G006080.1 Cla97C01G015620.1 Cla97C01G017980.1 Cla97C01G021320.1 Cla97C01G022150.1 Cla97C02G035130.1 Cla97C02G045770.1 Cla97C03G056820.1 Cla97C03G059290.1 Cla97C03G063500.1 Cla97C03G064950.1 Cla97C03G067640.1 Cla97C04G068640.1 Cla97C05G081830.1 Cla97C05G087820.1 Cla97C05G088850.1 Cla97C05G091970.1 Cla97C05G099390.1 Cla97C05G102870.1 Cla97C06G117880.1 Cla97C06G125620.1 Cla97C07G132430.1 Cla…	GO_BP
Cluster4	cellular metal ion homeostasis	1	64	4	367	1.43	0.537	Cla97C07G132990.1	GO_BP
Cluster4	cellular nitrogen compound biosynthetic process	6	64	35	367	0.98	0.596	Cla97C01G021320.1 Cla97C02G035130.1 Cla97C04G068640.1 Cla97C07G143490.1 Cla97C09G183120.1 Cla97C10G184990.1	GO_BP
Cluster4	cellular nitrogen compound catabolic process	1	64	8	367	0.72	0.788	Cla97C03G063500.1	GO_BP
Cluster4	cellular nitrogen compound metabolic process	12	64	78	367	0.88	0.757	Cla97C01G017980.1 Cla97C01G021320.1 Cla97C02G035130.1 Cla97C03G056820.1 Cla97C03G063500.1 Cla97C04G068640.1 Cla97C05G091970.1 Cla97C05G099390.1 Cla97C07G143490.1 Cla97C09G177400.1 Cla97C09G183120.1 Cla97C10G184990.1	GO_BP
Cluster4	cellular polysaccharide catabolic process	2	64	5	367	2.29	0.21	Cla97C02G045770.1 Cla97C03G059290.1	GO_BP
Cluster4	cellular polysaccharide metabolic process	2	64	10	367	1.15	0.545	Cla97C02G045770.1 Cla97C03G059290.1	GO_BP
Cluster4	cellular process	47	64	257	367	1.05	0.31	Cla97C01G000110.1 Cla97C01G006080.1 Cla97C01G009510.1 Cla97C01G015620.1 Cla97C01G017980.1 Cla97C01G021320.1 Cla97C01G022150.1 Cla97C02G028970.1 Cla97C02G035130.1 Cla97C02G040220.1 Cla97C02G042510.1 Cla97C02G045770.1 Cla97C03G056820.1 Cla97C03G059290.1 Cla97C03G063500.1 Cla97C03G064950.1 Cla97C03G064990.1 Cla97C03G067640.1 Cla97C04G068590.1 Cla97C04G068640.1 Cla97C04G078780.1 Cla97C05G081830.1 Cla…	GO_BP
Cluster4	cellular protein catabolic process	5	64	10	367	2.87	0.0172	Cla97C03G067640.1 Cla97C05G091970.1 Cla97C05G102870.1 Cla97C06G125620.1 Cla97C07G132430.1	GO_BP
Cluster4	cellular protein localization	4	64	12	367	1.91	0.139	Cla97C05G081830.1 Cla97C08G147150.1 Cla97C09G170190.1 Cla97C09G172860.1	GO_BP
Cluster4	cellular protein metabolic process	11	64	50	367	1.26	0.233	Cla97C01G021320.1 Cla97C03G067640.1 Cla97C04G068640.1 Cla97C05G088850.1 Cla97C05G091970.1 Cla97C05G102870.1 Cla97C06G125620.1 Cla97C07G132430.1 Cla97C07G143490.1 Cla97C08G154570.1 Cla97C08G156460.1	GO_BP
Cluster4	cellular protein modification process	5	64	24	367	1.19	0.41	Cla97C05G088850.1 Cla97C05G091970.1 Cla97C05G102870.1 Cla97C08G154570.1 Cla97C08G156460.1	GO_BP
Cluster4	cellular protein-containing complex assembly	2	64	21	367	0.55	0.909	Cla97C04G068640.1 Cla97C08G147150.1	GO_BP
Cluster4	cellular respiration	2	64	5	367	2.29	0.21	Cla97C01G006080.1 Cla97C03G056820.1	GO_BP
Cluster4	cellular response to acid chemical	2	64	19	367	0.6	0.875	Cla97C07G132430.1 Cla97C09G184420.1	GO_BP
Cluster4	cellular response to chemical stimulus	4	64	44	367	0.52	0.97	Cla97C05G091970.1 Cla97C05G099390.1 Cla97C07G132430.1 Cla97C09G184420.1	GO_BP
Cluster4	cellular response to decreased oxygen levels	1	64	3	367	1.91	0.438	Cla97C05G099390.1	GO_BP
Cluster4	cellular response to endogenous stimulus	2	64	19	367	0.6	0.875	Cla97C07G132430.1 Cla97C09G184420.1	GO_BP
Cluster4	cellular response to external stimulus	4	64	10	367	2.29	0.0774	Cla97C01G009510.1 Cla97C06G117880.1 Cla97C09G183120.1 Cla97C11G223580.1	GO_BP
Cluster4	cellular response to extracellular stimulus	4	64	10	367	2.29	0.0774	Cla97C01G009510.1 Cla97C06G117880.1 Cla97C09G183120.1 Cla97C11G223580.1	GO_BP
Cluster4	cellular response to gibberellin stimulus	1	64	6	367	0.96	0.686	Cla97C09G184420.1	GO_BP
Cluster4	cellular response to heat	2	64	5	367	2.29	0.21	Cla97C04G078780.1 Cla97C05G088850.1	GO_BP
Cluster4	cellular response to hormone stimulus	2	64	19	367	0.6	0.875	Cla97C07G132430.1 Cla97C09G184420.1	GO_BP
Cluster4	cellular response to hypoxia	1	64	2	367	2.87	0.319	Cla97C05G099390.1	GO_BP
Cluster4	cellular response to jasmonic acid stimulus	1	64	2	367	2.87	0.319	Cla97C07G132430.1	GO_BP
Cluster4	cellular response to lipid	1	64	14	367	0.41	0.935	Cla97C09G184420.1	GO_BP
Cluster4	cellular response to misfolded protein	1	64	2	367	2.87	0.319	Cla97C05G091970.1	GO_BP
Cluster4	cellular response to nutrient levels	4	64	7	367	3.28	0.0196	Cla97C01G009510.1 Cla97C06G117880.1 Cla97C09G183120.1 Cla97C11G223580.1	GO_BP
Cluster4	cellular response to organic substance	3	64	30	367	0.57	0.924	Cla97C05G091970.1 Cla97C07G132430.1 Cla97C09G184420.1	GO_BP
Cluster4	cellular response to oxygen levels	1	64	3	367	1.91	0.438	Cla97C05G099390.1	GO_BP
Cluster4	cellular response to oxygen-containing compound	2	64	19	367	0.6	0.875	Cla97C07G132430.1 Cla97C09G184420.1	GO_BP
Cluster4	cellular response to phosphate starvation	3	64	4	367	4.3	0.0178	Cla97C06G117880.1 Cla97C09G183120.1 Cla97C11G223580.1	GO_BP
Cluster4	cellular response to starvation	4	64	6	367	3.82	0.00966	Cla97C01G009510.1 Cla97C06G117880.1 Cla97C09G183120.1 Cla97C11G223580.1	GO_BP
Cluster4	cellular response to stimulus	14	64	75	367	1.07	0.434	Cla97C01G009510.1 Cla97C02G040220.1 Cla97C03G067640.1 Cla97C04G078780.1 Cla97C05G088850.1 Cla97C05G091970.1 Cla97C05G099390.1 Cla97C06G117880.1 Cla97C06G125620.1 Cla97C07G132430.1 Cla97C08G147150.1 Cla97C09G183120.1 Cla97C09G184420.1 Cla97C11G223580.1	GO_BP
Cluster4	cellular response to stress	10	64	33	367	1.74	0.0417	Cla97C01G009510.1 Cla97C03G067640.1 Cla97C04G078780.1 Cla97C05G088850.1 Cla97C05G091970.1 Cla97C05G099390.1 Cla97C06G117880.1 Cla97C06G125620.1 Cla97C09G183120.1 Cla97C11G223580.1	GO_BP
Cluster4	cellular response to unfolded protein	1	64	2	367	2.87	0.319	Cla97C05G091970.1	GO_BP
Cluster4	cellular transition metal ion homeostasis	1	64	2	367	2.87	0.319	Cla97C07G132990.1	GO_BP
Cluster4	central nervous system development	1	64	3	367	1.91	0.438	Cla97C11G206820.1	GO_BP
Cluster4	central nervous system neuron development	1	64	1	367	5.73	0.174	Cla97C11G206820.1	GO_BP
Cluster4	central nervous system neuron differentiation	1	64	1	367	5.73	0.174	Cla97C11G206820.1	GO_BP
Cluster4	chaperone-mediated protein folding	1	64	3	367	1.91	0.438	Cla97C05G088850.1	GO_BP
Cluster4	chemical homeostasis	1	64	10	367	0.57	0.857	Cla97C07G132990.1	GO_BP
Cluster4	chloroplast organization	2	64	5	367	2.29	0.21	Cla97C01G000110.1 Cla97C05G095600.1	GO_BP
Cluster4	citrate metabolic process	1	64	3	367	1.91	0.438	Cla97C01G006080.1	GO_BP
Cluster4	coenzyme metabolic process	1	64	7	367	0.82	0.742	Cla97C03G056820.1	GO_BP
Cluster4	cofactor metabolic process	1	64	13	367	0.44	0.921	Cla97C03G056820.1	GO_BP
Cluster4	cytokinesis	1	64	5	367	1.15	0.619	Cla97C09G170190.1	GO_BP
Cluster4	cytokinesis by cell plate formation	1	64	2	367	2.87	0.319	Cla97C09G170190.1	GO_BP
Cluster4	cytokinetic process	1	64	2	367	2.87	0.319	Cla97C09G170190.1	GO_BP
Cluster4	cytoplasmic translation	2	64	7	367	1.64	0.352	Cla97C04G068640.1 Cla97C07G143490.1	GO_BP
Cluster4	cytoplasmic translational initiation	1	64	1	367	5.73	0.174	Cla97C07G143490.1	GO_BP
Cluster4	cytoskeleton organization	2	64	11	367	1.04	0.6	Cla97C02G028970.1 Cla97C04G068590.1	GO_BP
Cluster4	cytoskeleton-dependent cytokinesis	1	64	5	367	1.15	0.619	Cla97C09G170190.1	GO_BP
Cluster4	cytosolic transport	2	64	2	367	5.73	0.03	Cla97C05G081830.1 Cla97C11G215310.1	GO_BP
Cluster4	defense response	6	64	36	367	0.96	0.626	Cla97C01G015620.1 Cla97C05G091970.1 Cla97C05G099220.1 Cla97C07G132430.1 Cla97C10G201410.1 Cla97C11G216550.1	GO_BP
Cluster4	defense response to bacterium	2	64	12	367	0.96	0.65	Cla97C07G132430.1 Cla97C11G216550.1	GO_BP
Cluster4	defense response to fungus	3	64	12	367	1.43	0.35	Cla97C01G015620.1 Cla97C05G099220.1 Cla97C07G132430.1	GO_BP
Cluster4	defense response to insect	1	64	1	367	5.73	0.174	Cla97C07G132430.1	GO_BP
Cluster4	defense response to other organism	5	64	25	367	1.15	0.449	Cla97C01G015620.1 Cla97C05G099220.1 Cla97C07G132430.1 Cla97C10G201410.1 Cla97C11G216550.1	GO_BP
Cluster4	defense response to virus	1	64	2	367	2.87	0.319	Cla97C10G201410.1	GO_BP
Cluster4	defense response, incompatible interaction	2	64	9	367	1.27	0.485	Cla97C01G015620.1 Cla97C07G132430.1	GO_BP
Cluster4	dehiscence	1	64	1	367	5.73	0.174	Cla97C07G132430.1	GO_BP
Cluster4	dephosphorylation	1	64	10	367	0.57	0.857	Cla97C06G117880.1	GO_BP
Cluster4	developmental cell growth	4	64	6	367	3.82	0.00966	Cla97C02G028970.1 Cla97C05G087820.1 Cla97C09G168170.1 Cla97C11G215310.1	GO_BP
Cluster4	developmental growth	4	64	15	367	1.53	0.255	Cla97C02G028970.1 Cla97C05G087820.1 Cla97C09G168170.1 Cla97C11G215310.1	GO_BP
Cluster4	developmental growth involved in morphogenesis	4	64	10	367	2.29	0.0774	Cla97C02G028970.1 Cla97C05G087820.1 Cla97C09G168170.1 Cla97C11G215310.1	GO_BP
Cluster4	developmental maturation	2	64	7	367	1.64	0.352	Cla97C03G064990.1 Cla97C05G087820.1	GO_BP
Cluster4	developmental process	12	64	81	367	0.85	0.807	Cla97C01G021320.1 Cla97C02G028970.1 Cla97C03G064990.1 Cla97C05G087820.1 Cla97C07G131130.1 Cla97C07G132430.1 Cla97C07G133060.1 Cla97C09G168170.1 Cla97C10G201410.1 Cla97C11G206820.1 Cla97C11G215310.1 Cla97C11G223580.1	GO_BP
Cluster4	developmental process involved in reproduction	6	64	27	367	1.27	0.324	Cla97C01G021320.1 Cla97C02G028970.1 Cla97C03G064990.1 Cla97C07G132430.1 Cla97C09G168170.1 Cla97C11G215310.1	GO_BP
Cluster4	disruption by symbiont of host cellular component	1	64	1	367	5.73	0.174	Cla97C06G117880.1	GO_BP
Cluster4	diterpenoid biosynthetic process	1	64	3	367	1.91	0.438	Cla97C09G184420.1	GO_BP
Cluster4	diterpenoid metabolic process	1	64	4	367	1.43	0.537	Cla97C09G184420.1	GO_BP
Cluster4	drug metabolic process	3	64	20	367	0.86	0.711	Cla97C01G006080.1 Cla97C01G015620.1 Cla97C03G056820.1	GO_BP
Cluster4	electron transport chain	1	64	3	367	1.91	0.438	Cla97C03G056820.1	GO_BP
Cluster4	embryo development	1	64	9	367	0.64	0.825	Cla97C01G021320.1	GO_BP
Cluster4	embryo development ending in seed dormancy	1	64	5	367	1.15	0.619	Cla97C01G021320.1	GO_BP
Cluster4	endocytic recycling	1	64	1	367	5.73	0.174	Cla97C11G215310.1	GO_BP
Cluster4	endomembrane system organization	1	64	2	367	2.87	0.319	Cla97C06G123850.1	GO_BP
Cluster4	endoplasmic reticulum unfolded protein response	1	64	1	367	5.73	0.174	Cla97C05G091970.1	GO_BP
Cluster4	endosomal transport	1	64	1	367	5.73	0.174	Cla97C11G215310.1	GO_BP
Cluster4	energy reserve metabolic process	2	64	3	367	3.82	0.0799	Cla97C02G045770.1 Cla97C03G059290.1	GO_BP
Cluster4	ER-associated misfolded protein catabolic process	1	64	2	367	2.87	0.319	Cla97C05G091970.1	GO_BP
Cluster4	ERAD pathway	3	64	4	367	4.3	0.0178	Cla97C03G067640.1 Cla97C05G091970.1 Cla97C06G125620.1	GO_BP
Cluster4	establishment of localization	9	64	44	367	1.17	0.352	Cla97C01G025090.1 Cla97C05G081830.1 Cla97C05G099390.1 Cla97C05G107310.1 Cla97C06G123850.1 Cla97C08G147150.1 Cla97C09G170190.1 Cla97C09G172860.1 Cla97C11G215310.1	GO_BP
Cluster4	establishment of localization in cell	5	64	17	367	1.69	0.156	Cla97C05G081830.1 Cla97C08G147150.1 Cla97C09G170190.1 Cla97C09G172860.1 Cla97C11G215310.1	GO_BP
Cluster4	establishment of protein localization	4	64	14	367	1.64	0.214	Cla97C05G081830.1 Cla97C08G147150.1 Cla97C09G170190.1 Cla97C09G172860.1	GO_BP
Cluster4	establishment of protein localization to organelle	4	64	8	367	2.87	0.0341	Cla97C05G081830.1 Cla97C08G147150.1 Cla97C09G170190.1 Cla97C09G172860.1	GO_BP
Cluster4	establishment of protein localization to vacuole	1	64	1	367	5.73	0.174	Cla97C05G081830.1	GO_BP
Cluster4	fatty acid beta-oxidation	1	64	4	367	1.43	0.537	Cla97C05G087820.1	GO_BP
Cluster4	fatty acid catabolic process	1	64	4	367	1.43	0.537	Cla97C05G087820.1	GO_BP
Cluster4	fatty acid metabolic process	1	64	10	367	0.57	0.857	Cla97C05G087820.1	GO_BP
Cluster4	fatty acid oxidation	1	64	4	367	1.43	0.537	Cla97C05G087820.1	GO_BP
Cluster4	flavonoid metabolic process	1	64	5	367	1.15	0.619	Cla97C05G091970.1	GO_BP
Cluster4	floral organ development	1	64	4	367	1.43	0.537	Cla97C07G132430.1	GO_BP
Cluster4	floral whorl development	1	64	2	367	2.87	0.319	Cla97C07G132430.1	GO_BP
Cluster4	flower development	1	64	6	367	0.96	0.686	Cla97C07G132430.1	GO_BP
Cluster4	fruit development	2	64	11	367	1.04	0.6	Cla97C01G021320.1 Cla97C03G064990.1	GO_BP
Cluster4	G2/M transition of mitotic cell cycle	1	64	1	367	5.73	0.174	Cla97C01G009510.1	GO_BP
Cluster4	gametophyte development	1	64	7	367	0.82	0.742	Cla97C07G133060.1	GO_BP
Cluster4	gene expression	6	64	41	367	0.84	0.758	Cla97C01G017980.1 Cla97C01G021320.1 Cla97C02G032780.1 Cla97C04G068640.1 Cla97C07G143490.1 Cla97C09G177400.1	GO_BP
Cluster4	gene silencing	1	64	6	367	0.96	0.686	Cla97C08G147150.1	GO_BP
Cluster4	gene silencing by miRNA	1	64	3	367	1.91	0.438	Cla97C08G147150.1	GO_BP
Cluster4	gene silencing by RNA	1	64	5	367	1.15	0.619	Cla97C08G147150.1	GO_BP
Cluster4	generation of neurons	1	64	3	367	1.91	0.438	Cla97C11G206820.1	GO_BP
Cluster4	generation of precursor metabolites and energy	5	64	14	367	2.05	0.0772	Cla97C01G006080.1 Cla97C02G045770.1 Cla97C03G056820.1 Cla97C03G059290.1 Cla97C03G064950.1	GO_BP
Cluster4	gibberellic acid mediated signaling pathway	1	64	5	367	1.15	0.619	Cla97C09G184420.1	GO_BP
Cluster4	gibberellin biosynthetic process	1	64	3	367	1.91	0.438	Cla97C09G184420.1	GO_BP
Cluster4	gibberellin mediated signaling pathway	1	64	5	367	1.15	0.619	Cla97C09G184420.1	GO_BP
Cluster4	gibberellin metabolic process	1	64	3	367	1.91	0.438	Cla97C09G184420.1	GO_BP
Cluster4	glucan catabolic process	2	64	3	367	3.82	0.0799	Cla97C02G045770.1 Cla97C03G059290.1	GO_BP
Cluster4	glucan metabolic process	2	64	7	367	1.64	0.352	Cla97C02G045770.1 Cla97C03G059290.1	GO_BP
Cluster4	glucoside transport	1	64	1	367	5.73	0.174	Cla97C01G025090.1	GO_BP
Cluster4	glucosinolate metabolic process	1	64	1	367	5.73	0.174	Cla97C01G022150.1	GO_BP
Cluster4	glutamine family amino acid biosynthetic process	1	64	3	367	1.91	0.438	Cla97C09G183120.1	GO_BP
Cluster4	glutamine family amino acid metabolic process	1	64	4	367	1.43	0.537	Cla97C09G183120.1	GO_BP
Cluster4	glycogen catabolic process	2	64	2	367	5.73	0.03	Cla97C02G045770.1 Cla97C03G059290.1	GO_BP
Cluster4	glycogen metabolic process	2	64	3	367	3.82	0.0799	Cla97C02G045770.1 Cla97C03G059290.1	GO_BP
Cluster4	glycolipid biosynthetic process	1	64	1	367	5.73	0.174	Cla97C06G117880.1	GO_BP
Cluster4	glycolipid metabolic process	2	64	2	367	5.73	0.03	Cla97C06G117880.1 Cla97C11G206820.1	GO_BP
Cluster4	glycoprotein biosynthetic process	1	64	2	367	2.87	0.319	Cla97C05G091970.1	GO_BP
Cluster4	glycoprotein metabolic process	1	64	3	367	1.91	0.438	Cla97C05G091970.1	GO_BP
Cluster4	glycoside catabolic process	2	64	3	367	3.82	0.0799	Cla97C01G015620.1 Cla97C11G206820.1	GO_BP
Cluster4	glycoside metabolic process	2	64	3	367	3.82	0.0799	Cla97C01G015620.1 Cla97C11G206820.1	GO_BP
Cluster4	glycoside transport	1	64	1	367	5.73	0.174	Cla97C01G025090.1	GO_BP
Cluster4	glycosinolate metabolic process	1	64	1	367	5.73	0.174	Cla97C01G022150.1	GO_BP
Cluster4	glycosphingolipid metabolic process	1	64	1	367	5.73	0.174	Cla97C11G206820.1	GO_BP
Cluster4	glycosyl compound biosynthetic process	1	64	1	367	5.73	0.174	Cla97C02G035130.1	GO_BP
Cluster4	glycosyl compound catabolic process	2	64	3	367	3.82	0.0799	Cla97C01G015620.1 Cla97C11G206820.1	GO_BP
Cluster4	glycosyl compound metabolic process	4	64	5	367	4.59	0.00371	Cla97C01G015620.1 Cla97C01G022150.1 Cla97C02G035130.1 Cla97C11G206820.1	GO_BP
Cluster4	glycosylation	1	64	3	367	1.91	0.438	Cla97C05G091970.1	GO_BP
Cluster4	Golgi organization	1	64	1	367	5.73	0.174	Cla97C06G123850.1	GO_BP
Cluster4	Golgi to vacuole transport	1	64	1	367	5.73	0.174	Cla97C11G215310.1	GO_BP
Cluster4	Golgi vesicle transport	2	64	3	367	3.82	0.0799	Cla97C06G123850.1 Cla97C11G215310.1	GO_BP
Cluster4	gravitropism	1	64	2	367	2.87	0.319	Cla97C04G068590.1	GO_BP
Cluster4	growth	4	64	18	367	1.27	0.386	Cla97C02G028970.1 Cla97C05G087820.1 Cla97C09G168170.1 Cla97C11G215310.1	GO_BP
Cluster4	heat acclimation	3	64	4	367	4.3	0.0178	Cla97C05G088850.1 Cla97C07G132190.1 Cla97C07G132310.1	GO_BP
Cluster4	heterocycle biosynthetic process	2	64	11	367	1.04	0.6	Cla97C02G035130.1 Cla97C10G184990.1	GO_BP
Cluster4	heterocycle catabolic process	1	64	7	367	0.82	0.742	Cla97C03G063500.1	GO_BP
Cluster4	heterocycle metabolic process	8	64	53	367	0.87	0.747	Cla97C01G017980.1 Cla97C01G021320.1 Cla97C02G035130.1 Cla97C03G056820.1 Cla97C03G063500.1 Cla97C05G091970.1 Cla97C09G177400.1 Cla97C10G184990.1	GO_BP
Cluster4	homeostatic process	1	64	13	367	0.44	0.921	Cla97C07G132990.1	GO_BP
Cluster4	homoserine biosynthetic process	1	64	1	367	5.73	0.174	Cla97C08G145480.1	GO_BP
Cluster4	homoserine metabolic process	1	64	1	367	5.73	0.174	Cla97C08G145480.1	GO_BP
Cluster4	hormone biosynthetic process	1	64	8	367	0.72	0.788	Cla97C09G184420.1	GO_BP
Cluster4	hormone metabolic process	2	64	12	367	0.96	0.65	Cla97C01G015620.1 Cla97C09G184420.1	GO_BP
Cluster4	hormone transport	1	64	4	367	1.43	0.537	Cla97C05G099390.1	GO_BP
Cluster4	hormone-mediated signaling pathway	2	64	14	367	0.82	0.735	Cla97C07G132430.1 Cla97C09G184420.1	GO_BP
Cluster4	host programmed cell death induced by symbiont	1	64	2	367	2.87	0.319	Cla97C05G091970.1	GO_BP
Cluster4	immune effector process	1	64	2	367	2.87	0.319	Cla97C10G201410.1	GO_BP
Cluster4	immune response	4	64	16	367	1.43	0.298	Cla97C01G015620.1 Cla97C05G091970.1 Cla97C07G132430.1 Cla97C11G216550.1	GO_BP
Cluster4	immune system process	5	64	18	367	1.59	0.188	Cla97C01G015620.1 Cla97C05G091970.1 Cla97C07G132430.1 Cla97C10G201410.1 Cla97C11G216550.1	GO_BP
Cluster4	import into nucleus	2	64	2	367	5.73	0.03	Cla97C08G147150.1 Cla97C09G170190.1	GO_BP
Cluster4	induced systemic resistance	1	64	1	367	5.73	0.174	Cla97C11G216550.1	GO_BP
Cluster4	innate immune response	4	64	15	367	1.53	0.255	Cla97C01G015620.1 Cla97C05G091970.1 Cla97C07G132430.1 Cla97C11G216550.1	GO_BP
Cluster4	inorganic ion homeostasis	1	64	5	367	1.15	0.619	Cla97C07G132990.1	GO_BP
Cluster4	interaction with host	1	64	2	367	2.87	0.319	Cla97C06G117880.1	GO_BP
Cluster4	interspecies interaction between organisms	1	64	2	367	2.87	0.319	Cla97C06G117880.1	GO_BP
Cluster4	intra-Golgi vesicle-mediated transport	1	64	1	367	5.73	0.174	Cla97C06G123850.1	GO_BP
Cluster4	intracellular protein transport	4	64	11	367	2.09	0.106	Cla97C05G081830.1 Cla97C08G147150.1 Cla97C09G170190.1 Cla97C09G172860.1	GO_BP
Cluster4	intracellular sequestering of iron ion	1	64	1	367	5.73	0.174	Cla97C07G132990.1	GO_BP
Cluster4	intracellular signal transduction	1	64	7	367	0.82	0.742	Cla97C06G125620.1	GO_BP
Cluster4	intracellular transport	5	64	16	367	1.79	0.127	Cla97C05G081830.1 Cla97C08G147150.1 Cla97C09G170190.1 Cla97C09G172860.1 Cla97C11G215310.1	GO_BP
Cluster4	intrinsic apoptotic signaling pathway	1	64	2	367	2.87	0.319	Cla97C06G125620.1	GO_BP
Cluster4	ion homeostasis	1	64	5	367	1.15	0.619	Cla97C07G132990.1	GO_BP
Cluster4	iron ion homeostasis	1	64	1	367	5.73	0.174	Cla97C07G132990.1	GO_BP
Cluster4	isoprenoid biosynthetic process	1	64	6	367	0.96	0.686	Cla97C09G184420.1	GO_BP
Cluster4	isoprenoid metabolic process	1	64	7	367	0.82	0.742	Cla97C09G184420.1	GO_BP
Cluster4	jasmonic acid mediated signaling pathway	1	64	2	367	2.87	0.319	Cla97C07G132430.1	GO_BP
Cluster4	leaf development	3	64	11	367	1.56	0.297	Cla97C07G131130.1 Cla97C10G201410.1 Cla97C11G223580.1	GO_BP
Cluster4	leaf senescence	1	64	6	367	0.96	0.686	Cla97C10G201410.1	GO_BP
Cluster4	leucyl-tRNA aminoacylation	1	64	1	367	5.73	0.174	Cla97C01G021320.1	GO_BP
Cluster4	lipid biosynthetic process	2	64	14	367	0.82	0.735	Cla97C06G117880.1 Cla97C09G184420.1	GO_BP
Cluster4	lipid catabolic process	2	64	6	367	1.91	0.281	Cla97C05G087820.1 Cla97C06G117880.1	GO_BP
Cluster4	lipid metabolic process	4	64	28	367	0.82	0.755	Cla97C05G087820.1 Cla97C06G117880.1 Cla97C09G184420.1 Cla97C11G206820.1	GO_BP
Cluster4	lipid modification	1	64	8	367	0.72	0.788	Cla97C05G087820.1	GO_BP
Cluster4	lipid oxidation	1	64	4	367	1.43	0.537	Cla97C05G087820.1	GO_BP
Cluster4	liposaccharide metabolic process	2	64	2	367	5.73	0.03	Cla97C06G117880.1 Cla97C11G206820.1	GO_BP
Cluster4	localization	10	64	50	367	1.15	0.366	Cla97C01G025090.1 Cla97C05G081830.1 Cla97C05G099390.1 Cla97C05G107310.1 Cla97C06G123850.1 Cla97C07G132990.1 Cla97C08G147150.1 Cla97C09G170190.1 Cla97C09G172860.1 Cla97C11G215310.1	GO_BP
Cluster4	lysine biosynthetic process	1	64	1	367	5.73	0.174	Cla97C03G064950.1	GO_BP
Cluster4	lysine biosynthetic process via aminoadipic acid	1	64	1	367	5.73	0.174	Cla97C03G064950.1	GO_BP
Cluster4	lysine metabolic process	1	64	1	367	5.73	0.174	Cla97C03G064950.1	GO_BP
Cluster4	macromolecule biosynthetic process	5	64	33	367	0.87	0.717	Cla97C01G021320.1 Cla97C04G068640.1 Cla97C05G091970.1 Cla97C07G143490.1 Cla97C10G184990.1	GO_BP
Cluster4	macromolecule catabolic process	7	64	22	367	1.82	0.068	Cla97C02G045770.1 Cla97C03G059290.1 Cla97C03G067640.1 Cla97C05G091970.1 Cla97C05G102870.1 Cla97C06G125620.1 Cla97C07G132430.1	GO_BP
Cluster4	macromolecule glycosylation	1	64	2	367	2.87	0.319	Cla97C05G091970.1	GO_BP
Cluster4	macromolecule localization	4	64	17	367	1.35	0.342	Cla97C05G081830.1 Cla97C08G147150.1 Cla97C09G170190.1 Cla97C09G172860.1	GO_BP
Cluster4	macromolecule metabolic process	18	64	106	367	0.97	0.612	Cla97C01G017980.1 Cla97C01G021320.1 Cla97C02G032780.1 Cla97C02G045770.1 Cla97C03G059290.1 Cla97C03G067640.1 Cla97C04G068640.1 Cla97C05G088850.1 Cla97C05G091970.1 Cla97C05G099390.1 Cla97C05G102870.1 Cla97C06G125620.1 Cla97C07G132430.1 Cla97C07G143490.1 Cla97C08G154570.1 Cla97C08G156460.1 Cla97C09G177400.1 Cla97C10G184990.1	GO_BP
Cluster4	macromolecule methylation	1	64	3	367	1.91	0.438	Cla97C01G017980.1	GO_BP
Cluster4	macromolecule modification	6	64	30	367	1.15	0.429	Cla97C01G017980.1 Cla97C05G088850.1 Cla97C05G091970.1 Cla97C05G102870.1 Cla97C08G154570.1 Cla97C08G156460.1	GO_BP
Cluster4	maintenance of location	1	64	2	367	2.87	0.319	Cla97C07G132990.1	GO_BP
Cluster4	maintenance of location in cell	1	64	1	367	5.73	0.174	Cla97C07G132990.1	GO_BP
Cluster4	membrane lipid biosynthetic process	1	64	1	367	5.73	0.174	Cla97C06G117880.1	GO_BP
[truncated: 2,214 more rows]

## Sheet: Table 4 GO.cc enrich
Cluster	Terms	Mapping	All.mapping	Background	All.background	Fold.enrich	p.value	Protein.IDs	Type
Cluster1	actin cytoskeleton	1	45	3	389	2.88	0.309	Cla97C05G087750.1	GO_CC
Cluster1	axoneme	1	45	2	389	4.32	0.218	Cla97C05G087750.1	GO_CC
Cluster1	catalytic complex	7	45	21	389	2.88	0.00579	Cla97C01G016810.1 Cla97C02G047720.1 Cla97C03G057620.1 Cla97C05G087750.1 Cla97C09G170390.1 Cla97C10G203020.1 Cla97C11G206950.1	GO_CC
Cluster1	catalytic step 2 spliceosome	2	45	3	389	5.76	0.0364	Cla97C09G170390.1 Cla97C10G203020.1	GO_CC
Cluster1	cell	45	45	381	389	1.02	0.37	Cla97C01G002440.1 Cla97C01G003740.1 Cla97C01G007100.1 Cla97C01G016090.1 Cla97C01G016810.1 Cla97C01G019980.1 Cla97C02G044830.1 Cla97C02G047720.1 Cla97C03G057620.1 Cla97C03G060990.1 Cla97C03G061400.1 Cla97C03G066150.1 Cla97C03G067270.1 Cla97C04G077120.1 Cla97C05G087750.1 Cla97C05G089290.1 Cla97C05G092230.1 Cla97C05G105020.1 Cla97C06G110240.1 Cla97C06G113030.1 Cla97C06G123300.1 Cla97C06G123370.1 Cla…	GO_CC
Cluster1	cell junction	6	45	51	389	1.02	0.557	Cla97C03G066150.1 Cla97C05G089290.1 Cla97C07G140420.1 Cla97C08G152940.1 Cla97C08G156880.1 Cla97C08G161350.1	GO_CC
Cluster1	cell periphery	11	45	119	389	0.8	0.871	Cla97C01G002440.1 Cla97C03G066150.1 Cla97C04G077120.1 Cla97C05G089290.1 Cla97C07G132470.1 Cla97C07G135120.1 Cla97C07G140420.1 Cla97C08G156880.1 Cla97C08G161350.1 Cla97C10G197400.1 Cla97C10G200990.1	GO_CC
Cluster1	cell projection	1	45	3	389	2.88	0.309	Cla97C05G087750.1	GO_CC
Cluster1	cell wall	9	45	55	389	1.41	0.164	Cla97C01G002440.1 Cla97C03G066150.1 Cla97C04G077120.1 Cla97C05G089290.1 Cla97C07G135120.1 Cla97C07G140420.1 Cla97C08G156880.1 Cla97C08G161350.1 Cla97C10G197400.1	GO_CC
Cluster1	cell-cell junction	6	45	51	389	1.02	0.557	Cla97C03G066150.1 Cla97C05G089290.1 Cla97C07G140420.1 Cla97C08G152940.1 Cla97C08G156880.1 Cla97C08G161350.1	GO_CC
Cluster1	chloroplast	6	45	94	389	0.55	0.982	Cla97C01G002440.1 Cla97C03G066150.1 Cla97C06G113030.1 Cla97C07G135120.1 Cla97C07G140420.1 Cla97C07G142650.1	GO_CC
Cluster1	chloroplast ribosome	1	45	1	389	8.64	0.116	Cla97C07G142650.1	GO_CC
Cluster1	chloroplast stroma	2	45	41	389	0.42	0.966	Cla97C06G113030.1 Cla97C07G142650.1	GO_CC
Cluster1	chromoplast	1	45	1	389	8.64	0.116	Cla97C06G113030.1	GO_CC
Cluster1	ciliary plasm	1	45	2	389	4.32	0.218	Cla97C05G087750.1	GO_CC
Cluster1	cilium	1	45	2	389	4.32	0.218	Cla97C05G087750.1	GO_CC
Cluster1	clathrin-coated vesicle	1	45	2	389	4.32	0.218	Cla97C11G224610.1	GO_CC
Cluster1	coated vesicle	1	45	2	389	4.32	0.218	Cla97C11G224610.1	GO_CC
Cluster1	cullin-RING ubiquitin ligase complex	1	45	5	389	1.73	0.461	Cla97C02G047720.1	GO_CC
Cluster1	cyclin-dependent protein kinase holoenzyme complex	1	45	1	389	8.64	0.116	Cla97C02G047720.1	GO_CC
Cluster1	cytoplasm	35	45	306	389	0.99	0.645	Cla97C01G002440.1 Cla97C01G003740.1 Cla97C01G007100.1 Cla97C01G016090.1 Cla97C01G016810.1 Cla97C01G019980.1 Cla97C02G044830.1 Cla97C03G057620.1 Cla97C03G061400.1 Cla97C03G066150.1 Cla97C03G067270.1 Cla97C05G087750.1 Cla97C05G089290.1 Cla97C05G092230.1 Cla97C05G105020.1 Cla97C06G110240.1 Cla97C06G113030.1 Cla97C06G123300.1 Cla97C06G123370.1 Cla97C06G124460.1 Cla97C07G131070.1 Cla97C07G132470.1 Cla…	GO_CC
Cluster1	cytoplasmic dynein complex	1	45	1	389	8.64	0.116	Cla97C05G087750.1	GO_CC
Cluster1	cytoplasmic region	1	45	5	389	1.73	0.461	Cla97C05G087750.1	GO_CC
Cluster1	cytoplasmic ribonucleoprotein granule	1	45	4	389	2.16	0.39	Cla97C05G105020.1	GO_CC
Cluster1	cytoplasmic vesicle	1	45	16	389	0.54	0.866	Cla97C11G224610.1	GO_CC
Cluster1	cytoskeleton	1	45	13	389	0.66	0.803	Cla97C05G087750.1	GO_CC
Cluster1	cytosol	20	45	110	389	1.57	0.0102	Cla97C01G002440.1 Cla97C01G003740.1 Cla97C03G061400.1 Cla97C03G066150.1 Cla97C03G067270.1 Cla97C05G089290.1 Cla97C05G105020.1 Cla97C06G110240.1 Cla97C07G132470.1 Cla97C07G135120.1 Cla97C07G140420.1 Cla97C07G142650.1 Cla97C08G151060.1 Cla97C08G151130.1 Cla97C08G152940.1 Cla97C08G156880.1 Cla97C09G177120.1 Cla97C10G197400.1 Cla97C11G209600.1 Cla97C11G224610.1	GO_CC
Cluster1	cytosolic large ribosomal subunit	4	45	9	389	3.84	0.0128	Cla97C03G066150.1 Cla97C06G110240.1 Cla97C07G140420.1 Cla97C08G152940.1	GO_CC
Cluster1	cytosolic ribosome	11	45	21	389	4.53	2.24e-06	Cla97C01G002440.1 Cla97C01G003740.1 Cla97C03G066150.1 Cla97C05G089290.1 Cla97C06G110240.1 Cla97C07G135120.1 Cla97C07G140420.1 Cla97C07G142650.1 Cla97C08G151130.1 Cla97C08G152940.1 Cla97C08G156880.1	GO_CC
Cluster1	cytosolic small ribosomal subunit	7	45	8	389	7.56	1.31e-06	Cla97C01G002440.1 Cla97C01G003740.1 Cla97C05G089290.1 Cla97C07G135120.1 Cla97C07G142650.1 Cla97C08G151130.1 Cla97C08G156880.1	GO_CC
Cluster1	dynein complex	1	45	1	389	8.64	0.116	Cla97C05G087750.1	GO_CC
Cluster1	endomembrane system	4	45	67	389	0.52	0.971	Cla97C03G067270.1 Cla97C06G123300.1 Cla97C06G123370.1 Cla97C11G224610.1	GO_CC
Cluster1	endoplasmic reticulum	2	45	33	389	0.52	0.917	Cla97C03G067270.1 Cla97C06G123300.1	GO_CC
Cluster1	endosome	1	45	14	389	0.62	0.827	Cla97C11G224610.1	GO_CC
Cluster1	envelope	4	45	35	389	0.99	0.598	Cla97C01G016810.1 Cla97C03G057620.1 Cla97C05G092230.1 Cla97C11G206950.1	GO_CC
Cluster1	external encapsulating structure	9	45	55	389	1.41	0.164	Cla97C01G002440.1 Cla97C03G066150.1 Cla97C04G077120.1 Cla97C05G089290.1 Cla97C07G135120.1 Cla97C07G140420.1 Cla97C08G156880.1 Cla97C08G161350.1 Cla97C10G197400.1	GO_CC
Cluster1	Golgi apparatus	3	45	32	389	0.81	0.744	Cla97C06G123300.1 Cla97C06G123370.1 Cla97C11G224610.1	GO_CC
Cluster1	Golgi apparatus subcompartment	1	45	16	389	0.54	0.866	Cla97C11G224610.1	GO_CC
Cluster1	inner mitochondrial membrane protein complex	3	45	5	389	5.19	0.0123	Cla97C01G016810.1 Cla97C03G057620.1 Cla97C11G206950.1	GO_CC
Cluster1	integral component of membrane	1	45	10	389	0.86	0.712	Cla97C07G132470.1	GO_CC
Cluster1	integral component of plasma membrane	1	45	4	389	2.16	0.39	Cla97C07G132470.1	GO_CC
Cluster1	intracellular	42	45	336	389	1.08	0.107	Cla97C01G002440.1 Cla97C01G003740.1 Cla97C01G007100.1 Cla97C01G016090.1 Cla97C01G016810.1 Cla97C01G019980.1 Cla97C02G044830.1 Cla97C02G047720.1 Cla97C03G057620.1 Cla97C03G060990.1 Cla97C03G061400.1 Cla97C03G066150.1 Cla97C03G067270.1 Cla97C05G087750.1 Cla97C05G089290.1 Cla97C05G092230.1 Cla97C05G105020.1 Cla97C06G110240.1 Cla97C06G113030.1 Cla97C06G123300.1 Cla97C06G123370.1 Cla97C06G124460.1 Cla…	GO_CC
Cluster1	intracellular membrane-bounded organelle	29	45	274	389	0.91	0.866	Cla97C01G002440.1 Cla97C01G003740.1 Cla97C01G007100.1 Cla97C01G016810.1 Cla97C02G044830.1 Cla97C03G057620.1 Cla97C03G060990.1 Cla97C03G066150.1 Cla97C03G067270.1 Cla97C05G089290.1 Cla97C05G092230.1 Cla97C06G113030.1 Cla97C06G123300.1 Cla97C06G123370.1 Cla97C07G131070.1 Cla97C07G133990.1 Cla97C07G135120.1 Cla97C07G140420.1 Cla97C07G142650.1 Cla97C08G152940.1 Cla97C08G154640.1 Cla97C09G164850.1 Cla…	GO_CC
Cluster1	intracellular non-membrane-bounded organelle	14	45	65	389	1.86	0.0082	Cla97C01G002440.1 Cla97C01G003740.1 Cla97C03G066150.1 Cla97C05G087750.1 Cla97C05G089290.1 Cla97C05G105020.1 Cla97C06G110240.1 Cla97C07G131070.1 Cla97C07G135120.1 Cla97C07G140420.1 Cla97C07G142650.1 Cla97C08G151130.1 Cla97C08G152940.1 Cla97C08G156880.1	GO_CC
Cluster1	intracellular organelle	34	45	285	389	1.03	0.433	Cla97C01G002440.1 Cla97C01G003740.1 Cla97C01G007100.1 Cla97C01G016810.1 Cla97C02G044830.1 Cla97C03G057620.1 Cla97C03G060990.1 Cla97C03G066150.1 Cla97C03G067270.1 Cla97C05G087750.1 Cla97C05G089290.1 Cla97C05G092230.1 Cla97C05G105020.1 Cla97C06G110240.1 Cla97C06G113030.1 Cla97C06G123300.1 Cla97C06G123370.1 Cla97C07G131070.1 Cla97C07G133990.1 Cla97C07G135120.1 Cla97C07G140420.1 Cla97C07G142650.1 Cla…	GO_CC
Cluster1	intracellular organelle lumen	7	45	57	389	1.06	0.5	Cla97C01G003740.1 Cla97C05G089290.1 Cla97C07G131070.1 Cla97C08G152940.1 Cla97C08G154640.1 Cla97C09G170390.1 Cla97C10G203020.1	GO_CC
Cluster1	intracellular vesicle	1	45	16	389	0.54	0.866	Cla97C11G224610.1	GO_CC
Cluster1	intrinsic component of membrane	1	45	21	389	0.41	0.93	Cla97C07G132470.1	GO_CC
Cluster1	intrinsic component of plasma membrane	1	45	15	389	0.58	0.847	Cla97C07G132470.1	GO_CC
Cluster1	large ribosomal subunit	4	45	12	389	2.88	0.0387	Cla97C03G066150.1 Cla97C06G110240.1 Cla97C07G140420.1 Cla97C08G152940.1	GO_CC
Cluster1	membrane	11	45	146	389	0.65	0.984	Cla97C01G016810.1 Cla97C03G057620.1 Cla97C03G066150.1 Cla97C05G089290.1 Cla97C05G092230.1 Cla97C07G132470.1 Cla97C07G140420.1 Cla97C08G152940.1 Cla97C08G156880.1 Cla97C10G200990.1 Cla97C11G206950.1	GO_CC
Cluster1	membrane protein complex	3	45	9	389	2.88	0.0739	Cla97C01G016810.1 Cla97C03G057620.1 Cla97C11G206950.1	GO_CC
Cluster1	membrane-bounded organelle	29	45	279	389	0.9	0.906	Cla97C01G002440.1 Cla97C01G003740.1 Cla97C01G007100.1 Cla97C01G016810.1 Cla97C02G044830.1 Cla97C03G057620.1 Cla97C03G060990.1 Cla97C03G066150.1 Cla97C03G067270.1 Cla97C05G089290.1 Cla97C05G092230.1 Cla97C06G113030.1 Cla97C06G123300.1 Cla97C06G123370.1 Cla97C07G131070.1 Cla97C07G133990.1 Cla97C07G135120.1 Cla97C07G140420.1 Cla97C07G142650.1 Cla97C08G152940.1 Cla97C08G154640.1 Cla97C09G164850.1 Cla…	GO_CC
Cluster1	membrane-enclosed lumen	7	45	57	389	1.06	0.5	Cla97C01G003740.1 Cla97C05G089290.1 Cla97C07G131070.1 Cla97C08G152940.1 Cla97C08G154640.1 Cla97C09G170390.1 Cla97C10G203020.1	GO_CC
Cluster1	microtubule associated complex	1	45	2	389	4.32	0.218	Cla97C05G087750.1	GO_CC
Cluster1	microtubule cytoskeleton	1	45	9	389	0.96	0.673	Cla97C05G087750.1	GO_CC
Cluster1	mitochondrial envelope	4	45	10	389	3.46	0.0196	Cla97C01G016810.1 Cla97C03G057620.1 Cla97C05G092230.1 Cla97C11G206950.1	GO_CC
Cluster1	mitochondrial inner membrane	4	45	10	389	3.46	0.0196	Cla97C01G016810.1 Cla97C03G057620.1 Cla97C05G092230.1 Cla97C11G206950.1	GO_CC
Cluster1	mitochondrial membrane	4	45	10	389	3.46	0.0196	Cla97C01G016810.1 Cla97C03G057620.1 Cla97C05G092230.1 Cla97C11G206950.1	GO_CC
Cluster1	mitochondrial protein complex	3	45	6	389	4.32	0.0226	Cla97C01G016810.1 Cla97C03G057620.1 Cla97C11G206950.1	GO_CC
Cluster1	mitochondrial respirasome	3	45	4	389	6.48	0.00535	Cla97C01G016810.1 Cla97C03G057620.1 Cla97C11G206950.1	GO_CC
Cluster1	mitochondrial respiratory chain complex I	3	45	4	389	6.48	0.00535	Cla97C01G016810.1 Cla97C03G057620.1 Cla97C11G206950.1	GO_CC
Cluster1	mitochondrion	6	45	38	389	1.36	0.266	Cla97C01G016810.1 Cla97C02G044830.1 Cla97C03G057620.1 Cla97C05G092230.1 Cla97C06G113030.1 Cla97C11G206950.1	GO_CC
Cluster1	myosin complex	1	45	1	389	8.64	0.116	Cla97C05G087750.1	GO_CC
Cluster1	NADH dehydrogenase complex	3	45	4	389	6.48	0.00535	Cla97C01G016810.1 Cla97C03G057620.1 Cla97C11G206950.1	GO_CC
Cluster1	non-membrane-bounded organelle	14	45	65	389	1.86	0.0082	Cla97C01G002440.1 Cla97C01G003740.1 Cla97C03G066150.1 Cla97C05G087750.1 Cla97C05G089290.1 Cla97C05G105020.1 Cla97C06G110240.1 Cla97C07G131070.1 Cla97C07G135120.1 Cla97C07G140420.1 Cla97C07G142650.1 Cla97C08G151130.1 Cla97C08G152940.1 Cla97C08G156880.1	GO_CC
Cluster1	nuclear body	2	45	8	389	2.16	0.234	Cla97C08G154640.1 Cla97C10G203020.1	GO_CC
Cluster1	nuclear dicing body	1	45	1	389	8.64	0.116	Cla97C08G154640.1	GO_CC
Cluster1	nuclear lumen	7	45	47	389	1.29	0.291	Cla97C01G003740.1 Cla97C05G089290.1 Cla97C07G131070.1 Cla97C08G152940.1 Cla97C08G154640.1 Cla97C09G170390.1 Cla97C10G203020.1	GO_CC
Cluster1	nuclear speck	1	45	7	389	1.23	0.58	Cla97C10G203020.1	GO_CC
Cluster1	nucleolus	4	45	26	389	1.33	0.353	Cla97C01G003740.1 Cla97C05G089290.1 Cla97C07G131070.1 Cla97C08G152940.1	GO_CC
Cluster1	nucleoplasm	3	45	21	389	1.23	0.447	Cla97C08G154640.1 Cla97C09G170390.1 Cla97C10G203020.1	GO_CC
Cluster1	nucleus	13	45	95	389	1.18	0.283	Cla97C01G003740.1 Cla97C03G060990.1 Cla97C05G089290.1 Cla97C07G131070.1 Cla97C07G133990.1 Cla97C08G152940.1 Cla97C08G154640.1 Cla97C09G164850.1 Cla97C09G170390.1 Cla97C09G177120.1 Cla97C10G203020.1 Cla97C10G203400.1 Cla97C11G209600.1	GO_CC
Cluster1	organellar ribosome	1	45	6	389	1.44	0.524	Cla97C07G142650.1	GO_CC
[truncated: 730 more rows]

## Sheet: Table 4 GO.mf enrich
Cluster	Terms	Mapping	All.mapping	Background	All.background	Fold.enrich	p.value	Protein.IDs	Type
[truncated: 1,010 more rows]

[truncated: 1 more sheets: Table 5 Domain enrich]
