# Supplementary material for: Quantitative Transcriptomic and Proteomic Analysis of Fruit Development and Ripening in Watermelon (Citrullus lanatus)
Source: Front Plant Sci. 2022 Mar 22;13:818392. doi: 10.3389/fpls.2022.818392 (PMC8980866; doi:10.3389/fpls.2022.818392)
Supplement: Supplementary file 5 [file Table_4.XLSX]

## Sheet: Up
GO Terms Level 1	GO Terms Description	GO Terms Level	GO Terms ID	Mapping	Background	All Mapping	All Background	Fold Enrichment	Fisher's exact test p value	-log10(p value)	Related proteins
Cellular Component	peroxisome	7	GO:0005777	41	102	347	3607	4.18	5.75967e-17	16.24	Cla97C01G008920.1 Cla97C01G010050.1 Cla97C01G017230.1 Cla97C01G022690.1 Cla97C01G024660.1 Cla97C02G027730.1 Cla97C02G030990.1 Cla97C02G039140.1 Cla97C02G041620.1 Cla97C02G044070.1 Cla97C03G053800.1 Cla97C03G054690.1 Cla97C03G067570.1 Cla97C05G081950.1 Cla97C05G083180.1 Cla97C05G084200.1 Cla97C05G085350.1 Cla97C05G086550.1 Cla97C05G088040.1 Cla97C05G088630.1 Cla97C05G103640.1 Cla97C06G113970.1 Cla…
	microbody	6	GO:0042579	41	102	347	3607	4.18	5.75967e-17	16.24	Cla97C01G008920.1 Cla97C01G010050.1 Cla97C01G017230.1 Cla97C01G022690.1 Cla97C01G024660.1 Cla97C02G027730.1 Cla97C02G030990.1 Cla97C02G039140.1 Cla97C02G041620.1 Cla97C02G044070.1 Cla97C03G053800.1 Cla97C03G054690.1 Cla97C03G067570.1 Cla97C05G081950.1 Cla97C05G083180.1 Cla97C05G084200.1 Cla97C05G085350.1 Cla97C05G086550.1 Cla97C05G088040.1 Cla97C05G088630.1 Cla97C05G103640.1 Cla97C06G113970.1 Cla…
	glyoxysome	8	GO:0009514	7	10	347	3607	7.28	6.68817e-06	5.17	Cla97C01G017230.1 Cla97C02G044070.1 Cla97C03G054690.1 Cla97C05G084200.1 Cla97C06G114510.1 Cla97C06G117350.1 Cla97C10G205540.1
	peroxisomal matrix	8	GO:0005782	6	8	347	3607	7.8	1.80188e-05	4.74	Cla97C01G008920.1 Cla97C01G010050.1 Cla97C03G067570.1 Cla97C05G081950.1 Cla97C10G193950.1 Cla97C10G193960.1
	microbody lumen	7	GO:0031907	6	8	347	3607	7.8	1.80188e-05	4.74	Cla97C01G008920.1 Cla97C01G010050.1 Cla97C03G067570.1 Cla97C05G081950.1 Cla97C10G193950.1 Cla97C10G193960.1
	extracellular region	3	GO:0005576	33	165	347	3607	2.08	3.25307e-05	4.49	Cla97C01G002890.1 Cla97C01G004620.1 Cla97C01G006610.1 Cla97C01G008870.1 Cla97C01G011330.1 Cla97C01G020080.1 Cla97C01G024660.1 Cla97C02G031710.1 Cla97C02G033150.1 Cla97C02G036110.1 Cla97C02G039140.1 Cla97C03G063410.1 Cla97C03G066780.1 Cla97C04G071650.1 Cla97C04G073080.1 Cla97C05G088360.1 Cla97C05G103110.1 Cla97C05G103400.1 Cla97C06G110040.1 Cla97C06G114170.1 Cla97C07G131130.1 Cla97C07G132040.1 Cla…
	apoplast	4	GO:0048046	25	110	347	3607	2.36	3.98817e-05	4.4	Cla97C01G002890.1 Cla97C01G004620.1 Cla97C01G006610.1 Cla97C01G008870.1 Cla97C01G011330.1 Cla97C01G020080.1 Cla97C01G024660.1 Cla97C02G033150.1 Cla97C02G039140.1 Cla97C03G063410.1 Cla97C04G071650.1 Cla97C05G088360.1 Cla97C05G103110.1 Cla97C05G103400.1 Cla97C06G110040.1 Cla97C06G114170.1 Cla97C07G131130.1 Cla97C07G132610.1 Cla97C07G136570.1 Cla97C07G137000.1 Cla97C07G137320.1 Cla97C08G159160.1 Cla…
	lysosome	8	GO:0005764	8	31	347	3607	2.68	0.00736998	2.13	Cla97C01G019850.1 Cla97C02G033150.1 Cla97C02G036110.1 Cla97C03G051740.1 Cla97C04G073080.1 Cla97C08G158190.1 Cla97C10G197770.1 Cla97C11G224850.1
Molecular Function	oxidoreductase activity	3	GO:0016491	73	299	321	2846	2.16	7.1822e-12	11.14	Cla97C01G002880.1 Cla97C01G002890.1 Cla97C01G007510.1 Cla97C01G007890.1 Cla97C01G008870.1 Cla97C01G009970.1 Cla97C01G010050.1 Cla97C01G018740.1 Cla97C01G024660.1 Cla97C01G024750.1 Cla97C02G027730.1 Cla97C02G030990.1 Cla97C02G032430.1 Cla97C02G032560.1 Cla97C02G033300.1 Cla97C02G036270.1 Cla97C02G036720.1 Cla97C02G039140.1 Cla97C02G042440.1 Cla97C02G044670.1 Cla97C02G047030.1 Cla97C03G053170.1 Cla…
	small molecule binding	3	GO:0036094	45	196	321	2846	2.04	1.63357e-06	5.79	Cla97C01G007890.1 Cla97C01G008050.1 Cla97C01G008880.1 Cla97C01G018740.1 Cla97C02G036110.1 Cla97C02G036270.1 Cla97C02G040830.1 Cla97C02G041670.1 Cla97C02G042380.1 Cla97C02G044670.1 Cla97C02G045770.1 Cla97C02G047030.1 Cla97C03G063500.1 Cla97C04G070680.1 Cla97C04G073080.1 Cla97C05G081110.1 Cla97C05G082400.1 Cla97C05G087820.1 Cla97C05G088360.1 Cla97C05G088940.1 Cla97C05G095880.1 Cla97C05G099390.1 Cla…
	flavin adenine dinucleotide binding	6	GO:0050660	10	18	321	2846	4.93	5.56063e-06	5.25	Cla97C02G036270.1 Cla97C03G063500.1 Cla97C05G087820.1 Cla97C05G088940.1 Cla97C05G095880.1 Cla97C06G116630.1 Cla97C07G135820.1 Cla97C07G136380.1 Cla97C09G166190.1 Cla97C10G200870.1
	coenzyme binding	4	GO:0050662	20	63	321	2846	2.81	8.76862e-06	5.06	Cla97C01G007890.1 Cla97C01G018740.1 Cla97C02G036270.1 Cla97C02G042380.1 Cla97C02G044670.1 Cla97C02G045770.1 Cla97C03G063500.1 Cla97C04G070680.1 Cla97C05G087820.1 Cla97C05G088940.1 Cla97C05G095880.1 Cla97C06G116630.1 Cla97C06G126640.1 Cla97C07G135820.1 Cla97C07G136150.1 Cla97C07G136380.1 Cla97C09G165420.1 Cla97C09G166190.1 Cla97C10G198180.1 Cla97C10G200870.1
	quercetin 7-O-glucosyltransferase activity	8	GO:0080044	10	20	321	2846	4.43	1.90541e-05	4.72	Cla97C02G033110.1 Cla97C02G037890.1 Cla97C05G081160.1 Cla97C05G092580.1 Cla97C05G105460.1 Cla97C07G130770.1 Cla97C07G143690.1 Cla97C09G174190.1 Cla97C09G174200.1 Cla97C09G179880.1
	quercetin 3-O-glucosyltransferase activity	8	GO:0080043	10	20	321	2846	4.43	1.90541e-05	4.72	Cla97C02G033110.1 Cla97C02G037890.1 Cla97C05G081160.1 Cla97C05G092580.1 Cla97C05G105460.1 Cla97C07G130770.1 Cla97C07G143690.1 Cla97C09G174190.1 Cla97C09G174200.1 Cla97C09G179880.1
	nucleotide binding	5	GO:0000166	35	156	321	2846	1.99	3.81696e-05	4.42	Cla97C01G007890.1 Cla97C01G008050.1 Cla97C01G008880.1 Cla97C01G018740.1 Cla97C02G036270.1 Cla97C02G040830.1 Cla97C02G041670.1 Cla97C02G042380.1 Cla97C02G044670.1 Cla97C02G047030.1 Cla97C03G063500.1 Cla97C04G070680.1 Cla97C05G082400.1 Cla97C05G087820.1 Cla97C05G088360.1 Cla97C05G088940.1 Cla97C05G095880.1 Cla97C06G110040.1 Cla97C06G116630.1 Cla97C06G126540.1 Cla97C06G126640.1 Cla97C07G134200.1 Cla…
	nucleoside phosphate binding	4	GO:1901265	35	156	321	2846	1.99	3.81696e-05	4.42	Cla97C01G007890.1 Cla97C01G008050.1 Cla97C01G008880.1 Cla97C01G018740.1 Cla97C02G036270.1 Cla97C02G040830.1 Cla97C02G041670.1 Cla97C02G042380.1 Cla97C02G044670.1 Cla97C02G047030.1 Cla97C03G063500.1 Cla97C04G070680.1 Cla97C05G082400.1 Cla97C05G087820.1 Cla97C05G088360.1 Cla97C05G088940.1 Cla97C05G095880.1 Cla97C06G110040.1 Cla97C06G116630.1 Cla97C06G126540.1 Cla97C06G126640.1 Cla97C07G134200.1 Cla…
Biological Process	monocarboxylic acid metabolic process	7	GO:0032787	53	164	357	3278	2.97	1.8615e-14	13.73	Cla97C01G006270.1 Cla97C01G010890.1 Cla97C01G011330.1 Cla97C01G015610.1 Cla97C01G022690.1 Cla97C02G027440.1 Cla97C02G036110.1 Cla97C02G036270.1 Cla97C02G041620.1 Cla97C02G044070.1 Cla97C02G044670.1 Cla97C03G053170.1 Cla97C03G053800.1 Cla97C03G054690.1 Cla97C03G066280.1 Cla97C03G066480.1 Cla97C03G067570.1 Cla97C03G068240.1 Cla97C05G081950.1 Cla97C05G084200.1 Cla97C05G085350.1 Cla97C05G086550.1 Cla…
	carboxylic acid metabolic process	6	GO:0019752	87	366	357	3278	2.18	4.49449e-14	13.35	Cla97C01G004620.1 Cla97C01G006270.1 Cla97C01G008870.1 Cla97C01G010050.1 Cla97C01G010890.1 Cla97C01G011330.1 Cla97C01G015610.1 Cla97C01G020080.1 Cla97C01G020500.1 Cla97C01G022690.1 Cla97C02G027440.1 Cla97C02G032560.1 Cla97C02G032970.1 Cla97C02G036110.1 Cla97C02G036270.1 Cla97C02G039140.1 Cla97C02G041620.1 Cla97C02G042380.1 Cla97C02G044070.1 Cla97C02G044670.1 Cla97C02G047030.1 Cla97C03G053170.1 Cla…
	carboxylic acid catabolic process	7	GO:0046395	29	65	357	3278	4.1	2.57019e-12	11.59	Cla97C01G004620.1 Cla97C01G010890.1 Cla97C02G032970.1 Cla97C02G036270.1 Cla97C02G041620.1 Cla97C02G044070.1 Cla97C02G044670.1 Cla97C02G047030.1 Cla97C05G081950.1 Cla97C05G083190.1 Cla97C05G084200.1 Cla97C05G085210.1 Cla97C05G085350.1 Cla97C05G087820.1 Cla97C05G088940.1 Cla97C05G095880.1 Cla97C06G114510.1 Cla97C06G117350.1 Cla97C07G136380.1 Cla97C07G137670.1 Cla97C07G141140.1 Cla97C08G157440.1 Cla…
	lipid oxidation	7	GO:0034440	16	24	357	3278	6.12	9.28085e-11	10.03	Cla97C01G010890.1 Cla97C02G036270.1 Cla97C02G041620.1 Cla97C02G044070.1 Cla97C05G084200.1 Cla97C05G087820.1 Cla97C05G088940.1 Cla97C05G095880.1 Cla97C06G114510.1 Cla97C06G115570.1 Cla97C06G117350.1 Cla97C07G136380.1 Cla97C08G157440.1 Cla97C10G186990.1 Cla97C10G205540.1 Cla97C11G208800.1
	lipid modification	6	GO:0030258	21	42	357	3278	4.59	2.14118e-10	9.67	Cla97C01G010890.1 Cla97C01G022690.1 Cla97C02G036270.1 Cla97C02G041620.1 Cla97C02G044070.1 Cla97C03G067570.1 Cla97C05G084200.1 Cla97C05G087820.1 Cla97C05G088940.1 Cla97C05G095880.1 Cla97C06G114510.1 Cla97C06G115570.1 Cla97C06G117350.1 Cla97C07G136380.1 Cla97C08G157440.1 Cla97C10G186990.1 Cla97C10G193950.1 Cla97C10G193960.1 Cla97C10G205540.1 Cla97C11G208800.1 Cla97C10G186510.1
	cellular lipid catabolic process	6	GO:0044242	18	40	357	3278	4.13	3.64897e-08	7.44	Cla97C01G010890.1 Cla97C02G036270.1 Cla97C02G041620.1 Cla97C02G044070.1 Cla97C05G081950.1 Cla97C05G084200.1 Cla97C05G085350.1 Cla97C05G087820.1 Cla97C05G088940.1 Cla97C05G095880.1 Cla97C06G111390.1 Cla97C06G114510.1 Cla97C06G117350.1 Cla97C07G136380.1 Cla97C08G157440.1 Cla97C10G186990.1 Cla97C10G205540.1 Cla97C11G208800.1
	auxin metabolic process	6	GO:0009850	9	18	357	3278	4.59	3.87888e-05	4.41	Cla97C01G010050.1 Cla97C01G011330.1 Cla97C02G041620.1 Cla97C03G066240.1 Cla97C05G085350.1 Cla97C07G130770.1 Cla97C09G174190.1 Cla97C09G174200.1 Cla97C10G196500.1
	sterol homeostasis	7	GO:0055092	5	6	357	3278	7.65	8.16165e-05	4.09	Cla97C02G036110.1 Cla97C03G067570.1 Cla97C10G193950.1 Cla97C10G193960.1 Cla97C11G224850.1
	response to cadmium ion	6	GO:0046686	34	163	357	3278	1.92	0.000138617	3.86	Cla97C01G002890.1 Cla97C01G004620.1 Cla97C01G006270.1 Cla97C01G006680.1 Cla97C01G008870.1 Cla97C01G011330.1 Cla97C01G020500.1 Cla97C02G045770.1 Cla97C03G064990.1 Cla97C04G069430.1 Cla97C04G071650.1 Cla97C05G088360.1 Cla97C05G103400.1 Cla97C06G112620.1 Cla97C06G126540.1 Cla97C07G136150.1 Cla97C07G136570.1 Cla97C07G137010.1 Cla97C07G137320.1 Cla97C07G137670.1 Cla97C07G141140.1 Cla97C08G148810.1 Cla…
	xenobiotic metabolic process	6	GO:0006805	5	7	357	3278	6.56	0.000260122	3.58	Cla97C03G067570.1 Cla97C05G081160.1 Cla97C10G193950.1 Cla97C10G193960.1 Cla97C11G208340.1
	cellular response to nitrogen levels	7	GO:0043562	7	14	357	3278	4.59	0.00029822	3.53	Cla97C01G004150.1 Cla97C02G035300.1 Cla97C02G048860.1 Cla97C03G057260.1 Cla97C04G077290.1 Cla97C09G177880.1 Cla97C11G224830.1
	peroxisome organization	6	GO:0007031	10	27	357	3278	3.4	0.000317959	3.5	Cla97C01G010050.1 Cla97C01G023720.1 Cla97C03G067570.1 Cla97C05G081950.1 Cla97C05G084200.1 Cla97C05G103640.1 Cla97C06G117350.1 Cla97C06G126630.1 Cla97C10G193950.1 Cla97C10G193960.1
	glutathione metabolic process	7	GO:0006749	8	19	357	3278	3.87	0.000468714	3.33	Cla97C02G039140.1 Cla97C04G079270.1 Cla97C05G083630.1 Cla97C07G137320.1 Cla97C08G148340.1 Cla97C11G206890.1 Cla97C11G208340.1 Cla97C11G221990.1
	cellular response to osmotic stress	6	GO:0071470	7	15	357	3278	4.28	0.000507349	3.29	Cla97C03G066780.1 Cla97C07G130770.1 Cla97C09G172510.1 Cla97C09G174190.1 Cla97C09G174200.1 Cla97C09G175610.1 Cla97C11G223690.1

## Sheet: Up GO2Protein
GO Terms Level 1	GO Terms ID	GO Terms Level	GO Terms Description	Fold Enrichment	Fisher's exact test p value	Protein accession	Protein description	Gene name	18DAP/10DAP Ratio	18DAP/10DAP P value	Regulated Type	MW [kDa]	10DAP_1	10DAP_2	10DAP_3	18DAP_1	18DAP_2	18DAP_3	26DAP_1	26DAP_2	26DAP_3	34DAP_1	34DAP_2	34DAP_3
Biological Process	GO:0031669	6	cellular response to nutrient levels	2.26	0.00253672	Cla97C10G189460.1	Aspartate carbamoyltransferase	--	1.314	0.000365881	Up	44.9	0.832	0.814	0.796	1.115	1.05	1.045	0.997	0.969	0.973	1.129	1.169	1.109
Biological Process	GO:0065008	3	regulation of biological quality	1.34	0.0360278	Cla97C03G065600.1	Protein kinase	--	1.403	0.000149727	Up	39.7	0.798	0.817	0.819	1.179	1.091	1.146	1.057	1.102	1.094	0.967	0.963	0.988
Biological Process	GO:0065008	3	regulation of biological quality	1.34	0.0360278	Cla97C03G066240.1	IAA-amino acid hydrolase ILR1-like 4	--	1.578	0.000195234	Up	48.4	0.626	0.677	0.696	1.081	1.031	1.042	1.209	1.168	1.16	1.049	1.083	1.07
Biological Process	GO:0065008	3	regulation of biological quality	1.34	0.0360278	Cla97C03G067450.1	Rubber elongation factor protein (REF)	--	1.426	0.00310319	Up	26.8	0.608	0.717	0.712	0.94	0.991	0.973	1.638	1.5	1.578	0.815	0.776	0.757
Biological Process	GO:0065008	3	regulation of biological quality	1.34	0.0360278	Cla97C03G067570.1	Epoxide hydrolase 2	--	1.742	0.00211628	Up	35.7	0.441	0.451	0.565	0.851	0.853	0.834	1.138	1.135	1.127	1.586	1.545	1.473
Biological Process	GO:0065008	3	regulation of biological quality	1.34	0.0360278	Cla97C04G070610.1	Glycosyltransferase	--	1.367	0.0148507	Up	53.5	1.004	0.996	1.054	1.585	1.235	1.354	0.892	0.945	0.838	0.549	0.824	0.69
Biological Process	GO:0065008	3	regulation of biological quality	1.34	0.0360278	Cla97C05G084200.1	3-ketoacyl-CoA thiolase 2, peroxisomal	--	1.63	0.000161226	Up	48.4	0.456	0.405	0.425	0.708	0.687	0.701	1.339	1.328	1.301	1.489	1.518	1.577
Biological Process	GO:0065008	3	regulation of biological quality	1.34	0.0360278	Cla97C05G085350.1	enoyl-CoA delta isomerase 2, peroxisomal-like	--	1.483	0.00882505	Up	26	0.647	0.776	0.806	1.191	1.106	1.009	1.198	1.167	1.218	0.941	0.909	0.929
Biological Process	GO:0065008	3	regulation of biological quality	1.34	0.0360278	Cla97C05G089570.1	Gibberellin 20-oxidase	--	3.717	0.000131542	Up	43.2	0.394	0.298	0.303	1.218	1.26	1.22	1.444	1.467	1.448	0.968	0.939	0.944
Biological Process	GO:0065008	3	regulation of biological quality	1.34	0.0360278	Cla97C05G099390.1	Aminopeptidase	--	1.541	5.59e-06	Up	99.4	0.585	0.574	0.585	0.917	0.889	0.882	0.809	0.743	0.779	1.728	1.76	1.742
Biological Process	GO:0065008	3	regulation of biological quality	1.34	0.0360278	Cla97C05G102730.1	synaptotagmin-3	--	1.82	0.000502484	Up	61.8	0.637	0.535	0.537	1.058	1.023	1.029	1.169	1.199	1.179	1.071	1.235	1.153
Biological Process	GO:0065008	3	regulation of biological quality	1.34	0.0360278	Cla97C05G103400.1	Heavy metal transport/detoxification superfamily protein	--	1.43	0.000138082	Up	9.4	0.907	0.871	0.857	1.281	1.276	1.21	1.194	1.188	1.171	0.65	0.656	0.781
Biological Process	GO:0065008	3	regulation of biological quality	1.34	0.0360278	Cla97C05G103760.1	3-oxo-5-alpha-steroid 4-dehydrogenase 1-like	--	2.807	1.37e-05	Up	30	0.469	0.417	0.438	1.187	1.257	1.272	1.333	1.313	1.345	0.993	1.034	1.008
Biological Process	GO:0065008	3	regulation of biological quality	1.34	0.0360278	Cla97C06G116630.1	cryptochrome-1	--	1.32	0.031729	Up	53.4	0.807	0.74		1.048	0.994		1.094	1.01		1.051	1.256
Biological Process	GO:0065008	3	regulation of biological quality	1.34	0.0360278	Cla97C06G117350.1	3-ketoacyl-CoA thiolase 2, peroxisomal-like	--	1.342	0.000239803	Up	48.6	0.771	0.744	0.802	1.021	1.055	1.034	1.148	1.179	1.193	0.967	1.002	0.998
Biological Process	GO:0065008	3	regulation of biological quality	1.34	0.0360278	Cla97C07G130770.1	Glycosyltransferase	--	1.614	0.00393978	Up	54.5	0.582	0.695	0.528	0.975	0.951	0.988	1.209	1.206	1.167	1.234	1.148	1.317
Biological Process	GO:0065008	3	regulation of biological quality	1.34	0.0360278	Cla97C03G056320.1	Thioredoxin	--	1.535	0.000313408	Up	14	0.623	0.698	0.682	1.046	1.001	1.027	1.492	1.5	1.425	0.838	0.819	0.828
Biological Process	GO:0065008	3	regulation of biological quality	1.34	0.0360278	Cla97C07G137670.1	gamma aminobutyrate transaminase 1, mitochondrial	--	1.305	0.0211092	Up	55.9	0.598	0.713	0.764	0.896	0.921	0.891	1.167	1.102	1.124	1.375	1.296	1.27
Biological Process	GO:0065008	3	regulation of biological quality	1.34	0.0360278	Cla97C03G055950.1	Iron-sulfur cluster assembly protein SufB	--	1.319	0.000924044	Up	61.9	0.768	0.81	0.835	1.103	1.036	1.043	1.342	1.153	1.162	0.838	0.962	0.99
Biological Process	GO:0065008	3	regulation of biological quality	1.34	0.0360278	Cla97C02G044670.1	Aldehyde dehydrogenase	--	1.308	0.000577086	Up	57.9	0.816	0.754	0.813	1.029	1.056	1.031	1.06	1.067	1.064	1.08	1.115	1.094
Biological Process	GO:0009694	8	jasmonic acid metabolic process	3.06	0.0336767	Cla97C11G208800.1	Peroxisomal fatty acid beta-oxidation multifunctional protein	--	1.553	0.000129692	Up	79.1	0.682	0.622	0.641	1.019	0.98	1.022	0.865	0.909	0.865	1.423	1.429	1.472
Biological Process	GO:0052548	9	regulation of endopeptidase activity	3.06	0.0336767	Cla97C01G014270.1	Cysteine proteinase inhibitor	--	1.35	0.00521393	Up	15.3		0.806	0.774		1.058	1.075		1.247	1.217		0.883	0.934
Biological Process	GO:0052548	9	regulation of endopeptidase activity	3.06	0.0336767	Cla97C01G021430.1	B-cell receptor-associated 31-like	--	1.42	6.28e-05	Up	25.2	0.825	0.837	0.784	1.157	1.152	1.164	0.944	0.918	0.899	1.074	1.125	1.184
Biological Process	GO:0052548	9	regulation of endopeptidase activity	3.06	0.0336767	Cla97C08G159160.1	serpin-ZX	--	1.312	4.83e-05	Up	42.6	0.781	0.761	0.794	1.035	1.021	1.008	1.091	1.113	1.101	1.071	1.1	1.09
Biological Process	GO:0052548	9	regulation of endopeptidase activity	3.06	0.0336767	Cla97C11G218960.1	Cysteine proteinase inhibitor	--	1.469	2.89e-05	Up	27.7	0.746	0.752	0.726	1.119	1.082	1.065	1.14	1.161	1.166	0.975	0.97	0.999
Biological Process	GO:0065008	3	regulation of biological quality	1.34	0.0360278	Cla97C01G003780.1	Amine oxidase	--	2.304	0.0015344	Up	81	0.409	0.369	0.529	1.051	0.967	0.993	1.125	1.185	1.09	1.303	1.471	1.371
Biological Process	GO:0065008	3	regulation of biological quality	1.34	0.0360278	Cla97C01G010050.1	tropinone reductase-like 3	--	1.369	3.93e-05	Up	27.2	0.696	0.717	0.733	0.981	0.969	0.987	1.206	1.198	1.158	1.114	1.135	1.131
Biological Process	GO:0065008	3	regulation of biological quality	1.34	0.0360278	Cla97C01G011330.1	Nitrilase	--	1.406	0.00297074	Up	37.7	0.645	0.759	0.75	1.027	1.006	0.995	1.124	1.094	1.094	1.234	1.186	1.187
Biological Process	GO:0065008	3	regulation of biological quality	1.34	0.0360278	Cla97C01G015610.1	Methyl esterase 6, putative	--	1.448	4.85e-05	Up	29.4	0.547	0.535	0.541	0.788	0.806	0.756	1.112	1.109	1.114	1.591	1.461	1.644
Biological Process	GO:0065008	3	regulation of biological quality	1.34	0.0360278	Cla97C01G016350.1	Indole-3-acetic acid-amido synthetase GH3.3, putative	--	1.423	0.0117984	Up	68.4	0.533	0.673	0.68	0.868	0.89	0.925	1.164	1.121	1.162	1.305	1.336	1.28
Biological Process	GO:0065008	3	regulation of biological quality	1.34	0.0360278	Cla97C01G021430.1	B-cell receptor-associated 31-like	--	1.42	6.28e-05	Up	25.2	0.825	0.837	0.784	1.157	1.152	1.164	0.944	0.918	0.899	1.074	1.125	1.184
Biological Process	GO:0065008	3	regulation of biological quality	1.34	0.0360278	Cla97C01G022690.1	Epoxide hydrolase 2	--	2.126	4.89e-05	Up	35.2	0.439	0.494	0.488	1.038	0.987	0.996	1.283	1.284	1.353	1.141	1.217	1.203
Biological Process	GO:0065008	3	regulation of biological quality	1.34	0.0360278	Cla97C02G032560.1	2-oxoglutarate (2OG) and Fe(II)-dependent oxygenase superfamily protein	--	2.539	0.000454401	Up	40.4	0.384	0.494	0.375	1.049	1.085	1.047	1.391	1.39	1.385	1.16	1.119	1.118
Biological Process	GO:0065008	3	regulation of biological quality	1.34	0.0360278	Cla97C02G036110.1	Niemann-Pick C1 protein-like isoform X2	--	1.333	0.00176056	Up	148.3	0.753	0.799	0.854	1.081	1.087	1.04	1.122	1.104	1.079	1.008	1	1.01
Biological Process	GO:0065008	3	regulation of biological quality	1.34	0.0360278	Cla97C02G041620.1	peroxisomal adenine nucleotide carrier 1-like	--	1.573	6.19e-05	Up	34.9	0.682	0.656	0.709	1.047	1.093	1.08	1.075	1.144	1.034	1.196	1.107	1.177
Biological Process	GO:0065008	3	regulation of biological quality	1.34	0.0360278	Cla97C03G053800.1	4-coumarate--CoA ligase-like 7	--	1.34	1.35e-05	Up	59.4	0.791	0.79	0.785	1.063	1.034	1.073	1.186	1.131	1.093	0.939	0.98	1.009
Biological Process	GO:0065008	3	regulation of biological quality	1.34	0.0360278	Cla97C08G153480.1	D-aminoacyl-tRNA deacylase	--	1.37	0.00184227	Up	34.8	0.787	0.775	0.872	1.077	1.159	1.098	1.446	1.439	1.305	0.674	0.627	0.644
Biological Process	GO:0065008	3	regulation of biological quality	1.34	0.0360278	Cla97C08G160720.1	Glycine cleavage system P protein	--	1.378	5.01e-05	Up	113.4	0.915	0.924	0.951	1.314	1.272	1.259	1.014	1.022	1.043	0.737	0.753	0.792
Biological Process	GO:0065008	3	regulation of biological quality	1.34	0.0360278	Cla97C09G165630.1	Hydroxycinnamoyl-CoA shikimate/quinate hydroxycinnamoyltransferase	--	1.927	0.000158748	Up	46.9	0.652	0.678	0.754	1.345	1.38	1.291	1.097	1.079	1.063	0.813	0.838	0.878
Biological Process	GO:0055065	8	metal ion homeostasis	2.02	0.0375435	Cla97C10G193960.1	Epoxide hydrolase 2	--	2.218	0.00819229	Up	35.9	0.59	0.329	0.436	0.977	1.026	1.003	1.317	1.313	1.321	1.237	1.263	1.226
Biological Process	GO:0055065	8	metal ion homeostasis	2.02	0.0375435	Cla97C11G223690.1	Calcium-binding EF-hand	--	1.557	4.16e-05	Up	63.8	0.715	0.699	0.735	1.083	1.151	1.113	1.21	1.203	1.135	0.984	0.985	0.982
Biological Process	GO:0006081	4	cellular aldehyde metabolic process	2.14	0.0381544	Cla97C03G053170.1	4-hydroxy-3-methylbut-2-en-1-yl diphosphate synthase	--	1.56	0.000142017	Up	82.1	0.587	0.552	0.595	0.885	0.88	0.94	1.09	1.051	1.042	1.436	1.515	1.396
Biological Process	GO:0006081	4	cellular aldehyde metabolic process	2.14	0.0381544	Cla97C03G054690.1	Malate synthase	--	1.377	0.00336996	Up	64.9	0.734	0.864	0.753	1.072	1.064	1.101	1.187	1.204	1.265	0.977	0.928	0.912
Biological Process	GO:0006081	4	cellular aldehyde metabolic process	2.14	0.0381544	Cla97C04G069430.1	Glucose-6-phosphate 1-dehydrogenase	--	1.749	6.32e-06	Up	59.2	0.619	0.603	0.639	1.073	1.084	1.097	1.214	1.213	1.192	1.092	1.064	1.06
Biological Process	GO:0006081	4	cellular aldehyde metabolic process	2.14	0.0381544	Cla97C05G088040.1	CoA ligase	--	2.464	1.99e-07	Up	62	0.51	0.515	0.495	1.243	1.254	1.249	1.161	1.149	1.191	1.052	1.047	1.055
Biological Process	GO:0006081	4	cellular aldehyde metabolic process	2.14	0.0381544	Cla97C06G126640.1	1-deoxy-D-xylulose 5-phosphate reductoisomerase	--	2.099	1.12e-05	Up	51	0.675	0.681	0.729	1.489	1.463	1.425	1.223	1.243	1.237	0.617	0.652	0.775
Biological Process	GO:0006081	4	cellular aldehyde metabolic process	2.14	0.0381544	Cla97C07G137010.1	Class I glutamine amidotransferase-like superfamily protein	--	1.406	8.46e-05	Up	46.8	0.745	0.709	0.741	1.023	1.056	1.007	1.066	1.1	1.108	1.088	1.072	1.064
Biological Process	GO:0006081	4	cellular aldehyde metabolic process	2.14	0.0381544	Cla97C10G200870.1	D-lactate dehydrogenase [cytochrome], mitochondrial-like	--	1.561	0.00142236	Up	63.1	0.699	0.738	0.805	1.158	1.25	1.092	1.275	1.25	1.186	0.756	0.767	0.814
Biological Process	GO:0006206	8	pyrimidine nucleobase metabolic process	2.55	0.0385845	Cla97C02G048860.1	dihydropyrimidinase	--	2.269	1.69e-05	Up	75.8	0.452	0.454	0.501	1.068	1.058	1.067	0.935	0.975	0.949	1.447	1.41	1.468
Biological Process	GO:0006206	8	pyrimidine nucleobase metabolic process	2.55	0.0385845	Cla97C04G077290.1	Dihydropyrimidine dehydrogenase	--	1.491	2.78e-05	Up	46.4	0.671	0.7	0.674	1.005	1.002	1.043	1.155	1.113	1.167	1.163	1.114	1.11
Biological Process	GO:0006206	8	pyrimidine nucleobase metabolic process	2.55	0.0385845	Cla97C05G093840.1	Uridine kinase	--	1.378	0.000173503	Up	54	0.674	0.677	0.724	0.943	0.959	0.958	1.152	1.097	1.118	1.25	1.217	1.183
Biological Process	GO:0006206	8	pyrimidine nucleobase metabolic process	2.55	0.0385845	Cla97C09G164520.1	D-glycerate 3-kinase, chloroplastic	--	1.369	0.0244024	Up	49.4	0.627	0.64	0.831	0.981	0.938	0.954	1.209	1.178	1.144	1.129	1.158	1.14
Biological Process	GO:0006206	8	pyrimidine nucleobase metabolic process	2.55	0.0385845	Cla97C09G177880.1	beta-ureidopropionase	--	1.558	0.00113232	Up	46.3	0.647	0.769	0.669	1.101	1.072	1.076	1.184	1.19	1.176	0.993	0.961	0.981
Biological Process	GO:0042180	4	cellular ketone metabolic process	2.55	0.0385845	Cla97C01G010050.1	tropinone reductase-like 3	--	1.369	3.93e-05	Up	27.2	0.696	0.717	0.733	0.981	0.969	0.987	1.206	1.198	1.158	1.114	1.135	1.131
Biological Process	GO:0055065	8	metal ion homeostasis	2.02	0.0375435	Cla97C10G193950.1	Epoxide hydrolase 2	--	1.347	0.000139237	Up	39.7	0.829	0.82	0.861	1.154	1.13	1.097	1.181	1.166	1.131	0.805	0.853	0.87
Biological Process	GO:0055065	8	metal ion homeostasis	2.02	0.0375435	Cla97C10G186490.1	protein NRT1/ PTR FAMILY 7.3-like	--	1.726	0.00440856	Up	66.4	0.683	0.715	0.905	1.428	1.273	1.273	1.079	1.191	1.079	0.75	0.821	0.743
Biological Process	GO:0055065	8	metal ion homeostasis	2.02	0.0375435	Cla97C06G116630.1	cryptochrome-1	--	1.32	0.031729	Up	53.4	0.807	0.74		1.048	0.994		1.094	1.01		1.051	1.256
Biological Process	GO:0055065	8	metal ion homeostasis	2.02	0.0375435	Cla97C05G103400.1	Heavy metal transport/detoxification superfamily protein	--	1.43	0.000138082	Up	9.4	0.907	0.871	0.857	1.281	1.276	1.21	1.194	1.188	1.171	0.65	0.656	0.781
Biological Process	GO:0065008	3	regulation of biological quality	1.34	0.0360278	Cla97C09G174190.1	Glycosyltransferase	--	1.542	7.83e-06	Up	51.5	0.698	0.683	0.677	1.08	1.055	1.038	1.125	1.132	1.117	1.089	1.13	1.136
Biological Process	GO:0065008	3	regulation of biological quality	1.34	0.0360278	Cla97C09G174200.1	Glycosyltransferase	--	2.569	0.00171947	Up	59.9	0.402	0.586	0.403	1.235	1.125	1.214	1.401	1.293	1.425	0.987	0.968	0.965
Biological Process	GO:0065008	3	regulation of biological quality	1.34	0.0360278	Cla97C09G184420.1	Kaurene synthase-like protein 1	--	1.449	0.00916158	Up	88.6	0.638	0.597		0.907	0.883		0.942	0.869		1.292	1.789
Biological Process	GO:0065008	3	regulation of biological quality	1.34	0.0360278	Cla97C10G186490.1	protein NRT1/ PTR FAMILY 7.3-like	--	1.726	0.00440856	Up	66.4	0.683	0.715	0.905	1.428	1.273	1.273	1.079	1.191	1.079	0.75	0.821	0.743
Biological Process	GO:0065008	3	regulation of biological quality	1.34	0.0360278	Cla97C10G193950.1	Epoxide hydrolase 2	--	1.347	0.000139237	Up	39.7	0.829	0.82	0.861	1.154	1.13	1.097	1.181	1.166	1.131	0.805	0.853	0.87
Biological Process	GO:0065008	3	regulation of biological quality	1.34	0.0360278	Cla97C10G193960.1	Epoxide hydrolase 2	--	2.218	0.00819229	Up	35.9	0.59	0.329	0.436	0.977	1.026	1.003	1.317	1.313	1.321	1.237	1.263	1.226
Biological Process	GO:0065008	3	regulation of biological quality	1.34	0.0360278	Cla97C10G196500.1	E3 ubiquitin-protein ligase RGLG2	--	1.394	0.00245197	Up	49.7	0.728	0.651	0.641	0.927	0.899	0.989	1.064	1.261	1.218	1.225	1.11	1.152
Biological Process	GO:0009694	8	jasmonic acid metabolic process	3.06	0.0336767	Cla97C06G117350.1	3-ketoacyl-CoA thiolase 2, peroxisomal-like	--	1.342	0.000239803	Up	48.6	0.771	0.744	0.802	1.021	1.055	1.034	1.148	1.179	1.193	0.967	1.002	0.998
Biological Process	GO:0065008	3	regulation of biological quality	1.34	0.0360278	Cla97C10G197770.1	V-type proton ATPase subunit	--	1.415	0.00386786	Up	40.6	0.717	0.652	0.793	1.036	1.032	0.991	1.137	1.148	1.063	1.157	1.158	1.164
Biological Process	GO:0065008	3	regulation of biological quality	1.34	0.0360278	Cla97C10G201220.1	syntaxin-121	--	1.433	0.00180391	Up	34.3	0.689	0.658	0.719	1.068	0.962	0.931	0.948	0.982	0.977	1.306	1.401	1.34
Biological Process	GO:0065008	3	regulation of biological quality	1.34	0.0360278	Cla97C11G208800.1	Peroxisomal fatty acid beta-oxidation multifunctional protein	--	1.553	0.000129692	Up	79.1	0.682	0.622	0.641	1.019	0.98	1.022	0.865	0.909	0.865	1.423	1.429	1.472
Biological Process	GO:0065008	3	regulation of biological quality	1.34	0.0360278	Cla97C11G223690.1	Calcium-binding EF-hand	--	1.557	4.16e-05	Up	63.8	0.715	0.699	0.735	1.083	1.151	1.113	1.21	1.203	1.135	0.984	0.985	0.982
Biological Process	GO:0065008	3	regulation of biological quality	1.34	0.0360278	Cla97C11G224850.1	Niemann-Pick C1 protein isoform X1	--	1.47	0.0021684	Up	140.9	0.592	0.654	0.544	0.862	0.903	0.866	1.458	1.4	1.418	1.088	1.017	1.171
Biological Process	GO:0055065	8	metal ion homeostasis	2.02	0.0375435	Cla97C01G021430.1	B-cell receptor-associated 31-like	--	1.42	6.28e-05	Up	25.2	0.825	0.837	0.784	1.157	1.152	1.164	0.944	0.918	0.899	1.074	1.125	1.184
Biological Process	GO:0055065	8	metal ion homeostasis	2.02	0.0375435	Cla97C03G055950.1	Iron-sulfur cluster assembly protein SufB	--	1.319	0.000924044	Up	61.9	0.768	0.81	0.835	1.103	1.036	1.043	1.342	1.153	1.162	0.838	0.962	0.99
Biological Process	GO:0055065	8	metal ion homeostasis	2.02	0.0375435	Cla97C03G067570.1	Epoxide hydrolase 2	--	1.742	0.00211628	Up	35.7	0.441	0.451	0.565	0.851	0.853	0.834	1.138	1.135	1.127	1.586	1.545	1.473
Biological Process	GO:0065008	3	regulation of biological quality	1.34	0.0360278	Cla97C10G199250.1	V-type proton ATPase subunit H	--	1.323	4.51e-05	Up	51.6	0.765	0.784	0.778	1.041	1	1.037	1.017	1.024	0.98	1.153	1.094	1.15
Biological Process	GO:0009694	8	jasmonic acid metabolic process	3.06	0.0336767	Cla97C05G084200.1	3-ketoacyl-CoA thiolase 2, peroxisomal	--	1.63	0.000161226	Up	48.4	0.456	0.405	0.425	0.708	0.687	0.701	1.339	1.328	1.301	1.489	1.518	1.577
Biological Process	GO:0009694	8	jasmonic acid metabolic process	3.06	0.0336767	Cla97C03G053800.1	4-coumarate--CoA ligase-like 7	--	1.34	1.35e-05	Up	59.4	0.791	0.79	0.785	1.063	1.034	1.073	1.186	1.131	1.093	0.939	0.98	1.009
Biological Process	GO:0075307	8	positive regulation of conidium formation	6.12	0.0329298	Cla97C04G076260.1	Protein fluG	--	1.663	0.000452833	Up	18.8	0.617	0.693	0.706	1.126	1.069	1.158	1.039	1.034	0.98	1.218	1.204	1.156
Biological Process	GO:0010111	7	glyoxysome organization	6.12	0.0329298	Cla97C06G117350.1	3-ketoacyl-CoA thiolase 2, peroxisomal-like	--	1.342	0.000239803	Up	48.6	0.771	0.744	0.802	1.021	1.055	1.034	1.148	1.179	1.193	0.967	1.002	0.998
Biological Process	GO:1903666	5	positive regulation of asexual reproduction	6.12	0.0329298	Cla97C04G076250.1	Glutamate-ammonia ligase-like protein	--	1.35	0.00143264	Up	77.9	0.791	0.738	0.837	1.041	1.066	1.086	1.008	1.008	0.963	1.146	1.164	1.144
Biological Process	GO:1903666	5	positive regulation of asexual reproduction	6.12	0.0329298	Cla97C04G076260.1	Protein fluG	--	1.663	0.000452833	Up	18.8	0.617	0.693	0.706	1.126	1.069	1.158	1.039	1.034	0.98	1.218	1.204	1.156
Biological Process	GO:0015959	9	diadenosine polyphosphate metabolic process	6.12	0.0329298	Cla97C01G020500.1	Glycine--tRNA ligase 1	--	1.527	0.000301976	Up	81	0.675	0.731	0.761	1.113	1.085	1.111	0.893	0.918	0.89	1.316	1.25	1.241
Biological Process	GO:0015959	9	diadenosine polyphosphate metabolic process	6.12	0.0329298	Cla97C11G217300.1	Glycine--tRNA ligase 1	--	1.338	9.13e-06	Up	81.2	0.782	0.767	0.76	1.033	1.018	1.038	0.817	0.853	0.823	1.417	1.428	1.378
Biological Process	GO:1903664	4	regulation of asexual reproduction	6.12	0.0329298	Cla97C04G076250.1	Glutamate-ammonia ligase-like protein	--	1.35	0.00143264	Up	77.9	0.791	0.738	0.837	1.041	1.066	1.086	1.008	1.008	0.963	1.146	1.164	1.144
Biological Process	GO:1903664	4	regulation of asexual reproduction	6.12	0.0329298	Cla97C04G076260.1	Protein fluG	--	1.663	0.000452833	Up	18.8	0.617	0.693	0.706	1.126	1.069	1.158	1.039	1.034	0.98	1.218	1.204	1.156
Biological Process	GO:0006522	10	alanine metabolic process	6.12	0.0329298	Cla97C07G141140.1	Alanine aminotransferase 2	--	1.306	0.00105174	Up	58.3	0.747	0.697	0.773	0.951	0.966	0.978	1.096	1.115	1.08	1.18	1.173	1.137
Biological Process	GO:0006522	10	alanine metabolic process	6.12	0.0329298	Cla97C09G163470.1	Alanine aminotransferase 2	--	1.472	0.000213676	Up	53.6	0.734	0.668	0.728	1.048	1.04	1.047	1.13	1.168	1.129	1.068	1.119	1.081
Biological Process	GO:0034305	6	regulation of asexual sporulation	6.12	0.0329298	Cla97C04G076250.1	Glutamate-ammonia ligase-like protein	--	1.35	0.00143264	Up	77.9	0.791	0.738	0.837	1.041	1.066	1.086	1.008	1.008	0.963	1.146	1.164	1.144
Biological Process	GO:0034305	6	regulation of asexual sporulation	6.12	0.0329298	Cla97C04G076260.1	Protein fluG	--	1.663	0.000452833	Up	18.8	0.617	0.693	0.706	1.126	1.069	1.158	1.039	1.034	0.98	1.218	1.204	1.156
Biological Process	GO:0006538	11	glutamate catabolic process	6.12	0.0329298	Cla97C02G044670.1	Aldehyde dehydrogenase	--	1.308	0.000577086	Up	57.9	0.816	0.754	0.813	1.029	1.056	1.031	1.06	1.067	1.064	1.08	1.115	1.094
Biological Process	GO:0006538	11	glutamate catabolic process	6.12	0.0329298	Cla97C07G137670.1	gamma aminobutyrate transaminase 1, mitochondrial	--	1.305	0.0211092	Up	55.9	0.598	0.713	0.764	0.896	0.921	0.891	1.167	1.102	1.124	1.375	1.296	1.27
Biological Process	GO:0010037	6	response to carbon dioxide	6.12	0.0329298	Cla97C03G064990.1	Sucrose synthase	--	1.719	0.00157204	Up	92.4	0.495	0.433	0.393	0.779	0.72	0.772	0.768	0.748	0.771	2.007	2.116	1.973
Biological Process	GO:0010037	6	response to carbon dioxide	6.12	0.0329298	Cla97C05G107480.1	Carbonic anhydrase	--	2.255	2.57e-05	Up	30.1	0.413	0.431	0.382	0.941	0.904	0.92	1.313	1.286	1.314	1.299	1.331	1.301
Biological Process	GO:0010111	7	glyoxysome organization	6.12	0.0329298	Cla97C05G084200.1	3-ketoacyl-CoA thiolase 2, peroxisomal	--	1.63	0.000161226	Up	48.4	0.456	0.405	0.425	0.708	0.687	0.701	1.339	1.328	1.301	1.489	1.518	1.577
Biological Process	GO:0043385	5	mycotoxin metabolic process	6.12	0.0329298	Cla97C04G076260.1	Protein fluG	--	1.663	0.000452833	Up	18.8	0.617	0.693	0.706	1.126	1.069	1.158	1.039	1.034	0.98	1.218	1.204	1.156
Biological Process	GO:0043385	5	mycotoxin metabolic process	6.12	0.0329298	Cla97C04G076250.1	Glutamate-ammonia ligase-like protein	--	1.35	0.00143264	Up	77.9	0.791	0.738	0.837	1.041	1.066	1.086	1.008	1.008	0.963	1.146	1.164	1.144
Biological Process	GO:0019954	3	asexual reproduction	6.12	0.0329298	Cla97C04G076260.1	Protein fluG	--	1.663	0.000452833	Up	18.8	0.617	0.693	0.706	1.126	1.069	1.158	1.039	1.034	0.98	1.218	1.204	1.156
Biological Process	GO:1905957	6	regulation of cellular response to alcohol	2.12	0.0321122	Cla97C03G052090.1	Protein phosphatase 2C	--	1.418	0.00595619	Up	46.3	0.875	0.705	0.768	1.068	1.114	1.147	1.114	1.105	1.063	0.996	1.089	1.023
Biological Process	GO:1905957	6	regulation of cellular response to alcohol	2.12	0.0321122	Cla97C05G084200.1	3-ketoacyl-CoA thiolase 2, peroxisomal	--	1.63	0.000161226	Up	48.4	0.456	0.405	0.425	0.708	0.687	0.701	1.339	1.328	1.301	1.489	1.518	1.577
Biological Process	GO:1905957	6	regulation of cellular response to alcohol	2.12	0.0321122	Cla97C06G117350.1	3-ketoacyl-CoA thiolase 2, peroxisomal-like	--	1.342	0.000239803	Up	48.6	0.771	0.744	0.802	1.021	1.055	1.034	1.148	1.179	1.193	0.967	1.002	0.998
Biological Process	GO:1905957	6	regulation of cellular response to alcohol	2.12	0.0321122	Cla97C09G165010.1	Phospholipase D	--	1.637	0.000358699	Up	91.8	0.675	0.582	0.637	1.042	1.015	1.044	0.986	0.994	0.983	1.312	1.316	1.295
Biological Process	GO:1905957	6	regulation of cellular response to alcohol	2.12	0.0321122	Cla97C09G175610.1	RNA binding protein	--	1.381	0.000722857	Up	39	0.968	0.982	0.999	1.361	1.433	1.278	0.992	0.987	1.036	0.629	0.601	0.631
Biological Process	GO:1905957	6	regulation of cellular response to alcohol	2.12	0.0321122	Cla97C10G196500.1	E3 ubiquitin-protein ligase RGLG2	--	1.394	0.00245197	Up	49.7	0.728	0.651	0.641	0.927	0.899	0.989	1.064	1.261	1.218	1.225	1.11	1.152
Biological Process	GO:1905957	6	regulation of cellular response to alcohol	2.12	0.0321122	Cla97C11G224290.1	LanC-like protein 2	--	1.318	0.0135617	Up	46.3	0.775	0.927	0.769	1.078	1.041	1.138	1.163	1.053	1.061	0.965	0.975	0.979
Biological Process	GO:0045461	7	sterigmatocystin biosynthetic process	6.12	0.0329298	Cla97C04G076250.1	Glutamate-ammonia ligase-like protein	--	1.35	0.00143264	Up	77.9	0.791	0.738	0.837	1.041	1.066	1.086	1.008	1.008	0.963	1.146	1.164	1.144
Biological Process	GO:0015965	10	diadenosine tetraphosphate metabolic process	6.12	0.0329298	Cla97C01G020500.1	Glycine--tRNA ligase 1	--	1.527	0.000301976	Up	81	0.675	0.731	0.761	1.113	1.085	1.111	0.893	0.918	0.89	1.316	1.25	1.241
Biological Process	GO:0048315	7	conidium formation	6.12	0.0329298	Cla97C04G076250.1	Glutamate-ammonia ligase-like protein	--	1.35	0.00143264	Up	77.9	0.791	0.738	0.837	1.041	1.066	1.086	1.008	1.008	0.963	1.146	1.164	1.144
Biological Process	GO:0048315	7	conidium formation	6.12	0.0329298	Cla97C04G076260.1	Protein fluG	--	1.663	0.000452833	Up	18.8	0.617	0.693	0.706	1.126	1.069	1.158	1.039	1.034	0.98	1.218	1.204	1.156
Biological Process	GO:0019759	8	glycosinolate catabolic process	6.12	0.0329298	Cla97C01G011330.1	Nitrilase	--	1.406	0.00297074	Up	37.7	0.645	0.759	0.75	1.027	1.006	0.995	1.124	1.094	1.094	1.234	1.186	1.187
Biological Process	GO:0019759	8	glycosinolate catabolic process	6.12	0.0329298	Cla97C02G035580.1	nitrile-specifier protein 5	--	1.344	0.00044397	Up	35.3	0.863	0.831	0.912	1.183	1.165	1.155	1.084	1.098	1.071	0.866	0.856	0.863
Biological Process	GO:0019762	9	glucosinolate catabolic process	6.12	0.0329298	Cla97C01G011330.1	Nitrilase	--	1.406	0.00297074	Up	37.7	0.645	0.759	0.75	1.027	1.006	0.995	1.124	1.094	1.094	1.234	1.186	1.187
Biological Process	GO:0019762	9	glucosinolate catabolic process	6.12	0.0329298	Cla97C02G035580.1	nitrile-specifier protein 5	--	1.344	0.00044397	Up	35.3	0.863	0.831	0.912	1.183	1.165	1.155	1.084	1.098	1.071	0.866	0.856	0.863
Biological Process	GO:0019954	3	asexual reproduction	6.12	0.0329298	Cla97C04G076250.1	Glutamate-ammonia ligase-like protein	--	1.35	0.00143264	Up	77.9	0.791	0.738	0.837	1.041	1.066	1.086	1.008	1.008	0.963	1.146	1.164	1.144
Biological Process	GO:0015965	10	diadenosine tetraphosphate metabolic process	6.12	0.0329298	Cla97C11G217300.1	Glycine--tRNA ligase 1	--	1.338	9.13e-06	Up	81.2	0.782	0.767	0.76	1.033	1.018	1.038	0.817	0.853	0.823	1.417	1.428	1.378
Biological Process	GO:0042180	4	cellular ketone metabolic process	2.55	0.0385845	Cla97C05G088630.1	1,4-dihydroxy-2-naphthoyl-CoA thioesterase 1-like	--	1.578	0.00114778	Up	18.9	0.432	0.52	0.459	0.731	0.742	0.753	1.261	1.249	1.279	1.576	1.489	1.51
Biological Process	GO:0045461	7	sterigmatocystin biosynthetic process	6.12	0.0329298	Cla97C04G076260.1	Protein fluG	--	1.663	0.000452833	Up	18.8	0.617	0.693	0.706	1.126	1.069	1.158	1.039	1.034	0.98	1.218	1.204	1.156
Biological Process	GO:0045460	6	sterigmatocystin metabolic process	6.12	0.0329298	Cla97C04G076260.1	Protein fluG	--	1.663	0.000452833	Up	18.8	0.617	0.693	0.706	1.126	1.069	1.158	1.039	1.034	0.98	1.218	1.204	1.156
Biological Process	GO:0072347	5	response to anesthetic	6.12	0.0329298	Cla97C03G064990.1	Sucrose synthase	--	1.719	0.00157204	Up	92.4	0.495	0.433	0.393	0.779	0.72	0.772	0.768	0.748	0.771	2.007	2.116	1.973
Biological Process	GO:0072347	5	response to anesthetic	6.12	0.0329298	Cla97C05G107480.1	Carbonic anhydrase	--	2.255	2.57e-05	Up	30.1	0.413	0.431	0.382	0.941	0.904	0.92	1.313	1.286	1.314	1.299	1.331	1.301
Biological Process	GO:0075306	7	regulation of conidium formation	6.12	0.0329298	Cla97C04G076250.1	Glutamate-ammonia ligase-like protein	--	1.35	0.00143264	Up	77.9	0.791	0.738	0.837	1.041	1.066	1.086	1.008	1.008	0.963	1.146	1.164	1.144
Biological Process	GO:0075306	7	regulation of conidium formation	6.12	0.0329298	Cla97C04G076260.1	Protein fluG	--	1.663	0.000452833	Up	18.8	0.617	0.693	0.706	1.126	1.069	1.158	1.039	1.034	0.98	1.218	1.204	1.156
Biological Process	GO:0009078	9	pyruvate family amino acid metabolic process	6.12	0.0329298	Cla97C07G141140.1	Alanine aminotransferase 2	--	1.306	0.00105174	Up	58.3	0.747	0.697	0.773	0.951	0.966	0.978	1.096	1.115	1.08	1.18	1.173	1.137
Biological Process	GO:0009078	9	pyruvate family amino acid metabolic process	6.12	0.0329298	Cla97C09G163470.1	Alanine aminotransferase 2	--	1.472	0.000213676	Up	53.6	0.734	0.668	0.728	1.048	1.04	1.047	1.13	1.168	1.129	1.068	1.119	1.081
Biological Process	GO:0061794	6	conidium development	6.12	0.0329298	Cla97C04G076250.1	Glutamate-ammonia ligase-like protein	--	1.35	0.00143264	Up	77.9	0.791	0.738	0.837	1.041	1.066	1.086	1.008	1.008	0.963	1.146	1.164	1.144
Biological Process	GO:0061794	6	conidium development	6.12	0.0329298	Cla97C04G076260.1	Protein fluG	--	1.663	0.000452833	Up	18.8	0.617	0.693	0.706	1.126	1.069	1.158	1.039	1.034	0.98	1.218	1.204	1.156
Biological Process	GO:0009448	8	gamma-aminobutyric acid metabolic process	6.12	0.0329298	Cla97C02G044670.1	Aldehyde dehydrogenase	--	1.308	0.000577086	Up	57.9	0.816	0.754	0.813	1.029	1.056	1.031	1.06	1.067	1.064	1.08	1.115	1.094
Biological Process	GO:0009448	8	gamma-aminobutyric acid metabolic process	6.12	0.0329298	Cla97C07G137670.1	gamma aminobutyrate transaminase 1, mitochondrial	--	1.305	0.0211092	Up	55.9	0.598	0.713	0.764	0.896	0.921	0.891	1.167	1.102	1.124	1.375	1.296	1.27
Biological Process	GO:0080026	7	response to indolebutyric acid	6.12	0.0329298	Cla97C01G010050.1	tropinone reductase-like 3	--	1.369	3.93e-05	Up	27.2	0.696	0.717	0.733	0.981	0.969	0.987	1.206	1.198	1.158	1.114	1.135	1.131
Biological Process	GO:0080026	7	response to indolebutyric acid	6.12	0.0329298	Cla97C05G085350.1	enoyl-CoA delta isomerase 2, peroxisomal-like	--	1.483	0.00882505	Up	26	0.647	0.776	0.806	1.191	1.106	1.009	1.198	1.167	1.218	0.941	0.909	0.929
Biological Process	GO:0009450	9	gamma-aminobutyric acid catabolic process	6.12	0.0329298	Cla97C02G044670.1	Aldehyde dehydrogenase	--	1.308	0.000577086	Up	57.9	0.816	0.754	0.813	1.029	1.056	1.031	1.06	1.067	1.064	1.08	1.115	1.094
Biological Process	GO:0009450	9	gamma-aminobutyric acid catabolic process	6.12	0.0329298	Cla97C07G137670.1	gamma aminobutyrate transaminase 1, mitochondrial	--	1.305	0.0211092	Up	55.9	0.598	0.713	0.764	0.896	0.921	0.891	1.167	1.102	1.124	1.375	1.296	1.27
Biological Process	GO:0075307	8	positive regulation of conidium formation	6.12	0.0329298	Cla97C04G076250.1	Glutamate-ammonia ligase-like protein	--	1.35	0.00143264	Up	77.9	0.791	0.738	0.837	1.041	1.066	1.086	1.008	1.008	0.963	1.146	1.164	1.144
Biological Process	GO:0030436	4	asexual sporulation	6.12	0.0329298	Cla97C04G076260.1	Protein fluG	--	1.663	0.000452833	Up	18.8	0.617	0.693	0.706	1.126	1.069	1.158	1.039	1.034	0.98	1.218	1.204	1.156
Biological Process	GO:0030436	4	asexual sporulation	6.12	0.0329298	Cla97C04G076250.1	Glutamate-ammonia ligase-like protein	--	1.35	0.00143264	Up	77.9	0.791	0.738	0.837	1.041	1.066	1.086	1.008	1.008	0.963	1.146	1.164	1.144
Biological Process	GO:0030582	9	reproductive fruiting body development	6.12	0.0329298	Cla97C04G076260.1	Protein fluG	--	1.663	0.000452833	Up	18.8	0.617	0.693	0.706	1.126	1.069	1.158	1.039	1.034	0.98	1.218	1.204	1.156
Biological Process	GO:0030582	9	reproductive fruiting body development	6.12	0.0329298	Cla97C04G076250.1	Glutamate-ammonia ligase-like protein	--	1.35	0.00143264	Up	77.9	0.791	0.738	0.837	1.041	1.066	1.086	1.008	1.008	0.963	1.146	1.164	1.144
Biological Process	GO:0006540	12	glutamate decarboxylation to succinate	6.12	0.0329298	Cla97C02G044670.1	Aldehyde dehydrogenase	--	1.308	0.000577086	Up	57.9	0.816	0.754	0.813	1.029	1.056	1.031	1.06	1.067	1.064	1.08	1.115	1.094
Biological Process	GO:0006540	12	glutamate decarboxylation to succinate	6.12	0.0329298	Cla97C07G137670.1	gamma aminobutyrate transaminase 1, mitochondrial	--	1.305	0.0211092	Up	55.9	0.598	0.713	0.764	0.896	0.921	0.891	1.167	1.102	1.124	1.375	1.296	1.27
Biological Process	GO:0001896	5	autolysis	6.12	0.0329298	Cla97C04G076250.1	Glutamate-ammonia ligase-like protein	--	1.35	0.00143264	Up	77.9	0.791	0.738	0.837	1.041	1.066	1.086	1.008	1.008	0.963	1.146	1.164	1.144
Biological Process	GO:0001896	5	autolysis	6.12	0.0329298	Cla97C04G076260.1	Protein fluG	--	1.663	0.000452833	Up	18.8	0.617	0.693	0.706	1.126	1.069	1.158	1.039	1.034	0.98	1.218	1.204	1.156
Biological Process	GO:0043386	6	mycotoxin biosynthetic process	6.12	0.0329298	Cla97C04G076250.1	Glutamate-ammonia ligase-like protein	--	1.35	0.00143264	Up	77.9	0.791	0.738	0.837	1.041	1.066	1.086	1.008	1.008	0.963	1.146	1.164	1.144
Biological Process	GO:0043386	6	mycotoxin biosynthetic process	6.12	0.0329298	Cla97C04G076260.1	Protein fluG	--	1.663	0.000452833	Up	18.8	0.617	0.693	0.706	1.126	1.069	1.158	1.039	1.034	0.98	1.218	1.204	1.156
Biological Process	GO:0016145	7	S-glycoside catabolic process	6.12	0.0329298	Cla97C01G011330.1	Nitrilase	--	1.406	0.00297074	Up	37.7	0.645	0.759	0.75	1.027	1.006	0.995	1.124	1.094	1.094	1.234	1.186	1.187
Biological Process	GO:0045460	6	sterigmatocystin metabolic process	6.12	0.0329298	Cla97C04G076250.1	Glutamate-ammonia ligase-like protein	--	1.35	0.00143264	Up	77.9	0.791	0.738	0.837	1.041	1.066	1.086	1.008	1.008	0.963	1.146	1.164	1.144
Biological Process	GO:0016145	7	S-glycoside catabolic process	6.12	0.0329298	Cla97C02G035580.1	nitrile-specifier protein 5	--	1.344	0.00044397	Up	35.3	0.863	0.831	0.912	1.183	1.165	1.155	1.084	1.098	1.071	0.866	0.856	0.863
Biological Process	GO:0021953	10	central nervous system neuron differentiation	6.12	0.0329298	Cla97C11G206820.1	Non-lysosomal glucosylceramidase	--	1.587	0.000117255	Up	107.3	0.579	0.529	0.571	0.891	0.907	0.867	0.866	0.83	0.831	1.644	1.728	1.707
Biological Process	GO:0075259	8	spore-bearing structure development	6.12	0.0329298	Cla97C04G076250.1	Glutamate-ammonia ligase-like protein	--	1.35	0.00143264	Up	77.9	0.791	0.738	0.837	1.041	1.066	1.086	1.008	1.008	0.963	1.146	1.164	1.144
Biological Process	GO:0075259	8	spore-bearing structure development	6.12	0.0329298	Cla97C04G076260.1	Protein fluG	--	1.663	0.000452833	Up	18.8	0.617	0.693	0.706	1.126	1.069	1.158	1.039	1.034	0.98	1.218	1.204	1.156
Biological Process	GO:0006687	8	glycosphingolipid metabolic process	6.12	0.0329298	Cla97C04G073080.1	Saposin B domain protein	--	1.426	0.000890323	Up	25.7	0.78	0.87	0.798	1.149	1.127	1.214	1.311	1.219	1.185	0.71	0.759	0.678
Biological Process	GO:0006687	8	glycosphingolipid metabolic process	6.12	0.0329298	Cla97C11G206820.1	Non-lysosomal glucosylceramidase	--	1.587	0.000117255	Up	107.3	0.579	0.529	0.571	0.891	0.907	0.867	0.866	0.83	0.831	1.644	1.728	1.707
Biological Process	GO:0030584	10	sporocarp development	6.12	0.0329298	Cla97C04G076250.1	Glutamate-ammonia ligase-like protein	--	1.35	0.00143264	Up	77.9	0.791	0.738	0.837	1.041	1.066	1.086	1.008	1.008	0.963	1.146	1.164	1.144
Biological Process	GO:0030584	10	sporocarp development	6.12	0.0329298	Cla97C04G076260.1	Protein fluG	--	1.663	0.000452833	Up	18.8	0.617	0.693	0.706	1.126	1.069	1.158	1.039	1.034	0.98	1.218	1.204	1.156
Biological Process	GO:0021953	10	central nervous system neuron differentiation	6.12	0.0329298	Cla97C08G145420.1	Non-lysosomal glucosylceramidase	--	1.652	0.000191172	Up	104.5	0.655	0.576	0.607	1.022	0.996	1.019	1.056	1.057	1.039	1.239	1.37	1.319
Biological Process	GO:1905957	6	regulation of cellular response to alcohol	2.12	0.0321122	Cla97C01G020790.1	protein C2-DOMAIN ABA-RELATED 11-like	--	1.871	0.000297802	Up	18.8	0.481	0.534	0.564	0.943	0.981	1.031	1.281	1.334	1.265	1.177	1.152	1.192
Biological Process	GO:0042180	4	cellular ketone metabolic process	2.55	0.0385845	Cla97C05G103760.1	3-oxo-5-alpha-steroid 4-dehydrogenase 1-like	--	2.807	1.37e-05	Up	30	0.469	0.417	0.438	1.187	1.257	1.272	1.333	1.313	1.345	0.993	1.034	1.008
Biological Process	GO:0042180	4	cellular ketone metabolic process	2.55	0.0385845	Cla97C10G200870.1	D-lactate dehydrogenase [cytochrome], mitochondrial-like	--	1.561	0.00142236	Up	63.1	0.699	0.738	0.805	1.158	1.25	1.092	1.275	1.25	1.186	0.756	0.767	0.814
Biological Process	GO:0071704	3	organic substance metabolic process	1.09	0.0412327	Cla97C05G088280.1	Galactokinase	--	1.573	8.1e-06	Up	54.4	0.714	0.7	0.728	1.138	1.132	1.1	1.196	1.18	1.18	0.937	0.989	0.98
Biological Process	GO:0071704	3	organic substance metabolic process	1.09	0.0412327	Cla97C05G088630.1	1,4-dihydroxy-2-naphthoyl-CoA thioesterase 1-like	--	1.578	0.00114778	Up	18.9	0.432	0.52	0.459	0.731	0.742	0.753	1.261	1.249	1.279	1.576	1.489	1.51
Biological Process	GO:0071704	3	organic substance metabolic process	1.09	0.0412327	Cla97C05G088940.1	electron transfer flavoprotein-ubiquinone oxidoreductase, mitochondrial	--	1.319	0.00550909	Up	73.7	0.791	0.893	0.769	1.126	1.064	1.045	1.164	1.103	1.142	0.949	0.941	1.018
Biological Process	GO:0071704	3	organic substance metabolic process	1.09	0.0412327	Cla97C05G089470.1	Mitochondrial metalloendopeptidase OMA1	--	1.447	0.000159241	Up	50.4	0.679	0.712	0.727	1.008	0.999	1.057	1.091	1.04	1.102	1.174	1.225	1.071
Biological Process	GO:0071704	3	organic substance metabolic process	1.09	0.0412327	Cla97C05G089570.1	Gibberellin 20-oxidase	--	3.717	0.000131542	Up	43.2	0.394	0.298	0.303	1.218	1.26	1.22	1.444	1.467	1.448	0.968	0.939	0.944
Biological Process	GO:0071704	3	organic substance metabolic process	1.09	0.0412327	Cla97C05G093840.1	Uridine kinase	--	1.378	0.000173503	Up	54	0.674	0.677	0.724	0.943	0.959	0.958	1.152	1.097	1.118	1.25	1.217	1.183
Biological Process	GO:0071704	3	organic substance metabolic process	1.09	0.0412327	Cla97C05G095880.1	electron transfer flavoprotein subunit alpha, mitochondrial	--	1.335	0.000142541	Up	37.7	0.691	0.646	0.663	0.887	0.883	0.899	1.198	1.206	1.207	1.203	1.257	1.215
Biological Process	GO:0071704	3	organic substance metabolic process	1.09	0.0412327	Cla97C05G096490.1	Calcium-dependent protein kinase, putative	--	1.656	0.000619822	Up	58.4	0.639	0.742	0.649	1.163	1.081	1.118	0.919	0.945	0.877	1.317	1.236	1.39
Biological Process	GO:0071704	3	organic substance metabolic process	1.09	0.0412327	Cla97C05G097010.1	Protein phosphatase 2c, putative	--	1.634	8.95e-05	Up	31.5	0.581	0.592	0.634	1.006	0.992	0.955	1.102	1.132	1.123	1.307	1.282	1.261
Biological Process	GO:0071704	3	organic substance metabolic process	1.09	0.0412327	Cla97C05G099390.1	Aminopeptidase	--	1.541	5.59e-06	Up	99.4	0.585	0.574	0.585	0.917	0.889	0.882	0.809	0.743	0.779	1.728	1.76	1.742
Biological Process	GO:0071704	3	organic substance metabolic process	1.09	0.0412327	Cla97C05G101700.1	HXXXD-type acyl-transferase family protein	--	1.342	0.00846158	Up	51.3	0.633	0.54	0.604	0.854	0.749	0.781	1.381	1.559	1.398	1.135	1.152	1.119
Biological Process	GO:0071704	3	organic substance metabolic process	1.09	0.0412327	Cla97C05G102150.1	Progesterone 5-beta-reductase	--	1.396	0.000758286	Up	45	0.659	0.733	0.727	1.005	0.965	0.988	0.976	0.994	0.957	1.367	1.318	1.232
Biological Process	GO:0071704	3	organic substance metabolic process	1.09	0.0412327	Cla97C05G102870.1	SKP1-like protein 12	--	1.304	0.0152028	Up	18.5	0.58	0.505	0.532	0.773	0.651	0.685	0.929	0.844	0.899	1.718	2	1.883
Biological Process	GO:0071704	3	organic substance metabolic process	1.09	0.0412327	Cla97C05G103110.1	Malate dehydrogenase	--	1.477	0.00106497	Up	48	0.579	0.61	0.524	0.842	0.862	0.826	1.296	1.263	1.242	1.304	1.303	1.334
Biological Process	GO:0071704	3	organic substance metabolic process	1.09	0.0412327	Cla97C05G103760.1	3-oxo-5-alpha-steroid 4-dehydrogenase 1-like	--	2.807	1.37e-05	Up	30	0.469	0.417	0.438	1.187	1.257	1.272	1.333	1.313	1.345	0.993	1.034	1.008
Biological Process	GO:0071704	3	organic substance metabolic process	1.09	0.0412327	Cla97C05G088040.1	CoA ligase	--	2.464	1.99e-07	Up	62	0.51	0.515	0.495	1.243	1.254	1.249	1.161	1.149	1.191	1.052	1.047	1.055
Biological Process	GO:0071704	3	organic substance metabolic process	1.09	0.0412327	Cla97C06G110040.1	UMP-CMP kinase	--	1.961	1.03e-05	Up	23.3	0.636	0.594	0.589	1.185	1.187	1.195	1.211	1.243	1.23	1.019	1.029	0.971
Biological Process	GO:0071704	3	organic substance metabolic process	1.09	0.0412327	Cla97C05G087820.1	Acyl-CoA dehydrogenase	--	1.483	0.0101705	Up	92	0.588	0.449	0.562	0.798	0.752	0.822	0.937	0.965	0.937	1.603	1.7	1.777
Biological Process	GO:0071704	3	organic substance metabolic process	1.09	0.0412327	Cla97C05G085970.1	1,2-dihydroxy-3-keto-5-methylthiopentene dioxygenase	--	1.617	0.00137745	Up	23.7	0.697	0.835	0.819	1.321	1.242	1.238	1.097	1.078	1.065	0.794	0.833	0.793
Biological Process	GO:0071704	3	organic substance metabolic process	1.09	0.0412327	Cla97C04G076200.1	dual specificity phosphatase Cdc25	--	1.525	0.00290653	Up	10	0.914	0.93	0.8	1.414	1.389	1.228	0.991	0.933	1.038	0.681	0.749	0.934
Biological Process	GO:0071704	3	organic substance metabolic process	1.09	0.0412327	Cla97C04G076250.1	Glutamate-ammonia ligase-like protein	--	1.35	0.00143264	Up	77.9	0.791	0.738	0.837	1.041	1.066	1.086	1.008	1.008	0.963	1.146	1.164	1.144
Biological Process	GO:0071704	3	organic substance metabolic process	1.09	0.0412327	Cla97C04G076260.1	Protein fluG	--	1.663	0.000452833	Up	18.8	0.617	0.693	0.706	1.126	1.069	1.158	1.039	1.034	0.98	1.218	1.204	1.156
Biological Process	GO:0071704	3	organic substance metabolic process	1.09	0.0412327	Cla97C04G077290.1	Dihydropyrimidine dehydrogenase	--	1.491	2.78e-05	Up	46.4	0.671	0.7	0.674	1.005	1.002	1.043	1.155	1.113	1.167	1.163	1.114	1.11
Biological Process	GO:0071704	3	organic substance metabolic process	1.09	0.0412327	Cla97C04G079270.1	Glutathione s-transferase	--	2.135	7.03e-05	Up	27.1	0.36	0.407	0.401	0.795	0.844	0.855	1.418	1.365	1.391	1.375	1.392	1.417
Biological Process	GO:0071704	3	organic substance metabolic process	1.09	0.0412327	Cla97C05G081160.1	Glycosyltransferase	--	1.329	0.000434056	Up	53.1	0.815	0.879	0.85	1.119	1.16	1.102	1.127	1.052	1.064	0.945	0.89	0.897
Biological Process	GO:0071704	3	organic substance metabolic process	1.09	0.0412327	Cla97C05G081950.1	acyl-CoA thioesterase 2-like	--	1.476	0.00129633	Up	48.3	0.705	0.633	0.743	1.002	1.044	1.025	1.136	1.177	1.091	1.161	1.112	1.132
Biological Process	GO:0071704	3	organic substance metabolic process	1.09	0.0412327	Cla97C05G082400.1	ADP-glucose phosphorylase	--	1.452	0.000290967	Up	38.4	0.793	0.723	0.754	1.102	1.065	1.128	1.154	1.08	1.165	0.942	1.008	0.935
Biological Process	GO:0071704	3	organic substance metabolic process	1.09	0.0412327	Cla97C05G083180.1	Uric acid degradation bifunctional protein TTL	--	1.323	0.000126631	Up	37.1	0.768	0.781	0.817	1.035	1.053	1.042	1.177	1.157	1.125	0.996	0.914	0.951
Biological Process	GO:0071704	3	organic substance metabolic process	1.09	0.0412327	Cla97C05G083190.1	3-hydroxyisobutyryl-CoA hydrolase 1-like	--	1.401	0.00280967	Up	42.7	0.699	0.741	0.627	0.984	0.933	0.978	1.061	1.028	1.05	1.32	1.353	1.283
Biological Process	GO:0071704	3	organic substance metabolic process	1.09	0.0412327	Cla97C05G083330.1	protein ECERIFERUM 1-like	--	2.944	7.4e-05	Up	72.1	0.573	0.531	0.461	1.523	1.516	1.568	1.114	1.18	1.179	0.79	0.772	0.792
Biological Process	GO:0071704	3	organic substance metabolic process	1.09	0.0412327	Cla97C05G083630.1	5-oxoprolinase	--	1.65	0.000170086	Up	137.8	0.703	0.657	0.745	1.166	1.166	1.142	0.968	0.968	0.964	1.193	1.161	1.13
Biological Process	GO:0071704	3	organic substance metabolic process	1.09	0.0412327	Cla97C05G084200.1	3-ketoacyl-CoA thiolase 2, peroxisomal	--	1.63	0.000161226	Up	48.4	0.456	0.405	0.425	0.708	0.687	0.701	1.339	1.328	1.301	1.489	1.518	1.577
Biological Process	GO:0071704	3	organic substance metabolic process	1.09	0.0412327	Cla97C05G085210.1	Electron transfer flavoprotein subunit beta	--	1.366	8.77e-06	Up	27.4	0.655	0.675	0.662	0.915	0.896	0.911	1.159	1.194	1.151	1.272	1.245	1.309
Biological Process	GO:0071704	3	organic substance metabolic process	1.09	0.0412327	Cla97C05G085350.1	enoyl-CoA delta isomerase 2, peroxisomal-like	--	1.483	0.00882505	Up	26	0.647	0.776	0.806	1.191	1.106	1.009	1.198	1.167	1.218	0.941	0.909	0.929
Biological Process	GO:0071704	3	organic substance metabolic process	1.09	0.0412327	Cla97C05G086550.1	Long chain acyl-CoA synthetase 7	--	1.536	0.00191219	Up	76.3	0.66	0.561	0.545	0.909	0.902	0.902	1.171	1.201	1.184	1.341	1.323	1.319
Biological Process	GO:0071704	3	organic substance metabolic process	1.09	0.0412327	Cla97C06G110160.1	Fructokinase	--	1.347	2.69e-05	Up	35.6	0.764	0.754	0.778	1.039	1.01	1.044	1.065	1.092	1.085	1.132	1.175	1.114
Biological Process	GO:0071704	3	organic substance metabolic process	1.09	0.0412327	Cla97C06G111390.1	sphingosine-1-phosphate lyase	--	1.724	0.00016666	Up	59.2	0.508	0.573	0.526	0.94	0.891	0.94	1.075	1.157	1.111	1.556	1.336	1.338
Biological Process	GO:0071704	3	organic substance metabolic process	1.09	0.0412327	Cla97C06G111660.1	receptor kinase 2	--	2.027	4.04e-05	Up	69.6	0.69	0.73	0.699	1.442	1.349	1.505	1.128	1.065	1.109	0.722	0.805	0.679
Biological Process	GO:0071704	3	organic substance metabolic process	1.09	0.0412327	Cla97C07G137010.1	Class I glutamine amidotransferase-like superfamily protein	--	1.406	8.46e-05	Up	46.8	0.745	0.709	0.741	1.023	1.056	1.007	1.066	1.1	1.108	1.088	1.072	1.064
Biological Process	GO:0071704	3	organic substance metabolic process	1.09	0.0412327	Cla97C07G137260.1	9-cis-epoxycarotenoid dioxygenase 1	--	1.49	0.0185287	Up	64	0.633	0.441	0.531	0.784	0.833	0.775	1.229	1.268	1.219	1.264	1.409	1.291
Biological Process	GO:0071704	3	organic substance metabolic process	1.09	0.0412327	Cla97C07G137320.1	Glutathione S-transferase	--	2.268	0.00334608	Up	25.1	0.283	0.431	0.413	0.845	0.85	0.861	1.095	1.055	1.088	1.806	1.686	1.62
Biological Process	GO:0071704	3	organic substance metabolic process	1.09	0.0412327	Cla97C07G137560.1	Lysine-specific histone demethylase 1	--	1.753	0.00370974	Up	54.4	0.627	0.799	0.775	1.405	1.285	1.169	1.108	1.044	1.027	0.922	0.824	0.876
Biological Process	GO:0071704	3	organic substance metabolic process	1.09	0.0412327	Cla97C07G137670.1	gamma aminobutyrate transaminase 1, mitochondrial	--	1.305	0.0211092	Up	55.9	0.598	0.713	0.764	0.896	0.921	0.891	1.167	1.102	1.124	1.375	1.296	1.27
Biological Process	GO:0071704	3	organic substance metabolic process	1.09	0.0412327	Cla97C07G140420.1	60S ribosomal protein L28-2-like	--	1.354	0.000586725	Up	16.7	1.181	1.153	1.081	1.561	1.57	1.494	0.895	0.881	0.969	0.404	0.407	0.531
Biological Process	GO:0071704	3	organic substance metabolic process	1.09	0.0412327	Cla97C07G141140.1	Alanine aminotransferase 2	--	1.306	0.00105174	Up	58.3	0.747	0.697	0.773	0.951	0.966	0.978	1.096	1.115	1.08	1.18	1.173	1.137
Biological Process	GO:0071704	3	organic substance metabolic process	1.09	0.0412327	Cla97C08G145130.1	mannan endo-1,4-beta-mannosidase 1-like	--	2.702	0.0146755	Up	48.1	0.752	0.319	0.411	1.23	1.387	1.388	1.172	1.188	1.145	0.85	0.86	0.777
Biological Process	GO:0071704	3	organic substance metabolic process	1.09	0.0412327	Cla97C08G145400.1	Protein phosphatase methylesterase 1	--	1.359	0.000160754	Up	38.1	0.773	0.788	0.733	1.028	1.044	1.045	1.116	1.104	1.139	1.082	1.019	1.055
Biological Process	GO:0071704	3	organic substance metabolic process	1.09	0.0412327	Cla97C08G145420.1	Non-lysosomal glucosylceramidase	--	1.652	0.000191172	Up	104.5	0.655	0.576	0.607	1.022	0.996	1.019	1.056	1.057	1.039	1.239	1.37	1.319
Biological Process	GO:0071704	3	organic substance metabolic process	1.09	0.0412327	Cla97C08G145480.1	Aspartokinase-homoserine dehydrogenase	--	1.79	1.76e-06	Up	95.8	0.476	0.463	0.483	0.84	0.85	0.856	0.841	0.868	0.855	1.782	1.796	1.804
Biological Process	GO:0071704	3	organic substance metabolic process	1.09	0.0412327	Cla97C08G147060.1	Fructose-1,6-bisphosphatase	--	1.537	1.18e-06	Up	37.1	0.628	0.643	0.628	0.981	0.966	0.972	1.269	1.236	1.187	1.095	1.15	1.139
Biological Process	GO:0071704	3	organic substance metabolic process	1.09	0.0412327	Cla97C08G148340.1	Gamma-glutamylcyclotransferase	--	1.483	2.14e-05	Up	21.4	0.79	0.827	0.807	1.181	1.189	1.224	1.157	1.12	1.14	0.832	0.825	0.814
Biological Process	GO:0071704	3	organic substance metabolic process	1.09	0.0412327	Cla97C08G148810.1	UDP-sugar pyrophosphorylase	--	1.478	5.55e-06	Up	67.7	0.657	0.674	0.683	0.984	0.996	0.997	1.186	1.19	1.169	1.148	1.131	1.154
Biological Process	GO:0071704	3	organic substance metabolic process	1.09	0.0412327	Cla97C08G151940.1	Histone-lysine N-methyltransferase	--	1.436	0.0125752	Up	139.6	0.656	0.745	0.858	1.01	1.137	1.096	1.065	1.114	0.963	1.269	1.004	1.083
Biological Process	GO:0071704	3	organic substance metabolic process	1.09	0.0412327	Cla97C07G136570.1	Oligopeptidase A	--	1.348	8.77e-05	Up	89.7	0.665	0.707	0.688	0.931	0.915	0.93	0.971	1.005	0.971	1.434	1.391	1.324
Biological Process	GO:0071704	3	organic substance metabolic process	1.09	0.0412327	Cla97C07G136380.1	Acyl-coenzyme A oxidase	--	1.386	3.45e-05	Up	77.4	0.73	0.714	0.754	1.01	1.017	1.019	1.025	0.975	1.033	1.249	1.337	1.181
Biological Process	GO:0071704	3	organic substance metabolic process	1.09	0.0412327	Cla97C07G136280.1	inositol-3-phosphate synthase	--	1.604	3.02e-05	Up	56.3	0.68	0.694	0.702	1.066	1.14	1.124	1.219	1.199	1.206	1.035	0.924	0.981
Biological Process	GO:0071704	3	organic substance metabolic process	1.09	0.0412327	Cla97C07G136190.1	beta-glucosidase 44-like	--	1.415	0.000126734	Up	58.2	0.946	0.96	0.944	1.376	1.374	1.283	0.895	0.941	0.935	0.855	0.918	0.824
Biological Process	GO:0071704	3	organic substance metabolic process	1.09	0.0412327	Cla97C06G114510.1	Peroxisomal fatty acid beta-oxidation multifunctional protein	--	1.936	5.33e-07	Up	79	0.53	0.521	0.524	0.998	1.017	1.034	1.027	1.037	1.001	1.463	1.386	1.398
Biological Process	GO:0071704	3	organic substance metabolic process	1.09	0.0412327	Cla97C06G115570.1	Lipoxygenase	--	1.696	0.00013915	Up	100.8	0.615	0.636	0.564	1.033	1.039	1.007	1.042	1.022	1.025	1.335	1.345	1.388
Biological Process	GO:0071704	3	organic substance metabolic process	1.09	0.0412327	Cla97C06G116020.1	1,2-dihydroxy-3-keto-5-methylthiopentene dioxygenase	--	1.536	0.00166463	Up	22.4	0.973	0.818	0.83	1.352	1.368	1.305	1.025	1.162	1.156	0.66	0.653	0.708
Biological Process	GO:0071704	3	organic substance metabolic process	1.09	0.0412327	Cla97C06G116630.1	cryptochrome-1	--	1.32	0.031729	Up	53.4	0.807	0.74		1.048	0.994		1.094	1.01		1.051	1.256
Biological Process	GO:0071704	3	organic substance metabolic process	1.09	0.0412327	Cla97C06G117180.1	Beta-amylase	--	1.315	0.0150873	Up	62.4	0.793	0.655	0.648	0.89	0.949	0.918	0.928	1.012	0.983	1.352	1.384	1.343
Biological Process	GO:0071704	3	organic substance metabolic process	1.09	0.0412327	Cla97C06G117350.1	3-ketoacyl-CoA thiolase 2, peroxisomal-like	--	1.342	0.000239803	Up	48.6	0.771	0.744	0.802	1.021	1.055	1.034	1.148	1.179	1.193	0.967	1.002	0.998
Biological Process	GO:0071704	3	organic substance metabolic process	1.09	0.0412327	Cla97C06G125620.1	DNAJ heat shock N-terminal domain-containing protein, putative	--	1.345	0.0137892	Up	79.5	0.601	0.663	0.757	0.883	0.953	0.882	0.901	0.776	0.85	1.603	1.59	1.562
Biological Process	GO:0071704	3	organic substance metabolic process	1.09	0.0412327	Cla97C04G073080.1	Saposin B domain protein	--	1.426	0.000890323	Up	25.7	0.78	0.87	0.798	1.149	1.127	1.214	1.311	1.219	1.185	0.71	0.759	0.678
Biological Process	GO:0071704	3	organic substance metabolic process	1.09	0.0412327	Cla97C06G126640.1	1-deoxy-D-xylulose 5-phosphate reductoisomerase	--	2.099	1.12e-05	Up	51	0.675	0.681	0.729	1.489	1.463	1.425	1.223	1.243	1.237	0.617	0.652	0.775
Biological Process	GO:0071704	3	organic substance metabolic process	1.09	0.0412327	Cla97C07G130770.1	Glycosyltransferase	--	1.614	0.00393978	Up	54.5	0.582	0.695	0.528	0.975	0.951	0.988	1.209	1.206	1.167	1.234	1.148	1.317
Biological Process	GO:0071704	3	organic substance metabolic process	1.09	0.0412327	Cla97C07G131130.1	phosphoenolpyruvate carboxylase 2	--	1.312	0.000117098	Up	110.1	0.67	0.693	0.659	0.867	0.887	0.899	0.695	0.708	0.643	1.657	1.597	1.698
Biological Process	GO:0071704	3	organic substance metabolic process	1.09	0.0412327	Cla97C07G132430.1	coronatine-insensitive protein 1	--	1.47	0.000241111	Up	66.8	0.665	0.63	0.601	0.912	0.93	0.946	0.953	0.923	0.881	1.476	1.431	1.635
Biological Process	GO:0071704	3	organic substance metabolic process	1.09	0.0412327	Cla97C07G133180.1	Staphylococcal nuclease	--	1.962	0.000129692	Up	37.2	0.685	0.741	0.631	1.346	1.339	1.351	1.016	0.983	0.967	0.968	0.914	0.955
Biological Process	GO:0071704	3	organic substance metabolic process	1.09	0.0412327	Cla97C07G133360.1	Alpha-galactosidase	--	1.858	5.15e-05	Up	47.7	0.504	0.524	0.564	0.995	0.991	0.972	1.242	1.235	1.245	1.23	1.173	1.178
Biological Process	GO:0071704	3	organic substance metabolic process	1.09	0.0412327	Cla97C07G134200.1	Succinate dehydrogenase [ubiquinone] flavoprotein subunit, mitochondrial	--	1.519	0.00027849	Up	69.7	0.624	0.68	0.7	1.012	1.026	1.006	1.095	1.136	1.08	1.178	1.12	1.181
Biological Process	GO:0071704	3	organic substance metabolic process	1.09	0.0412327	Cla97C07G135820.1	D-2-hydroxyglutarate dehydrogenase, mitochondrial-like	--	1.332	0.00369048	Up	61.8	0.723	0.616	0.679	0.885	0.891	0.911	1.124	1.203	1.163	1.21	1.284	1.223
Biological Process	GO:0071704	3	organic substance metabolic process	1.09	0.0412327	Cla97C06G127230.1	Protein-L-isoaspartate O-methyltransferase	--	1.376	0.00249478	Up	33.4	0.846	0.729	0.809	1.057	1.121	1.102	1.138	1.221	1.134	0.956	0.934	0.906
Biological Process	GO:0071704	3	organic substance metabolic process	1.09	0.0412327	Cla97C04G072460.1	4-alpha-glucanotransferase, putative	--	1.725	6.5e-06	Up	82.4	0.702	0.723	0.702	1.222	1.193	1.255	0.909	0.931	0.934	1.082	1.127	1.101
Biological Process	GO:0071704	3	organic substance metabolic process	1.09	0.0412327	Cla97C04G070610.1	Glycosyltransferase	--	1.367	0.0148507	Up	53.5	1.004	0.996	1.054	1.585	1.235	1.354	0.892	0.945	0.838	0.549	0.824	0.69
Biological Process	GO:0071704	3	organic substance metabolic process	1.09	0.0412327	Cla97C04G069430.1	Glucose-6-phosphate 1-dehydrogenase	--	1.749	6.32e-06	Up	59.2	0.619	0.603	0.639	1.073	1.084	1.097	1.214	1.213	1.192	1.092	1.064	1.06
Biological Process	GO:0071704	3	organic substance metabolic process	1.09	0.0412327	Cla97C01G010890.1	Acetyl-CoA C-acetyltransferase	--	1.564	0.000730799	Up	43	0.681	0.74	0.63	1.043	1.084	1.08	1.255	1.165	1.262	1.083	1.025	1.046
Biological Process	GO:0071704	3	organic substance metabolic process	1.09	0.0412327	Cla97C01G011330.1	Nitrilase	--	1.406	0.00297074	Up	37.7	0.645	0.759	0.75	1.027	1.006	0.995	1.124	1.094	1.094	1.234	1.186	1.187
Biological Process	GO:0071704	3	organic substance metabolic process	1.09	0.0412327	Cla97C01G014170.1	E3 ubiquitin-protein ligase RGLG2-like protein	--	1.804	0.000348913	Up	40.5	0.748	0.627	0.681	1.215	1.228	1.265	1.119	1.184	1.125	0.949	0.955	0.888
Biological Process	GO:0071704	3	organic substance metabolic process	1.09	0.0412327	Cla97C01G015610.1	Methyl esterase 6, putative	--	1.448	4.85e-05	Up	29.4	0.547	0.535	0.541	0.788	0.806	0.756	1.112	1.109	1.114	1.591	1.461	1.644
Biological Process	GO:0071704	3	organic substance metabolic process	1.09	0.0412327	Cla97C01G018440.1	trafficking protein particle complex subunit 12	--	1.308	0.0120103	Up	43.7	0.765	0.659	0.812	0.969	0.969	0.987	0.991	1.025	0.907	1.233	1.315	1.337
Biological Process	GO:0071704	3	organic substance metabolic process	1.09	0.0412327	Cla97C01G018490.1	Aspartyl protease family protein	--	1.526	0.034607	Up	58	0.838	0.571	0.781	0.995	1.263	1.084	1.087	1.178	1.183	1.081	0.988	0.953
Biological Process	GO:0071704	3	organic substance metabolic process	1.09	0.0412327	Cla97C01G019850.1	Alpha-mannosidase	--	2.141	7.15e-06	Up	113.8	0.453	0.44	0.479	0.972	0.985	0.981	1.088	1.122	1.107	1.381	1.396	1.396
Biological Process	GO:0071704	3	organic substance metabolic process	1.09	0.0412327	Cla97C01G020080.1	Aconitate hydratase	--	1.346	0.000186338	Up	98.2	0.785	0.787	0.836	1.077	1.099	1.066	1.126	1.176	1.148	1.017	0.981	0.959
Biological Process	GO:0071704	3	organic substance metabolic process	1.09	0.0412327	Cla97C01G020500.1	Glycine--tRNA ligase 1	--	1.527	0.000301976	Up	81	0.675	0.731	0.761	1.113	1.085	1.111	0.893	0.918	0.89	1.316	1.25	1.241
Biological Process	GO:0071704	3	organic substance metabolic process	1.09	0.0412327	Cla97C01G022690.1	Epoxide hydrolase 2	--	2.126	4.89e-05	Up	35.2	0.439	0.494	0.488	1.038	0.987	0.996	1.283	1.284	1.353	1.141	1.217	1.203
Biological Process	GO:0071704	3	organic substance metabolic process	1.09	0.0412327	Cla97C01G023420.1	nudix hydrolase 15, mitochondrial-like	--	1.343	0.0226323	Up	39	0.852	0.673	0.868	1.038	1.095	1.08	1.192	1.151	1.083	0.918	0.899	0.969
Biological Process	GO:0071704	3	organic substance metabolic process	1.09	0.0412327	Cla97C01G024750.1	endoplasmic reticulum oxidoreductin-1-like	--	2.945	1.6e-05	Up	52.3	0.464	0.426	0.445	1.381	1.329	1.222	0.909	1.051	0.973	1.247	1.194	1.36
Biological Process	GO:0071704	3	organic substance metabolic process	1.09	0.0412327	Cla97C02G027440.1	Shikimate kinase	--	4.404	0.000888075	Up	33.6	0.353	0.385		1.611	1.639		1.178	1.15		0.858	0.825
Biological Process	GO:0071704	3	organic substance metabolic process	1.09	0.0412327	Cla97C02G028500.1	Ubiquitin fusion degradation 1	--	1.46	0.000231261	Up	64.2	0.776	0.735	0.76	1.162	1.072	1.081	1.018	0.989	1.013	1.084	1.139	1.183
Biological Process	GO:0071704	3	organic substance metabolic process	1.09	0.0412327	Cla97C02G030600.1	Geranylgeranyl pyrophosphate synthase family protein	--	1.43	7.94e-05	Up	36.9	0.755	0.811	0.771	1.121	1.117	1.104	1.12	1.105	1.138	0.945	0.948	0.969
Biological Process	GO:0071704	3	organic substance metabolic process	1.09	0.0412327	Cla97C01G010050.1	tropinone reductase-like 3	--	1.369	3.93e-05	Up	27.2	0.696	0.717	0.733	0.981	0.969	0.987	1.206	1.198	1.158	1.114	1.135	1.131
Biological Process	GO:0071704	3	organic substance metabolic process	1.09	0.0412327	Cla97C01G009970.1	Ubiquinol oxidase	--	1.568	0.0069486	Up	40.8	0.608	0.539	0.701	0.976	1.036	0.885	1.183	1.259	1.247	1.233	1.166	1.167
Biological Process	GO:0071704	3	organic substance metabolic process	1.09	0.0412327	Cla97C01G008870.1	Isocitrate dehydrogenase [NADP]	--	1.489	0.000133546	Up	46.1	0.647	0.637	0.695	0.995	0.978	0.974	1.183	1.175	1.159	1.203	1.207	1.198
Biological Process	GO:0071704	3	organic substance metabolic process	1.09	0.0412327	Cla97C01G008760.1	Phytoene synthase	--	1.744	0.00205448	Up	47.2	0.644	0.832	0.7	1.317	1.216	1.263	1.207	1.153	1.173	0.806	0.792	0.863
Biological Process	GO:0044550	4	secondary metabolite biosynthetic process	1.97	0.0410933	Cla97C01G001290.1	Alcohol dehydrogenase, putative	--	1.853	0.00366633	Up	38.5	0.608	0.46	0.639	1.063	1.068	1.032	1.177	1.254	1.247	1.142	1.165	1.11
Biological Process	GO:0044550	4	secondary metabolite biosynthetic process	1.97	0.0410933	Cla97C02G033300.1	cinnamyl alcohol dehydrogenase 1-like	--	1.433	0.010097	Up	39.1	0.606	0.693	0.612	0.821	0.892	1.025	0.884	1.101	1.189	1.689	1.315	1.174
Biological Process	GO:0044550	4	secondary metabolite biosynthetic process	1.97	0.0410933	Cla97C04G076250.1	Glutamate-ammonia ligase-like protein	--	1.35	0.00143264	Up	77.9	0.791	0.738	0.837	1.041	1.066	1.086	1.008	1.008	0.963	1.146	1.164	1.144
Biological Process	GO:0044550	4	secondary metabolite biosynthetic process	1.97	0.0410933	Cla97C04G076260.1	Protein fluG	--	1.663	0.000452833	Up	18.8	0.617	0.693	0.706	1.126	1.069	1.158	1.039	1.034	0.98	1.218	1.204	1.156
Biological Process	GO:0044550	4	secondary metabolite biosynthetic process	1.97	0.0410933	Cla97C05G081160.1	Glycosyltransferase	--	1.329	0.000434056	Up	53.1	0.815	0.879	0.85	1.119	1.16	1.102	1.127	1.052	1.064	0.945	0.89	0.897
Biological Process	GO:0044550	4	secondary metabolite biosynthetic process	1.97	0.0410933	Cla97C05G100870.1	Cytochrome P450	--	1.8	0.000652224	Up	59.4	0.59	0.7	0.662	1.246	1.162	1.105	1.146	1.109	1.085	1	0.989	1.098
Biological Process	GO:0044550	4	secondary metabolite biosynthetic process	1.97	0.0410933	Cla97C05G100980.1	Cytochrome P450	--	1.777	5.13e-05	Up	59	0.487	0.538	0.512	0.911	0.93	0.891	1.024	1.061	1.011	1.522	1.468	1.512
Biological Process	GO:0071704	3	organic substance metabolic process	1.09	0.0412327	Cla97C02G032430.1	allene oxide synthase 3-like	--	2.307	0.000467974	Up	54	0.609	0.492	0.471	1.19	1.238	1.198	1.22	1.237	1.241	1.008	1.01	1.054
Biological Process	GO:0044550	4	secondary metabolite biosynthetic process	1.97	0.0410933	Cla97C05G101020.1	Cytochrome P450	--	1.606	0.0162696	Up	58.8	0.69		0.772	1.145		1.203	1.197		1.169	0.92		0.856
Biological Process	GO:0071704	3	organic substance metabolic process	1.09	0.0412327	Cla97C01G000040.1	NPL4-like protein 1	--	1.427	6.77e-05	Up	46.2	0.776	0.737	0.756	1.056	1.073	1.109	1.003	1.036	1.042	1.153	1.112	1.086
Biological Process	GO:0071704	3	organic substance metabolic process	1.09	0.0412327	Cla97C01G001290.1	Alcohol dehydrogenase, putative	--	1.853	0.00366633	Up	38.5	0.608	0.46	0.639	1.063	1.068	1.032	1.177	1.254	1.247	1.142	1.165	1.11
Biological Process	GO:0071704	3	organic substance metabolic process	1.09	0.0412327	Cla97C01G001950.1	Trehalase	--	1.408	0.00567115	Up	68.6	0.738	0.634	0.597	0.914	0.914	0.944	1.118	1.067	1.036	1.352	1.357	1.395
Biological Process	GO:0071704	3	organic substance metabolic process	1.09	0.0412327	Cla97C01G003910.1	Vacuolar-processing enzyme	--	2.105	0.0021735	Up	54.6	0.409	0.376	0.521	0.936	0.84	0.973	0.992	0.955	1.15	1.614	1.829	1.52
Biological Process	GO:0071704	3	organic substance metabolic process	1.09	0.0412327	Cla97C01G004620.1	CoA ligase	--	1.763	0.000197346	Up	55.4	0.635	0.701	0.735	1.218	1.229	1.204	1.126	1.172	1.09	0.978	0.984	0.963
Biological Process	GO:0071704	3	organic substance metabolic process	1.09	0.0412327	Cla97C01G006270.1	Fructose-bisphosphate aldolase	--	1.351	0.000127159	Up	42.4	0.799	0.767	0.822	1.082	1.066	1.078	1.052	1.06	1.071	1.054	1.078	1.04
Biological Process	GO:0071704	3	organic substance metabolic process	1.09	0.0412327	Cla97C01G006680.1	Phosphoglucomutase, putative	--	1.337	0.000188894	Up	63.2	0.771	0.724	0.769	1.023	0.996	1.007	1.031	1.039	1.027	1.186	1.199	1.171
Biological Process	GO:0044550	4	secondary metabolite biosynthetic process	1.97	0.0410933	Cla97C09G165630.1	Hydroxycinnamoyl-CoA shikimate/quinate hydroxycinnamoyltransferase	--	1.927	0.000158748	Up	46.9	0.652	0.678	0.754	1.345	1.38	1.291	1.097	1.079	1.063	0.813	0.838	0.878
Biological Process	GO:0042180	4	cellular ketone metabolic process	2.55	0.0385845	Cla97C07G137010.1	Class I glutamine amidotransferase-like superfamily protein	--	1.406	8.46e-05	Up	46.8	0.745	0.709	0.741	1.023	1.056	1.007	1.066	1.1	1.108	1.088	1.072	1.064
Biological Process	GO:0071704	3	organic substance metabolic process	1.09	0.0412327	Cla97C02G032560.1	2-oxoglutarate (2OG) and Fe(II)-dependent oxygenase superfamily protein	--	2.539	0.000454401	Up	40.4	0.384	0.494	0.375	1.049	1.085	1.047	1.391	1.39	1.385	1.16	1.119	1.118
Biological Process	GO:0071704	3	organic substance metabolic process	1.09	0.0412327	Cla97C02G033110.1	Glycosyltransferase	--	2.091	0.000212601	Up	53.6	0.444	0.537	0.515	1.047	1.041	1.04	1.223	1.206	1.25	1.281	1.275	1.26
Biological Process	GO:0071704	3	organic substance metabolic process	1.09	0.0412327	Cla97C03G052710.1	HXXXD-type acyl-transferase family protein, putative	--	1.403	0.0264989	Up	51	0.6	0.645	0.462	0.791	0.809	0.795	1.031	1.068	1.115	1.562	1.418	1.59
Biological Process	GO:0071704	3	organic substance metabolic process	1.09	0.0412327	Cla97C03G053170.1	4-hydroxy-3-methylbut-2-en-1-yl diphosphate synthase	--	1.56	0.000142017	Up	82.1	0.587	0.552	0.595	0.885	0.88	0.94	1.09	1.051	1.042	1.436	1.515	1.396
Biological Process	GO:0071704	3	organic substance metabolic process	1.09	0.0412327	Cla97C03G053800.1	4-coumarate--CoA ligase-like 7	--	1.34	1.35e-05	Up	59.4	0.791	0.79	0.785	1.063	1.034	1.073	1.186	1.131	1.093	0.939	0.98	1.009
Biological Process	GO:0071704	3	organic substance metabolic process	1.09	0.0412327	Cla97C03G054690.1	Malate synthase	--	1.377	0.00336996	Up	64.9	0.734	0.864	0.753	1.072	1.064	1.101	1.187	1.204	1.265	0.977	0.928	0.912
Biological Process	GO:0071704	3	organic substance metabolic process	1.09	0.0412327	Cla97C03G057260.1	allantoinase	--	1.323	0.00334693	Up	55	0.854	0.834	0.755	1.05	1.131	1.052	1.219	1.135	1.143	0.867	0.913	0.911
Biological Process	GO:0071704	3	organic substance metabolic process	1.09	0.0412327	Cla97C03G061260.1	Isopentenyl diphosphate isomerase	--	1.317	0.00137536	Up	27.1	0.933	0.889	0.947	1.273	1.152	1.221	1.026	1.066	1.04	0.776	0.862	0.817
Biological Process	GO:0071704	3	organic substance metabolic process	1.09	0.0412327	Cla97C03G063500.1	Xanthine dehydrogenase, putative	--	1.767	0.00127278	Up	150.6	0.539	0.599	0.682	1.056	1.115	1.045	0.818	0.788	0.807	1.493	1.424	1.429
Biological Process	GO:0071704	3	organic substance metabolic process	1.09	0.0412327	Cla97C03G064930.1	Ankyrin repeat family protein	--	1.485	9.46e-05	Up	29.6	0.824	0.783	0.811	1.243	1.162	1.185	1.207	1.318	1.233	0.703	0.849	0.771
Biological Process	GO:0071704	3	organic substance metabolic process	1.09	0.0412327	Cla97C03G065190.1	Methylthioribose-1-phosphate isomerase	--	1.721	4.02e-05	Up	40.2	0.673	0.686	0.727	1.174	1.233	1.183	1.155	1.151	1.136	0.913	0.871	0.94
Biological Process	GO:0071704	3	organic substance metabolic process	1.09	0.0412327	Cla97C03G065600.1	Protein kinase	--	1.403	0.000149727	Up	39.7	0.798	0.817	0.819	1.179	1.091	1.146	1.057	1.102	1.094	0.967	0.963	0.988
Biological Process	GO:0071704	3	organic substance metabolic process	1.09	0.0412327	Cla97C03G066280.1	ATP-dependent 6-phosphofructokinase	--	1.349	7.46e-05	Up	54.1	0.739	0.731	0.765	1.025	0.985	1.005	1.104	1.096	1.149	1.147	1.189	1.085
Biological Process	GO:0071704	3	organic substance metabolic process	1.09	0.0412327	Cla97C03G066480.1	Malic enzyme	--	1.636	8.8e-05	Up	65.2	0.697	0.693	0.755	1.187	1.184	1.139	1.098	1.135	1.092	1.007	0.989	1.002
Biological Process	GO:0071704	3	organic substance metabolic process	1.09	0.0412327	Cla97C03G067570.1	Epoxide hydrolase 2	--	1.742	0.00211628	Up	35.7	0.441	0.451	0.565	0.851	0.853	0.834	1.138	1.135	1.127	1.586	1.545	1.473
Biological Process	GO:0071704	3	organic substance metabolic process	1.09	0.0412327	Cla97C03G068240.1	ATP-citrate synthase alpha chain protein 2	--	1.317	0.00748089	Up	46.6	0.801	0.665	0.729	0.945	0.99	0.955	0.97	0.987	0.977	1.283	1.321	1.146
Biological Process	GO:0071704	3	organic substance metabolic process	1.09	0.0412327	Cla97C03G068350.1	tRNA synthetase	--	1.313	0.000377108	Up	83.4	0.729	0.749	0.773	0.952	1.011	0.993	0.847	0.88	0.865	1.406	1.366	1.336
Biological Process	GO:0071704	3	organic substance metabolic process	1.09	0.0412327	Cla97C03G052090.1	Protein phosphatase 2C	--	1.418	0.00595619	Up	46.3	0.875	0.705	0.768	1.068	1.114	1.147	1.114	1.105	1.063	0.996	1.089	1.023
Biological Process	GO:0071704	3	organic substance metabolic process	1.09	0.0412327	Cla97C03G051740.1	Beta-D-glucosidase	--	1.722	0.000178796	Up	66.6	0.629	0.629	0.573	1.078	0.997	1.078	1.188	1.132	1.092	1.216	1.179	1.256
Biological Process	GO:0071704	3	organic substance metabolic process	1.09	0.0412327	Cla97C02G048860.1	dihydropyrimidinase	--	2.269	1.69e-05	Up	75.8	0.452	0.454	0.501	1.068	1.058	1.067	0.935	0.975	0.949	1.447	1.41	1.468
Biological Process	GO:0071704	3	organic substance metabolic process	1.09	0.0412327	Cla97C02G047030.1	Acyl-CoA dehydrogenase, putative	--	1.714	0.000101366	Up	44.4	0.558	0.605	0.621	0.996	1.019	1.043	1.264	1.305	1.279	1.079	1.025	1.056
Biological Process	GO:0071704	3	organic substance metabolic process	1.09	0.0412327	Cla97C02G033150.1	Cysteine protease	--	1.322	0.00154317	Up	53	0.97	0.969	0.888	1.297	1.206	1.233	1.099	1.121	1.092	0.634	0.725	0.711
Biological Process	GO:0071704	3	organic substance metabolic process	1.09	0.0412327	Cla97C02G033300.1	cinnamyl alcohol dehydrogenase 1-like	--	1.433	0.010097	Up	39.1	0.606	0.693	0.612	0.821	0.892	1.025	0.884	1.101	1.189	1.689	1.315	1.174
Biological Process	GO:0071704	3	organic substance metabolic process	1.09	0.0412327	Cla97C02G035580.1	nitrile-specifier protein 5	--	1.344	0.00044397	Up	35.3	0.863	0.831	0.912	1.183	1.165	1.155	1.084	1.098	1.071	0.866	0.856	0.863
Biological Process	GO:0071704	3	organic substance metabolic process	1.09	0.0412327	Cla97C02G036110.1	Niemann-Pick C1 protein-like isoform X2	--	1.333	0.00176056	Up	148.3	0.753	0.799	0.854	1.081	1.087	1.04	1.122	1.104	1.079	1.008	1	1.01
Biological Process	GO:0071704	3	organic substance metabolic process	1.09	0.0412327	Cla97C02G036270.1	Acyl-coenzyme A oxidase	--	1.69	0.000503181	Up	76.5	0.534	0.451	0.503	0.83	0.824	0.86	1.183	1.208	1.158	1.467	1.49	1.495
Biological Process	GO:0071704	3	organic substance metabolic process	1.09	0.0412327	Cla97C02G039140.1	Dehydroascorbate reductase	--	1.446	8.92e-06	Up	25.5	0.748	0.768	0.778	1.095	1.117	1.106	1.221	1.172	1.158	0.891	0.886	0.923
Biological Process	GO:0071704	3	organic substance metabolic process	1.09	0.0412327	Cla97C02G039330.1	macrophage erythroblast attacher	--	1.339	0.00156377	Up	47	0.859	0.785	0.86	1.13	1.068	1.155	0.943	0.998	0.875	1.068	1.15	1.152
Biological Process	GO:0071704	3	organic substance metabolic process	1.09	0.0412327	Cla97C02G032970.1	methylcrotonoyl-CoA carboxylase beta chain, mitochondrial	--	1.319	1.21e-05	Up	62.7	0.742	0.727	0.747	0.974	0.985	0.963	1.196	1.207	1.153	1.085	1.055	1.073
Biological Process	GO:0071704	3	organic substance metabolic process	1.09	0.0412327	Cla97C02G039780.1	protein FAR1-RELATED SEQUENCE 5-like	--	1.905	0.00339696	Up	38.9	0.435	0.466	0.613	0.944	0.981	0.959	1.296	1.118	1.195	1.325	1.354	1.233
Biological Process	GO:0071704	3	organic substance metabolic process	1.09	0.0412327	Cla97C02G041620.1	peroxisomal adenine nucleotide carrier 1-like	--	1.573	6.19e-05	Up	34.9	0.682	0.656	0.709	1.047	1.093	1.08	1.075	1.144	1.034	1.196	1.107	1.177
Biological Process	GO:0071704	3	organic substance metabolic process	1.09	0.0412327	Cla97C02G041670.1	Mevalonate kinase	--	1.454	0.00121969	Up	40.8	0.759	0.677	0.755	1.036	1.119	1.03	1.078	1.147	1.139	1.058	1.058	1.069
Biological Process	GO:0071704	3	organic substance metabolic process	1.09	0.0412327	Cla97C02G042380.1	GDP-mannose 3,5-epimerase 2	--	1.439	0.00053193	Up	44.2	0.628	0.694	0.619	0.928	0.931	0.934	1.296	1.261	1.278	1.178	1.132	1.185
Biological Process	GO:0071704	3	organic substance metabolic process	1.09	0.0412327	Cla97C02G044070.1	Citrate synthase	--	1.381	0.00131115	Up	57.6	0.628	0.668	0.722	0.929	0.932	0.925	0.991	0.943	0.956	1.439	1.428	1.378
Biological Process	GO:0071704	3	organic substance metabolic process	1.09	0.0412327	Cla97C02G044670.1	Aldehyde dehydrogenase	--	1.308	0.000577086	Up	57.9	0.816	0.754	0.813	1.029	1.056	1.031	1.06	1.067	1.064	1.08	1.115	1.094
Biological Process	GO:0071704	3	organic substance metabolic process	1.09	0.0412327	Cla97C02G045770.1	Alpha-1,4 glucan phosphorylase	--	1.516	5.85e-06	Up	95.5	0.662	0.687	0.681	1.04	1.02	1.018	0.781	0.722	0.799	1.519	1.581	1.42
Biological Process	GO:0071704	3	organic substance metabolic process	1.09	0.0412327	Cla97C02G046580.1	Receptor-like kinase, putative	--	1.518	0.024351	Up	92.4	0.9	0.641	0.816	1.045	1.24	1.294	1.028	1.09	1.009	0.972	1.029	0.881
Biological Process	GO:0071704	3	organic substance metabolic process	1.09	0.0412327	Cla97C02G039830.1	E3 ubiquitin ligase BIG BROTHER-related	--	1.658	0.00622671	Up	35.1	0.629	0.518	0.725	1.04	1.044	1.019	1.363	1.214	1.319	0.954	1.052	0.963
Biological Process	GO:0071704	3	organic substance metabolic process	1.09	0.0412327	Cla97C08G153480.1	D-aminoacyl-tRNA deacylase	--	1.37	0.00184227	Up	34.8	0.787	0.775	0.872	1.077	1.159	1.098	1.446	1.439	1.305	0.674	0.627	0.644
Biological Process	GO:1905957	6	regulation of cellular response to alcohol	2.12	0.0321122	Cla97C01G006610.1	protein C2-DOMAIN ABA-RELATED 7-like	--	1.587	0.000443555	Up	19.5	0.809	0.699	0.754	1.181	1.186	1.223	1.155	1.174	1.154	0.841	0.895	0.842
Biological Process	GO:1901419	5	regulation of response to alcohol	2.12	0.0321122	Cla97C10G196500.1	E3 ubiquitin-protein ligase RGLG2	--	1.394	0.00245197	Up	49.7	0.728	0.651	0.641	0.927	0.899	0.989	1.064	1.261	1.218	1.225	1.11	1.152
Biological Process	GO:0006732	5	coenzyme metabolic process	1.69	0.0209675	Cla97C02G047030.1	Acyl-CoA dehydrogenase, putative	--	1.714	0.000101366	Up	44.4	0.558	0.605	0.621	0.996	1.019	1.043	1.264	1.305	1.279	1.079	1.025	1.056
Biological Process	GO:0006732	5	coenzyme metabolic process	1.69	0.0209675	Cla97C03G066280.1	ATP-dependent 6-phosphofructokinase	--	1.349	7.46e-05	Up	54.1	0.739	0.731	0.765	1.025	0.985	1.005	1.104	1.096	1.149	1.147	1.189	1.085
Biological Process	GO:0006732	5	coenzyme metabolic process	1.69	0.0209675	Cla97C03G068240.1	ATP-citrate synthase alpha chain protein 2	--	1.317	0.00748089	Up	46.6	0.801	0.665	0.729	0.945	0.99	0.955	0.97	0.987	0.977	1.283	1.321	1.146
Biological Process	GO:0006732	5	coenzyme metabolic process	1.69	0.0209675	Cla97C04G069430.1	Glucose-6-phosphate 1-dehydrogenase	--	1.749	6.32e-06	Up	59.2	0.619	0.603	0.639	1.073	1.084	1.097	1.214	1.213	1.192	1.092	1.064	1.06
Biological Process	GO:0006732	5	coenzyme metabolic process	1.69	0.0209675	Cla97C05G081950.1	acyl-CoA thioesterase 2-like	--	1.476	0.00129633	Up	48.3	0.705	0.633	0.743	1.002	1.044	1.025	1.136	1.177	1.091	1.161	1.112	1.132
Biological Process	GO:0006732	5	coenzyme metabolic process	1.69	0.0209675	Cla97C05G088630.1	1,4-dihydroxy-2-naphthoyl-CoA thioesterase 1-like	--	1.578	0.00114778	Up	18.9	0.432	0.52	0.459	0.731	0.742	0.753	1.261	1.249	1.279	1.576	1.489	1.51
Biological Process	GO:0006732	5	coenzyme metabolic process	1.69	0.0209675	Cla97C05G103110.1	Malate dehydrogenase	--	1.477	0.00106497	Up	48	0.579	0.61	0.524	0.842	0.862	0.826	1.296	1.263	1.242	1.304	1.303	1.334
Biological Process	GO:0006732	5	coenzyme metabolic process	1.69	0.0209675	Cla97C06G116630.1	cryptochrome-1	--	1.32	0.031729	Up	53.4	0.807	0.74		1.048	0.994		1.094	1.01		1.051	1.256
Biological Process	GO:0006732	5	coenzyme metabolic process	1.69	0.0209675	Cla97C09G168550.1	Thiamine pyrophosphokinase	--	1.622	0.0183708	Up	29.2	0.433	0.648	0.445	0.837	0.823	0.815	1.254	1.135	1.193	1.486	1.394	1.45
Biological Process	GO:0006732	5	coenzyme metabolic process	1.69	0.0209675	Cla97C09G183030.1	Fructose-bisphosphate aldolase	--	1.371	4.53e-05	Up	43.4	0.753	0.724	0.757	1.029	1.031	1.003	1.171	1.191	1.158	1.008	0.95	0.935
Biological Process	GO:0006732	5	coenzyme metabolic process	1.69	0.0209675	Cla97C11G218660.1	Pyruvate kinase	--	1.611	0.000412394	Up	55.2	0.695	0.601	0.66	1.031	1.046	1.074	1.111	1.114	1.093	1.162	1.201	1.159
Biological Process	GO:0023056	5	positive regulation of signaling	1.98	0.0214819	Cla97C01G006610.1	protein C2-DOMAIN ABA-RELATED 7-like	--	1.587	0.000443555	Up	19.5	0.809	0.699	0.754	1.181	1.186	1.223	1.155	1.174	1.154	0.841	0.895	0.842
Biological Process	GO:0023056	5	positive regulation of signaling	1.98	0.0214819	Cla97C01G020790.1	protein C2-DOMAIN ABA-RELATED 11-like	--	1.871	0.000297802	Up	18.8	0.481	0.534	0.564	0.943	0.981	1.031	1.281	1.334	1.265	1.177	1.152	1.192
Biological Process	GO:0023056	5	positive regulation of signaling	1.98	0.0214819	Cla97C01G021430.1	B-cell receptor-associated 31-like	--	1.42	6.28e-05	Up	25.2	0.825	0.837	0.784	1.157	1.152	1.164	0.944	0.918	0.899	1.074	1.125	1.184
Biological Process	GO:0023056	5	positive regulation of signaling	1.98	0.0214819	Cla97C02G039140.1	Dehydroascorbate reductase	--	1.446	8.92e-06	Up	25.5	0.748	0.768	0.778	1.095	1.117	1.106	1.221	1.172	1.158	0.891	0.886	0.923
Biological Process	GO:0006732	5	coenzyme metabolic process	1.69	0.0209675	Cla97C02G042380.1	GDP-mannose 3,5-epimerase 2	--	1.439	0.00053193	Up	44.2	0.628	0.694	0.619	0.928	0.931	0.934	1.296	1.261	1.278	1.178	1.132	1.185
Biological Process	GO:0023056	5	positive regulation of signaling	1.98	0.0214819	Cla97C03G052090.1	Protein phosphatase 2C	--	1.418	0.00595619	Up	46.3	0.875	0.705	0.768	1.068	1.114	1.147	1.114	1.105	1.063	0.996	1.089	1.023
Biological Process	GO:0006732	5	coenzyme metabolic process	1.69	0.0209675	Cla97C02G041670.1	Mevalonate kinase	--	1.454	0.00121969	Up	40.8	0.759	0.677	0.755	1.036	1.119	1.03	1.078	1.147	1.139	1.058	1.058	1.069
Biological Process	GO:0006732	5	coenzyme metabolic process	1.69	0.0209675	Cla97C02G039140.1	Dehydroascorbate reductase	--	1.446	8.92e-06	Up	25.5	0.748	0.768	0.778	1.095	1.117	1.106	1.221	1.172	1.158	0.891	0.886	0.923
Biological Process	GO:0090181	8	regulation of cholesterol metabolic process	4.59	0.0199273	Cla97C03G067570.1	Epoxide hydrolase 2	--	1.742	0.00211628	Up	35.7	0.441	0.451	0.565	0.851	0.853	0.834	1.138	1.135	1.127	1.586	1.545	1.473
Biological Process	GO:0090181	8	regulation of cholesterol metabolic process	4.59	0.0199273	Cla97C10G193950.1	Epoxide hydrolase 2	--	1.347	0.000139237	Up	39.7	0.829	0.82	0.861	1.154	1.13	1.097	1.181	1.166	1.131	0.805	0.853	0.87
Biological Process	GO:0090181	8	regulation of cholesterol metabolic process	4.59	0.0199273	Cla97C10G193960.1	Epoxide hydrolase 2	--	2.218	0.00819229	Up	35.9	0.59	0.329	0.436	0.977	1.026	1.003	1.317	1.313	1.321	1.237	1.263	1.226
Biological Process	GO:0019218	7	regulation of steroid metabolic process	4.59	0.0199273	Cla97C03G067570.1	Epoxide hydrolase 2	--	1.742	0.00211628	Up	35.7	0.441	0.451	0.565	0.851	0.853	0.834	1.138	1.135	1.127	1.586	1.545	1.473
Biological Process	GO:0019218	7	regulation of steroid metabolic process	4.59	0.0199273	Cla97C10G193950.1	Epoxide hydrolase 2	--	1.347	0.000139237	Up	39.7	0.829	0.82	0.861	1.154	1.13	1.097	1.181	1.166	1.131	0.805	0.853	0.87
Biological Process	GO:0019218	7	regulation of steroid metabolic process	4.59	0.0199273	Cla97C10G193960.1	Epoxide hydrolase 2	--	2.218	0.00819229	Up	35.9	0.59	0.329	0.436	0.977	1.026	1.003	1.317	1.313	1.321	1.237	1.263	1.226
Biological Process	GO:0009970	8	cellular response to sulfate starvation	4.59	0.0199273	Cla97C01G011330.1	Nitrilase	--	1.406	0.00297074	Up	37.7	0.645	0.759	0.75	1.027	1.006	0.995	1.124	1.094	1.094	1.234	1.186	1.187
Biological Process	GO:0009970	8	cellular response to sulfate starvation	4.59	0.0199273	Cla97C09G172510.1	Transcription factor, putative	--	1.338	0.000804174	Up	38.9	0.925	0.922	0.912	1.309	1.184	1.199	1.121	1.11	1.115	0.62	0.703	0.735
Biological Process	GO:0009970	8	cellular response to sulfate starvation	4.59	0.0199273	Cla97C11G224830.1	Catalase	--	1.332	8.02e-07	Up	114.9	0.734	0.728	0.735	0.982	0.967	0.978	1.205	1.178	1.21	1.154	1.12	1.122
Biological Process	GO:0019369	10	arachidonic acid metabolic process	4.59	0.0199273	Cla97C03G067570.1	Epoxide hydrolase 2	--	1.742	0.00211628	Up	35.7	0.441	0.451	0.565	0.851	0.853	0.834	1.138	1.135	1.127	1.586	1.545	1.473
Biological Process	GO:0019369	10	arachidonic acid metabolic process	4.59	0.0199273	Cla97C10G193950.1	Epoxide hydrolase 2	--	1.347	0.000139237	Up	39.7	0.829	0.82	0.861	1.154	1.13	1.097	1.181	1.166	1.131	0.805	0.853	0.87
Biological Process	GO:0019369	10	arachidonic acid metabolic process	4.59	0.0199273	Cla97C10G193960.1	Epoxide hydrolase 2	--	2.218	0.00819229	Up	35.9	0.59	0.329	0.436	0.977	1.026	1.003	1.317	1.313	1.321	1.237	1.263	1.226
Biological Process	GO:0006732	5	coenzyme metabolic process	1.69	0.0209675	Cla97C01G006270.1	Fructose-bisphosphate aldolase	--	1.351	0.000127159	Up	42.4	0.799	0.767	0.822	1.082	1.066	1.078	1.052	1.06	1.071	1.054	1.078	1.04
Biological Process	GO:0006732	5	coenzyme metabolic process	1.69	0.0209675	Cla97C01G008870.1	Isocitrate dehydrogenase [NADP]	--	1.489	0.000133546	Up	46.1	0.647	0.637	0.695	0.995	0.978	0.974	1.183	1.175	1.159	1.203	1.207	1.198
Biological Process	GO:0006732	5	coenzyme metabolic process	1.69	0.0209675	Cla97C01G023420.1	nudix hydrolase 15, mitochondrial-like	--	1.343	0.0226323	Up	39	0.852	0.673	0.868	1.038	1.095	1.08	1.192	1.151	1.083	0.918	0.899	0.969
Biological Process	GO:0006732	5	coenzyme metabolic process	1.69	0.0209675	Cla97C02G039780.1	protein FAR1-RELATED SEQUENCE 5-like	--	1.905	0.00339696	Up	38.9	0.435	0.466	0.613	0.944	0.981	0.959	1.296	1.118	1.195	1.325	1.354	1.233
Biological Process	GO:0023056	5	positive regulation of signaling	1.98	0.0214819	Cla97C03G065600.1	Protein kinase	--	1.403	0.000149727	Up	39.7	0.798	0.817	0.819	1.179	1.091	1.146	1.057	1.102	1.094	0.967	0.963	0.988
Biological Process	GO:0023056	5	positive regulation of signaling	1.98	0.0214819	Cla97C05G084200.1	3-ketoacyl-CoA thiolase 2, peroxisomal	--	1.63	0.000161226	Up	48.4	0.456	0.405	0.425	0.708	0.687	0.701	1.339	1.328	1.301	1.489	1.518	1.577
Biological Process	GO:0023056	5	positive regulation of signaling	1.98	0.0214819	Cla97C05G102730.1	synaptotagmin-3	--	1.82	0.000502484	Up	61.8	0.637	0.535	0.537	1.058	1.023	1.029	1.169	1.199	1.179	1.071	1.235	1.153
Biological Process	GO:0006952	4	defense response	1.45	0.02281	Cla97C02G036720.1	Flavin-containing monooxygenase	--	2.319	0.000160805	Up	59.2	0.578	0.667	0.551	1.398	1.333	1.434	1.167	1.121	1.196	0.87	0.864	0.839
Biological Process	GO:0006952	4	defense response	1.45	0.02281	Cla97C03G053170.1	4-hydroxy-3-methylbut-2-en-1-yl diphosphate synthase	--	1.56	0.000142017	Up	82.1	0.587	0.552	0.595	0.885	0.88	0.94	1.09	1.051	1.042	1.436	1.515	1.396
Biological Process	GO:0006952	4	defense response	1.45	0.02281	Cla97C03G065600.1	Protein kinase	--	1.403	0.000149727	Up	39.7	0.798	0.817	0.819	1.179	1.091	1.146	1.057	1.102	1.094	0.967	0.963	0.988
Biological Process	GO:0006952	4	defense response	1.45	0.02281	Cla97C03G066780.1	Superoxide dismutase [Cu-Zn]	--	1.304	7.17e-06	Up	15.1	0.867	0.859	0.849	1.106	1.123	1.13	1.01	1.034	1.001	0.971	0.985	0.958
Biological Process	GO:0006952	4	defense response	1.45	0.02281	Cla97C03G067570.1	Epoxide hydrolase 2	--	1.742	0.00211628	Up	35.7	0.441	0.451	0.565	0.851	0.853	0.834	1.138	1.135	1.127	1.586	1.545	1.473
Biological Process	GO:0006952	4	defense response	1.45	0.02281	Cla97C04G071770.1	hydroxyproline-rich glycoprotein family protein	--	1.569	0.000274018	Up	32.5	0.731	0.671	0.653	1.053	1.063	1.109	1.175	1.192	1.162	1.01	1.026	1.019
Biological Process	GO:0006952	4	defense response	1.45	0.02281	Cla97C05G096490.1	Calcium-dependent protein kinase, putative	--	1.656	0.000619822	Up	58.4	0.639	0.742	0.649	1.163	1.081	1.118	0.919	0.945	0.877	1.317	1.236	1.39
Biological Process	GO:0006952	4	defense response	1.45	0.02281	Cla97C05G097010.1	Protein phosphatase 2c, putative	--	1.634	8.95e-05	Up	31.5	0.581	0.592	0.634	1.006	0.992	0.955	1.102	1.132	1.123	1.307	1.282	1.261
Biological Process	GO:0006952	4	defense response	1.45	0.02281	Cla97C06G109800.1	MLO-like protein	--	1.716	0.00340803	Up	58	0.595	0.465	0.613	0.974	0.953	0.944	1.096	1.222	1.135	1.424	1.42	1.344
Biological Process	GO:0006952	4	defense response	1.45	0.02281	Cla97C06G116630.1	cryptochrome-1	--	1.32	0.031729	Up	53.4	0.807	0.74		1.048	0.994		1.094	1.01		1.051	1.256
Biological Process	GO:0006952	4	defense response	1.45	0.02281	Cla97C06G122090.1	tetraspanin-8-like	--	1.471	4.45e-05	Up	30.8	0.665	0.653	0.696	0.985	1.001	0.977	1.225	1.195	1.231	1.046	1.028	1.004
Biological Process	GO:0006952	4	defense response	1.45	0.02281	Cla97C07G132430.1	coronatine-insensitive protein 1	--	1.47	0.000241111	Up	66.8	0.665	0.63	0.601	0.912	0.93	0.946	0.953	0.923	0.881	1.476	1.431	1.635
Biological Process	GO:0006952	4	defense response	1.45	0.02281	Cla97C07G136280.1	inositol-3-phosphate synthase	--	1.604	3.02e-05	Up	56.3	0.68	0.694	0.702	1.066	1.14	1.124	1.219	1.199	1.206	1.035	0.924	0.981
Biological Process	GO:0006952	4	defense response	1.45	0.02281	Cla97C09G165420.1	acetylornithine aminotransferase, mitochondrial	--	1.371	0.00875127	Up	48.8	0.857	0.725	0.697	1.006	1.081	1.037	1.107	1.105	1.135	1.068	1.039	1.081
Biological Process	GO:0006952	4	defense response	1.45	0.02281	Cla97C09G177130.1	Beta-D-xylosidase 4	--	1.545	7.44e-05	Up	86.8	0.743	0.721	0.786	1.158	1.147	1.171	1.108	1.128	1.079	0.939	0.947	0.95
Biological Process	GO:0006952	4	defense response	1.45	0.02281	Cla97C02G035580.1	nitrile-specifier protein 5	--	1.344	0.00044397	Up	35.3	0.863	0.831	0.912	1.183	1.165	1.155	1.084	1.098	1.071	0.866	0.856	0.863
Biological Process	GO:0006952	4	defense response	1.45	0.02281	Cla97C02G033150.1	Cysteine protease	--	1.322	0.00154317	Up	53	0.97	0.969	0.888	1.297	1.206	1.233	1.099	1.121	1.092	0.634	0.725	0.711
Biological Process	GO:0006952	4	defense response	1.45	0.02281	Cla97C01G024660.1	peroxisomal (S)-2-hydroxy-acid oxidase	--	1.705	0.000174126	Up	40.3	0.661	0.661	0.739	1.181	1.192	1.14	1.24	1.232	1.239	0.878	0.882	0.84
Biological Process	GO:0006952	4	defense response	1.45	0.02281	Cla97C01G022690.1	Epoxide hydrolase 2	--	2.126	4.89e-05	Up	35.2	0.439	0.494	0.488	1.038	0.987	0.996	1.283	1.284	1.353	1.141	1.217	1.203
Biological Process	GO:0023056	5	positive regulation of signaling	1.98	0.0214819	Cla97C06G117350.1	3-ketoacyl-CoA thiolase 2, peroxisomal-like	--	1.342	0.000239803	Up	48.6	0.771	0.744	0.802	1.021	1.055	1.034	1.148	1.179	1.193	0.967	1.002	0.998
Biological Process	GO:0023056	5	positive regulation of signaling	1.98	0.0214819	Cla97C09G165010.1	Phospholipase D	--	1.637	0.000358699	Up	91.8	0.675	0.582	0.637	1.042	1.015	1.044	0.986	0.994	0.983	1.312	1.316	1.295
Biological Process	GO:0023056	5	positive regulation of signaling	1.98	0.0214819	Cla97C10G196500.1	E3 ubiquitin-protein ligase RGLG2	--	1.394	0.00245197	Up	49.7	0.728	0.651	0.641	0.927	0.899	0.989	1.064	1.261	1.218	1.225	1.11	1.152
Biological Process	GO:0006090	8	pyruvate metabolic process	2.38	0.0221036	Cla97C01G006270.1	Fructose-bisphosphate aldolase	--	1.351	0.000127159	Up	42.4	0.799	0.767	0.822	1.082	1.066	1.078	1.052	1.06	1.071	1.054	1.078	1.04
Biological Process	GO:0006090	8	pyruvate metabolic process	2.38	0.0221036	Cla97C03G053170.1	4-hydroxy-3-methylbut-2-en-1-yl diphosphate synthase	--	1.56	0.000142017	Up	82.1	0.587	0.552	0.595	0.885	0.88	0.94	1.09	1.051	1.042	1.436	1.515	1.396
Biological Process	GO:0006090	8	pyruvate metabolic process	2.38	0.0221036	Cla97C03G066280.1	ATP-dependent 6-phosphofructokinase	--	1.349	7.46e-05	Up	54.1	0.739	0.731	0.765	1.025	0.985	1.005	1.104	1.096	1.149	1.147	1.189	1.085
Biological Process	GO:0006090	8	pyruvate metabolic process	2.38	0.0221036	Cla97C03G066480.1	Malic enzyme	--	1.636	8.8e-05	Up	65.2	0.697	0.693	0.755	1.187	1.184	1.139	1.098	1.135	1.092	1.007	0.989	1.002
Biological Process	GO:0042430	5	indole-containing compound metabolic process	2.47	0.0180049	Cla97C09G174200.1	Glycosyltransferase	--	2.569	0.00171947	Up	59.9	0.402	0.586	0.403	1.235	1.125	1.214	1.401	1.293	1.425	0.987	0.968	0.965
Biological Process	GO:0006090	8	pyruvate metabolic process	2.38	0.0221036	Cla97C06G126640.1	1-deoxy-D-xylulose 5-phosphate reductoisomerase	--	2.099	1.12e-05	Up	51	0.675	0.681	0.729	1.489	1.463	1.425	1.223	1.243	1.237	0.617	0.652	0.775
Biological Process	GO:0006090	8	pyruvate metabolic process	2.38	0.0221036	Cla97C11G218660.1	Pyruvate kinase	--	1.611	0.000412394	Up	55.2	0.695	0.601	0.66	1.031	1.046	1.074	1.111	1.114	1.093	1.162	1.201	1.159
Biological Process	GO:0006952	4	defense response	1.45	0.02281	Cla97C01G004620.1	CoA ligase	--	1.763	0.000197346	Up	55.4	0.635	0.701	0.735	1.218	1.229	1.204	1.126	1.172	1.09	0.978	0.984	0.963
Biological Process	GO:0006952	4	defense response	1.45	0.02281	Cla97C01G007340.1	Defensin-like protein 6	--	2.752	7.73e-05	Up	8.1	0.617	0.541	0.656	1.7	1.703	1.59	1.302	1.319	1.273	0.382	0.437	0.48
Biological Process	GO:0006952	4	defense response	1.45	0.02281	Cla97C01G007350.1	Defensin-like protein 1	--	5.82	0.000134447	Up	8.2	0.369	0.536	0.461	2.937	2.411	2.602	0.51	0.704	0.631	0.183	0.348	0.316
Biological Process	GO:0006952	4	defense response	1.45	0.02281	Cla97C01G008870.1	Isocitrate dehydrogenase [NADP]	--	1.489	0.000133546	Up	46.1	0.647	0.637	0.695	0.995	0.978	0.974	1.183	1.175	1.159	1.203	1.207	1.198
Biological Process	GO:0006952	4	defense response	1.45	0.02281	Cla97C01G014170.1	E3 ubiquitin-protein ligase RGLG2-like protein	--	1.804	0.000348913	Up	40.5	0.748	0.627	0.681	1.215	1.228	1.265	1.119	1.184	1.125	0.949	0.955	0.888
Biological Process	GO:0006952	4	defense response	1.45	0.02281	Cla97C01G015610.1	Methyl esterase 6, putative	--	1.448	4.85e-05	Up	29.4	0.547	0.535	0.541	0.788	0.806	0.756	1.112	1.109	1.114	1.591	1.461	1.644
Biological Process	GO:0006090	8	pyruvate metabolic process	2.38	0.0221036	Cla97C09G183030.1	Fructose-bisphosphate aldolase	--	1.371	4.53e-05	Up	43.4	0.753	0.724	0.757	1.029	1.031	1.003	1.171	1.191	1.158	1.008	0.95	0.935
Biological Process	GO:0042430	5	indole-containing compound metabolic process	2.47	0.0180049	Cla97C09G174190.1	Glycosyltransferase	--	1.542	7.83e-06	Up	51.5	0.698	0.683	0.677	1.08	1.055	1.038	1.125	1.132	1.117	1.089	1.13	1.136
Biological Process	GO:0042430	5	indole-containing compound metabolic process	2.47	0.0180049	Cla97C07G130770.1	Glycosyltransferase	--	1.614	0.00393978	Up	54.5	0.582	0.695	0.528	0.975	0.951	0.988	1.209	1.206	1.167	1.234	1.148	1.317
Biological Process	GO:0042430	5	indole-containing compound metabolic process	2.47	0.0180049	Cla97C05G085350.1	enoyl-CoA delta isomerase 2, peroxisomal-like	--	1.483	0.00882505	Up	26	0.647	0.776	0.806	1.191	1.106	1.009	1.198	1.167	1.218	0.941	0.909	0.929
Biological Process	GO:0019319	7	hexose biosynthetic process	3.67	0.0170298	Cla97C08G147060.1	Fructose-1,6-bisphosphatase	--	1.537	1.18e-06	Up	37.1	0.628	0.643	0.628	0.981	0.966	0.972	1.269	1.236	1.187	1.095	1.15	1.139
Biological Process	GO:0019319	7	hexose biosynthetic process	3.67	0.0170298	Cla97C09G183030.1	Fructose-bisphosphate aldolase	--	1.371	4.53e-05	Up	43.4	0.753	0.724	0.757	1.029	1.031	1.003	1.171	1.191	1.158	1.008	0.95	0.935
Biological Process	GO:0019319	7	hexose biosynthetic process	3.67	0.0170298	Cla97C11G220850.1	Phosphoenolpyruvate carboxykinase 1	--	1.652	0.00523514	Up	74.6	0.626	0.458	0.509	0.893	0.861	0.878	1.024	1.057	1.045	1.491	1.596	1.471
Biological Process	GO:0006551	9	leucine metabolic process	3.67	0.0170298	Cla97C02G032970.1	methylcrotonoyl-CoA carboxylase beta chain, mitochondrial	--	1.319	1.21e-05	Up	62.7	0.742	0.727	0.747	0.974	0.985	0.963	1.196	1.207	1.153	1.085	1.055	1.073
Biological Process	GO:0006551	9	leucine metabolic process	3.67	0.0170298	Cla97C02G047030.1	Acyl-CoA dehydrogenase, putative	--	1.714	0.000101366	Up	44.4	0.558	0.605	0.621	0.996	1.019	1.043	1.264	1.305	1.279	1.079	1.025	1.056
Biological Process	GO:0006551	9	leucine metabolic process	3.67	0.0170298	Cla97C05G085210.1	Electron transfer flavoprotein subunit beta	--	1.366	8.77e-06	Up	27.4	0.655	0.675	0.662	0.915	0.896	0.911	1.159	1.194	1.151	1.272	1.245	1.309
Biological Process	GO:0006551	9	leucine metabolic process	3.67	0.0170298	Cla97C05G088940.1	electron transfer flavoprotein-ubiquinone oxidoreductase, mitochondrial	--	1.319	0.00550909	Up	73.7	0.791	0.893	0.769	1.126	1.064	1.045	1.164	1.103	1.142	0.949	0.941	1.018
Biological Process	GO:0042631	7	cellular response to water deprivation	3.67	0.0170298	Cla97C07G130770.1	Glycosyltransferase	--	1.614	0.00393978	Up	54.5	0.582	0.695	0.528	0.975	0.951	0.988	1.209	1.206	1.167	1.234	1.148	1.317
Biological Process	GO:0042631	7	cellular response to water deprivation	3.67	0.0170298	Cla97C07G137320.1	Glutathione S-transferase	--	2.268	0.00334608	Up	25.1	0.283	0.431	0.413	0.845	0.85	0.861	1.095	1.055	1.088	1.806	1.686	1.62
Biological Process	GO:0042631	7	cellular response to water deprivation	3.67	0.0170298	Cla97C09G174190.1	Glycosyltransferase	--	1.542	7.83e-06	Up	51.5	0.698	0.683	0.677	1.08	1.055	1.038	1.125	1.132	1.117	1.089	1.13	1.136
Biological Process	GO:0042631	7	cellular response to water deprivation	3.67	0.0170298	Cla97C09G174200.1	Glycosyltransferase	--	2.569	0.00171947	Up	59.9	0.402	0.586	0.403	1.235	1.125	1.214	1.401	1.293	1.425	0.987	0.968	0.965
Biological Process	GO:0009240	8	isopentenyl diphosphate biosynthetic process	3.67	0.0170298	Cla97C02G041670.1	Mevalonate kinase	--	1.454	0.00121969	Up	40.8	0.759	0.677	0.755	1.036	1.119	1.03	1.078	1.147	1.139	1.058	1.058	1.069
Biological Process	GO:0009240	8	isopentenyl diphosphate biosynthetic process	3.67	0.0170298	Cla97C03G053170.1	4-hydroxy-3-methylbut-2-en-1-yl diphosphate synthase	--	1.56	0.000142017	Up	82.1	0.587	0.552	0.595	0.885	0.88	0.94	1.09	1.051	1.042	1.436	1.515	1.396
Biological Process	GO:0009240	8	isopentenyl diphosphate biosynthetic process	3.67	0.0170298	Cla97C03G061260.1	Isopentenyl diphosphate isomerase	--	1.317	0.00137536	Up	27.1	0.933	0.889	0.947	1.273	1.152	1.221	1.026	1.066	1.04	0.776	0.862	0.817
Biological Process	GO:0009240	8	isopentenyl diphosphate biosynthetic process	3.67	0.0170298	Cla97C06G126640.1	1-deoxy-D-xylulose 5-phosphate reductoisomerase	--	2.099	1.12e-05	Up	51	0.675	0.681	0.729	1.489	1.463	1.425	1.223	1.243	1.237	0.617	0.652	0.775
Biological Process	GO:0019319	7	hexose biosynthetic process	3.67	0.0170298	Cla97C01G006270.1	Fructose-bisphosphate aldolase	--	1.351	0.000127159	Up	42.4	0.799	0.767	0.822	1.082	1.066	1.078	1.052	1.06	1.071	1.054	1.078	1.04
Biological Process	GO:0071462	6	cellular response to water stimulus	3.67	0.0170298	Cla97C09G174200.1	Glycosyltransferase	--	2.569	0.00171947	Up	59.9	0.402	0.586	0.403	1.235	1.125	1.214	1.401	1.293	1.425	0.987	0.968	0.965
Biological Process	GO:0071462	6	cellular response to water stimulus	3.67	0.0170298	Cla97C09G174190.1	Glycosyltransferase	--	1.542	7.83e-06	Up	51.5	0.698	0.683	0.677	1.08	1.055	1.038	1.125	1.132	1.117	1.089	1.13	1.136
Biological Process	GO:0071462	6	cellular response to water stimulus	3.67	0.0170298	Cla97C07G137320.1	Glutathione S-transferase	--	2.268	0.00334608	Up	25.1	0.283	0.431	0.413	0.845	0.85	0.861	1.095	1.055	1.088	1.806	1.686	1.62
Biological Process	GO:0071236	5	cellular response to antibiotic	2.75	0.0164442	Cla97C09G174200.1	Glycosyltransferase	--	2.569	0.00171947	Up	59.9	0.402	0.586	0.403	1.235	1.125	1.214	1.401	1.293	1.425	0.987	0.968	0.965
Biological Process	GO:0072350	7	tricarboxylic acid metabolic process	2.75	0.0164442	Cla97C01G008870.1	Isocitrate dehydrogenase [NADP]	--	1.489	0.000133546	Up	46.1	0.647	0.637	0.695	0.995	0.978	0.974	1.183	1.175	1.159	1.203	1.207	1.198
Biological Process	GO:0072350	7	tricarboxylic acid metabolic process	2.75	0.0164442	Cla97C01G020080.1	Aconitate hydratase	--	1.346	0.000186338	Up	98.2	0.785	0.787	0.836	1.077	1.099	1.066	1.126	1.176	1.148	1.017	0.981	0.959
Biological Process	GO:0072350	7	tricarboxylic acid metabolic process	2.75	0.0164442	Cla97C05G103110.1	Malate dehydrogenase	--	1.477	0.00106497	Up	48	0.579	0.61	0.524	0.842	0.862	0.826	1.296	1.263	1.242	1.304	1.303	1.334
Biological Process	GO:0072350	7	tricarboxylic acid metabolic process	2.75	0.0164442	Cla97C07G134200.1	Succinate dehydrogenase [ubiquinone] flavoprotein subunit, mitochondrial	--	1.519	0.00027849	Up	69.7	0.624	0.68	0.7	1.012	1.026	1.006	1.095	1.136	1.08	1.178	1.12	1.181
Biological Process	GO:0072350	7	tricarboxylic acid metabolic process	2.75	0.0164442	Cla97C11G206870.1	succinate dehydrogenase assembly factor 2, mitochondrial	--	2.052	0.000416181	Up	22.7	0.501	0.435	0.527	0.975	0.958	1.069	1.341	1.415	1.271	1.184	1.192	1.133
Biological Process	GO:0072350	7	tricarboxylic acid metabolic process	2.75	0.0164442	Cla97C00G000150.1	Aconitate hydratase	--	1.437	1.04e-05	Up	107.9	0.758	0.744	0.731	1.057	1.086	1.066	1.164	1.167	1.16	0.994	1.044	1.035
Biological Process	GO:0005996	5	monosaccharide metabolic process	2.06	0.0174008	Cla97C01G006270.1	Fructose-bisphosphate aldolase	--	1.351	0.000127159	Up	42.4	0.799	0.767	0.822	1.082	1.066	1.078	1.052	1.06	1.071	1.054	1.078	1.04
Biological Process	GO:0046490	7	isopentenyl diphosphate metabolic process	3.67	0.0170298	Cla97C02G041670.1	Mevalonate kinase	--	1.454	0.00121969	Up	40.8	0.759	0.677	0.755	1.036	1.119	1.03	1.078	1.147	1.139	1.058	1.058	1.069
Biological Process	GO:0046490	7	isopentenyl diphosphate metabolic process	3.67	0.0170298	Cla97C03G061260.1	Isopentenyl diphosphate isomerase	--	1.317	0.00137536	Up	27.1	0.933	0.889	0.947	1.273	1.152	1.221	1.026	1.066	1.04	0.776	0.862	0.817
Biological Process	GO:0046490	7	isopentenyl diphosphate metabolic process	3.67	0.0170298	Cla97C06G126640.1	1-deoxy-D-xylulose 5-phosphate reductoisomerase	--	2.099	1.12e-05	Up	51	0.675	0.681	0.729	1.489	1.463	1.425	1.223	1.243	1.237	0.617	0.652	0.775
Biological Process	GO:0009696	8	salicylic acid metabolic process	3.67	0.0170298	Cla97C01G015610.1	Methyl esterase 6, putative	--	1.448	4.85e-05	Up	29.4	0.547	0.535	0.541	0.788	0.806	0.756	1.112	1.109	1.114	1.591	1.461	1.644
Biological Process	GO:0009696	8	salicylic acid metabolic process	3.67	0.0170298	Cla97C07G130770.1	Glycosyltransferase	--	1.614	0.00393978	Up	54.5	0.582	0.695	0.528	0.975	0.951	0.988	1.209	1.206	1.167	1.234	1.148	1.317
Biological Process	GO:0009696	8	salicylic acid metabolic process	3.67	0.0170298	Cla97C09G174190.1	Glycosyltransferase	--	1.542	7.83e-06	Up	51.5	0.698	0.683	0.677	1.08	1.055	1.038	1.125	1.132	1.117	1.089	1.13	1.136
Biological Process	GO:0009696	8	salicylic acid metabolic process	3.67	0.0170298	Cla97C09G174200.1	Glycosyltransferase	--	2.569	0.00171947	Up	59.9	0.402	0.586	0.403	1.235	1.125	1.214	1.401	1.293	1.425	0.987	0.968	0.965
Biological Process	GO:0071462	6	cellular response to water stimulus	3.67	0.0170298	Cla97C07G130770.1	Glycosyltransferase	--	1.614	0.00393978	Up	54.5	0.582	0.695	0.528	0.975	0.951	0.988	1.209	1.206	1.167	1.234	1.148	1.317
Biological Process	GO:0046490	7	isopentenyl diphosphate metabolic process	3.67	0.0170298	Cla97C03G053170.1	4-hydroxy-3-methylbut-2-en-1-yl diphosphate synthase	--	1.56	0.000142017	Up	82.1	0.587	0.552	0.595	0.885	0.88	0.94	1.09	1.051	1.042	1.436	1.515	1.396
Biological Process	GO:0006952	4	defense response	1.45	0.02281	Cla97C09G178150.1	fatty acid amide hydrolase	--	1.431	0.000573883	Up	66.2	0.761	0.842	0.753	1.135	1.125	1.111	1.056	1.06	1.049	1.078	0.954	1.133
Biological Process	GO:0005996	5	monosaccharide metabolic process	2.06	0.0174008	Cla97C01G006680.1	Phosphoglucomutase, putative	--	1.337	0.000188894	Up	63.2	0.771	0.724	0.769	1.023	0.996	1.007	1.031	1.039	1.027	1.186	1.199	1.171
Biological Process	GO:0005996	5	monosaccharide metabolic process	2.06	0.0174008	Cla97C02G039140.1	Dehydroascorbate reductase	--	1.446	8.92e-06	Up	25.5	0.748	0.768	0.778	1.095	1.117	1.106	1.221	1.172	1.158	0.891	0.886	0.923
Biological Process	GO:0006637	11	acyl-CoA metabolic process	3.06	0.017758	Cla97C03G068240.1	ATP-citrate synthase alpha chain protein 2	--	1.317	0.00748089	Up	46.6	0.801	0.665	0.729	0.945	0.99	0.955	0.97	0.987	0.977	1.283	1.321	1.146
Biological Process	GO:0006637	11	acyl-CoA metabolic process	3.06	0.017758	Cla97C05G081950.1	acyl-CoA thioesterase 2-like	--	1.476	0.00129633	Up	48.3	0.705	0.633	0.743	1.002	1.044	1.025	1.136	1.177	1.091	1.161	1.112	1.132
Biological Process	GO:0005983	9	starch catabolic process	3.06	0.017758	Cla97C04G072460.1	4-alpha-glucanotransferase, putative	--	1.725	6.5e-06	Up	82.4	0.702	0.723	0.702	1.222	1.193	1.255	0.909	0.931	0.934	1.082	1.127	1.101
Biological Process	GO:0005983	9	starch catabolic process	3.06	0.017758	Cla97C06G117180.1	Beta-amylase	--	1.315	0.0150873	Up	62.4	0.793	0.655	0.648	0.89	0.949	0.918	0.928	1.012	0.983	1.352	1.384	1.343
Biological Process	GO:0005983	9	starch catabolic process	3.06	0.017758	Cla97C08G147060.1	Fructose-1,6-bisphosphatase	--	1.537	1.18e-06	Up	37.1	0.628	0.643	0.628	0.981	0.966	0.972	1.269	1.236	1.187	1.095	1.15	1.139
Biological Process	GO:0005983	9	starch catabolic process	3.06	0.017758	Cla97C09G169430.1	isoamylase 2, chloroplastic	--	1.423	0.00106229	Up	98.1	0.773	0.731	0.844	1.115	1.111	1.116	0.799	0.834	0.847	1.279	1.284	1.274
Biological Process	GO:0005983	9	starch catabolic process	3.06	0.017758	Cla97C11G220330.1	Isoamylase 3, chloroplastic-like protein	--	1.657	0.000650666	Up	86.9	0.495	0.588	0.541	0.919	0.905	0.867	1.083	1.075	1.084	1.495	1.413	1.492
Biological Process	GO:0001505	4	regulation of neurotransmitter levels	3.06	0.017758	Cla97C01G003780.1	Amine oxidase	--	2.304	0.0015344	Up	81	0.409	0.369	0.529	1.051	0.967	0.993	1.125	1.185	1.09	1.303	1.471	1.371
Biological Process	GO:0001505	4	regulation of neurotransmitter levels	3.06	0.017758	Cla97C02G044670.1	Aldehyde dehydrogenase	--	1.308	0.000577086	Up	57.9	0.816	0.754	0.813	1.029	1.056	1.031	1.06	1.067	1.064	1.08	1.115	1.094
Biological Process	GO:0001505	4	regulation of neurotransmitter levels	3.06	0.017758	Cla97C05G102730.1	synaptotagmin-3	--	1.82	0.000502484	Up	61.8	0.637	0.535	0.537	1.058	1.023	1.029	1.169	1.199	1.179	1.071	1.235	1.153
Biological Process	GO:0001505	4	regulation of neurotransmitter levels	3.06	0.017758	Cla97C07G137670.1	gamma aminobutyrate transaminase 1, mitochondrial	--	1.305	0.0211092	Up	55.9	0.598	0.713	0.764	0.896	0.921	0.891	1.167	1.102	1.124	1.375	1.296	1.27
Biological Process	GO:0001505	4	regulation of neurotransmitter levels	3.06	0.017758	Cla97C08G160720.1	Glycine cleavage system P protein	--	1.378	5.01e-05	Up	113.4	0.915	0.924	0.951	1.314	1.272	1.259	1.014	1.022	1.043	0.737	0.753	0.792
Biological Process	GO:0042430	5	indole-containing compound metabolic process	2.47	0.0180049	Cla97C01G010050.1	tropinone reductase-like 3	--	1.369	3.93e-05	Up	27.2	0.696	0.717	0.733	0.981	0.969	0.987	1.206	1.198	1.158	1.114	1.135	1.131
Biological Process	GO:0042430	5	indole-containing compound metabolic process	2.47	0.0180049	Cla97C01G011330.1	Nitrilase	--	1.406	0.00297074	Up	37.7	0.645	0.759	0.75	1.027	1.006	0.995	1.124	1.094	1.094	1.234	1.186	1.187
Biological Process	GO:0042430	5	indole-containing compound metabolic process	2.47	0.0180049	Cla97C02G041620.1	peroxisomal adenine nucleotide carrier 1-like	--	1.573	6.19e-05	Up	34.9	0.682	0.656	0.709	1.047	1.093	1.08	1.075	1.144	1.034	1.196	1.107	1.177
Biological Process	GO:0006637	11	acyl-CoA metabolic process	3.06	0.017758	Cla97C02G047030.1	Acyl-CoA dehydrogenase, putative	--	1.714	0.000101366	Up	44.4	0.558	0.605	0.621	0.996	1.019	1.043	1.264	1.305	1.279	1.079	1.025	1.056
Biological Process	GO:0006637	11	acyl-CoA metabolic process	3.06	0.017758	Cla97C02G041670.1	Mevalonate kinase	--	1.454	0.00121969	Up	40.8	0.759	0.677	0.755	1.036	1.119	1.03	1.078	1.147	1.139	1.058	1.058	1.069
Biological Process	GO:0006637	11	acyl-CoA metabolic process	3.06	0.017758	Cla97C01G023420.1	nudix hydrolase 15, mitochondrial-like	--	1.343	0.0226323	Up	39	0.852	0.673	0.868	1.038	1.095	1.08	1.192	1.151	1.083	0.918	0.899	0.969
Biological Process	GO:0035383	5	thioester metabolic process	3.06	0.017758	Cla97C05G081950.1	acyl-CoA thioesterase 2-like	--	1.476	0.00129633	Up	48.3	0.705	0.633	0.743	1.002	1.044	1.025	1.136	1.177	1.091	1.161	1.112	1.132
Biological Process	GO:0005996	5	monosaccharide metabolic process	2.06	0.0174008	Cla97C02G042380.1	GDP-mannose 3,5-epimerase 2	--	1.439	0.00053193	Up	44.2	0.628	0.694	0.619	0.928	0.931	0.934	1.296	1.261	1.278	1.178	1.132	1.185
Biological Process	GO:0005996	5	monosaccharide metabolic process	2.06	0.0174008	Cla97C04G069430.1	Glucose-6-phosphate 1-dehydrogenase	--	1.749	6.32e-06	Up	59.2	0.619	0.603	0.639	1.073	1.084	1.097	1.214	1.213	1.192	1.092	1.064	1.06
Biological Process	GO:0005996	5	monosaccharide metabolic process	2.06	0.0174008	Cla97C05G088280.1	Galactokinase	--	1.573	8.1e-06	Up	54.4	0.714	0.7	0.728	1.138	1.132	1.1	1.196	1.18	1.18	0.937	0.989	0.98
Biological Process	GO:0005996	5	monosaccharide metabolic process	2.06	0.0174008	Cla97C06G110160.1	Fructokinase	--	1.347	2.69e-05	Up	35.6	0.764	0.754	0.778	1.039	1.01	1.044	1.065	1.092	1.085	1.132	1.175	1.114
Biological Process	GO:0005996	5	monosaccharide metabolic process	2.06	0.0174008	Cla97C08G147060.1	Fructose-1,6-bisphosphatase	--	1.537	1.18e-06	Up	37.1	0.628	0.643	0.628	0.981	0.966	0.972	1.269	1.236	1.187	1.095	1.15	1.139
Biological Process	GO:0005996	5	monosaccharide metabolic process	2.06	0.0174008	Cla97C09G183030.1	Fructose-bisphosphate aldolase	--	1.371	4.53e-05	Up	43.4	0.753	0.724	0.757	1.029	1.031	1.003	1.171	1.191	1.158	1.008	0.95	0.935
Biological Process	GO:0005996	5	monosaccharide metabolic process	2.06	0.0174008	Cla97C11G220850.1	Phosphoenolpyruvate carboxykinase 1	--	1.652	0.00523514	Up	74.6	0.626	0.458	0.509	0.893	0.861	0.878	1.024	1.057	1.045	1.491	1.596	1.471
Biological Process	GO:0005996	5	monosaccharide metabolic process	2.06	0.0174008	Cla97C01G019850.1	Alpha-mannosidase	--	2.141	7.15e-06	Up	113.8	0.453	0.44	0.479	0.972	0.985	0.981	1.088	1.122	1.107	1.381	1.396	1.396
Biological Process	GO:0055088	6	lipid homeostasis	3.06	0.017758	Cla97C02G036110.1	Niemann-Pick C1 protein-like isoform X2	--	1.333	0.00176056	Up	148.3	0.753	0.799	0.854	1.081	1.087	1.04	1.122	1.104	1.079	1.008	1	1.01
Biological Process	GO:0055088	6	lipid homeostasis	3.06	0.017758	Cla97C10G193950.1	Epoxide hydrolase 2	--	1.347	0.000139237	Up	39.7	0.829	0.82	0.861	1.154	1.13	1.097	1.181	1.166	1.131	0.805	0.853	0.87
Biological Process	GO:0055088	6	lipid homeostasis	3.06	0.017758	Cla97C10G193960.1	Epoxide hydrolase 2	--	2.218	0.00819229	Up	35.9	0.59	0.329	0.436	0.977	1.026	1.003	1.317	1.313	1.321	1.237	1.263	1.226
Biological Process	GO:0055088	6	lipid homeostasis	3.06	0.017758	Cla97C11G224850.1	Niemann-Pick C1 protein isoform X1	--	1.47	0.0021684	Up	140.9	0.592	0.654	0.544	0.862	0.903	0.866	1.458	1.4	1.418	1.088	1.017	1.171
Biological Process	GO:0035383	5	thioester metabolic process	3.06	0.017758	Cla97C01G023420.1	nudix hydrolase 15, mitochondrial-like	--	1.343	0.0226323	Up	39	0.852	0.673	0.868	1.038	1.095	1.08	1.192	1.151	1.083	0.918	0.899	0.969
Biological Process	GO:0035383	5	thioester metabolic process	3.06	0.017758	Cla97C02G041670.1	Mevalonate kinase	--	1.454	0.00121969	Up	40.8	0.759	0.677	0.755	1.036	1.119	1.03	1.078	1.147	1.139	1.058	1.058	1.069
Biological Process	GO:0035383	5	thioester metabolic process	3.06	0.017758	Cla97C02G047030.1	Acyl-CoA dehydrogenase, putative	--	1.714	0.000101366	Up	44.4	0.558	0.605	0.621	0.996	1.019	1.043	1.264	1.305	1.279	1.079	1.025	1.056
Biological Process	GO:0035383	5	thioester metabolic process	3.06	0.017758	Cla97C03G068240.1	ATP-citrate synthase alpha chain protein 2	--	1.317	0.00748089	Up	46.6	0.801	0.665	0.729	0.945	0.99	0.955	0.97	0.987	0.977	1.283	1.321	1.146
Biological Process	GO:0055088	6	lipid homeostasis	3.06	0.017758	Cla97C03G067570.1	Epoxide hydrolase 2	--	1.742	0.00211628	Up	35.7	0.441	0.451	0.565	0.851	0.853	0.834	1.138	1.135	1.127	1.586	1.545	1.473
Biological Process	GO:1901419	5	regulation of response to alcohol	2.12	0.0321122	Cla97C11G224290.1	LanC-like protein 2	--	1.318	0.0135617	Up	46.3	0.775	0.927	0.769	1.078	1.041	1.138	1.163	1.053	1.061	0.965	0.975	0.979
Biological Process	GO:0006952	4	defense response	1.45	0.02281	Cla97C09G179380.1	Pectinesterase	--	1.968	7.46e-05	Up	35.8	0.536	0.609	0.581	1.163	1.132	1.101	1.305	1.278	1.318	1.003	0.954	0.992
Biological Process	GO:0006952	4	defense response	1.45	0.02281	Cla97C10G193960.1	Epoxide hydrolase 2	--	2.218	0.00819229	Up	35.9	0.59	0.329	0.436	0.977	1.026	1.003	1.317	1.313	1.321	1.237	1.263	1.226
Biological Process	GO:0006520	7	cellular amino acid metabolic process	1.51	0.0276543	Cla97C07G130770.1	Glycosyltransferase	--	1.614	0.00393978	Up	54.5	0.582	0.695	0.528	0.975	0.951	0.988	1.209	1.206	1.167	1.234	1.148	1.317
Biological Process	GO:0006520	7	cellular amino acid metabolic process	1.51	0.0276543	Cla97C07G137670.1	gamma aminobutyrate transaminase 1, mitochondrial	--	1.305	0.0211092	Up	55.9	0.598	0.713	0.764	0.896	0.921	0.891	1.167	1.102	1.124	1.375	1.296	1.27
Biological Process	GO:0006520	7	cellular amino acid metabolic process	1.51	0.0276543	Cla97C07G141140.1	Alanine aminotransferase 2	--	1.306	0.00105174	Up	58.3	0.747	0.697	0.773	0.951	0.966	0.978	1.096	1.115	1.08	1.18	1.173	1.137
Biological Process	GO:0006520	7	cellular amino acid metabolic process	1.51	0.0276543	Cla97C08G145480.1	Aspartokinase-homoserine dehydrogenase	--	1.79	1.76e-06	Up	95.8	0.476	0.463	0.483	0.84	0.85	0.856	0.841	0.868	0.855	1.782	1.796	1.804
Biological Process	GO:0006520	7	cellular amino acid metabolic process	1.51	0.0276543	Cla97C08G160720.1	Glycine cleavage system P protein	--	1.378	5.01e-05	Up	113.4	0.915	0.924	0.951	1.314	1.272	1.259	1.014	1.022	1.043	0.737	0.753	0.792
Biological Process	GO:0006520	7	cellular amino acid metabolic process	1.51	0.0276543	Cla97C09G163470.1	Alanine aminotransferase 2	--	1.472	0.000213676	Up	53.6	0.734	0.668	0.728	1.048	1.04	1.047	1.13	1.168	1.129	1.068	1.119	1.081
Biological Process	GO:0006520	7	cellular amino acid metabolic process	1.51	0.0276543	Cla97C09G165420.1	acetylornithine aminotransferase, mitochondrial	--	1.371	0.00875127	Up	48.8	0.857	0.725	0.697	1.006	1.081	1.037	1.107	1.105	1.135	1.068	1.039	1.081
Biological Process	GO:0006520	7	cellular amino acid metabolic process	1.51	0.0276543	Cla97C09G172830.1	Neutral/alkaline invertase	--	1.557	0.000103398	Up	63.1	0.691	0.671	0.737	1.076	1.087	1.105	1.131	1.12	1.098	1.098	1.064	1.065
Biological Process	GO:0006520	7	cellular amino acid metabolic process	1.51	0.0276543	Cla97C09G174190.1	Glycosyltransferase	--	1.542	7.83e-06	Up	51.5	0.698	0.683	0.677	1.08	1.055	1.038	1.125	1.132	1.117	1.089	1.13	1.136
Biological Process	GO:0006520	7	cellular amino acid metabolic process	1.51	0.0276543	Cla97C09G174200.1	Glycosyltransferase	--	2.569	0.00171947	Up	59.9	0.402	0.586	0.403	1.235	1.125	1.214	1.401	1.293	1.425	0.987	0.968	0.965
Biological Process	GO:0006520	7	cellular amino acid metabolic process	1.51	0.0276543	Cla97C10G191270.1	Cysteine--tRNA ligase	--	1.396	0.000250088	Up	63.5	0.732	0.759	0.783	1.05	1.096	1.028	1.122	1.087	1.083	1.07	1.066	1.077
Biological Process	GO:0006520	7	cellular amino acid metabolic process	1.51	0.0276543	Cla97C10G199080.1	Glutamate synthase, putative	--	1.329	0.00012215	Up	157.5	0.812	0.838	0.785	1.087	1.076	1.073	0.855	0.846	0.838	1.286	1.256	1.345
Biological Process	GO:0006520	7	cellular amino acid metabolic process	1.51	0.0276543	Cla97C11G208340.1	gamma-glutamyltranspeptidase 3	--	1.385	3.78e-05	Up	67.2	0.612	0.636	0.613	0.848	0.852	0.877	1.284	1.219	1.16	1.241	1.265	1.354
Biological Process	GO:0006520	7	cellular amino acid metabolic process	1.51	0.0276543	Cla97C11G217300.1	Glycine--tRNA ligase 1	--	1.338	9.13e-06	Up	81.2	0.782	0.767	0.76	1.033	1.018	1.038	0.817	0.853	0.823	1.417	1.428	1.378
Biological Process	GO:0006520	7	cellular amino acid metabolic process	1.51	0.0276543	Cla97C11G219020.1	Carbamoyl-phosphate synthase small chain	--	1.51	3.68e-05	Up	47.5	0.723	0.693	0.739	1.07	1.101	1.083	1.175	1.176	1.127	1.034	1.03	1.056
Biological Process	GO:0006520	7	cellular amino acid metabolic process	1.51	0.0276543	Cla97C06G116020.1	1,2-dihydroxy-3-keto-5-methylthiopentene dioxygenase	--	1.536	0.00166463	Up	22.4	0.973	0.818	0.83	1.352	1.368	1.305	1.025	1.162	1.156	0.66	0.653	0.708
Biological Process	GO:0009081	8	branched-chain amino acid metabolic process	2.7	0.0305058	Cla97C02G032970.1	methylcrotonoyl-CoA carboxylase beta chain, mitochondrial	--	1.319	1.21e-05	Up	62.7	0.742	0.727	0.747	0.974	0.985	0.963	1.196	1.207	1.153	1.085	1.055	1.073
Biological Process	GO:0006520	7	cellular amino acid metabolic process	1.51	0.0276543	Cla97C05G088940.1	electron transfer flavoprotein-ubiquinone oxidoreductase, mitochondrial	--	1.319	0.00550909	Up	73.7	0.791	0.893	0.769	1.126	1.064	1.045	1.164	1.103	1.142	0.949	0.941	1.018
Biological Process	GO:0006520	7	cellular amino acid metabolic process	1.51	0.0276543	Cla97C05G085210.1	Electron transfer flavoprotein subunit beta	--	1.366	8.77e-06	Up	27.4	0.655	0.675	0.662	0.915	0.896	0.911	1.159	1.194	1.151	1.272	1.245	1.309
Biological Process	GO:0009150	10	purine ribonucleotide metabolic process	1.81	0.027412	Cla97C05G081950.1	acyl-CoA thioesterase 2-like	--	1.476	0.00129633	Up	48.3	0.705	0.633	0.743	1.002	1.044	1.025	1.136	1.177	1.091	1.161	1.112	1.132
Biological Process	GO:0009150	10	purine ribonucleotide metabolic process	1.81	0.027412	Cla97C07G134200.1	Succinate dehydrogenase [ubiquinone] flavoprotein subunit, mitochondrial	--	1.519	0.00027849	Up	69.7	0.624	0.68	0.7	1.012	1.026	1.006	1.095	1.136	1.08	1.178	1.12	1.181
Biological Process	GO:0009150	10	purine ribonucleotide metabolic process	1.81	0.027412	Cla97C08G154430.1	Phosphoribosylaminoimidazole-succinocarboxamide synthase	--	1.644	7.44e-06	Up	45.5	0.609	0.642	0.632	1.042	1.031	1.022	1.136	1.156	1.148	1.115	1.116	1.135
Biological Process	GO:0009150	10	purine ribonucleotide metabolic process	1.81	0.027412	Cla97C09G183030.1	Fructose-bisphosphate aldolase	--	1.371	4.53e-05	Up	43.4	0.753	0.724	0.757	1.029	1.031	1.003	1.171	1.191	1.158	1.008	0.95	0.935
Biological Process	GO:0009150	10	purine ribonucleotide metabolic process	1.81	0.027412	Cla97C09G184410.1	Inosine-5'-monophosphate dehydrogenase	--	1.809	1.2e-06	Up	52.7	0.676	0.697	0.672	1.245	1.232	1.222	1.233	1.207	1.223	0.907	0.878	0.909
Biological Process	GO:0009150	10	purine ribonucleotide metabolic process	1.81	0.027412	Cla97C11G206870.1	succinate dehydrogenase assembly factor 2, mitochondrial	--	2.052	0.000416181	Up	22.7	0.501	0.435	0.527	0.975	0.958	1.069	1.341	1.415	1.271	1.184	1.192	1.133
Biological Process	GO:0009150	10	purine ribonucleotide metabolic process	1.81	0.027412	Cla97C11G218660.1	Pyruvate kinase	--	1.611	0.000412394	Up	55.2	0.695	0.601	0.66	1.031	1.046	1.074	1.111	1.114	1.093	1.162	1.201	1.159
Biological Process	GO:0006520	7	cellular amino acid metabolic process	1.51	0.0276543	Cla97C01G020500.1	Glycine--tRNA ligase 1	--	1.527	0.000301976	Up	81	0.675	0.731	0.761	1.113	1.085	1.111	0.893	0.918	0.89	1.316	1.25	1.241
Biological Process	GO:0006520	7	cellular amino acid metabolic process	1.51	0.0276543	Cla97C02G027440.1	Shikimate kinase	--	4.404	0.000888075	Up	33.6	0.353	0.385		1.611	1.639		1.178	1.15		0.858	0.825
Biological Process	GO:0006520	7	cellular amino acid metabolic process	1.51	0.0276543	Cla97C02G032970.1	methylcrotonoyl-CoA carboxylase beta chain, mitochondrial	--	1.319	1.21e-05	Up	62.7	0.742	0.727	0.747	0.974	0.985	0.963	1.196	1.207	1.153	1.085	1.055	1.073
Biological Process	GO:0006520	7	cellular amino acid metabolic process	1.51	0.0276543	Cla97C02G044670.1	Aldehyde dehydrogenase	--	1.308	0.000577086	Up	57.9	0.816	0.754	0.813	1.029	1.056	1.031	1.06	1.067	1.064	1.08	1.115	1.094
Biological Process	GO:0006520	7	cellular amino acid metabolic process	1.51	0.0276543	Cla97C02G047030.1	Acyl-CoA dehydrogenase, putative	--	1.714	0.000101366	Up	44.4	0.558	0.605	0.621	0.996	1.019	1.043	1.264	1.305	1.279	1.079	1.025	1.056
Biological Process	GO:0006520	7	cellular amino acid metabolic process	1.51	0.0276543	Cla97C03G065190.1	Methylthioribose-1-phosphate isomerase	--	1.721	4.02e-05	Up	40.2	0.673	0.686	0.727	1.174	1.233	1.183	1.155	1.151	1.136	0.913	0.871	0.94
Biological Process	GO:0006520	7	cellular amino acid metabolic process	1.51	0.0276543	Cla97C03G068350.1	tRNA synthetase	--	1.313	0.000377108	Up	83.4	0.729	0.749	0.773	0.952	1.011	0.993	0.847	0.88	0.865	1.406	1.366	1.336
Biological Process	GO:0006520	7	cellular amino acid metabolic process	1.51	0.0276543	Cla97C05G083190.1	3-hydroxyisobutyryl-CoA hydrolase 1-like	--	1.401	0.00280967	Up	42.7	0.699	0.741	0.627	0.984	0.933	0.978	1.061	1.028	1.05	1.32	1.353	1.283
Biological Process	GO:0006520	7	cellular amino acid metabolic process	1.51	0.0276543	Cla97C05G085970.1	1,2-dihydroxy-3-keto-5-methylthiopentene dioxygenase	--	1.617	0.00137745	Up	23.7	0.697	0.835	0.819	1.321	1.242	1.238	1.097	1.078	1.065	0.794	0.833	0.793
Biological Process	GO:0009081	8	branched-chain amino acid metabolic process	2.7	0.0305058	Cla97C02G047030.1	Acyl-CoA dehydrogenase, putative	--	1.714	0.000101366	Up	44.4	0.558	0.605	0.621	0.996	1.019	1.043	1.264	1.305	1.279	1.079	1.025	1.056
Biological Process	GO:0009081	8	branched-chain amino acid metabolic process	2.7	0.0305058	Cla97C05G083190.1	3-hydroxyisobutyryl-CoA hydrolase 1-like	--	1.401	0.00280967	Up	42.7	0.699	0.741	0.627	0.984	0.933	0.978	1.061	1.028	1.05	1.32	1.353	1.283
Biological Process	GO:0009081	8	branched-chain amino acid metabolic process	2.7	0.0305058	Cla97C05G085210.1	Electron transfer flavoprotein subunit beta	--	1.366	8.77e-06	Up	27.4	0.655	0.675	0.662	0.915	0.896	0.911	1.159	1.194	1.151	1.272	1.245	1.309
Biological Process	GO:0072529	6	pyrimidine-containing compound catabolic process	3.94	0.0320946	Cla97C04G077290.1	Dihydropyrimidine dehydrogenase	--	1.491	2.78e-05	Up	46.4	0.671	0.7	0.674	1.005	1.002	1.043	1.155	1.113	1.167	1.163	1.114	1.11
Biological Process	GO:0072529	6	pyrimidine-containing compound catabolic process	3.94	0.0320946	Cla97C09G177880.1	beta-ureidopropionase	--	1.558	0.00113232	Up	46.3	0.647	0.769	0.669	1.101	1.072	1.076	1.184	1.19	1.176	0.993	0.961	0.981
Biological Process	GO:0010162	11	seed dormancy process	3.94	0.0320946	Cla97C03G052090.1	Protein phosphatase 2C	--	1.418	0.00595619	Up	46.3	0.875	0.705	0.768	1.068	1.114	1.147	1.114	1.105	1.063	0.996	1.089	1.023
Biological Process	GO:0010162	11	seed dormancy process	3.94	0.0320946	Cla97C07G137260.1	9-cis-epoxycarotenoid dioxygenase 1	--	1.49	0.0185287	Up	64	0.633	0.441	0.531	0.784	0.833	0.775	1.229	1.268	1.219	1.264	1.409	1.291
Biological Process	GO:0010162	11	seed dormancy process	3.94	0.0320946	Cla97C11G224290.1	LanC-like protein 2	--	1.318	0.0135617	Up	46.3	0.775	0.927	0.769	1.078	1.041	1.138	1.163	1.053	1.061	0.965	0.975	0.979
Biological Process	GO:0022611	3	dormancy process	3.94	0.0320946	Cla97C03G052090.1	Protein phosphatase 2C	--	1.418	0.00595619	Up	46.3	0.875	0.705	0.768	1.068	1.114	1.147	1.114	1.105	1.063	0.996	1.089	1.023
Biological Process	GO:0022611	3	dormancy process	3.94	0.0320946	Cla97C07G137260.1	9-cis-epoxycarotenoid dioxygenase 1	--	1.49	0.0185287	Up	64	0.633	0.441	0.531	0.784	0.833	0.775	1.229	1.268	1.219	1.264	1.409	1.291
Biological Process	GO:0022611	3	dormancy process	3.94	0.0320946	Cla97C11G224290.1	LanC-like protein 2	--	1.318	0.0135617	Up	46.3	0.775	0.927	0.769	1.078	1.041	1.138	1.163	1.053	1.061	0.965	0.975	0.979
Biological Process	GO:1901419	5	regulation of response to alcohol	2.12	0.0321122	Cla97C01G006610.1	protein C2-DOMAIN ABA-RELATED 7-like	--	1.587	0.000443555	Up	19.5	0.809	0.699	0.754	1.181	1.186	1.223	1.155	1.174	1.154	0.841	0.895	0.842
Biological Process	GO:1901419	5	regulation of response to alcohol	2.12	0.0321122	Cla97C01G020790.1	protein C2-DOMAIN ABA-RELATED 11-like	--	1.871	0.000297802	Up	18.8	0.481	0.534	0.564	0.943	0.981	1.031	1.281	1.334	1.265	1.177	1.152	1.192
Biological Process	GO:1901419	5	regulation of response to alcohol	2.12	0.0321122	Cla97C03G052090.1	Protein phosphatase 2C	--	1.418	0.00595619	Up	46.3	0.875	0.705	0.768	1.068	1.114	1.147	1.114	1.105	1.063	0.996	1.089	1.023
Biological Process	GO:1901419	5	regulation of response to alcohol	2.12	0.0321122	Cla97C05G084200.1	3-ketoacyl-CoA thiolase 2, peroxisomal	--	1.63	0.000161226	Up	48.4	0.456	0.405	0.425	0.708	0.687	0.701	1.339	1.328	1.301	1.489	1.518	1.577
Biological Process	GO:1901419	5	regulation of response to alcohol	2.12	0.0321122	Cla97C06G117350.1	3-ketoacyl-CoA thiolase 2, peroxisomal-like	--	1.342	0.000239803	Up	48.6	0.771	0.744	0.802	1.021	1.055	1.034	1.148	1.179	1.193	0.967	1.002	0.998
Biological Process	GO:1901419	5	regulation of response to alcohol	2.12	0.0321122	Cla97C09G165010.1	Phospholipase D	--	1.637	0.000358699	Up	91.8	0.675	0.582	0.637	1.042	1.015	1.044	0.986	0.994	0.983	1.312	1.316	1.295
Biological Process	GO:1901419	5	regulation of response to alcohol	2.12	0.0321122	Cla97C09G175610.1	RNA binding protein	--	1.381	0.000722857	Up	39	0.968	0.982	0.999	1.361	1.433	1.278	0.992	0.987	1.036	0.629	0.601	0.631
Biological Process	GO:0072529	6	pyrimidine-containing compound catabolic process	3.94	0.0320946	Cla97C02G048860.1	dihydropyrimidinase	--	2.269	1.69e-05	Up	75.8	0.452	0.454	0.501	1.068	1.058	1.067	0.935	0.975	0.949	1.447	1.41	1.468
Biological Process	GO:0071229	5	cellular response to acid chemical	1.65	0.0319643	Cla97C10G199510.1	Remorin	--	1.374	0.0136519	Up	30.4	0.787	0.757	0.969	1.162	1.159	1.133	1.164	1.138	1.119	0.894	0.88	0.895
Biological Process	GO:0071229	5	cellular response to acid chemical	1.65	0.0319643	Cla97C09G184420.1	Kaurene synthase-like protein 1	--	1.449	0.00916158	Up	88.6	0.638	0.597		0.907	0.883		0.942	0.869		1.292	1.789
Biological Process	GO:0071229	5	cellular response to acid chemical	1.65	0.0319643	Cla97C09G175640.1	low-temperature-induced 65 kDa protein	--	1.702	0.00677729	Up	46	0.473	0.489	0.641	0.899	0.98	0.849	1.58	1.874	1.416	0.846	0.657	1.006
Biological Process	GO:0009081	8	branched-chain amino acid metabolic process	2.7	0.0305058	Cla97C05G088940.1	electron transfer flavoprotein-ubiquinone oxidoreductase, mitochondrial	--	1.319	0.00550909	Up	73.7	0.791	0.893	0.769	1.126	1.064	1.045	1.164	1.103	1.142	0.949	0.941	1.018
Biological Process	GO:0071229	5	cellular response to acid chemical	1.65	0.0319643	Cla97C01G003780.1	Amine oxidase	--	2.304	0.0015344	Up	81	0.409	0.369	0.529	1.051	0.967	0.993	1.125	1.185	1.09	1.303	1.471	1.371
Biological Process	GO:0071229	5	cellular response to acid chemical	1.65	0.0319643	Cla97C01G014170.1	E3 ubiquitin-protein ligase RGLG2-like protein	--	1.804	0.000348913	Up	40.5	0.748	0.627	0.681	1.215	1.228	1.265	1.119	1.184	1.125	0.949	0.955	0.888
Biological Process	GO:0071229	5	cellular response to acid chemical	1.65	0.0319643	Cla97C02G032560.1	2-oxoglutarate (2OG) and Fe(II)-dependent oxygenase superfamily protein	--	2.539	0.000454401	Up	40.4	0.384	0.494	0.375	1.049	1.085	1.047	1.391	1.39	1.385	1.16	1.119	1.118
Biological Process	GO:0071229	5	cellular response to acid chemical	1.65	0.0319643	Cla97C03G053170.1	4-hydroxy-3-methylbut-2-en-1-yl diphosphate synthase	--	1.56	0.000142017	Up	82.1	0.587	0.552	0.595	0.885	0.88	0.94	1.09	1.051	1.042	1.436	1.515	1.396
Biological Process	GO:0071229	5	cellular response to acid chemical	1.65	0.0319643	Cla97C03G066780.1	Superoxide dismutase [Cu-Zn]	--	1.304	7.17e-06	Up	15.1	0.867	0.859	0.849	1.106	1.123	1.13	1.01	1.034	1.001	0.971	0.985	0.958
Biological Process	GO:0071229	5	cellular response to acid chemical	1.65	0.0319643	Cla97C05G081110.1	abscisic acid receptor PYL9	--	1.404	0.0120516	Up	20.8	0.669	0.801	0.859	1.116	1.119	1.034	1.274	1.195	1.19	0.945	0.929	0.899
Biological Process	GO:0009150	10	purine ribonucleotide metabolic process	1.81	0.027412	Cla97C03G068240.1	ATP-citrate synthase alpha chain protein 2	--	1.317	0.00748089	Up	46.6	0.801	0.665	0.729	0.945	0.99	0.955	0.97	0.987	0.977	1.283	1.321	1.146
Biological Process	GO:0071229	5	cellular response to acid chemical	1.65	0.0319643	Cla97C05G089570.1	Gibberellin 20-oxidase	--	3.717	0.000131542	Up	43.2	0.394	0.298	0.303	1.218	1.26	1.22	1.444	1.467	1.448	0.968	0.939	0.944
Biological Process	GO:0071229	5	cellular response to acid chemical	1.65	0.0319643	Cla97C07G130770.1	Glycosyltransferase	--	1.614	0.00393978	Up	54.5	0.582	0.695	0.528	0.975	0.951	0.988	1.209	1.206	1.167	1.234	1.148	1.317
Biological Process	GO:0071229	5	cellular response to acid chemical	1.65	0.0319643	Cla97C07G132430.1	coronatine-insensitive protein 1	--	1.47	0.000241111	Up	66.8	0.665	0.63	0.601	0.912	0.93	0.946	0.953	0.923	0.881	1.476	1.431	1.635
Biological Process	GO:0071229	5	cellular response to acid chemical	1.65	0.0319643	Cla97C07G137320.1	Glutathione S-transferase	--	2.268	0.00334608	Up	25.1	0.283	0.431	0.413	0.845	0.85	0.861	1.095	1.055	1.088	1.806	1.686	1.62
Biological Process	GO:0071229	5	cellular response to acid chemical	1.65	0.0319643	Cla97C09G165010.1	Phospholipase D	--	1.637	0.000358699	Up	91.8	0.675	0.582	0.637	1.042	1.015	1.044	0.986	0.994	0.983	1.312	1.316	1.295
Biological Process	GO:0071229	5	cellular response to acid chemical	1.65	0.0319643	Cla97C09G172410.1	Abscisic acid receptor	--	1.883	0.00269518	Up	20.3	0.62	0.658		1.186	1.22		1.175	1.217		1.02	1.001
Biological Process	GO:0071229	5	cellular response to acid chemical	1.65	0.0319643	Cla97C09G174190.1	Glycosyltransferase	--	1.542	7.83e-06	Up	51.5	0.698	0.683	0.677	1.08	1.055	1.038	1.125	1.132	1.117	1.089	1.13	1.136
Biological Process	GO:0071229	5	cellular response to acid chemical	1.65	0.0319643	Cla97C09G174200.1	Glycosyltransferase	--	2.569	0.00171947	Up	59.9	0.402	0.586	0.403	1.235	1.125	1.214	1.401	1.293	1.425	0.987	0.968	0.965
Biological Process	GO:0071229	5	cellular response to acid chemical	1.65	0.0319643	Cla97C05G096490.1	Calcium-dependent protein kinase, putative	--	1.656	0.000619822	Up	58.4	0.639	0.742	0.649	1.163	1.081	1.118	0.919	0.945	0.877	1.317	1.236	1.39
Biological Process	GO:0009150	10	purine ribonucleotide metabolic process	1.81	0.027412	Cla97C03G066280.1	ATP-dependent 6-phosphofructokinase	--	1.349	7.46e-05	Up	54.1	0.739	0.731	0.765	1.025	0.985	1.005	1.104	1.096	1.149	1.147	1.189	1.085
Biological Process	GO:0009150	10	purine ribonucleotide metabolic process	1.81	0.027412	Cla97C02G047030.1	Acyl-CoA dehydrogenase, putative	--	1.714	0.000101366	Up	44.4	0.558	0.605	0.621	0.996	1.019	1.043	1.264	1.305	1.279	1.079	1.025	1.056
Biological Process	GO:0009150	10	purine ribonucleotide metabolic process	1.81	0.027412	Cla97C02G041670.1	Mevalonate kinase	--	1.454	0.00121969	Up	40.8	0.759	0.677	0.755	1.036	1.119	1.03	1.078	1.147	1.139	1.058	1.058	1.069
Biological Process	GO:0097237	5	cellular response to toxic substance	1.94	0.0239895	Cla97C03G066780.1	Superoxide dismutase [Cu-Zn]	--	1.304	7.17e-06	Up	15.1	0.867	0.859	0.849	1.106	1.123	1.13	1.01	1.034	1.001	0.971	0.985	0.958
Biological Process	GO:0097237	5	cellular response to toxic substance	1.94	0.0239895	Cla97C07G130770.1	Glycosyltransferase	--	1.614	0.00393978	Up	54.5	0.582	0.695	0.528	0.975	0.951	0.988	1.209	1.206	1.167	1.234	1.148	1.317
Biological Process	GO:0097237	5	cellular response to toxic substance	1.94	0.0239895	Cla97C09G174190.1	Glycosyltransferase	--	1.542	7.83e-06	Up	51.5	0.698	0.683	0.677	1.08	1.055	1.038	1.125	1.132	1.117	1.089	1.13	1.136
Biological Process	GO:0097237	5	cellular response to toxic substance	1.94	0.0239895	Cla97C09G174200.1	Glycosyltransferase	--	2.569	0.00171947	Up	59.9	0.402	0.586	0.403	1.235	1.125	1.214	1.401	1.293	1.425	0.987	0.968	0.965
Biological Process	GO:0097237	5	cellular response to toxic substance	1.94	0.0239895	Cla97C10G187740.1	Disulfide isomerase family protein	--	1.33	0.0132683	Up	64.2	0.719	0.878	0.885	1.096	1.117	1.089	1.133	1.077	1.062	0.992	0.944	0.965
Biological Process	GO:0097237	5	cellular response to toxic substance	1.94	0.0239895	Cla97C11G224830.1	Catalase	--	1.332	8.02e-07	Up	114.9	0.734	0.728	0.735	0.982	0.967	0.978	1.205	1.178	1.21	1.154	1.12	1.122
Biological Process	GO:0044262	5	cellular carbohydrate metabolic process	1.61	0.0242653	Cla97C01G001950.1	Trehalase	--	1.408	0.00567115	Up	68.6	0.738	0.634	0.597	0.914	0.914	0.944	1.118	1.067	1.036	1.352	1.357	1.395
Biological Process	GO:0044262	5	cellular carbohydrate metabolic process	1.61	0.0242653	Cla97C01G006680.1	Phosphoglucomutase, putative	--	1.337	0.000188894	Up	63.2	0.771	0.724	0.769	1.023	0.996	1.007	1.031	1.039	1.027	1.186	1.199	1.171
Biological Process	GO:0044262	5	cellular carbohydrate metabolic process	1.61	0.0242653	Cla97C02G045770.1	Alpha-1,4 glucan phosphorylase	--	1.516	5.85e-06	Up	95.5	0.662	0.687	0.681	1.04	1.02	1.018	0.781	0.722	0.799	1.519	1.581	1.42
Biological Process	GO:0044262	5	cellular carbohydrate metabolic process	1.61	0.0242653	Cla97C03G054690.1	Malate synthase	--	1.377	0.00336996	Up	64.9	0.734	0.864	0.753	1.072	1.064	1.101	1.187	1.204	1.265	0.977	0.928	0.912
Biological Process	GO:0044262	5	cellular carbohydrate metabolic process	1.61	0.0242653	Cla97C03G066280.1	ATP-dependent 6-phosphofructokinase	--	1.349	7.46e-05	Up	54.1	0.739	0.731	0.765	1.025	0.985	1.005	1.104	1.096	1.149	1.147	1.189	1.085
Biological Process	GO:0044262	5	cellular carbohydrate metabolic process	1.61	0.0242653	Cla97C04G072460.1	4-alpha-glucanotransferase, putative	--	1.725	6.5e-06	Up	82.4	0.702	0.723	0.702	1.222	1.193	1.255	0.909	0.931	0.934	1.082	1.127	1.101
Biological Process	GO:0044262	5	cellular carbohydrate metabolic process	1.61	0.0242653	Cla97C05G088040.1	CoA ligase	--	2.464	1.99e-07	Up	62	0.51	0.515	0.495	1.243	1.254	1.249	1.161	1.149	1.191	1.052	1.047	1.055
Biological Process	GO:0044262	5	cellular carbohydrate metabolic process	1.61	0.0242653	Cla97C05G088280.1	Galactokinase	--	1.573	8.1e-06	Up	54.4	0.714	0.7	0.728	1.138	1.132	1.1	1.196	1.18	1.18	0.937	0.989	0.98
Biological Process	GO:0044262	5	cellular carbohydrate metabolic process	1.61	0.0242653	Cla97C06G110160.1	Fructokinase	--	1.347	2.69e-05	Up	35.6	0.764	0.754	0.778	1.039	1.01	1.044	1.065	1.092	1.085	1.132	1.175	1.114
Biological Process	GO:0097237	5	cellular response to toxic substance	1.94	0.0239895	Cla97C03G056320.1	Thioredoxin	--	1.535	0.000313408	Up	14	0.623	0.698	0.682	1.046	1.001	1.027	1.492	1.5	1.425	0.838	0.819	0.828
Biological Process	GO:0097237	5	cellular response to toxic substance	1.94	0.0239895	Cla97C02G039140.1	Dehydroascorbate reductase	--	1.446	8.92e-06	Up	25.5	0.748	0.768	0.778	1.095	1.117	1.106	1.221	1.172	1.158	0.891	0.886	0.923
Biological Process	GO:0097237	5	cellular response to toxic substance	1.94	0.0239895	Cla97C02G030990.1	Ascorbate peroxidase	--	1.349	0.000148824	Up	31.5	0.685	0.716	0.731	0.974	0.943	0.959	1.25	1.289	1.268	1.034	1.02	1.012
Biological Process	GO:0097237	5	cellular response to toxic substance	1.94	0.0239895	Cla97C01G002890.1	Glutathione peroxidase	--	1.503	0.000111077	Up	18.4	0.612	0.656	0.602	0.943	0.942	0.926	1.183	1.158	1.178	1.27	1.228	1.296
Biological Process	GO:0006952	4	defense response	1.45	0.02281	Cla97C10G201220.1	syntaxin-121	--	1.433	0.00180391	Up	34.3	0.689	0.658	0.719	1.068	0.962	0.931	0.948	0.982	0.977	1.306	1.401	1.34
Biological Process	GO:0006952	4	defense response	1.45	0.02281	Cla97C10G201390.1	Late embryogenesis abundant (LEA) hydroxyproline-rich glycoprotein family	--	1.306	0.000409187	Up	23.9	0.786	0.843	0.844	1.063	1.076	1.09	1.11	1.058	1.034	0.981	1.024	1.033
Biological Process	GO:0006952	4	defense response	1.45	0.02281	Cla97C11G216160.1	Beta-glucosidase	--	1.488	0.000189072	Up	56.9	0.698	0.631	0.673	0.984	1.004	0.99	1.097	1.139	1.078	1.262	1.196	1.243
Biological Process	GO:0006952	4	defense response	1.45	0.02281	Cla97C11G220850.1	Phosphoenolpyruvate carboxykinase 1	--	1.652	0.00523514	Up	74.6	0.626	0.458	0.509	0.893	0.861	0.878	1.024	1.057	1.045	1.491	1.596	1.471
Biological Process	GO:0006952	4	defense response	1.45	0.02281	Cla97C01G020510.1	MLO-like protein	--	1.417	0.000113109	Up	64.6		0.855	0.859		1.218	1.211		1.101	1.074		0.826	0.857
Biological Process	GO:0006101	8	citrate metabolic process	2.87	0.0235804	Cla97C01G020080.1	Aconitate hydratase	--	1.346	0.000186338	Up	98.2	0.785	0.787	0.836	1.077	1.099	1.066	1.126	1.176	1.148	1.017	0.981	0.959
Biological Process	GO:0006101	8	citrate metabolic process	2.87	0.0235804	Cla97C05G103110.1	Malate dehydrogenase	--	1.477	0.00106497	Up	48	0.579	0.61	0.524	0.842	0.862	0.826	1.296	1.263	1.242	1.304	1.303	1.334
Biological Process	GO:0044262	5	cellular carbohydrate metabolic process	1.61	0.0242653	Cla97C06G117180.1	Beta-amylase	--	1.315	0.0150873	Up	62.4	0.793	0.655	0.648	0.89	0.949	0.918	0.928	1.012	0.983	1.352	1.384	1.343
Biological Process	GO:0006101	8	citrate metabolic process	2.87	0.0235804	Cla97C07G134200.1	Succinate dehydrogenase [ubiquinone] flavoprotein subunit, mitochondrial	--	1.519	0.00027849	Up	69.7	0.624	0.68	0.7	1.012	1.026	1.006	1.095	1.136	1.08	1.178	1.12	1.181
Biological Process	GO:0006101	8	citrate metabolic process	2.87	0.0235804	Cla97C00G000150.1	Aconitate hydratase	--	1.437	1.04e-05	Up	107.9	0.758	0.744	0.731	1.057	1.086	1.066	1.164	1.167	1.16	0.994	1.044	1.035
Biological Process	GO:0034754	6	cellular hormone metabolic process	2.87	0.0235804	Cla97C01G010050.1	tropinone reductase-like 3	--	1.369	3.93e-05	Up	27.2	0.696	0.717	0.733	0.981	0.969	0.987	1.206	1.198	1.158	1.114	1.135	1.131
Biological Process	GO:0034754	6	cellular hormone metabolic process	2.87	0.0235804	Cla97C01G011330.1	Nitrilase	--	1.406	0.00297074	Up	37.7	0.645	0.759	0.75	1.027	1.006	0.995	1.124	1.094	1.094	1.234	1.186	1.187
Biological Process	GO:0034754	6	cellular hormone metabolic process	2.87	0.0235804	Cla97C04G070610.1	Glycosyltransferase	--	1.367	0.0148507	Up	53.5	1.004	0.996	1.054	1.585	1.235	1.354	0.892	0.945	0.838	0.549	0.824	0.69
Biological Process	GO:0034754	6	cellular hormone metabolic process	2.87	0.0235804	Cla97C05G103760.1	3-oxo-5-alpha-steroid 4-dehydrogenase 1-like	--	2.807	1.37e-05	Up	30	0.469	0.417	0.438	1.187	1.257	1.272	1.333	1.313	1.345	0.993	1.034	1.008
Biological Process	GO:0034754	6	cellular hormone metabolic process	2.87	0.0235804	Cla97C10G196500.1	E3 ubiquitin-protein ligase RGLG2	--	1.394	0.00245197	Up	49.7	0.728	0.651	0.641	0.927	0.899	0.989	1.064	1.261	1.218	1.225	1.11	1.152
Biological Process	GO:0097237	5	cellular response to toxic substance	1.94	0.0239895	Cla97C01G002880.1	Glutathione peroxidase	--	1.455	0.00375495	Up	20.3	0.653	0.681	0.798	1.057	1.009	1.036	1.225	1.212	1.115	1.051	1.03	1.037
Biological Process	GO:0006101	8	citrate metabolic process	2.87	0.0235804	Cla97C11G206870.1	succinate dehydrogenase assembly factor 2, mitochondrial	--	2.052	0.000416181	Up	22.7	0.501	0.435	0.527	0.975	0.958	1.069	1.341	1.415	1.271	1.184	1.192	1.133
Biological Process	GO:0006952	4	defense response	1.45	0.02281	Cla97C10G193950.1	Epoxide hydrolase 2	--	1.347	0.000139237	Up	39.7	0.829	0.82	0.861	1.154	1.13	1.097	1.181	1.166	1.131	0.805	0.853	0.87
Biological Process	GO:0044262	5	cellular carbohydrate metabolic process	1.61	0.0242653	Cla97C07G136280.1	inositol-3-phosphate synthase	--	1.604	3.02e-05	Up	56.3	0.68	0.694	0.702	1.066	1.14	1.124	1.219	1.199	1.206	1.035	0.924	0.981
Biological Process	GO:0044262	5	cellular carbohydrate metabolic process	1.61	0.0242653	Cla97C08G145130.1	mannan endo-1,4-beta-mannosidase 1-like	--	2.702	0.0146755	Up	48.1	0.752	0.319	0.411	1.23	1.387	1.388	1.172	1.188	1.145	0.85	0.86	0.777
Biological Process	GO:1901421	6	positive regulation of response to alcohol	2.5	0.0262664	Cla97C01G006610.1	protein C2-DOMAIN ABA-RELATED 7-like	--	1.587	0.000443555	Up	19.5	0.809	0.699	0.754	1.181	1.186	1.223	1.155	1.174	1.154	0.841	0.895	0.842
Biological Process	GO:1901421	6	positive regulation of response to alcohol	2.5	0.0262664	Cla97C01G020790.1	protein C2-DOMAIN ABA-RELATED 11-like	--	1.871	0.000297802	Up	18.8	0.481	0.534	0.564	0.943	0.981	1.031	1.281	1.334	1.265	1.177	1.152	1.192
Biological Process	GO:1901421	6	positive regulation of response to alcohol	2.5	0.0262664	Cla97C05G084200.1	3-ketoacyl-CoA thiolase 2, peroxisomal	--	1.63	0.000161226	Up	48.4	0.456	0.405	0.425	0.708	0.687	0.701	1.339	1.328	1.301	1.489	1.518	1.577
Biological Process	GO:1901421	6	positive regulation of response to alcohol	2.5	0.0262664	Cla97C06G117350.1	3-ketoacyl-CoA thiolase 2, peroxisomal-like	--	1.342	0.000239803	Up	48.6	0.771	0.744	0.802	1.021	1.055	1.034	1.148	1.179	1.193	0.967	1.002	0.998
Biological Process	GO:1901421	6	positive regulation of response to alcohol	2.5	0.0262664	Cla97C09G165010.1	Phospholipase D	--	1.637	0.000358699	Up	91.8	0.675	0.582	0.637	1.042	1.015	1.044	0.986	0.994	0.983	1.312	1.316	1.295
Biological Process	GO:1901421	6	positive regulation of response to alcohol	2.5	0.0262664	Cla97C10G196500.1	E3 ubiquitin-protein ligase RGLG2	--	1.394	0.00245197	Up	49.7	0.728	0.651	0.641	0.927	0.899	0.989	1.064	1.261	1.218	1.225	1.11	1.152
Biological Process	GO:0006972	5	hyperosmotic response	2.3	0.026806	Cla97C06G127800.1	HVA22-like protein	--	1.353	0.000763238	Up	13.7	0.914	0.953	0.9	1.182	1.298	1.264	1.104	1.08	1.177	0.799	0.669	0.659
Biological Process	GO:0006972	5	hyperosmotic response	2.3	0.026806	Cla97C07G130770.1	Glycosyltransferase	--	1.614	0.00393978	Up	54.5	0.582	0.695	0.528	0.975	0.951	0.988	1.209	1.206	1.167	1.234	1.148	1.317
Biological Process	GO:0006972	5	hyperosmotic response	2.3	0.026806	Cla97C07G137260.1	9-cis-epoxycarotenoid dioxygenase 1	--	1.49	0.0185287	Up	64	0.633	0.441	0.531	0.784	0.833	0.775	1.229	1.268	1.219	1.264	1.409	1.291
Biological Process	GO:0006972	5	hyperosmotic response	2.3	0.026806	Cla97C09G174190.1	Glycosyltransferase	--	1.542	7.83e-06	Up	51.5	0.698	0.683	0.677	1.08	1.055	1.038	1.125	1.132	1.117	1.089	1.13	1.136
Biological Process	GO:0006972	5	hyperosmotic response	2.3	0.026806	Cla97C09G174200.1	Glycosyltransferase	--	2.569	0.00171947	Up	59.9	0.402	0.586	0.403	1.235	1.125	1.214	1.401	1.293	1.425	0.987	0.968	0.965
Biological Process	GO:0006972	5	hyperosmotic response	2.3	0.026806	Cla97C09G175640.1	low-temperature-induced 65 kDa protein	--	1.702	0.00677729	Up	46	0.473	0.489	0.641	0.899	0.98	0.849	1.58	1.874	1.416	0.846	0.657	1.006
Biological Process	GO:0006972	5	hyperosmotic response	2.3	0.026806	Cla97C11G218960.1	Cysteine proteinase inhibitor	--	1.469	2.89e-05	Up	27.7	0.746	0.752	0.726	1.119	1.082	1.065	1.14	1.161	1.166	0.975	0.97	0.999
Biological Process	GO:0009150	10	purine ribonucleotide metabolic process	1.81	0.027412	Cla97C01G006270.1	Fructose-bisphosphate aldolase	--	1.351	0.000127159	Up	42.4	0.799	0.767	0.822	1.082	1.066	1.078	1.052	1.06	1.071	1.054	1.078	1.04
Biological Process	GO:0009150	10	purine ribonucleotide metabolic process	1.81	0.027412	Cla97C01G023420.1	nudix hydrolase 15, mitochondrial-like	--	1.343	0.0226323	Up	39	0.852	0.673	0.868	1.038	1.095	1.08	1.192	1.151	1.083	0.918	0.899	0.969
Biological Process	GO:0010431	10	seed maturation	3.34	0.0245067	Cla97C11G224290.1	LanC-like protein 2	--	1.318	0.0135617	Up	46.3	0.775	0.927	0.769	1.078	1.041	1.138	1.163	1.053	1.061	0.965	0.975	0.979
Biological Process	GO:0010431	10	seed maturation	3.34	0.0245067	Cla97C07G137260.1	9-cis-epoxycarotenoid dioxygenase 1	--	1.49	0.0185287	Up	64	0.633	0.441	0.531	0.784	0.833	0.775	1.229	1.268	1.219	1.264	1.409	1.291
Biological Process	GO:0010431	10	seed maturation	3.34	0.0245067	Cla97C03G064990.1	Sucrose synthase	--	1.719	0.00157204	Up	92.4	0.495	0.433	0.393	0.779	0.72	0.772	0.768	0.748	0.771	2.007	2.116	1.973
Biological Process	GO:0010431	10	seed maturation	3.34	0.0245067	Cla97C03G052090.1	Protein phosphatase 2C	--	1.418	0.00595619	Up	46.3	0.875	0.705	0.768	1.068	1.114	1.147	1.114	1.105	1.063	0.996	1.089	1.023
Biological Process	GO:0044262	5	cellular carbohydrate metabolic process	1.61	0.0242653	Cla97C08G147060.1	Fructose-1,6-bisphosphatase	--	1.537	1.18e-06	Up	37.1	0.628	0.643	0.628	0.981	0.966	0.972	1.269	1.236	1.187	1.095	1.15	1.139
Biological Process	GO:0044262	5	cellular carbohydrate metabolic process	1.61	0.0242653	Cla97C09G169430.1	isoamylase 2, chloroplastic	--	1.423	0.00106229	Up	98.1	0.773	0.731	0.844	1.115	1.111	1.116	0.799	0.834	0.847	1.279	1.284	1.274
Biological Process	GO:0044262	5	cellular carbohydrate metabolic process	1.61	0.0242653	Cla97C09G172830.1	Neutral/alkaline invertase	--	1.557	0.000103398	Up	63.1	0.691	0.671	0.737	1.076	1.087	1.105	1.131	1.12	1.098	1.098	1.064	1.065
Biological Process	GO:0044262	5	cellular carbohydrate metabolic process	1.61	0.0242653	Cla97C09G178660.1	Inositol-tetrakisphosphate 1-kinase	--	1.371	9.73e-06	Up	37.4	0.891	0.876	0.896	1.236	1.198	1.217	1.056	1.065	1.077	0.805	0.791	0.818
Biological Process	GO:0044262	5	cellular carbohydrate metabolic process	1.61	0.0242653	Cla97C09G182830.1	cellulose synthase-like protein E6	--	2.327	4.91e-06	Up	83.5	0.579	0.537	0.536	1.285	1.28	1.279	0.988	1.005	1.049	1.085	1.094	1.145
Biological Process	GO:0044262	5	cellular carbohydrate metabolic process	1.61	0.0242653	Cla97C10G191950.1	L-arabinokinase	--	1.382	0.000474112	Up	109.4	0.813	0.732	0.765	1.071	1.07	1.051	1.059	0.987	0.943	1.057	1.234	1.235
Biological Process	GO:0044262	5	cellular carbohydrate metabolic process	1.61	0.0242653	Cla97C11G220330.1	Isoamylase 3, chloroplastic-like protein	--	1.657	0.000650666	Up	86.9	0.495	0.588	0.541	0.919	0.905	0.867	1.083	1.075	1.084	1.495	1.413	1.492
Biological Process	GO:0044262	5	cellular carbohydrate metabolic process	1.61	0.0242653	Cla97C07G137670.1	gamma aminobutyrate transaminase 1, mitochondrial	--	1.305	0.0211092	Up	55.9	0.598	0.713	0.764	0.896	0.921	0.891	1.167	1.102	1.124	1.375	1.296	1.27
Biological Process	GO:0044262	5	cellular carbohydrate metabolic process	1.61	0.0242653	Cla97C10G186510.1	Type I inositol polyphosphate 5-phosphatase, putative	--	1.393	0.0305473	Up	73.5		0.893	0.954		1.349	1.223		1.22	1.236		0.538	0.587
Biological Process	GO:0009695	9	jasmonic acid biosynthetic process	3.34	0.0245067	Cla97C05G084200.1	3-ketoacyl-CoA thiolase 2, peroxisomal	--	1.63	0.000161226	Up	48.4	0.456	0.405	0.425	0.708	0.687	0.701	1.339	1.328	1.301	1.489	1.518	1.577
Biological Process	GO:0009695	9	jasmonic acid biosynthetic process	3.34	0.0245067	Cla97C06G117350.1	3-ketoacyl-CoA thiolase 2, peroxisomal-like	--	1.342	0.000239803	Up	48.6	0.771	0.744	0.802	1.021	1.055	1.034	1.148	1.179	1.193	0.967	1.002	0.998
Biological Process	GO:0009695	9	jasmonic acid biosynthetic process	3.34	0.0245067	Cla97C11G208800.1	Peroxisomal fatty acid beta-oxidation multifunctional protein	--	1.553	0.000129692	Up	79.1	0.682	0.622	0.641	1.019	0.98	1.022	0.865	0.909	0.865	1.423	1.429	1.472
Biological Process	GO:0033559	9	unsaturated fatty acid metabolic process	3.34	0.0245067	Cla97C01G022690.1	Epoxide hydrolase 2	--	2.126	4.89e-05	Up	35.2	0.439	0.494	0.488	1.038	0.987	0.996	1.283	1.284	1.353	1.141	1.217	1.203
Biological Process	GO:0033559	9	unsaturated fatty acid metabolic process	3.34	0.0245067	Cla97C03G067570.1	Epoxide hydrolase 2	--	1.742	0.00211628	Up	35.7	0.441	0.451	0.565	0.851	0.853	0.834	1.138	1.135	1.127	1.586	1.545	1.473
Biological Process	GO:0033559	9	unsaturated fatty acid metabolic process	3.34	0.0245067	Cla97C10G193950.1	Epoxide hydrolase 2	--	1.347	0.000139237	Up	39.7	0.829	0.82	0.861	1.154	1.13	1.097	1.181	1.166	1.131	0.805	0.853	0.87
Biological Process	GO:0033559	9	unsaturated fatty acid metabolic process	3.34	0.0245067	Cla97C10G193960.1	Epoxide hydrolase 2	--	2.218	0.00819229	Up	35.9	0.59	0.329	0.436	0.977	1.026	1.003	1.317	1.313	1.321	1.237	1.263	1.226
Biological Process	GO:0009695	9	jasmonic acid biosynthetic process	3.34	0.0245067	Cla97C03G053800.1	4-coumarate--CoA ligase-like 7	--	1.34	1.35e-05	Up	59.4	0.791	0.79	0.785	1.063	1.034	1.073	1.186	1.131	1.093	0.939	0.98	1.009
Biological Process	GO:0071704	3	organic substance metabolic process	1.09	0.0412327	Cla97C08G154430.1	Phosphoribosylaminoimidazole-succinocarboxamide synthase	--	1.644	7.44e-06	Up	45.5	0.609	0.642	0.632	1.042	1.031	1.022	1.136	1.156	1.148	1.115	1.116	1.135
Biological Process	GO:0071704	3	organic substance metabolic process	1.09	0.0412327	Cla97C08G157440.1	enoyl-CoA hydratase 2, peroxisomal	--	1.649	0.00250063	Up	34	0.554	0.715	0.644	1.033	1.05	1.071	1.22	1.207	1.19	1.181	1.048	1.104
Biological Process	GO:0071704	3	organic substance metabolic process	1.09	0.0412327	Cla97C08G158190.1	Cysteine protease family protein	--	1.361	3.81e-05	Up	47.2	0.739	0.771	0.759	1.036	1.01	1.041	1.215	1.175	1.178	1.054	1.009	0.981
Biological Process	GO:0051452	12	intracellular pH reduction	4.59	0.0611469	Cla97C10G197770.1	V-type proton ATPase subunit	--	1.415	0.00386786	Up	40.6	0.717	0.652	0.793	1.036	1.032	0.991	1.137	1.148	1.063	1.157	1.158	1.164
Biological Process	GO:0051452	12	intracellular pH reduction	4.59	0.0611469	Cla97C10G199250.1	V-type proton ATPase subunit H	--	1.323	4.51e-05	Up	51.6	0.765	0.784	0.778	1.041	1	1.037	1.017	1.024	0.98	1.153	1.094	1.15
Biological Process	GO:0015706	8	nitrate transport	4.59	0.0611469	Cla97C06G126030.1	protein NRT1/ PTR FAMILY 2.11-like	--	2.738	8.16e-06	Up	65	0.506	0.529	0.484	1.346	1.363	1.45	1.219	1.26	1.333	0.826	0.827	0.807
Biological Process	GO:0015706	8	nitrate transport	4.59	0.0611469	Cla97C10G186490.1	protein NRT1/ PTR FAMILY 7.3-like	--	1.726	0.00440856	Up	66.4	0.683	0.715	0.905	1.428	1.273	1.273	1.079	1.191	1.079	0.75	0.821	0.743
Biological Process	GO:0033108	8	mitochondrial respiratory chain complex assembly	4.59	0.0611469	Cla97C01G013290.1	AAA-ATPase 1	--	1.866	0.00207083	Up	61.2	0.569	0.486	0.659	1.088	1.07	1.041	0.998	0.958	0.984	1.326	1.387	1.246
Biological Process	GO:0033108	8	mitochondrial respiratory chain complex assembly	4.59	0.0611469	Cla97C11G206870.1	succinate dehydrogenase assembly factor 2, mitochondrial	--	2.052	0.000416181	Up	22.7	0.501	0.435	0.527	0.975	0.958	1.069	1.341	1.415	1.271	1.184	1.192	1.133
Biological Process	GO:0009310	6	amine catabolic process	4.59	0.0611469	Cla97C07G137560.1	Lysine-specific histone demethylase 1	--	1.753	0.00370974	Up	54.4	0.627	0.799	0.775	1.405	1.285	1.169	1.108	1.044	1.027	0.922	0.824	0.876
Biological Process	GO:0009310	6	amine catabolic process	4.59	0.0611469	Cla97C09G166190.1	polyamine oxidase 1	--	2.389	0.000797845	Up	55.3	0.436	0.581	0.539	1.249	1.325	1.144	1.045	1.035	1.042	1.113	1.117	1.203
Biological Process	GO:0034975	4	protein folding in endoplasmic reticulum	4.59	0.0611469	Cla97C01G024750.1	endoplasmic reticulum oxidoreductin-1-like	--	2.945	1.6e-05	Up	52.3	0.464	0.426	0.445	1.381	1.329	1.222	0.909	1.051	0.973	1.247	1.194	1.36
Biological Process	GO:0034975	4	protein folding in endoplasmic reticulum	4.59	0.0611469	Cla97C06G125620.1	DNAJ heat shock N-terminal domain-containing protein, putative	--	1.345	0.0137892	Up	79.5	0.601	0.663	0.757	0.883	0.953	0.882	0.901	0.776	0.85	1.603	1.59	1.562
Biological Process	GO:0045851	10	pH reduction	4.59	0.0611469	Cla97C10G197770.1	V-type proton ATPase subunit	--	1.415	0.00386786	Up	40.6	0.717	0.652	0.793	1.036	1.032	0.991	1.137	1.148	1.063	1.157	1.158	1.164
Biological Process	GO:0045851	10	pH reduction	4.59	0.0611469	Cla97C10G199250.1	V-type proton ATPase subunit H	--	1.323	4.51e-05	Up	51.6	0.765	0.784	0.778	1.041	1	1.037	1.017	1.024	0.98	1.153	1.094	1.15
Biological Process	GO:0034059	6	response to anoxia	4.59	0.0611469	Cla97C03G064990.1	Sucrose synthase	--	1.719	0.00157204	Up	92.4	0.495	0.433	0.393	0.779	0.72	0.772	0.768	0.748	0.771	2.007	2.116	1.973
Biological Process	GO:0034059	6	response to anoxia	4.59	0.0611469	Cla97C06G126280.1	Betaine aldehyde dehydrogenase	--	1.85	0.000117775	Up	54.5	0.519	0.59	0.526	1.023	1.004	0.998	1.184	1.156	1.168	1.257	1.244	1.262
Biological Process	GO:0097306	6	cellular response to alcohol	1.84	0.0613627	Cla97C01G003780.1	Amine oxidase	--	2.304	0.0015344	Up	81	0.409	0.369	0.529	1.051	0.967	0.993	1.125	1.185	1.09	1.303	1.471	1.371
Biological Process	GO:0006145	9	purine nucleobase catabolic process	4.59	0.0611469	Cla97C03G063500.1	Xanthine dehydrogenase, putative	--	1.767	0.00127278	Up	150.6	0.539	0.599	0.682	1.056	1.115	1.045	0.818	0.788	0.807	1.493	1.424	1.429
Biological Process	GO:0097306	6	cellular response to alcohol	1.84	0.0613627	Cla97C05G081110.1	abscisic acid receptor PYL9	--	1.404	0.0120516	Up	20.8	0.669	0.801	0.859	1.116	1.119	1.034	1.274	1.195	1.19	0.945	0.929	0.899
Biological Process	GO:0006145	9	purine nucleobase catabolic process	4.59	0.0611469	Cla97C03G057260.1	allantoinase	--	1.323	0.00334693	Up	55	0.854	0.834	0.755	1.05	1.131	1.052	1.219	1.135	1.143	0.867	0.913	0.911
Biological Process	GO:0000255	6	allantoin metabolic process	4.59	0.0611469	Cla97C03G057260.1	allantoinase	--	1.323	0.00334693	Up	55	0.854	0.834	0.755	1.05	1.131	1.052	1.219	1.135	1.143	0.867	0.913	0.911
Biological Process	GO:0071214	5	cellular response to abiotic stimulus	1.87	0.0589271	Cla97C09G175610.1	RNA binding protein	--	1.381	0.000722857	Up	39	0.968	0.982	0.999	1.361	1.433	1.278	0.992	0.987	1.036	0.629	0.601	0.631
Biological Process	GO:0071214	5	cellular response to abiotic stimulus	1.87	0.0589271	Cla97C10G184630.1	Serine/threonine-protein phosphatase	--	1.393	0.00279646	Up	51	0.875	0.755	0.83	1.162	1.083	1.181	1.161	1.073	1.113	0.801	0.98	0.876
Biological Process	GO:0071214	5	cellular response to abiotic stimulus	1.87	0.0589271	Cla97C11G223690.1	Calcium-binding EF-hand	--	1.557	4.16e-05	Up	63.8	0.715	0.699	0.735	1.083	1.151	1.113	1.21	1.203	1.135	0.984	0.985	0.982
Biological Process	GO:0032107	7	regulation of response to nutrient levels	4.59	0.0611469	Cla97C01G006330.1	BRO1 domain	--	1.543	1.94e-05	Up	99.1	0.704	0.678	0.712	1.061	1.1	1.069	1.087	1.043	1.071	1.104	1.12	1.111
Biological Process	GO:0032107	7	regulation of response to nutrient levels	4.59	0.0611469	Cla97C05G082400.1	ADP-glucose phosphorylase	--	1.452	0.000290967	Up	38.4	0.793	0.723	0.754	1.102	1.065	1.128	1.154	1.08	1.165	0.942	1.008	0.935
Biological Process	GO:0007035	13	vacuolar acidification	4.59	0.0611469	Cla97C10G197770.1	V-type proton ATPase subunit	--	1.415	0.00386786	Up	40.6	0.717	0.652	0.793	1.036	1.032	0.991	1.137	1.148	1.063	1.157	1.158	1.164
Biological Process	GO:0007035	13	vacuolar acidification	4.59	0.0611469	Cla97C10G199250.1	V-type proton ATPase subunit H	--	1.323	4.51e-05	Up	51.6	0.765	0.784	0.778	1.041	1	1.037	1.017	1.024	0.98	1.153	1.094	1.15
Biological Process	GO:0032104	6	regulation of response to extracellular stimulus	4.59	0.0611469	Cla97C01G006330.1	BRO1 domain	--	1.543	1.94e-05	Up	99.1	0.704	0.678	0.712	1.061	1.1	1.069	1.087	1.043	1.071	1.104	1.12	1.111
Biological Process	GO:0032104	6	regulation of response to extracellular stimulus	4.59	0.0611469	Cla97C05G082400.1	ADP-glucose phosphorylase	--	1.452	0.000290967	Up	38.4	0.793	0.723	0.754	1.102	1.065	1.128	1.154	1.08	1.165	0.942	1.008	0.935
Biological Process	GO:0071732	8	cellular response to nitric oxide	4.59	0.0611469	Cla97C03G065190.1	Methylthioribose-1-phosphate isomerase	--	1.721	4.02e-05	Up	40.2	0.673	0.686	0.727	1.174	1.233	1.183	1.155	1.151	1.136	0.913	0.871	0.94
Biological Process	GO:0071732	8	cellular response to nitric oxide	4.59	0.0611469	Cla97C11G216160.1	Beta-glucosidase	--	1.488	0.000189072	Up	56.9	0.698	0.631	0.673	0.984	1.004	0.99	1.097	1.139	1.078	1.262	1.196	1.243
Biological Process	GO:0042402	8	cellular biogenic amine catabolic process	4.59	0.0611469	Cla97C07G137560.1	Lysine-specific histone demethylase 1	--	1.753	0.00370974	Up	54.4	0.627	0.799	0.775	1.405	1.285	1.169	1.108	1.044	1.027	0.922	0.824	0.876
Biological Process	GO:0042402	8	cellular biogenic amine catabolic process	4.59	0.0611469	Cla97C09G166190.1	polyamine oxidase 1	--	2.389	0.000797845	Up	55.3	0.436	0.581	0.539	1.249	1.325	1.144	1.045	1.035	1.042	1.113	1.117	1.203
Biological Process	GO:0009061	7	anaerobic respiration	4.59	0.0611469	Cla97C07G134200.1	Succinate dehydrogenase [ubiquinone] flavoprotein subunit, mitochondrial	--	1.519	0.00027849	Up	69.7	0.624	0.68	0.7	1.012	1.026	1.006	1.095	1.136	1.08	1.178	1.12	1.181
Biological Process	GO:0009061	7	anaerobic respiration	4.59	0.0611469	Cla97C10G197780.1	plant cysteine oxidase 2 isoform X1	--	1.319	0.00562501	Up	31.7	0.75	0.875	0.777	1.012	1.069	1.088	1.147	1.155	1.157	1.031	0.901	0.978
Biological Process	GO:0000255	6	allantoin metabolic process	4.59	0.0611469	Cla97C05G083180.1	Uric acid degradation bifunctional protein TTL	--	1.323	0.000126631	Up	37.1	0.768	0.781	0.817	1.035	1.053	1.042	1.177	1.157	1.125	0.996	0.914	0.951
Biological Process	GO:0097306	6	cellular response to alcohol	1.84	0.0613627	Cla97C05G096490.1	Calcium-dependent protein kinase, putative	--	1.656	0.000619822	Up	58.4	0.639	0.742	0.649	1.163	1.081	1.118	0.919	0.945	0.877	1.317	1.236	1.39
Biological Process	GO:0097306	6	cellular response to alcohol	1.84	0.0613627	Cla97C07G130770.1	Glycosyltransferase	--	1.614	0.00393978	Up	54.5	0.582	0.695	0.528	0.975	0.951	0.988	1.209	1.206	1.167	1.234	1.148	1.317
Biological Process	GO:0097306	6	cellular response to alcohol	1.84	0.0613627	Cla97C09G165010.1	Phospholipase D	--	1.637	0.000358699	Up	91.8	0.675	0.582	0.637	1.042	1.015	1.044	0.986	0.994	0.983	1.312	1.316	1.295
Biological Process	GO:0071215	7	cellular response to abscisic acid stimulus	1.84	0.0613627	Cla97C09G172410.1	Abscisic acid receptor	--	1.883	0.00269518	Up	20.3	0.62	0.658		1.186	1.22		1.175	1.217		1.02	1.001
Biological Process	GO:0071215	7	cellular response to abscisic acid stimulus	1.84	0.0613627	Cla97C09G174190.1	Glycosyltransferase	--	1.542	7.83e-06	Up	51.5	0.698	0.683	0.677	1.08	1.055	1.038	1.125	1.132	1.117	1.089	1.13	1.136
Biological Process	GO:0071215	7	cellular response to abscisic acid stimulus	1.84	0.0613627	Cla97C09G174200.1	Glycosyltransferase	--	2.569	0.00171947	Up	59.9	0.402	0.586	0.403	1.235	1.125	1.214	1.401	1.293	1.425	0.987	0.968	0.965
Biological Process	GO:0071215	7	cellular response to abscisic acid stimulus	1.84	0.0613627	Cla97C09G175640.1	low-temperature-induced 65 kDa protein	--	1.702	0.00677729	Up	46	0.473	0.489	0.641	0.899	0.98	0.849	1.58	1.874	1.416	0.846	0.657	1.006
Biological Process	GO:0071215	7	cellular response to abscisic acid stimulus	1.84	0.0613627	Cla97C10G199510.1	Remorin	--	1.374	0.0136519	Up	30.4	0.787	0.757	0.969	1.162	1.159	1.133	1.164	1.138	1.119	0.894	0.88	0.895
Biological Process	GO:0019941	9	modification-dependent protein catabolic process	1.56	0.0630625	Cla97C01G000040.1	NPL4-like protein 1	--	1.427	6.77e-05	Up	46.2	0.776	0.737	0.756	1.056	1.073	1.109	1.003	1.036	1.042	1.153	1.112	1.086
Biological Process	GO:0019941	9	modification-dependent protein catabolic process	1.56	0.0630625	Cla97C02G028500.1	Ubiquitin fusion degradation 1	--	1.46	0.000231261	Up	64.2	0.776	0.735	0.76	1.162	1.072	1.081	1.018	0.989	1.013	1.084	1.139	1.183
Biological Process	GO:0019941	9	modification-dependent protein catabolic process	1.56	0.0630625	Cla97C02G033150.1	Cysteine protease	--	1.322	0.00154317	Up	53	0.97	0.969	0.888	1.297	1.206	1.233	1.099	1.121	1.092	0.634	0.725	0.711
Biological Process	GO:0019941	9	modification-dependent protein catabolic process	1.56	0.0630625	Cla97C02G039330.1	macrophage erythroblast attacher	--	1.339	0.00156377	Up	47	0.859	0.785	0.86	1.13	1.068	1.155	0.943	0.998	0.875	1.068	1.15	1.152
Biological Process	GO:0019941	9	modification-dependent protein catabolic process	1.56	0.0630625	Cla97C02G039830.1	E3 ubiquitin ligase BIG BROTHER-related	--	1.658	0.00622671	Up	35.1	0.629	0.518	0.725	1.04	1.044	1.019	1.363	1.214	1.319	0.954	1.052	0.963
Biological Process	GO:0019941	9	modification-dependent protein catabolic process	1.56	0.0630625	Cla97C05G102870.1	SKP1-like protein 12	--	1.304	0.0152028	Up	18.5	0.58	0.505	0.532	0.773	0.651	0.685	0.929	0.844	0.899	1.718	2	1.883
Biological Process	GO:0019941	9	modification-dependent protein catabolic process	1.56	0.0630625	Cla97C06G125620.1	DNAJ heat shock N-terminal domain-containing protein, putative	--	1.345	0.0137892	Up	79.5	0.601	0.663	0.757	0.883	0.953	0.882	0.901	0.776	0.85	1.603	1.59	1.562
Biological Process	GO:0019941	9	modification-dependent protein catabolic process	1.56	0.0630625	Cla97C07G132430.1	coronatine-insensitive protein 1	--	1.47	0.000241111	Up	66.8	0.665	0.63	0.601	0.912	0.93	0.946	0.953	0.923	0.881	1.476	1.431	1.635
Biological Process	GO:0019941	9	modification-dependent protein catabolic process	1.56	0.0630625	Cla97C10G185830.1	26S proteasome non-ATPase regulatory subunit 13 homolog A	--	1.337	0.000423441	Up	44.5	0.781	0.729	0.759	0.983	1.046	1.005	1.035	1.011	0.995	1.223	1.242	1.215
Biological Process	GO:0019941	9	modification-dependent protein catabolic process	1.56	0.0630625	Cla97C10G192310.1	E3 ubiquitin protein ligase	--	1.334	0.0047532	Up	62.4	0.839	0.83	0.961	1.124	1.189	1.195	1.109	1.077	1.004	0.929	0.905	0.84
Biological Process	GO:0071215	7	cellular response to abscisic acid stimulus	1.84	0.0613627	Cla97C09G165010.1	Phospholipase D	--	1.637	0.000358699	Up	91.8	0.675	0.582	0.637	1.042	1.015	1.044	0.986	0.994	0.983	1.312	1.316	1.295
Biological Process	GO:0071215	7	cellular response to abscisic acid stimulus	1.84	0.0613627	Cla97C07G130770.1	Glycosyltransferase	--	1.614	0.00393978	Up	54.5	0.582	0.695	0.528	0.975	0.951	0.988	1.209	1.206	1.167	1.234	1.148	1.317
Biological Process	GO:0071215	7	cellular response to abscisic acid stimulus	1.84	0.0613627	Cla97C05G096490.1	Calcium-dependent protein kinase, putative	--	1.656	0.000619822	Up	58.4	0.639	0.742	0.649	1.163	1.081	1.118	0.919	0.945	0.877	1.317	1.236	1.39
Biological Process	GO:0071215	7	cellular response to abscisic acid stimulus	1.84	0.0613627	Cla97C05G081110.1	abscisic acid receptor PYL9	--	1.404	0.0120516	Up	20.8	0.669	0.801	0.859	1.116	1.119	1.034	1.274	1.195	1.19	0.945	0.929	0.899
Biological Process	GO:0097306	6	cellular response to alcohol	1.84	0.0613627	Cla97C09G172410.1	Abscisic acid receptor	--	1.883	0.00269518	Up	20.3	0.62	0.658		1.186	1.22		1.175	1.217		1.02	1.001
Biological Process	GO:0097306	6	cellular response to alcohol	1.84	0.0613627	Cla97C09G174190.1	Glycosyltransferase	--	1.542	7.83e-06	Up	51.5	0.698	0.683	0.677	1.08	1.055	1.038	1.125	1.132	1.117	1.089	1.13	1.136
Biological Process	GO:0097306	6	cellular response to alcohol	1.84	0.0613627	Cla97C09G174200.1	Glycosyltransferase	--	2.569	0.00171947	Up	59.9	0.402	0.586	0.403	1.235	1.125	1.214	1.401	1.293	1.425	0.987	0.968	0.965
Biological Process	GO:0097306	6	cellular response to alcohol	1.84	0.0613627	Cla97C09G175640.1	low-temperature-induced 65 kDa protein	--	1.702	0.00677729	Up	46	0.473	0.489	0.641	0.899	0.98	0.849	1.58	1.874	1.416	0.846	0.657	1.006
Biological Process	GO:0097306	6	cellular response to alcohol	1.84	0.0613627	Cla97C10G199510.1	Remorin	--	1.374	0.0136519	Up	30.4	0.787	0.757	0.969	1.162	1.159	1.133	1.164	1.138	1.119	0.894	0.88	0.895
Biological Process	GO:0009967	7	positive regulation of signal transduction	1.84	0.0613627	Cla97C01G006610.1	protein C2-DOMAIN ABA-RELATED 7-like	--	1.587	0.000443555	Up	19.5	0.809	0.699	0.754	1.181	1.186	1.223	1.155	1.174	1.154	0.841	0.895	0.842
Biological Process	GO:0009967	7	positive regulation of signal transduction	1.84	0.0613627	Cla97C01G020790.1	protein C2-DOMAIN ABA-RELATED 11-like	--	1.871	0.000297802	Up	18.8	0.481	0.534	0.564	0.943	0.981	1.031	1.281	1.334	1.265	1.177	1.152	1.192
Biological Process	GO:0071214	5	cellular response to abiotic stimulus	1.87	0.0589271	Cla97C09G174200.1	Glycosyltransferase	--	2.569	0.00171947	Up	59.9	0.402	0.586	0.403	1.235	1.125	1.214	1.401	1.293	1.425	0.987	0.968	0.965
Biological Process	GO:0009967	7	positive regulation of signal transduction	1.84	0.0613627	Cla97C01G021430.1	B-cell receptor-associated 31-like	--	1.42	6.28e-05	Up	25.2	0.825	0.837	0.784	1.157	1.152	1.164	0.944	0.918	0.899	1.074	1.125	1.184
Biological Process	GO:0009967	7	positive regulation of signal transduction	1.84	0.0613627	Cla97C03G052090.1	Protein phosphatase 2C	--	1.418	0.00595619	Up	46.3	0.875	0.705	0.768	1.068	1.114	1.147	1.114	1.105	1.063	0.996	1.089	1.023
Biological Process	GO:0009967	7	positive regulation of signal transduction	1.84	0.0613627	Cla97C03G065600.1	Protein kinase	--	1.403	0.000149727	Up	39.7	0.798	0.817	0.819	1.179	1.091	1.146	1.057	1.102	1.094	0.967	0.963	0.988
Biological Process	GO:0009967	7	positive regulation of signal transduction	1.84	0.0613627	Cla97C05G084200.1	3-ketoacyl-CoA thiolase 2, peroxisomal	--	1.63	0.000161226	Up	48.4	0.456	0.405	0.425	0.708	0.687	0.701	1.339	1.328	1.301	1.489	1.518	1.577
Biological Process	GO:0009967	7	positive regulation of signal transduction	1.84	0.0613627	Cla97C06G117350.1	3-ketoacyl-CoA thiolase 2, peroxisomal-like	--	1.342	0.000239803	Up	48.6	0.771	0.744	0.802	1.021	1.055	1.034	1.148	1.179	1.193	0.967	1.002	0.998
Biological Process	GO:0009967	7	positive regulation of signal transduction	1.84	0.0613627	Cla97C09G165010.1	Phospholipase D	--	1.637	0.000358699	Up	91.8	0.675	0.582	0.637	1.042	1.015	1.044	0.986	0.994	0.983	1.312	1.316	1.295
Biological Process	GO:0009967	7	positive regulation of signal transduction	1.84	0.0613627	Cla97C10G196500.1	E3 ubiquitin-protein ligase RGLG2	--	1.394	0.00245197	Up	49.7	0.728	0.651	0.641	0.927	0.899	0.989	1.064	1.261	1.218	1.225	1.11	1.152
Biological Process	GO:0071215	7	cellular response to abscisic acid stimulus	1.84	0.0613627	Cla97C01G003780.1	Amine oxidase	--	2.304	0.0015344	Up	81	0.409	0.369	0.529	1.051	0.967	0.993	1.125	1.185	1.09	1.303	1.471	1.371
Biological Process	GO:0009967	7	positive regulation of signal transduction	1.84	0.0613627	Cla97C02G039140.1	Dehydroascorbate reductase	--	1.446	8.92e-06	Up	25.5	0.748	0.768	0.778	1.095	1.117	1.106	1.221	1.172	1.158	0.891	0.886	0.923
Biological Process	GO:0071214	5	cellular response to abiotic stimulus	1.87	0.0589271	Cla97C09G174190.1	Glycosyltransferase	--	1.542	7.83e-06	Up	51.5	0.698	0.683	0.677	1.08	1.055	1.038	1.125	1.132	1.117	1.089	1.13	1.136
Biological Process	GO:0071214	5	cellular response to abiotic stimulus	1.87	0.0589271	Cla97C09G172510.1	Transcription factor, putative	--	1.338	0.000804174	Up	38.9	0.925	0.922	0.912	1.309	1.184	1.199	1.121	1.11	1.115	0.62	0.703	0.735
Biological Process	GO:0071214	5	cellular response to abiotic stimulus	1.87	0.0589271	Cla97C07G137320.1	Glutathione S-transferase	--	2.268	0.00334608	Up	25.1	0.283	0.431	0.413	0.845	0.85	0.861	1.095	1.055	1.088	1.806	1.686	1.62
Biological Process	GO:0050790	4	regulation of catalytic activity	1.46	0.055835	Cla97C06G125620.1	DNAJ heat shock N-terminal domain-containing protein, putative	--	1.345	0.0137892	Up	79.5	0.601	0.663	0.757	0.883	0.953	0.882	0.901	0.776	0.85	1.603	1.59	1.562
Biological Process	GO:0050790	4	regulation of catalytic activity	1.46	0.055835	Cla97C07G141120.1	Pectinesterase	--	1.689	0.0146747	Up	62.2	0.611	0.695		1.1	1.106		1.245	1.254		0.992	0.887
Biological Process	GO:0050790	4	regulation of catalytic activity	1.46	0.055835	Cla97C07G143910.1	Small G family protein/RhoGAP family protein	--	1.465	0.000438946	Up	42.1	0.768	0.807	0.814	1.188	1.097	1.214	1.134	1.104	1.142	0.91	0.891	0.829
Biological Process	GO:0050790	4	regulation of catalytic activity	1.46	0.055835	Cla97C08G145400.1	Protein phosphatase methylesterase 1	--	1.359	0.000160754	Up	38.1	0.773	0.788	0.733	1.028	1.044	1.045	1.116	1.104	1.139	1.082	1.019	1.055
Biological Process	GO:0050790	4	regulation of catalytic activity	1.46	0.055835	Cla97C08G159160.1	serpin-ZX	--	1.312	4.83e-05	Up	42.6	0.781	0.761	0.794	1.035	1.021	1.008	1.091	1.113	1.101	1.071	1.1	1.09
Biological Process	GO:0050790	4	regulation of catalytic activity	1.46	0.055835	Cla97C09G165010.1	Phospholipase D	--	1.637	0.000358699	Up	91.8	0.675	0.582	0.637	1.042	1.015	1.044	0.986	0.994	0.983	1.312	1.316	1.295
Biological Process	GO:0050790	4	regulation of catalytic activity	1.46	0.055835	Cla97C09G171500.1	Pectinesterase	--	1.942	0.0010922	Up	62.5	0.552	0.683	0.529	1.159	1.121	1.146	1.282	1.203	1.271	0.957	0.948	0.944
Biological Process	GO:0050790	4	regulation of catalytic activity	1.46	0.055835	Cla97C09G172410.1	Abscisic acid receptor	--	1.883	0.00269518	Up	20.3	0.62	0.658		1.186	1.22		1.175	1.217		1.02	1.001
Biological Process	GO:0050790	4	regulation of catalytic activity	1.46	0.055835	Cla97C10G184810.1	Transducin family protein / WD-40 repeat family protein	--	1.318	0.00660678	Up	117	0.623	0.7	0.745	0.922	0.916	0.887	1.05	1.008	1.003	1.417	1.423	1.405
Biological Process	GO:0050790	4	regulation of catalytic activity	1.46	0.055835	Cla97C10G196430.1	dual specificity protein phosphatase 12-like	--	1.323	0.000924671	Up	40.7	0.827	0.82	0.763	1.033	1.054	1.102	1.033	1.031	1.02	1.079	1.01	1.051
Biological Process	GO:0050790	4	regulation of catalytic activity	1.46	0.055835	Cla97C10G199080.1	Glutamate synthase, putative	--	1.329	0.00012215	Up	157.5	0.812	0.838	0.785	1.087	1.076	1.073	0.855	0.846	0.838	1.286	1.256	1.345
Biological Process	GO:0050790	4	regulation of catalytic activity	1.46	0.055835	Cla97C10G203890.1	glutathione S-transferase L3-like	--	2.75	6.25e-06	Up	147	0.48	0.44	0.434	1.253	1.223	1.247	1.07	1.075	1.058	1.221	1.261	1.203
Biological Process	GO:0050790	4	regulation of catalytic activity	1.46	0.055835	Cla97C11G218770.1	zinc ion binding	--	1.465	0.000417872	Up	43.9	0.793	0.814	0.785	1.103	1.163	1.239	1.108	1.121	1.109	0.928	0.985	0.91
Biological Process	GO:0050790	4	regulation of catalytic activity	1.46	0.055835	Cla97C11G218960.1	Cysteine proteinase inhibitor	--	1.469	2.89e-05	Up	27.7	0.746	0.752	0.726	1.119	1.082	1.065	1.14	1.161	1.166	0.975	0.97	0.999
Biological Process	GO:0009627	9	systemic acquired resistance	2.62	0.0572257	Cla97C01G015610.1	Methyl esterase 6, putative	--	1.448	4.85e-05	Up	29.4	0.547	0.535	0.541	0.788	0.806	0.756	1.112	1.109	1.114	1.591	1.461	1.644
Biological Process	GO:0050790	4	regulation of catalytic activity	1.46	0.055835	Cla97C05G081110.1	abscisic acid receptor PYL9	--	1.404	0.0120516	Up	20.8	0.669	0.801	0.859	1.116	1.119	1.034	1.274	1.195	1.19	0.945	0.929	0.899
Biological Process	GO:0050790	4	regulation of catalytic activity	1.46	0.055835	Cla97C04G073080.1	Saposin B domain protein	--	1.426	0.000890323	Up	25.7	0.78	0.87	0.798	1.149	1.127	1.214	1.311	1.219	1.185	0.71	0.759	0.678
Biological Process	GO:0050790	4	regulation of catalytic activity	1.46	0.055835	Cla97C03G065600.1	Protein kinase	--	1.403	0.000149727	Up	39.7	0.798	0.817	0.819	1.179	1.091	1.146	1.057	1.102	1.094	0.967	0.963	0.988
Biological Process	GO:0050790	4	regulation of catalytic activity	1.46	0.055835	Cla97C02G035580.1	nitrile-specifier protein 5	--	1.344	0.00044397	Up	35.3	0.863	0.831	0.912	1.183	1.165	1.155	1.084	1.098	1.071	0.866	0.856	0.863
Biological Process	GO:0019362	9	pyridine nucleotide metabolic process	1.99	0.0554458	Cla97C05G103110.1	Malate dehydrogenase	--	1.477	0.00106497	Up	48	0.579	0.61	0.524	0.842	0.862	0.826	1.296	1.263	1.242	1.304	1.303	1.334
Biological Process	GO:0019362	9	pyridine nucleotide metabolic process	1.99	0.0554458	Cla97C09G183030.1	Fructose-bisphosphate aldolase	--	1.371	4.53e-05	Up	43.4	0.753	0.724	0.757	1.029	1.031	1.003	1.171	1.191	1.158	1.008	0.95	0.935
Biological Process	GO:0019362	9	pyridine nucleotide metabolic process	1.99	0.0554458	Cla97C11G218660.1	Pyruvate kinase	--	1.611	0.000412394	Up	55.2	0.695	0.601	0.66	1.031	1.046	1.074	1.111	1.114	1.093	1.162	1.201	1.159
Biological Process	GO:0072527	5	pyrimidine-containing compound metabolic process	1.99	0.0554458	Cla97C02G048860.1	dihydropyrimidinase	--	2.269	1.69e-05	Up	75.8	0.452	0.454	0.501	1.068	1.058	1.067	0.935	0.975	0.949	1.447	1.41	1.468
Biological Process	GO:0072527	5	pyrimidine-containing compound metabolic process	1.99	0.0554458	Cla97C04G077290.1	Dihydropyrimidine dehydrogenase	--	1.491	2.78e-05	Up	46.4	0.671	0.7	0.674	1.005	1.002	1.043	1.155	1.113	1.167	1.163	1.114	1.11
Biological Process	GO:0072527	5	pyrimidine-containing compound metabolic process	1.99	0.0554458	Cla97C05G093840.1	Uridine kinase	--	1.378	0.000173503	Up	54	0.674	0.677	0.724	0.943	0.959	0.958	1.152	1.097	1.118	1.25	1.217	1.183
Biological Process	GO:0072527	5	pyrimidine-containing compound metabolic process	1.99	0.0554458	Cla97C06G110040.1	UMP-CMP kinase	--	1.961	1.03e-05	Up	23.3	0.636	0.594	0.589	1.185	1.187	1.195	1.211	1.243	1.23	1.019	1.029	0.971
Biological Process	GO:0009627	9	systemic acquired resistance	2.62	0.0572257	Cla97C02G036720.1	Flavin-containing monooxygenase	--	2.319	0.000160805	Up	59.2	0.578	0.667	0.551	1.398	1.333	1.434	1.167	1.121	1.196	0.87	0.864	0.839
Biological Process	GO:0072527	5	pyrimidine-containing compound metabolic process	1.99	0.0554458	Cla97C09G164520.1	D-glycerate 3-kinase, chloroplastic	--	1.369	0.0244024	Up	49.4	0.627	0.64	0.831	0.981	0.938	0.954	1.209	1.178	1.144	1.129	1.158	1.14
Biological Process	GO:0072527	5	pyrimidine-containing compound metabolic process	1.99	0.0554458	Cla97C09G177880.1	beta-ureidopropionase	--	1.558	0.00113232	Up	46.3	0.647	0.769	0.669	1.101	1.072	1.076	1.184	1.19	1.176	0.993	0.961	0.981
Biological Process	GO:0072527	5	pyrimidine-containing compound metabolic process	1.99	0.0554458	Cla97C10G189460.1	Aspartate carbamoyltransferase	--	1.314	0.000365881	Up	44.9	0.832	0.814	0.796	1.115	1.05	1.045	0.997	0.969	0.973	1.129	1.169	1.109
Biological Process	GO:0050790	4	regulation of catalytic activity	1.46	0.055835	Cla97C01G000480.1	Pectinesterase	--	1.911	0.00127522	Up	65.6	0.829	0.666	0.763	1.395	1.578	1.342	1.099	1.149	1.099	0.655	0.596	0.731
Biological Process	GO:0050790	4	regulation of catalytic activity	1.46	0.055835	Cla97C01G006610.1	protein C2-DOMAIN ABA-RELATED 7-like	--	1.587	0.000443555	Up	19.5	0.809	0.699	0.754	1.181	1.186	1.223	1.155	1.174	1.154	0.841	0.895	0.842
Biological Process	GO:0050790	4	regulation of catalytic activity	1.46	0.055835	Cla97C01G014270.1	Cysteine proteinase inhibitor	--	1.35	0.00521393	Up	15.3		0.806	0.774		1.058	1.075		1.247	1.217		0.883	0.934
Biological Process	GO:0050790	4	regulation of catalytic activity	1.46	0.055835	Cla97C01G020790.1	protein C2-DOMAIN ABA-RELATED 11-like	--	1.871	0.000297802	Up	18.8	0.481	0.534	0.564	0.943	0.981	1.031	1.281	1.334	1.265	1.177	1.152	1.192
Biological Process	GO:0050790	4	regulation of catalytic activity	1.46	0.055835	Cla97C01G021430.1	B-cell receptor-associated 31-like	--	1.42	6.28e-05	Up	25.2	0.825	0.837	0.784	1.157	1.152	1.164	0.944	0.918	0.899	1.074	1.125	1.184
Biological Process	GO:0072527	5	pyrimidine-containing compound metabolic process	1.99	0.0554458	Cla97C09G168550.1	Thiamine pyrophosphokinase	--	1.622	0.0183708	Up	29.2	0.433	0.648	0.445	0.837	0.823	0.815	1.254	1.135	1.193	1.486	1.394	1.45
Biological Process	GO:0019941	9	modification-dependent protein catabolic process	1.56	0.0630625	Cla97C10G198040.1	F-box	--	1.562	0.00273505	Up	43.4	0.603	0.59	0.73	1.017	1.003	0.984	1.084	1.139	1.057	1.251	1.294	1.195
Biological Process	GO:0009627	9	systemic acquired resistance	2.62	0.0572257	Cla97C03G053170.1	4-hydroxy-3-methylbut-2-en-1-yl diphosphate synthase	--	1.56	0.000142017	Up	82.1	0.587	0.552	0.595	0.885	0.88	0.94	1.09	1.051	1.042	1.436	1.515	1.396
Biological Process	GO:0003008	3	system process	2.62	0.0572257	Cla97C01G022690.1	Epoxide hydrolase 2	--	2.126	4.89e-05	Up	35.2	0.439	0.494	0.488	1.038	0.987	0.996	1.283	1.284	1.353	1.141	1.217	1.203
Biological Process	GO:0009853	5	photorespiration	2.3	0.0583185	Cla97C09G164520.1	D-glycerate 3-kinase, chloroplastic	--	1.369	0.0244024	Up	49.4	0.627	0.64	0.831	0.981	0.938	0.954	1.209	1.178	1.144	1.129	1.158	1.14
Biological Process	GO:0009853	5	photorespiration	2.3	0.0583185	Cla97C10G199080.1	Glutamate synthase, putative	--	1.329	0.00012215	Up	157.5	0.812	0.838	0.785	1.087	1.076	1.073	0.855	0.846	0.838	1.286	1.256	1.345
Biological Process	GO:0104004	4	cellular response to environmental stimulus	1.87	0.0589271	Cla97C03G066780.1	Superoxide dismutase [Cu-Zn]	--	1.304	7.17e-06	Up	15.1	0.867	0.859	0.849	1.106	1.123	1.13	1.01	1.034	1.001	0.971	0.985	0.958
Biological Process	GO:0104004	4	cellular response to environmental stimulus	1.87	0.0589271	Cla97C06G116630.1	cryptochrome-1	--	1.32	0.031729	Up	53.4	0.807	0.74		1.048	0.994		1.094	1.01		1.051	1.256
Biological Process	GO:0104004	4	cellular response to environmental stimulus	1.87	0.0589271	Cla97C07G130770.1	Glycosyltransferase	--	1.614	0.00393978	Up	54.5	0.582	0.695	0.528	0.975	0.951	0.988	1.209	1.206	1.167	1.234	1.148	1.317
Biological Process	GO:0104004	4	cellular response to environmental stimulus	1.87	0.0589271	Cla97C07G137320.1	Glutathione S-transferase	--	2.268	0.00334608	Up	25.1	0.283	0.431	0.413	0.845	0.85	0.861	1.095	1.055	1.088	1.806	1.686	1.62
Biological Process	GO:0104004	4	cellular response to environmental stimulus	1.87	0.0589271	Cla97C09G172510.1	Transcription factor, putative	--	1.338	0.000804174	Up	38.9	0.925	0.922	0.912	1.309	1.184	1.199	1.121	1.11	1.115	0.62	0.703	0.735
Biological Process	GO:0104004	4	cellular response to environmental stimulus	1.87	0.0589271	Cla97C09G174190.1	Glycosyltransferase	--	1.542	7.83e-06	Up	51.5	0.698	0.683	0.677	1.08	1.055	1.038	1.125	1.132	1.117	1.089	1.13	1.136
Biological Process	GO:0104004	4	cellular response to environmental stimulus	1.87	0.0589271	Cla97C09G174200.1	Glycosyltransferase	--	2.569	0.00171947	Up	59.9	0.402	0.586	0.403	1.235	1.125	1.214	1.401	1.293	1.425	0.987	0.968	0.965
Biological Process	GO:0104004	4	cellular response to environmental stimulus	1.87	0.0589271	Cla97C09G175610.1	RNA binding protein	--	1.381	0.000722857	Up	39	0.968	0.982	0.999	1.361	1.433	1.278	0.992	0.987	1.036	0.629	0.601	0.631
Biological Process	GO:0104004	4	cellular response to environmental stimulus	1.87	0.0589271	Cla97C10G184630.1	Serine/threonine-protein phosphatase	--	1.393	0.00279646	Up	51	0.875	0.755	0.83	1.162	1.083	1.181	1.161	1.073	1.113	0.801	0.98	0.876
Biological Process	GO:0104004	4	cellular response to environmental stimulus	1.87	0.0589271	Cla97C11G223690.1	Calcium-binding EF-hand	--	1.557	4.16e-05	Up	63.8	0.715	0.699	0.735	1.083	1.151	1.113	1.21	1.203	1.135	0.984	0.985	0.982
Biological Process	GO:0071214	5	cellular response to abiotic stimulus	1.87	0.0589271	Cla97C03G066780.1	Superoxide dismutase [Cu-Zn]	--	1.304	7.17e-06	Up	15.1	0.867	0.859	0.849	1.106	1.123	1.13	1.01	1.034	1.001	0.971	0.985	0.958
Biological Process	GO:0071214	5	cellular response to abiotic stimulus	1.87	0.0589271	Cla97C06G116630.1	cryptochrome-1	--	1.32	0.031729	Up	53.4	0.807	0.74		1.048	0.994		1.094	1.01		1.051	1.256
Biological Process	GO:0071214	5	cellular response to abiotic stimulus	1.87	0.0589271	Cla97C07G130770.1	Glycosyltransferase	--	1.614	0.00393978	Up	54.5	0.582	0.695	0.528	0.975	0.951	0.988	1.209	1.206	1.167	1.234	1.148	1.317
Biological Process	GO:0009853	5	photorespiration	2.3	0.0583185	Cla97C07G135820.1	D-2-hydroxyglutarate dehydrogenase, mitochondrial-like	--	1.332	0.00369048	Up	61.8	0.723	0.616	0.679	0.885	0.891	0.911	1.124	1.203	1.163	1.21	1.284	1.223
Biological Process	GO:0009853	5	photorespiration	2.3	0.0583185	Cla97C01G024660.1	peroxisomal (S)-2-hydroxy-acid oxidase	--	1.705	0.000174126	Up	40.3	0.661	0.661	0.739	1.181	1.192	1.14	1.24	1.232	1.239	0.878	0.882	0.84
Biological Process	GO:0009853	5	photorespiration	2.3	0.0583185	Cla97C01G011440.1	F1F0-ATPase inhibitor protein	--	2.163	0.0425688	Up	12.2	0.375	0.859	0.369	1.205	0.99	1.273	1.413	1.22	1.411	0.928	0.959	0.941
Biological Process	GO:0046835	7	carbohydrate phosphorylation	2.3	0.0583185	Cla97C10G191950.1	L-arabinokinase	--	1.382	0.000474112	Up	109.4	0.813	0.732	0.765	1.071	1.07	1.051	1.059	0.987	0.943	1.057	1.234	1.235
Biological Process	GO:0003008	3	system process	2.62	0.0572257	Cla97C03G067570.1	Epoxide hydrolase 2	--	1.742	0.00211628	Up	35.7	0.441	0.451	0.565	0.851	0.853	0.834	1.138	1.135	1.127	1.586	1.545	1.473
Biological Process	GO:0003008	3	system process	2.62	0.0572257	Cla97C10G193950.1	Epoxide hydrolase 2	--	1.347	0.000139237	Up	39.7	0.829	0.82	0.861	1.154	1.13	1.097	1.181	1.166	1.131	0.805	0.853	0.87
Biological Process	GO:0003008	3	system process	2.62	0.0572257	Cla97C10G193960.1	Epoxide hydrolase 2	--	2.218	0.00819229	Up	35.9	0.59	0.329	0.436	0.977	1.026	1.003	1.317	1.313	1.321	1.237	1.263	1.226
Biological Process	GO:0006536	10	glutamate metabolic process	2.62	0.0572257	Cla97C02G044670.1	Aldehyde dehydrogenase	--	1.308	0.000577086	Up	57.9	0.816	0.754	0.813	1.029	1.056	1.031	1.06	1.067	1.064	1.08	1.115	1.094
Biological Process	GO:0006536	10	glutamate metabolic process	2.62	0.0572257	Cla97C07G137670.1	gamma aminobutyrate transaminase 1, mitochondrial	--	1.305	0.0211092	Up	55.9	0.598	0.713	0.764	0.896	0.921	0.891	1.167	1.102	1.124	1.375	1.296	1.27
Biological Process	GO:0006536	10	glutamate metabolic process	2.62	0.0572257	Cla97C10G199080.1	Glutamate synthase, putative	--	1.329	0.00012215	Up	157.5	0.812	0.838	0.785	1.087	1.076	1.073	0.855	0.846	0.838	1.286	1.256	1.345
Biological Process	GO:0006536	10	glutamate metabolic process	2.62	0.0572257	Cla97C11G208340.1	gamma-glutamyltranspeptidase 3	--	1.385	3.78e-05	Up	67.2	0.612	0.636	0.613	0.848	0.852	0.877	1.284	1.219	1.16	1.241	1.265	1.354
Biological Process	GO:0009627	9	systemic acquired resistance	2.62	0.0572257	Cla97C09G177130.1	Beta-D-xylosidase 4	--	1.545	7.44e-05	Up	86.8	0.743	0.721	0.786	1.158	1.147	1.171	1.108	1.128	1.079	0.939	0.947	0.95
Biological Process	GO:0009166	9	nucleotide catabolic process	2.3	0.0583185	Cla97C01G006270.1	Fructose-bisphosphate aldolase	--	1.351	0.000127159	Up	42.4	0.799	0.767	0.822	1.082	1.066	1.078	1.052	1.06	1.071	1.054	1.078	1.04
Biological Process	GO:0009166	9	nucleotide catabolic process	2.3	0.0583185	Cla97C03G066280.1	ATP-dependent 6-phosphofructokinase	--	1.349	7.46e-05	Up	54.1	0.739	0.731	0.765	1.025	0.985	1.005	1.104	1.096	1.149	1.147	1.189	1.085
Biological Process	GO:0009166	9	nucleotide catabolic process	2.3	0.0583185	Cla97C09G183030.1	Fructose-bisphosphate aldolase	--	1.371	4.53e-05	Up	43.4	0.753	0.724	0.757	1.029	1.031	1.003	1.171	1.191	1.158	1.008	0.95	0.935
Biological Process	GO:0009166	9	nucleotide catabolic process	2.3	0.0583185	Cla97C11G218660.1	Pyruvate kinase	--	1.611	0.000412394	Up	55.2	0.695	0.601	0.66	1.031	1.046	1.074	1.111	1.114	1.093	1.162	1.201	1.159
Biological Process	GO:0046835	7	carbohydrate phosphorylation	2.3	0.0583185	Cla97C03G066280.1	ATP-dependent 6-phosphofructokinase	--	1.349	7.46e-05	Up	54.1	0.739	0.731	0.765	1.025	0.985	1.005	1.104	1.096	1.149	1.147	1.189	1.085
Biological Process	GO:0046835	7	carbohydrate phosphorylation	2.3	0.0583185	Cla97C05G088280.1	Galactokinase	--	1.573	8.1e-06	Up	54.4	0.714	0.7	0.728	1.138	1.132	1.1	1.196	1.18	1.18	0.937	0.989	0.98
Biological Process	GO:0046835	7	carbohydrate phosphorylation	2.3	0.0583185	Cla97C06G110160.1	Fructokinase	--	1.347	2.69e-05	Up	35.6	0.764	0.754	0.778	1.039	1.01	1.044	1.065	1.092	1.085	1.132	1.175	1.114
Biological Process	GO:0046835	7	carbohydrate phosphorylation	2.3	0.0583185	Cla97C09G178660.1	Inositol-tetrakisphosphate 1-kinase	--	1.371	9.73e-06	Up	37.4	0.891	0.876	0.896	1.236	1.198	1.217	1.056	1.065	1.077	0.805	0.791	0.818
Biological Process	GO:0009166	9	nucleotide catabolic process	2.3	0.0583185	Cla97C02G047030.1	Acyl-CoA dehydrogenase, putative	--	1.714	0.000101366	Up	44.4	0.558	0.605	0.621	0.996	1.019	1.043	1.264	1.305	1.279	1.079	1.025	1.056
Biological Process	GO:0019362	9	pyridine nucleotide metabolic process	1.99	0.0554458	Cla97C04G069430.1	Glucose-6-phosphate 1-dehydrogenase	--	1.749	6.32e-06	Up	59.2	0.619	0.603	0.639	1.073	1.084	1.097	1.214	1.213	1.192	1.092	1.064	1.06
Biological Process	GO:0019941	9	modification-dependent protein catabolic process	1.56	0.0630625	Cla97C10G205980.1	target of Myb protein 1-like	--	1.465	0.0172329	Up	77.9	0.889	0.709	0.748	1.014	1.289	1.133	1.038	1.009	1.099	1.024	0.996	0.973
Biological Process	GO:0019941	9	modification-dependent protein catabolic process	1.56	0.0630625	Cla97C11G218770.1	zinc ion binding	--	1.465	0.000417872	Up	43.9	0.793	0.814	0.785	1.103	1.163	1.239	1.108	1.121	1.109	0.928	0.985	0.91
Biological Process	GO:0071396	6	cellular response to lipid	1.59	0.0698633	Cla97C05G089570.1	Gibberellin 20-oxidase	--	3.717	0.000131542	Up	43.2	0.394	0.298	0.303	1.218	1.26	1.22	1.444	1.467	1.448	0.968	0.939	0.944
Biological Process	GO:0071396	6	cellular response to lipid	1.59	0.0698633	Cla97C05G096490.1	Calcium-dependent protein kinase, putative	--	1.656	0.000619822	Up	58.4	0.639	0.742	0.649	1.163	1.081	1.118	0.919	0.945	0.877	1.317	1.236	1.39
Biological Process	GO:0071396	6	cellular response to lipid	1.59	0.0698633	Cla97C07G130770.1	Glycosyltransferase	--	1.614	0.00393978	Up	54.5	0.582	0.695	0.528	0.975	0.951	0.988	1.209	1.206	1.167	1.234	1.148	1.317
Biological Process	GO:0071396	6	cellular response to lipid	1.59	0.0698633	Cla97C09G165010.1	Phospholipase D	--	1.637	0.000358699	Up	91.8	0.675	0.582	0.637	1.042	1.015	1.044	0.986	0.994	0.983	1.312	1.316	1.295
Biological Process	GO:0071396	6	cellular response to lipid	1.59	0.0698633	Cla97C09G172410.1	Abscisic acid receptor	--	1.883	0.00269518	Up	20.3	0.62	0.658		1.186	1.22		1.175	1.217		1.02	1.001
Biological Process	GO:0071396	6	cellular response to lipid	1.59	0.0698633	Cla97C09G174190.1	Glycosyltransferase	--	1.542	7.83e-06	Up	51.5	0.698	0.683	0.677	1.08	1.055	1.038	1.125	1.132	1.117	1.089	1.13	1.136
Biological Process	GO:0071396	6	cellular response to lipid	1.59	0.0698633	Cla97C09G174200.1	Glycosyltransferase	--	2.569	0.00171947	Up	59.9	0.402	0.586	0.403	1.235	1.125	1.214	1.401	1.293	1.425	0.987	0.968	0.965
Biological Process	GO:0071396	6	cellular response to lipid	1.59	0.0698633	Cla97C09G175640.1	low-temperature-induced 65 kDa protein	--	1.702	0.00677729	Up	46	0.473	0.489	0.641	0.899	0.98	0.849	1.58	1.874	1.416	0.846	0.657	1.006
Biological Process	GO:0071396	6	cellular response to lipid	1.59	0.0698633	Cla97C09G184420.1	Kaurene synthase-like protein 1	--	1.449	0.00916158	Up	88.6	0.638	0.597		0.907	0.883		0.942	0.869		1.292	1.789
Biological Process	GO:0071396	6	cellular response to lipid	1.59	0.0698633	Cla97C10G199510.1	Remorin	--	1.374	0.0136519	Up	30.4	0.787	0.757	0.969	1.162	1.159	1.133	1.164	1.138	1.119	0.894	0.88	0.895
Biological Process	GO:1901293	8	nucleoside phosphate biosynthetic process	1.59	0.0698633	Cla97C01G006270.1	Fructose-bisphosphate aldolase	--	1.351	0.000127159	Up	42.4	0.799	0.767	0.822	1.082	1.066	1.078	1.052	1.06	1.071	1.054	1.078	1.04
Biological Process	GO:1901293	8	nucleoside phosphate biosynthetic process	1.59	0.0698633	Cla97C01G020500.1	Glycine--tRNA ligase 1	--	1.527	0.000301976	Up	81	0.675	0.731	0.761	1.113	1.085	1.111	0.893	0.918	0.89	1.316	1.25	1.241
Biological Process	GO:1901293	8	nucleoside phosphate biosynthetic process	1.59	0.0698633	Cla97C01G023420.1	nudix hydrolase 15, mitochondrial-like	--	1.343	0.0226323	Up	39	0.852	0.673	0.868	1.038	1.095	1.08	1.192	1.151	1.083	0.918	0.899	0.969
Biological Process	GO:1901293	8	nucleoside phosphate biosynthetic process	1.59	0.0698633	Cla97C03G066280.1	ATP-dependent 6-phosphofructokinase	--	1.349	7.46e-05	Up	54.1	0.739	0.731	0.765	1.025	0.985	1.005	1.104	1.096	1.149	1.147	1.189	1.085
Biological Process	GO:1901293	8	nucleoside phosphate biosynthetic process	1.59	0.0698633	Cla97C03G068240.1	ATP-citrate synthase alpha chain protein 2	--	1.317	0.00748089	Up	46.6	0.801	0.665	0.729	0.945	0.99	0.955	0.97	0.987	0.977	1.283	1.321	1.146
Biological Process	GO:0071396	6	cellular response to lipid	1.59	0.0698633	Cla97C05G083180.1	Uric acid degradation bifunctional protein TTL	--	1.323	0.000126631	Up	37.1	0.768	0.781	0.817	1.035	1.053	1.042	1.177	1.157	1.125	0.996	0.914	0.951
Biological Process	GO:1901293	8	nucleoside phosphate biosynthetic process	1.59	0.0698633	Cla97C05G093840.1	Uridine kinase	--	1.378	0.000173503	Up	54	0.674	0.677	0.724	0.943	0.959	0.958	1.152	1.097	1.118	1.25	1.217	1.183
Biological Process	GO:0071396	6	cellular response to lipid	1.59	0.0698633	Cla97C05G081110.1	abscisic acid receptor PYL9	--	1.404	0.0120516	Up	20.8	0.669	0.801	0.859	1.116	1.119	1.034	1.274	1.195	1.19	0.945	0.929	0.899
Biological Process	GO:0071396	6	cellular response to lipid	1.59	0.0698633	Cla97C01G003780.1	Amine oxidase	--	2.304	0.0015344	Up	81	0.409	0.369	0.529	1.051	0.967	0.993	1.125	1.185	1.09	1.303	1.471	1.371
Biological Process	GO:0016053	5	organic acid biosynthetic process	1.4	0.0663622	Cla97C11G219020.1	Carbamoyl-phosphate synthase small chain	--	1.51	3.68e-05	Up	47.5	0.723	0.693	0.739	1.07	1.101	1.083	1.175	1.176	1.127	1.034	1.03	1.056
Biological Process	GO:0009165	9	nucleotide biosynthetic process	1.59	0.0698633	Cla97C01G006270.1	Fructose-bisphosphate aldolase	--	1.351	0.000127159	Up	42.4	0.799	0.767	0.822	1.082	1.066	1.078	1.052	1.06	1.071	1.054	1.078	1.04
Biological Process	GO:0009165	9	nucleotide biosynthetic process	1.59	0.0698633	Cla97C01G020500.1	Glycine--tRNA ligase 1	--	1.527	0.000301976	Up	81	0.675	0.731	0.761	1.113	1.085	1.111	0.893	0.918	0.89	1.316	1.25	1.241
Biological Process	GO:0009165	9	nucleotide biosynthetic process	1.59	0.0698633	Cla97C01G023420.1	nudix hydrolase 15, mitochondrial-like	--	1.343	0.0226323	Up	39	0.852	0.673	0.868	1.038	1.095	1.08	1.192	1.151	1.083	0.918	0.899	0.969
Biological Process	GO:0009165	9	nucleotide biosynthetic process	1.59	0.0698633	Cla97C03G066280.1	ATP-dependent 6-phosphofructokinase	--	1.349	7.46e-05	Up	54.1	0.739	0.731	0.765	1.025	0.985	1.005	1.104	1.096	1.149	1.147	1.189	1.085
Biological Process	GO:0009165	9	nucleotide biosynthetic process	1.59	0.0698633	Cla97C03G068240.1	ATP-citrate synthase alpha chain protein 2	--	1.317	0.00748089	Up	46.6	0.801	0.665	0.729	0.945	0.99	0.955	0.97	0.987	0.977	1.283	1.321	1.146
Biological Process	GO:0009165	9	nucleotide biosynthetic process	1.59	0.0698633	Cla97C05G093840.1	Uridine kinase	--	1.378	0.000173503	Up	54	0.674	0.677	0.724	0.943	0.959	0.958	1.152	1.097	1.118	1.25	1.217	1.183
Biological Process	GO:0009165	9	nucleotide biosynthetic process	1.59	0.0698633	Cla97C06G110040.1	UMP-CMP kinase	--	1.961	1.03e-05	Up	23.3	0.636	0.594	0.589	1.185	1.187	1.195	1.211	1.243	1.23	1.019	1.029	0.971
Biological Process	GO:0009165	9	nucleotide biosynthetic process	1.59	0.0698633	Cla97C08G154430.1	Phosphoribosylaminoimidazole-succinocarboxamide synthase	--	1.644	7.44e-06	Up	45.5	0.609	0.642	0.632	1.042	1.031	1.022	1.136	1.156	1.148	1.115	1.116	1.135
Biological Process	GO:0009165	9	nucleotide biosynthetic process	1.59	0.0698633	Cla97C09G164520.1	D-glycerate 3-kinase, chloroplastic	--	1.369	0.0244024	Up	49.4	0.627	0.64	0.831	0.981	0.938	0.954	1.209	1.178	1.144	1.129	1.158	1.14
Biological Process	GO:0009165	9	nucleotide biosynthetic process	1.59	0.0698633	Cla97C09G183030.1	Fructose-bisphosphate aldolase	--	1.371	4.53e-05	Up	43.4	0.753	0.724	0.757	1.029	1.031	1.003	1.171	1.191	1.158	1.008	0.95	0.935
Biological Process	GO:0009165	9	nucleotide biosynthetic process	1.59	0.0698633	Cla97C09G184410.1	Inosine-5'-monophosphate dehydrogenase	--	1.809	1.2e-06	Up	52.7	0.676	0.697	0.672	1.245	1.232	1.222	1.233	1.207	1.223	0.907	0.878	0.909
Biological Process	GO:0009165	9	nucleotide biosynthetic process	1.59	0.0698633	Cla97C10G189460.1	Aspartate carbamoyltransferase	--	1.314	0.000365881	Up	44.9	0.832	0.814	0.796	1.115	1.05	1.045	0.997	0.969	0.973	1.129	1.169	1.109
Biological Process	GO:0009165	9	nucleotide biosynthetic process	1.59	0.0698633	Cla97C11G217300.1	Glycine--tRNA ligase 1	--	1.338	9.13e-06	Up	81.2	0.782	0.767	0.76	1.033	1.018	1.038	0.817	0.853	0.823	1.417	1.428	1.378
Biological Process	GO:0009165	9	nucleotide biosynthetic process	1.59	0.0698633	Cla97C11G218660.1	Pyruvate kinase	--	1.611	0.000412394	Up	55.2	0.695	0.601	0.66	1.031	1.046	1.074	1.111	1.114	1.093	1.162	1.201	1.159
Biological Process	GO:0071396	6	cellular response to lipid	1.59	0.0698633	Cla97C02G032560.1	2-oxoglutarate (2OG) and Fe(II)-dependent oxygenase superfamily protein	--	2.539	0.000454401	Up	40.4	0.384	0.494	0.375	1.049	1.085	1.047	1.391	1.39	1.385	1.16	1.119	1.118
Biological Process	GO:1901293	8	nucleoside phosphate biosynthetic process	1.59	0.0698633	Cla97C06G110040.1	UMP-CMP kinase	--	1.961	1.03e-05	Up	23.3	0.636	0.594	0.589	1.185	1.187	1.195	1.211	1.243	1.23	1.019	1.029	0.971
Biological Process	GO:1901293	8	nucleoside phosphate biosynthetic process	1.59	0.0698633	Cla97C08G154430.1	Phosphoribosylaminoimidazole-succinocarboxamide synthase	--	1.644	7.44e-06	Up	45.5	0.609	0.642	0.632	1.042	1.031	1.022	1.136	1.156	1.148	1.115	1.116	1.135
Biological Process	GO:1901293	8	nucleoside phosphate biosynthetic process	1.59	0.0698633	Cla97C09G164520.1	D-glycerate 3-kinase, chloroplastic	--	1.369	0.0244024	Up	49.4	0.627	0.64	0.831	0.981	0.938	0.954	1.209	1.178	1.144	1.129	1.158	1.14
Biological Process	GO:0048584	5	positive regulation of response to stimulus	1.55	0.0715647	Cla97C05G096490.1	Calcium-dependent protein kinase, putative	--	1.656	0.000619822	Up	58.4	0.639	0.742	0.649	1.163	1.081	1.118	0.919	0.945	0.877	1.317	1.236	1.39
Biological Process	GO:0048584	5	positive regulation of response to stimulus	1.55	0.0715647	Cla97C06G117350.1	3-ketoacyl-CoA thiolase 2, peroxisomal-like	--	1.342	0.000239803	Up	48.6	0.771	0.744	0.802	1.021	1.055	1.034	1.148	1.179	1.193	0.967	1.002	0.998
Biological Process	GO:0048584	5	positive regulation of response to stimulus	1.55	0.0715647	Cla97C07G137010.1	Class I glutamine amidotransferase-like superfamily protein	--	1.406	8.46e-05	Up	46.8	0.745	0.709	0.741	1.023	1.056	1.007	1.066	1.1	1.108	1.088	1.072	1.064
Biological Process	GO:0048584	5	positive regulation of response to stimulus	1.55	0.0715647	Cla97C09G165010.1	Phospholipase D	--	1.637	0.000358699	Up	91.8	0.675	0.582	0.637	1.042	1.015	1.044	0.986	0.994	0.983	1.312	1.316	1.295
Biological Process	GO:0048584	5	positive regulation of response to stimulus	1.55	0.0715647	Cla97C10G196500.1	E3 ubiquitin-protein ligase RGLG2	--	1.394	0.00245197	Up	49.7	0.728	0.651	0.641	0.927	0.899	0.989	1.064	1.261	1.218	1.225	1.11	1.152
Biological Process	GO:0048584	5	positive regulation of response to stimulus	1.55	0.0715647	Cla97C11G216160.1	Beta-glucosidase	--	1.488	0.000189072	Up	56.9	0.698	0.631	0.673	0.984	1.004	0.99	1.097	1.139	1.078	1.262	1.196	1.243
Biological Process	GO:0048584	5	positive regulation of response to stimulus	1.55	0.0715647	Cla97C11G218770.1	zinc ion binding	--	1.465	0.000417872	Up	43.9	0.793	0.814	0.785	1.103	1.163	1.239	1.108	1.121	1.109	0.928	0.985	0.91
Biological Process	GO:0022904	7	respiratory electron transport chain	2.45	0.0715776	Cla97C05G088940.1	electron transfer flavoprotein-ubiquinone oxidoreductase, mitochondrial	--	1.319	0.00550909	Up	73.7	0.791	0.893	0.769	1.126	1.064	1.045	1.164	1.103	1.142	0.949	0.941	1.018
Biological Process	GO:0022904	7	respiratory electron transport chain	2.45	0.0715776	Cla97C07G134200.1	Succinate dehydrogenase [ubiquinone] flavoprotein subunit, mitochondrial	--	1.519	0.00027849	Up	69.7	0.624	0.68	0.7	1.012	1.026	1.006	1.095	1.136	1.08	1.178	1.12	1.181
Biological Process	GO:0022904	7	respiratory electron transport chain	2.45	0.0715776	Cla97C07G135820.1	D-2-hydroxyglutarate dehydrogenase, mitochondrial-like	--	1.332	0.00369048	Up	61.8	0.723	0.616	0.679	0.885	0.891	0.911	1.124	1.203	1.163	1.21	1.284	1.223
Biological Process	GO:0022904	7	respiratory electron transport chain	2.45	0.0715776	Cla97C11G206870.1	succinate dehydrogenase assembly factor 2, mitochondrial	--	2.052	0.000416181	Up	22.7	0.501	0.435	0.527	0.975	0.958	1.069	1.341	1.415	1.271	1.184	1.192	1.133
Biological Process	GO:0006757	12	ATP generation from ADP	2.45	0.0715776	Cla97C01G006270.1	Fructose-bisphosphate aldolase	--	1.351	0.000127159	Up	42.4	0.799	0.767	0.822	1.082	1.066	1.078	1.052	1.06	1.071	1.054	1.078	1.04
Biological Process	GO:0006757	12	ATP generation from ADP	2.45	0.0715776	Cla97C03G066280.1	ATP-dependent 6-phosphofructokinase	--	1.349	7.46e-05	Up	54.1	0.739	0.731	0.765	1.025	0.985	1.005	1.104	1.096	1.149	1.147	1.189	1.085
Biological Process	GO:0006757	12	ATP generation from ADP	2.45	0.0715776	Cla97C09G183030.1	Fructose-bisphosphate aldolase	--	1.371	4.53e-05	Up	43.4	0.753	0.724	0.757	1.029	1.031	1.003	1.171	1.191	1.158	1.008	0.95	0.935
Biological Process	GO:0006757	12	ATP generation from ADP	2.45	0.0715776	Cla97C11G218660.1	Pyruvate kinase	--	1.611	0.000412394	Up	55.2	0.695	0.601	0.66	1.031	1.046	1.074	1.111	1.114	1.093	1.162	1.201	1.159
Biological Process	GO:0048584	5	positive regulation of response to stimulus	1.55	0.0715647	Cla97C05G084200.1	3-ketoacyl-CoA thiolase 2, peroxisomal	--	1.63	0.000161226	Up	48.4	0.456	0.405	0.425	0.708	0.687	0.701	1.339	1.328	1.301	1.489	1.518	1.577
Biological Process	GO:0048584	5	positive regulation of response to stimulus	1.55	0.0715647	Cla97C05G082400.1	ADP-glucose phosphorylase	--	1.452	0.000290967	Up	38.4	0.793	0.723	0.754	1.102	1.065	1.128	1.154	1.08	1.165	0.942	1.008	0.935
Biological Process	GO:0048584	5	positive regulation of response to stimulus	1.55	0.0715647	Cla97C03G067450.1	Rubber elongation factor protein (REF)	--	1.426	0.00310319	Up	26.8	0.608	0.717	0.712	0.94	0.991	0.973	1.638	1.5	1.578	0.815	0.776	0.757
Biological Process	GO:0048584	5	positive regulation of response to stimulus	1.55	0.0715647	Cla97C03G065600.1	Protein kinase	--	1.403	0.000149727	Up	39.7	0.798	0.817	0.819	1.179	1.091	1.146	1.057	1.102	1.094	0.967	0.963	0.988
Biological Process	GO:1901293	8	nucleoside phosphate biosynthetic process	1.59	0.0698633	Cla97C09G183030.1	Fructose-bisphosphate aldolase	--	1.371	4.53e-05	Up	43.4	0.753	0.724	0.757	1.029	1.031	1.003	1.171	1.191	1.158	1.008	0.95	0.935
Biological Process	GO:1901293	8	nucleoside phosphate biosynthetic process	1.59	0.0698633	Cla97C09G184410.1	Inosine-5'-monophosphate dehydrogenase	--	1.809	1.2e-06	Up	52.7	0.676	0.697	0.672	1.245	1.232	1.222	1.233	1.207	1.223	0.907	0.878	0.909
Biological Process	GO:1901293	8	nucleoside phosphate biosynthetic process	1.59	0.0698633	Cla97C10G189460.1	Aspartate carbamoyltransferase	--	1.314	0.000365881	Up	44.9	0.832	0.814	0.796	1.115	1.05	1.045	0.997	0.969	0.973	1.129	1.169	1.109
Biological Process	GO:1901293	8	nucleoside phosphate biosynthetic process	1.59	0.0698633	Cla97C11G217300.1	Glycine--tRNA ligase 1	--	1.338	9.13e-06	Up	81.2	0.782	0.767	0.76	1.033	1.018	1.038	0.817	0.853	0.823	1.417	1.428	1.378
Biological Process	GO:1901293	8	nucleoside phosphate biosynthetic process	1.59	0.0698633	Cla97C11G218660.1	Pyruvate kinase	--	1.611	0.000412394	Up	55.2	0.695	0.601	0.66	1.031	1.046	1.074	1.111	1.114	1.093	1.162	1.201	1.159
Biological Process	GO:0051346	6	negative regulation of hydrolase activity	2.19	0.0699905	Cla97C01G014270.1	Cysteine proteinase inhibitor	--	1.35	0.00521393	Up	15.3		0.806	0.774		1.058	1.075		1.247	1.217		0.883	0.934
Biological Process	GO:0051346	6	negative regulation of hydrolase activity	2.19	0.0699905	Cla97C05G081110.1	abscisic acid receptor PYL9	--	1.404	0.0120516	Up	20.8	0.669	0.801	0.859	1.116	1.119	1.034	1.274	1.195	1.19	0.945	0.929	0.899
Biological Process	GO:0016053	5	organic acid biosynthetic process	1.4	0.0663622	Cla97C11G218660.1	Pyruvate kinase	--	1.611	0.000412394	Up	55.2	0.695	0.601	0.66	1.031	1.046	1.074	1.111	1.114	1.093	1.162	1.201	1.159
Biological Process	GO:0051346	6	negative regulation of hydrolase activity	2.19	0.0699905	Cla97C08G159160.1	serpin-ZX	--	1.312	4.83e-05	Up	42.6	0.781	0.761	0.794	1.035	1.021	1.008	1.091	1.113	1.101	1.071	1.1	1.09
Biological Process	GO:0051346	6	negative regulation of hydrolase activity	2.19	0.0699905	Cla97C11G218960.1	Cysteine proteinase inhibitor	--	1.469	2.89e-05	Up	27.7	0.746	0.752	0.726	1.119	1.082	1.065	1.14	1.161	1.166	0.975	0.97	0.999
Biological Process	GO:0048584	5	positive regulation of response to stimulus	1.55	0.0715647	Cla97C01G006610.1	protein C2-DOMAIN ABA-RELATED 7-like	--	1.587	0.000443555	Up	19.5	0.809	0.699	0.754	1.181	1.186	1.223	1.155	1.174	1.154	0.841	0.895	0.842
Biological Process	GO:0048584	5	positive regulation of response to stimulus	1.55	0.0715647	Cla97C01G020790.1	protein C2-DOMAIN ABA-RELATED 11-like	--	1.871	0.000297802	Up	18.8	0.481	0.534	0.564	0.943	0.981	1.031	1.281	1.334	1.265	1.177	1.152	1.192
Biological Process	GO:0048584	5	positive regulation of response to stimulus	1.55	0.0715647	Cla97C01G021430.1	B-cell receptor-associated 31-like	--	1.42	6.28e-05	Up	25.2	0.825	0.837	0.784	1.157	1.152	1.164	0.944	0.918	0.899	1.074	1.125	1.184
Biological Process	GO:0048584	5	positive regulation of response to stimulus	1.55	0.0715647	Cla97C02G036720.1	Flavin-containing monooxygenase	--	2.319	0.000160805	Up	59.2	0.578	0.667	0.551	1.398	1.333	1.434	1.167	1.121	1.196	0.87	0.864	0.839
Biological Process	GO:0048584	5	positive regulation of response to stimulus	1.55	0.0715647	Cla97C02G039140.1	Dehydroascorbate reductase	--	1.446	8.92e-06	Up	25.5	0.748	0.768	0.778	1.095	1.117	1.106	1.221	1.172	1.158	0.891	0.886	0.923
Biological Process	GO:0048584	5	positive regulation of response to stimulus	1.55	0.0715647	Cla97C03G052090.1	Protein phosphatase 2C	--	1.418	0.00595619	Up	46.3	0.875	0.705	0.768	1.068	1.114	1.147	1.114	1.105	1.063	0.996	1.089	1.023
Biological Process	GO:0051346	6	negative regulation of hydrolase activity	2.19	0.0699905	Cla97C09G172410.1	Abscisic acid receptor	--	1.883	0.00269518	Up	20.3	0.62	0.658		1.186	1.22		1.175	1.217		1.02	1.001
Biological Process	GO:0016053	5	organic acid biosynthetic process	1.4	0.0663622	Cla97C11G208800.1	Peroxisomal fatty acid beta-oxidation multifunctional protein	--	1.553	0.000129692	Up	79.1	0.682	0.622	0.641	1.019	0.98	1.022	0.865	0.909	0.865	1.423	1.429	1.472
Biological Process	GO:0016053	5	organic acid biosynthetic process	1.4	0.0663622	Cla97C10G199080.1	Glutamate synthase, putative	--	1.329	0.00012215	Up	157.5	0.812	0.838	0.785	1.087	1.076	1.073	0.855	0.846	0.838	1.286	1.256	1.345
Biological Process	GO:0016053	5	organic acid biosynthetic process	1.4	0.0663622	Cla97C10G198180.1	3-oxoacyl-reductase	--	1.571	0.0255929	Up	30.8	0.865	0.633	0.646	0.959	1.128	1.282	1.138	1.107	1.121	1.029	1.031	0.951
Biological Process	GO:0009064	9	glutamine family amino acid metabolic process	2.04	0.0656575	Cla97C10G199080.1	Glutamate synthase, putative	--	1.329	0.00012215	Up	157.5	0.812	0.838	0.785	1.087	1.076	1.073	0.855	0.846	0.838	1.286	1.256	1.345
Biological Process	GO:0009064	9	glutamine family amino acid metabolic process	2.04	0.0656575	Cla97C11G208340.1	gamma-glutamyltranspeptidase 3	--	1.385	3.78e-05	Up	67.2	0.612	0.636	0.613	0.848	0.852	0.877	1.284	1.219	1.16	1.241	1.265	1.354
Biological Process	GO:0009064	9	glutamine family amino acid metabolic process	2.04	0.0656575	Cla97C11G219020.1	Carbamoyl-phosphate synthase small chain	--	1.51	3.68e-05	Up	47.5	0.723	0.693	0.739	1.07	1.101	1.083	1.175	1.176	1.127	1.034	1.03	1.056
Biological Process	GO:0046394	7	carboxylic acid biosynthetic process	1.4	0.0663622	Cla97C01G006270.1	Fructose-bisphosphate aldolase	--	1.351	0.000127159	Up	42.4	0.799	0.767	0.822	1.082	1.066	1.078	1.052	1.06	1.071	1.054	1.078	1.04
Biological Process	GO:0046394	7	carboxylic acid biosynthetic process	1.4	0.0663622	Cla97C01G011330.1	Nitrilase	--	1.406	0.00297074	Up	37.7	0.645	0.759	0.75	1.027	1.006	0.995	1.124	1.094	1.094	1.234	1.186	1.187
Biological Process	GO:0046394	7	carboxylic acid biosynthetic process	1.4	0.0663622	Cla97C02G027440.1	Shikimate kinase	--	4.404	0.000888075	Up	33.6	0.353	0.385		1.611	1.639		1.178	1.15		0.858	0.825
Biological Process	GO:0046394	7	carboxylic acid biosynthetic process	1.4	0.0663622	Cla97C02G032560.1	2-oxoglutarate (2OG) and Fe(II)-dependent oxygenase superfamily protein	--	2.539	0.000454401	Up	40.4	0.384	0.494	0.375	1.049	1.085	1.047	1.391	1.39	1.385	1.16	1.119	1.118
Biological Process	GO:0046394	7	carboxylic acid biosynthetic process	1.4	0.0663622	Cla97C02G042380.1	GDP-mannose 3,5-epimerase 2	--	1.439	0.00053193	Up	44.2	0.628	0.694	0.619	0.928	0.931	0.934	1.296	1.261	1.278	1.178	1.132	1.185
Biological Process	GO:0046394	7	carboxylic acid biosynthetic process	1.4	0.0663622	Cla97C03G053800.1	4-coumarate--CoA ligase-like 7	--	1.34	1.35e-05	Up	59.4	0.791	0.79	0.785	1.063	1.034	1.073	1.186	1.131	1.093	0.939	0.98	1.009
Biological Process	GO:0046394	7	carboxylic acid biosynthetic process	1.4	0.0663622	Cla97C03G065190.1	Methylthioribose-1-phosphate isomerase	--	1.721	4.02e-05	Up	40.2	0.673	0.686	0.727	1.174	1.233	1.183	1.155	1.151	1.136	0.913	0.871	0.94
Biological Process	GO:0046394	7	carboxylic acid biosynthetic process	1.4	0.0663622	Cla97C03G066280.1	ATP-dependent 6-phosphofructokinase	--	1.349	7.46e-05	Up	54.1	0.739	0.731	0.765	1.025	0.985	1.005	1.104	1.096	1.149	1.147	1.189	1.085
Biological Process	GO:0046394	7	carboxylic acid biosynthetic process	1.4	0.0663622	Cla97C03G067570.1	Epoxide hydrolase 2	--	1.742	0.00211628	Up	35.7	0.441	0.451	0.565	0.851	0.853	0.834	1.138	1.135	1.127	1.586	1.545	1.473
Biological Process	GO:0046394	7	carboxylic acid biosynthetic process	1.4	0.0663622	Cla97C03G068240.1	ATP-citrate synthase alpha chain protein 2	--	1.317	0.00748089	Up	46.6	0.801	0.665	0.729	0.945	0.99	0.955	0.97	0.987	0.977	1.283	1.321	1.146
Biological Process	GO:0046394	7	carboxylic acid biosynthetic process	1.4	0.0663622	Cla97C05G084200.1	3-ketoacyl-CoA thiolase 2, peroxisomal	--	1.63	0.000161226	Up	48.4	0.456	0.405	0.425	0.708	0.687	0.701	1.339	1.328	1.301	1.489	1.518	1.577
Biological Process	GO:0046394	7	carboxylic acid biosynthetic process	1.4	0.0663622	Cla97C05G089570.1	Gibberellin 20-oxidase	--	3.717	0.000131542	Up	43.2	0.394	0.298	0.303	1.218	1.26	1.22	1.444	1.467	1.448	0.968	0.939	0.944
Biological Process	GO:0009064	9	glutamine family amino acid metabolic process	2.04	0.0656575	Cla97C09G165420.1	acetylornithine aminotransferase, mitochondrial	--	1.371	0.00875127	Up	48.8	0.857	0.725	0.697	1.006	1.081	1.037	1.107	1.105	1.135	1.068	1.039	1.081
Biological Process	GO:0009064	9	glutamine family amino acid metabolic process	2.04	0.0656575	Cla97C07G137670.1	gamma aminobutyrate transaminase 1, mitochondrial	--	1.305	0.0211092	Up	55.9	0.598	0.713	0.764	0.896	0.921	0.891	1.167	1.102	1.124	1.375	1.296	1.27
Biological Process	GO:0009064	9	glutamine family amino acid metabolic process	2.04	0.0656575	Cla97C02G044670.1	Aldehyde dehydrogenase	--	1.308	0.000577086	Up	57.9	0.816	0.754	0.813	1.029	1.056	1.031	1.06	1.067	1.064	1.08	1.115	1.094
Biological Process	GO:0010466	10	negative regulation of peptidase activity	3.06	0.0653468	Cla97C11G218960.1	Cysteine proteinase inhibitor	--	1.469	2.89e-05	Up	27.7	0.746	0.752	0.726	1.119	1.082	1.065	1.14	1.161	1.166	0.975	0.97	0.999
Biological Process	GO:0019941	9	modification-dependent protein catabolic process	1.56	0.0630625	Cla97C11G220180.1	Serine/threonine-protein phosphatase 2A activator	--	1.469	0.0017485	Up	41.3	0.571	0.645	0.679	0.922	0.943	0.918	1.251	1.228	1.246	1.237	1.165	1.087
Biological Process	GO:0019941	9	modification-dependent protein catabolic process	1.56	0.0630625	Cla97C01G008530.1	RING/U-box superfamily protein	--	1.621	0.00781711	Up	34.7		0.792	0.859		1.357	1.319		1.071	1.043		0.781	0.779
Biological Process	GO:0009608	6	response to symbiont	3.06	0.0653468	Cla97C02G039140.1	Dehydroascorbate reductase	--	1.446	8.92e-06	Up	25.5	0.748	0.768	0.778	1.095	1.117	1.106	1.221	1.172	1.158	0.891	0.886	0.923
Biological Process	GO:0009608	6	response to symbiont	3.06	0.0653468	Cla97C09G175640.1	low-temperature-induced 65 kDa protein	--	1.702	0.00677729	Up	46	0.473	0.489	0.641	0.899	0.98	0.849	1.58	1.874	1.416	0.846	0.657	1.006
Biological Process	GO:0009608	6	response to symbiont	3.06	0.0653468	Cla97C10G201280.1	BEL1-like homeodomain protein 1	--	1.437	0.00210233	Up	78.1	0.957	0.86	0.84	1.226	1.355	1.237	1.167	1.177	1.204	0.746	0.608	0.719
Biological Process	GO:0010951	11	negative regulation of endopeptidase activity	3.06	0.0653468	Cla97C01G014270.1	Cysteine proteinase inhibitor	--	1.35	0.00521393	Up	15.3		0.806	0.774		1.058	1.075		1.247	1.217		0.883	0.934
Biological Process	GO:0010951	11	negative regulation of endopeptidase activity	3.06	0.0653468	Cla97C08G159160.1	serpin-ZX	--	1.312	4.83e-05	Up	42.6	0.781	0.761	0.794	1.035	1.021	1.008	1.091	1.113	1.101	1.071	1.1	1.09
Biological Process	GO:0046394	7	carboxylic acid biosynthetic process	1.4	0.0663622	Cla97C06G117350.1	3-ketoacyl-CoA thiolase 2, peroxisomal-like	--	1.342	0.000239803	Up	48.6	0.771	0.744	0.802	1.021	1.055	1.034	1.148	1.179	1.193	0.967	1.002	0.998
Biological Process	GO:0010951	11	negative regulation of endopeptidase activity	3.06	0.0653468	Cla97C11G218960.1	Cysteine proteinase inhibitor	--	1.469	2.89e-05	Up	27.7	0.746	0.752	0.726	1.119	1.082	1.065	1.14	1.161	1.166	0.975	0.97	0.999
Biological Process	GO:0046352	7	disaccharide catabolic process	3.06	0.0653468	Cla97C04G072460.1	4-alpha-glucanotransferase, putative	--	1.725	6.5e-06	Up	82.4	0.702	0.723	0.702	1.222	1.193	1.255	0.909	0.931	0.934	1.082	1.127	1.101
Biological Process	GO:0046352	7	disaccharide catabolic process	3.06	0.0653468	Cla97C09G172830.1	Neutral/alkaline invertase	--	1.557	0.000103398	Up	63.1	0.691	0.671	0.737	1.076	1.087	1.105	1.131	1.12	1.098	1.098	1.064	1.065
Biological Process	GO:0043455	5	regulation of secondary metabolic process	3.06	0.0653468	Cla97C04G076250.1	Glutamate-ammonia ligase-like protein	--	1.35	0.00143264	Up	77.9	0.791	0.738	0.837	1.041	1.066	1.086	1.008	1.008	0.963	1.146	1.164	1.144
Biological Process	GO:0043455	5	regulation of secondary metabolic process	3.06	0.0653468	Cla97C04G076260.1	Protein fluG	--	1.663	0.000452833	Up	18.8	0.617	0.693	0.706	1.126	1.069	1.158	1.039	1.034	0.98	1.218	1.204	1.156
Biological Process	GO:0043455	5	regulation of secondary metabolic process	3.06	0.0653468	Cla97C05G093840.1	Uridine kinase	--	1.378	0.000173503	Up	54	0.674	0.677	0.724	0.943	0.959	0.958	1.152	1.097	1.118	1.25	1.217	1.183
Biological Process	GO:0010466	10	negative regulation of peptidase activity	3.06	0.0653468	Cla97C01G014270.1	Cysteine proteinase inhibitor	--	1.35	0.00521393	Up	15.3		0.806	0.774		1.058	1.075		1.247	1.217		0.883	0.934
Biological Process	GO:0010466	10	negative regulation of peptidase activity	3.06	0.0653468	Cla97C08G159160.1	serpin-ZX	--	1.312	4.83e-05	Up	42.6	0.781	0.761	0.794	1.035	1.021	1.008	1.091	1.113	1.101	1.071	1.1	1.09
Biological Process	GO:0046352	7	disaccharide catabolic process	3.06	0.0653468	Cla97C01G001950.1	Trehalase	--	1.408	0.00567115	Up	68.6	0.738	0.634	0.597	0.914	0.914	0.944	1.118	1.067	1.036	1.352	1.357	1.395
Biological Process	GO:0019941	9	modification-dependent protein catabolic process	1.56	0.0630625	Cla97C11G210600.1	Ubiquitin fusion degradation 1 protein	--	1.555	0.0141458	Up	36.2	0.803	0.695	0.819	1.057	1.424	1.122	1.069	1.36	1.139	1.071	0.643	0.92
Biological Process	GO:0046394	7	carboxylic acid biosynthetic process	1.4	0.0663622	Cla97C07G137010.1	Class I glutamine amidotransferase-like superfamily protein	--	1.406	8.46e-05	Up	46.8	0.745	0.709	0.741	1.023	1.056	1.007	1.066	1.1	1.108	1.088	1.072	1.064
Biological Process	GO:0046394	7	carboxylic acid biosynthetic process	1.4	0.0663622	Cla97C08G145480.1	Aspartokinase-homoserine dehydrogenase	--	1.79	1.76e-06	Up	95.8	0.476	0.463	0.483	0.84	0.85	0.856	0.841	0.868	0.855	1.782	1.796	1.804
Biological Process	GO:0016053	5	organic acid biosynthetic process	1.4	0.0663622	Cla97C03G067570.1	Epoxide hydrolase 2	--	1.742	0.00211628	Up	35.7	0.441	0.451	0.565	0.851	0.853	0.834	1.138	1.135	1.127	1.586	1.545	1.473
Biological Process	GO:0016053	5	organic acid biosynthetic process	1.4	0.0663622	Cla97C03G068240.1	ATP-citrate synthase alpha chain protein 2	--	1.317	0.00748089	Up	46.6	0.801	0.665	0.729	0.945	0.99	0.955	0.97	0.987	0.977	1.283	1.321	1.146
Biological Process	GO:0016053	5	organic acid biosynthetic process	1.4	0.0663622	Cla97C05G084200.1	3-ketoacyl-CoA thiolase 2, peroxisomal	--	1.63	0.000161226	Up	48.4	0.456	0.405	0.425	0.708	0.687	0.701	1.339	1.328	1.301	1.489	1.518	1.577
Biological Process	GO:0016053	5	organic acid biosynthetic process	1.4	0.0663622	Cla97C05G089570.1	Gibberellin 20-oxidase	--	3.717	0.000131542	Up	43.2	0.394	0.298	0.303	1.218	1.26	1.22	1.444	1.467	1.448	0.968	0.939	0.944
Biological Process	GO:0016053	5	organic acid biosynthetic process	1.4	0.0663622	Cla97C06G117350.1	3-ketoacyl-CoA thiolase 2, peroxisomal-like	--	1.342	0.000239803	Up	48.6	0.771	0.744	0.802	1.021	1.055	1.034	1.148	1.179	1.193	0.967	1.002	0.998
Biological Process	GO:0016053	5	organic acid biosynthetic process	1.4	0.0663622	Cla97C07G137010.1	Class I glutamine amidotransferase-like superfamily protein	--	1.406	8.46e-05	Up	46.8	0.745	0.709	0.741	1.023	1.056	1.007	1.066	1.1	1.108	1.088	1.072	1.064
Biological Process	GO:0016053	5	organic acid biosynthetic process	1.4	0.0663622	Cla97C07G137260.1	9-cis-epoxycarotenoid dioxygenase 1	--	1.49	0.0185287	Up	64	0.633	0.441	0.531	0.784	0.833	0.775	1.229	1.268	1.219	1.264	1.409	1.291
Biological Process	GO:0016053	5	organic acid biosynthetic process	1.4	0.0663622	Cla97C08G145480.1	Aspartokinase-homoserine dehydrogenase	--	1.79	1.76e-06	Up	95.8	0.476	0.463	0.483	0.84	0.85	0.856	0.841	0.868	0.855	1.782	1.796	1.804
Biological Process	GO:0016053	5	organic acid biosynthetic process	1.4	0.0663622	Cla97C09G165420.1	acetylornithine aminotransferase, mitochondrial	--	1.371	0.00875127	Up	48.8	0.857	0.725	0.697	1.006	1.081	1.037	1.107	1.105	1.135	1.068	1.039	1.081
Biological Process	GO:0016053	5	organic acid biosynthetic process	1.4	0.0663622	Cla97C09G183030.1	Fructose-bisphosphate aldolase	--	1.371	4.53e-05	Up	43.4	0.753	0.724	0.757	1.029	1.031	1.003	1.171	1.191	1.158	1.008	0.95	0.935
Biological Process	GO:0016053	5	organic acid biosynthetic process	1.4	0.0663622	Cla97C09G184420.1	Kaurene synthase-like protein 1	--	1.449	0.00916158	Up	88.6	0.638	0.597		0.907	0.883		0.942	0.869		1.292	1.789
Biological Process	GO:0016053	5	organic acid biosynthetic process	1.4	0.0663622	Cla97C10G190360.1	CoA ligase	--	1.368	0.00521077	Up	36.8	0.682	0.816	0.703	0.976	1.021	1.015	1.011	1.016	1.025	1.358	1.123	1.31
Biological Process	GO:0016053	5	organic acid biosynthetic process	1.4	0.0663622	Cla97C10G190370.1	CoA ligase-like protein 8	--	1.307	0.0447711	Up	35.5	0.9	0.657	0.819	1.072	0.996	1.038	0.999	1.004	1.019	1.06	1.343	1.125
Biological Process	GO:0016053	5	organic acid biosynthetic process	1.4	0.0663622	Cla97C10G193950.1	Epoxide hydrolase 2	--	1.347	0.000139237	Up	39.7	0.829	0.82	0.861	1.154	1.13	1.097	1.181	1.166	1.131	0.805	0.853	0.87
Biological Process	GO:0016053	5	organic acid biosynthetic process	1.4	0.0663622	Cla97C10G193960.1	Epoxide hydrolase 2	--	2.218	0.00819229	Up	35.9	0.59	0.329	0.436	0.977	1.026	1.003	1.317	1.313	1.321	1.237	1.263	1.226
Biological Process	GO:0016053	5	organic acid biosynthetic process	1.4	0.0663622	Cla97C03G066280.1	ATP-dependent 6-phosphofructokinase	--	1.349	7.46e-05	Up	54.1	0.739	0.731	0.765	1.025	0.985	1.005	1.104	1.096	1.149	1.147	1.189	1.085
Biological Process	GO:0016053	5	organic acid biosynthetic process	1.4	0.0663622	Cla97C03G065190.1	Methylthioribose-1-phosphate isomerase	--	1.721	4.02e-05	Up	40.2	0.673	0.686	0.727	1.174	1.233	1.183	1.155	1.151	1.136	0.913	0.871	0.94
Biological Process	GO:0016053	5	organic acid biosynthetic process	1.4	0.0663622	Cla97C03G053800.1	4-coumarate--CoA ligase-like 7	--	1.34	1.35e-05	Up	59.4	0.791	0.79	0.785	1.063	1.034	1.073	1.186	1.131	1.093	0.939	0.98	1.009
Biological Process	GO:0016053	5	organic acid biosynthetic process	1.4	0.0663622	Cla97C02G042380.1	GDP-mannose 3,5-epimerase 2	--	1.439	0.00053193	Up	44.2	0.628	0.694	0.619	0.928	0.931	0.934	1.296	1.261	1.278	1.178	1.132	1.185
Biological Process	GO:0046394	7	carboxylic acid biosynthetic process	1.4	0.0663622	Cla97C09G165420.1	acetylornithine aminotransferase, mitochondrial	--	1.371	0.00875127	Up	48.8	0.857	0.725	0.697	1.006	1.081	1.037	1.107	1.105	1.135	1.068	1.039	1.081
Biological Process	GO:0046394	7	carboxylic acid biosynthetic process	1.4	0.0663622	Cla97C09G183030.1	Fructose-bisphosphate aldolase	--	1.371	4.53e-05	Up	43.4	0.753	0.724	0.757	1.029	1.031	1.003	1.171	1.191	1.158	1.008	0.95	0.935
Biological Process	GO:0046394	7	carboxylic acid biosynthetic process	1.4	0.0663622	Cla97C09G184420.1	Kaurene synthase-like protein 1	--	1.449	0.00916158	Up	88.6	0.638	0.597		0.907	0.883		0.942	0.869		1.292	1.789
Biological Process	GO:0046394	7	carboxylic acid biosynthetic process	1.4	0.0663622	Cla97C10G190360.1	CoA ligase	--	1.368	0.00521077	Up	36.8	0.682	0.816	0.703	0.976	1.021	1.015	1.011	1.016	1.025	1.358	1.123	1.31
Biological Process	GO:0046394	7	carboxylic acid biosynthetic process	1.4	0.0663622	Cla97C10G190370.1	CoA ligase-like protein 8	--	1.307	0.0447711	Up	35.5	0.9	0.657	0.819	1.072	0.996	1.038	0.999	1.004	1.019	1.06	1.343	1.125
Biological Process	GO:0046394	7	carboxylic acid biosynthetic process	1.4	0.0663622	Cla97C10G193950.1	Epoxide hydrolase 2	--	1.347	0.000139237	Up	39.7	0.829	0.82	0.861	1.154	1.13	1.097	1.181	1.166	1.131	0.805	0.853	0.87
Biological Process	GO:0046394	7	carboxylic acid biosynthetic process	1.4	0.0663622	Cla97C10G193960.1	Epoxide hydrolase 2	--	2.218	0.00819229	Up	35.9	0.59	0.329	0.436	0.977	1.026	1.003	1.317	1.313	1.321	1.237	1.263	1.226
Biological Process	GO:0046394	7	carboxylic acid biosynthetic process	1.4	0.0663622	Cla97C07G137260.1	9-cis-epoxycarotenoid dioxygenase 1	--	1.49	0.0185287	Up	64	0.633	0.441	0.531	0.784	0.833	0.775	1.229	1.268	1.219	1.264	1.409	1.291
Biological Process	GO:0046394	7	carboxylic acid biosynthetic process	1.4	0.0663622	Cla97C10G198180.1	3-oxoacyl-reductase	--	1.571	0.0255929	Up	30.8	0.865	0.633	0.646	0.959	1.128	1.282	1.138	1.107	1.121	1.029	1.031	0.951
Biological Process	GO:0046394	7	carboxylic acid biosynthetic process	1.4	0.0663622	Cla97C11G208800.1	Peroxisomal fatty acid beta-oxidation multifunctional protein	--	1.553	0.000129692	Up	79.1	0.682	0.622	0.641	1.019	0.98	1.022	0.865	0.909	0.865	1.423	1.429	1.472
Biological Process	GO:0046394	7	carboxylic acid biosynthetic process	1.4	0.0663622	Cla97C11G218660.1	Pyruvate kinase	--	1.611	0.000412394	Up	55.2	0.695	0.601	0.66	1.031	1.046	1.074	1.111	1.114	1.093	1.162	1.201	1.159
Biological Process	GO:0046394	7	carboxylic acid biosynthetic process	1.4	0.0663622	Cla97C11G219020.1	Carbamoyl-phosphate synthase small chain	--	1.51	3.68e-05	Up	47.5	0.723	0.693	0.739	1.07	1.101	1.083	1.175	1.176	1.127	1.034	1.03	1.056
Biological Process	GO:0016053	5	organic acid biosynthetic process	1.4	0.0663622	Cla97C01G006270.1	Fructose-bisphosphate aldolase	--	1.351	0.000127159	Up	42.4	0.799	0.767	0.822	1.082	1.066	1.078	1.052	1.06	1.071	1.054	1.078	1.04
Biological Process	GO:0016053	5	organic acid biosynthetic process	1.4	0.0663622	Cla97C01G011330.1	Nitrilase	--	1.406	0.00297074	Up	37.7	0.645	0.759	0.75	1.027	1.006	0.995	1.124	1.094	1.094	1.234	1.186	1.187
Biological Process	GO:0016053	5	organic acid biosynthetic process	1.4	0.0663622	Cla97C02G027440.1	Shikimate kinase	--	4.404	0.000888075	Up	33.6	0.353	0.385		1.611	1.639		1.178	1.15		0.858	0.825
Biological Process	GO:0016053	5	organic acid biosynthetic process	1.4	0.0663622	Cla97C02G032560.1	2-oxoglutarate (2OG) and Fe(II)-dependent oxygenase superfamily protein	--	2.539	0.000454401	Up	40.4	0.384	0.494	0.375	1.049	1.085	1.047	1.391	1.39	1.385	1.16	1.119	1.118
Biological Process	GO:0046394	7	carboxylic acid biosynthetic process	1.4	0.0663622	Cla97C10G199080.1	Glutamate synthase, putative	--	1.329	0.00012215	Up	157.5	0.812	0.838	0.785	1.087	1.076	1.073	0.855	0.846	0.838	1.286	1.256	1.345
Biological Process	GO:0019362	9	pyridine nucleotide metabolic process	1.99	0.0554458	Cla97C03G066280.1	ATP-dependent 6-phosphofructokinase	--	1.349	7.46e-05	Up	54.1	0.739	0.731	0.765	1.025	0.985	1.005	1.104	1.096	1.149	1.147	1.189	1.085
Biological Process	GO:0019362	9	pyridine nucleotide metabolic process	1.99	0.0554458	Cla97C02G039780.1	protein FAR1-RELATED SEQUENCE 5-like	--	1.905	0.00339696	Up	38.9	0.435	0.466	0.613	0.944	0.981	0.959	1.296	1.118	1.195	1.325	1.354	1.233
Biological Process	GO:0019362	9	pyridine nucleotide metabolic process	1.99	0.0554458	Cla97C01G008870.1	Isocitrate dehydrogenase [NADP]	--	1.489	0.000133546	Up	46.1	0.647	0.637	0.695	0.995	0.978	0.974	1.183	1.175	1.159	1.203	1.207	1.198
Biological Process	GO:1901657	5	glycosyl compound metabolic process	1.84	0.0449285	Cla97C01G011330.1	Nitrilase	--	1.406	0.00297074	Up	37.7	0.645	0.759	0.75	1.027	1.006	0.995	1.124	1.094	1.094	1.234	1.186	1.187
Biological Process	GO:1901657	5	glycosyl compound metabolic process	1.84	0.0449285	Cla97C01G015610.1	Methyl esterase 6, putative	--	1.448	4.85e-05	Up	29.4	0.547	0.535	0.541	0.788	0.806	0.756	1.112	1.109	1.114	1.591	1.461	1.644
Biological Process	GO:1901657	5	glycosyl compound metabolic process	1.84	0.0449285	Cla97C02G035580.1	nitrile-specifier protein 5	--	1.344	0.00044397	Up	35.3	0.863	0.831	0.912	1.183	1.165	1.155	1.084	1.098	1.071	0.866	0.856	0.863
Biological Process	GO:1901657	5	glycosyl compound metabolic process	1.84	0.0449285	Cla97C05G093840.1	Uridine kinase	--	1.378	0.000173503	Up	54	0.674	0.677	0.724	0.943	0.959	0.958	1.152	1.097	1.118	1.25	1.217	1.183
Biological Process	GO:1901657	5	glycosyl compound metabolic process	1.84	0.0449285	Cla97C07G136190.1	beta-glucosidase 44-like	--	1.415	0.000126734	Up	58.2	0.946	0.96	0.944	1.376	1.374	1.283	0.895	0.941	0.935	0.855	0.918	0.824
Biological Process	GO:1901657	5	glycosyl compound metabolic process	1.84	0.0449285	Cla97C08G145420.1	Non-lysosomal glucosylceramidase	--	1.652	0.000191172	Up	104.5	0.655	0.576	0.607	1.022	0.996	1.019	1.056	1.057	1.039	1.239	1.37	1.319
Biological Process	GO:1901657	5	glycosyl compound metabolic process	1.84	0.0449285	Cla97C09G164520.1	D-glycerate 3-kinase, chloroplastic	--	1.369	0.0244024	Up	49.4	0.627	0.64	0.831	0.981	0.938	0.954	1.209	1.178	1.144	1.129	1.158	1.14
Biological Process	GO:1901657	5	glycosyl compound metabolic process	1.84	0.0449285	Cla97C09G184410.1	Inosine-5'-monophosphate dehydrogenase	--	1.809	1.2e-06	Up	52.7	0.676	0.697	0.672	1.245	1.232	1.222	1.233	1.207	1.223	0.907	0.878	0.909
Biological Process	GO:1901657	5	glycosyl compound metabolic process	1.84	0.0449285	Cla97C11G206820.1	Non-lysosomal glucosylceramidase	--	1.587	0.000117255	Up	107.3	0.579	0.529	0.571	0.891	0.907	0.867	0.866	0.83	0.831	1.644	1.728	1.707
Biological Process	GO:1901657	5	glycosyl compound metabolic process	1.84	0.0449285	Cla97C11G216160.1	Beta-glucosidase	--	1.488	0.000189072	Up	56.9	0.698	0.631	0.673	0.984	1.004	0.99	1.097	1.139	1.078	1.262	1.196	1.243
Biological Process	GO:1901657	5	glycosyl compound metabolic process	1.84	0.0449285	Cla97C11G219650.1	Caffeoyl-CoA 3-O-methyltransferase	--	1.598	0.0272559	Up	26.5	0.449	0.734	0.6	0.956	0.973	0.92	1.313	1.267	1.225	1.19	1.043	1.184
Biological Process	GO:0006163	9	purine nucleotide metabolic process	1.76	0.0453854	Cla97C01G006270.1	Fructose-bisphosphate aldolase	--	1.351	0.000127159	Up	42.4	0.799	0.767	0.822	1.082	1.066	1.078	1.052	1.06	1.071	1.054	1.078	1.04
Biological Process	GO:0006163	9	purine nucleotide metabolic process	1.76	0.0453854	Cla97C01G023420.1	nudix hydrolase 15, mitochondrial-like	--	1.343	0.0226323	Up	39	0.852	0.673	0.868	1.038	1.095	1.08	1.192	1.151	1.083	0.918	0.899	0.969
Biological Process	GO:0006163	9	purine nucleotide metabolic process	1.76	0.0453854	Cla97C02G041670.1	Mevalonate kinase	--	1.454	0.00121969	Up	40.8	0.759	0.677	0.755	1.036	1.119	1.03	1.078	1.147	1.139	1.058	1.058	1.069
Biological Process	GO:0006163	9	purine nucleotide metabolic process	1.76	0.0453854	Cla97C02G047030.1	Acyl-CoA dehydrogenase, putative	--	1.714	0.000101366	Up	44.4	0.558	0.605	0.621	0.996	1.019	1.043	1.264	1.305	1.279	1.079	1.025	1.056
Biological Process	GO:2000242	5	negative regulation of reproductive process	2.83	0.0445818	Cla97C09G176240.1	nuclear transcription factor Y subunit C-2	--	1.384	0.000154231	Up	30	0.852	0.841	0.8	1.148	1.125	1.178	1.334	1.355	1.418	0.666	0.687	0.653
Biological Process	GO:0006163	9	purine nucleotide metabolic process	1.76	0.0453854	Cla97C03G066280.1	ATP-dependent 6-phosphofructokinase	--	1.349	7.46e-05	Up	54.1	0.739	0.731	0.765	1.025	0.985	1.005	1.104	1.096	1.149	1.147	1.189	1.085
Biological Process	GO:2000242	5	negative regulation of reproductive process	2.83	0.0445818	Cla97C03G052090.1	Protein phosphatase 2C	--	1.418	0.00595619	Up	46.3	0.875	0.705	0.768	1.068	1.114	1.147	1.114	1.105	1.063	0.996	1.089	1.023
Biological Process	GO:2000242	5	negative regulation of reproductive process	2.83	0.0445818	Cla97C01G006330.1	BRO1 domain	--	1.543	1.94e-05	Up	99.1	0.704	0.678	0.712	1.061	1.1	1.069	1.087	1.043	1.071	1.104	1.12	1.111
Biological Process	GO:0018958	5	phenol-containing compound metabolic process	2.83	0.0445818	Cla97C07G130770.1	Glycosyltransferase	--	1.614	0.00393978	Up	54.5	0.582	0.695	0.528	0.975	0.951	0.988	1.209	1.206	1.167	1.234	1.148	1.317
Biological Process	GO:0018958	5	phenol-containing compound metabolic process	2.83	0.0445818	Cla97C09G174190.1	Glycosyltransferase	--	1.542	7.83e-06	Up	51.5	0.698	0.683	0.677	1.08	1.055	1.038	1.125	1.132	1.117	1.089	1.13	1.136
Biological Process	GO:0018958	5	phenol-containing compound metabolic process	2.83	0.0445818	Cla97C09G174200.1	Glycosyltransferase	--	2.569	0.00171947	Up	59.9	0.402	0.586	0.403	1.235	1.125	1.214	1.401	1.293	1.425	0.987	0.968	0.965
Biological Process	GO:0052547	8	regulation of peptidase activity	2.83	0.0445818	Cla97C01G014270.1	Cysteine proteinase inhibitor	--	1.35	0.00521393	Up	15.3		0.806	0.774		1.058	1.075		1.247	1.217		0.883	0.934
Biological Process	GO:0052547	8	regulation of peptidase activity	2.83	0.0445818	Cla97C01G021430.1	B-cell receptor-associated 31-like	--	1.42	6.28e-05	Up	25.2	0.825	0.837	0.784	1.157	1.152	1.164	0.944	0.918	0.899	1.074	1.125	1.184
Biological Process	GO:0052547	8	regulation of peptidase activity	2.83	0.0445818	Cla97C08G159160.1	serpin-ZX	--	1.312	4.83e-05	Up	42.6	0.781	0.761	0.794	1.035	1.021	1.008	1.091	1.113	1.101	1.071	1.1	1.09
Biological Process	GO:0052547	8	regulation of peptidase activity	2.83	0.0445818	Cla97C11G218960.1	Cysteine proteinase inhibitor	--	1.469	2.89e-05	Up	27.7	0.746	0.752	0.726	1.119	1.082	1.065	1.14	1.161	1.166	0.975	0.97	0.999
Biological Process	GO:1901568	4	fatty acid derivative metabolic process	2.83	0.0445818	Cla97C02G047030.1	Acyl-CoA dehydrogenase, putative	--	1.714	0.000101366	Up	44.4	0.558	0.605	0.621	0.996	1.019	1.043	1.264	1.305	1.279	1.079	1.025	1.056
Biological Process	GO:1901568	4	fatty acid derivative metabolic process	2.83	0.0445818	Cla97C03G067570.1	Epoxide hydrolase 2	--	1.742	0.00211628	Up	35.7	0.441	0.451	0.565	0.851	0.853	0.834	1.138	1.135	1.127	1.586	1.545	1.473
Biological Process	GO:1901568	4	fatty acid derivative metabolic process	2.83	0.0445818	Cla97C10G193950.1	Epoxide hydrolase 2	--	1.347	0.000139237	Up	39.7	0.829	0.82	0.861	1.154	1.13	1.097	1.181	1.166	1.131	0.805	0.853	0.87
Biological Process	GO:1901568	4	fatty acid derivative metabolic process	2.83	0.0445818	Cla97C10G193960.1	Epoxide hydrolase 2	--	2.218	0.00819229	Up	35.9	0.59	0.329	0.436	0.977	1.026	1.003	1.317	1.313	1.321	1.237	1.263	1.226
Biological Process	GO:0009809	7	lignin biosynthetic process	2.83	0.0445818	Cla97C01G001290.1	Alcohol dehydrogenase, putative	--	1.853	0.00366633	Up	38.5	0.608	0.46	0.639	1.063	1.068	1.032	1.177	1.254	1.247	1.142	1.165	1.11
Biological Process	GO:0009809	7	lignin biosynthetic process	2.83	0.0445818	Cla97C02G033300.1	cinnamyl alcohol dehydrogenase 1-like	--	1.433	0.010097	Up	39.1	0.606	0.693	0.612	0.821	0.892	1.025	0.884	1.101	1.189	1.689	1.315	1.174
Biological Process	GO:0009809	7	lignin biosynthetic process	2.83	0.0445818	Cla97C05G081160.1	Glycosyltransferase	--	1.329	0.000434056	Up	53.1	0.815	0.879	0.85	1.119	1.16	1.102	1.127	1.052	1.064	0.945	0.89	0.897
Biological Process	GO:0009809	7	lignin biosynthetic process	2.83	0.0445818	Cla97C09G165630.1	Hydroxycinnamoyl-CoA shikimate/quinate hydroxycinnamoyltransferase	--	1.927	0.000158748	Up	46.9	0.652	0.678	0.754	1.345	1.38	1.291	1.097	1.079	1.063	0.813	0.838	0.878
Biological Process	GO:2000242	5	negative regulation of reproductive process	2.83	0.0445818	Cla97C02G042120.1	protein HASTY 1-like	--	1.36	0.00668227	Up	133.2	0.642	0.779	0.662	0.945	0.951	0.936	0.929	1.013	0.933	1.485	1.258	1.47
Biological Process	GO:0006163	9	purine nucleotide metabolic process	1.76	0.0453854	Cla97C03G068240.1	ATP-citrate synthase alpha chain protein 2	--	1.317	0.00748089	Up	46.6	0.801	0.665	0.729	0.945	0.99	0.955	0.97	0.987	0.977	1.283	1.321	1.146
Biological Process	GO:0006163	9	purine nucleotide metabolic process	1.76	0.0453854	Cla97C05G081950.1	acyl-CoA thioesterase 2-like	--	1.476	0.00129633	Up	48.3	0.705	0.633	0.743	1.002	1.044	1.025	1.136	1.177	1.091	1.161	1.112	1.132
Biological Process	GO:0006163	9	purine nucleotide metabolic process	1.76	0.0453854	Cla97C07G134200.1	Succinate dehydrogenase [ubiquinone] flavoprotein subunit, mitochondrial	--	1.519	0.00027849	Up	69.7	0.624	0.68	0.7	1.012	1.026	1.006	1.095	1.136	1.08	1.178	1.12	1.181
Biological Process	GO:0098754	5	detoxification	1.8	0.0477423	Cla97C02G030990.1	Ascorbate peroxidase	--	1.349	0.000148824	Up	31.5	0.685	0.716	0.731	0.974	0.943	0.959	1.25	1.289	1.268	1.034	1.02	1.012
Biological Process	GO:0098754	5	detoxification	1.8	0.0477423	Cla97C02G039140.1	Dehydroascorbate reductase	--	1.446	8.92e-06	Up	25.5	0.748	0.768	0.778	1.095	1.117	1.106	1.221	1.172	1.158	0.891	0.886	0.923
Biological Process	GO:0098754	5	detoxification	1.8	0.0477423	Cla97C03G056320.1	Thioredoxin	--	1.535	0.000313408	Up	14	0.623	0.698	0.682	1.046	1.001	1.027	1.492	1.5	1.425	0.838	0.819	0.828
Biological Process	GO:0098754	5	detoxification	1.8	0.0477423	Cla97C03G066780.1	Superoxide dismutase [Cu-Zn]	--	1.304	7.17e-06	Up	15.1	0.867	0.859	0.849	1.106	1.123	1.13	1.01	1.034	1.001	0.971	0.985	0.958
Biological Process	GO:0098754	5	detoxification	1.8	0.0477423	Cla97C04G079270.1	Glutathione s-transferase	--	2.135	7.03e-05	Up	27.1	0.36	0.407	0.401	0.795	0.844	0.855	1.418	1.365	1.391	1.375	1.392	1.417
Biological Process	GO:0098754	5	detoxification	1.8	0.0477423	Cla97C07G137320.1	Glutathione S-transferase	--	2.268	0.00334608	Up	25.1	0.283	0.431	0.413	0.845	0.85	0.861	1.095	1.055	1.088	1.806	1.686	1.62
Biological Process	GO:0098754	5	detoxification	1.8	0.0477423	Cla97C10G187740.1	Disulfide isomerase family protein	--	1.33	0.0132683	Up	64.2	0.719	0.878	0.885	1.096	1.117	1.089	1.133	1.077	1.062	0.992	0.944	0.965
Biological Process	GO:0098754	5	detoxification	1.8	0.0477423	Cla97C11G224830.1	Catalase	--	1.332	8.02e-07	Up	114.9	0.734	0.728	0.735	0.982	0.967	0.978	1.205	1.178	1.21	1.154	1.12	1.122
Biological Process	GO:0033865	8	nucleoside bisphosphate metabolic process	2.42	0.0478499	Cla97C01G023420.1	nudix hydrolase 15, mitochondrial-like	--	1.343	0.0226323	Up	39	0.852	0.673	0.868	1.038	1.095	1.08	1.192	1.151	1.083	0.918	0.899	0.969
Biological Process	GO:0033865	8	nucleoside bisphosphate metabolic process	2.42	0.0478499	Cla97C02G041670.1	Mevalonate kinase	--	1.454	0.00121969	Up	40.8	0.759	0.677	0.755	1.036	1.119	1.03	1.078	1.147	1.139	1.058	1.058	1.069
Biological Process	GO:0033865	8	nucleoside bisphosphate metabolic process	2.42	0.0478499	Cla97C02G047030.1	Acyl-CoA dehydrogenase, putative	--	1.714	0.000101366	Up	44.4	0.558	0.605	0.621	0.996	1.019	1.043	1.264	1.305	1.279	1.079	1.025	1.056
Biological Process	GO:0033865	8	nucleoside bisphosphate metabolic process	2.42	0.0478499	Cla97C03G068240.1	ATP-citrate synthase alpha chain protein 2	--	1.317	0.00748089	Up	46.6	0.801	0.665	0.729	0.945	0.99	0.955	0.97	0.987	0.977	1.283	1.321	1.146
Biological Process	GO:0033865	8	nucleoside bisphosphate metabolic process	2.42	0.0478499	Cla97C05G081950.1	acyl-CoA thioesterase 2-like	--	1.476	0.00129633	Up	48.3	0.705	0.633	0.743	1.002	1.044	1.025	1.136	1.177	1.091	1.161	1.112	1.132
Biological Process	GO:0046364	6	monosaccharide biosynthetic process	2.42	0.0478499	Cla97C01G006270.1	Fructose-bisphosphate aldolase	--	1.351	0.000127159	Up	42.4	0.799	0.767	0.822	1.082	1.066	1.078	1.052	1.06	1.071	1.054	1.078	1.04
Biological Process	GO:0046364	6	monosaccharide biosynthetic process	2.42	0.0478499	Cla97C02G042380.1	GDP-mannose 3,5-epimerase 2	--	1.439	0.00053193	Up	44.2	0.628	0.694	0.619	0.928	0.931	0.934	1.296	1.261	1.278	1.178	1.132	1.185
Biological Process	GO:0098754	5	detoxification	1.8	0.0477423	Cla97C01G011330.1	Nitrilase	--	1.406	0.00297074	Up	37.7	0.645	0.759	0.75	1.027	1.006	0.995	1.124	1.094	1.094	1.234	1.186	1.187
Biological Process	GO:0098754	5	detoxification	1.8	0.0477423	Cla97C01G002890.1	Glutathione peroxidase	--	1.503	0.000111077	Up	18.4	0.612	0.656	0.602	0.943	0.942	0.926	1.183	1.158	1.178	1.27	1.228	1.296
Biological Process	GO:0098754	5	detoxification	1.8	0.0477423	Cla97C01G002880.1	Glutathione peroxidase	--	1.455	0.00375495	Up	20.3	0.653	0.681	0.798	1.057	1.009	1.036	1.225	1.212	1.115	1.051	1.03	1.037
Biological Process	GO:0071453	5	cellular response to oxygen levels	3.44	0.0472853	Cla97C06G126280.1	Betaine aldehyde dehydrogenase	--	1.85	0.000117775	Up	54.5	0.519	0.59	0.526	1.023	1.004	0.998	1.184	1.156	1.168	1.257	1.244	1.262
Biological Process	GO:0006163	9	purine nucleotide metabolic process	1.76	0.0453854	Cla97C08G154430.1	Phosphoribosylaminoimidazole-succinocarboxamide synthase	--	1.644	7.44e-06	Up	45.5	0.609	0.642	0.632	1.042	1.031	1.022	1.136	1.156	1.148	1.115	1.116	1.135
Biological Process	GO:0006163	9	purine nucleotide metabolic process	1.76	0.0453854	Cla97C09G183030.1	Fructose-bisphosphate aldolase	--	1.371	4.53e-05	Up	43.4	0.753	0.724	0.757	1.029	1.031	1.003	1.171	1.191	1.158	1.008	0.95	0.935
Biological Process	GO:0006163	9	purine nucleotide metabolic process	1.76	0.0453854	Cla97C09G184410.1	Inosine-5'-monophosphate dehydrogenase	--	1.809	1.2e-06	Up	52.7	0.676	0.697	0.672	1.245	1.232	1.222	1.233	1.207	1.223	0.907	0.878	0.909
Biological Process	GO:0006163	9	purine nucleotide metabolic process	1.76	0.0453854	Cla97C11G206870.1	succinate dehydrogenase assembly factor 2, mitochondrial	--	2.052	0.000416181	Up	22.7	0.501	0.435	0.527	0.975	0.958	1.069	1.341	1.415	1.271	1.184	1.192	1.133
Biological Process	GO:0006163	9	purine nucleotide metabolic process	1.76	0.0453854	Cla97C11G218660.1	Pyruvate kinase	--	1.611	0.000412394	Up	55.2	0.695	0.601	0.66	1.031	1.046	1.074	1.111	1.114	1.093	1.162	1.201	1.159
Biological Process	GO:0036294	6	cellular response to decreased oxygen levels	3.44	0.0472853	Cla97C02G036720.1	Flavin-containing monooxygenase	--	2.319	0.000160805	Up	59.2	0.578	0.667	0.551	1.398	1.333	1.434	1.167	1.121	1.196	0.87	0.864	0.839
Biological Process	GO:0036294	6	cellular response to decreased oxygen levels	3.44	0.0472853	Cla97C05G099390.1	Aminopeptidase	--	1.541	5.59e-06	Up	99.4	0.585	0.574	0.585	0.917	0.889	0.882	0.809	0.743	0.779	1.728	1.76	1.742
Biological Process	GO:0018958	5	phenol-containing compound metabolic process	2.83	0.0445818	Cla97C01G015610.1	Methyl esterase 6, putative	--	1.448	4.85e-05	Up	29.4	0.547	0.535	0.541	0.788	0.806	0.756	1.112	1.109	1.114	1.591	1.461	1.644
Biological Process	GO:0036294	6	cellular response to decreased oxygen levels	3.44	0.0472853	Cla97C06G126280.1	Betaine aldehyde dehydrogenase	--	1.85	0.000117775	Up	54.5	0.519	0.59	0.526	1.023	1.004	0.998	1.184	1.156	1.168	1.257	1.244	1.262
Biological Process	GO:0006690	7	icosanoid metabolic process	3.44	0.0472853	Cla97C10G193950.1	Epoxide hydrolase 2	--	1.347	0.000139237	Up	39.7	0.829	0.82	0.861	1.154	1.13	1.097	1.181	1.166	1.131	0.805	0.853	0.87
Biological Process	GO:0006690	7	icosanoid metabolic process	3.44	0.0472853	Cla97C10G193960.1	Epoxide hydrolase 2	--	2.218	0.00819229	Up	35.9	0.59	0.329	0.436	0.977	1.026	1.003	1.317	1.313	1.321	1.237	1.263	1.226
Biological Process	GO:0006144	8	purine nucleobase metabolic process	3.44	0.0472853	Cla97C03G057260.1	allantoinase	--	1.323	0.00334693	Up	55	0.854	0.834	0.755	1.05	1.131	1.052	1.219	1.135	1.143	0.867	0.913	0.911
Biological Process	GO:0006144	8	purine nucleobase metabolic process	3.44	0.0472853	Cla97C03G063500.1	Xanthine dehydrogenase, putative	--	1.767	0.00127278	Up	150.6	0.539	0.599	0.682	1.056	1.115	1.045	0.818	0.788	0.807	1.493	1.424	1.429
Biological Process	GO:0006144	8	purine nucleobase metabolic process	3.44	0.0472853	Cla97C05G083180.1	Uric acid degradation bifunctional protein TTL	--	1.323	0.000126631	Up	37.1	0.768	0.781	0.817	1.035	1.053	1.042	1.177	1.157	1.125	0.996	0.914	0.951
Biological Process	GO:0071453	5	cellular response to oxygen levels	3.44	0.0472853	Cla97C02G036720.1	Flavin-containing monooxygenase	--	2.319	0.000160805	Up	59.2	0.578	0.667	0.551	1.398	1.333	1.434	1.167	1.121	1.196	0.87	0.864	0.839
Biological Process	GO:0071453	5	cellular response to oxygen levels	3.44	0.0472853	Cla97C05G099390.1	Aminopeptidase	--	1.541	5.59e-06	Up	99.4	0.585	0.574	0.585	0.917	0.889	0.882	0.809	0.743	0.779	1.728	1.76	1.742
Biological Process	GO:0006690	7	icosanoid metabolic process	3.44	0.0472853	Cla97C03G067570.1	Epoxide hydrolase 2	--	1.742	0.00211628	Up	35.7	0.441	0.451	0.565	0.851	0.853	0.834	1.138	1.135	1.127	1.586	1.545	1.473
Biological Process	GO:0071704	3	organic substance metabolic process	1.09	0.0412327	Cla97C10G186510.1	Type I inositol polyphosphate 5-phosphatase, putative	--	1.393	0.0305473	Up	73.5		0.893	0.954		1.349	1.223		1.22	1.236		0.538	0.587
Biological Process	GO:0071704	3	organic substance metabolic process	1.09	0.0412327	Cla97C01G008530.1	RING/U-box superfamily protein	--	1.621	0.00781711	Up	34.7		0.792	0.859		1.357	1.319		1.071	1.043		0.781	0.779
Biological Process	GO:0071704	3	organic substance metabolic process	1.09	0.0412327	Cla97C00G000150.1	Aconitate hydratase	--	1.437	1.04e-05	Up	107.9	0.758	0.744	0.731	1.057	1.086	1.066	1.164	1.167	1.16	0.994	1.044	1.035
Biological Process	GO:0071704	3	organic substance metabolic process	1.09	0.0412327	Cla97C09G178150.1	fatty acid amide hydrolase	--	1.431	0.000573883	Up	66.2	0.761	0.842	0.753	1.135	1.125	1.111	1.056	1.06	1.049	1.078	0.954	1.133
Biological Process	GO:0071704	3	organic substance metabolic process	1.09	0.0412327	Cla97C09G178660.1	Inositol-tetrakisphosphate 1-kinase	--	1.371	9.73e-06	Up	37.4	0.891	0.876	0.896	1.236	1.198	1.217	1.056	1.065	1.077	0.805	0.791	0.818
Biological Process	GO:0071704	3	organic substance metabolic process	1.09	0.0412327	Cla97C09G179380.1	Pectinesterase	--	1.968	7.46e-05	Up	35.8	0.536	0.609	0.581	1.163	1.132	1.101	1.305	1.278	1.318	1.003	0.954	0.992
Biological Process	GO:0071704	3	organic substance metabolic process	1.09	0.0412327	Cla97C09G182830.1	cellulose synthase-like protein E6	--	2.327	4.91e-06	Up	83.5	0.579	0.537	0.536	1.285	1.28	1.279	0.988	1.005	1.049	1.085	1.094	1.145
Biological Process	GO:0071704	3	organic substance metabolic process	1.09	0.0412327	Cla97C09G183030.1	Fructose-bisphosphate aldolase	--	1.371	4.53e-05	Up	43.4	0.753	0.724	0.757	1.029	1.031	1.003	1.171	1.191	1.158	1.008	0.95	0.935
Biological Process	GO:0071704	3	organic substance metabolic process	1.09	0.0412327	Cla97C09G183350.1	Peptidyl-prolyl cis-trans isomerase	--	1.419	0.0018772	Up	15.5	0.867	0.906	0.779	1.212	1.168	1.241	1.174	1.14	1.186	0.718	0.837	0.753
Biological Process	GO:0071704	3	organic substance metabolic process	1.09	0.0412327	Cla97C09G184410.1	Inosine-5'-monophosphate dehydrogenase	--	1.809	1.2e-06	Up	52.7	0.676	0.697	0.672	1.245	1.232	1.222	1.233	1.207	1.223	0.907	0.878	0.909
Biological Process	GO:0071704	3	organic substance metabolic process	1.09	0.0412327	Cla97C09G184420.1	Kaurene synthase-like protein 1	--	1.449	0.00916158	Up	88.6	0.638	0.597		0.907	0.883		0.942	0.869		1.292	1.789
Biological Process	GO:0071704	3	organic substance metabolic process	1.09	0.0412327	Cla97C10G184630.1	Serine/threonine-protein phosphatase	--	1.393	0.00279646	Up	51	0.875	0.755	0.83	1.162	1.083	1.181	1.161	1.073	1.113	0.801	0.98	0.876
Biological Process	GO:0071704	3	organic substance metabolic process	1.09	0.0412327	Cla97C10G185830.1	26S proteasome non-ATPase regulatory subunit 13 homolog A	--	1.337	0.000423441	Up	44.5	0.781	0.729	0.759	0.983	1.046	1.005	1.035	1.011	0.995	1.223	1.242	1.215
Biological Process	GO:0071704	3	organic substance metabolic process	1.09	0.0412327	Cla97C10G186680.1	Receptor-like protein kinase	--	1.644	0.00419218	Up	44.6	0.569	0.474	0.632	0.914	0.947	0.893	1.216	1.211	1.165	1.258	1.252	1.273
Biological Process	GO:0071704	3	organic substance metabolic process	1.09	0.0412327	Cla97C10G186750.1	Protein kinase 2	--	1.418	0.00510613	Up	38.4	0.951	0.783	0.924	1.227	1.302	1.239	1.055	1.036	1.019	0.732	0.904	0.819
Biological Process	GO:0071704	3	organic substance metabolic process	1.09	0.0412327	Cla97C10G186990.1	Enoyl-CoA hydratase	--	1.385	0.000173579	Up	40.8	0.7	0.645	0.668	0.935	0.932	0.921	1.135	1.138	1.141	1.299	1.23	1.186
Biological Process	GO:0071704	3	organic substance metabolic process	1.09	0.0412327	Cla97C10G189460.1	Aspartate carbamoyltransferase	--	1.314	0.000365881	Up	44.9	0.832	0.814	0.796	1.115	1.05	1.045	0.997	0.969	0.973	1.129	1.169	1.109
Biological Process	GO:0071704	3	organic substance metabolic process	1.09	0.0412327	Cla97C10G190360.1	CoA ligase	--	1.368	0.00521077	Up	36.8	0.682	0.816	0.703	0.976	1.021	1.015	1.011	1.016	1.025	1.358	1.123	1.31
Biological Process	GO:0071704	3	organic substance metabolic process	1.09	0.0412327	Cla97C09G177880.1	beta-ureidopropionase	--	1.558	0.00113232	Up	46.3	0.647	0.769	0.669	1.101	1.072	1.076	1.184	1.19	1.176	0.993	0.961	0.981
Biological Process	GO:0071704	3	organic substance metabolic process	1.09	0.0412327	Cla97C09G177130.1	Beta-D-xylosidase 4	--	1.545	7.44e-05	Up	86.8	0.743	0.721	0.786	1.158	1.147	1.171	1.108	1.128	1.079	0.939	0.947	0.95
Biological Process	GO:0071704	3	organic substance metabolic process	1.09	0.0412327	Cla97C09G174200.1	Glycosyltransferase	--	2.569	0.00171947	Up	59.9	0.402	0.586	0.403	1.235	1.125	1.214	1.401	1.293	1.425	0.987	0.968	0.965
Biological Process	GO:0071704	3	organic substance metabolic process	1.09	0.0412327	Cla97C09G174190.1	Glycosyltransferase	--	1.542	7.83e-06	Up	51.5	0.698	0.683	0.677	1.08	1.055	1.038	1.125	1.132	1.117	1.089	1.13	1.136
Biological Process	GO:0071704	3	organic substance metabolic process	1.09	0.0412327	Cla97C08G159160.1	serpin-ZX	--	1.312	4.83e-05	Up	42.6	0.781	0.761	0.794	1.035	1.021	1.008	1.091	1.113	1.101	1.071	1.1	1.09
Biological Process	GO:0071704	3	organic substance metabolic process	1.09	0.0412327	Cla97C08G160540.1	Exonuclease 3'-5' domain-containing 1	--	1.505	0.00888389	Up	38	0.867	0.925	0.782	1.302	1.132	1.441	1.097	1.072	1.12	0.755	0.792	0.656
Biological Process	GO:0071704	3	organic substance metabolic process	1.09	0.0412327	Cla97C08G160620.1	Ferrochelatase	--	1.38	0.00414092	Up	54.2	0.683	0.634	0.763	0.98	0.943	0.948	1.041	1.065	1.045	1.22	1.384	1.244
Biological Process	GO:0071704	3	organic substance metabolic process	1.09	0.0412327	Cla97C08G160720.1	Glycine cleavage system P protein	--	1.378	5.01e-05	Up	113.4	0.915	0.924	0.951	1.314	1.272	1.259	1.014	1.022	1.043	0.737	0.753	0.792
Biological Process	GO:0071704	3	organic substance metabolic process	1.09	0.0412327	Cla97C09G162470.1	ubiquitin carboxyl-terminal hydrolase 6	--	1.492	0.000127856	Up	58.8	0.697	0.684	0.743	1.074	1.034	1.062	0.923	0.932	0.875	1.287	1.303	1.292
Biological Process	GO:0071704	3	organic substance metabolic process	1.09	0.0412327	Cla97C09G163430.1	translation initiation factor eIF-2B subunit alpha	--	1.318	0.00987993	Up	43.6	0.69	0.729	0.842	0.99	1.015	0.975	1.145	1.121	1.143	1.163	1.167	1.089
Biological Process	GO:0071704	3	organic substance metabolic process	1.09	0.0412327	Cla97C09G163470.1	Alanine aminotransferase 2	--	1.472	0.000213676	Up	53.6	0.734	0.668	0.728	1.048	1.04	1.047	1.13	1.168	1.129	1.068	1.119	1.081
Biological Process	GO:0071704	3	organic substance metabolic process	1.09	0.0412327	Cla97C10G190370.1	CoA ligase-like protein 8	--	1.307	0.0447711	Up	35.5	0.9	0.657	0.819	1.072	0.996	1.038	0.999	1.004	1.019	1.06	1.343	1.125
Biological Process	GO:0071704	3	organic substance metabolic process	1.09	0.0412327	Cla97C09G163690.1	alpha-1,2-Mannosidase	--	1.483	2.6e-06	Up	65	0.737	0.726	0.718	1.065	1.079	1.09	1.023	1.088	1.018	1.166	1.086	1.086
Biological Process	GO:0071704	3	organic substance metabolic process	1.09	0.0412327	Cla97C09G165010.1	Phospholipase D	--	1.637	0.000358699	Up	91.8	0.675	0.582	0.637	1.042	1.015	1.044	0.986	0.994	0.983	1.312	1.316	1.295
Biological Process	GO:0071704	3	organic substance metabolic process	1.09	0.0412327	Cla97C09G165420.1	acetylornithine aminotransferase, mitochondrial	--	1.371	0.00875127	Up	48.8	0.857	0.725	0.697	1.006	1.081	1.037	1.107	1.105	1.135	1.068	1.039	1.081
Biological Process	GO:0071704	3	organic substance metabolic process	1.09	0.0412327	Cla97C09G165630.1	Hydroxycinnamoyl-CoA shikimate/quinate hydroxycinnamoyltransferase	--	1.927	0.000158748	Up	46.9	0.652	0.678	0.754	1.345	1.38	1.291	1.097	1.079	1.063	0.813	0.838	0.878
Biological Process	GO:0071704	3	organic substance metabolic process	1.09	0.0412327	Cla97C09G166190.1	polyamine oxidase 1	--	2.389	0.000797845	Up	55.3	0.436	0.581	0.539	1.249	1.325	1.144	1.045	1.035	1.042	1.113	1.117	1.203
Biological Process	GO:0071704	3	organic substance metabolic process	1.09	0.0412327	Cla97C09G168550.1	Thiamine pyrophosphokinase	--	1.622	0.0183708	Up	29.2	0.433	0.648	0.445	0.837	0.823	0.815	1.254	1.135	1.193	1.486	1.394	1.45
Biological Process	GO:0071704	3	organic substance metabolic process	1.09	0.0412327	Cla97C09G169430.1	isoamylase 2, chloroplastic	--	1.423	0.00106229	Up	98.1	0.773	0.731	0.844	1.115	1.111	1.116	0.799	0.834	0.847	1.279	1.284	1.274
Biological Process	GO:0071704	3	organic substance metabolic process	1.09	0.0412327	Cla97C09G172830.1	Neutral/alkaline invertase	--	1.557	0.000103398	Up	63.1	0.691	0.671	0.737	1.076	1.087	1.105	1.131	1.12	1.098	1.098	1.064	1.065
Biological Process	GO:0071704	3	organic substance metabolic process	1.09	0.0412327	Cla97C09G164520.1	D-glycerate 3-kinase, chloroplastic	--	1.369	0.0244024	Up	49.4	0.627	0.64	0.831	0.981	0.938	0.954	1.209	1.178	1.144	1.129	1.158	1.14
Biological Process	GO:0046364	6	monosaccharide biosynthetic process	2.42	0.0478499	Cla97C08G147060.1	Fructose-1,6-bisphosphatase	--	1.537	1.18e-06	Up	37.1	0.628	0.643	0.628	0.981	0.966	0.972	1.269	1.236	1.187	1.095	1.15	1.139
Biological Process	GO:0071704	3	organic substance metabolic process	1.09	0.0412327	Cla97C10G191270.1	Cysteine--tRNA ligase	--	1.396	0.000250088	Up	63.5	0.732	0.759	0.783	1.05	1.096	1.028	1.122	1.087	1.083	1.07	1.066	1.077
Biological Process	GO:0071704	3	organic substance metabolic process	1.09	0.0412327	Cla97C10G192310.1	E3 ubiquitin protein ligase	--	1.334	0.0047532	Up	62.4	0.839	0.83	0.961	1.124	1.189	1.195	1.109	1.077	1.004	0.929	0.905	0.84
Biological Process	GO:0071704	3	organic substance metabolic process	1.09	0.0412327	Cla97C11G216160.1	Beta-glucosidase	--	1.488	0.000189072	Up	56.9	0.698	0.631	0.673	0.984	1.004	0.99	1.097	1.139	1.078	1.262	1.196	1.243
Biological Process	GO:0071704	3	organic substance metabolic process	1.09	0.0412327	Cla97C11G217300.1	Glycine--tRNA ligase 1	--	1.338	9.13e-06	Up	81.2	0.782	0.767	0.76	1.033	1.018	1.038	0.817	0.853	0.823	1.417	1.428	1.378
Biological Process	GO:0071704	3	organic substance metabolic process	1.09	0.0412327	Cla97C11G217320.1	Protein kinase	--	1.303	0.0138764	Up	46.6	0.747	0.9	0.765	1.097	1.044	1.003	1.192	1.083	1.129	1.057	1.034	1.086
Biological Process	GO:0071704	3	organic substance metabolic process	1.09	0.0412327	Cla97C11G218570.1	Autophagy-related 18	--	1.612	0.000318297	Up	40.4	0.601	0.647	0.681	1.071	1.039	1	1.233	1.291	1.225	1.095	1.022	1.094
Biological Process	GO:0071704	3	organic substance metabolic process	1.09	0.0412327	Cla97C11G218660.1	Pyruvate kinase	--	1.611	0.000412394	Up	55.2	0.695	0.601	0.66	1.031	1.046	1.074	1.111	1.114	1.093	1.162	1.201	1.159
Biological Process	GO:0071704	3	organic substance metabolic process	1.09	0.0412327	Cla97C11G218770.1	zinc ion binding	--	1.465	0.000417872	Up	43.9	0.793	0.814	0.785	1.103	1.163	1.239	1.108	1.121	1.109	0.928	0.985	0.91
Biological Process	GO:0071704	3	organic substance metabolic process	1.09	0.0412327	Cla97C11G219020.1	Carbamoyl-phosphate synthase small chain	--	1.51	3.68e-05	Up	47.5	0.723	0.693	0.739	1.07	1.101	1.083	1.175	1.176	1.127	1.034	1.03	1.056
Biological Process	GO:0071704	3	organic substance metabolic process	1.09	0.0412327	Cla97C11G219650.1	Caffeoyl-CoA 3-O-methyltransferase	--	1.598	0.0272559	Up	26.5	0.449	0.734	0.6	0.956	0.973	0.92	1.313	1.267	1.225	1.19	1.043	1.184
Biological Process	GO:0071704	3	organic substance metabolic process	1.09	0.0412327	Cla97C11G220180.1	Serine/threonine-protein phosphatase 2A activator	--	1.469	0.0017485	Up	41.3	0.571	0.645	0.679	0.922	0.943	0.918	1.251	1.228	1.246	1.237	1.165	1.087
Biological Process	GO:0071704	3	organic substance metabolic process	1.09	0.0412327	Cla97C11G220330.1	Isoamylase 3, chloroplastic-like protein	--	1.657	0.000650666	Up	86.9	0.495	0.588	0.541	0.919	0.905	0.867	1.083	1.075	1.084	1.495	1.413	1.492
Biological Process	GO:0071704	3	organic substance metabolic process	1.09	0.0412327	Cla97C11G220850.1	Phosphoenolpyruvate carboxykinase 1	--	1.652	0.00523514	Up	74.6	0.626	0.458	0.509	0.893	0.861	0.878	1.024	1.057	1.045	1.491	1.596	1.471
Biological Process	GO:0071704	3	organic substance metabolic process	1.09	0.0412327	Cla97C11G221760.1	Long-chain acyl-CoA synthetase 4	--	1.326	0.00369207	Up	75.9	0.925	0.81	0.895	1.11	1.204	1.174	0.864	0.811	0.826	1.133	1.105	1.127
Biological Process	GO:0071704	3	organic substance metabolic process	1.09	0.0412327	Cla97C11G221870.1	aspartic proteinase Asp1-like	--	1.486	0.00472076	Up	48.8	0.634	0.508	0.614	0.891	0.867	0.851	1.492	1.484	1.49	1.016	1.178	1.121
Biological Process	GO:0071704	3	organic substance metabolic process	1.09	0.0412327	Cla97C11G221990.1	Glutathione S-transferase family protein	--	1.322	0.00265454	Up	31.3	0.735	0.804	0.71	0.953	1.001	1.019	1.111	1.04	1.113	1.201	1.154	1.157
Biological Process	GO:0071704	3	organic substance metabolic process	1.09	0.0412327	Cla97C11G224850.1	Niemann-Pick C1 protein isoform X1	--	1.47	0.0021684	Up	140.9	0.592	0.654	0.544	0.862	0.903	0.866	1.458	1.4	1.418	1.088	1.017	1.171
Biological Process	GO:0071704	3	organic substance metabolic process	1.09	0.0412327	Cla97C11G213750.1	Peptidylprolyl isomerase	--	1.433	0.00126174	Up	20.1	0.813	0.829	0.741	1.137	1.084	1.194	1.153	1.205	1.133	0.897	0.882	0.931
Biological Process	GO:0071704	3	organic substance metabolic process	1.09	0.0412327	Cla97C11G210600.1	Ubiquitin fusion degradation 1 protein	--	1.555	0.0141458	Up	36.2	0.803	0.695	0.819	1.057	1.424	1.122	1.069	1.36	1.139	1.071	0.643	0.92
Biological Process	GO:0071704	3	organic substance metabolic process	1.09	0.0412327	Cla97C11G208800.1	Peroxisomal fatty acid beta-oxidation multifunctional protein	--	1.553	0.000129692	Up	79.1	0.682	0.622	0.641	1.019	0.98	1.022	0.865	0.909	0.865	1.423	1.429	1.472
Biological Process	GO:0071704	3	organic substance metabolic process	1.09	0.0412327	Cla97C11G208340.1	gamma-glutamyltranspeptidase 3	--	1.385	3.78e-05	Up	67.2	0.612	0.636	0.613	0.848	0.852	0.877	1.284	1.219	1.16	1.241	1.265	1.354
Biological Process	GO:0071704	3	organic substance metabolic process	1.09	0.0412327	Cla97C10G193130.1	caffeoylshikimate esterase	--	1.785	0.00152199	Up	36.5	0.882	0.787	0.691	1.329	1.43	1.453	1.118	0.924	1.089	0.717	0.758	0.767
Biological Process	GO:0071704	3	organic substance metabolic process	1.09	0.0412327	Cla97C10G193950.1	Epoxide hydrolase 2	--	1.347	0.000139237	Up	39.7	0.829	0.82	0.861	1.154	1.13	1.097	1.181	1.166	1.131	0.805	0.853	0.87
Biological Process	GO:0071704	3	organic substance metabolic process	1.09	0.0412327	Cla97C10G193960.1	Epoxide hydrolase 2	--	2.218	0.00819229	Up	35.9	0.59	0.329	0.436	0.977	1.026	1.003	1.317	1.313	1.321	1.237	1.263	1.226
Biological Process	GO:0071704	3	organic substance metabolic process	1.09	0.0412327	Cla97C10G196430.1	dual specificity protein phosphatase 12-like	--	1.323	0.000924671	Up	40.7	0.827	0.82	0.763	1.033	1.054	1.102	1.033	1.031	1.02	1.079	1.01	1.051
Biological Process	GO:0071704	3	organic substance metabolic process	1.09	0.0412327	Cla97C10G196500.1	E3 ubiquitin-protein ligase RGLG2	--	1.394	0.00245197	Up	49.7	0.728	0.651	0.641	0.927	0.899	0.989	1.064	1.261	1.218	1.225	1.11	1.152
Biological Process	GO:0071704	3	organic substance metabolic process	1.09	0.0412327	Cla97C10G197780.1	plant cysteine oxidase 2 isoform X1	--	1.319	0.00562501	Up	31.7	0.75	0.875	0.777	1.012	1.069	1.088	1.147	1.155	1.157	1.031	0.901	0.978
Biological Process	GO:0071704	3	organic substance metabolic process	1.09	0.0412327	Cla97C10G198040.1	F-box	--	1.562	0.00273505	Up	43.4	0.603	0.59	0.73	1.017	1.003	0.984	1.084	1.139	1.057	1.251	1.294	1.195
Biological Process	GO:0071704	3	organic substance metabolic process	1.09	0.0412327	Cla97C10G191950.1	L-arabinokinase	--	1.382	0.000474112	Up	109.4	0.813	0.732	0.765	1.071	1.07	1.051	1.059	0.987	0.943	1.057	1.234	1.235
Biological Process	GO:0071704	3	organic substance metabolic process	1.09	0.0412327	Cla97C10G198180.1	3-oxoacyl-reductase	--	1.571	0.0255929	Up	30.8	0.865	0.633	0.646	0.959	1.128	1.282	1.138	1.107	1.121	1.029	1.031	0.951
Biological Process	GO:0071704	3	organic substance metabolic process	1.09	0.0412327	Cla97C10G200740.1	Serine/arginine-rich splicing factor SC35	--	1.441	0.0198864	Up	25.2	0.601	0.498	0.556	0.913	0.694	0.778	1.152	1.27	1.224	1.334	1.538	1.442
Biological Process	GO:0071704	3	organic substance metabolic process	1.09	0.0412327	Cla97C10G200870.1	D-lactate dehydrogenase [cytochrome], mitochondrial-like	--	1.561	0.00142236	Up	63.1	0.699	0.738	0.805	1.158	1.25	1.092	1.275	1.25	1.186	0.756	0.767	0.814
Biological Process	GO:0071704	3	organic substance metabolic process	1.09	0.0412327	Cla97C10G205540.1	Acyl-CoA oxidase/dehydrogenase	--	1.577	0.000340361	Up	48.3	0.629	0.703	0.619	1.019	1.031	1.026	1.277	1.239	1.272	1.078	1.065	1.08
Biological Process	GO:0071704	3	organic substance metabolic process	1.09	0.0412327	Cla97C10G205980.1	target of Myb protein 1-like	--	1.465	0.0172329	Up	77.9	0.889	0.709	0.748	1.014	1.289	1.133	1.038	1.009	1.099	1.024	0.996	0.973
Biological Process	GO:0071704	3	organic substance metabolic process	1.09	0.0412327	Cla97C11G206820.1	Non-lysosomal glucosylceramidase	--	1.587	0.000117255	Up	107.3	0.579	0.529	0.571	0.891	0.907	0.867	0.866	0.83	0.831	1.644	1.728	1.707
Biological Process	GO:0071704	3	organic substance metabolic process	1.09	0.0412327	Cla97C11G206870.1	succinate dehydrogenase assembly factor 2, mitochondrial	--	2.052	0.000416181	Up	22.7	0.501	0.435	0.527	0.975	0.958	1.069	1.341	1.415	1.271	1.184	1.192	1.133
Biological Process	GO:0071704	3	organic substance metabolic process	1.09	0.0412327	Cla97C11G206890.1	elongation factor 1-gamma-like	--	1.339	0.00787943	Up	48.1	0.701	0.72	0.844	1.038	0.985	1.01	1.063	0.995	0.996	1.249	1.221	1.133
Biological Process	GO:0071704	3	organic substance metabolic process	1.09	0.0412327	Cla97C10G199080.1	Glutamate synthase, putative	--	1.329	0.00012215	Up	157.5	0.812	0.838	0.785	1.087	1.076	1.073	0.855	0.846	0.838	1.286	1.256	1.345
Biological Process	GO:0046364	6	monosaccharide biosynthetic process	2.42	0.0478499	Cla97C09G183030.1	Fructose-bisphosphate aldolase	--	1.371	4.53e-05	Up	43.4	0.753	0.724	0.757	1.029	1.031	1.003	1.171	1.191	1.158	1.008	0.95	0.935
Biological Process	GO:0046364	6	monosaccharide biosynthetic process	2.42	0.0478499	Cla97C11G220850.1	Phosphoenolpyruvate carboxykinase 1	--	1.652	0.00523514	Up	74.6	0.626	0.458	0.509	0.893	0.861	0.878	1.024	1.057	1.045	1.491	1.596	1.471
Biological Process	GO:0010043	6	response to zinc ion	2.42	0.0478499	Cla97C01G008870.1	Isocitrate dehydrogenase [NADP]	--	1.489	0.000133546	Up	46.1	0.647	0.637	0.695	0.995	0.978	0.974	1.183	1.175	1.159	1.203	1.207	1.198
Biological Process	GO:0019637	5	organophosphate metabolic process	1.37	0.053534	Cla97C10G189460.1	Aspartate carbamoyltransferase	--	1.314	0.000365881	Up	44.9	0.832	0.814	0.796	1.115	1.05	1.045	0.997	0.969	0.973	1.129	1.169	1.109
Biological Process	GO:0019637	5	organophosphate metabolic process	1.37	0.053534	Cla97C11G206870.1	succinate dehydrogenase assembly factor 2, mitochondrial	--	2.052	0.000416181	Up	22.7	0.501	0.435	0.527	0.975	0.958	1.069	1.341	1.415	1.271	1.184	1.192	1.133
Biological Process	GO:0019637	5	organophosphate metabolic process	1.37	0.053534	Cla97C11G217300.1	Glycine--tRNA ligase 1	--	1.338	9.13e-06	Up	81.2	0.782	0.767	0.76	1.033	1.018	1.038	0.817	0.853	0.823	1.417	1.428	1.378
Biological Process	GO:0019637	5	organophosphate metabolic process	1.37	0.053534	Cla97C11G218660.1	Pyruvate kinase	--	1.611	0.000412394	Up	55.2	0.695	0.601	0.66	1.031	1.046	1.074	1.111	1.114	1.093	1.162	1.201	1.159
Biological Process	GO:0019637	5	organophosphate metabolic process	1.37	0.053534	Cla97C10G186510.1	Type I inositol polyphosphate 5-phosphatase, putative	--	1.393	0.0305473	Up	73.5		0.893	0.954		1.349	1.223		1.22	1.236		0.538	0.587
Biological Process	GO:0046390	7	ribose phosphate biosynthetic process	1.74	0.0547854	Cla97C01G006270.1	Fructose-bisphosphate aldolase	--	1.351	0.000127159	Up	42.4	0.799	0.767	0.822	1.082	1.066	1.078	1.052	1.06	1.071	1.054	1.078	1.04
Biological Process	GO:0046390	7	ribose phosphate biosynthetic process	1.74	0.0547854	Cla97C01G023420.1	nudix hydrolase 15, mitochondrial-like	--	1.343	0.0226323	Up	39	0.852	0.673	0.868	1.038	1.095	1.08	1.192	1.151	1.083	0.918	0.899	0.969
Biological Process	GO:0046390	7	ribose phosphate biosynthetic process	1.74	0.0547854	Cla97C03G066280.1	ATP-dependent 6-phosphofructokinase	--	1.349	7.46e-05	Up	54.1	0.739	0.731	0.765	1.025	0.985	1.005	1.104	1.096	1.149	1.147	1.189	1.085
Biological Process	GO:0046390	7	ribose phosphate biosynthetic process	1.74	0.0547854	Cla97C03G068240.1	ATP-citrate synthase alpha chain protein 2	--	1.317	0.00748089	Up	46.6	0.801	0.665	0.729	0.945	0.99	0.955	0.97	0.987	0.977	1.283	1.321	1.146
Biological Process	GO:0046390	7	ribose phosphate biosynthetic process	1.74	0.0547854	Cla97C05G093840.1	Uridine kinase	--	1.378	0.000173503	Up	54	0.674	0.677	0.724	0.943	0.959	0.958	1.152	1.097	1.118	1.25	1.217	1.183
Biological Process	GO:0046390	7	ribose phosphate biosynthetic process	1.74	0.0547854	Cla97C08G154430.1	Phosphoribosylaminoimidazole-succinocarboxamide synthase	--	1.644	7.44e-06	Up	45.5	0.609	0.642	0.632	1.042	1.031	1.022	1.136	1.156	1.148	1.115	1.116	1.135
Biological Process	GO:0046390	7	ribose phosphate biosynthetic process	1.74	0.0547854	Cla97C09G164520.1	D-glycerate 3-kinase, chloroplastic	--	1.369	0.0244024	Up	49.4	0.627	0.64	0.831	0.981	0.938	0.954	1.209	1.178	1.144	1.129	1.158	1.14
Biological Process	GO:0046390	7	ribose phosphate biosynthetic process	1.74	0.0547854	Cla97C09G183030.1	Fructose-bisphosphate aldolase	--	1.371	4.53e-05	Up	43.4	0.753	0.724	0.757	1.029	1.031	1.003	1.171	1.191	1.158	1.008	0.95	0.935
Biological Process	GO:0046390	7	ribose phosphate biosynthetic process	1.74	0.0547854	Cla97C09G184410.1	Inosine-5'-monophosphate dehydrogenase	--	1.809	1.2e-06	Up	52.7	0.676	0.697	0.672	1.245	1.232	1.222	1.233	1.207	1.223	0.907	0.878	0.909
Biological Process	GO:0046390	7	ribose phosphate biosynthetic process	1.74	0.0547854	Cla97C10G189460.1	Aspartate carbamoyltransferase	--	1.314	0.000365881	Up	44.9	0.832	0.814	0.796	1.115	1.05	1.045	0.997	0.969	0.973	1.129	1.169	1.109
Biological Process	GO:0019637	5	organophosphate metabolic process	1.37	0.053534	Cla97C09G184410.1	Inosine-5'-monophosphate dehydrogenase	--	1.809	1.2e-06	Up	52.7	0.676	0.697	0.672	1.245	1.232	1.222	1.233	1.207	1.223	0.907	0.878	0.909
Biological Process	GO:0019637	5	organophosphate metabolic process	1.37	0.053534	Cla97C09G183030.1	Fructose-bisphosphate aldolase	--	1.371	4.53e-05	Up	43.4	0.753	0.724	0.757	1.029	1.031	1.003	1.171	1.191	1.158	1.008	0.95	0.935
Biological Process	GO:0019637	5	organophosphate metabolic process	1.37	0.053534	Cla97C09G178660.1	Inositol-tetrakisphosphate 1-kinase	--	1.371	9.73e-06	Up	37.4	0.891	0.876	0.896	1.236	1.198	1.217	1.056	1.065	1.077	0.805	0.791	0.818
Biological Process	GO:0019637	5	organophosphate metabolic process	1.37	0.053534	Cla97C09G168550.1	Thiamine pyrophosphokinase	--	1.622	0.0183708	Up	29.2	0.433	0.648	0.445	0.837	0.823	0.815	1.254	1.135	1.193	1.486	1.394	1.45
Biological Process	GO:0019637	5	organophosphate metabolic process	1.37	0.053534	Cla97C03G053170.1	4-hydroxy-3-methylbut-2-en-1-yl diphosphate synthase	--	1.56	0.000142017	Up	82.1	0.587	0.552	0.595	0.885	0.88	0.94	1.09	1.051	1.042	1.436	1.515	1.396
Biological Process	GO:0019637	5	organophosphate metabolic process	1.37	0.053534	Cla97C03G061260.1	Isopentenyl diphosphate isomerase	--	1.317	0.00137536	Up	27.1	0.933	0.889	0.947	1.273	1.152	1.221	1.026	1.066	1.04	0.776	0.862	0.817
Biological Process	GO:0019637	5	organophosphate metabolic process	1.37	0.053534	Cla97C03G066280.1	ATP-dependent 6-phosphofructokinase	--	1.349	7.46e-05	Up	54.1	0.739	0.731	0.765	1.025	0.985	1.005	1.104	1.096	1.149	1.147	1.189	1.085
Biological Process	GO:0019637	5	organophosphate metabolic process	1.37	0.053534	Cla97C03G068240.1	ATP-citrate synthase alpha chain protein 2	--	1.317	0.00748089	Up	46.6	0.801	0.665	0.729	0.945	0.99	0.955	0.97	0.987	0.977	1.283	1.321	1.146
Biological Process	GO:0019637	5	organophosphate metabolic process	1.37	0.053534	Cla97C04G069430.1	Glucose-6-phosphate 1-dehydrogenase	--	1.749	6.32e-06	Up	59.2	0.619	0.603	0.639	1.073	1.084	1.097	1.214	1.213	1.192	1.092	1.064	1.06
Biological Process	GO:0019637	5	organophosphate metabolic process	1.37	0.053534	Cla97C05G081950.1	acyl-CoA thioesterase 2-like	--	1.476	0.00129633	Up	48.3	0.705	0.633	0.743	1.002	1.044	1.025	1.136	1.177	1.091	1.161	1.112	1.132
Biological Process	GO:0019637	5	organophosphate metabolic process	1.37	0.053534	Cla97C05G093840.1	Uridine kinase	--	1.378	0.000173503	Up	54	0.674	0.677	0.724	0.943	0.959	0.958	1.152	1.097	1.118	1.25	1.217	1.183
Biological Process	GO:0046390	7	ribose phosphate biosynthetic process	1.74	0.0547854	Cla97C11G218660.1	Pyruvate kinase	--	1.611	0.000412394	Up	55.2	0.695	0.601	0.66	1.031	1.046	1.074	1.111	1.114	1.093	1.162	1.201	1.159
Biological Process	GO:0019637	5	organophosphate metabolic process	1.37	0.053534	Cla97C05G103110.1	Malate dehydrogenase	--	1.477	0.00106497	Up	48	0.579	0.61	0.524	0.842	0.862	0.826	1.296	1.263	1.242	1.304	1.303	1.334
Biological Process	GO:0019637	5	organophosphate metabolic process	1.37	0.053534	Cla97C06G116630.1	cryptochrome-1	--	1.32	0.031729	Up	53.4	0.807	0.74		1.048	0.994		1.094	1.01		1.051	1.256
Biological Process	GO:0019637	5	organophosphate metabolic process	1.37	0.053534	Cla97C06G126640.1	1-deoxy-D-xylulose 5-phosphate reductoisomerase	--	2.099	1.12e-05	Up	51	0.675	0.681	0.729	1.489	1.463	1.425	1.223	1.243	1.237	0.617	0.652	0.775
Biological Process	GO:0019637	5	organophosphate metabolic process	1.37	0.053534	Cla97C07G134200.1	Succinate dehydrogenase [ubiquinone] flavoprotein subunit, mitochondrial	--	1.519	0.00027849	Up	69.7	0.624	0.68	0.7	1.012	1.026	1.006	1.095	1.136	1.08	1.178	1.12	1.181
Biological Process	GO:0019637	5	organophosphate metabolic process	1.37	0.053534	Cla97C07G136280.1	inositol-3-phosphate synthase	--	1.604	3.02e-05	Up	56.3	0.68	0.694	0.702	1.066	1.14	1.124	1.219	1.199	1.206	1.035	0.924	0.981
Biological Process	GO:0019637	5	organophosphate metabolic process	1.37	0.053534	Cla97C08G147060.1	Fructose-1,6-bisphosphatase	--	1.537	1.18e-06	Up	37.1	0.628	0.643	0.628	0.981	0.966	0.972	1.269	1.236	1.187	1.095	1.15	1.139
Biological Process	GO:0019637	5	organophosphate metabolic process	1.37	0.053534	Cla97C08G154430.1	Phosphoribosylaminoimidazole-succinocarboxamide synthase	--	1.644	7.44e-06	Up	45.5	0.609	0.642	0.632	1.042	1.031	1.022	1.136	1.156	1.148	1.115	1.116	1.135
Biological Process	GO:0019637	5	organophosphate metabolic process	1.37	0.053534	Cla97C09G164520.1	D-glycerate 3-kinase, chloroplastic	--	1.369	0.0244024	Up	49.4	0.627	0.64	0.831	0.981	0.938	0.954	1.209	1.178	1.144	1.129	1.158	1.14
Biological Process	GO:0019637	5	organophosphate metabolic process	1.37	0.053534	Cla97C06G110040.1	UMP-CMP kinase	--	1.961	1.03e-05	Up	23.3	0.636	0.594	0.589	1.185	1.187	1.195	1.211	1.243	1.23	1.019	1.029	0.971
Biological Process	GO:0019637	5	organophosphate metabolic process	1.37	0.053534	Cla97C02G047030.1	Acyl-CoA dehydrogenase, putative	--	1.714	0.000101366	Up	44.4	0.558	0.605	0.621	0.996	1.019	1.043	1.264	1.305	1.279	1.079	1.025	1.056
Biological Process	GO:0009260	10	ribonucleotide biosynthetic process	1.74	0.0547854	Cla97C01G006270.1	Fructose-bisphosphate aldolase	--	1.351	0.000127159	Up	42.4	0.799	0.767	0.822	1.082	1.066	1.078	1.052	1.06	1.071	1.054	1.078	1.04
Biological Process	GO:0009260	10	ribonucleotide biosynthetic process	1.74	0.0547854	Cla97C03G066280.1	ATP-dependent 6-phosphofructokinase	--	1.349	7.46e-05	Up	54.1	0.739	0.731	0.765	1.025	0.985	1.005	1.104	1.096	1.149	1.147	1.189	1.085
Biological Process	GO:0055082	6	cellular chemical homeostasis	1.84	0.0551531	Cla97C05G103400.1	Heavy metal transport/detoxification superfamily protein	--	1.43	0.000138082	Up	9.4	0.907	0.871	0.857	1.281	1.276	1.21	1.194	1.188	1.171	0.65	0.656	0.781
Biological Process	GO:0055082	6	cellular chemical homeostasis	1.84	0.0551531	Cla97C06G116630.1	cryptochrome-1	--	1.32	0.031729	Up	53.4	0.807	0.74		1.048	0.994		1.094	1.01		1.051	1.256
Biological Process	GO:0055082	6	cellular chemical homeostasis	1.84	0.0551531	Cla97C10G193950.1	Epoxide hydrolase 2	--	1.347	0.000139237	Up	39.7	0.829	0.82	0.861	1.154	1.13	1.097	1.181	1.166	1.131	0.805	0.853	0.87
Biological Process	GO:0055082	6	cellular chemical homeostasis	1.84	0.0551531	Cla97C10G193960.1	Epoxide hydrolase 2	--	2.218	0.00819229	Up	35.9	0.59	0.329	0.436	0.977	1.026	1.003	1.317	1.313	1.321	1.237	1.263	1.226
Biological Process	GO:0055082	6	cellular chemical homeostasis	1.84	0.0551531	Cla97C10G197770.1	V-type proton ATPase subunit	--	1.415	0.00386786	Up	40.6	0.717	0.652	0.793	1.036	1.032	0.991	1.137	1.148	1.063	1.157	1.158	1.164
Biological Process	GO:0055082	6	cellular chemical homeostasis	1.84	0.0551531	Cla97C10G199250.1	V-type proton ATPase subunit H	--	1.323	4.51e-05	Up	51.6	0.765	0.784	0.778	1.041	1	1.037	1.017	1.024	0.98	1.153	1.094	1.15
Biological Process	GO:0046496	10	nicotinamide nucleotide metabolic process	1.99	0.0554458	Cla97C01G006270.1	Fructose-bisphosphate aldolase	--	1.351	0.000127159	Up	42.4	0.799	0.767	0.822	1.082	1.066	1.078	1.052	1.06	1.071	1.054	1.078	1.04
Biological Process	GO:0046496	10	nicotinamide nucleotide metabolic process	1.99	0.0554458	Cla97C01G008870.1	Isocitrate dehydrogenase [NADP]	--	1.489	0.000133546	Up	46.1	0.647	0.637	0.695	0.995	0.978	0.974	1.183	1.175	1.159	1.203	1.207	1.198
Biological Process	GO:0046496	10	nicotinamide nucleotide metabolic process	1.99	0.0554458	Cla97C02G039780.1	protein FAR1-RELATED SEQUENCE 5-like	--	1.905	0.00339696	Up	38.9	0.435	0.466	0.613	0.944	0.981	0.959	1.296	1.118	1.195	1.325	1.354	1.233
Biological Process	GO:0046496	10	nicotinamide nucleotide metabolic process	1.99	0.0554458	Cla97C03G066280.1	ATP-dependent 6-phosphofructokinase	--	1.349	7.46e-05	Up	54.1	0.739	0.731	0.765	1.025	0.985	1.005	1.104	1.096	1.149	1.147	1.189	1.085
Biological Process	GO:0046496	10	nicotinamide nucleotide metabolic process	1.99	0.0554458	Cla97C04G069430.1	Glucose-6-phosphate 1-dehydrogenase	--	1.749	6.32e-06	Up	59.2	0.619	0.603	0.639	1.073	1.084	1.097	1.214	1.213	1.192	1.092	1.064	1.06
Biological Process	GO:0046496	10	nicotinamide nucleotide metabolic process	1.99	0.0554458	Cla97C05G103110.1	Malate dehydrogenase	--	1.477	0.00106497	Up	48	0.579	0.61	0.524	0.842	0.862	0.826	1.296	1.263	1.242	1.304	1.303	1.334
Biological Process	GO:0046496	10	nicotinamide nucleotide metabolic process	1.99	0.0554458	Cla97C09G183030.1	Fructose-bisphosphate aldolase	--	1.371	4.53e-05	Up	43.4	0.753	0.724	0.757	1.029	1.031	1.003	1.171	1.191	1.158	1.008	0.95	0.935
Biological Process	GO:0046496	10	nicotinamide nucleotide metabolic process	1.99	0.0554458	Cla97C11G218660.1	Pyruvate kinase	--	1.611	0.000412394	Up	55.2	0.695	0.601	0.66	1.031	1.046	1.074	1.111	1.114	1.093	1.162	1.201	1.159
Biological Process	GO:0019362	9	pyridine nucleotide metabolic process	1.99	0.0554458	Cla97C01G006270.1	Fructose-bisphosphate aldolase	--	1.351	0.000127159	Up	42.4	0.799	0.767	0.822	1.082	1.066	1.078	1.052	1.06	1.071	1.054	1.078	1.04
Biological Process	GO:0055082	6	cellular chemical homeostasis	1.84	0.0551531	Cla97C03G067570.1	Epoxide hydrolase 2	--	1.742	0.00211628	Up	35.7	0.441	0.451	0.565	0.851	0.853	0.834	1.138	1.135	1.127	1.586	1.545	1.473
Biological Process	GO:0055082	6	cellular chemical homeostasis	1.84	0.0551531	Cla97C03G055950.1	Iron-sulfur cluster assembly protein SufB	--	1.319	0.000924044	Up	61.9	0.768	0.81	0.835	1.103	1.036	1.043	1.342	1.153	1.162	0.838	0.962	0.99
Biological Process	GO:0055082	6	cellular chemical homeostasis	1.84	0.0551531	Cla97C01G021430.1	B-cell receptor-associated 31-like	--	1.42	6.28e-05	Up	25.2	0.825	0.837	0.784	1.157	1.152	1.164	0.944	0.918	0.899	1.074	1.125	1.184
Biological Process	GO:0006575	5	cellular modified amino acid metabolic process	1.84	0.0551531	Cla97C11G221990.1	Glutathione S-transferase family protein	--	1.322	0.00265454	Up	31.3	0.735	0.804	0.71	0.953	1.001	1.019	1.111	1.04	1.113	1.201	1.154	1.157
Biological Process	GO:0009260	10	ribonucleotide biosynthetic process	1.74	0.0547854	Cla97C03G068240.1	ATP-citrate synthase alpha chain protein 2	--	1.317	0.00748089	Up	46.6	0.801	0.665	0.729	0.945	0.99	0.955	0.97	0.987	0.977	1.283	1.321	1.146
Biological Process	GO:0009260	10	ribonucleotide biosynthetic process	1.74	0.0547854	Cla97C05G093840.1	Uridine kinase	--	1.378	0.000173503	Up	54	0.674	0.677	0.724	0.943	0.959	0.958	1.152	1.097	1.118	1.25	1.217	1.183
Biological Process	GO:0009260	10	ribonucleotide biosynthetic process	1.74	0.0547854	Cla97C08G154430.1	Phosphoribosylaminoimidazole-succinocarboxamide synthase	--	1.644	7.44e-06	Up	45.5	0.609	0.642	0.632	1.042	1.031	1.022	1.136	1.156	1.148	1.115	1.116	1.135
Biological Process	GO:0009260	10	ribonucleotide biosynthetic process	1.74	0.0547854	Cla97C09G164520.1	D-glycerate 3-kinase, chloroplastic	--	1.369	0.0244024	Up	49.4	0.627	0.64	0.831	0.981	0.938	0.954	1.209	1.178	1.144	1.129	1.158	1.14
Biological Process	GO:0009260	10	ribonucleotide biosynthetic process	1.74	0.0547854	Cla97C09G183030.1	Fructose-bisphosphate aldolase	--	1.371	4.53e-05	Up	43.4	0.753	0.724	0.757	1.029	1.031	1.003	1.171	1.191	1.158	1.008	0.95	0.935
Biological Process	GO:0009260	10	ribonucleotide biosynthetic process	1.74	0.0547854	Cla97C09G184410.1	Inosine-5'-monophosphate dehydrogenase	--	1.809	1.2e-06	Up	52.7	0.676	0.697	0.672	1.245	1.232	1.222	1.233	1.207	1.223	0.907	0.878	0.909
Biological Process	GO:0009260	10	ribonucleotide biosynthetic process	1.74	0.0547854	Cla97C10G189460.1	Aspartate carbamoyltransferase	--	1.314	0.000365881	Up	44.9	0.832	0.814	0.796	1.115	1.05	1.045	0.997	0.969	0.973	1.129	1.169	1.109
Biological Process	GO:0009260	10	ribonucleotide biosynthetic process	1.74	0.0547854	Cla97C01G023420.1	nudix hydrolase 15, mitochondrial-like	--	1.343	0.0226323	Up	39	0.852	0.673	0.868	1.038	1.095	1.08	1.192	1.151	1.083	0.918	0.899	0.969
Biological Process	GO:0009260	10	ribonucleotide biosynthetic process	1.74	0.0547854	Cla97C11G218660.1	Pyruvate kinase	--	1.611	0.000412394	Up	55.2	0.695	0.601	0.66	1.031	1.046	1.074	1.111	1.114	1.093	1.162	1.201	1.159
Biological Process	GO:0006575	5	cellular modified amino acid metabolic process	1.84	0.0551531	Cla97C04G079270.1	Glutathione s-transferase	--	2.135	7.03e-05	Up	27.1	0.36	0.407	0.401	0.795	0.844	0.855	1.418	1.365	1.391	1.375	1.392	1.417
Biological Process	GO:0006575	5	cellular modified amino acid metabolic process	1.84	0.0551531	Cla97C05G083630.1	5-oxoprolinase	--	1.65	0.000170086	Up	137.8	0.703	0.657	0.745	1.166	1.166	1.142	0.968	0.968	0.964	1.193	1.161	1.13
Biological Process	GO:0006575	5	cellular modified amino acid metabolic process	1.84	0.0551531	Cla97C07G136280.1	inositol-3-phosphate synthase	--	1.604	3.02e-05	Up	56.3	0.68	0.694	0.702	1.066	1.14	1.124	1.219	1.199	1.206	1.035	0.924	0.981
Biological Process	GO:0006575	5	cellular modified amino acid metabolic process	1.84	0.0551531	Cla97C07G137320.1	Glutathione S-transferase	--	2.268	0.00334608	Up	25.1	0.283	0.431	0.413	0.845	0.85	0.861	1.095	1.055	1.088	1.806	1.686	1.62
Biological Process	GO:0006575	5	cellular modified amino acid metabolic process	1.84	0.0551531	Cla97C08G148340.1	Gamma-glutamylcyclotransferase	--	1.483	2.14e-05	Up	21.4	0.79	0.827	0.807	1.181	1.189	1.224	1.157	1.12	1.14	0.832	0.825	0.814
Biological Process	GO:0006575	5	cellular modified amino acid metabolic process	1.84	0.0551531	Cla97C11G206890.1	elongation factor 1-gamma-like	--	1.339	0.00787943	Up	48.1	0.701	0.72	0.844	1.038	0.985	1.01	1.063	0.995	0.996	1.249	1.221	1.133
Biological Process	GO:0006575	5	cellular modified amino acid metabolic process	1.84	0.0551531	Cla97C11G208340.1	gamma-glutamyltranspeptidase 3	--	1.385	3.78e-05	Up	67.2	0.612	0.636	0.613	0.848	0.852	0.877	1.284	1.219	1.16	1.241	1.265	1.354
Biological Process	GO:0006575	5	cellular modified amino acid metabolic process	1.84	0.0551531	Cla97C02G039140.1	Dehydroascorbate reductase	--	1.446	8.92e-06	Up	25.5	0.748	0.768	0.778	1.095	1.117	1.106	1.221	1.172	1.158	0.891	0.886	0.923
Biological Process	GO:0071236	5	cellular response to antibiotic	2.75	0.0164442	Cla97C09G174190.1	Glycosyltransferase	--	1.542	7.83e-06	Up	51.5	0.698	0.683	0.677	1.08	1.055	1.038	1.125	1.132	1.117	1.089	1.13	1.136
Biological Process	GO:0019637	5	organophosphate metabolic process	1.37	0.053534	Cla97C02G041670.1	Mevalonate kinase	--	1.454	0.00121969	Up	40.8	0.759	0.677	0.755	1.036	1.119	1.03	1.078	1.147	1.139	1.058	1.058	1.069
Biological Process	GO:0019637	5	organophosphate metabolic process	1.37	0.053534	Cla97C01G023420.1	nudix hydrolase 15, mitochondrial-like	--	1.343	0.0226323	Up	39	0.852	0.673	0.868	1.038	1.095	1.08	1.192	1.151	1.083	0.918	0.899	0.969
Biological Process	GO:0044283	4	small molecule biosynthetic process	1.35	0.0479149	Cla97C03G053800.1	4-coumarate--CoA ligase-like 7	--	1.34	1.35e-05	Up	59.4	0.791	0.79	0.785	1.063	1.034	1.073	1.186	1.131	1.093	0.939	0.98	1.009
Biological Process	GO:0044283	4	small molecule biosynthetic process	1.35	0.0479149	Cla97C03G065190.1	Methylthioribose-1-phosphate isomerase	--	1.721	4.02e-05	Up	40.2	0.673	0.686	0.727	1.174	1.233	1.183	1.155	1.151	1.136	0.913	0.871	0.94
Biological Process	GO:0044283	4	small molecule biosynthetic process	1.35	0.0479149	Cla97C03G066280.1	ATP-dependent 6-phosphofructokinase	--	1.349	7.46e-05	Up	54.1	0.739	0.731	0.765	1.025	0.985	1.005	1.104	1.096	1.149	1.147	1.189	1.085
Biological Process	GO:0044283	4	small molecule biosynthetic process	1.35	0.0479149	Cla97C03G067570.1	Epoxide hydrolase 2	--	1.742	0.00211628	Up	35.7	0.441	0.451	0.565	0.851	0.853	0.834	1.138	1.135	1.127	1.586	1.545	1.473
Biological Process	GO:0044283	4	small molecule biosynthetic process	1.35	0.0479149	Cla97C03G068240.1	ATP-citrate synthase alpha chain protein 2	--	1.317	0.00748089	Up	46.6	0.801	0.665	0.729	0.945	0.99	0.955	0.97	0.987	0.977	1.283	1.321	1.146
Biological Process	GO:0044283	4	small molecule biosynthetic process	1.35	0.0479149	Cla97C05G084200.1	3-ketoacyl-CoA thiolase 2, peroxisomal	--	1.63	0.000161226	Up	48.4	0.456	0.405	0.425	0.708	0.687	0.701	1.339	1.328	1.301	1.489	1.518	1.577
Biological Process	GO:0044283	4	small molecule biosynthetic process	1.35	0.0479149	Cla97C05G088630.1	1,4-dihydroxy-2-naphthoyl-CoA thioesterase 1-like	--	1.578	0.00114778	Up	18.9	0.432	0.52	0.459	0.731	0.742	0.753	1.261	1.249	1.279	1.576	1.489	1.51
Biological Process	GO:0044283	4	small molecule biosynthetic process	1.35	0.0479149	Cla97C05G089570.1	Gibberellin 20-oxidase	--	3.717	0.000131542	Up	43.2	0.394	0.298	0.303	1.218	1.26	1.22	1.444	1.467	1.448	0.968	0.939	0.944
Biological Process	GO:0044283	4	small molecule biosynthetic process	1.35	0.0479149	Cla97C05G093840.1	Uridine kinase	--	1.378	0.000173503	Up	54	0.674	0.677	0.724	0.943	0.959	0.958	1.152	1.097	1.118	1.25	1.217	1.183
Biological Process	GO:0044283	4	small molecule biosynthetic process	1.35	0.0479149	Cla97C05G103760.1	3-oxo-5-alpha-steroid 4-dehydrogenase 1-like	--	2.807	1.37e-05	Up	30	0.469	0.417	0.438	1.187	1.257	1.272	1.333	1.313	1.345	0.993	1.034	1.008
Biological Process	GO:0044283	4	small molecule biosynthetic process	1.35	0.0479149	Cla97C06G117350.1	3-ketoacyl-CoA thiolase 2, peroxisomal-like	--	1.342	0.000239803	Up	48.6	0.771	0.744	0.802	1.021	1.055	1.034	1.148	1.179	1.193	0.967	1.002	0.998
Biological Process	GO:0044283	4	small molecule biosynthetic process	1.35	0.0479149	Cla97C07G136280.1	inositol-3-phosphate synthase	--	1.604	3.02e-05	Up	56.3	0.68	0.694	0.702	1.066	1.14	1.124	1.219	1.199	1.206	1.035	0.924	0.981
Biological Process	GO:0044283	4	small molecule biosynthetic process	1.35	0.0479149	Cla97C07G137010.1	Class I glutamine amidotransferase-like superfamily protein	--	1.406	8.46e-05	Up	46.8	0.745	0.709	0.741	1.023	1.056	1.007	1.066	1.1	1.108	1.088	1.072	1.064
Biological Process	GO:0044283	4	small molecule biosynthetic process	1.35	0.0479149	Cla97C07G137260.1	9-cis-epoxycarotenoid dioxygenase 1	--	1.49	0.0185287	Up	64	0.633	0.441	0.531	0.784	0.833	0.775	1.229	1.268	1.219	1.264	1.409	1.291
Biological Process	GO:0044283	4	small molecule biosynthetic process	1.35	0.0479149	Cla97C08G145480.1	Aspartokinase-homoserine dehydrogenase	--	1.79	1.76e-06	Up	95.8	0.476	0.463	0.483	0.84	0.85	0.856	0.841	0.868	0.855	1.782	1.796	1.804
Biological Process	GO:0044283	4	small molecule biosynthetic process	1.35	0.0479149	Cla97C02G047030.1	Acyl-CoA dehydrogenase, putative	--	1.714	0.000101366	Up	44.4	0.558	0.605	0.621	0.996	1.019	1.043	1.264	1.305	1.279	1.079	1.025	1.056
Biological Process	GO:0044283	4	small molecule biosynthetic process	1.35	0.0479149	Cla97C02G042380.1	GDP-mannose 3,5-epimerase 2	--	1.439	0.00053193	Up	44.2	0.628	0.694	0.619	0.928	0.931	0.934	1.296	1.261	1.278	1.178	1.132	1.185
Biological Process	GO:0044283	4	small molecule biosynthetic process	1.35	0.0479149	Cla97C02G032560.1	2-oxoglutarate (2OG) and Fe(II)-dependent oxygenase superfamily protein	--	2.539	0.000454401	Up	40.4	0.384	0.494	0.375	1.049	1.085	1.047	1.391	1.39	1.385	1.16	1.119	1.118
Biological Process	GO:0044283	4	small molecule biosynthetic process	1.35	0.0479149	Cla97C02G027440.1	Shikimate kinase	--	4.404	0.000888075	Up	33.6	0.353	0.385		1.611	1.639		1.178	1.15		0.858	0.825
Biological Process	GO:0010043	6	response to zinc ion	2.42	0.0478499	Cla97C02G039140.1	Dehydroascorbate reductase	--	1.446	8.92e-06	Up	25.5	0.748	0.768	0.778	1.095	1.117	1.106	1.221	1.172	1.158	0.891	0.886	0.923
Biological Process	GO:0010043	6	response to zinc ion	2.42	0.0478499	Cla97C10G193130.1	caffeoylshikimate esterase	--	1.785	0.00152199	Up	36.5	0.882	0.787	0.691	1.329	1.43	1.453	1.118	0.924	1.089	0.717	0.758	0.767
Biological Process	GO:0010043	6	response to zinc ion	2.42	0.0478499	Cla97C11G206890.1	elongation factor 1-gamma-like	--	1.339	0.00787943	Up	48.1	0.701	0.72	0.844	1.038	0.985	1.01	1.063	0.995	0.996	1.249	1.221	1.133
Biological Process	GO:0010043	6	response to zinc ion	2.42	0.0478499	Cla97C11G207660.1	MLP-like protein 328	--	1.801	0.0069822	Up	15.9	0.822		0.875	1.587		1.47	0.921		0.963	0.669		0.693
Biological Process	GO:0033875	9	ribonucleoside bisphosphate metabolic process	2.42	0.0478499	Cla97C01G023420.1	nudix hydrolase 15, mitochondrial-like	--	1.343	0.0226323	Up	39	0.852	0.673	0.868	1.038	1.095	1.08	1.192	1.151	1.083	0.918	0.899	0.969
Biological Process	GO:0033875	9	ribonucleoside bisphosphate metabolic process	2.42	0.0478499	Cla97C02G041670.1	Mevalonate kinase	--	1.454	0.00121969	Up	40.8	0.759	0.677	0.755	1.036	1.119	1.03	1.078	1.147	1.139	1.058	1.058	1.069
Biological Process	GO:0033875	9	ribonucleoside bisphosphate metabolic process	2.42	0.0478499	Cla97C02G047030.1	Acyl-CoA dehydrogenase, putative	--	1.714	0.000101366	Up	44.4	0.558	0.605	0.621	0.996	1.019	1.043	1.264	1.305	1.279	1.079	1.025	1.056
Biological Process	GO:0044283	4	small molecule biosynthetic process	1.35	0.0479149	Cla97C08G147060.1	Fructose-1,6-bisphosphatase	--	1.537	1.18e-06	Up	37.1	0.628	0.643	0.628	0.981	0.966	0.972	1.269	1.236	1.187	1.095	1.15	1.139
Biological Process	GO:0033875	9	ribonucleoside bisphosphate metabolic process	2.42	0.0478499	Cla97C03G068240.1	ATP-citrate synthase alpha chain protein 2	--	1.317	0.00748089	Up	46.6	0.801	0.665	0.729	0.945	0.99	0.955	0.97	0.987	0.977	1.283	1.321	1.146
Biological Process	GO:0034032	9	purine nucleoside bisphosphate metabolic process	2.42	0.0478499	Cla97C01G023420.1	nudix hydrolase 15, mitochondrial-like	--	1.343	0.0226323	Up	39	0.852	0.673	0.868	1.038	1.095	1.08	1.192	1.151	1.083	0.918	0.899	0.969
Biological Process	GO:0034032	9	purine nucleoside bisphosphate metabolic process	2.42	0.0478499	Cla97C02G041670.1	Mevalonate kinase	--	1.454	0.00121969	Up	40.8	0.759	0.677	0.755	1.036	1.119	1.03	1.078	1.147	1.139	1.058	1.058	1.069
Biological Process	GO:0034032	9	purine nucleoside bisphosphate metabolic process	2.42	0.0478499	Cla97C02G047030.1	Acyl-CoA dehydrogenase, putative	--	1.714	0.000101366	Up	44.4	0.558	0.605	0.621	0.996	1.019	1.043	1.264	1.305	1.279	1.079	1.025	1.056
Biological Process	GO:0034032	9	purine nucleoside bisphosphate metabolic process	2.42	0.0478499	Cla97C03G068240.1	ATP-citrate synthase alpha chain protein 2	--	1.317	0.00748089	Up	46.6	0.801	0.665	0.729	0.945	0.99	0.955	0.97	0.987	0.977	1.283	1.321	1.146
Biological Process	GO:0034032	9	purine nucleoside bisphosphate metabolic process	2.42	0.0478499	Cla97C05G081950.1	acyl-CoA thioesterase 2-like	--	1.476	0.00129633	Up	48.3	0.705	0.633	0.743	1.002	1.044	1.025	1.136	1.177	1.091	1.161	1.112	1.132
Biological Process	GO:0044283	4	small molecule biosynthetic process	1.35	0.0479149	Cla97C01G006270.1	Fructose-bisphosphate aldolase	--	1.351	0.000127159	Up	42.4	0.799	0.767	0.822	1.082	1.066	1.078	1.052	1.06	1.071	1.054	1.078	1.04
Biological Process	GO:0044283	4	small molecule biosynthetic process	1.35	0.0479149	Cla97C01G011330.1	Nitrilase	--	1.406	0.00297074	Up	37.7	0.645	0.759	0.75	1.027	1.006	0.995	1.124	1.094	1.094	1.234	1.186	1.187
Biological Process	GO:0033875	9	ribonucleoside bisphosphate metabolic process	2.42	0.0478499	Cla97C05G081950.1	acyl-CoA thioesterase 2-like	--	1.476	0.00129633	Up	48.3	0.705	0.633	0.743	1.002	1.044	1.025	1.136	1.177	1.091	1.161	1.112	1.132
Biological Process	GO:0019637	5	organophosphate metabolic process	1.37	0.053534	Cla97C02G039780.1	protein FAR1-RELATED SEQUENCE 5-like	--	1.905	0.00339696	Up	38.9	0.435	0.466	0.613	0.944	0.981	0.959	1.296	1.118	1.195	1.325	1.354	1.233
Biological Process	GO:0044283	4	small molecule biosynthetic process	1.35	0.0479149	Cla97C09G164520.1	D-glycerate 3-kinase, chloroplastic	--	1.369	0.0244024	Up	49.4	0.627	0.64	0.831	0.981	0.938	0.954	1.209	1.178	1.144	1.129	1.158	1.14
Biological Process	GO:0044283	4	small molecule biosynthetic process	1.35	0.0479149	Cla97C09G178660.1	Inositol-tetrakisphosphate 1-kinase	--	1.371	9.73e-06	Up	37.4	0.891	0.876	0.896	1.236	1.198	1.217	1.056	1.065	1.077	0.805	0.791	0.818
Biological Process	GO:0050801	6	ion homeostasis	1.77	0.0510274	Cla97C10G193960.1	Epoxide hydrolase 2	--	2.218	0.00819229	Up	35.9	0.59	0.329	0.436	0.977	1.026	1.003	1.317	1.313	1.321	1.237	1.263	1.226
Biological Process	GO:0050801	6	ion homeostasis	1.77	0.0510274	Cla97C10G197770.1	V-type proton ATPase subunit	--	1.415	0.00386786	Up	40.6	0.717	0.652	0.793	1.036	1.032	0.991	1.137	1.148	1.063	1.157	1.158	1.164
Biological Process	GO:0050801	6	ion homeostasis	1.77	0.0510274	Cla97C10G199250.1	V-type proton ATPase subunit H	--	1.323	4.51e-05	Up	51.6	0.765	0.784	0.778	1.041	1	1.037	1.017	1.024	0.98	1.153	1.094	1.15
Biological Process	GO:0050801	6	ion homeostasis	1.77	0.0510274	Cla97C11G223690.1	Calcium-binding EF-hand	--	1.557	4.16e-05	Up	63.8	0.715	0.699	0.735	1.083	1.151	1.113	1.21	1.203	1.135	0.984	0.985	0.982
Biological Process	GO:0090351	6	seedling development	2.04	0.0513916	Cla97C01G000610.1	Polypyrimidine tract-binding-like protein, putative	--	2.1	0.000519061	Up	33.1	0.577	0.491	0.457	1.023	1.113	1.067	1.153	1.246	1.258	1.247	1.15	1.219
Biological Process	GO:0090351	6	seedling development	2.04	0.0513916	Cla97C02G041620.1	peroxisomal adenine nucleotide carrier 1-like	--	1.573	6.19e-05	Up	34.9	0.682	0.656	0.709	1.047	1.093	1.08	1.075	1.144	1.034	1.196	1.107	1.177
Biological Process	GO:0090351	6	seedling development	2.04	0.0513916	Cla97C05G081110.1	abscisic acid receptor PYL9	--	1.404	0.0120516	Up	20.8	0.669	0.801	0.859	1.116	1.119	1.034	1.274	1.195	1.19	0.945	0.929	0.899
Biological Process	GO:0090351	6	seedling development	2.04	0.0513916	Cla97C06G127230.1	Protein-L-isoaspartate O-methyltransferase	--	1.376	0.00249478	Up	33.4	0.846	0.729	0.809	1.057	1.121	1.102	1.138	1.221	1.134	0.956	0.934	0.906
Biological Process	GO:0090351	6	seedling development	2.04	0.0513916	Cla97C09G165010.1	Phospholipase D	--	1.637	0.000358699	Up	91.8	0.675	0.582	0.637	1.042	1.015	1.044	0.986	0.994	0.983	1.312	1.316	1.295
Biological Process	GO:0090351	6	seedling development	2.04	0.0513916	Cla97C09G172410.1	Abscisic acid receptor	--	1.883	0.00269518	Up	20.3	0.62	0.658		1.186	1.22		1.175	1.217		1.02	1.001
Biological Process	GO:0090351	6	seedling development	2.04	0.0513916	Cla97C00G000150.1	Aconitate hydratase	--	1.437	1.04e-05	Up	107.9	0.758	0.744	0.731	1.057	1.086	1.066	1.164	1.167	1.16	0.994	1.044	1.035
Biological Process	GO:0090351	6	seedling development	2.04	0.0513916	Cla97C10G186510.1	Type I inositol polyphosphate 5-phosphatase, putative	--	1.393	0.0305473	Up	73.5		0.893	0.954		1.349	1.223		1.22	1.236		0.538	0.587
Biological Process	GO:0019637	5	organophosphate metabolic process	1.37	0.053534	Cla97C01G006270.1	Fructose-bisphosphate aldolase	--	1.351	0.000127159	Up	42.4	0.799	0.767	0.822	1.082	1.066	1.078	1.052	1.06	1.071	1.054	1.078	1.04
Biological Process	GO:0019637	5	organophosphate metabolic process	1.37	0.053534	Cla97C01G008870.1	Isocitrate dehydrogenase [NADP]	--	1.489	0.000133546	Up	46.1	0.647	0.637	0.695	0.995	0.978	0.974	1.183	1.175	1.159	1.203	1.207	1.198
Biological Process	GO:0019637	5	organophosphate metabolic process	1.37	0.053534	Cla97C01G020500.1	Glycine--tRNA ligase 1	--	1.527	0.000301976	Up	81	0.675	0.731	0.761	1.113	1.085	1.111	0.893	0.918	0.89	1.316	1.25	1.241
Biological Process	GO:0050801	6	ion homeostasis	1.77	0.0510274	Cla97C10G193950.1	Epoxide hydrolase 2	--	1.347	0.000139237	Up	39.7	0.829	0.82	0.861	1.154	1.13	1.097	1.181	1.166	1.131	0.805	0.853	0.87
Biological Process	GO:0050801	6	ion homeostasis	1.77	0.0510274	Cla97C10G186490.1	protein NRT1/ PTR FAMILY 7.3-like	--	1.726	0.00440856	Up	66.4	0.683	0.715	0.905	1.428	1.273	1.273	1.079	1.191	1.079	0.75	0.821	0.743
Biological Process	GO:0050801	6	ion homeostasis	1.77	0.0510274	Cla97C06G116630.1	cryptochrome-1	--	1.32	0.031729	Up	53.4	0.807	0.74		1.048	0.994		1.094	1.01		1.051	1.256
Biological Process	GO:0050801	6	ion homeostasis	1.77	0.0510274	Cla97C05G103400.1	Heavy metal transport/detoxification superfamily protein	--	1.43	0.000138082	Up	9.4	0.907	0.871	0.857	1.281	1.276	1.21	1.194	1.188	1.171	0.65	0.656	0.781
Biological Process	GO:0044283	4	small molecule biosynthetic process	1.35	0.0479149	Cla97C09G183030.1	Fructose-bisphosphate aldolase	--	1.371	4.53e-05	Up	43.4	0.753	0.724	0.757	1.029	1.031	1.003	1.171	1.191	1.158	1.008	0.95	0.935
Biological Process	GO:0044283	4	small molecule biosynthetic process	1.35	0.0479149	Cla97C09G184410.1	Inosine-5'-monophosphate dehydrogenase	--	1.809	1.2e-06	Up	52.7	0.676	0.697	0.672	1.245	1.232	1.222	1.233	1.207	1.223	0.907	0.878	0.909
Biological Process	GO:0044283	4	small molecule biosynthetic process	1.35	0.0479149	Cla97C09G184420.1	Kaurene synthase-like protein 1	--	1.449	0.00916158	Up	88.6	0.638	0.597		0.907	0.883		0.942	0.869		1.292	1.789
Biological Process	GO:0044283	4	small molecule biosynthetic process	1.35	0.0479149	Cla97C10G190360.1	CoA ligase	--	1.368	0.00521077	Up	36.8	0.682	0.816	0.703	0.976	1.021	1.015	1.011	1.016	1.025	1.358	1.123	1.31
Biological Process	GO:0044283	4	small molecule biosynthetic process	1.35	0.0479149	Cla97C10G190370.1	CoA ligase-like protein 8	--	1.307	0.0447711	Up	35.5	0.9	0.657	0.819	1.072	0.996	1.038	0.999	1.004	1.019	1.06	1.343	1.125
Biological Process	GO:0044283	4	small molecule biosynthetic process	1.35	0.0479149	Cla97C10G193950.1	Epoxide hydrolase 2	--	1.347	0.000139237	Up	39.7	0.829	0.82	0.861	1.154	1.13	1.097	1.181	1.166	1.131	0.805	0.853	0.87
Biological Process	GO:0044283	4	small molecule biosynthetic process	1.35	0.0479149	Cla97C10G193960.1	Epoxide hydrolase 2	--	2.218	0.00819229	Up	35.9	0.59	0.329	0.436	0.977	1.026	1.003	1.317	1.313	1.321	1.237	1.263	1.226
Biological Process	GO:0044283	4	small molecule biosynthetic process	1.35	0.0479149	Cla97C09G165420.1	acetylornithine aminotransferase, mitochondrial	--	1.371	0.00875127	Up	48.8	0.857	0.725	0.697	1.006	1.081	1.037	1.107	1.105	1.135	1.068	1.039	1.081
Biological Process	GO:0044283	4	small molecule biosynthetic process	1.35	0.0479149	Cla97C10G198180.1	3-oxoacyl-reductase	--	1.571	0.0255929	Up	30.8	0.865	0.633	0.646	0.959	1.128	1.282	1.138	1.107	1.121	1.029	1.031	0.951
Biological Process	GO:0044283	4	small molecule biosynthetic process	1.35	0.0479149	Cla97C11G208800.1	Peroxisomal fatty acid beta-oxidation multifunctional protein	--	1.553	0.000129692	Up	79.1	0.682	0.622	0.641	1.019	0.98	1.022	0.865	0.909	0.865	1.423	1.429	1.472
Biological Process	GO:0044283	4	small molecule biosynthetic process	1.35	0.0479149	Cla97C11G218660.1	Pyruvate kinase	--	1.611	0.000412394	Up	55.2	0.695	0.601	0.66	1.031	1.046	1.074	1.111	1.114	1.093	1.162	1.201	1.159
Biological Process	GO:0044283	4	small molecule biosynthetic process	1.35	0.0479149	Cla97C11G219020.1	Carbamoyl-phosphate synthase small chain	--	1.51	3.68e-05	Up	47.5	0.723	0.693	0.739	1.07	1.101	1.083	1.175	1.176	1.127	1.034	1.03	1.056
Biological Process	GO:0044283	4	small molecule biosynthetic process	1.35	0.0479149	Cla97C11G220850.1	Phosphoenolpyruvate carboxykinase 1	--	1.652	0.00523514	Up	74.6	0.626	0.458	0.509	0.893	0.861	0.878	1.024	1.057	1.045	1.491	1.596	1.471
Biological Process	GO:0050801	6	ion homeostasis	1.77	0.0510274	Cla97C01G021430.1	B-cell receptor-associated 31-like	--	1.42	6.28e-05	Up	25.2	0.825	0.837	0.784	1.157	1.152	1.164	0.944	0.918	0.899	1.074	1.125	1.184
Biological Process	GO:0050801	6	ion homeostasis	1.77	0.0510274	Cla97C03G055950.1	Iron-sulfur cluster assembly protein SufB	--	1.319	0.000924044	Up	61.9	0.768	0.81	0.835	1.103	1.036	1.043	1.342	1.153	1.162	0.838	0.962	0.99
Biological Process	GO:0050801	6	ion homeostasis	1.77	0.0510274	Cla97C03G067570.1	Epoxide hydrolase 2	--	1.742	0.00211628	Up	35.7	0.441	0.451	0.565	0.851	0.853	0.834	1.138	1.135	1.127	1.586	1.545	1.473
Biological Process	GO:0044283	4	small molecule biosynthetic process	1.35	0.0479149	Cla97C10G199080.1	Glutamate synthase, putative	--	1.329	0.00012215	Up	157.5	0.812	0.838	0.785	1.087	1.076	1.073	0.855	0.846	0.838	1.286	1.256	1.345
Biological Process	GO:0071236	5	cellular response to antibiotic	2.75	0.0164442	Cla97C07G130770.1	Glycosyltransferase	--	1.614	0.00393978	Up	54.5	0.582	0.695	0.528	0.975	0.951	0.988	1.209	1.206	1.167	1.234	1.148	1.317
Biological Process	GO:0071236	5	cellular response to antibiotic	2.75	0.0164442	Cla97C03G066780.1	Superoxide dismutase [Cu-Zn]	--	1.304	7.17e-06	Up	15.1	0.867	0.859	0.849	1.106	1.123	1.13	1.01	1.034	1.001	0.971	0.985	0.958
Biological Process	GO:0071236	5	cellular response to antibiotic	2.75	0.0164442	Cla97C03G053170.1	4-hydroxy-3-methylbut-2-en-1-yl diphosphate synthase	--	1.56	0.000142017	Up	82.1	0.587	0.552	0.595	0.885	0.88	0.94	1.09	1.051	1.042	1.436	1.515	1.396
Biological Process	GO:0042221	3	response to chemical	1.25	0.00607395	Cla97C10G193950.1	Epoxide hydrolase 2	--	1.347	0.000139237	Up	39.7	0.829	0.82	0.861	1.154	1.13	1.097	1.181	1.166	1.131	0.805	0.853	0.87
Biological Process	GO:0042221	3	response to chemical	1.25	0.00607395	Cla97C10G193960.1	Epoxide hydrolase 2	--	2.218	0.00819229	Up	35.9	0.59	0.329	0.436	0.977	1.026	1.003	1.317	1.313	1.321	1.237	1.263	1.226
Biological Process	GO:0042221	3	response to chemical	1.25	0.00607395	Cla97C10G197020.1	Formate dehydrogenase, mitochondrial	--	1.663	0.00128961	Up	42	0.561	0.629	0.699	1.055	1.044	1.042	1.179	1.138	1.113	1.119	1.136	1.128
Biological Process	GO:0042221	3	response to chemical	1.25	0.00607395	Cla97C10G197780.1	plant cysteine oxidase 2 isoform X1	--	1.319	0.00562501	Up	31.7	0.75	0.875	0.777	1.012	1.069	1.088	1.147	1.155	1.157	1.031	0.901	0.978
Biological Process	GO:0042221	3	response to chemical	1.25	0.00607395	Cla97C10G199080.1	Glutamate synthase, putative	--	1.329	0.00012215	Up	157.5	0.812	0.838	0.785	1.087	1.076	1.073	0.855	0.846	0.838	1.286	1.256	1.345
Biological Process	GO:0042221	3	response to chemical	1.25	0.00607395	Cla97C10G199510.1	Remorin	--	1.374	0.0136519	Up	30.4	0.787	0.757	0.969	1.162	1.159	1.133	1.164	1.138	1.119	0.894	0.88	0.895
Biological Process	GO:0042221	3	response to chemical	1.25	0.00607395	Cla97C10G201220.1	syntaxin-121	--	1.433	0.00180391	Up	34.3	0.689	0.658	0.719	1.068	0.962	0.931	0.948	0.982	0.977	1.306	1.401	1.34
Biological Process	GO:0042221	3	response to chemical	1.25	0.00607395	Cla97C10G201280.1	BEL1-like homeodomain protein 1	--	1.437	0.00210233	Up	78.1	0.957	0.86	0.84	1.226	1.355	1.237	1.167	1.177	1.204	0.746	0.608	0.719
Biological Process	GO:0042221	3	response to chemical	1.25	0.00607395	Cla97C11G206890.1	elongation factor 1-gamma-like	--	1.339	0.00787943	Up	48.1	0.701	0.72	0.844	1.038	0.985	1.01	1.063	0.995	0.996	1.249	1.221	1.133
Biological Process	GO:0042221	3	response to chemical	1.25	0.00607395	Cla97C11G207660.1	MLP-like protein 328	--	1.801	0.0069822	Up	15.9	0.822		0.875	1.587		1.47	0.921		0.963	0.669		0.693
Biological Process	GO:0042221	3	response to chemical	1.25	0.00607395	Cla97C11G208340.1	gamma-glutamyltranspeptidase 3	--	1.385	3.78e-05	Up	67.2	0.612	0.636	0.613	0.848	0.852	0.877	1.284	1.219	1.16	1.241	1.265	1.354
Biological Process	GO:0042221	3	response to chemical	1.25	0.00607395	Cla97C11G216160.1	Beta-glucosidase	--	1.488	0.000189072	Up	56.9	0.698	0.631	0.673	0.984	1.004	0.99	1.097	1.139	1.078	1.262	1.196	1.243
Biological Process	GO:0042221	3	response to chemical	1.25	0.00607395	Cla97C11G217300.1	Glycine--tRNA ligase 1	--	1.338	9.13e-06	Up	81.2	0.782	0.767	0.76	1.033	1.018	1.038	0.817	0.853	0.823	1.417	1.428	1.378
Biological Process	GO:0042221	3	response to chemical	1.25	0.00607395	Cla97C11G218960.1	Cysteine proteinase inhibitor	--	1.469	2.89e-05	Up	27.7	0.746	0.752	0.726	1.119	1.082	1.065	1.14	1.161	1.166	0.975	0.97	0.999
Biological Process	GO:0042221	3	response to chemical	1.25	0.00607395	Cla97C11G220180.1	Serine/threonine-protein phosphatase 2A activator	--	1.469	0.0017485	Up	41.3	0.571	0.645	0.679	0.922	0.943	0.918	1.251	1.228	1.246	1.237	1.165	1.087
Biological Process	GO:0042221	3	response to chemical	1.25	0.00607395	Cla97C10G193130.1	caffeoylshikimate esterase	--	1.785	0.00152199	Up	36.5	0.882	0.787	0.691	1.329	1.43	1.453	1.118	0.924	1.089	0.717	0.758	0.767
Biological Process	GO:0042221	3	response to chemical	1.25	0.00607395	Cla97C11G220850.1	Phosphoenolpyruvate carboxykinase 1	--	1.652	0.00523514	Up	74.6	0.626	0.458	0.509	0.893	0.861	0.878	1.024	1.057	1.045	1.491	1.596	1.471
Biological Process	GO:0042221	3	response to chemical	1.25	0.00607395	Cla97C10G192310.1	E3 ubiquitin protein ligase	--	1.334	0.0047532	Up	62.4	0.839	0.83	0.961	1.124	1.189	1.195	1.109	1.077	1.004	0.929	0.905	0.84
Biological Process	GO:0042221	3	response to chemical	1.25	0.00607395	Cla97C10G190580.1	NAC domain-containing protein, putative	--	1.373	0.0360978	Up	38.1	0.649	0.905	0.847	1.137	1.041	1.119	1.199	1.128	1.192	0.871	0.937	0.921
Biological Process	GO:0042221	3	response to chemical	1.25	0.00607395	Cla97C08G148810.1	UDP-sugar pyrophosphorylase	--	1.478	5.55e-06	Up	67.7	0.657	0.674	0.683	0.984	0.996	0.997	1.186	1.19	1.169	1.148	1.131	1.154
Biological Process	GO:0042221	3	response to chemical	1.25	0.00607395	Cla97C08G154430.1	Phosphoribosylaminoimidazole-succinocarboxamide synthase	--	1.644	7.44e-06	Up	45.5	0.609	0.642	0.632	1.042	1.031	1.022	1.136	1.156	1.148	1.115	1.116	1.135
Biological Process	GO:0042221	3	response to chemical	1.25	0.00607395	Cla97C08G160720.1	Glycine cleavage system P protein	--	1.378	5.01e-05	Up	113.4	0.915	0.924	0.951	1.314	1.272	1.259	1.014	1.022	1.043	0.737	0.753	0.792
Biological Process	GO:0042221	3	response to chemical	1.25	0.00607395	Cla97C09G163470.1	Alanine aminotransferase 2	--	1.472	0.000213676	Up	53.6	0.734	0.668	0.728	1.048	1.04	1.047	1.13	1.168	1.129	1.068	1.119	1.081
Biological Process	GO:0042221	3	response to chemical	1.25	0.00607395	Cla97C09G165010.1	Phospholipase D	--	1.637	0.000358699	Up	91.8	0.675	0.582	0.637	1.042	1.015	1.044	0.986	0.994	0.983	1.312	1.316	1.295
Biological Process	GO:0042221	3	response to chemical	1.25	0.00607395	Cla97C09G172410.1	Abscisic acid receptor	--	1.883	0.00269518	Up	20.3	0.62	0.658		1.186	1.22		1.175	1.217		1.02	1.001
Biological Process	GO:0042221	3	response to chemical	1.25	0.00607395	Cla97C09G172830.1	Neutral/alkaline invertase	--	1.557	0.000103398	Up	63.1	0.691	0.671	0.737	1.076	1.087	1.105	1.131	1.12	1.098	1.098	1.064	1.065
Biological Process	GO:0042221	3	response to chemical	1.25	0.00607395	Cla97C09G174190.1	Glycosyltransferase	--	1.542	7.83e-06	Up	51.5	0.698	0.683	0.677	1.08	1.055	1.038	1.125	1.132	1.117	1.089	1.13	1.136
Biological Process	GO:0042221	3	response to chemical	1.25	0.00607395	Cla97C09G174200.1	Glycosyltransferase	--	2.569	0.00171947	Up	59.9	0.402	0.586	0.403	1.235	1.125	1.214	1.401	1.293	1.425	0.987	0.968	0.965
Biological Process	GO:0042221	3	response to chemical	1.25	0.00607395	Cla97C09G175610.1	RNA binding protein	--	1.381	0.000722857	Up	39	0.968	0.982	0.999	1.361	1.433	1.278	0.992	0.987	1.036	0.629	0.601	0.631
Biological Process	GO:0042221	3	response to chemical	1.25	0.00607395	Cla97C09G175640.1	low-temperature-induced 65 kDa protein	--	1.702	0.00677729	Up	46	0.473	0.489	0.641	0.899	0.98	0.849	1.58	1.874	1.416	0.846	0.657	1.006
Biological Process	GO:0042221	3	response to chemical	1.25	0.00607395	Cla97C09G184410.1	Inosine-5'-monophosphate dehydrogenase	--	1.809	1.2e-06	Up	52.7	0.676	0.697	0.672	1.245	1.232	1.222	1.233	1.207	1.223	0.907	0.878	0.909
Biological Process	GO:0042221	3	response to chemical	1.25	0.00607395	Cla97C09G184420.1	Kaurene synthase-like protein 1	--	1.449	0.00916158	Up	88.6	0.638	0.597		0.907	0.883		0.942	0.869		1.292	1.789
Biological Process	GO:0042221	3	response to chemical	1.25	0.00607395	Cla97C10G186490.1	protein NRT1/ PTR FAMILY 7.3-like	--	1.726	0.00440856	Up	66.4	0.683	0.715	0.905	1.428	1.273	1.273	1.079	1.191	1.079	0.75	0.821	0.743
Biological Process	GO:0042221	3	response to chemical	1.25	0.00607395	Cla97C10G187740.1	Disulfide isomerase family protein	--	1.33	0.0132683	Up	64.2	0.719	0.878	0.885	1.096	1.117	1.089	1.133	1.077	1.062	0.992	0.944	0.965
Biological Process	GO:0042221	3	response to chemical	1.25	0.00607395	Cla97C10G191270.1	Cysteine--tRNA ligase	--	1.396	0.000250088	Up	63.5	0.732	0.759	0.783	1.05	1.096	1.028	1.122	1.087	1.083	1.07	1.066	1.077
Biological Process	GO:0042221	3	response to chemical	1.25	0.00607395	Cla97C11G224830.1	Catalase	--	1.332	8.02e-07	Up	114.9	0.734	0.728	0.735	0.982	0.967	0.978	1.205	1.178	1.21	1.154	1.12	1.122
Biological Process	GO:0042221	3	response to chemical	1.25	0.00607395	Cla97C00G000130.1	Protein DETOXIFICATION	--	1.368	0.000212053	Up	55.5	0.804	0.86	0.849	1.166	1.117	1.156	1.104	1.045	1.085	0.927	1.004	0.929
Biological Process	GO:0042221	3	response to chemical	1.25	0.00607395	Cla97C00G000150.1	Aconitate hydratase	--	1.437	1.04e-05	Up	107.9	0.758	0.744	0.731	1.057	1.086	1.066	1.164	1.167	1.16	0.994	1.044	1.035
Biological Process	GO:0042737	5	drug catabolic process	2.72	0.00629446	Cla97C09G177880.1	beta-ureidopropionase	--	1.558	0.00113232	Up	46.3	0.647	0.769	0.669	1.101	1.072	1.076	1.184	1.19	1.176	0.993	0.961	0.981
Biological Process	GO:0042737	5	drug catabolic process	2.72	0.00629446	Cla97C11G224830.1	Catalase	--	1.332	8.02e-07	Up	114.9	0.734	0.728	0.735	0.982	0.967	0.978	1.205	1.178	1.21	1.154	1.12	1.122
Biological Process	GO:0006094	8	gluconeogenesis	4.59	0.00677682	Cla97C01G006270.1	Fructose-bisphosphate aldolase	--	1.351	0.000127159	Up	42.4	0.799	0.767	0.822	1.082	1.066	1.078	1.052	1.06	1.071	1.054	1.078	1.04
Biological Process	GO:0006094	8	gluconeogenesis	4.59	0.00677682	Cla97C08G147060.1	Fructose-1,6-bisphosphatase	--	1.537	1.18e-06	Up	37.1	0.628	0.643	0.628	0.981	0.966	0.972	1.269	1.236	1.187	1.095	1.15	1.139
Biological Process	GO:0006094	8	gluconeogenesis	4.59	0.00677682	Cla97C09G183030.1	Fructose-bisphosphate aldolase	--	1.371	4.53e-05	Up	43.4	0.753	0.724	0.757	1.029	1.031	1.003	1.171	1.191	1.158	1.008	0.95	0.935
Biological Process	GO:0006094	8	gluconeogenesis	4.59	0.00677682	Cla97C11G220850.1	Phosphoenolpyruvate carboxykinase 1	--	1.652	0.00523514	Up	74.6	0.626	0.458	0.509	0.893	0.861	0.878	1.024	1.057	1.045	1.491	1.596	1.471
Biological Process	GO:0036293	5	response to decreased oxygen levels	2.5	0.00695958	Cla97C02G036720.1	Flavin-containing monooxygenase	--	2.319	0.000160805	Up	59.2	0.578	0.667	0.551	1.398	1.333	1.434	1.167	1.121	1.196	0.87	0.864	0.839
Biological Process	GO:0036293	5	response to decreased oxygen levels	2.5	0.00695958	Cla97C03G064990.1	Sucrose synthase	--	1.719	0.00157204	Up	92.4	0.495	0.433	0.393	0.779	0.72	0.772	0.768	0.748	0.771	2.007	2.116	1.973
Biological Process	GO:0036293	5	response to decreased oxygen levels	2.5	0.00695958	Cla97C05G099390.1	Aminopeptidase	--	1.541	5.59e-06	Up	99.4	0.585	0.574	0.585	0.917	0.889	0.882	0.809	0.743	0.779	1.728	1.76	1.742
Biological Process	GO:0036293	5	response to decreased oxygen levels	2.5	0.00695958	Cla97C06G126280.1	Betaine aldehyde dehydrogenase	--	1.85	0.000117775	Up	54.5	0.519	0.59	0.526	1.023	1.004	0.998	1.184	1.156	1.168	1.257	1.244	1.262
Biological Process	GO:0036293	5	response to decreased oxygen levels	2.5	0.00695958	Cla97C07G141140.1	Alanine aminotransferase 2	--	1.306	0.00105174	Up	58.3	0.747	0.697	0.773	0.951	0.966	0.978	1.096	1.115	1.08	1.18	1.173	1.137
Biological Process	GO:0036293	5	response to decreased oxygen levels	2.5	0.00695958	Cla97C09G163470.1	Alanine aminotransferase 2	--	1.472	0.000213676	Up	53.6	0.734	0.668	0.728	1.048	1.04	1.047	1.13	1.168	1.129	1.068	1.119	1.081
Biological Process	GO:0036293	5	response to decreased oxygen levels	2.5	0.00695958	Cla97C09G183030.1	Fructose-bisphosphate aldolase	--	1.371	4.53e-05	Up	43.4	0.753	0.724	0.757	1.029	1.031	1.003	1.171	1.191	1.158	1.008	0.95	0.935
Biological Process	GO:0036293	5	response to decreased oxygen levels	2.5	0.00695958	Cla97C10G197780.1	plant cysteine oxidase 2 isoform X1	--	1.319	0.00562501	Up	31.7	0.75	0.875	0.777	1.012	1.069	1.088	1.147	1.155	1.157	1.031	0.901	0.978
Biological Process	GO:0036293	5	response to decreased oxygen levels	2.5	0.00695958	Cla97C10G205630.1	pyruvate decarboxylase 2-like	--	1.974	3.12e-07	Up	65.3	0.492	0.477	0.489	0.955	0.967	0.956	1.337	1.358	1.353	1.198	1.212	1.207
Biological Process	GO:0042737	5	drug catabolic process	2.72	0.00629446	Cla97C08G160720.1	Glycine cleavage system P protein	--	1.378	5.01e-05	Up	113.4	0.915	0.924	0.951	1.314	1.272	1.259	1.014	1.022	1.043	0.737	0.753	0.792
Biological Process	GO:0042737	5	drug catabolic process	2.72	0.00629446	Cla97C04G077290.1	Dihydropyrimidine dehydrogenase	--	1.491	2.78e-05	Up	46.4	0.671	0.7	0.674	1.005	1.002	1.043	1.155	1.113	1.167	1.163	1.114	1.11
Biological Process	GO:0042737	5	drug catabolic process	2.72	0.00629446	Cla97C03G057260.1	allantoinase	--	1.323	0.00334693	Up	55	0.854	0.834	0.755	1.05	1.131	1.052	1.219	1.135	1.143	0.867	0.913	0.911
Biological Process	GO:0042737	5	drug catabolic process	2.72	0.00629446	Cla97C02G048860.1	dihydropyrimidinase	--	2.269	1.69e-05	Up	75.8	0.452	0.454	0.501	1.068	1.058	1.067	0.935	0.975	0.949	1.447	1.41	1.468
Biological Process	GO:0042221	3	response to chemical	1.25	0.00607395	Cla97C10G186510.1	Type I inositol polyphosphate 5-phosphatase, putative	--	1.393	0.0305473	Up	73.5		0.893	0.954		1.349	1.223		1.22	1.236		0.538	0.587
Biological Process	GO:1901658	6	glycosyl compound catabolic process	3.83	0.00616685	Cla97C01G011330.1	Nitrilase	--	1.406	0.00297074	Up	37.7	0.645	0.759	0.75	1.027	1.006	0.995	1.124	1.094	1.094	1.234	1.186	1.187
Biological Process	GO:1901658	6	glycosyl compound catabolic process	3.83	0.00616685	Cla97C01G015610.1	Methyl esterase 6, putative	--	1.448	4.85e-05	Up	29.4	0.547	0.535	0.541	0.788	0.806	0.756	1.112	1.109	1.114	1.591	1.461	1.644
Biological Process	GO:1901658	6	glycosyl compound catabolic process	3.83	0.00616685	Cla97C02G035580.1	nitrile-specifier protein 5	--	1.344	0.00044397	Up	35.3	0.863	0.831	0.912	1.183	1.165	1.155	1.084	1.098	1.071	0.866	0.856	0.863
Biological Process	GO:1901658	6	glycosyl compound catabolic process	3.83	0.00616685	Cla97C08G145420.1	Non-lysosomal glucosylceramidase	--	1.652	0.000191172	Up	104.5	0.655	0.576	0.607	1.022	0.996	1.019	1.056	1.057	1.039	1.239	1.37	1.319
Biological Process	GO:1901658	6	glycosyl compound catabolic process	3.83	0.00616685	Cla97C11G206820.1	Non-lysosomal glucosylceramidase	--	1.587	0.000117255	Up	107.3	0.579	0.529	0.571	0.891	0.907	0.867	0.866	0.83	0.831	1.644	1.728	1.707
Biological Process	GO:0035690	5	cellular response to drug	2.72	0.00629446	Cla97C02G039140.1	Dehydroascorbate reductase	--	1.446	8.92e-06	Up	25.5	0.748	0.768	0.778	1.095	1.117	1.106	1.221	1.172	1.158	0.891	0.886	0.923
Biological Process	GO:0042221	3	response to chemical	1.25	0.00607395	Cla97C08G147060.1	Fructose-1,6-bisphosphatase	--	1.537	1.18e-06	Up	37.1	0.628	0.643	0.628	0.981	0.966	0.972	1.269	1.236	1.187	1.095	1.15	1.139
Biological Process	GO:0035690	5	cellular response to drug	2.72	0.00629446	Cla97C03G053170.1	4-hydroxy-3-methylbut-2-en-1-yl diphosphate synthase	--	1.56	0.000142017	Up	82.1	0.587	0.552	0.595	0.885	0.88	0.94	1.09	1.051	1.042	1.436	1.515	1.396
Biological Process	GO:0035690	5	cellular response to drug	2.72	0.00629446	Cla97C03G066780.1	Superoxide dismutase [Cu-Zn]	--	1.304	7.17e-06	Up	15.1	0.867	0.859	0.849	1.106	1.123	1.13	1.01	1.034	1.001	0.971	0.985	0.958
Biological Process	GO:0035690	5	cellular response to drug	2.72	0.00629446	Cla97C07G130770.1	Glycosyltransferase	--	1.614	0.00393978	Up	54.5	0.582	0.695	0.528	0.975	0.951	0.988	1.209	1.206	1.167	1.234	1.148	1.317
Biological Process	GO:0035690	5	cellular response to drug	2.72	0.00629446	Cla97C09G174190.1	Glycosyltransferase	--	1.542	7.83e-06	Up	51.5	0.698	0.683	0.677	1.08	1.055	1.038	1.125	1.132	1.117	1.089	1.13	1.136
Biological Process	GO:0035690	5	cellular response to drug	2.72	0.00629446	Cla97C09G174200.1	Glycosyltransferase	--	2.569	0.00171947	Up	59.9	0.402	0.586	0.403	1.235	1.125	1.214	1.401	1.293	1.425	0.987	0.968	0.965
Biological Process	GO:0035690	5	cellular response to drug	2.72	0.00629446	Cla97C11G216160.1	Beta-glucosidase	--	1.488	0.000189072	Up	56.9	0.698	0.631	0.673	0.984	1.004	0.99	1.097	1.139	1.078	1.262	1.196	1.243
Biological Process	GO:0042737	5	drug catabolic process	2.72	0.00629446	Cla97C02G030990.1	Ascorbate peroxidase	--	1.349	0.000148824	Up	31.5	0.685	0.716	0.731	0.974	0.943	0.959	1.25	1.289	1.268	1.034	1.02	1.012
Biological Process	GO:0042737	5	drug catabolic process	2.72	0.00629446	Cla97C02G039140.1	Dehydroascorbate reductase	--	1.446	8.92e-06	Up	25.5	0.748	0.768	0.778	1.095	1.117	1.106	1.221	1.172	1.158	0.891	0.886	0.923
Biological Process	GO:0035690	5	cellular response to drug	2.72	0.00629446	Cla97C03G065190.1	Methylthioribose-1-phosphate isomerase	--	1.721	4.02e-05	Up	40.2	0.673	0.686	0.727	1.174	1.233	1.183	1.155	1.151	1.136	0.913	0.871	0.94
Biological Process	GO:0042221	3	response to chemical	1.25	0.00607395	Cla97C07G144160.1	peptide methionine sulfoxide reductase A3-like	--	1.575	0.000362938	Up	29.7	0.657	0.621	0.698	1.027	1.083	1.003	1.208	1.267	1.198	1.141	1.155	1.136
Biological Process	GO:0042221	3	response to chemical	1.25	0.00607395	Cla97C07G141140.1	Alanine aminotransferase 2	--	1.306	0.00105174	Up	58.3	0.747	0.697	0.773	0.951	0.966	0.978	1.096	1.115	1.08	1.18	1.173	1.137
Biological Process	GO:0042221	3	response to chemical	1.25	0.00607395	Cla97C07G140420.1	60S ribosomal protein L28-2-like	--	1.354	0.000586725	Up	16.7	1.181	1.153	1.081	1.561	1.57	1.494	0.895	0.881	0.969	0.404	0.407	0.531
Biological Process	GO:0042221	3	response to chemical	1.25	0.00607395	Cla97C01G020500.1	Glycine--tRNA ligase 1	--	1.527	0.000301976	Up	81	0.675	0.731	0.761	1.113	1.085	1.111	0.893	0.918	0.89	1.316	1.25	1.241
Biological Process	GO:0042221	3	response to chemical	1.25	0.00607395	Cla97C01G024660.1	peroxisomal (S)-2-hydroxy-acid oxidase	--	1.705	0.000174126	Up	40.3	0.661	0.661	0.739	1.181	1.192	1.14	1.24	1.232	1.239	0.878	0.882	0.84
Biological Process	GO:0042221	3	response to chemical	1.25	0.00607395	Cla97C02G026980.1	BolA protein	--	1.33	0.000428554	Up	10.5	0.797	0.831	0.851	1.133	1.063	1.101	1.247	1.23	1.224	0.857	0.876	0.824
Biological Process	GO:0042221	3	response to chemical	1.25	0.00607395	Cla97C02G030990.1	Ascorbate peroxidase	--	1.349	0.000148824	Up	31.5	0.685	0.716	0.731	0.974	0.943	0.959	1.25	1.289	1.268	1.034	1.02	1.012
Biological Process	GO:0042221	3	response to chemical	1.25	0.00607395	Cla97C02G032560.1	2-oxoglutarate (2OG) and Fe(II)-dependent oxygenase superfamily protein	--	2.539	0.000454401	Up	40.4	0.384	0.494	0.375	1.049	1.085	1.047	1.391	1.39	1.385	1.16	1.119	1.118
Biological Process	GO:0042221	3	response to chemical	1.25	0.00607395	Cla97C02G035580.1	nitrile-specifier protein 5	--	1.344	0.00044397	Up	35.3	0.863	0.831	0.912	1.183	1.165	1.155	1.084	1.098	1.071	0.866	0.856	0.863
Biological Process	GO:0042221	3	response to chemical	1.25	0.00607395	Cla97C02G036720.1	Flavin-containing monooxygenase	--	2.319	0.000160805	Up	59.2	0.578	0.667	0.551	1.398	1.333	1.434	1.167	1.121	1.196	0.87	0.864	0.839
Biological Process	GO:0042221	3	response to chemical	1.25	0.00607395	Cla97C02G039140.1	Dehydroascorbate reductase	--	1.446	8.92e-06	Up	25.5	0.748	0.768	0.778	1.095	1.117	1.106	1.221	1.172	1.158	0.891	0.886	0.923
Biological Process	GO:0042221	3	response to chemical	1.25	0.00607395	Cla97C02G041620.1	peroxisomal adenine nucleotide carrier 1-like	--	1.573	6.19e-05	Up	34.9	0.682	0.656	0.709	1.047	1.093	1.08	1.075	1.144	1.034	1.196	1.107	1.177
Biological Process	GO:0042221	3	response to chemical	1.25	0.00607395	Cla97C02G045770.1	Alpha-1,4 glucan phosphorylase	--	1.516	5.85e-06	Up	95.5	0.662	0.687	0.681	1.04	1.02	1.018	0.781	0.722	0.799	1.519	1.581	1.42
Biological Process	GO:0042221	3	response to chemical	1.25	0.00607395	Cla97C02G046580.1	Receptor-like kinase, putative	--	1.518	0.024351	Up	92.4	0.9	0.641	0.816	1.045	1.24	1.294	1.028	1.09	1.009	0.972	1.029	0.881
Biological Process	GO:0042221	3	response to chemical	1.25	0.00607395	Cla97C03G052090.1	Protein phosphatase 2C	--	1.418	0.00595619	Up	46.3	0.875	0.705	0.768	1.068	1.114	1.147	1.114	1.105	1.063	0.996	1.089	1.023
Biological Process	GO:0042221	3	response to chemical	1.25	0.00607395	Cla97C03G053170.1	4-hydroxy-3-methylbut-2-en-1-yl diphosphate synthase	--	1.56	0.000142017	Up	82.1	0.587	0.552	0.595	0.885	0.88	0.94	1.09	1.051	1.042	1.436	1.515	1.396
Biological Process	GO:0042221	3	response to chemical	1.25	0.00607395	Cla97C03G053810.1	Lactoylglutathione lyase	--	1.351	0.000285599	Up	20.7	0.809	0.839	0.77	1.087	1.081	1.099	1.139	1.133	1.152	0.962	0.955	0.938
Biological Process	GO:0042221	3	response to chemical	1.25	0.00607395	Cla97C03G056320.1	Thioredoxin	--	1.535	0.000313408	Up	14	0.623	0.698	0.682	1.046	1.001	1.027	1.492	1.5	1.425	0.838	0.819	0.828
Biological Process	GO:0042221	3	response to chemical	1.25	0.00607395	Cla97C01G016350.1	Indole-3-acetic acid-amido synthetase GH3.3, putative	--	1.423	0.0117984	Up	68.4	0.533	0.673	0.68	0.868	0.89	0.925	1.164	1.121	1.162	1.305	1.336	1.28
Biological Process	GO:0042221	3	response to chemical	1.25	0.00607395	Cla97C01G014170.1	E3 ubiquitin-protein ligase RGLG2-like protein	--	1.804	0.000348913	Up	40.5	0.748	0.627	0.681	1.215	1.228	1.265	1.119	1.184	1.125	0.949	0.955	0.888
Biological Process	GO:0042221	3	response to chemical	1.25	0.00607395	Cla97C01G011330.1	Nitrilase	--	1.406	0.00297074	Up	37.7	0.645	0.759	0.75	1.027	1.006	0.995	1.124	1.094	1.094	1.234	1.186	1.187
Biological Process	GO:0042221	3	response to chemical	1.25	0.00607395	Cla97C01G010050.1	tropinone reductase-like 3	--	1.369	3.93e-05	Up	27.2	0.696	0.717	0.733	0.981	0.969	0.987	1.206	1.198	1.158	1.114	1.135	1.131
Biological Process	GO:0034614	7	cellular response to reactive oxygen species	3.06	0.00513373	Cla97C11G216160.1	Beta-glucosidase	--	1.488	0.000189072	Up	56.9	0.698	0.631	0.673	0.984	1.004	0.99	1.097	1.139	1.078	1.262	1.196	1.243
Biological Process	GO:0044247	7	cellular polysaccharide catabolic process	3.06	0.00513373	Cla97C02G045770.1	Alpha-1,4 glucan phosphorylase	--	1.516	5.85e-06	Up	95.5	0.662	0.687	0.681	1.04	1.02	1.018	0.781	0.722	0.799	1.519	1.581	1.42
Biological Process	GO:0044247	7	cellular polysaccharide catabolic process	3.06	0.00513373	Cla97C04G072460.1	4-alpha-glucanotransferase, putative	--	1.725	6.5e-06	Up	82.4	0.702	0.723	0.702	1.222	1.193	1.255	0.909	0.931	0.934	1.082	1.127	1.101
Biological Process	GO:0044247	7	cellular polysaccharide catabolic process	3.06	0.00513373	Cla97C06G117180.1	Beta-amylase	--	1.315	0.0150873	Up	62.4	0.793	0.655	0.648	0.89	0.949	0.918	0.928	1.012	0.983	1.352	1.384	1.343
Biological Process	GO:0044247	7	cellular polysaccharide catabolic process	3.06	0.00513373	Cla97C08G145130.1	mannan endo-1,4-beta-mannosidase 1-like	--	2.702	0.0146755	Up	48.1	0.752	0.319	0.411	1.23	1.387	1.388	1.172	1.188	1.145	0.85	0.86	0.777
Biological Process	GO:0044247	7	cellular polysaccharide catabolic process	3.06	0.00513373	Cla97C08G147060.1	Fructose-1,6-bisphosphatase	--	1.537	1.18e-06	Up	37.1	0.628	0.643	0.628	0.981	0.966	0.972	1.269	1.236	1.187	1.095	1.15	1.139
Biological Process	GO:0044247	7	cellular polysaccharide catabolic process	3.06	0.00513373	Cla97C09G169430.1	isoamylase 2, chloroplastic	--	1.423	0.00106229	Up	98.1	0.773	0.731	0.844	1.115	1.111	1.116	0.799	0.834	0.847	1.279	1.284	1.274
Biological Process	GO:0042221	3	response to chemical	1.25	0.00607395	Cla97C03G063500.1	Xanthine dehydrogenase, putative	--	1.767	0.00127278	Up	150.6	0.539	0.599	0.682	1.056	1.115	1.045	0.818	0.788	0.807	1.493	1.424	1.429
Biological Process	GO:0044247	7	cellular polysaccharide catabolic process	3.06	0.00513373	Cla97C11G220330.1	Isoamylase 3, chloroplastic-like protein	--	1.657	0.000650666	Up	86.9	0.495	0.588	0.541	0.919	0.905	0.867	1.083	1.075	1.084	1.495	1.413	1.492
Biological Process	GO:0042221	3	response to chemical	1.25	0.00607395	Cla97C01G002890.1	Glutathione peroxidase	--	1.503	0.000111077	Up	18.4	0.612	0.656	0.602	0.943	0.942	0.926	1.183	1.158	1.178	1.27	1.228	1.296
Biological Process	GO:0042221	3	response to chemical	1.25	0.00607395	Cla97C01G003780.1	Amine oxidase	--	2.304	0.0015344	Up	81	0.409	0.369	0.529	1.051	0.967	0.993	1.125	1.185	1.09	1.303	1.471	1.371
Biological Process	GO:0042221	3	response to chemical	1.25	0.00607395	Cla97C01G004620.1	CoA ligase	--	1.763	0.000197346	Up	55.4	0.635	0.701	0.735	1.218	1.229	1.204	1.126	1.172	1.09	0.978	0.984	0.963
Biological Process	GO:0042221	3	response to chemical	1.25	0.00607395	Cla97C01G006270.1	Fructose-bisphosphate aldolase	--	1.351	0.000127159	Up	42.4	0.799	0.767	0.822	1.082	1.066	1.078	1.052	1.06	1.071	1.054	1.078	1.04
Biological Process	GO:0042221	3	response to chemical	1.25	0.00607395	Cla97C01G006680.1	Phosphoglucomutase, putative	--	1.337	0.000188894	Up	63.2	0.771	0.724	0.769	1.023	0.996	1.007	1.031	1.039	1.027	1.186	1.199	1.171
Biological Process	GO:0042221	3	response to chemical	1.25	0.00607395	Cla97C01G008870.1	Isocitrate dehydrogenase [NADP]	--	1.489	0.000133546	Up	46.1	0.647	0.637	0.695	0.995	0.978	0.974	1.183	1.175	1.159	1.203	1.207	1.198
Biological Process	GO:0042221	3	response to chemical	1.25	0.00607395	Cla97C01G008920.1	17.4 kDa class I heat shock protein 3	--	1.861	0.00214779	Up	15.9	0.377	0.381	0.297	0.658	0.693	0.612	1.485	1.422	1.508	1.373	1.442	1.45
Biological Process	GO:0042221	3	response to chemical	1.25	0.00607395	Cla97C01G002880.1	Glutathione peroxidase	--	1.455	0.00375495	Up	20.3	0.653	0.681	0.798	1.057	1.009	1.036	1.225	1.212	1.115	1.051	1.03	1.037
Biological Process	GO:0070482	4	response to oxygen levels	2.5	0.00695958	Cla97C02G036720.1	Flavin-containing monooxygenase	--	2.319	0.000160805	Up	59.2	0.578	0.667	0.551	1.398	1.333	1.434	1.167	1.121	1.196	0.87	0.864	0.839
Biological Process	GO:0042221	3	response to chemical	1.25	0.00607395	Cla97C03G064990.1	Sucrose synthase	--	1.719	0.00157204	Up	92.4	0.495	0.433	0.393	0.779	0.72	0.772	0.768	0.748	0.771	2.007	2.116	1.973
Biological Process	GO:0042221	3	response to chemical	1.25	0.00607395	Cla97C03G065600.1	Protein kinase	--	1.403	0.000149727	Up	39.7	0.798	0.817	0.819	1.179	1.091	1.146	1.057	1.102	1.094	0.967	0.963	0.988
Biological Process	GO:0042221	3	response to chemical	1.25	0.00607395	Cla97C06G125620.1	DNAJ heat shock N-terminal domain-containing protein, putative	--	1.345	0.0137892	Up	79.5	0.601	0.663	0.757	0.883	0.953	0.882	0.901	0.776	0.85	1.603	1.59	1.562
Biological Process	GO:0042221	3	response to chemical	1.25	0.00607395	Cla97C06G126280.1	Betaine aldehyde dehydrogenase	--	1.85	0.000117775	Up	54.5	0.519	0.59	0.526	1.023	1.004	0.998	1.184	1.156	1.168	1.257	1.244	1.262
Biological Process	GO:0042221	3	response to chemical	1.25	0.00607395	Cla97C06G126540.1	Aldehyde dehydrogenase, putative	--	1.624	2.83e-05	Up	60.1	0.635	0.612	0.662	1.034	1.034	1.032	1.264	1.276	1.256	1.05	1.056	1.023
Biological Process	GO:0042221	3	response to chemical	1.25	0.00607395	Cla97C06G127230.1	Protein-L-isoaspartate O-methyltransferase	--	1.376	0.00249478	Up	33.4	0.846	0.729	0.809	1.057	1.121	1.102	1.138	1.221	1.134	0.956	0.934	0.906
Biological Process	GO:0042221	3	response to chemical	1.25	0.00607395	Cla97C06G127800.1	HVA22-like protein	--	1.353	0.000763238	Up	13.7	0.914	0.953	0.9	1.182	1.298	1.264	1.104	1.08	1.177	0.799	0.669	0.659
Biological Process	GO:0042221	3	response to chemical	1.25	0.00607395	Cla97C07G130770.1	Glycosyltransferase	--	1.614	0.00393978	Up	54.5	0.582	0.695	0.528	0.975	0.951	0.988	1.209	1.206	1.167	1.234	1.148	1.317
Biological Process	GO:0042221	3	response to chemical	1.25	0.00607395	Cla97C07G132430.1	coronatine-insensitive protein 1	--	1.47	0.000241111	Up	66.8	0.665	0.63	0.601	0.912	0.93	0.946	0.953	0.923	0.881	1.476	1.431	1.635
Biological Process	GO:0042221	3	response to chemical	1.25	0.00607395	Cla97C07G134640.1	MLP-like protein 328	--	1.984	0.0114385	Up	17.5	0.818		0.725	1.465		1.596	1.024		0.991	0.693		0.688
Biological Process	GO:0042221	3	response to chemical	1.25	0.00607395	Cla97C07G136150.1	alanine--glyoxylate aminotransferase 2 homolog 1, mitochondrial	--	1.391	4.58e-05	Up	52.8	0.894	0.905	0.912	1.299	1.237	1.236	1.076	1.111	1.112	0.717	0.748	0.728
Biological Process	GO:0042221	3	response to chemical	1.25	0.00607395	Cla97C07G136280.1	inositol-3-phosphate synthase	--	1.604	3.02e-05	Up	56.3	0.68	0.694	0.702	1.066	1.14	1.124	1.219	1.199	1.206	1.035	0.924	0.981
Biological Process	GO:0042221	3	response to chemical	1.25	0.00607395	Cla97C07G136570.1	Oligopeptidase A	--	1.348	8.77e-05	Up	89.7	0.665	0.707	0.688	0.931	0.915	0.93	0.971	1.005	0.971	1.434	1.391	1.324
Biological Process	GO:0042221	3	response to chemical	1.25	0.00607395	Cla97C07G137010.1	Class I glutamine amidotransferase-like superfamily protein	--	1.406	8.46e-05	Up	46.8	0.745	0.709	0.741	1.023	1.056	1.007	1.066	1.1	1.108	1.088	1.072	1.064
Biological Process	GO:0042221	3	response to chemical	1.25	0.00607395	Cla97C07G137260.1	9-cis-epoxycarotenoid dioxygenase 1	--	1.49	0.0185287	Up	64	0.633	0.441	0.531	0.784	0.833	0.775	1.229	1.268	1.219	1.264	1.409	1.291
Biological Process	GO:0042221	3	response to chemical	1.25	0.00607395	Cla97C07G137320.1	Glutathione S-transferase	--	2.268	0.00334608	Up	25.1	0.283	0.431	0.413	0.845	0.85	0.861	1.095	1.055	1.088	1.806	1.686	1.62
Biological Process	GO:0042221	3	response to chemical	1.25	0.00607395	Cla97C07G137670.1	gamma aminobutyrate transaminase 1, mitochondrial	--	1.305	0.0211092	Up	55.9	0.598	0.713	0.764	0.896	0.921	0.891	1.167	1.102	1.124	1.375	1.296	1.27
Biological Process	GO:0042221	3	response to chemical	1.25	0.00607395	Cla97C06G117180.1	Beta-amylase	--	1.315	0.0150873	Up	62.4	0.793	0.655	0.648	0.89	0.949	0.918	0.928	1.012	0.983	1.352	1.384	1.343
Biological Process	GO:0042221	3	response to chemical	1.25	0.00607395	Cla97C06G116630.1	cryptochrome-1	--	1.32	0.031729	Up	53.4	0.807	0.74		1.048	0.994		1.094	1.01		1.051	1.256
Biological Process	GO:0042221	3	response to chemical	1.25	0.00607395	Cla97C06G112620.1	selenium-binding protein 2	--	1.384	0.000238871	Up	53.3	0.779	0.829	0.837	1.157	1.122	1.106	1.232	1.196	1.162	0.8	0.875	0.861
Biological Process	GO:0042221	3	response to chemical	1.25	0.00607395	Cla97C05G107480.1	Carbonic anhydrase	--	2.255	2.57e-05	Up	30.1	0.413	0.431	0.382	0.941	0.904	0.92	1.313	1.286	1.314	1.299	1.331	1.301
Biological Process	GO:0042221	3	response to chemical	1.25	0.00607395	Cla97C03G066780.1	Superoxide dismutase [Cu-Zn]	--	1.304	7.17e-06	Up	15.1	0.867	0.859	0.849	1.106	1.123	1.13	1.01	1.034	1.001	0.971	0.985	0.958
Biological Process	GO:0042221	3	response to chemical	1.25	0.00607395	Cla97C03G067570.1	Epoxide hydrolase 2	--	1.742	0.00211628	Up	35.7	0.441	0.451	0.565	0.851	0.853	0.834	1.138	1.135	1.127	1.586	1.545	1.473
Biological Process	GO:0042221	3	response to chemical	1.25	0.00607395	Cla97C04G069430.1	Glucose-6-phosphate 1-dehydrogenase	--	1.749	6.32e-06	Up	59.2	0.619	0.603	0.639	1.073	1.084	1.097	1.214	1.213	1.192	1.092	1.064	1.06
Biological Process	GO:0042221	3	response to chemical	1.25	0.00607395	Cla97C04G071650.1	2,3-bisphosphoglycerate-independent phosphoglycerate mutase	--	1.362	2.64e-05	Up	61.2	0.84	0.833	0.843	1.171	1.117	1.138	1.029	1.039	1.032	1.007	0.994	0.965
Biological Process	GO:0042221	3	response to chemical	1.25	0.00607395	Cla97C04G076200.1	dual specificity phosphatase Cdc25	--	1.525	0.00290653	Up	10	0.914	0.93	0.8	1.414	1.389	1.228	0.991	0.933	1.038	0.681	0.749	0.934
Biological Process	GO:0042221	3	response to chemical	1.25	0.00607395	Cla97C04G079270.1	Glutathione s-transferase	--	2.135	7.03e-05	Up	27.1	0.36	0.407	0.401	0.795	0.844	0.855	1.418	1.365	1.391	1.375	1.392	1.417
Biological Process	GO:0042221	3	response to chemical	1.25	0.00607395	Cla97C05G081110.1	abscisic acid receptor PYL9	--	1.404	0.0120516	Up	20.8	0.669	0.801	0.859	1.116	1.119	1.034	1.274	1.195	1.19	0.945	0.929	0.899
Biological Process	GO:0042221	3	response to chemical	1.25	0.00607395	Cla97C03G065190.1	Methylthioribose-1-phosphate isomerase	--	1.721	4.02e-05	Up	40.2	0.673	0.686	0.727	1.174	1.233	1.183	1.155	1.151	1.136	0.913	0.871	0.94
Biological Process	GO:0042221	3	response to chemical	1.25	0.00607395	Cla97C05G081160.1	Glycosyltransferase	--	1.329	0.000434056	Up	53.1	0.815	0.879	0.85	1.119	1.16	1.102	1.127	1.052	1.064	0.945	0.89	0.897
Biological Process	GO:0042221	3	response to chemical	1.25	0.00607395	Cla97C05G085350.1	enoyl-CoA delta isomerase 2, peroxisomal-like	--	1.483	0.00882505	Up	26	0.647	0.776	0.806	1.191	1.106	1.009	1.198	1.167	1.218	0.941	0.909	0.929
Biological Process	GO:0042221	3	response to chemical	1.25	0.00607395	Cla97C05G086550.1	Long chain acyl-CoA synthetase 7	--	1.536	0.00191219	Up	76.3	0.66	0.561	0.545	0.909	0.902	0.902	1.171	1.201	1.184	1.341	1.323	1.319
Biological Process	GO:0042221	3	response to chemical	1.25	0.00607395	Cla97C05G088360.1	Dihydrolipoyl dehydrogenase	--	1.302	1.38e-05	Up	53.5	0.808	0.816	0.807	1.036	1.071	1.057	1.13	1.148	1.122	1.041	0.995	1.048
Biological Process	GO:0042221	3	response to chemical	1.25	0.00607395	Cla97C05G089570.1	Gibberellin 20-oxidase	--	3.717	0.000131542	Up	43.2	0.394	0.298	0.303	1.218	1.26	1.22	1.444	1.467	1.448	0.968	0.939	0.944
Biological Process	GO:0042221	3	response to chemical	1.25	0.00607395	Cla97C05G096490.1	Calcium-dependent protein kinase, putative	--	1.656	0.000619822	Up	58.4	0.639	0.742	0.649	1.163	1.081	1.118	0.919	0.945	0.877	1.317	1.236	1.39
Biological Process	GO:0042221	3	response to chemical	1.25	0.00607395	Cla97C05G099390.1	Aminopeptidase	--	1.541	5.59e-06	Up	99.4	0.585	0.574	0.585	0.917	0.889	0.882	0.809	0.743	0.779	1.728	1.76	1.742
Biological Process	GO:0042221	3	response to chemical	1.25	0.00607395	Cla97C05G103400.1	Heavy metal transport/detoxification superfamily protein	--	1.43	0.000138082	Up	9.4	0.907	0.871	0.857	1.281	1.276	1.21	1.194	1.188	1.171	0.65	0.656	0.781
Biological Process	GO:0042221	3	response to chemical	1.25	0.00607395	Cla97C05G083180.1	Uric acid degradation bifunctional protein TTL	--	1.323	0.000126631	Up	37.1	0.768	0.781	0.817	1.035	1.053	1.042	1.177	1.157	1.125	0.996	0.914	0.951
Biological Process	GO:0034614	7	cellular response to reactive oxygen species	3.06	0.00513373	Cla97C09G174200.1	Glycosyltransferase	--	2.569	0.00171947	Up	59.9	0.402	0.586	0.403	1.235	1.125	1.214	1.401	1.293	1.425	0.987	0.968	0.965
Biological Process	GO:0070482	4	response to oxygen levels	2.5	0.00695958	Cla97C03G064990.1	Sucrose synthase	--	1.719	0.00157204	Up	92.4	0.495	0.433	0.393	0.779	0.72	0.772	0.768	0.748	0.771	2.007	2.116	1.973
Biological Process	GO:0070482	4	response to oxygen levels	2.5	0.00695958	Cla97C06G126280.1	Betaine aldehyde dehydrogenase	--	1.85	0.000117775	Up	54.5	0.519	0.59	0.526	1.023	1.004	0.998	1.184	1.156	1.168	1.257	1.244	1.262
Biological Process	GO:0001101	4	response to acid chemical	1.44	0.0077909	Cla97C10G186510.1	Type I inositol polyphosphate 5-phosphatase, putative	--	1.393	0.0305473	Up	73.5		0.893	0.954		1.349	1.223		1.22	1.236		0.538	0.587
Biological Process	GO:0009117	8	nucleotide metabolic process	1.72	0.00832339	Cla97C01G006270.1	Fructose-bisphosphate aldolase	--	1.351	0.000127159	Up	42.4	0.799	0.767	0.822	1.082	1.066	1.078	1.052	1.06	1.071	1.054	1.078	1.04
Biological Process	GO:0009117	8	nucleotide metabolic process	1.72	0.00832339	Cla97C01G008870.1	Isocitrate dehydrogenase [NADP]	--	1.489	0.000133546	Up	46.1	0.647	0.637	0.695	0.995	0.978	0.974	1.183	1.175	1.159	1.203	1.207	1.198
Biological Process	GO:0009117	8	nucleotide metabolic process	1.72	0.00832339	Cla97C01G020500.1	Glycine--tRNA ligase 1	--	1.527	0.000301976	Up	81	0.675	0.731	0.761	1.113	1.085	1.111	0.893	0.918	0.89	1.316	1.25	1.241
Biological Process	GO:0009117	8	nucleotide metabolic process	1.72	0.00832339	Cla97C01G023420.1	nudix hydrolase 15, mitochondrial-like	--	1.343	0.0226323	Up	39	0.852	0.673	0.868	1.038	1.095	1.08	1.192	1.151	1.083	0.918	0.899	0.969
Biological Process	GO:0009117	8	nucleotide metabolic process	1.72	0.00832339	Cla97C02G039780.1	protein FAR1-RELATED SEQUENCE 5-like	--	1.905	0.00339696	Up	38.9	0.435	0.466	0.613	0.944	0.981	0.959	1.296	1.118	1.195	1.325	1.354	1.233
Biological Process	GO:0009117	8	nucleotide metabolic process	1.72	0.00832339	Cla97C02G041670.1	Mevalonate kinase	--	1.454	0.00121969	Up	40.8	0.759	0.677	0.755	1.036	1.119	1.03	1.078	1.147	1.139	1.058	1.058	1.069
Biological Process	GO:0009117	8	nucleotide metabolic process	1.72	0.00832339	Cla97C02G047030.1	Acyl-CoA dehydrogenase, putative	--	1.714	0.000101366	Up	44.4	0.558	0.605	0.621	0.996	1.019	1.043	1.264	1.305	1.279	1.079	1.025	1.056
Biological Process	GO:0009117	8	nucleotide metabolic process	1.72	0.00832339	Cla97C03G066280.1	ATP-dependent 6-phosphofructokinase	--	1.349	7.46e-05	Up	54.1	0.739	0.731	0.765	1.025	0.985	1.005	1.104	1.096	1.149	1.147	1.189	1.085
Biological Process	GO:0009117	8	nucleotide metabolic process	1.72	0.00832339	Cla97C03G068240.1	ATP-citrate synthase alpha chain protein 2	--	1.317	0.00748089	Up	46.6	0.801	0.665	0.729	0.945	0.99	0.955	0.97	0.987	0.977	1.283	1.321	1.146
Biological Process	GO:0009117	8	nucleotide metabolic process	1.72	0.00832339	Cla97C04G069430.1	Glucose-6-phosphate 1-dehydrogenase	--	1.749	6.32e-06	Up	59.2	0.619	0.603	0.639	1.073	1.084	1.097	1.214	1.213	1.192	1.092	1.064	1.06
Biological Process	GO:0009117	8	nucleotide metabolic process	1.72	0.00832339	Cla97C05G081950.1	acyl-CoA thioesterase 2-like	--	1.476	0.00129633	Up	48.3	0.705	0.633	0.743	1.002	1.044	1.025	1.136	1.177	1.091	1.161	1.112	1.132
Biological Process	GO:0009117	8	nucleotide metabolic process	1.72	0.00832339	Cla97C05G093840.1	Uridine kinase	--	1.378	0.000173503	Up	54	0.674	0.677	0.724	0.943	0.959	0.958	1.152	1.097	1.118	1.25	1.217	1.183
Biological Process	GO:0009117	8	nucleotide metabolic process	1.72	0.00832339	Cla97C05G103110.1	Malate dehydrogenase	--	1.477	0.00106497	Up	48	0.579	0.61	0.524	0.842	0.862	0.826	1.296	1.263	1.242	1.304	1.303	1.334
Biological Process	GO:0009117	8	nucleotide metabolic process	1.72	0.00832339	Cla97C06G110040.1	UMP-CMP kinase	--	1.961	1.03e-05	Up	23.3	0.636	0.594	0.589	1.185	1.187	1.195	1.211	1.243	1.23	1.019	1.029	0.971
Biological Process	GO:0001101	4	response to acid chemical	1.44	0.0077909	Cla97C00G000150.1	Aconitate hydratase	--	1.437	1.04e-05	Up	107.9	0.758	0.744	0.731	1.057	1.086	1.066	1.164	1.167	1.16	0.994	1.044	1.035
Biological Process	GO:0009117	8	nucleotide metabolic process	1.72	0.00832339	Cla97C06G116630.1	cryptochrome-1	--	1.32	0.031729	Up	53.4	0.807	0.74		1.048	0.994		1.094	1.01		1.051	1.256
Biological Process	GO:0001101	4	response to acid chemical	1.44	0.0077909	Cla97C11G224830.1	Catalase	--	1.332	8.02e-07	Up	114.9	0.734	0.728	0.735	0.982	0.967	0.978	1.205	1.178	1.21	1.154	1.12	1.122
Biological Process	GO:0001101	4	response to acid chemical	1.44	0.0077909	Cla97C11G218960.1	Cysteine proteinase inhibitor	--	1.469	2.89e-05	Up	27.7	0.746	0.752	0.726	1.119	1.082	1.065	1.14	1.161	1.166	0.975	0.97	0.999
Biological Process	GO:0001101	4	response to acid chemical	1.44	0.0077909	Cla97C07G137260.1	9-cis-epoxycarotenoid dioxygenase 1	--	1.49	0.0185287	Up	64	0.633	0.441	0.531	0.784	0.833	0.775	1.229	1.268	1.219	1.264	1.409	1.291
Biological Process	GO:0001101	4	response to acid chemical	1.44	0.0077909	Cla97C07G137320.1	Glutathione S-transferase	--	2.268	0.00334608	Up	25.1	0.283	0.431	0.413	0.845	0.85	0.861	1.095	1.055	1.088	1.806	1.686	1.62
Biological Process	GO:0001101	4	response to acid chemical	1.44	0.0077909	Cla97C08G147060.1	Fructose-1,6-bisphosphatase	--	1.537	1.18e-06	Up	37.1	0.628	0.643	0.628	0.981	0.966	0.972	1.269	1.236	1.187	1.095	1.15	1.139
Biological Process	GO:0001101	4	response to acid chemical	1.44	0.0077909	Cla97C09G165010.1	Phospholipase D	--	1.637	0.000358699	Up	91.8	0.675	0.582	0.637	1.042	1.015	1.044	0.986	0.994	0.983	1.312	1.316	1.295
Biological Process	GO:0001101	4	response to acid chemical	1.44	0.0077909	Cla97C09G172410.1	Abscisic acid receptor	--	1.883	0.00269518	Up	20.3	0.62	0.658		1.186	1.22		1.175	1.217		1.02	1.001
Biological Process	GO:0001101	4	response to acid chemical	1.44	0.0077909	Cla97C09G174190.1	Glycosyltransferase	--	1.542	7.83e-06	Up	51.5	0.698	0.683	0.677	1.08	1.055	1.038	1.125	1.132	1.117	1.089	1.13	1.136
Biological Process	GO:0001101	4	response to acid chemical	1.44	0.0077909	Cla97C09G174200.1	Glycosyltransferase	--	2.569	0.00171947	Up	59.9	0.402	0.586	0.403	1.235	1.125	1.214	1.401	1.293	1.425	0.987	0.968	0.965
Biological Process	GO:0001101	4	response to acid chemical	1.44	0.0077909	Cla97C09G175610.1	RNA binding protein	--	1.381	0.000722857	Up	39	0.968	0.982	0.999	1.361	1.433	1.278	0.992	0.987	1.036	0.629	0.601	0.631
Biological Process	GO:0001101	4	response to acid chemical	1.44	0.0077909	Cla97C09G175640.1	low-temperature-induced 65 kDa protein	--	1.702	0.00677729	Up	46	0.473	0.489	0.641	0.899	0.98	0.849	1.58	1.874	1.416	0.846	0.657	1.006
Biological Process	GO:0001101	4	response to acid chemical	1.44	0.0077909	Cla97C09G184420.1	Kaurene synthase-like protein 1	--	1.449	0.00916158	Up	88.6	0.638	0.597		0.907	0.883		0.942	0.869		1.292	1.789
Biological Process	GO:0001101	4	response to acid chemical	1.44	0.0077909	Cla97C10G186490.1	protein NRT1/ PTR FAMILY 7.3-like	--	1.726	0.00440856	Up	66.4	0.683	0.715	0.905	1.428	1.273	1.273	1.079	1.191	1.079	0.75	0.821	0.743
Biological Process	GO:0001101	4	response to acid chemical	1.44	0.0077909	Cla97C10G190580.1	NAC domain-containing protein, putative	--	1.373	0.0360978	Up	38.1	0.649	0.905	0.847	1.137	1.041	1.119	1.199	1.128	1.192	0.871	0.937	0.921
Biological Process	GO:0001101	4	response to acid chemical	1.44	0.0077909	Cla97C10G199510.1	Remorin	--	1.374	0.0136519	Up	30.4	0.787	0.757	0.969	1.162	1.159	1.133	1.164	1.138	1.119	0.894	0.88	0.895
Biological Process	GO:0001101	4	response to acid chemical	1.44	0.0077909	Cla97C10G201220.1	syntaxin-121	--	1.433	0.00180391	Up	34.3	0.689	0.658	0.719	1.068	0.962	0.931	0.948	0.982	0.977	1.306	1.401	1.34
Biological Process	GO:0001101	4	response to acid chemical	1.44	0.0077909	Cla97C10G201280.1	BEL1-like homeodomain protein 1	--	1.437	0.00210233	Up	78.1	0.957	0.86	0.84	1.226	1.355	1.237	1.167	1.177	1.204	0.746	0.608	0.719
Biological Process	GO:0001101	4	response to acid chemical	1.44	0.0077909	Cla97C11G220180.1	Serine/threonine-protein phosphatase 2A activator	--	1.469	0.0017485	Up	41.3	0.571	0.645	0.679	0.922	0.943	0.918	1.251	1.228	1.246	1.237	1.165	1.087
Biological Process	GO:0009117	8	nucleotide metabolic process	1.72	0.00832339	Cla97C07G134200.1	Succinate dehydrogenase [ubiquinone] flavoprotein subunit, mitochondrial	--	1.519	0.00027849	Up	69.7	0.624	0.68	0.7	1.012	1.026	1.006	1.095	1.136	1.08	1.178	1.12	1.181
Biological Process	GO:0009117	8	nucleotide metabolic process	1.72	0.00832339	Cla97C08G154430.1	Phosphoribosylaminoimidazole-succinocarboxamide synthase	--	1.644	7.44e-06	Up	45.5	0.609	0.642	0.632	1.042	1.031	1.022	1.136	1.156	1.148	1.115	1.116	1.135
Biological Process	GO:0009117	8	nucleotide metabolic process	1.72	0.00832339	Cla97C09G164520.1	D-glycerate 3-kinase, chloroplastic	--	1.369	0.0244024	Up	49.4	0.627	0.64	0.831	0.981	0.938	0.954	1.209	1.178	1.144	1.129	1.158	1.14
Biological Process	GO:0051186	4	cofactor metabolic process	1.58	0.00839886	Cla97C05G081950.1	acyl-CoA thioesterase 2-like	--	1.476	0.00129633	Up	48.3	0.705	0.633	0.743	1.002	1.044	1.025	1.136	1.177	1.091	1.161	1.112	1.132
Biological Process	GO:0051186	4	cofactor metabolic process	1.58	0.00839886	Cla97C05G083630.1	5-oxoprolinase	--	1.65	0.000170086	Up	137.8	0.703	0.657	0.745	1.166	1.166	1.142	0.968	0.968	0.964	1.193	1.161	1.13
Biological Process	GO:0051186	4	cofactor metabolic process	1.58	0.00839886	Cla97C05G085210.1	Electron transfer flavoprotein subunit beta	--	1.366	8.77e-06	Up	27.4	0.655	0.675	0.662	0.915	0.896	0.911	1.159	1.194	1.151	1.272	1.245	1.309
Biological Process	GO:0051186	4	cofactor metabolic process	1.58	0.00839886	Cla97C05G088630.1	1,4-dihydroxy-2-naphthoyl-CoA thioesterase 1-like	--	1.578	0.00114778	Up	18.9	0.432	0.52	0.459	0.731	0.742	0.753	1.261	1.249	1.279	1.576	1.489	1.51
Biological Process	GO:0051186	4	cofactor metabolic process	1.58	0.00839886	Cla97C05G103110.1	Malate dehydrogenase	--	1.477	0.00106497	Up	48	0.579	0.61	0.524	0.842	0.862	0.826	1.296	1.263	1.242	1.304	1.303	1.334
Biological Process	GO:0051186	4	cofactor metabolic process	1.58	0.00839886	Cla97C06G116630.1	cryptochrome-1	--	1.32	0.031729	Up	53.4	0.807	0.74		1.048	0.994		1.094	1.01		1.051	1.256
Biological Process	GO:0051186	4	cofactor metabolic process	1.58	0.00839886	Cla97C07G137320.1	Glutathione S-transferase	--	2.268	0.00334608	Up	25.1	0.283	0.431	0.413	0.845	0.85	0.861	1.095	1.055	1.088	1.806	1.686	1.62
Biological Process	GO:0051186	4	cofactor metabolic process	1.58	0.00839886	Cla97C08G148340.1	Gamma-glutamylcyclotransferase	--	1.483	2.14e-05	Up	21.4	0.79	0.827	0.807	1.181	1.189	1.224	1.157	1.12	1.14	0.832	0.825	0.814
Biological Process	GO:0051186	4	cofactor metabolic process	1.58	0.00839886	Cla97C08G160620.1	Ferrochelatase	--	1.38	0.00414092	Up	54.2	0.683	0.634	0.763	0.98	0.943	0.948	1.041	1.065	1.045	1.22	1.384	1.244
Biological Process	GO:0051186	4	cofactor metabolic process	1.58	0.00839886	Cla97C09G168550.1	Thiamine pyrophosphokinase	--	1.622	0.0183708	Up	29.2	0.433	0.648	0.445	0.837	0.823	0.815	1.254	1.135	1.193	1.486	1.394	1.45
Biological Process	GO:0051186	4	cofactor metabolic process	1.58	0.00839886	Cla97C09G183030.1	Fructose-bisphosphate aldolase	--	1.371	4.53e-05	Up	43.4	0.753	0.724	0.757	1.029	1.031	1.003	1.171	1.191	1.158	1.008	0.95	0.935
Biological Process	GO:0051186	4	cofactor metabolic process	1.58	0.00839886	Cla97C11G206890.1	elongation factor 1-gamma-like	--	1.339	0.00787943	Up	48.1	0.701	0.72	0.844	1.038	0.985	1.01	1.063	0.995	0.996	1.249	1.221	1.133
Biological Process	GO:0051186	4	cofactor metabolic process	1.58	0.00839886	Cla97C11G208340.1	gamma-glutamyltranspeptidase 3	--	1.385	3.78e-05	Up	67.2	0.612	0.636	0.613	0.848	0.852	0.877	1.284	1.219	1.16	1.241	1.265	1.354
Biological Process	GO:0051186	4	cofactor metabolic process	1.58	0.00839886	Cla97C11G218660.1	Pyruvate kinase	--	1.611	0.000412394	Up	55.2	0.695	0.601	0.66	1.031	1.046	1.074	1.111	1.114	1.093	1.162	1.201	1.159
Biological Process	GO:0051186	4	cofactor metabolic process	1.58	0.00839886	Cla97C11G221990.1	Glutathione S-transferase family protein	--	1.322	0.00265454	Up	31.3	0.735	0.804	0.71	0.953	1.001	1.019	1.111	1.04	1.113	1.201	1.154	1.157
Biological Process	GO:0051186	4	cofactor metabolic process	1.58	0.00839886	Cla97C04G079270.1	Glutathione s-transferase	--	2.135	7.03e-05	Up	27.1	0.36	0.407	0.401	0.795	0.844	0.855	1.418	1.365	1.391	1.375	1.392	1.417
Biological Process	GO:0051186	4	cofactor metabolic process	1.58	0.00839886	Cla97C04G069430.1	Glucose-6-phosphate 1-dehydrogenase	--	1.749	6.32e-06	Up	59.2	0.619	0.603	0.639	1.073	1.084	1.097	1.214	1.213	1.192	1.092	1.064	1.06
Biological Process	GO:0051186	4	cofactor metabolic process	1.58	0.00839886	Cla97C03G068240.1	ATP-citrate synthase alpha chain protein 2	--	1.317	0.00748089	Up	46.6	0.801	0.665	0.729	0.945	0.99	0.955	0.97	0.987	0.977	1.283	1.321	1.146
Biological Process	GO:0051186	4	cofactor metabolic process	1.58	0.00839886	Cla97C03G066280.1	ATP-dependent 6-phosphofructokinase	--	1.349	7.46e-05	Up	54.1	0.739	0.731	0.765	1.025	0.985	1.005	1.104	1.096	1.149	1.147	1.189	1.085
Biological Process	GO:0009117	8	nucleotide metabolic process	1.72	0.00832339	Cla97C09G183030.1	Fructose-bisphosphate aldolase	--	1.371	4.53e-05	Up	43.4	0.753	0.724	0.757	1.029	1.031	1.003	1.171	1.191	1.158	1.008	0.95	0.935
Biological Process	GO:0009117	8	nucleotide metabolic process	1.72	0.00832339	Cla97C09G184410.1	Inosine-5'-monophosphate dehydrogenase	--	1.809	1.2e-06	Up	52.7	0.676	0.697	0.672	1.245	1.232	1.222	1.233	1.207	1.223	0.907	0.878	0.909
Biological Process	GO:0009117	8	nucleotide metabolic process	1.72	0.00832339	Cla97C10G189460.1	Aspartate carbamoyltransferase	--	1.314	0.000365881	Up	44.9	0.832	0.814	0.796	1.115	1.05	1.045	0.997	0.969	0.973	1.129	1.169	1.109
Biological Process	GO:0009117	8	nucleotide metabolic process	1.72	0.00832339	Cla97C11G206870.1	succinate dehydrogenase assembly factor 2, mitochondrial	--	2.052	0.000416181	Up	22.7	0.501	0.435	0.527	0.975	0.958	1.069	1.341	1.415	1.271	1.184	1.192	1.133
Biological Process	GO:0009117	8	nucleotide metabolic process	1.72	0.00832339	Cla97C11G217300.1	Glycine--tRNA ligase 1	--	1.338	9.13e-06	Up	81.2	0.782	0.767	0.76	1.033	1.018	1.038	0.817	0.853	0.823	1.417	1.428	1.378
Biological Process	GO:0009117	8	nucleotide metabolic process	1.72	0.00832339	Cla97C11G218660.1	Pyruvate kinase	--	1.611	0.000412394	Up	55.2	0.695	0.601	0.66	1.031	1.046	1.074	1.111	1.114	1.093	1.162	1.201	1.159
Biological Process	GO:0051186	4	cofactor metabolic process	1.58	0.00839886	Cla97C01G006270.1	Fructose-bisphosphate aldolase	--	1.351	0.000127159	Up	42.4	0.799	0.767	0.822	1.082	1.066	1.078	1.052	1.06	1.071	1.054	1.078	1.04
Biological Process	GO:0001101	4	response to acid chemical	1.44	0.0077909	Cla97C07G132430.1	coronatine-insensitive protein 1	--	1.47	0.000241111	Up	66.8	0.665	0.63	0.601	0.912	0.93	0.946	0.953	0.923	0.881	1.476	1.431	1.635
Biological Process	GO:0051186	4	cofactor metabolic process	1.58	0.00839886	Cla97C01G008870.1	Isocitrate dehydrogenase [NADP]	--	1.489	0.000133546	Up	46.1	0.647	0.637	0.695	0.995	0.978	0.974	1.183	1.175	1.159	1.203	1.207	1.198
Biological Process	GO:0051186	4	cofactor metabolic process	1.58	0.00839886	Cla97C01G024660.1	peroxisomal (S)-2-hydroxy-acid oxidase	--	1.705	0.000174126	Up	40.3	0.661	0.661	0.739	1.181	1.192	1.14	1.24	1.232	1.239	0.878	0.882	0.84
Biological Process	GO:0051186	4	cofactor metabolic process	1.58	0.00839886	Cla97C02G030990.1	Ascorbate peroxidase	--	1.349	0.000148824	Up	31.5	0.685	0.716	0.731	0.974	0.943	0.959	1.25	1.289	1.268	1.034	1.02	1.012
Biological Process	GO:0051186	4	cofactor metabolic process	1.58	0.00839886	Cla97C02G039140.1	Dehydroascorbate reductase	--	1.446	8.92e-06	Up	25.5	0.748	0.768	0.778	1.095	1.117	1.106	1.221	1.172	1.158	0.891	0.886	0.923
Biological Process	GO:0051186	4	cofactor metabolic process	1.58	0.00839886	Cla97C02G039780.1	protein FAR1-RELATED SEQUENCE 5-like	--	1.905	0.00339696	Up	38.9	0.435	0.466	0.613	0.944	0.981	0.959	1.296	1.118	1.195	1.325	1.354	1.233
Biological Process	GO:0051186	4	cofactor metabolic process	1.58	0.00839886	Cla97C02G041670.1	Mevalonate kinase	--	1.454	0.00121969	Up	40.8	0.759	0.677	0.755	1.036	1.119	1.03	1.078	1.147	1.139	1.058	1.058	1.069
Biological Process	GO:0051186	4	cofactor metabolic process	1.58	0.00839886	Cla97C02G042380.1	GDP-mannose 3,5-epimerase 2	--	1.439	0.00053193	Up	44.2	0.628	0.694	0.619	0.928	0.931	0.934	1.296	1.261	1.278	1.178	1.132	1.185
Biological Process	GO:0051186	4	cofactor metabolic process	1.58	0.00839886	Cla97C02G047030.1	Acyl-CoA dehydrogenase, putative	--	1.714	0.000101366	Up	44.4	0.558	0.605	0.621	0.996	1.019	1.043	1.264	1.305	1.279	1.079	1.025	1.056
Biological Process	GO:0051186	4	cofactor metabolic process	1.58	0.00839886	Cla97C01G023420.1	nudix hydrolase 15, mitochondrial-like	--	1.343	0.0226323	Up	39	0.852	0.673	0.868	1.038	1.095	1.08	1.192	1.151	1.083	0.918	0.899	0.969
Biological Process	GO:0001101	4	response to acid chemical	1.44	0.0077909	Cla97C07G130770.1	Glycosyltransferase	--	1.614	0.00393978	Up	54.5	0.582	0.695	0.528	0.975	0.951	0.988	1.209	1.206	1.167	1.234	1.148	1.317
Biological Process	GO:0001101	4	response to acid chemical	1.44	0.0077909	Cla97C06G127800.1	HVA22-like protein	--	1.353	0.000763238	Up	13.7	0.914	0.953	0.9	1.182	1.298	1.264	1.104	1.08	1.177	0.799	0.669	0.659
Biological Process	GO:0001101	4	response to acid chemical	1.44	0.0077909	Cla97C06G127230.1	Protein-L-isoaspartate O-methyltransferase	--	1.376	0.00249478	Up	33.4	0.846	0.729	0.809	1.057	1.121	1.102	1.138	1.221	1.134	0.956	0.934	0.906
Biological Process	GO:1901135	4	carbohydrate derivative metabolic process	1.53	0.00702037	Cla97C05G081950.1	acyl-CoA thioesterase 2-like	--	1.476	0.00129633	Up	48.3	0.705	0.633	0.743	1.002	1.044	1.025	1.136	1.177	1.091	1.161	1.112	1.132
Biological Process	GO:1901135	4	carbohydrate derivative metabolic process	1.53	0.00702037	Cla97C05G093840.1	Uridine kinase	--	1.378	0.000173503	Up	54	0.674	0.677	0.724	0.943	0.959	0.958	1.152	1.097	1.118	1.25	1.217	1.183
Biological Process	GO:1901135	4	carbohydrate derivative metabolic process	1.53	0.00702037	Cla97C06G126640.1	1-deoxy-D-xylulose 5-phosphate reductoisomerase	--	2.099	1.12e-05	Up	51	0.675	0.681	0.729	1.489	1.463	1.425	1.223	1.243	1.237	0.617	0.652	0.775
Biological Process	GO:1901135	4	carbohydrate derivative metabolic process	1.53	0.00702037	Cla97C07G134200.1	Succinate dehydrogenase [ubiquinone] flavoprotein subunit, mitochondrial	--	1.519	0.00027849	Up	69.7	0.624	0.68	0.7	1.012	1.026	1.006	1.095	1.136	1.08	1.178	1.12	1.181
Biological Process	GO:1901135	4	carbohydrate derivative metabolic process	1.53	0.00702037	Cla97C07G136190.1	beta-glucosidase 44-like	--	1.415	0.000126734	Up	58.2	0.946	0.96	0.944	1.376	1.374	1.283	0.895	0.941	0.935	0.855	0.918	0.824
Biological Process	GO:1901135	4	carbohydrate derivative metabolic process	1.53	0.00702037	Cla97C08G145420.1	Non-lysosomal glucosylceramidase	--	1.652	0.000191172	Up	104.5	0.655	0.576	0.607	1.022	0.996	1.019	1.056	1.057	1.039	1.239	1.37	1.319
Biological Process	GO:1901135	4	carbohydrate derivative metabolic process	1.53	0.00702037	Cla97C08G147060.1	Fructose-1,6-bisphosphatase	--	1.537	1.18e-06	Up	37.1	0.628	0.643	0.628	0.981	0.966	0.972	1.269	1.236	1.187	1.095	1.15	1.139
Biological Process	GO:1901135	4	carbohydrate derivative metabolic process	1.53	0.00702037	Cla97C08G148810.1	UDP-sugar pyrophosphorylase	--	1.478	5.55e-06	Up	67.7	0.657	0.674	0.683	0.984	0.996	0.997	1.186	1.19	1.169	1.148	1.131	1.154
Biological Process	GO:1901135	4	carbohydrate derivative metabolic process	1.53	0.00702037	Cla97C08G154430.1	Phosphoribosylaminoimidazole-succinocarboxamide synthase	--	1.644	7.44e-06	Up	45.5	0.609	0.642	0.632	1.042	1.031	1.022	1.136	1.156	1.148	1.115	1.116	1.135
Biological Process	GO:1901135	4	carbohydrate derivative metabolic process	1.53	0.00702037	Cla97C09G163690.1	alpha-1,2-Mannosidase	--	1.483	2.6e-06	Up	65	0.737	0.726	0.718	1.065	1.079	1.09	1.023	1.088	1.018	1.166	1.086	1.086
Biological Process	GO:1901135	4	carbohydrate derivative metabolic process	1.53	0.00702037	Cla97C09G164520.1	D-glycerate 3-kinase, chloroplastic	--	1.369	0.0244024	Up	49.4	0.627	0.64	0.831	0.981	0.938	0.954	1.209	1.178	1.144	1.129	1.158	1.14
Biological Process	GO:1901135	4	carbohydrate derivative metabolic process	1.53	0.00702037	Cla97C09G169430.1	isoamylase 2, chloroplastic	--	1.423	0.00106229	Up	98.1	0.773	0.731	0.844	1.115	1.111	1.116	0.799	0.834	0.847	1.279	1.284	1.274
Biological Process	GO:1901135	4	carbohydrate derivative metabolic process	1.53	0.00702037	Cla97C09G183030.1	Fructose-bisphosphate aldolase	--	1.371	4.53e-05	Up	43.4	0.753	0.724	0.757	1.029	1.031	1.003	1.171	1.191	1.158	1.008	0.95	0.935
Biological Process	GO:1901135	4	carbohydrate derivative metabolic process	1.53	0.00702037	Cla97C09G184410.1	Inosine-5'-monophosphate dehydrogenase	--	1.809	1.2e-06	Up	52.7	0.676	0.697	0.672	1.245	1.232	1.222	1.233	1.207	1.223	0.907	0.878	0.909
Biological Process	GO:1901135	4	carbohydrate derivative metabolic process	1.53	0.00702037	Cla97C10G189460.1	Aspartate carbamoyltransferase	--	1.314	0.000365881	Up	44.9	0.832	0.814	0.796	1.115	1.05	1.045	0.997	0.969	0.973	1.129	1.169	1.109
Biological Process	GO:1901135	4	carbohydrate derivative metabolic process	1.53	0.00702037	Cla97C04G073080.1	Saposin B domain protein	--	1.426	0.000890323	Up	25.7	0.78	0.87	0.798	1.149	1.127	1.214	1.311	1.219	1.185	0.71	0.759	0.678
Biological Process	GO:1901135	4	carbohydrate derivative metabolic process	1.53	0.00702037	Cla97C04G070610.1	Glycosyltransferase	--	1.367	0.0148507	Up	53.5	1.004	0.996	1.054	1.585	1.235	1.354	0.892	0.945	0.838	0.549	0.824	0.69
Biological Process	GO:1901135	4	carbohydrate derivative metabolic process	1.53	0.00702037	Cla97C04G069430.1	Glucose-6-phosphate 1-dehydrogenase	--	1.749	6.32e-06	Up	59.2	0.619	0.603	0.639	1.073	1.084	1.097	1.214	1.213	1.192	1.092	1.064	1.06
Biological Process	GO:1901135	4	carbohydrate derivative metabolic process	1.53	0.00702037	Cla97C03G068240.1	ATP-citrate synthase alpha chain protein 2	--	1.317	0.00748089	Up	46.6	0.801	0.665	0.729	0.945	0.99	0.955	0.97	0.987	0.977	1.283	1.321	1.146
Biological Process	GO:0070482	4	response to oxygen levels	2.5	0.00695958	Cla97C07G141140.1	Alanine aminotransferase 2	--	1.306	0.00105174	Up	58.3	0.747	0.697	0.773	0.951	0.966	0.978	1.096	1.115	1.08	1.18	1.173	1.137
Biological Process	GO:0070482	4	response to oxygen levels	2.5	0.00695958	Cla97C09G163470.1	Alanine aminotransferase 2	--	1.472	0.000213676	Up	53.6	0.734	0.668	0.728	1.048	1.04	1.047	1.13	1.168	1.129	1.068	1.119	1.081
Biological Process	GO:0070482	4	response to oxygen levels	2.5	0.00695958	Cla97C09G183030.1	Fructose-bisphosphate aldolase	--	1.371	4.53e-05	Up	43.4	0.753	0.724	0.757	1.029	1.031	1.003	1.171	1.191	1.158	1.008	0.95	0.935
Biological Process	GO:0070482	4	response to oxygen levels	2.5	0.00695958	Cla97C10G197780.1	plant cysteine oxidase 2 isoform X1	--	1.319	0.00562501	Up	31.7	0.75	0.875	0.777	1.012	1.069	1.088	1.147	1.155	1.157	1.031	0.901	0.978
Biological Process	GO:0070482	4	response to oxygen levels	2.5	0.00695958	Cla97C10G205630.1	pyruvate decarboxylase 2-like	--	1.974	3.12e-07	Up	65.3	0.492	0.477	0.489	0.955	0.967	0.956	1.337	1.358	1.353	1.198	1.212	1.207
Biological Process	GO:1901135	4	carbohydrate derivative metabolic process	1.53	0.00702037	Cla97C01G006270.1	Fructose-bisphosphate aldolase	--	1.351	0.000127159	Up	42.4	0.799	0.767	0.822	1.082	1.066	1.078	1.052	1.06	1.071	1.054	1.078	1.04
Biological Process	GO:1901135	4	carbohydrate derivative metabolic process	1.53	0.00702037	Cla97C01G011330.1	Nitrilase	--	1.406	0.00297074	Up	37.7	0.645	0.759	0.75	1.027	1.006	0.995	1.124	1.094	1.094	1.234	1.186	1.187
Biological Process	GO:1901135	4	carbohydrate derivative metabolic process	1.53	0.00702037	Cla97C10G192310.1	E3 ubiquitin protein ligase	--	1.334	0.0047532	Up	62.4	0.839	0.83	0.961	1.124	1.189	1.195	1.109	1.077	1.004	0.929	0.905	0.84
Biological Process	GO:1901135	4	carbohydrate derivative metabolic process	1.53	0.00702037	Cla97C01G015610.1	Methyl esterase 6, putative	--	1.448	4.85e-05	Up	29.4	0.547	0.535	0.541	0.788	0.806	0.756	1.112	1.109	1.114	1.591	1.461	1.644
Biological Process	GO:1901135	4	carbohydrate derivative metabolic process	1.53	0.00702037	Cla97C01G023420.1	nudix hydrolase 15, mitochondrial-like	--	1.343	0.0226323	Up	39	0.852	0.673	0.868	1.038	1.095	1.08	1.192	1.151	1.083	0.918	0.899	0.969
Biological Process	GO:1901135	4	carbohydrate derivative metabolic process	1.53	0.00702037	Cla97C02G035580.1	nitrile-specifier protein 5	--	1.344	0.00044397	Up	35.3	0.863	0.831	0.912	1.183	1.165	1.155	1.084	1.098	1.071	0.866	0.856	0.863
Biological Process	GO:1901135	4	carbohydrate derivative metabolic process	1.53	0.00702037	Cla97C02G036110.1	Niemann-Pick C1 protein-like isoform X2	--	1.333	0.00176056	Up	148.3	0.753	0.799	0.854	1.081	1.087	1.04	1.122	1.104	1.079	1.008	1	1.01
Biological Process	GO:1901135	4	carbohydrate derivative metabolic process	1.53	0.00702037	Cla97C02G041670.1	Mevalonate kinase	--	1.454	0.00121969	Up	40.8	0.759	0.677	0.755	1.036	1.119	1.03	1.078	1.147	1.139	1.058	1.058	1.069
Biological Process	GO:1901135	4	carbohydrate derivative metabolic process	1.53	0.00702037	Cla97C02G047030.1	Acyl-CoA dehydrogenase, putative	--	1.714	0.000101366	Up	44.4	0.558	0.605	0.621	0.996	1.019	1.043	1.264	1.305	1.279	1.079	1.025	1.056
Biological Process	GO:1901135	4	carbohydrate derivative metabolic process	1.53	0.00702037	Cla97C03G053170.1	4-hydroxy-3-methylbut-2-en-1-yl diphosphate synthase	--	1.56	0.000142017	Up	82.1	0.587	0.552	0.595	0.885	0.88	0.94	1.09	1.051	1.042	1.436	1.515	1.396
Biological Process	GO:1901135	4	carbohydrate derivative metabolic process	1.53	0.00702037	Cla97C03G066280.1	ATP-dependent 6-phosphofructokinase	--	1.349	7.46e-05	Up	54.1	0.739	0.731	0.765	1.025	0.985	1.005	1.104	1.096	1.149	1.147	1.189	1.085
Biological Process	GO:1901135	4	carbohydrate derivative metabolic process	1.53	0.00702037	Cla97C01G019850.1	Alpha-mannosidase	--	2.141	7.15e-06	Up	113.8	0.453	0.44	0.479	0.972	0.985	0.981	1.088	1.122	1.107	1.381	1.396	1.396
Biological Process	GO:0070482	4	response to oxygen levels	2.5	0.00695958	Cla97C05G099390.1	Aminopeptidase	--	1.541	5.59e-06	Up	99.4	0.585	0.574	0.585	0.917	0.889	0.882	0.809	0.743	0.779	1.728	1.76	1.742
Biological Process	GO:1901135	4	carbohydrate derivative metabolic process	1.53	0.00702037	Cla97C11G206820.1	Non-lysosomal glucosylceramidase	--	1.587	0.000117255	Up	107.3	0.579	0.529	0.571	0.891	0.907	0.867	0.866	0.83	0.831	1.644	1.728	1.707
Biological Process	GO:1901135	4	carbohydrate derivative metabolic process	1.53	0.00702037	Cla97C11G216160.1	Beta-glucosidase	--	1.488	0.000189072	Up	56.9	0.698	0.631	0.673	0.984	1.004	0.99	1.097	1.139	1.078	1.262	1.196	1.243
Biological Process	GO:0001101	4	response to acid chemical	1.44	0.0077909	Cla97C03G052090.1	Protein phosphatase 2C	--	1.418	0.00595619	Up	46.3	0.875	0.705	0.768	1.068	1.114	1.147	1.114	1.105	1.063	0.996	1.089	1.023
Biological Process	GO:0001101	4	response to acid chemical	1.44	0.0077909	Cla97C03G053170.1	4-hydroxy-3-methylbut-2-en-1-yl diphosphate synthase	--	1.56	0.000142017	Up	82.1	0.587	0.552	0.595	0.885	0.88	0.94	1.09	1.051	1.042	1.436	1.515	1.396
Biological Process	GO:0001101	4	response to acid chemical	1.44	0.0077909	Cla97C03G053810.1	Lactoylglutathione lyase	--	1.351	0.000285599	Up	20.7	0.809	0.839	0.77	1.087	1.081	1.099	1.139	1.133	1.152	0.962	0.955	0.938
Biological Process	GO:0001101	4	response to acid chemical	1.44	0.0077909	Cla97C03G063500.1	Xanthine dehydrogenase, putative	--	1.767	0.00127278	Up	150.6	0.539	0.599	0.682	1.056	1.115	1.045	0.818	0.788	0.807	1.493	1.424	1.429
Biological Process	GO:0001101	4	response to acid chemical	1.44	0.0077909	Cla97C03G064990.1	Sucrose synthase	--	1.719	0.00157204	Up	92.4	0.495	0.433	0.393	0.779	0.72	0.772	0.768	0.748	0.771	2.007	2.116	1.973
Biological Process	GO:0001101	4	response to acid chemical	1.44	0.0077909	Cla97C03G065600.1	Protein kinase	--	1.403	0.000149727	Up	39.7	0.798	0.817	0.819	1.179	1.091	1.146	1.057	1.102	1.094	0.967	0.963	0.988
Biological Process	GO:0001101	4	response to acid chemical	1.44	0.0077909	Cla97C03G066780.1	Superoxide dismutase [Cu-Zn]	--	1.304	7.17e-06	Up	15.1	0.867	0.859	0.849	1.106	1.123	1.13	1.01	1.034	1.001	0.971	0.985	0.958
Biological Process	GO:0001101	4	response to acid chemical	1.44	0.0077909	Cla97C05G081110.1	abscisic acid receptor PYL9	--	1.404	0.0120516	Up	20.8	0.669	0.801	0.859	1.116	1.119	1.034	1.274	1.195	1.19	0.945	0.929	0.899
Biological Process	GO:0001101	4	response to acid chemical	1.44	0.0077909	Cla97C05G085350.1	enoyl-CoA delta isomerase 2, peroxisomal-like	--	1.483	0.00882505	Up	26	0.647	0.776	0.806	1.191	1.106	1.009	1.198	1.167	1.218	0.941	0.909	0.929
Biological Process	GO:0001101	4	response to acid chemical	1.44	0.0077909	Cla97C05G086550.1	Long chain acyl-CoA synthetase 7	--	1.536	0.00191219	Up	76.3	0.66	0.561	0.545	0.909	0.902	0.902	1.171	1.201	1.184	1.341	1.323	1.319
Biological Process	GO:0001101	4	response to acid chemical	1.44	0.0077909	Cla97C05G089570.1	Gibberellin 20-oxidase	--	3.717	0.000131542	Up	43.2	0.394	0.298	0.303	1.218	1.26	1.22	1.444	1.467	1.448	0.968	0.939	0.944
Biological Process	GO:0001101	4	response to acid chemical	1.44	0.0077909	Cla97C05G096490.1	Calcium-dependent protein kinase, putative	--	1.656	0.000619822	Up	58.4	0.639	0.742	0.649	1.163	1.081	1.118	0.919	0.945	0.877	1.317	1.236	1.39
Biological Process	GO:0001101	4	response to acid chemical	1.44	0.0077909	Cla97C06G116630.1	cryptochrome-1	--	1.32	0.031729	Up	53.4	0.807	0.74		1.048	0.994		1.094	1.01		1.051	1.256
Biological Process	GO:0001101	4	response to acid chemical	1.44	0.0077909	Cla97C06G117180.1	Beta-amylase	--	1.315	0.0150873	Up	62.4	0.793	0.655	0.648	0.89	0.949	0.918	0.928	1.012	0.983	1.352	1.384	1.343
Biological Process	GO:0001101	4	response to acid chemical	1.44	0.0077909	Cla97C06G126280.1	Betaine aldehyde dehydrogenase	--	1.85	0.000117775	Up	54.5	0.519	0.59	0.526	1.023	1.004	0.998	1.184	1.156	1.168	1.257	1.244	1.262
Biological Process	GO:0001101	4	response to acid chemical	1.44	0.0077909	Cla97C02G045770.1	Alpha-1,4 glucan phosphorylase	--	1.516	5.85e-06	Up	95.5	0.662	0.687	0.681	1.04	1.02	1.018	0.781	0.722	0.799	1.519	1.581	1.42
Biological Process	GO:0001101	4	response to acid chemical	1.44	0.0077909	Cla97C02G039140.1	Dehydroascorbate reductase	--	1.446	8.92e-06	Up	25.5	0.748	0.768	0.778	1.095	1.117	1.106	1.221	1.172	1.158	0.891	0.886	0.923
Biological Process	GO:0001101	4	response to acid chemical	1.44	0.0077909	Cla97C02G035580.1	nitrile-specifier protein 5	--	1.344	0.00044397	Up	35.3	0.863	0.831	0.912	1.183	1.165	1.155	1.084	1.098	1.071	0.866	0.856	0.863
Biological Process	GO:0001101	4	response to acid chemical	1.44	0.0077909	Cla97C02G032560.1	2-oxoglutarate (2OG) and Fe(II)-dependent oxygenase superfamily protein	--	2.539	0.000454401	Up	40.4	0.384	0.494	0.375	1.049	1.085	1.047	1.391	1.39	1.385	1.16	1.119	1.118
Biological Process	GO:1901135	4	carbohydrate derivative metabolic process	1.53	0.00702037	Cla97C11G218660.1	Pyruvate kinase	--	1.611	0.000412394	Up	55.2	0.695	0.601	0.66	1.031	1.046	1.074	1.111	1.114	1.093	1.162	1.201	1.159
Biological Process	GO:1901135	4	carbohydrate derivative metabolic process	1.53	0.00702037	Cla97C11G219650.1	Caffeoyl-CoA 3-O-methyltransferase	--	1.598	0.0272559	Up	26.5	0.449	0.734	0.6	0.956	0.973	0.92	1.313	1.267	1.225	1.19	1.043	1.184
Biological Process	GO:1901135	4	carbohydrate derivative metabolic process	1.53	0.00702037	Cla97C11G224850.1	Niemann-Pick C1 protein isoform X1	--	1.47	0.0021684	Up	140.9	0.592	0.654	0.544	0.862	0.903	0.866	1.458	1.4	1.418	1.088	1.017	1.171
Biological Process	GO:0043648	7	dicarboxylic acid metabolic process	2.35	0.00725118	Cla97C01G004620.1	CoA ligase	--	1.763	0.000197346	Up	55.4	0.635	0.701	0.735	1.218	1.229	1.204	1.126	1.172	1.09	0.978	0.984	0.963
Biological Process	GO:0043648	7	dicarboxylic acid metabolic process	2.35	0.00725118	Cla97C02G044670.1	Aldehyde dehydrogenase	--	1.308	0.000577086	Up	57.9	0.816	0.754	0.813	1.029	1.056	1.031	1.06	1.067	1.064	1.08	1.115	1.094
Biological Process	GO:0043648	7	dicarboxylic acid metabolic process	2.35	0.00725118	Cla97C03G066480.1	Malic enzyme	--	1.636	8.8e-05	Up	65.2	0.697	0.693	0.755	1.187	1.184	1.139	1.098	1.135	1.092	1.007	0.989	1.002
Biological Process	GO:0043648	7	dicarboxylic acid metabolic process	2.35	0.00725118	Cla97C05G081950.1	acyl-CoA thioesterase 2-like	--	1.476	0.00129633	Up	48.3	0.705	0.633	0.743	1.002	1.044	1.025	1.136	1.177	1.091	1.161	1.112	1.132
Biological Process	GO:1901135	4	carbohydrate derivative metabolic process	1.53	0.00702037	Cla97C11G206870.1	succinate dehydrogenase assembly factor 2, mitochondrial	--	2.052	0.000416181	Up	22.7	0.501	0.435	0.527	0.975	0.958	1.069	1.341	1.415	1.271	1.184	1.192	1.133
Biological Process	GO:0043648	7	dicarboxylic acid metabolic process	2.35	0.00725118	Cla97C05G103110.1	Malate dehydrogenase	--	1.477	0.00106497	Up	48	0.579	0.61	0.524	0.842	0.862	0.826	1.296	1.263	1.242	1.304	1.303	1.334
Biological Process	GO:0043648	7	dicarboxylic acid metabolic process	2.35	0.00725118	Cla97C10G190360.1	CoA ligase	--	1.368	0.00521077	Up	36.8	0.682	0.816	0.703	0.976	1.021	1.015	1.011	1.016	1.025	1.358	1.123	1.31
Biological Process	GO:0043648	7	dicarboxylic acid metabolic process	2.35	0.00725118	Cla97C10G190370.1	CoA ligase-like protein 8	--	1.307	0.0447711	Up	35.5	0.9	0.657	0.819	1.072	0.996	1.038	0.999	1.004	1.019	1.06	1.343	1.125
Biological Process	GO:0043648	7	dicarboxylic acid metabolic process	2.35	0.00725118	Cla97C10G199080.1	Glutamate synthase, putative	--	1.329	0.00012215	Up	157.5	0.812	0.838	0.785	1.087	1.076	1.073	0.855	0.846	0.838	1.286	1.256	1.345
Biological Process	GO:0043648	7	dicarboxylic acid metabolic process	2.35	0.00725118	Cla97C11G208340.1	gamma-glutamyltranspeptidase 3	--	1.385	3.78e-05	Up	67.2	0.612	0.636	0.613	0.848	0.852	0.877	1.284	1.219	1.16	1.241	1.265	1.354
Biological Process	GO:0001101	4	response to acid chemical	1.44	0.0077909	Cla97C01G003780.1	Amine oxidase	--	2.304	0.0015344	Up	81	0.409	0.369	0.529	1.051	0.967	0.993	1.125	1.185	1.09	1.303	1.471	1.371
Biological Process	GO:0001101	4	response to acid chemical	1.44	0.0077909	Cla97C01G010050.1	tropinone reductase-like 3	--	1.369	3.93e-05	Up	27.2	0.696	0.717	0.733	0.981	0.969	0.987	1.206	1.198	1.158	1.114	1.135	1.131
Biological Process	GO:0001101	4	response to acid chemical	1.44	0.0077909	Cla97C01G014170.1	E3 ubiquitin-protein ligase RGLG2-like protein	--	1.804	0.000348913	Up	40.5	0.748	0.627	0.681	1.215	1.228	1.265	1.119	1.184	1.125	0.949	0.955	0.888
Biological Process	GO:0043648	7	dicarboxylic acid metabolic process	2.35	0.00725118	Cla97C07G137670.1	gamma aminobutyrate transaminase 1, mitochondrial	--	1.305	0.0211092	Up	55.9	0.598	0.713	0.764	0.896	0.921	0.891	1.167	1.102	1.124	1.375	1.296	1.27
Biological Process	GO:0034614	7	cellular response to reactive oxygen species	3.06	0.00513373	Cla97C09G174190.1	Glycosyltransferase	--	1.542	7.83e-06	Up	51.5	0.698	0.683	0.677	1.08	1.055	1.038	1.125	1.132	1.117	1.089	1.13	1.136
Biological Process	GO:0034614	7	cellular response to reactive oxygen species	3.06	0.00513373	Cla97C07G130770.1	Glycosyltransferase	--	1.614	0.00393978	Up	54.5	0.582	0.695	0.528	0.975	0.951	0.988	1.209	1.206	1.167	1.234	1.148	1.317
Biological Process	GO:0034614	7	cellular response to reactive oxygen species	3.06	0.00513373	Cla97C03G066780.1	Superoxide dismutase [Cu-Zn]	--	1.304	7.17e-06	Up	15.1	0.867	0.859	0.849	1.106	1.123	1.13	1.01	1.034	1.001	0.971	0.985	0.958
Biological Process	GO:0043171	7	peptide catabolic process	5.25	0.00370432	Cla97C05G083630.1	5-oxoprolinase	--	1.65	0.000170086	Up	137.8	0.703	0.657	0.745	1.166	1.166	1.142	0.968	0.968	0.964	1.193	1.161	1.13
Biological Process	GO:0043171	7	peptide catabolic process	5.25	0.00370432	Cla97C05G099390.1	Aminopeptidase	--	1.541	5.59e-06	Up	99.4	0.585	0.574	0.585	0.917	0.889	0.882	0.809	0.743	0.779	1.728	1.76	1.742
Biological Process	GO:0043171	7	peptide catabolic process	5.25	0.00370432	Cla97C08G148340.1	Gamma-glutamylcyclotransferase	--	1.483	2.14e-05	Up	21.4	0.79	0.827	0.807	1.181	1.189	1.224	1.157	1.12	1.14	0.832	0.825	0.814
Biological Process	GO:0043171	7	peptide catabolic process	5.25	0.00370432	Cla97C11G208340.1	gamma-glutamyltranspeptidase 3	--	1.385	3.78e-05	Up	67.2	0.612	0.636	0.613	0.848	0.852	0.877	1.284	1.219	1.16	1.241	1.265	1.354
Biological Process	GO:0009251	7	glucan catabolic process	3.21	0.00376808	Cla97C02G045770.1	Alpha-1,4 glucan phosphorylase	--	1.516	5.85e-06	Up	95.5	0.662	0.687	0.681	1.04	1.02	1.018	0.781	0.722	0.799	1.519	1.581	1.42
Biological Process	GO:0009251	7	glucan catabolic process	3.21	0.00376808	Cla97C03G051740.1	Beta-D-glucosidase	--	1.722	0.000178796	Up	66.6	0.629	0.629	0.573	1.078	0.997	1.078	1.188	1.132	1.092	1.216	1.179	1.256
Biological Process	GO:0009251	7	glucan catabolic process	3.21	0.00376808	Cla97C04G072460.1	4-alpha-glucanotransferase, putative	--	1.725	6.5e-06	Up	82.4	0.702	0.723	0.702	1.222	1.193	1.255	0.909	0.931	0.934	1.082	1.127	1.101
Biological Process	GO:0009251	7	glucan catabolic process	3.21	0.00376808	Cla97C06G117180.1	Beta-amylase	--	1.315	0.0150873	Up	62.4	0.793	0.655	0.648	0.89	0.949	0.918	0.928	1.012	0.983	1.352	1.384	1.343
Biological Process	GO:0009251	7	glucan catabolic process	3.21	0.00376808	Cla97C08G147060.1	Fructose-1,6-bisphosphatase	--	1.537	1.18e-06	Up	37.1	0.628	0.643	0.628	0.981	0.966	0.972	1.269	1.236	1.187	1.095	1.15	1.139
Biological Process	GO:0009251	7	glucan catabolic process	3.21	0.00376808	Cla97C09G169430.1	isoamylase 2, chloroplastic	--	1.423	0.00106229	Up	98.1	0.773	0.731	0.844	1.115	1.111	1.116	0.799	0.834	0.847	1.279	1.284	1.274
Biological Process	GO:0009251	7	glucan catabolic process	3.21	0.00376808	Cla97C11G220330.1	Isoamylase 3, chloroplastic-like protein	--	1.657	0.000650666	Up	86.9	0.495	0.588	0.541	0.919	0.905	0.867	1.083	1.075	1.084	1.495	1.413	1.492
Biological Process	GO:0046839	7	phospholipid dephosphorylation	4.17	0.00394517	Cla97C01G022690.1	Epoxide hydrolase 2	--	2.126	4.89e-05	Up	35.2	0.439	0.494	0.488	1.038	0.987	0.996	1.283	1.284	1.353	1.141	1.217	1.203
Biological Process	GO:0046839	7	phospholipid dephosphorylation	4.17	0.00394517	Cla97C03G067570.1	Epoxide hydrolase 2	--	1.742	0.00211628	Up	35.7	0.441	0.451	0.565	0.851	0.853	0.834	1.138	1.135	1.127	1.586	1.545	1.473
Biological Process	GO:0046839	7	phospholipid dephosphorylation	4.17	0.00394517	Cla97C10G193950.1	Epoxide hydrolase 2	--	1.347	0.000139237	Up	39.7	0.829	0.82	0.861	1.154	1.13	1.097	1.181	1.166	1.131	0.805	0.853	0.87
Biological Process	GO:0046839	7	phospholipid dephosphorylation	4.17	0.00394517	Cla97C10G193960.1	Epoxide hydrolase 2	--	2.218	0.00819229	Up	35.9	0.59	0.329	0.436	0.977	1.026	1.003	1.317	1.313	1.321	1.237	1.263	1.226
Biological Process	GO:0019318	6	hexose metabolic process	2.75	0.00346791	Cla97C11G220850.1	Phosphoenolpyruvate carboxykinase 1	--	1.652	0.00523514	Up	74.6	0.626	0.458	0.509	0.893	0.861	0.878	1.024	1.057	1.045	1.491	1.596	1.471
Biological Process	GO:0046839	7	phospholipid dephosphorylation	4.17	0.00394517	Cla97C10G186510.1	Type I inositol polyphosphate 5-phosphatase, putative	--	1.393	0.0305473	Up	73.5		0.893	0.954		1.349	1.223		1.22	1.236		0.538	0.587
Biological Process	GO:0019318	6	hexose metabolic process	2.75	0.00346791	Cla97C09G183030.1	Fructose-bisphosphate aldolase	--	1.371	4.53e-05	Up	43.4	0.753	0.724	0.757	1.029	1.031	1.003	1.171	1.191	1.158	1.008	0.95	0.935
Biological Process	GO:0019318	6	hexose metabolic process	2.75	0.00346791	Cla97C06G110160.1	Fructokinase	--	1.347	2.69e-05	Up	35.6	0.764	0.754	0.778	1.039	1.01	1.044	1.065	1.092	1.085	1.132	1.175	1.114
Biological Process	GO:0006625	11	protein targeting to peroxisome	3.67	0.00339999	Cla97C03G067570.1	Epoxide hydrolase 2	--	1.742	0.00211628	Up	35.7	0.441	0.451	0.565	0.851	0.853	0.834	1.138	1.135	1.127	1.586	1.545	1.473
Biological Process	GO:0006625	11	protein targeting to peroxisome	3.67	0.00339999	Cla97C06G126630.1	Peroxisomal membrane protein PEX14	--	1.63	3.03e-05	Up	56.6	0.657	0.658	0.697	1.066	1.112	1.101	1.189	1.187	1.177	1.043	1.048	1.025
Biological Process	GO:0006625	11	protein targeting to peroxisome	3.67	0.00339999	Cla97C10G193950.1	Epoxide hydrolase 2	--	1.347	0.000139237	Up	39.7	0.829	0.82	0.861	1.154	1.13	1.097	1.181	1.166	1.131	0.805	0.853	0.87
Biological Process	GO:0006625	11	protein targeting to peroxisome	3.67	0.00339999	Cla97C10G193960.1	Epoxide hydrolase 2	--	2.218	0.00819229	Up	35.9	0.59	0.329	0.436	0.977	1.026	1.003	1.317	1.313	1.321	1.237	1.263	1.226
Biological Process	GO:0043574	6	peroxisomal transport	3.67	0.00339999	Cla97C01G010050.1	tropinone reductase-like 3	--	1.369	3.93e-05	Up	27.2	0.696	0.717	0.733	0.981	0.969	0.987	1.206	1.198	1.158	1.114	1.135	1.131
Biological Process	GO:0043574	6	peroxisomal transport	3.67	0.00339999	Cla97C01G023720.1	WD40 repeat	--	1.316	0.0293397	Up	35.5	0.92	0.694	0.803	1.033	1.108	1.039	1.138	1.168	1.09	0.945	1.057	1.005
Biological Process	GO:0043574	6	peroxisomal transport	3.67	0.00339999	Cla97C03G067570.1	Epoxide hydrolase 2	--	1.742	0.00211628	Up	35.7	0.441	0.451	0.565	0.851	0.853	0.834	1.138	1.135	1.127	1.586	1.545	1.473
Biological Process	GO:0043574	6	peroxisomal transport	3.67	0.00339999	Cla97C06G126630.1	Peroxisomal membrane protein PEX14	--	1.63	3.03e-05	Up	56.6	0.657	0.658	0.697	1.066	1.112	1.101	1.189	1.187	1.177	1.043	1.048	1.025
Biological Process	GO:0043574	6	peroxisomal transport	3.67	0.00339999	Cla97C10G193950.1	Epoxide hydrolase 2	--	1.347	0.000139237	Up	39.7	0.829	0.82	0.861	1.154	1.13	1.097	1.181	1.166	1.131	0.805	0.853	0.87
Biological Process	GO:0043574	6	peroxisomal transport	3.67	0.00339999	Cla97C10G193960.1	Epoxide hydrolase 2	--	2.218	0.00819229	Up	35.9	0.59	0.329	0.436	0.977	1.026	1.003	1.317	1.313	1.321	1.237	1.263	1.226
Biological Process	GO:0019318	6	hexose metabolic process	2.75	0.00346791	Cla97C01G006270.1	Fructose-bisphosphate aldolase	--	1.351	0.000127159	Up	42.4	0.799	0.767	0.822	1.082	1.066	1.078	1.052	1.06	1.071	1.054	1.078	1.04
Biological Process	GO:0019318	6	hexose metabolic process	2.75	0.00346791	Cla97C01G006680.1	Phosphoglucomutase, putative	--	1.337	0.000188894	Up	63.2	0.771	0.724	0.769	1.023	0.996	1.007	1.031	1.039	1.027	1.186	1.199	1.171
Biological Process	GO:0019318	6	hexose metabolic process	2.75	0.00346791	Cla97C01G019850.1	Alpha-mannosidase	--	2.141	7.15e-06	Up	113.8	0.453	0.44	0.479	0.972	0.985	0.981	1.088	1.122	1.107	1.381	1.396	1.396
Biological Process	GO:0019318	6	hexose metabolic process	2.75	0.00346791	Cla97C04G069430.1	Glucose-6-phosphate 1-dehydrogenase	--	1.749	6.32e-06	Up	59.2	0.619	0.603	0.639	1.073	1.084	1.097	1.214	1.213	1.192	1.092	1.064	1.06
Biological Process	GO:0019318	6	hexose metabolic process	2.75	0.00346791	Cla97C05G088280.1	Galactokinase	--	1.573	8.1e-06	Up	54.4	0.714	0.7	0.728	1.138	1.132	1.1	1.196	1.18	1.18	0.937	0.989	0.98
Biological Process	GO:0019318	6	hexose metabolic process	2.75	0.00346791	Cla97C08G147060.1	Fructose-1,6-bisphosphatase	--	1.537	1.18e-06	Up	37.1	0.628	0.643	0.628	0.981	0.966	0.972	1.269	1.236	1.187	1.095	1.15	1.139
Biological Process	GO:0010030	9	positive regulation of seed germination	4.17	0.00394517	Cla97C01G004620.1	CoA ligase	--	1.763	0.000197346	Up	55.4	0.635	0.701	0.735	1.218	1.229	1.204	1.126	1.172	1.09	0.978	0.984	0.963
Biological Process	GO:0010030	9	positive regulation of seed germination	4.17	0.00394517	Cla97C03G052090.1	Protein phosphatase 2C	--	1.418	0.00595619	Up	46.3	0.875	0.705	0.768	1.068	1.114	1.147	1.114	1.105	1.063	0.996	1.089	1.023
Biological Process	GO:0010030	9	positive regulation of seed germination	4.17	0.00394517	Cla97C07G130770.1	Glycosyltransferase	--	1.614	0.00393978	Up	54.5	0.582	0.695	0.528	0.975	0.951	0.988	1.209	1.206	1.167	1.234	1.148	1.317
Biological Process	GO:0006950	3	response to stress	1.26	0.00411901	Cla97C02G031710.1	Purple acid phosphatase	--	1.671	4.3e-05	Up	54.4	0.671	0.727	0.707	1.184	1.143	1.19	0.894	0.952	0.943	1.25	1.204	1.157
Biological Process	GO:0006950	3	response to stress	1.26	0.00411901	Cla97C02G033150.1	Cysteine protease	--	1.322	0.00154317	Up	53	0.97	0.969	0.888	1.297	1.206	1.233	1.099	1.121	1.092	0.634	0.725	0.711
Biological Process	GO:0006950	3	response to stress	1.26	0.00411901	Cla97C02G035300.1	Autophagy-related protein	--	1.373	0.0065912	Up	13.7	0.921	0.752	0.869	1.161	1.137	1.193	1.021	1.032	1.08	0.897	1.079	0.858
Biological Process	GO:0006950	3	response to stress	1.26	0.00411901	Cla97C02G035580.1	nitrile-specifier protein 5	--	1.344	0.00044397	Up	35.3	0.863	0.831	0.912	1.183	1.165	1.155	1.084	1.098	1.071	0.866	0.856	0.863
Biological Process	GO:0006950	3	response to stress	1.26	0.00411901	Cla97C02G036720.1	Flavin-containing monooxygenase	--	2.319	0.000160805	Up	59.2	0.578	0.667	0.551	1.398	1.333	1.434	1.167	1.121	1.196	0.87	0.864	0.839
Biological Process	GO:0006950	3	response to stress	1.26	0.00411901	Cla97C02G039140.1	Dehydroascorbate reductase	--	1.446	8.92e-06	Up	25.5	0.748	0.768	0.778	1.095	1.117	1.106	1.221	1.172	1.158	0.891	0.886	0.923
Biological Process	GO:0006950	3	response to stress	1.26	0.00411901	Cla97C02G044670.1	Aldehyde dehydrogenase	--	1.308	0.000577086	Up	57.9	0.816	0.754	0.813	1.029	1.056	1.031	1.06	1.067	1.064	1.08	1.115	1.094
Biological Process	GO:0006950	3	response to stress	1.26	0.00411901	Cla97C02G045770.1	Alpha-1,4 glucan phosphorylase	--	1.516	5.85e-06	Up	95.5	0.662	0.687	0.681	1.04	1.02	1.018	0.781	0.722	0.799	1.519	1.581	1.42
Biological Process	GO:0006950	3	response to stress	1.26	0.00411901	Cla97C03G052090.1	Protein phosphatase 2C	--	1.418	0.00595619	Up	46.3	0.875	0.705	0.768	1.068	1.114	1.147	1.114	1.105	1.063	0.996	1.089	1.023
Biological Process	GO:0006950	3	response to stress	1.26	0.00411901	Cla97C03G053170.1	4-hydroxy-3-methylbut-2-en-1-yl diphosphate synthase	--	1.56	0.000142017	Up	82.1	0.587	0.552	0.595	0.885	0.88	0.94	1.09	1.051	1.042	1.436	1.515	1.396
Biological Process	GO:0006950	3	response to stress	1.26	0.00411901	Cla97C03G053810.1	Lactoylglutathione lyase	--	1.351	0.000285599	Up	20.7	0.809	0.839	0.77	1.087	1.081	1.099	1.139	1.133	1.152	0.962	0.955	0.938
Biological Process	GO:0006950	3	response to stress	1.26	0.00411901	Cla97C03G056320.1	Thioredoxin	--	1.535	0.000313408	Up	14	0.623	0.698	0.682	1.046	1.001	1.027	1.492	1.5	1.425	0.838	0.819	0.828
Biological Process	GO:0006950	3	response to stress	1.26	0.00411901	Cla97C03G057260.1	allantoinase	--	1.323	0.00334693	Up	55	0.854	0.834	0.755	1.05	1.131	1.052	1.219	1.135	1.143	0.867	0.913	0.911
Biological Process	GO:0006950	3	response to stress	1.26	0.00411901	Cla97C03G063410.1	Sulfite reductase family protein	--	1.306	0.000836434	Up	78.6	0.844	0.854	0.857	1.173	1.104	1.061	1.012	1.032	1.035	1.015	1.011	1.025
Biological Process	GO:0006950	3	response to stress	1.26	0.00411901	Cla97C03G063500.1	Xanthine dehydrogenase, putative	--	1.767	0.00127278	Up	150.6	0.539	0.599	0.682	1.056	1.115	1.045	0.818	0.788	0.807	1.493	1.424	1.429
Biological Process	GO:0006950	3	response to stress	1.26	0.00411901	Cla97C02G030990.1	Ascorbate peroxidase	--	1.349	0.000148824	Up	31.5	0.685	0.716	0.731	0.974	0.943	0.959	1.25	1.289	1.268	1.034	1.02	1.012
Biological Process	GO:0006950	3	response to stress	1.26	0.00411901	Cla97C02G026980.1	BolA protein	--	1.33	0.000428554	Up	10.5	0.797	0.831	0.851	1.133	1.063	1.101	1.247	1.23	1.224	0.857	0.876	0.824
Biological Process	GO:0006950	3	response to stress	1.26	0.00411901	Cla97C01G024660.1	peroxisomal (S)-2-hydroxy-acid oxidase	--	1.705	0.000174126	Up	40.3	0.661	0.661	0.739	1.181	1.192	1.14	1.24	1.232	1.239	0.878	0.882	0.84
Biological Process	GO:0006950	3	response to stress	1.26	0.00411901	Cla97C01G022690.1	Epoxide hydrolase 2	--	2.126	4.89e-05	Up	35.2	0.439	0.494	0.488	1.038	0.987	0.996	1.283	1.284	1.353	1.141	1.217	1.203
Biological Process	GO:0010030	9	positive regulation of seed germination	4.17	0.00394517	Cla97C09G174190.1	Glycosyltransferase	--	1.542	7.83e-06	Up	51.5	0.698	0.683	0.677	1.08	1.055	1.038	1.125	1.132	1.117	1.089	1.13	1.136
Biological Process	GO:0010030	9	positive regulation of seed germination	4.17	0.00394517	Cla97C09G174200.1	Glycosyltransferase	--	2.569	0.00171947	Up	59.9	0.402	0.586	0.403	1.235	1.125	1.214	1.401	1.293	1.425	0.987	0.968	0.965
Biological Process	GO:0006950	3	response to stress	1.26	0.00411901	Cla97C01G002880.1	Glutathione peroxidase	--	1.455	0.00375495	Up	20.3	0.653	0.681	0.798	1.057	1.009	1.036	1.225	1.212	1.115	1.051	1.03	1.037
Biological Process	GO:0006950	3	response to stress	1.26	0.00411901	Cla97C01G002890.1	Glutathione peroxidase	--	1.503	0.000111077	Up	18.4	0.612	0.656	0.602	0.943	0.942	0.926	1.183	1.158	1.178	1.27	1.228	1.296
Biological Process	GO:0006950	3	response to stress	1.26	0.00411901	Cla97C01G004150.1	Autophagy-related protein	--	1.436	0.0124904	Up	13.7	0.872		0.855	1.289		1.191	1.008		1.019	0.831		0.935
Biological Process	GO:0006950	3	response to stress	1.26	0.00411901	Cla97C01G004620.1	CoA ligase	--	1.763	0.000197346	Up	55.4	0.635	0.701	0.735	1.218	1.229	1.204	1.126	1.172	1.09	0.978	0.984	0.963
Biological Process	GO:0006950	3	response to stress	1.26	0.00411901	Cla97C01G006270.1	Fructose-bisphosphate aldolase	--	1.351	0.000127159	Up	42.4	0.799	0.767	0.822	1.082	1.066	1.078	1.052	1.06	1.071	1.054	1.078	1.04
Biological Process	GO:0006625	11	protein targeting to peroxisome	3.67	0.00339999	Cla97C01G023720.1	WD40 repeat	--	1.316	0.0293397	Up	35.5	0.92	0.694	0.803	1.033	1.108	1.039	1.138	1.168	1.09	0.945	1.057	1.005
Biological Process	GO:0006950	3	response to stress	1.26	0.00411901	Cla97C01G007340.1	Defensin-like protein 6	--	2.752	7.73e-05	Up	8.1	0.617	0.541	0.656	1.7	1.703	1.59	1.302	1.319	1.273	0.382	0.437	0.48
Biological Process	GO:0006950	3	response to stress	1.26	0.00411901	Cla97C01G007510.1	multicopper oxidase LPR1-like	--	1.379	0.0206657	Up	65.7	0.72	0.561	0.737	0.905	0.926	0.951	1.016	0.962	1.023	1.329	1.56	1.377
Biological Process	GO:0006950	3	response to stress	1.26	0.00411901	Cla97C01G008870.1	Isocitrate dehydrogenase [NADP]	--	1.489	0.000133546	Up	46.1	0.647	0.637	0.695	0.995	0.978	0.974	1.183	1.175	1.159	1.203	1.207	1.198
Biological Process	GO:0006950	3	response to stress	1.26	0.00411901	Cla97C01G008920.1	17.4 kDa class I heat shock protein 3	--	1.861	0.00214779	Up	15.9	0.377	0.381	0.297	0.658	0.693	0.612	1.485	1.422	1.508	1.373	1.442	1.45
Biological Process	GO:0006950	3	response to stress	1.26	0.00411901	Cla97C01G011330.1	Nitrilase	--	1.406	0.00297074	Up	37.7	0.645	0.759	0.75	1.027	1.006	0.995	1.124	1.094	1.094	1.234	1.186	1.187
Biological Process	GO:0006950	3	response to stress	1.26	0.00411901	Cla97C01G014170.1	E3 ubiquitin-protein ligase RGLG2-like protein	--	1.804	0.000348913	Up	40.5	0.748	0.627	0.681	1.215	1.228	1.265	1.119	1.184	1.125	0.949	0.955	0.888
Biological Process	GO:0006950	3	response to stress	1.26	0.00411901	Cla97C01G015610.1	Methyl esterase 6, putative	--	1.448	4.85e-05	Up	29.4	0.547	0.535	0.541	0.788	0.806	0.756	1.112	1.109	1.114	1.591	1.461	1.644
Biological Process	GO:0006950	3	response to stress	1.26	0.00411901	Cla97C01G020080.1	Aconitate hydratase	--	1.346	0.000186338	Up	98.2	0.785	0.787	0.836	1.077	1.099	1.066	1.126	1.176	1.148	1.017	0.981	0.959
Biological Process	GO:0006950	3	response to stress	1.26	0.00411901	Cla97C01G007350.1	Defensin-like protein 1	--	5.82	0.000134447	Up	8.2	0.369	0.536	0.461	2.937	2.411	2.602	0.51	0.704	0.631	0.183	0.348	0.316
Biological Process	GO:0006625	11	protein targeting to peroxisome	3.67	0.00339999	Cla97C01G010050.1	tropinone reductase-like 3	--	1.369	3.93e-05	Up	27.2	0.696	0.717	0.733	0.981	0.969	0.987	1.206	1.198	1.158	1.114	1.135	1.131
Biological Process	GO:0072662	7	protein localization to peroxisome	3.67	0.00339999	Cla97C10G193960.1	Epoxide hydrolase 2	--	2.218	0.00819229	Up	35.9	0.59	0.329	0.436	0.977	1.026	1.003	1.317	1.313	1.321	1.237	1.263	1.226
Biological Process	GO:0072662	7	protein localization to peroxisome	3.67	0.00339999	Cla97C10G193950.1	Epoxide hydrolase 2	--	1.347	0.000139237	Up	39.7	0.829	0.82	0.861	1.154	1.13	1.097	1.181	1.166	1.131	0.805	0.853	0.87
Biological Process	GO:0006790	4	sulfur compound metabolic process	1.91	0.00295515	Cla97C02G041670.1	Mevalonate kinase	--	1.454	0.00121969	Up	40.8	0.759	0.677	0.755	1.036	1.119	1.03	1.078	1.147	1.139	1.058	1.058	1.069
Biological Process	GO:0006790	4	sulfur compound metabolic process	1.91	0.00295515	Cla97C02G047030.1	Acyl-CoA dehydrogenase, putative	--	1.714	0.000101366	Up	44.4	0.558	0.605	0.621	0.996	1.019	1.043	1.264	1.305	1.279	1.079	1.025	1.056
Biological Process	GO:0006790	4	sulfur compound metabolic process	1.91	0.00295515	Cla97C03G063410.1	Sulfite reductase family protein	--	1.306	0.000836434	Up	78.6	0.844	0.854	0.857	1.173	1.104	1.061	1.012	1.032	1.035	1.015	1.011	1.025
Biological Process	GO:0006790	4	sulfur compound metabolic process	1.91	0.00295515	Cla97C03G065190.1	Methylthioribose-1-phosphate isomerase	--	1.721	4.02e-05	Up	40.2	0.673	0.686	0.727	1.174	1.233	1.183	1.155	1.151	1.136	0.913	0.871	0.94
Biological Process	GO:0006790	4	sulfur compound metabolic process	1.91	0.00295515	Cla97C03G068240.1	ATP-citrate synthase alpha chain protein 2	--	1.317	0.00748089	Up	46.6	0.801	0.665	0.729	0.945	0.99	0.955	0.97	0.987	0.977	1.283	1.321	1.146
Biological Process	GO:0006790	4	sulfur compound metabolic process	1.91	0.00295515	Cla97C04G079270.1	Glutathione s-transferase	--	2.135	7.03e-05	Up	27.1	0.36	0.407	0.401	0.795	0.844	0.855	1.418	1.365	1.391	1.375	1.392	1.417
Biological Process	GO:0006790	4	sulfur compound metabolic process	1.91	0.00295515	Cla97C05G081950.1	acyl-CoA thioesterase 2-like	--	1.476	0.00129633	Up	48.3	0.705	0.633	0.743	1.002	1.044	1.025	1.136	1.177	1.091	1.161	1.112	1.132
Biological Process	GO:0006790	4	sulfur compound metabolic process	1.91	0.00295515	Cla97C05G083630.1	5-oxoprolinase	--	1.65	0.000170086	Up	137.8	0.703	0.657	0.745	1.166	1.166	1.142	0.968	0.968	0.964	1.193	1.161	1.13
Biological Process	GO:0006790	4	sulfur compound metabolic process	1.91	0.00295515	Cla97C05G085970.1	1,2-dihydroxy-3-keto-5-methylthiopentene dioxygenase	--	1.617	0.00137745	Up	23.7	0.697	0.835	0.819	1.321	1.242	1.238	1.097	1.078	1.065	0.794	0.833	0.793
Biological Process	GO:0006790	4	sulfur compound metabolic process	1.91	0.00295515	Cla97C06G112620.1	selenium-binding protein 2	--	1.384	0.000238871	Up	53.3	0.779	0.829	0.837	1.157	1.122	1.106	1.232	1.196	1.162	0.8	0.875	0.861
Biological Process	GO:0006790	4	sulfur compound metabolic process	1.91	0.00295515	Cla97C06G116020.1	1,2-dihydroxy-3-keto-5-methylthiopentene dioxygenase	--	1.536	0.00166463	Up	22.4	0.973	0.818	0.83	1.352	1.368	1.305	1.025	1.162	1.156	0.66	0.653	0.708
Biological Process	GO:0006790	4	sulfur compound metabolic process	1.91	0.00295515	Cla97C07G137320.1	Glutathione S-transferase	--	2.268	0.00334608	Up	25.1	0.283	0.431	0.413	0.845	0.85	0.861	1.095	1.055	1.088	1.806	1.686	1.62
Biological Process	GO:0006790	4	sulfur compound metabolic process	1.91	0.00295515	Cla97C08G148340.1	Gamma-glutamylcyclotransferase	--	1.483	2.14e-05	Up	21.4	0.79	0.827	0.807	1.181	1.189	1.224	1.157	1.12	1.14	0.832	0.825	0.814
Biological Process	GO:0006790	4	sulfur compound metabolic process	1.91	0.00295515	Cla97C09G168550.1	Thiamine pyrophosphokinase	--	1.622	0.0183708	Up	29.2	0.433	0.648	0.445	0.837	0.823	0.815	1.254	1.135	1.193	1.486	1.394	1.45
Biological Process	GO:0006790	4	sulfur compound metabolic process	1.91	0.00295515	Cla97C11G206890.1	elongation factor 1-gamma-like	--	1.339	0.00787943	Up	48.1	0.701	0.72	0.844	1.038	0.985	1.01	1.063	0.995	0.996	1.249	1.221	1.133
Biological Process	GO:0006790	4	sulfur compound metabolic process	1.91	0.00295515	Cla97C02G039140.1	Dehydroascorbate reductase	--	1.446	8.92e-06	Up	25.5	0.748	0.768	0.778	1.095	1.117	1.106	1.221	1.172	1.158	0.891	0.886	0.923
Biological Process	GO:0006790	4	sulfur compound metabolic process	1.91	0.00295515	Cla97C02G035580.1	nitrile-specifier protein 5	--	1.344	0.00044397	Up	35.3	0.863	0.831	0.912	1.183	1.165	1.155	1.084	1.098	1.071	0.866	0.856	0.863
Biological Process	GO:0006790	4	sulfur compound metabolic process	1.91	0.00295515	Cla97C01G023420.1	nudix hydrolase 15, mitochondrial-like	--	1.343	0.0226323	Up	39	0.852	0.673	0.868	1.038	1.095	1.08	1.192	1.151	1.083	0.918	0.899	0.969
Biological Process	GO:0006790	4	sulfur compound metabolic process	1.91	0.00295515	Cla97C01G011330.1	Nitrilase	--	1.406	0.00297074	Up	37.7	0.645	0.759	0.75	1.027	1.006	0.995	1.124	1.094	1.094	1.234	1.186	1.187
Biological Process	GO:0031669	6	cellular response to nutrient levels	2.26	0.00253672	Cla97C11G224830.1	Catalase	--	1.332	8.02e-07	Up	114.9	0.734	0.728	0.735	0.982	0.967	0.978	1.205	1.178	1.21	1.154	1.12	1.122
Biological Process	GO:0042594	6	response to starvation	2.26	0.00253672	Cla97C01G004150.1	Autophagy-related protein	--	1.436	0.0124904	Up	13.7	0.872		0.855	1.289		1.191	1.008		1.019	0.831		0.935
Biological Process	GO:0042594	6	response to starvation	2.26	0.00253672	Cla97C01G007510.1	multicopper oxidase LPR1-like	--	1.379	0.0206657	Up	65.7	0.72	0.561	0.737	0.905	0.926	0.951	1.016	0.962	1.023	1.329	1.56	1.377
Biological Process	GO:0042594	6	response to starvation	2.26	0.00253672	Cla97C01G011330.1	Nitrilase	--	1.406	0.00297074	Up	37.7	0.645	0.759	0.75	1.027	1.006	0.995	1.124	1.094	1.094	1.234	1.186	1.187
Biological Process	GO:0042594	6	response to starvation	2.26	0.00253672	Cla97C01G020080.1	Aconitate hydratase	--	1.346	0.000186338	Up	98.2	0.785	0.787	0.836	1.077	1.099	1.066	1.126	1.176	1.148	1.017	0.981	0.959
Biological Process	GO:0042594	6	response to starvation	2.26	0.00253672	Cla97C02G031710.1	Purple acid phosphatase	--	1.671	4.3e-05	Up	54.4	0.671	0.727	0.707	1.184	1.143	1.19	0.894	0.952	0.943	1.25	1.204	1.157
Biological Process	GO:0042594	6	response to starvation	2.26	0.00253672	Cla97C02G035300.1	Autophagy-related protein	--	1.373	0.0065912	Up	13.7	0.921	0.752	0.869	1.161	1.137	1.193	1.021	1.032	1.08	0.897	1.079	0.858
Biological Process	GO:0006790	4	sulfur compound metabolic process	1.91	0.00295515	Cla97C11G208340.1	gamma-glutamyltranspeptidase 3	--	1.385	3.78e-05	Up	67.2	0.612	0.636	0.613	0.848	0.852	0.877	1.284	1.219	1.16	1.241	1.265	1.354
Biological Process	GO:0042594	6	response to starvation	2.26	0.00253672	Cla97C03G057260.1	allantoinase	--	1.323	0.00334693	Up	55	0.854	0.834	0.755	1.05	1.131	1.052	1.219	1.135	1.143	0.867	0.913	0.911
Biological Process	GO:0042594	6	response to starvation	2.26	0.00253672	Cla97C09G172510.1	Transcription factor, putative	--	1.338	0.000804174	Up	38.9	0.925	0.922	0.912	1.309	1.184	1.199	1.121	1.11	1.115	0.62	0.703	0.735
Biological Process	GO:0042594	6	response to starvation	2.26	0.00253672	Cla97C10G189460.1	Aspartate carbamoyltransferase	--	1.314	0.000365881	Up	44.9	0.832	0.814	0.796	1.115	1.05	1.045	0.997	0.969	0.973	1.129	1.169	1.109
Biological Process	GO:0042594	6	response to starvation	2.26	0.00253672	Cla97C11G216160.1	Beta-glucosidase	--	1.488	0.000189072	Up	56.9	0.698	0.631	0.673	0.984	1.004	0.99	1.097	1.139	1.078	1.262	1.196	1.243
Biological Process	GO:0042594	6	response to starvation	2.26	0.00253672	Cla97C11G219020.1	Carbamoyl-phosphate synthase small chain	--	1.51	3.68e-05	Up	47.5	0.723	0.693	0.739	1.07	1.101	1.083	1.175	1.176	1.127	1.034	1.03	1.056
Biological Process	GO:0042594	6	response to starvation	2.26	0.00253672	Cla97C11G220850.1	Phosphoenolpyruvate carboxykinase 1	--	1.652	0.00523514	Up	74.6	0.626	0.458	0.509	0.893	0.861	0.878	1.024	1.057	1.045	1.491	1.596	1.471
Biological Process	GO:0042594	6	response to starvation	2.26	0.00253672	Cla97C11G224830.1	Catalase	--	1.332	8.02e-07	Up	114.9	0.734	0.728	0.735	0.982	0.967	0.978	1.205	1.178	1.21	1.154	1.12	1.122
Biological Process	GO:0042594	6	response to starvation	2.26	0.00253672	Cla97C00G000150.1	Aconitate hydratase	--	1.437	1.04e-05	Up	107.9	0.758	0.744	0.731	1.057	1.086	1.066	1.164	1.167	1.16	0.994	1.044	1.035
Biological Process	GO:0042594	6	response to starvation	2.26	0.00253672	Cla97C07G136280.1	inositol-3-phosphate synthase	--	1.604	3.02e-05	Up	56.3	0.68	0.694	0.702	1.066	1.14	1.124	1.219	1.199	1.206	1.035	0.924	0.981
Biological Process	GO:0006950	3	response to stress	1.26	0.00411901	Cla97C03G064990.1	Sucrose synthase	--	1.719	0.00157204	Up	92.4	0.495	0.433	0.393	0.779	0.72	0.772	0.768	0.748	0.771	2.007	2.116	1.973
Biological Process	GO:0006790	4	sulfur compound metabolic process	1.91	0.00295515	Cla97C11G221990.1	Glutathione S-transferase family protein	--	1.322	0.00265454	Up	31.3	0.735	0.804	0.71	0.953	1.001	1.019	1.111	1.04	1.113	1.201	1.154	1.157
Biological Process	GO:0072330	8	monocarboxylic acid biosynthetic process	2.04	0.0030036	Cla97C01G011330.1	Nitrilase	--	1.406	0.00297074	Up	37.7	0.645	0.759	0.75	1.027	1.006	0.995	1.124	1.094	1.094	1.234	1.186	1.187
Biological Process	GO:0019748	3	secondary metabolic process	2.19	0.00307058	Cla97C04G076250.1	Glutamate-ammonia ligase-like protein	--	1.35	0.00143264	Up	77.9	0.791	0.738	0.837	1.041	1.066	1.086	1.008	1.008	0.963	1.146	1.164	1.144
Biological Process	GO:0019748	3	secondary metabolic process	2.19	0.00307058	Cla97C04G076260.1	Protein fluG	--	1.663	0.000452833	Up	18.8	0.617	0.693	0.706	1.126	1.069	1.158	1.039	1.034	0.98	1.218	1.204	1.156
Biological Process	GO:0019748	3	secondary metabolic process	2.19	0.00307058	Cla97C04G079270.1	Glutathione s-transferase	--	2.135	7.03e-05	Up	27.1	0.36	0.407	0.401	0.795	0.844	0.855	1.418	1.365	1.391	1.375	1.392	1.417
Biological Process	GO:0019748	3	secondary metabolic process	2.19	0.00307058	Cla97C05G081160.1	Glycosyltransferase	--	1.329	0.000434056	Up	53.1	0.815	0.879	0.85	1.119	1.16	1.102	1.127	1.052	1.064	0.945	0.89	0.897
Biological Process	GO:0019748	3	secondary metabolic process	2.19	0.00307058	Cla97C05G100870.1	Cytochrome P450	--	1.8	0.000652224	Up	59.4	0.59	0.7	0.662	1.246	1.162	1.105	1.146	1.109	1.085	1	0.989	1.098
Biological Process	GO:0019748	3	secondary metabolic process	2.19	0.00307058	Cla97C05G100980.1	Cytochrome P450	--	1.777	5.13e-05	Up	59	0.487	0.538	0.512	0.911	0.93	0.891	1.024	1.061	1.011	1.522	1.468	1.512
Biological Process	GO:0019748	3	secondary metabolic process	2.19	0.00307058	Cla97C05G101020.1	Cytochrome P450	--	1.606	0.0162696	Up	58.8	0.69		0.772	1.145		1.203	1.197		1.169	0.92		0.856
Biological Process	GO:0019748	3	secondary metabolic process	2.19	0.00307058	Cla97C07G137320.1	Glutathione S-transferase	--	2.268	0.00334608	Up	25.1	0.283	0.431	0.413	0.845	0.85	0.861	1.095	1.055	1.088	1.806	1.686	1.62
Biological Process	GO:0019748	3	secondary metabolic process	2.19	0.00307058	Cla97C09G165630.1	Hydroxycinnamoyl-CoA shikimate/quinate hydroxycinnamoyltransferase	--	1.927	0.000158748	Up	46.9	0.652	0.678	0.754	1.345	1.38	1.291	1.097	1.079	1.063	0.813	0.838	0.878
Biological Process	GO:0019748	3	secondary metabolic process	2.19	0.00307058	Cla97C09G170560.1	Carboxypeptidase	--	2.22	0.000292748	Up	59	0.57	0.572	0.468	1.165	1.223	1.187	1.233	1.236	1.229	0.979	0.919	1.011
Biological Process	GO:0019748	3	secondary metabolic process	2.19	0.00307058	Cla97C11G216160.1	Beta-glucosidase	--	1.488	0.000189072	Up	56.9	0.698	0.631	0.673	0.984	1.004	0.99	1.097	1.139	1.078	1.262	1.196	1.243
Biological Process	GO:0072662	7	protein localization to peroxisome	3.67	0.00339999	Cla97C01G010050.1	tropinone reductase-like 3	--	1.369	3.93e-05	Up	27.2	0.696	0.717	0.733	0.981	0.969	0.987	1.206	1.198	1.158	1.114	1.135	1.131
Biological Process	GO:0072662	7	protein localization to peroxisome	3.67	0.00339999	Cla97C01G023720.1	WD40 repeat	--	1.316	0.0293397	Up	35.5	0.92	0.694	0.803	1.033	1.108	1.039	1.138	1.168	1.09	0.945	1.057	1.005
Biological Process	GO:0072662	7	protein localization to peroxisome	3.67	0.00339999	Cla97C03G067570.1	Epoxide hydrolase 2	--	1.742	0.00211628	Up	35.7	0.441	0.451	0.565	0.851	0.853	0.834	1.138	1.135	1.127	1.586	1.545	1.473
Biological Process	GO:0072662	7	protein localization to peroxisome	3.67	0.00339999	Cla97C06G126630.1	Peroxisomal membrane protein PEX14	--	1.63	3.03e-05	Up	56.6	0.657	0.658	0.697	1.066	1.112	1.101	1.189	1.187	1.177	1.043	1.048	1.025
Biological Process	GO:0019748	3	secondary metabolic process	2.19	0.00307058	Cla97C02G035580.1	nitrile-specifier protein 5	--	1.344	0.00044397	Up	35.3	0.863	0.831	0.912	1.183	1.165	1.155	1.084	1.098	1.071	0.866	0.856	0.863
Biological Process	GO:0019748	3	secondary metabolic process	2.19	0.00307058	Cla97C02G033300.1	cinnamyl alcohol dehydrogenase 1-like	--	1.433	0.010097	Up	39.1	0.606	0.693	0.612	0.821	0.892	1.025	0.884	1.101	1.189	1.689	1.315	1.174
Biological Process	GO:0019748	3	secondary metabolic process	2.19	0.00307058	Cla97C01G011330.1	Nitrilase	--	1.406	0.00297074	Up	37.7	0.645	0.759	0.75	1.027	1.006	0.995	1.124	1.094	1.094	1.234	1.186	1.187
Biological Process	GO:0019748	3	secondary metabolic process	2.19	0.00307058	Cla97C01G001290.1	Alcohol dehydrogenase, putative	--	1.853	0.00366633	Up	38.5	0.608	0.46	0.639	1.063	1.068	1.032	1.177	1.254	1.247	1.142	1.165	1.11
Biological Process	GO:0072330	8	monocarboxylic acid biosynthetic process	2.04	0.0030036	Cla97C03G053800.1	4-coumarate--CoA ligase-like 7	--	1.34	1.35e-05	Up	59.4	0.791	0.79	0.785	1.063	1.034	1.073	1.186	1.131	1.093	0.939	0.98	1.009
Biological Process	GO:0072330	8	monocarboxylic acid biosynthetic process	2.04	0.0030036	Cla97C03G066280.1	ATP-dependent 6-phosphofructokinase	--	1.349	7.46e-05	Up	54.1	0.739	0.731	0.765	1.025	0.985	1.005	1.104	1.096	1.149	1.147	1.189	1.085
Biological Process	GO:0072330	8	monocarboxylic acid biosynthetic process	2.04	0.0030036	Cla97C03G067570.1	Epoxide hydrolase 2	--	1.742	0.00211628	Up	35.7	0.441	0.451	0.565	0.851	0.853	0.834	1.138	1.135	1.127	1.586	1.545	1.473
Biological Process	GO:0072330	8	monocarboxylic acid biosynthetic process	2.04	0.0030036	Cla97C03G068240.1	ATP-citrate synthase alpha chain protein 2	--	1.317	0.00748089	Up	46.6	0.801	0.665	0.729	0.945	0.99	0.955	0.97	0.987	0.977	1.283	1.321	1.146
Biological Process	GO:0072330	8	monocarboxylic acid biosynthetic process	2.04	0.0030036	Cla97C05G084200.1	3-ketoacyl-CoA thiolase 2, peroxisomal	--	1.63	0.000161226	Up	48.4	0.456	0.405	0.425	0.708	0.687	0.701	1.339	1.328	1.301	1.489	1.518	1.577
Biological Process	GO:0072330	8	monocarboxylic acid biosynthetic process	2.04	0.0030036	Cla97C06G117350.1	3-ketoacyl-CoA thiolase 2, peroxisomal-like	--	1.342	0.000239803	Up	48.6	0.771	0.744	0.802	1.021	1.055	1.034	1.148	1.179	1.193	0.967	1.002	0.998
Biological Process	GO:0072330	8	monocarboxylic acid biosynthetic process	2.04	0.0030036	Cla97C07G137010.1	Class I glutamine amidotransferase-like superfamily protein	--	1.406	8.46e-05	Up	46.8	0.745	0.709	0.741	1.023	1.056	1.007	1.066	1.1	1.108	1.088	1.072	1.064
Biological Process	GO:0072330	8	monocarboxylic acid biosynthetic process	2.04	0.0030036	Cla97C01G006270.1	Fructose-bisphosphate aldolase	--	1.351	0.000127159	Up	42.4	0.799	0.767	0.822	1.082	1.066	1.078	1.052	1.06	1.071	1.054	1.078	1.04
Biological Process	GO:0072330	8	monocarboxylic acid biosynthetic process	2.04	0.0030036	Cla97C07G137260.1	9-cis-epoxycarotenoid dioxygenase 1	--	1.49	0.0185287	Up	64	0.633	0.441	0.531	0.784	0.833	0.775	1.229	1.268	1.219	1.264	1.409	1.291
Biological Process	GO:0072330	8	monocarboxylic acid biosynthetic process	2.04	0.0030036	Cla97C10G190360.1	CoA ligase	--	1.368	0.00521077	Up	36.8	0.682	0.816	0.703	0.976	1.021	1.015	1.011	1.016	1.025	1.358	1.123	1.31
Biological Process	GO:0072330	8	monocarboxylic acid biosynthetic process	2.04	0.0030036	Cla97C10G190370.1	CoA ligase-like protein 8	--	1.307	0.0447711	Up	35.5	0.9	0.657	0.819	1.072	0.996	1.038	0.999	1.004	1.019	1.06	1.343	1.125
Biological Process	GO:0072330	8	monocarboxylic acid biosynthetic process	2.04	0.0030036	Cla97C10G193950.1	Epoxide hydrolase 2	--	1.347	0.000139237	Up	39.7	0.829	0.82	0.861	1.154	1.13	1.097	1.181	1.166	1.131	0.805	0.853	0.87
Biological Process	GO:0072330	8	monocarboxylic acid biosynthetic process	2.04	0.0030036	Cla97C10G193960.1	Epoxide hydrolase 2	--	2.218	0.00819229	Up	35.9	0.59	0.329	0.436	0.977	1.026	1.003	1.317	1.313	1.321	1.237	1.263	1.226
Biological Process	GO:0072330	8	monocarboxylic acid biosynthetic process	2.04	0.0030036	Cla97C10G198180.1	3-oxoacyl-reductase	--	1.571	0.0255929	Up	30.8	0.865	0.633	0.646	0.959	1.128	1.282	1.138	1.107	1.121	1.029	1.031	0.951
Biological Process	GO:0072330	8	monocarboxylic acid biosynthetic process	2.04	0.0030036	Cla97C11G208800.1	Peroxisomal fatty acid beta-oxidation multifunctional protein	--	1.553	0.000129692	Up	79.1	0.682	0.622	0.641	1.019	0.98	1.022	0.865	0.909	0.865	1.423	1.429	1.472
Biological Process	GO:0072330	8	monocarboxylic acid biosynthetic process	2.04	0.0030036	Cla97C11G218660.1	Pyruvate kinase	--	1.611	0.000412394	Up	55.2	0.695	0.601	0.66	1.031	1.046	1.074	1.111	1.114	1.093	1.162	1.201	1.159
Biological Process	GO:0072330	8	monocarboxylic acid biosynthetic process	2.04	0.0030036	Cla97C09G183030.1	Fructose-bisphosphate aldolase	--	1.371	4.53e-05	Up	43.4	0.753	0.724	0.757	1.029	1.031	1.003	1.171	1.191	1.158	1.008	0.95	0.935
Biological Process	GO:0006950	3	response to stress	1.26	0.00411901	Cla97C03G065190.1	Methylthioribose-1-phosphate isomerase	--	1.721	4.02e-05	Up	40.2	0.673	0.686	0.727	1.174	1.233	1.183	1.155	1.151	1.136	0.913	0.871	0.94
Biological Process	GO:0006950	3	response to stress	1.26	0.00411901	Cla97C03G065600.1	Protein kinase	--	1.403	0.000149727	Up	39.7	0.798	0.817	0.819	1.179	1.091	1.146	1.057	1.102	1.094	0.967	0.963	0.988
Biological Process	GO:0006950	3	response to stress	1.26	0.00411901	Cla97C03G066780.1	Superoxide dismutase [Cu-Zn]	--	1.304	7.17e-06	Up	15.1	0.867	0.859	0.849	1.106	1.123	1.13	1.01	1.034	1.001	0.971	0.985	0.958
[truncated: 8,225 more rows]

## Sheet: Down
GO Terms Level 1	GO Terms Description	GO Terms Level	GO Terms ID	Mapping	Background	All Mapping	All Background	Fold Enrichment	Fisher's exact test p value	-log10(p value)	Related proteins
[truncated: 30 more rows]

[truncated: 3 more sheets: Down GO2Protein, all, all GO2Protein]
