# Supplementary material for: Quantitative Transcriptomic and Proteomic Analysis of Fruit Development and Ripening in Watermelon (Citrullus lanatus)
Source: Front Plant Sci. 2022 Mar 22;13:818392. doi: 10.3389/fpls.2022.818392 (PMC8980866; doi:10.3389/fpls.2022.818392)
Supplement: Supplementary file 6 [file Table_5.XLSX]

## Sheet: Up
KEGG pathway	Mapping	Background	All Mapping	All Background	Fold Enrichment	Fisher's exact test p value	-log10(p value)	Related proteins
map00410 beta-Alanine metabolism	16	29	268	2368	4.87	8.22882e-09	8.08	Cla97C01G003780.1 Cla97C02G036270.1 Cla97C02G042440.1 Cla97C02G048860.1 Cla97C04G077290.1 Cla97C05G083190.1 Cla97C06G113970.1 Cla97C06G126540.1 Cla97C06G127000.1 Cla97C07G136380.1 Cla97C07G137560.1 Cla97C09G166190.1 Cla97C09G177880.1 Cla97C09G178020.1 Cla97C10G205540.1 Cla97C11G222430.1
map04146 Peroxisome	21	49	268	2368	3.79	1.31689e-08	7.88	Cla97C01G008870.1 Cla97C01G010050.1 Cla97C01G023420.1 Cla97C01G023720.1 Cla97C01G024660.1 Cla97C02G036270.1 Cla97C02G041670.1 Cla97C03G063500.1 Cla97C03G066780.1 Cla97C05G084200.1 Cla97C05G086550.1 Cla97C06G116820.1 Cla97C06G117350.1 Cla97C06G123930.1 Cla97C06G126630.1 Cla97C07G136380.1 Cla97C10G198510.1 Cla97C10G205540.1 Cla97C11G207600.1 Cla97C11G221760.1 Cla97C11G224830.1
map00280 Valine, leucine and isoleucine degradation	18	39	268	2368	4.08	3.69435e-08	7.43	Cla97C01G010890.1 Cla97C02G032970.1 Cla97C02G042440.1 Cla97C02G047030.1 Cla97C05G083190.1 Cla97C05G084200.1 Cla97C05G087820.1 Cla97C05G088360.1 Cla97C06G113970.1 Cla97C06G117350.1 Cla97C06G126540.1 Cla97C07G136150.1 Cla97C09G178020.1 Cla97C10G186990.1 Cla97C10G190360.1 Cla97C10G190370.1 Cla97C10G198510.1 Cla97C11G222430.1
map00071 Fatty acid degradation	15	31	268	2368	4.28	2.46768e-07	6.61	Cla97C01G010890.1 Cla97C02G036270.1 Cla97C02G042440.1 Cla97C05G084200.1 Cla97C05G085350.1 Cla97C05G086550.1 Cla97C05G087820.1 Cla97C06G113970.1 Cla97C06G114510.1 Cla97C06G117350.1 Cla97C06G126540.1 Cla97C07G136380.1 Cla97C10G205540.1 Cla97C11G208800.1 Cla97C11G221760.1
map01212 Fatty acid metabolism	17	49	268	2368	3.07	1.12041e-05	4.95	Cla97C01G010890.1 Cla97C02G036270.1 Cla97C05G084200.1 Cla97C05G086550.1 Cla97C05G087820.1 Cla97C05G103760.1 Cla97C06G113970.1 Cla97C06G114510.1 Cla97C06G117350.1 Cla97C07G136380.1 Cla97C08G149220.1 Cla97C08G160890.1 Cla97C10G190360.1 Cla97C10G190370.1 Cla97C10G205540.1 Cla97C11G208800.1 Cla97C11G221760.1
map01040 Biosynthesis of unsaturated fatty acids	9	17	268	2368	4.68	2.86254e-05	4.54	Cla97C02G036270.1 Cla97C05G081950.1 Cla97C05G084200.1 Cla97C05G103760.1 Cla97C06G117350.1 Cla97C07G136380.1 Cla97C08G149220.1 Cla97C08G160890.1 Cla97C10G205540.1
map00630 Glyoxylate and dicarboxylate metabolism	17	57	268	2368	2.64	0.000102979	3.99	Cla97C01G002920.1 Cla97C01G004620.1 Cla97C01G010890.1 Cla97C01G017230.1 Cla97C01G020080.1 Cla97C01G024660.1 Cla97C02G044070.1 Cla97C03G054690.1 Cla97C05G088040.1 Cla97C05G088360.1 Cla97C08G160720.1 Cla97C09G164520.1 Cla97C09G166940.1 Cla97C10G197020.1 Cla97C10G199080.1 Cla97C11G224830.1 Cla97C00G000150.1
map00480 Glutathione metabolism	15	48	268	2368	2.76	0.000148284	3.83	Cla97C01G002880.1 Cla97C01G002890.1 Cla97C01G008870.1 Cla97C02G030990.1 Cla97C02G039140.1 Cla97C02G046770.1 Cla97C03G060050.1 Cla97C04G069430.1 Cla97C04G079270.1 Cla97C05G083630.1 Cla97C05G084420.1 Cla97C07G137320.1 Cla97C08G148340.1 Cla97C11G208340.1 Cla97C11G211900.1
map01200 Carbon metabolism	39	192	268	2368	1.79	0.000184879	3.73	Cla97C01G006270.1 Cla97C01G008870.1 Cla97C01G010890.1 Cla97C01G017230.1 Cla97C01G020080.1 Cla97C01G024660.1 Cla97C02G036270.1 Cla97C02G044070.1 Cla97C03G054650.1 Cla97C03G054690.1 Cla97C03G066280.1 Cla97C03G066480.1 Cla97C04G069430.1 Cla97C04G071650.1 Cla97C04G076530.1 Cla97C05G083190.1 Cla97C05G088040.1 Cla97C05G088360.1 Cla97C05G091610.1 Cla97C05G103110.1 Cla97C07G131130.1 Cla97C07G134200.1 Cla…
map00592 alpha-Linolenic acid metabolism	9	26	268	2368	3.06	0.001457	2.84	Cla97C02G032430.1 Cla97C02G036270.1 Cla97C05G084200.1 Cla97C06G114510.1 Cla97C06G117350.1 Cla97C07G136380.1 Cla97C09G171430.1 Cla97C10G205540.1 Cla97C11G208800.1
map00900 Terpenoid backbone biosynthesis	10	32	268	2368	2.76	0.00194012	2.71	Cla97C01G010890.1 Cla97C02G030600.1 Cla97C02G032350.1 Cla97C02G041670.1 Cla97C03G053170.1 Cla97C03G061260.1 Cla97C05G101390.1 Cla97C06G126640.1 Cla97C09G178480.1 Cla97C09G182930.1
map00380 Tryptophan metabolism	8	23	268	2368	3.07	0.00259352	2.59	Cla97C01G010890.1 Cla97C02G042440.1 Cla97C03G054210.1 Cla97C03G054220.1 Cla97C05G088360.1 Cla97C06G113970.1 Cla97C06G126540.1 Cla97C11G224830.1
map00650 Butanoate metabolism	7	19	268	2368	3.26	0.00332971	2.48	Cla97C01G010890.1 Cla97C02G044670.1 Cla97C05G088040.1 Cla97C05G091610.1 Cla97C06G113970.1 Cla97C07G137670.1 Cla97C10G198510.1
map00640 Propanoate metabolism	9	32	268	2368	2.49	0.00709069	2.15	Cla97C01G010890.1 Cla97C02G036270.1 Cla97C05G083190.1 Cla97C05G088360.1 Cla97C06G113970.1 Cla97C07G136380.1 Cla97C09G178020.1 Cla97C10G205540.1 Cla97C11G222430.1
map00940 Phenylpropanoid biosynthesis	15	66	268	2368	2.01	0.00857354	2.07	Cla97C01G001290.1 Cla97C02G033110.1 Cla97C02G033300.1 Cla97C02G049940.1 Cla97C03G051740.1 Cla97C03G053800.1 Cla97C05G092580.1 Cla97C07G136190.1 Cla97C09G165550.1 Cla97C09G165630.1 Cla97C10G188670.1 Cla97C10G193130.1 Cla97C10G196380.1 Cla97C11G216160.1 Cla97C11G219650.1
map00260 Glycine, serine and threonine metabolism	12	48	268	2368	2.21	0.00859218	2.07	Cla97C01G003780.1 Cla97C02G042740.1 Cla97C03G062150.1 Cla97C04G071650.1 Cla97C05G088360.1 Cla97C06G126280.1 Cla97C06G127000.1 Cla97C07G136150.1 Cla97C08G145480.1 Cla97C08G160720.1 Cla97C09G164520.1 Cla97C11G212120.1
map00620 Pyruvate metabolism	15	67	268	2368	1.98	0.00912568	2.04	Cla97C01G010890.1 Cla97C01G017230.1 Cla97C02G042440.1 Cla97C03G053810.1 Cla97C03G054690.1 Cla97C03G066480.1 Cla97C04G076530.1 Cla97C05G088040.1 Cla97C05G088360.1 Cla97C05G103110.1 Cla97C06G126540.1 Cla97C07G131130.1 Cla97C10G200870.1 Cla97C11G218660.1 Cla97C11G220850.1
map00903 Limonene and pinene degradation	3	5	268	2368	5.3	0.0120481	1.92	Cla97C02G042440.1 Cla97C06G113970.1 Cla97C06G126540.1
map00232 Caffeine metabolism	2	2	268	2368	8.84	0.0127663	1.89	Cla97C03G063500.1 Cla97C05G103640.1
map00511 Other glycan degradation	5	14	268	2368	3.16	0.0151236	1.82	Cla97C01G019850.1 Cla97C02G039110.1 Cla97C05G109080.1 Cla97C08G145420.1 Cla97C11G206820.1
map00600 Sphingolipid metabolism	5	15	268	2368	2.95	0.0206349	1.69	Cla97C05G109080.1 Cla97C06G111390.1 Cla97C07G133360.1 Cla97C08G145420.1 Cla97C11G206820.1
map00310 Lysine degradation	5	15	268	2368	2.95	0.0206349	1.69	Cla97C01G010890.1 Cla97C02G042440.1 Cla97C05G088360.1 Cla97C06G113970.1 Cla97C06G126540.1
map00010 Glycolysis / Gluconeogenesis	17	89	268	2368	1.69	0.0254135	1.59	Cla97C01G006270.1 Cla97C01G006680.1 Cla97C02G042440.1 Cla97C03G051350.1 Cla97C03G054650.1 Cla97C03G066280.1 Cla97C04G071650.1 Cla97C04G074560.1 Cla97C04G076530.1 Cla97C05G088040.1 Cla97C05G088360.1 Cla97C06G126540.1 Cla97C08G147060.1 Cla97C09G183030.1 Cla97C10G205630.1 Cla97C11G218660.1 Cla97C11G220850.1
map00020 Citrate cycle (TCA cycle)	9	40	268	2368	1.99	0.0386518	1.41	Cla97C01G008870.1 Cla97C01G017230.1 Cla97C01G020080.1 Cla97C02G044070.1 Cla97C03G068240.1 Cla97C05G088360.1 Cla97C07G134200.1 Cla97C11G220850.1 Cla97C00G000150.1
map00710 Carbon fixation in photosynthetic organisms	11	54	268	2368	1.8	0.0469895	1.33	Cla97C01G006270.1 Cla97C01G017230.1 Cla97C03G054650.1 Cla97C03G066480.1 Cla97C05G103110.1 Cla97C07G131130.1 Cla97C07G141140.1 Cla97C08G147060.1 Cla97C09G163470.1 Cla97C09G183030.1 Cla97C11G220850.1
map00500 Starch and sucrose metabolism	15	81	268	2368	1.64	0.0478375	1.32	Cla97C01G001950.1 Cla97C01G006680.1 Cla97C02G045770.1 Cla97C03G051740.1 Cla97C03G064990.1 Cla97C04G072460.1 Cla97C06G110160.1 Cla97C06G117180.1 Cla97C07G136190.1 Cla97C09G169430.1 Cla97C10G194010.1 Cla97C10G196380.1 Cla97C10G200960.1 Cla97C11G216160.1 Cla97C11G220330.1

## Sheet: Up Pathway2Protein
KEGG pathway	Fisher's exact test p value	Fold Enrichment	Protein accession	Protein description	Gene name	18DAP/10DAP Ratio	18DAP/10DAP P value	Regulated Type	MW [kDa]	10DAP_1	KEGG KO No.	10DAP_2	10DAP_3	18DAP_1	18DAP_2	18DAP_3	26DAP_1	26DAP_2	26DAP_3	34DAP_1	34DAP_2	34DAP_3
map00010 Glycolysis / Gluconeogenesis	0.0254135	1.69	Cla97C01G006270.1	Fructose-bisphosphate aldolase	--	1.351	0.000127159	Up	42.4	0.799	K01623	0.767	0.822	1.082	1.066	1.078	1.052	1.06	1.071	1.054	1.078	1.04
map00010 Glycolysis / Gluconeogenesis	0.0254135	1.69	Cla97C01G006680.1	Phosphoglucomutase, putative	--	1.337	0.000188894	Up	63.2	0.771	K01835	0.724	0.769	1.023	0.996	1.007	1.031	1.039	1.027	1.186	1.199	1.171
map00010 Glycolysis / Gluconeogenesis	0.0254135	1.69	Cla97C02G042440.1	Aldehyde dehydrogenase 1	--	1.412	4.89e-06	Up	58.1	0.71	K00128	0.691	0.712	1.001	0.995	0.987	1.202	1.227	1.214	1.057	1.057	1.065
map00010 Glycolysis / Gluconeogenesis	0.0254135	1.69	Cla97C03G051350.1	pyruvate decarboxylase 2-like	--	1.336	0.000485464	Up	64.8	0.744	K01568	0.804	0.737	1.01	1.026	1.016	1.273	1.123	1.213	0.973	1.047	1.035
map00010 Glycolysis / Gluconeogenesis	0.0254135	1.69	Cla97C03G054650.1	Glyceraldehyde-3-phosphate dehydrogenase	--	1.395	0.000109299	Up	36.4	0.751	K00134	0.697	0.73	1.016	1.015	1.007	1.111	1.108	1.113	1.113	1.157	1.103
map00010 Glycolysis / Gluconeogenesis	0.0254135	1.69	Cla97C03G066280.1	ATP-dependent 6-phosphofructokinase	--	1.349	7.46e-05	Up	54.1	0.739	K00850	0.731	0.765	1.025	0.985	1.005	1.104	1.096	1.149	1.147	1.189	1.085
map00010 Glycolysis / Gluconeogenesis	0.0254135	1.69	Cla97C04G071650.1	2,3-bisphosphoglycerate-independent phosphoglycerate mutase	--	1.362	2.64e-05	Up	61.2	0.84	K15633	0.833	0.843	1.171	1.117	1.138	1.029	1.039	1.032	1.007	0.994	0.965
map00010 Glycolysis / Gluconeogenesis	0.0254135	1.69	Cla97C04G074560.1	aldo-keto reductase family 4 member C9-like	--	1.478	0.000614211	Up	35.3	0.596	K00002	0.554	0.521	0.826	0.808	0.836	1.268	1.185	1.263	1.406	1.45	1.383
map00010 Glycolysis / Gluconeogenesis	0.0254135	1.69	Cla97C04G076530.1	Pyruvate kinase	--	1.936	1.77e-06	Up	57.4	0.568	K00873	0.539	0.557	1.073	1.071	1.078	1.001	1.026	1.005	1.324	1.379	1.359
map00010 Glycolysis / Gluconeogenesis	0.0254135	1.69	Cla97C05G088040.1	CoA ligase	--	2.464	1.99e-07	Up	62	0.51	K01913	0.515	0.495	1.243	1.254	1.249	1.161	1.149	1.191	1.052	1.047	1.055
map00010 Glycolysis / Gluconeogenesis	0.0254135	1.69	Cla97C05G088360.1	Dihydrolipoyl dehydrogenase	--	1.302	1.38e-05	Up	53.5	0.808	K00382	0.816	0.807	1.036	1.071	1.057	1.13	1.148	1.122	1.041	0.995	1.048
map00010 Glycolysis / Gluconeogenesis	0.0254135	1.69	Cla97C06G126540.1	Aldehyde dehydrogenase, putative	--	1.624	2.83e-05	Up	60.1	0.635	K00128	0.612	0.662	1.034	1.034	1.032	1.264	1.276	1.256	1.05	1.056	1.023
map00010 Glycolysis / Gluconeogenesis	0.0254135	1.69	Cla97C08G147060.1	Fructose-1,6-bisphosphatase	--	1.537	1.18e-06	Up	37.1	0.628	K03841	0.643	0.628	0.981	0.966	0.972	1.269	1.236	1.187	1.095	1.15	1.139
map00010 Glycolysis / Gluconeogenesis	0.0254135	1.69	Cla97C09G183030.1	Fructose-bisphosphate aldolase	--	1.371	4.53e-05	Up	43.4	0.753	K01623	0.724	0.757	1.029	1.031	1.003	1.171	1.191	1.158	1.008	0.95	0.935
map00010 Glycolysis / Gluconeogenesis	0.0254135	1.69	Cla97C10G205630.1	pyruvate decarboxylase 2-like	--	1.974	3.12e-07	Up	65.3	0.492	K01568	0.477	0.489	0.955	0.967	0.956	1.337	1.358	1.353	1.198	1.212	1.207
map00010 Glycolysis / Gluconeogenesis	0.0254135	1.69	Cla97C11G218660.1	Pyruvate kinase	--	1.611	0.000412394	Up	55.2	0.695	K00873	0.601	0.66	1.031	1.046	1.074	1.111	1.114	1.093	1.162	1.201	1.159
map00010 Glycolysis / Gluconeogenesis	0.0254135	1.69	Cla97C11G220850.1	Phosphoenolpyruvate carboxykinase 1	--	1.652	0.00523514	Up	74.6	0.626	K01610	0.458	0.509	0.893	0.861	0.878	1.024	1.057	1.045	1.491	1.596	1.471
map00020 Citrate cycle (TCA cycle)	0.0386518	1.99	Cla97C01G008870.1	Isocitrate dehydrogenase [NADP]	--	1.489	0.000133546	Up	46.1	0.647	K00031	0.637	0.695	0.995	0.978	0.974	1.183	1.175	1.159	1.203	1.207	1.198
map00020 Citrate cycle (TCA cycle)	0.0386518	1.99	Cla97C01G017230.1	Malate dehydrogenase	--	1.366	0.000514998	Up	37.6	0.702	K00026	0.757	0.71	1.026	0.97	0.966	1.249	1.257	1.249	1.031	1.011	1.088
map00020 Citrate cycle (TCA cycle)	0.0386518	1.99	Cla97C01G020080.1	Aconitate hydratase	--	1.346	0.000186338	Up	98.2	0.785	K01681	0.787	0.836	1.077	1.099	1.066	1.126	1.176	1.148	1.017	0.981	0.959
map00020 Citrate cycle (TCA cycle)	0.0386518	1.99	Cla97C02G044070.1	Citrate synthase	--	1.381	0.00131115	Up	57.6	0.628	K01647	0.668	0.722	0.929	0.932	0.925	0.991	0.943	0.956	1.439	1.428	1.378
map00020 Citrate cycle (TCA cycle)	0.0386518	1.99	Cla97C03G068240.1	ATP-citrate synthase alpha chain protein 2	--	1.317	0.00748089	Up	46.6	0.801	K01648	0.665	0.729	0.945	0.99	0.955	0.97	0.987	0.977	1.283	1.321	1.146
map00020 Citrate cycle (TCA cycle)	0.0386518	1.99	Cla97C05G088360.1	Dihydrolipoyl dehydrogenase	--	1.302	1.38e-05	Up	53.5	0.808	K00382	0.816	0.807	1.036	1.071	1.057	1.13	1.148	1.122	1.041	0.995	1.048
map00020 Citrate cycle (TCA cycle)	0.0386518	1.99	Cla97C07G134200.1	Succinate dehydrogenase [ubiquinone] flavoprotein subunit, mitochondrial	--	1.519	0.00027849	Up	69.7	0.624	K00234	0.68	0.7	1.012	1.026	1.006	1.095	1.136	1.08	1.178	1.12	1.181
map00020 Citrate cycle (TCA cycle)	0.0386518	1.99	Cla97C11G220850.1	Phosphoenolpyruvate carboxykinase 1	--	1.652	0.00523514	Up	74.6	0.626	K01610	0.458	0.509	0.893	0.861	0.878	1.024	1.057	1.045	1.491	1.596	1.471
map00020 Citrate cycle (TCA cycle)	0.0386518	1.99	Cla97C00G000150.1	Aconitate hydratase	--	1.437	1.04e-05	Up	107.9	0.758	K01681	0.744	0.731	1.057	1.086	1.066	1.164	1.167	1.16	0.994	1.044	1.035
map00030 Pentose phosphate pathway	0.0747344	1.81	Cla97C01G006270.1	Fructose-bisphosphate aldolase	--	1.351	0.000127159	Up	42.4	0.799	K01623	0.767	0.822	1.082	1.066	1.078	1.052	1.06	1.071	1.054	1.078	1.04
map00030 Pentose phosphate pathway	0.0747344	1.81	Cla97C01G006680.1	Phosphoglucomutase, putative	--	1.337	0.000188894	Up	63.2	0.771	K01835	0.724	0.769	1.023	0.996	1.007	1.031	1.039	1.027	1.186	1.199	1.171
map00030 Pentose phosphate pathway	0.0747344	1.81	Cla97C03G066280.1	ATP-dependent 6-phosphofructokinase	--	1.349	7.46e-05	Up	54.1	0.739	K00850	0.731	0.765	1.025	0.985	1.005	1.104	1.096	1.149	1.147	1.189	1.085
map00030 Pentose phosphate pathway	0.0747344	1.81	Cla97C04G069430.1	Glucose-6-phosphate 1-dehydrogenase	--	1.749	6.32e-06	Up	59.2	0.619	K00036	0.603	0.639	1.073	1.084	1.097	1.214	1.213	1.192	1.092	1.064	1.06
map00030 Pentose phosphate pathway	0.0747344	1.81	Cla97C07G138680.1	transaldolase	--	1.451	0.000143551	Up	47.8	0.706	K00616	0.769	0.75	1.087	1.08	1.062	1.015	1.05	1.01	1.166	1.116	1.157
map00030 Pentose phosphate pathway	0.0747344	1.81	Cla97C08G147060.1	Fructose-1,6-bisphosphatase	--	1.537	1.18e-06	Up	37.1	0.628	K03841	0.643	0.628	0.981	0.966	0.972	1.269	1.236	1.187	1.095	1.15	1.139
map00030 Pentose phosphate pathway	0.0747344	1.81	Cla97C09G183030.1	Fructose-bisphosphate aldolase	--	1.371	4.53e-05	Up	43.4	0.753	K01623	0.724	0.757	1.029	1.031	1.003	1.171	1.191	1.158	1.008	0.95	0.935
map00030 Pentose phosphate pathway	0.0747344	1.81	Cla97C11G211900.1	6-phosphogluconate dehydrogenase, decarboxylating	--	1.399	1.08e-05	Up	53.6	0.754	K00033	0.776	0.782	1.073	1.09	1.072	1.091	1.085	1.079	1.055	1.047	1.027
map00040 Pentose and glucuronate interconversions	0.0896414	1.87	Cla97C04G074560.1	aldo-keto reductase family 4 member C9-like	--	1.478	0.000614211	Up	35.3	0.596	K00002	0.554	0.521	0.826	0.808	0.836	1.268	1.185	1.263	1.406	1.45	1.383
map00040 Pentose and glucuronate interconversions	0.0896414	1.87	Cla97C05G089700.1	Alcohol dehydrogenase, putative	--	1.809	8.15e-05	Up	39.2	0.569	K00008	0.512	0.572	0.994	0.992	1.004	1.406	1.368	1.341	1.062	1.074	1.059
map00040 Pentose and glucuronate interconversions	0.0896414	1.87	Cla97C07G141120.1	Pectinesterase	--	1.689	0.0146747	Up	62.2	0.611	K01051	0.695		1.1	1.106		1.245	1.254		0.992	0.887
map00040 Pentose and glucuronate interconversions	0.0896414	1.87	Cla97C08G148810.1	UDP-sugar pyrophosphorylase	--	1.478	5.55e-06	Up	67.7	0.657	K12447	0.674	0.683	0.984	0.996	0.997	1.186	1.19	1.169	1.148	1.131	1.154
map00040 Pentose and glucuronate interconversions	0.0896414	1.87	Cla97C09G171500.1	Pectinesterase	--	1.942	0.0010922	Up	62.5	0.552	K01051	0.683	0.529	1.159	1.121	1.146	1.282	1.203	1.271	0.957	0.948	0.944
map00040 Pentose and glucuronate interconversions	0.0896414	1.87	Cla97C09G179380.1	Pectinesterase	--	1.968	7.46e-05	Up	35.8	0.536	K01051	0.609	0.581	1.163	1.132	1.101	1.305	1.278	1.318	1.003	0.954	0.992
map00040 Pentose and glucuronate interconversions	0.0896414	1.87	Cla97C11G218300.1	Xylose isomerase	--	1.425	1.85e-05	Up	53.1	0.743	K01805	0.71	0.713	1.028	1.023	1.035	1.053	1.061	1.039	1.175	1.197	1.203
map00051 Fructose and mannose metabolism	0.157688	1.57	Cla97C01G006270.1	Fructose-bisphosphate aldolase	--	1.351	0.000127159	Up	42.4	0.799	K01623	0.767	0.822	1.082	1.066	1.078	1.052	1.06	1.071	1.054	1.078	1.04
map00051 Fructose and mannose metabolism	0.157688	1.57	Cla97C03G066280.1	ATP-dependent 6-phosphofructokinase	--	1.349	7.46e-05	Up	54.1	0.739	K00850	0.731	0.765	1.025	0.985	1.005	1.104	1.096	1.149	1.147	1.189	1.085
map00051 Fructose and mannose metabolism	0.157688	1.57	Cla97C05G089700.1	Alcohol dehydrogenase, putative	--	1.809	8.15e-05	Up	39.2	0.569	K00008	0.512	0.572	0.994	0.992	1.004	1.406	1.368	1.341	1.062	1.074	1.059
map00051 Fructose and mannose metabolism	0.157688	1.57	Cla97C06G110160.1	Fructokinase	--	1.347	2.69e-05	Up	35.6	0.764	K00847	0.754	0.778	1.039	1.01	1.044	1.065	1.092	1.085	1.132	1.175	1.114
map00051 Fructose and mannose metabolism	0.157688	1.57	Cla97C08G145130.1	mannan endo-1,4-beta-mannosidase 1-like	--	2.702	0.0146755	Up	48.1	0.752	K19355	0.319	0.411	1.23	1.387	1.388	1.172	1.188	1.145	0.85	0.86	0.777
map00051 Fructose and mannose metabolism	0.157688	1.57	Cla97C08G147060.1	Fructose-1,6-bisphosphatase	--	1.537	1.18e-06	Up	37.1	0.628	K03841	0.643	0.628	0.981	0.966	0.972	1.269	1.236	1.187	1.095	1.15	1.139
map00051 Fructose and mannose metabolism	0.157688	1.57	Cla97C09G183030.1	Fructose-bisphosphate aldolase	--	1.371	4.53e-05	Up	43.4	0.753	K01623	0.724	0.757	1.029	1.031	1.003	1.171	1.191	1.158	1.008	0.95	0.935
map00051 Fructose and mannose metabolism	0.157688	1.57	Cla97C11G218300.1	Xylose isomerase	--	1.425	1.85e-05	Up	53.1	0.743	K01805	0.71	0.713	1.028	1.023	1.035	1.053	1.061	1.039	1.175	1.197	1.203
map00052 Galactose metabolism	0.207507	1.55	Cla97C01G003100.1	UDP-glucose 4-epimerase family protein	--	1.59	0.0055849	Up	38.8	0.645	K01784	0.821	0.713	1.265	1.131	1.068	1.108	1.046	1.112	0.982	0.973	1.012
map00052 Galactose metabolism	0.207507	1.55	Cla97C01G006680.1	Phosphoglucomutase, putative	--	1.337	0.000188894	Up	63.2	0.771	K01835	0.724	0.769	1.023	0.996	1.007	1.031	1.039	1.027	1.186	1.199	1.171
map00052 Galactose metabolism	0.207507	1.55	Cla97C03G066280.1	ATP-dependent 6-phosphofructokinase	--	1.349	7.46e-05	Up	54.1	0.739	K00850	0.731	0.765	1.025	0.985	1.005	1.104	1.096	1.149	1.147	1.189	1.085
map00052 Galactose metabolism	0.207507	1.55	Cla97C05G082400.1	ADP-glucose phosphorylase	--	1.452	0.000290967	Up	38.4	0.793	K00965	0.723	0.754	1.102	1.065	1.128	1.154	1.08	1.165	0.942	1.008	0.935
map00052 Galactose metabolism	0.207507	1.55	Cla97C05G109080.1	beta-galactosidase	--	1.422	0.000265287	Up	126	0.624	K01190	0.591	0.643	0.88	0.905	0.858	0.835	0.723	0.793	1.665	1.737	1.713
map00052 Galactose metabolism	0.207507	1.55	Cla97C07G133360.1	Alpha-galactosidase	--	1.858	5.15e-05	Up	47.7	0.504	K07407	0.524	0.564	0.995	0.991	0.972	1.242	1.235	1.245	1.23	1.173	1.178
map00052 Galactose metabolism	0.207507	1.55	Cla97C08G148810.1	UDP-sugar pyrophosphorylase	--	1.478	5.55e-06	Up	67.7	0.657	K12447	0.674	0.683	0.984	0.996	0.997	1.186	1.19	1.169	1.148	1.131	1.154
map00053 Ascorbate and aldarate metabolism	0.0720009	2.06	Cla97C02G030990.1	Ascorbate peroxidase	--	1.349	0.000148824	Up	31.5	0.685	K00434	0.716	0.731	0.974	0.943	0.959	1.25	1.289	1.268	1.034	1.02	1.012
map00053 Ascorbate and aldarate metabolism	0.0720009	2.06	Cla97C02G039140.1	Dehydroascorbate reductase	--	1.446	8.92e-06	Up	25.5	0.748	K21888	0.768	0.778	1.095	1.117	1.106	1.221	1.172	1.158	0.891	0.886	0.923
map00053 Ascorbate and aldarate metabolism	0.0720009	2.06	Cla97C02G042380.1	GDP-mannose 3,5-epimerase 2	--	1.439	0.00053193	Up	44.2	0.628	K10046	0.694	0.619	0.928	0.931	0.934	1.296	1.261	1.278	1.178	1.132	1.185
map00053 Ascorbate and aldarate metabolism	0.0720009	2.06	Cla97C02G042440.1	Aldehyde dehydrogenase 1	--	1.412	4.89e-06	Up	58.1	0.71	K00128	0.691	0.712	1.001	0.995	0.987	1.202	1.227	1.214	1.057	1.057	1.065
map00053 Ascorbate and aldarate metabolism	0.0720009	2.06	Cla97C02G046770.1	L-ascorbate peroxidase	--	1.343	0.000638431	Up	27.3	0.795	K00434	0.744	0.753	1.073	1.008	0.998	1.097	1.08	1.137	1.045	1.118	1.07
map00053 Ascorbate and aldarate metabolism	0.0720009	2.06	Cla97C06G126540.1	Aldehyde dehydrogenase, putative	--	1.624	2.83e-05	Up	60.1	0.635	K00128	0.612	0.662	1.034	1.034	1.032	1.264	1.276	1.256	1.05	1.056	1.023
map00053 Ascorbate and aldarate metabolism	0.0720009	2.06	Cla97C08G148810.1	UDP-sugar pyrophosphorylase	--	1.478	5.55e-06	Up	67.7	0.657	K12447	0.674	0.683	0.984	0.996	0.997	1.186	1.19	1.169	1.148	1.131	1.154
map00061 Fatty acid biosynthesis	0.141597	1.77	Cla97C05G086550.1	Long chain acyl-CoA synthetase 7	--	1.536	0.00191219	Up	76.3	0.66	K01897	0.561	0.545	0.909	0.902	0.902	1.171	1.201	1.184	1.341	1.323	1.319
map00061 Fatty acid biosynthesis	0.141597	1.77	Cla97C08G149220.1	Acyl-[acyl-carrier-protein] desaturase	--	1.653	0.0209922	Up	45.1	0.755	K03921	0.505	0.769	1.07	1.187	1.097	1.262	1.447	1.405	0.89	0.861	0.729
map00061 Fatty acid biosynthesis	0.141597	1.77	Cla97C08G160890.1	Acyl-[acyl-carrier-protein] desaturase	--	1.664	1.33e-05	Up	45.3	0.671	K03921	0.707	0.703	1.158	1.131	1.173	1.304	1.245	1.272	0.865	0.931	0.839
map00061 Fatty acid biosynthesis	0.141597	1.77	Cla97C10G190360.1	CoA ligase	--	1.368	0.00521077	Up	36.8	0.682	K18660	0.816	0.703	0.976	1.021	1.015	1.011	1.016	1.025	1.358	1.123	1.31
map00061 Fatty acid biosynthesis	0.141597	1.77	Cla97C10G190370.1	CoA ligase-like protein 8	--	1.307	0.0447711	Up	35.5	0.9	K18660	0.657	0.819	1.072	0.996	1.038	0.999	1.004	1.019	1.06	1.343	1.125
map00061 Fatty acid biosynthesis	0.141597	1.77	Cla97C11G221760.1	Long-chain acyl-CoA synthetase 4	--	1.326	0.00369207	Up	75.9	0.925	K01897	0.81	0.895	1.11	1.204	1.174	0.864	0.811	0.826	1.133	1.105	1.127
map00062 Fatty acid elongation	0.226726	2.21	Cla97C05G081950.1	acyl-CoA thioesterase 2-like	--	1.476	0.00129633	Up	48.3	0.705	K01068	0.633	0.743	1.002	1.044	1.025	1.136	1.177	1.091	1.161	1.112	1.132
map00062 Fatty acid elongation	0.226726	2.21	Cla97C05G103760.1	3-oxo-5-alpha-steroid 4-dehydrogenase 1-like	--	2.807	1.37e-05	Up	30	0.469	K10258	0.417	0.438	1.187	1.257	1.272	1.333	1.313	1.345	0.993	1.034	1.008
map00071 Fatty acid degradation	2.46768e-07	4.28	Cla97C01G010890.1	Acetyl-CoA C-acetyltransferase	--	1.564	0.000730799	Up	43	0.681	K00626	0.74	0.63	1.043	1.084	1.08	1.255	1.165	1.262	1.083	1.025	1.046
map00071 Fatty acid degradation	2.46768e-07	4.28	Cla97C02G036270.1	Acyl-coenzyme A oxidase	--	1.69	0.000503181	Up	76.5	0.534	K00232	0.451	0.503	0.83	0.824	0.86	1.183	1.208	1.158	1.467	1.49	1.495
map00071 Fatty acid degradation	2.46768e-07	4.28	Cla97C02G042440.1	Aldehyde dehydrogenase 1	--	1.412	4.89e-06	Up	58.1	0.71	K00128	0.691	0.712	1.001	0.995	0.987	1.202	1.227	1.214	1.057	1.057	1.065
map00071 Fatty acid degradation	2.46768e-07	4.28	Cla97C05G084200.1	3-ketoacyl-CoA thiolase 2, peroxisomal	--	1.63	0.000161226	Up	48.4	0.456	K07513	0.405	0.425	0.708	0.687	0.701	1.339	1.328	1.301	1.489	1.518	1.577
map00071 Fatty acid degradation	2.46768e-07	4.28	Cla97C05G085350.1	enoyl-CoA delta isomerase 2, peroxisomal-like	--	1.483	0.00882505	Up	26	0.647	K07517	0.776	0.806	1.191	1.106	1.009	1.198	1.167	1.218	0.941	0.909	0.929
map00071 Fatty acid degradation	2.46768e-07	4.28	Cla97C05G086550.1	Long chain acyl-CoA synthetase 7	--	1.536	0.00191219	Up	76.3	0.66	K01897	0.561	0.545	0.909	0.902	0.902	1.171	1.201	1.184	1.341	1.323	1.319
map00071 Fatty acid degradation	2.46768e-07	4.28	Cla97C05G087820.1	Acyl-CoA dehydrogenase	--	1.483	0.0101705	Up	92	0.588	K00249	0.449	0.562	0.798	0.752	0.822	0.937	0.965	0.937	1.603	1.7	1.777
map00071 Fatty acid degradation	2.46768e-07	4.28	Cla97C06G113970.1	Enoyl-CoA hydratase	--	1.492	0.00515022	Up	28.7	0.605	K01692	0.532	0.679	0.901	0.875	0.933	1.293	1.348	1.251	1.219	1.233	1.146
map00071 Fatty acid degradation	2.46768e-07	4.28	Cla97C06G114510.1	Peroxisomal fatty acid beta-oxidation multifunctional protein	--	1.936	5.33e-07	Up	79	0.53	K10527	0.521	0.524	0.998	1.017	1.034	1.027	1.037	1.001	1.463	1.386	1.398
map00071 Fatty acid degradation	2.46768e-07	4.28	Cla97C06G117350.1	3-ketoacyl-CoA thiolase 2, peroxisomal-like	--	1.342	0.000239803	Up	48.6	0.771	K07513	0.744	0.802	1.021	1.055	1.034	1.148	1.179	1.193	0.967	1.002	0.998
map00071 Fatty acid degradation	2.46768e-07	4.28	Cla97C06G126540.1	Aldehyde dehydrogenase, putative	--	1.624	2.83e-05	Up	60.1	0.635	K00128	0.612	0.662	1.034	1.034	1.032	1.264	1.276	1.256	1.05	1.056	1.023
map00071 Fatty acid degradation	2.46768e-07	4.28	Cla97C07G136380.1	Acyl-coenzyme A oxidase	--	1.386	3.45e-05	Up	77.4	0.73	K00232	0.714	0.754	1.01	1.017	1.019	1.025	0.975	1.033	1.249	1.337	1.181
map00071 Fatty acid degradation	2.46768e-07	4.28	Cla97C10G205540.1	Acyl-CoA oxidase/dehydrogenase	--	1.577	0.000340361	Up	48.3	0.629	K00232	0.703	0.619	1.019	1.031	1.026	1.277	1.239	1.272	1.078	1.065	1.08
map00071 Fatty acid degradation	2.46768e-07	4.28	Cla97C11G208800.1	Peroxisomal fatty acid beta-oxidation multifunctional protein	--	1.553	0.000129692	Up	79.1	0.682	K10527	0.622	0.641	1.019	0.98	1.022	0.865	0.909	0.865	1.423	1.429	1.472
map00071 Fatty acid degradation	2.46768e-07	4.28	Cla97C11G221760.1	Long-chain acyl-CoA synthetase 4	--	1.326	0.00369207	Up	75.9	0.925	K01897	0.81	0.895	1.11	1.204	1.174	0.864	0.811	0.826	1.133	1.105	1.127
map00072 Synthesis and degradation of ketone bodies	0.0655983	4.42	Cla97C01G010890.1	Acetyl-CoA C-acetyltransferase	--	1.564	0.000730799	Up	43	0.681	K00626	0.74	0.63	1.043	1.084	1.08	1.255	1.165	1.262	1.083	1.025	1.046
map00072 Synthesis and degradation of ketone bodies	0.0655983	4.42	Cla97C10G198510.1	hydroxymethylglutaryl-CoA lyase, mitochondrial-like	--	1.344	0.00148751	Up	41.8	0.759	K01640	0.685	0.723	0.957	1.017	0.939	1.219	1.158	1.225	1.087	1.07	1.055
map00130 Ubiquinone and other terpenoid-quinone biosynthesis	0.339995	1.47	Cla97C01G018740.1	Quinone reductase family protein	--	1.479	0.000158265	Up	28.1	0.667	K03809	0.717	0.661	1.005	1.03	0.989	1.207	1.176	1.227	1.076	1.097	1.046
map00130 Ubiquinone and other terpenoid-quinone biosynthesis	0.339995	1.47	Cla97C01G022220.1	Quinone reductase family protein	--	1.345	6.45e-07	Up	22.5	0.879	K03809	0.887	0.883	1.192	1.195	1.177	1.097	1.077	1.081	0.805	0.811	0.813
map00130 Ubiquinone and other terpenoid-quinone biosynthesis	0.339995	1.47	Cla97C03G053800.1	4-coumarate--CoA ligase-like 7	--	1.34	1.35e-05	Up	59.4	0.791	K01904	0.79	0.785	1.063	1.034	1.073	1.186	1.131	1.093	0.939	0.98	1.009
map00130 Ubiquinone and other terpenoid-quinone biosynthesis	0.339995	1.47	Cla97C05G088630.1	1,4-dihydroxy-2-naphthoyl-CoA thioesterase 1-like	--	1.578	0.00114778	Up	18.9	0.432	K19222	0.52	0.459	0.731	0.742	0.753	1.261	1.249	1.279	1.576	1.489	1.51
map00230 Purine metabolism	0.166993	1.47	Cla97C01G006680.1	Phosphoglucomutase, putative	--	1.337	0.000188894	Up	63.2	0.771	K01835	0.724	0.769	1.023	0.996	1.007	1.031	1.039	1.027	1.186	1.199	1.171
map00230 Purine metabolism	0.166993	1.47	Cla97C03G057260.1	allantoinase	--	1.323	0.00334693	Up	55	0.854	K01466	0.834	0.755	1.05	1.131	1.052	1.219	1.135	1.143	0.867	0.913	0.911
map00230 Purine metabolism	0.166993	1.47	Cla97C03G063500.1	Xanthine dehydrogenase, putative	--	1.767	0.00127278	Up	150.6	0.539	K00106	0.599	0.682	1.056	1.115	1.045	0.818	0.788	0.807	1.493	1.424	1.429
map00230 Purine metabolism	0.166993	1.47	Cla97C04G076530.1	Pyruvate kinase	--	1.936	1.77e-06	Up	57.4	0.568	K00873	0.539	0.557	1.073	1.071	1.078	1.001	1.026	1.005	1.324	1.379	1.359
map00230 Purine metabolism	0.166993	1.47	Cla97C05G083180.1	Uric acid degradation bifunctional protein TTL	--	1.323	0.000126631	Up	37.1	0.768	K13484	0.781	0.817	1.035	1.053	1.042	1.177	1.157	1.125	0.996	0.914	0.951
map00230 Purine metabolism	0.166993	1.47	Cla97C05G086390.1	5'-nucleotidase SurE	--	1.304	0.00304205	Up	32.9	0.763	K03787	0.841	0.797	0.987	1.096	1.048	1.153	1.008	1.115	1.097	1.092	1.04
map00230 Purine metabolism	0.166993	1.47	Cla97C05G103640.1	Uricase	--	2.172	2.17e-05	Up	35.3	0.463	K00365	0.433	0.485	0.985	1	1.014	1.342	1.358	1.273	1.144	1.176	1.165
map00230 Purine metabolism	0.166993	1.47	Cla97C08G154430.1	Phosphoribosylaminoimidazole-succinocarboxamide synthase	--	1.644	7.44e-06	Up	45.5	0.609	K01923	0.642	0.632	1.042	1.031	1.022	1.136	1.156	1.148	1.115	1.116	1.135
map00230 Purine metabolism	0.166993	1.47	Cla97C09G184410.1	Inosine-5'-monophosphate dehydrogenase	--	1.809	1.2e-06	Up	52.7	0.676	K00088	0.697	0.672	1.245	1.232	1.222	1.233	1.207	1.223	0.907	0.878	0.909
map00230 Purine metabolism	0.166993	1.47	Cla97C10G191000.1	phosphoribosylamine--glycine ligase	--	1.526	3.06e-05	Up	56.7	0.72	K01945	0.676	0.682	1.049	1.058	1.065	1.149	1.141	1.168	1.085	1.093	1.075
map00230 Purine metabolism	0.166993	1.47	Cla97C11G218660.1	Pyruvate kinase	--	1.611	0.000412394	Up	55.2	0.695	K00873	0.601	0.66	1.031	1.046	1.074	1.111	1.114	1.093	1.162	1.201	1.159
map00232 Caffeine metabolism	0.0127663	8.84	Cla97C03G063500.1	Xanthine dehydrogenase, putative	--	1.767	0.00127278	Up	150.6	0.539	K00106	0.599	0.682	1.056	1.115	1.045	0.818	0.788	0.807	1.493	1.424	1.429
map00232 Caffeine metabolism	0.0127663	8.84	Cla97C05G103640.1	Uricase	--	2.172	2.17e-05	Up	35.3	0.463	K00365	0.433	0.485	0.985	1	1.014	1.342	1.358	1.273	1.144	1.176	1.165
map00240 Pyrimidine metabolism	0.133934	1.68	Cla97C02G048860.1	dihydropyrimidinase	--	2.269	1.69e-05	Up	75.8	0.452	K01464	0.454	0.501	1.068	1.058	1.067	0.935	0.975	0.949	1.447	1.41	1.468
map00240 Pyrimidine metabolism	0.133934	1.68	Cla97C04G077290.1	Dihydropyrimidine dehydrogenase	--	1.491	2.78e-05	Up	46.4	0.671	K00207	0.7	0.674	1.005	1.002	1.043	1.155	1.113	1.167	1.163	1.114	1.11
map00240 Pyrimidine metabolism	0.133934	1.68	Cla97C05G086390.1	5'-nucleotidase SurE	--	1.304	0.00304205	Up	32.9	0.763	K03787	0.841	0.797	0.987	1.096	1.048	1.153	1.008	1.115	1.097	1.092	1.04
map00240 Pyrimidine metabolism	0.133934	1.68	Cla97C05G093840.1	Uridine kinase	--	1.378	0.000173503	Up	54	0.674	K00876	0.677	0.724	0.943	0.959	0.958	1.152	1.097	1.118	1.25	1.217	1.183
map00240 Pyrimidine metabolism	0.133934	1.68	Cla97C06G110040.1	UMP-CMP kinase	--	1.961	1.03e-05	Up	23.3	0.636	K13800	0.594	0.589	1.185	1.187	1.195	1.211	1.243	1.23	1.019	1.029	0.971
map00240 Pyrimidine metabolism	0.133934	1.68	Cla97C09G177880.1	beta-ureidopropionase	--	1.558	0.00113232	Up	46.3	0.647	K01431	0.769	0.669	1.101	1.072	1.076	1.184	1.19	1.176	0.993	0.961	0.981
map00240 Pyrimidine metabolism	0.133934	1.68	Cla97C10G189460.1	Aspartate carbamoyltransferase	--	1.314	0.000365881	Up	44.9	0.832	K00609	0.814	0.796	1.115	1.05	1.045	0.997	0.969	0.973	1.129	1.169	1.109
map00240 Pyrimidine metabolism	0.133934	1.68	Cla97C11G219020.1	Carbamoyl-phosphate synthase small chain	--	1.51	3.68e-05	Up	47.5	0.723	K01956	0.693	0.739	1.07	1.101	1.083	1.175	1.176	1.127	1.034	1.03	1.056
map00250 Alanine, aspartate and glutamate metabolism	0.133934	1.68	Cla97C02G044670.1	Aldehyde dehydrogenase	--	1.308	0.000577086	Up	57.9	0.816	K17761	0.754	0.813	1.029	1.056	1.031	1.06	1.067	1.064	1.08	1.115	1.094
map00250 Alanine, aspartate and glutamate metabolism	0.133934	1.68	Cla97C07G136150.1	alanine--glyoxylate aminotransferase 2 homolog 1, mitochondrial	--	1.391	4.58e-05	Up	52.8	0.894	K00827	0.905	0.912	1.299	1.237	1.236	1.076	1.111	1.112	0.717	0.748	0.728
map00250 Alanine, aspartate and glutamate metabolism	0.133934	1.68	Cla97C07G137670.1	gamma aminobutyrate transaminase 1, mitochondrial	--	1.305	0.0211092	Up	55.9	0.598	K16871	0.713	0.764	0.896	0.921	0.891	1.167	1.102	1.124	1.375	1.296	1.27
map00250 Alanine, aspartate and glutamate metabolism	0.133934	1.68	Cla97C07G141140.1	Alanine aminotransferase 2	--	1.306	0.00105174	Up	58.3	0.747	K00814	0.697	0.773	0.951	0.966	0.978	1.096	1.115	1.08	1.18	1.173	1.137
map00250 Alanine, aspartate and glutamate metabolism	0.133934	1.68	Cla97C09G163470.1	Alanine aminotransferase 2	--	1.472	0.000213676	Up	53.6	0.734	K00814	0.668	0.728	1.048	1.04	1.047	1.13	1.168	1.129	1.068	1.119	1.081
map00250 Alanine, aspartate and glutamate metabolism	0.133934	1.68	Cla97C09G166940.1	Glutamine synthetase	--	1.537	1.85e-05	Up	39.2	0.709	K01915	0.749	0.745	1.138	1.128	1.12	1.05	1.09	1.103	1.015	1.03	1
map00250 Alanine, aspartate and glutamate metabolism	0.133934	1.68	Cla97C10G189460.1	Aspartate carbamoyltransferase	--	1.314	0.000365881	Up	44.9	0.832	K00609	0.814	0.796	1.115	1.05	1.045	0.997	0.969	0.973	1.129	1.169	1.109
map00250 Alanine, aspartate and glutamate metabolism	0.133934	1.68	Cla97C11G219020.1	Carbamoyl-phosphate synthase small chain	--	1.51	3.68e-05	Up	47.5	0.723	K01956	0.693	0.739	1.07	1.101	1.083	1.175	1.176	1.127	1.034	1.03	1.056
map00260 Glycine, serine and threonine metabolism	0.00859218	2.21	Cla97C01G003780.1	Amine oxidase	--	2.304	0.0015344	Up	81	0.409	K00276	0.369	0.529	1.051	0.967	0.993	1.125	1.185	1.09	1.303	1.471	1.371
map00260 Glycine, serine and threonine metabolism	0.00859218	2.21	Cla97C02G042740.1	L-allo-threonine aldolase-related family protein	--	1.407	0.00396963	Up	38.4	0.808	K01620	0.706	0.841	1.124	1.134	1.055	1.115	1.139	1.123	0.95	0.943	0.926
map00260 Glycine, serine and threonine metabolism	0.00859218	2.21	Cla97C03G062150.1	choline monooxygenase, chloroplastic-like	--	1.311	0.00228689	Up	47.2	0.806	K00499	0.731	0.754	0.949	1.025	1.03	1.154	1.182	1.116	1.091	1.063	1.1
map00260 Glycine, serine and threonine metabolism	0.00859218	2.21	Cla97C04G071650.1	2,3-bisphosphoglycerate-independent phosphoglycerate mutase	--	1.362	2.64e-05	Up	61.2	0.84	K15633	0.833	0.843	1.171	1.117	1.138	1.029	1.039	1.032	1.007	0.994	0.965
map00260 Glycine, serine and threonine metabolism	0.00859218	2.21	Cla97C05G088360.1	Dihydrolipoyl dehydrogenase	--	1.302	1.38e-05	Up	53.5	0.808	K00382	0.816	0.807	1.036	1.071	1.057	1.13	1.148	1.122	1.041	0.995	1.048
map00260 Glycine, serine and threonine metabolism	0.00859218	2.21	Cla97C06G126280.1	Betaine aldehyde dehydrogenase	--	1.85	0.000117775	Up	54.5	0.519	K00130	0.59	0.526	1.023	1.004	0.998	1.184	1.156	1.168	1.257	1.244	1.262
map00260 Glycine, serine and threonine metabolism	0.00859218	2.21	Cla97C06G127000.1	Amine oxidase	--	1.985	3.79e-05	Up	88.2	0.658	K00276	0.655	0.605	1.291	1.216	1.3	1.134	1.125	1.169	0.946	0.97	0.927
map00260 Glycine, serine and threonine metabolism	0.00859218	2.21	Cla97C07G136150.1	alanine--glyoxylate aminotransferase 2 homolog 1, mitochondrial	--	1.391	4.58e-05	Up	52.8	0.894	K00827	0.905	0.912	1.299	1.237	1.236	1.076	1.111	1.112	0.717	0.748	0.728
map00260 Glycine, serine and threonine metabolism	0.00859218	2.21	Cla97C08G145480.1	Aspartokinase-homoserine dehydrogenase	--	1.79	1.76e-06	Up	95.8	0.476	K12524	0.463	0.483	0.84	0.85	0.856	0.841	0.868	0.855	1.782	1.796	1.804
map00260 Glycine, serine and threonine metabolism	0.00859218	2.21	Cla97C08G160720.1	Glycine cleavage system P protein	--	1.378	5.01e-05	Up	113.4	0.915	K00281	0.924	0.951	1.314	1.272	1.259	1.014	1.022	1.043	0.737	0.753	0.792
map00260 Glycine, serine and threonine metabolism	0.00859218	2.21	Cla97C09G164520.1	D-glycerate 3-kinase, chloroplastic	--	1.369	0.0244024	Up	49.4	0.627	K15918	0.64	0.831	0.981	0.938	0.954	1.209	1.178	1.144	1.129	1.158	1.14
map00260 Glycine, serine and threonine metabolism	0.00859218	2.21	Cla97C11G212120.1	Tryptophan synthase-related	--	1.467	0.00133507	Up	56.2	0.645	K06001	0.681	0.76	1.018	1.026	1.017	1.309	1.346	1.232	1.024	1.011	1.018
map00280 Valine, leucine and isoleucine degradation	3.69435e-08	4.08	Cla97C01G010890.1	Acetyl-CoA C-acetyltransferase	--	1.564	0.000730799	Up	43	0.681	K00626	0.74	0.63	1.043	1.084	1.08	1.255	1.165	1.262	1.083	1.025	1.046
map00280 Valine, leucine and isoleucine degradation	3.69435e-08	4.08	Cla97C02G032970.1	methylcrotonoyl-CoA carboxylase beta chain, mitochondrial	--	1.319	1.21e-05	Up	62.7	0.742	K01969	0.727	0.747	0.974	0.985	0.963	1.196	1.207	1.153	1.085	1.055	1.073
map00280 Valine, leucine and isoleucine degradation	3.69435e-08	4.08	Cla97C02G042440.1	Aldehyde dehydrogenase 1	--	1.412	4.89e-06	Up	58.1	0.71	K00128	0.691	0.712	1.001	0.995	0.987	1.202	1.227	1.214	1.057	1.057	1.065
map00280 Valine, leucine and isoleucine degradation	3.69435e-08	4.08	Cla97C02G047030.1	Acyl-CoA dehydrogenase, putative	--	1.714	0.000101366	Up	44.4	0.558	K00253	0.605	0.621	0.996	1.019	1.043	1.264	1.305	1.279	1.079	1.025	1.056
map00280 Valine, leucine and isoleucine degradation	3.69435e-08	4.08	Cla97C05G083190.1	3-hydroxyisobutyryl-CoA hydrolase 1-like	--	1.401	0.00280967	Up	42.7	0.699	K05605	0.741	0.627	0.984	0.933	0.978	1.061	1.028	1.05	1.32	1.353	1.283
map00280 Valine, leucine and isoleucine degradation	3.69435e-08	4.08	Cla97C05G084200.1	3-ketoacyl-CoA thiolase 2, peroxisomal	--	1.63	0.000161226	Up	48.4	0.456	K07513	0.405	0.425	0.708	0.687	0.701	1.339	1.328	1.301	1.489	1.518	1.577
map00280 Valine, leucine and isoleucine degradation	3.69435e-08	4.08	Cla97C05G087820.1	Acyl-CoA dehydrogenase	--	1.483	0.0101705	Up	92	0.588	K00249	0.449	0.562	0.798	0.752	0.822	0.937	0.965	0.937	1.603	1.7	1.777
map00280 Valine, leucine and isoleucine degradation	3.69435e-08	4.08	Cla97C05G088360.1	Dihydrolipoyl dehydrogenase	--	1.302	1.38e-05	Up	53.5	0.808	K00382	0.816	0.807	1.036	1.071	1.057	1.13	1.148	1.122	1.041	0.995	1.048
map00280 Valine, leucine and isoleucine degradation	3.69435e-08	4.08	Cla97C06G113970.1	Enoyl-CoA hydratase	--	1.492	0.00515022	Up	28.7	0.605	K01692	0.532	0.679	0.901	0.875	0.933	1.293	1.348	1.251	1.219	1.233	1.146
map00280 Valine, leucine and isoleucine degradation	3.69435e-08	4.08	Cla97C06G117350.1	3-ketoacyl-CoA thiolase 2, peroxisomal-like	--	1.342	0.000239803	Up	48.6	0.771	K07513	0.744	0.802	1.021	1.055	1.034	1.148	1.179	1.193	0.967	1.002	0.998
map00280 Valine, leucine and isoleucine degradation	3.69435e-08	4.08	Cla97C06G126540.1	Aldehyde dehydrogenase, putative	--	1.624	2.83e-05	Up	60.1	0.635	K00128	0.612	0.662	1.034	1.034	1.032	1.264	1.276	1.256	1.05	1.056	1.023
map00280 Valine, leucine and isoleucine degradation	3.69435e-08	4.08	Cla97C07G136150.1	alanine--glyoxylate aminotransferase 2 homolog 1, mitochondrial	--	1.391	4.58e-05	Up	52.8	0.894	K00827	0.905	0.912	1.299	1.237	1.236	1.076	1.111	1.112	0.717	0.748	0.728
map00280 Valine, leucine and isoleucine degradation	3.69435e-08	4.08	Cla97C09G178020.1	Methylmalonate-semialdehyde dehydrogenase	--	1.479	0.000621463	Up	57.5	0.661	K00140	0.713	0.755	1.065	1.058	1.025	1.251	1.206	1.122	0.99	1.017	1.017
map00280 Valine, leucine and isoleucine degradation	3.69435e-08	4.08	Cla97C10G186990.1	Enoyl-CoA hydratase	--	1.385	0.000173579	Up	40.8	0.7	K05607	0.645	0.668	0.935	0.932	0.921	1.135	1.138	1.141	1.299	1.23	1.186
map00280 Valine, leucine and isoleucine degradation	3.69435e-08	4.08	Cla97C10G190360.1	CoA ligase	--	1.368	0.00521077	Up	36.8	0.682	K18660	0.816	0.703	0.976	1.021	1.015	1.011	1.016	1.025	1.358	1.123	1.31
map00280 Valine, leucine and isoleucine degradation	3.69435e-08	4.08	Cla97C10G190370.1	CoA ligase-like protein 8	--	1.307	0.0447711	Up	35.5	0.9	K18660	0.657	0.819	1.072	0.996	1.038	0.999	1.004	1.019	1.06	1.343	1.125
map00280 Valine, leucine and isoleucine degradation	3.69435e-08	4.08	Cla97C10G198510.1	hydroxymethylglutaryl-CoA lyase, mitochondrial-like	--	1.344	0.00148751	Up	41.8	0.759	K01640	0.685	0.723	0.957	1.017	0.939	1.219	1.158	1.225	1.087	1.07	1.055
map00280 Valine, leucine and isoleucine degradation	3.69435e-08	4.08	Cla97C11G222430.1	3-hydroxyisobutyryl-CoA hydrolase-like protein 5	--	1.56	0.00431411	Up	43.3	0.641	K05605	0.693	0.823	1.137	1.155	1.073	0.998	0.97	1.048	1.224	1.163	1.045
map00310 Lysine degradation	0.0206349	2.95	Cla97C01G010890.1	Acetyl-CoA C-acetyltransferase	--	1.564	0.000730799	Up	43	0.681	K00626	0.74	0.63	1.043	1.084	1.08	1.255	1.165	1.262	1.083	1.025	1.046
map00310 Lysine degradation	0.0206349	2.95	Cla97C02G042440.1	Aldehyde dehydrogenase 1	--	1.412	4.89e-06	Up	58.1	0.71	K00128	0.691	0.712	1.001	0.995	0.987	1.202	1.227	1.214	1.057	1.057	1.065
map00310 Lysine degradation	0.0206349	2.95	Cla97C05G088360.1	Dihydrolipoyl dehydrogenase	--	1.302	1.38e-05	Up	53.5	0.808	K00382	0.816	0.807	1.036	1.071	1.057	1.13	1.148	1.122	1.041	0.995	1.048
map00310 Lysine degradation	0.0206349	2.95	Cla97C06G113970.1	Enoyl-CoA hydratase	--	1.492	0.00515022	Up	28.7	0.605	K01692	0.532	0.679	0.901	0.875	0.933	1.293	1.348	1.251	1.219	1.233	1.146
map00310 Lysine degradation	0.0206349	2.95	Cla97C06G126540.1	Aldehyde dehydrogenase, putative	--	1.624	2.83e-05	Up	60.1	0.635	K00128	0.612	0.662	1.034	1.034	1.032	1.264	1.276	1.256	1.05	1.056	1.023
map00380 Tryptophan metabolism	0.00259352	3.07	Cla97C01G010890.1	Acetyl-CoA C-acetyltransferase	--	1.564	0.000730799	Up	43	0.681	K00626	0.74	0.63	1.043	1.084	1.08	1.255	1.165	1.262	1.083	1.025	1.046
map00380 Tryptophan metabolism	0.00259352	3.07	Cla97C02G042440.1	Aldehyde dehydrogenase 1	--	1.412	4.89e-06	Up	58.1	0.71	K00128	0.691	0.712	1.001	0.995	0.987	1.202	1.227	1.214	1.057	1.057	1.065
map00380 Tryptophan metabolism	0.00259352	3.07	Cla97C03G054210.1	Cytochrome P450 family 71 protein	--	2.885	0.00122776	Up	58.4	0.397	K11868	0.368	0.558	1.275	1.34	1.202	1.708	1.736	1.551	0.594	0.548	0.605
map00380 Tryptophan metabolism	0.00259352	3.07	Cla97C03G054220.1	Cytochrome P450	--	3.1	0.000245658	Up	48.2	0.361	K11868	0.441	0.487	1.391	1.268	1.337	1.468	1.469	1.543	0.779	0.814	0.717
map00380 Tryptophan metabolism	0.00259352	3.07	Cla97C05G088360.1	Dihydrolipoyl dehydrogenase	--	1.302	1.38e-05	Up	53.5	0.808	K00382	0.816	0.807	1.036	1.071	1.057	1.13	1.148	1.122	1.041	0.995	1.048
map00380 Tryptophan metabolism	0.00259352	3.07	Cla97C06G113970.1	Enoyl-CoA hydratase	--	1.492	0.00515022	Up	28.7	0.605	K01692	0.532	0.679	0.901	0.875	0.933	1.293	1.348	1.251	1.219	1.233	1.146
map00380 Tryptophan metabolism	0.00259352	3.07	Cla97C06G126540.1	Aldehyde dehydrogenase, putative	--	1.624	2.83e-05	Up	60.1	0.635	K00128	0.612	0.662	1.034	1.034	1.032	1.264	1.276	1.256	1.05	1.056	1.023
map00380 Tryptophan metabolism	0.00259352	3.07	Cla97C11G224830.1	Catalase	--	1.332	8.02e-07	Up	114.9	0.734	K03781	0.728	0.735	0.982	0.967	0.978	1.205	1.178	1.21	1.154	1.12	1.122
map00410 beta-Alanine metabolism	8.22882e-09	4.87	Cla97C01G003780.1	Amine oxidase	--	2.304	0.0015344	Up	81	0.409	K00276	0.369	0.529	1.051	0.967	0.993	1.125	1.185	1.09	1.303	1.471	1.371
map00410 beta-Alanine metabolism	8.22882e-09	4.87	Cla97C02G036270.1	Acyl-coenzyme A oxidase	--	1.69	0.000503181	Up	76.5	0.534	K00232	0.451	0.503	0.83	0.824	0.86	1.183	1.208	1.158	1.467	1.49	1.495
map00410 beta-Alanine metabolism	8.22882e-09	4.87	Cla97C02G042440.1	Aldehyde dehydrogenase 1	--	1.412	4.89e-06	Up	58.1	0.71	K00128	0.691	0.712	1.001	0.995	0.987	1.202	1.227	1.214	1.057	1.057	1.065
map00410 beta-Alanine metabolism	8.22882e-09	4.87	Cla97C02G048860.1	dihydropyrimidinase	--	2.269	1.69e-05	Up	75.8	0.452	K01464	0.454	0.501	1.068	1.058	1.067	0.935	0.975	0.949	1.447	1.41	1.468
map00410 beta-Alanine metabolism	8.22882e-09	4.87	Cla97C04G077290.1	Dihydropyrimidine dehydrogenase	--	1.491	2.78e-05	Up	46.4	0.671	K00207	0.7	0.674	1.005	1.002	1.043	1.155	1.113	1.167	1.163	1.114	1.11
map00410 beta-Alanine metabolism	8.22882e-09	4.87	Cla97C05G083190.1	3-hydroxyisobutyryl-CoA hydrolase 1-like	--	1.401	0.00280967	Up	42.7	0.699	K05605	0.741	0.627	0.984	0.933	0.978	1.061	1.028	1.05	1.32	1.353	1.283
map00410 beta-Alanine metabolism	8.22882e-09	4.87	Cla97C06G113970.1	Enoyl-CoA hydratase	--	1.492	0.00515022	Up	28.7	0.605	K01692	0.532	0.679	0.901	0.875	0.933	1.293	1.348	1.251	1.219	1.233	1.146
map00410 beta-Alanine metabolism	8.22882e-09	4.87	Cla97C06G126540.1	Aldehyde dehydrogenase, putative	--	1.624	2.83e-05	Up	60.1	0.635	K00128	0.612	0.662	1.034	1.034	1.032	1.264	1.276	1.256	1.05	1.056	1.023
map00410 beta-Alanine metabolism	8.22882e-09	4.87	Cla97C06G127000.1	Amine oxidase	--	1.985	3.79e-05	Up	88.2	0.658	K00276	0.655	0.605	1.291	1.216	1.3	1.134	1.125	1.169	0.946	0.97	0.927
map00410 beta-Alanine metabolism	8.22882e-09	4.87	Cla97C07G136380.1	Acyl-coenzyme A oxidase	--	1.386	3.45e-05	Up	77.4	0.73	K00232	0.714	0.754	1.01	1.017	1.019	1.025	0.975	1.033	1.249	1.337	1.181
map00410 beta-Alanine metabolism	8.22882e-09	4.87	Cla97C07G137560.1	Lysine-specific histone demethylase 1	--	1.753	0.00370974	Up	54.4	0.627	K17839	0.799	0.775	1.405	1.285	1.169	1.108	1.044	1.027	0.922	0.824	0.876
map00410 beta-Alanine metabolism	8.22882e-09	4.87	Cla97C09G166190.1	polyamine oxidase 1	--	2.389	0.000797845	Up	55.3	0.436	K13366	0.581	0.539	1.249	1.325	1.144	1.045	1.035	1.042	1.113	1.117	1.203
map00410 beta-Alanine metabolism	8.22882e-09	4.87	Cla97C09G177880.1	beta-ureidopropionase	--	1.558	0.00113232	Up	46.3	0.647	K01431	0.769	0.669	1.101	1.072	1.076	1.184	1.19	1.176	0.993	0.961	0.981
map00410 beta-Alanine metabolism	8.22882e-09	4.87	Cla97C09G178020.1	Methylmalonate-semialdehyde dehydrogenase	--	1.479	0.000621463	Up	57.5	0.661	K00140	0.713	0.755	1.065	1.058	1.025	1.251	1.206	1.122	0.99	1.017	1.017
map00410 beta-Alanine metabolism	8.22882e-09	4.87	Cla97C10G205540.1	Acyl-CoA oxidase/dehydrogenase	--	1.577	0.000340361	Up	48.3	0.629	K00232	0.703	0.619	1.019	1.031	1.026	1.277	1.239	1.272	1.078	1.065	1.08
map00410 beta-Alanine metabolism	8.22882e-09	4.87	Cla97C11G222430.1	3-hydroxyisobutyryl-CoA hydrolase-like protein 5	--	1.56	0.00431411	Up	43.3	0.641	K05605	0.693	0.823	1.137	1.155	1.073	0.998	0.97	1.048	1.224	1.163	1.045
map00430 Taurine and hypotaurine metabolism	0.101298	3.53	Cla97C10G197780.1	plant cysteine oxidase 2 isoform X1	--	1.319	0.00562501	Up	31.7	0.75	K10712	0.875	0.777	1.012	1.069	1.088	1.147	1.155	1.157	1.031	0.901	0.978
map00430 Taurine and hypotaurine metabolism	0.101298	3.53	Cla97C11G208340.1	gamma-glutamyltranspeptidase 3	--	1.385	3.78e-05	Up	67.2	0.612	K18592	0.636	0.613	0.848	0.852	0.877	1.284	1.219	1.16	1.241	1.265	1.354
map00460 Cyanoamino acid metabolism	0.108361	2.04	Cla97C01G011330.1	Nitrilase	--	1.406	0.00297074	Up	37.7	0.645	K13035	0.759	0.75	1.027	1.006	0.995	1.124	1.094	1.094	1.234	1.186	1.187
map00460 Cyanoamino acid metabolism	0.108361	2.04	Cla97C03G051740.1	Beta-D-glucosidase	--	1.722	0.000178796	Up	66.6	0.629	K05349	0.629	0.573	1.078	0.997	1.078	1.188	1.132	1.092	1.216	1.179	1.256
map00460 Cyanoamino acid metabolism	0.108361	2.04	Cla97C07G136190.1	beta-glucosidase 44-like	--	1.415	0.000126734	Up	58.2	0.946	K05350	0.96	0.944	1.376	1.374	1.283	0.895	0.941	0.935	0.855	0.918	0.824
map00460 Cyanoamino acid metabolism	0.108361	2.04	Cla97C10G196380.1	Beta-D-glucosidase	--	1.326	0.00457897	Up	68.8	0.795	K05349	0.679	0.739	0.941	0.993	1.001	0.884	0.882	0.924	1.437	1.487	1.349
map00460 Cyanoamino acid metabolism	0.108361	2.04	Cla97C11G208340.1	gamma-glutamyltranspeptidase 3	--	1.385	3.78e-05	Up	67.2	0.612	K18592	0.636	0.613	0.848	0.852	0.877	1.284	1.219	1.16	1.241	1.265	1.354
map00460 Cyanoamino acid metabolism	0.108361	2.04	Cla97C11G216160.1	Beta-glucosidase	--	1.488	0.000189072	Up	56.9	0.698	K01188	0.631	0.673	0.984	1.004	0.99	1.097	1.139	1.078	1.262	1.196	1.243
map00480 Glutathione metabolism	0.000148284	2.76	Cla97C01G002880.1	Glutathione peroxidase	--	1.455	0.00375495	Up	20.3	0.653	K00432	0.681	0.798	1.057	1.009	1.036	1.225	1.212	1.115	1.051	1.03	1.037
map00480 Glutathione metabolism	0.000148284	2.76	Cla97C01G002890.1	Glutathione peroxidase	--	1.503	0.000111077	Up	18.4	0.612	K00432	0.656	0.602	0.943	0.942	0.926	1.183	1.158	1.178	1.27	1.228	1.296
map00480 Glutathione metabolism	0.000148284	2.76	Cla97C01G008870.1	Isocitrate dehydrogenase [NADP]	--	1.489	0.000133546	Up	46.1	0.647	K00031	0.637	0.695	0.995	0.978	0.974	1.183	1.175	1.159	1.203	1.207	1.198
map00480 Glutathione metabolism	0.000148284	2.76	Cla97C02G030990.1	Ascorbate peroxidase	--	1.349	0.000148824	Up	31.5	0.685	K00434	0.716	0.731	0.974	0.943	0.959	1.25	1.289	1.268	1.034	1.02	1.012
map00480 Glutathione metabolism	0.000148284	2.76	Cla97C02G039140.1	Dehydroascorbate reductase	--	1.446	8.92e-06	Up	25.5	0.748	K21888	0.768	0.778	1.095	1.117	1.106	1.221	1.172	1.158	0.891	0.886	0.923
map00480 Glutathione metabolism	0.000148284	2.76	Cla97C02G046770.1	L-ascorbate peroxidase	--	1.343	0.000638431	Up	27.3	0.795	K00434	0.744	0.753	1.073	1.008	0.998	1.097	1.08	1.137	1.045	1.118	1.07
map00480 Glutathione metabolism	0.000148284	2.76	Cla97C03G060050.1	microsomal glutathione S-transferase 3	--	1.545	0.00606714	Up	16.5	0.603	K00799	0.709	0.745	1.134	1.089	0.955	1.152	1.032	1.11	1.036	1.111	1.104
map00480 Glutathione metabolism	0.000148284	2.76	Cla97C04G069430.1	Glucose-6-phosphate 1-dehydrogenase	--	1.749	6.32e-06	Up	59.2	0.619	K00036	0.603	0.639	1.073	1.084	1.097	1.214	1.213	1.192	1.092	1.064	1.06
map00480 Glutathione metabolism	0.000148284	2.76	Cla97C04G079270.1	Glutathione s-transferase	--	2.135	7.03e-05	Up	27.1	0.36	K00799	0.407	0.401	0.795	0.844	0.855	1.418	1.365	1.391	1.375	1.392	1.417
map00480 Glutathione metabolism	0.000148284	2.76	Cla97C05G083630.1	5-oxoprolinase	--	1.65	0.000170086	Up	137.8	0.703	K01469	0.657	0.745	1.166	1.166	1.142	0.968	0.968	0.964	1.193	1.161	1.13
map00480 Glutathione metabolism	0.000148284	2.76	Cla97C05G084420.1	Glutathione S-transferase	--	1.362	0.0448722	Up	38.6	0.78	K00799	0.789		1.14	0.997		0.945	1.123		1.135	1.091
map00480 Glutathione metabolism	0.000148284	2.76	Cla97C07G137320.1	Glutathione S-transferase	--	2.268	0.00334608	Up	25.1	0.283	K00799	0.431	0.413	0.845	0.85	0.861	1.095	1.055	1.088	1.806	1.686	1.62
map00480 Glutathione metabolism	0.000148284	2.76	Cla97C08G148340.1	Gamma-glutamylcyclotransferase	--	1.483	2.14e-05	Up	21.4	0.79	K22596	0.827	0.807	1.181	1.189	1.224	1.157	1.12	1.14	0.832	0.825	0.814
map00480 Glutathione metabolism	0.000148284	2.76	Cla97C11G208340.1	gamma-glutamyltranspeptidase 3	--	1.385	3.78e-05	Up	67.2	0.612	K18592	0.636	0.613	0.848	0.852	0.877	1.284	1.219	1.16	1.241	1.265	1.354
map00480 Glutathione metabolism	0.000148284	2.76	Cla97C11G211900.1	6-phosphogluconate dehydrogenase, decarboxylating	--	1.399	1.08e-05	Up	53.6	0.754	K00033	0.776	0.782	1.073	1.09	1.072	1.091	1.085	1.079	1.055	1.047	1.027
map00500 Starch and sucrose metabolism	0.0478375	1.64	Cla97C01G001950.1	Trehalase	--	1.408	0.00567115	Up	68.6	0.738	K01194	0.634	0.597	0.914	0.914	0.944	1.118	1.067	1.036	1.352	1.357	1.395
map00500 Starch and sucrose metabolism	0.0478375	1.64	Cla97C01G006680.1	Phosphoglucomutase, putative	--	1.337	0.000188894	Up	63.2	0.771	K01835	0.724	0.769	1.023	0.996	1.007	1.031	1.039	1.027	1.186	1.199	1.171
map00500 Starch and sucrose metabolism	0.0478375	1.64	Cla97C02G045770.1	Alpha-1,4 glucan phosphorylase	--	1.516	5.85e-06	Up	95.5	0.662	K00688	0.687	0.681	1.04	1.02	1.018	0.781	0.722	0.799	1.519	1.581	1.42
map00500 Starch and sucrose metabolism	0.0478375	1.64	Cla97C03G051740.1	Beta-D-glucosidase	--	1.722	0.000178796	Up	66.6	0.629	K05349	0.629	0.573	1.078	0.997	1.078	1.188	1.132	1.092	1.216	1.179	1.256
map00500 Starch and sucrose metabolism	0.0478375	1.64	Cla97C03G064990.1	Sucrose synthase	--	1.719	0.00157204	Up	92.4	0.495	K00695	0.433	0.393	0.779	0.72	0.772	0.768	0.748	0.771	2.007	2.116	1.973
map00500 Starch and sucrose metabolism	0.0478375	1.64	Cla97C04G072460.1	4-alpha-glucanotransferase, putative	--	1.725	6.5e-06	Up	82.4	0.702	K00705	0.723	0.702	1.222	1.193	1.255	0.909	0.931	0.934	1.082	1.127	1.101
map00500 Starch and sucrose metabolism	0.0478375	1.64	Cla97C06G110160.1	Fructokinase	--	1.347	2.69e-05	Up	35.6	0.764	K00847	0.754	0.778	1.039	1.01	1.044	1.065	1.092	1.085	1.132	1.175	1.114
map00500 Starch and sucrose metabolism	0.0478375	1.64	Cla97C06G117180.1	Beta-amylase	--	1.315	0.0150873	Up	62.4	0.793	K01177	0.655	0.648	0.89	0.949	0.918	0.928	1.012	0.983	1.352	1.384	1.343
map00500 Starch and sucrose metabolism	0.0478375	1.64	Cla97C07G136190.1	beta-glucosidase 44-like	--	1.415	0.000126734	Up	58.2	0.946	K05350	0.96	0.944	1.376	1.374	1.283	0.895	0.941	0.935	0.855	0.918	0.824
map00500 Starch and sucrose metabolism	0.0478375	1.64	Cla97C09G169430.1	isoamylase 2, chloroplastic	--	1.423	0.00106229	Up	98.1	0.773	K01214	0.731	0.844	1.115	1.111	1.116	0.799	0.834	0.847	1.279	1.284	1.274
map00500 Starch and sucrose metabolism	0.0478375	1.64	Cla97C10G194010.1	Sucrose synthase	--	1.848	0.00908314	Up	92.8	0.513	K00695	0.437	0.685	1.028	0.963	1.031	0.885	0.803	0.864	1.577	1.765	1.443
map00500 Starch and sucrose metabolism	0.0478375	1.64	Cla97C10G196380.1	Beta-D-glucosidase	--	1.326	0.00457897	Up	68.8	0.795	K05349	0.679	0.739	0.941	0.993	1.001	0.884	0.882	0.924	1.437	1.487	1.349
map00500 Starch and sucrose metabolism	0.0478375	1.64	Cla97C10G200960.1	sucrose-phosphatase 1	--	1.322	0.000128638	Up	47.7	0.815	K07024	0.867	0.843	1.128	1.104	1.106	1.101	1.068	1.069	0.934	0.933	0.972
map00500 Starch and sucrose metabolism	0.0478375	1.64	Cla97C11G216160.1	Beta-glucosidase	--	1.488	0.000189072	Up	56.9	0.698	K01188	0.631	0.673	0.984	1.004	0.99	1.097	1.139	1.078	1.262	1.196	1.243
map00500 Starch and sucrose metabolism	0.0478375	1.64	Cla97C11G220330.1	Isoamylase 3, chloroplastic-like protein	--	1.657	0.000650666	Up	86.9	0.495	K01214	0.588	0.541	0.919	0.905	0.867	1.083	1.075	1.084	1.495	1.413	1.492
map00511 Other glycan degradation	0.0151236	3.16	Cla97C01G019850.1	Alpha-mannosidase	--	2.141	7.15e-06	Up	113.8	0.453	K01191	0.44	0.479	0.972	0.985	0.981	1.088	1.122	1.107	1.381	1.396	1.396
map00511 Other glycan degradation	0.0151236	3.16	Cla97C02G039110.1	Beta-hexosaminidase	--	1.505	0.000180704	Up	61.9	0.653	K12373	0.719	0.689	1.008	1.045	1.049	0.966	0.979	0.974	1.341	1.229	1.243
map00511 Other glycan degradation	0.0151236	3.16	Cla97C05G109080.1	beta-galactosidase	--	1.422	0.000265287	Up	126	0.624	K01190	0.591	0.643	0.88	0.905	0.858	0.835	0.723	0.793	1.665	1.737	1.713
map00511 Other glycan degradation	0.0151236	3.16	Cla97C08G145420.1	Non-lysosomal glucosylceramidase	--	1.652	0.000191172	Up	104.5	0.655	K17108	0.576	0.607	1.022	0.996	1.019	1.056	1.057	1.039	1.239	1.37	1.319
map00511 Other glycan degradation	0.0151236	3.16	Cla97C11G206820.1	Non-lysosomal glucosylceramidase	--	1.587	0.000117255	Up	107.3	0.579	K17108	0.529	0.571	0.891	0.907	0.867	0.866	0.83	0.831	1.644	1.728	1.707
map00590 Arachidonic acid metabolism	0.0502254	2.72	Cla97C01G002880.1	Glutathione peroxidase	--	1.455	0.00375495	Up	20.3	0.653	K00432	0.681	0.798	1.057	1.009	1.036	1.225	1.212	1.115	1.051	1.03	1.037
map00590 Arachidonic acid metabolism	0.0502254	2.72	Cla97C01G002890.1	Glutathione peroxidase	--	1.503	0.000111077	Up	18.4	0.612	K00432	0.656	0.602	0.943	0.942	0.926	1.183	1.158	1.178	1.27	1.228	1.296
map00590 Arachidonic acid metabolism	0.0502254	2.72	Cla97C11G208340.1	gamma-glutamyltranspeptidase 3	--	1.385	3.78e-05	Up	67.2	0.612	K18592	0.636	0.613	0.848	0.852	0.877	1.284	1.219	1.16	1.241	1.265	1.354
map00590 Arachidonic acid metabolism	0.0502254	2.72	Cla97C11G219450.1	(+)-neomenthol dehydrogenase	--	1.8	0.0459033	Up	32.9	0.569	K00079		0.741	1.19		1.168	1.142		1.117	1.086		0.974
map00592 alpha-Linolenic acid metabolism	0.001457	3.06	Cla97C02G032430.1	allene oxide synthase 3-like	--	2.307	0.000467974	Up	54	0.609	K01723	0.492	0.471	1.19	1.238	1.198	1.22	1.237	1.241	1.008	1.01	1.054
map00592 alpha-Linolenic acid metabolism	0.001457	3.06	Cla97C02G036270.1	Acyl-coenzyme A oxidase	--	1.69	0.000503181	Up	76.5	0.534	K00232	0.451	0.503	0.83	0.824	0.86	1.183	1.208	1.158	1.467	1.49	1.495
map00592 alpha-Linolenic acid metabolism	0.001457	3.06	Cla97C05G084200.1	3-ketoacyl-CoA thiolase 2, peroxisomal	--	1.63	0.000161226	Up	48.4	0.456	K07513	0.405	0.425	0.708	0.687	0.701	1.339	1.328	1.301	1.489	1.518	1.577
map00592 alpha-Linolenic acid metabolism	0.001457	3.06	Cla97C06G114510.1	Peroxisomal fatty acid beta-oxidation multifunctional protein	--	1.936	5.33e-07	Up	79	0.53	K10527	0.521	0.524	0.998	1.017	1.034	1.027	1.037	1.001	1.463	1.386	1.398
map00592 alpha-Linolenic acid metabolism	0.001457	3.06	Cla97C06G117350.1	3-ketoacyl-CoA thiolase 2, peroxisomal-like	--	1.342	0.000239803	Up	48.6	0.771	K07513	0.744	0.802	1.021	1.055	1.034	1.148	1.179	1.193	0.967	1.002	0.998
map00592 alpha-Linolenic acid metabolism	0.001457	3.06	Cla97C07G136380.1	Acyl-coenzyme A oxidase	--	1.386	3.45e-05	Up	77.4	0.73	K00232	0.714	0.754	1.01	1.017	1.019	1.025	0.975	1.033	1.249	1.337	1.181
map00592 alpha-Linolenic acid metabolism	0.001457	3.06	Cla97C09G171430.1	Quinone oxidoreductase	--	1.357	3.08e-05	Up	34.7	0.703	K00224	0.731	0.725	0.966	0.971	0.993	1.179	1.2	1.185	1.108	1.098	1.037
map00592 alpha-Linolenic acid metabolism	0.001457	3.06	Cla97C10G205540.1	Acyl-CoA oxidase/dehydrogenase	--	1.577	0.000340361	Up	48.3	0.629	K00232	0.703	0.619	1.019	1.031	1.026	1.277	1.239	1.272	1.078	1.065	1.08
map00592 alpha-Linolenic acid metabolism	0.001457	3.06	Cla97C11G208800.1	Peroxisomal fatty acid beta-oxidation multifunctional protein	--	1.553	0.000129692	Up	79.1	0.682	K10527	0.622	0.641	1.019	0.98	1.022	0.865	0.909	0.865	1.423	1.429	1.472
map00600 Sphingolipid metabolism	0.0206349	2.95	Cla97C05G109080.1	beta-galactosidase	--	1.422	0.000265287	Up	126	0.624	K01190	0.591	0.643	0.88	0.905	0.858	0.835	0.723	0.793	1.665	1.737	1.713
map00600 Sphingolipid metabolism	0.0206349	2.95	Cla97C06G111390.1	sphingosine-1-phosphate lyase	--	1.724	0.00016666	Up	59.2	0.508	K01634	0.573	0.526	0.94	0.891	0.94	1.075	1.157	1.111	1.556	1.336	1.338
map00600 Sphingolipid metabolism	0.0206349	2.95	Cla97C07G133360.1	Alpha-galactosidase	--	1.858	5.15e-05	Up	47.7	0.504	K07407	0.524	0.564	0.995	0.991	0.972	1.242	1.235	1.245	1.23	1.173	1.178
map00600 Sphingolipid metabolism	0.0206349	2.95	Cla97C08G145420.1	Non-lysosomal glucosylceramidase	--	1.652	0.000191172	Up	104.5	0.655	K17108	0.576	0.607	1.022	0.996	1.019	1.056	1.057	1.039	1.239	1.37	1.319
map00600 Sphingolipid metabolism	0.0206349	2.95	Cla97C11G206820.1	Non-lysosomal glucosylceramidase	--	1.587	0.000117255	Up	107.3	0.579	K17108	0.529	0.571	0.891	0.907	0.867	0.866	0.83	0.831	1.644	1.728	1.707
map00603 Glycosphingolipid biosynthesis - globo and isoglobo series	0.1409	2.95	Cla97C02G039110.1	Beta-hexosaminidase	--	1.505	0.000180704	Up	61.9	0.653	K12373	0.719	0.689	1.008	1.045	1.049	0.966	0.979	0.974	1.341	1.229	1.243
map00603 Glycosphingolipid biosynthesis - globo and isoglobo series	0.1409	2.95	Cla97C07G133360.1	Alpha-galactosidase	--	1.858	5.15e-05	Up	47.7	0.504	K07407	0.524	0.564	0.995	0.991	0.972	1.242	1.235	1.245	1.23	1.173	1.178
map00620 Pyruvate metabolism	0.00912568	1.98	Cla97C01G010890.1	Acetyl-CoA C-acetyltransferase	--	1.564	0.000730799	Up	43	0.681	K00626	0.74	0.63	1.043	1.084	1.08	1.255	1.165	1.262	1.083	1.025	1.046
map00620 Pyruvate metabolism	0.00912568	1.98	Cla97C01G017230.1	Malate dehydrogenase	--	1.366	0.000514998	Up	37.6	0.702	K00026	0.757	0.71	1.026	0.97	0.966	1.249	1.257	1.249	1.031	1.011	1.088
map00620 Pyruvate metabolism	0.00912568	1.98	Cla97C02G042440.1	Aldehyde dehydrogenase 1	--	1.412	4.89e-06	Up	58.1	0.71	K00128	0.691	0.712	1.001	0.995	0.987	1.202	1.227	1.214	1.057	1.057	1.065
map00620 Pyruvate metabolism	0.00912568	1.98	Cla97C03G053810.1	Lactoylglutathione lyase	--	1.351	0.000285599	Up	20.7	0.809	K01759	0.839	0.77	1.087	1.081	1.099	1.139	1.133	1.152	0.962	0.955	0.938
map00620 Pyruvate metabolism	0.00912568	1.98	Cla97C03G054690.1	Malate synthase	--	1.377	0.00336996	Up	64.9	0.734	K01638	0.864	0.753	1.072	1.064	1.101	1.187	1.204	1.265	0.977	0.928	0.912
map00620 Pyruvate metabolism	0.00912568	1.98	Cla97C03G066480.1	Malic enzyme	--	1.636	8.8e-05	Up	65.2	0.697	K00029	0.693	0.755	1.187	1.184	1.139	1.098	1.135	1.092	1.007	0.989	1.002
map00620 Pyruvate metabolism	0.00912568	1.98	Cla97C04G076530.1	Pyruvate kinase	--	1.936	1.77e-06	Up	57.4	0.568	K00873	0.539	0.557	1.073	1.071	1.078	1.001	1.026	1.005	1.324	1.379	1.359
map00620 Pyruvate metabolism	0.00912568	1.98	Cla97C05G088040.1	CoA ligase	--	2.464	1.99e-07	Up	62	0.51	K01913	0.515	0.495	1.243	1.254	1.249	1.161	1.149	1.191	1.052	1.047	1.055
map00620 Pyruvate metabolism	0.00912568	1.98	Cla97C05G088360.1	Dihydrolipoyl dehydrogenase	--	1.302	1.38e-05	Up	53.5	0.808	K00382	0.816	0.807	1.036	1.071	1.057	1.13	1.148	1.122	1.041	0.995	1.048
map00620 Pyruvate metabolism	0.00912568	1.98	Cla97C05G103110.1	Malate dehydrogenase	--	1.477	0.00106497	Up	48	0.579	K00051	0.61	0.524	0.842	0.862	0.826	1.296	1.263	1.242	1.304	1.303	1.334
map00620 Pyruvate metabolism	0.00912568	1.98	Cla97C06G126540.1	Aldehyde dehydrogenase, putative	--	1.624	2.83e-05	Up	60.1	0.635	K00128	0.612	0.662	1.034	1.034	1.032	1.264	1.276	1.256	1.05	1.056	1.023
map00620 Pyruvate metabolism	0.00912568	1.98	Cla97C07G131130.1	phosphoenolpyruvate carboxylase 2	--	1.312	0.000117098	Up	110.1	0.67	K01595	0.693	0.659	0.867	0.887	0.899	0.695	0.708	0.643	1.657	1.597	1.698
map00620 Pyruvate metabolism	0.00912568	1.98	Cla97C10G200870.1	D-lactate dehydrogenase [cytochrome], mitochondrial-like	--	1.561	0.00142236	Up	63.1	0.699	K00102	0.738	0.805	1.158	1.25	1.092	1.275	1.25	1.186	0.756	0.767	0.814
map00620 Pyruvate metabolism	0.00912568	1.98	Cla97C11G218660.1	Pyruvate kinase	--	1.611	0.000412394	Up	55.2	0.695	K00873	0.601	0.66	1.031	1.046	1.074	1.111	1.114	1.093	1.162	1.201	1.159
map00620 Pyruvate metabolism	0.00912568	1.98	Cla97C11G220850.1	Phosphoenolpyruvate carboxykinase 1	--	1.652	0.00523514	Up	74.6	0.626	K01610	0.458	0.509	0.893	0.861	0.878	1.024	1.057	1.045	1.491	1.596	1.471
map00630 Glyoxylate and dicarboxylate metabolism	0.000102979	2.64	Cla97C01G002920.1	4-coumarate--CoA ligase-like 10	--	1.624	6.59e-07	Up	63.5	0.706	K22133	0.711	0.699	1.135	1.162	1.139	1.13	1.129	1.188	1.011	1.039	1.021
map00630 Glyoxylate and dicarboxylate metabolism	0.000102979	2.64	Cla97C01G004620.1	CoA ligase	--	1.763	0.000197346	Up	55.4	0.635	K22133	0.701	0.735	1.218	1.229	1.204	1.126	1.172	1.09	0.978	0.984	0.963
map00630 Glyoxylate and dicarboxylate metabolism	0.000102979	2.64	Cla97C01G010890.1	Acetyl-CoA C-acetyltransferase	--	1.564	0.000730799	Up	43	0.681	K00626	0.74	0.63	1.043	1.084	1.08	1.255	1.165	1.262	1.083	1.025	1.046
map00630 Glyoxylate and dicarboxylate metabolism	0.000102979	2.64	Cla97C01G017230.1	Malate dehydrogenase	--	1.366	0.000514998	Up	37.6	0.702	K00026	0.757	0.71	1.026	0.97	0.966	1.249	1.257	1.249	1.031	1.011	1.088
map00630 Glyoxylate and dicarboxylate metabolism	0.000102979	2.64	Cla97C01G020080.1	Aconitate hydratase	--	1.346	0.000186338	Up	98.2	0.785	K01681	0.787	0.836	1.077	1.099	1.066	1.126	1.176	1.148	1.017	0.981	0.959
map00630 Glyoxylate and dicarboxylate metabolism	0.000102979	2.64	Cla97C01G024660.1	peroxisomal (S)-2-hydroxy-acid oxidase	--	1.705	0.000174126	Up	40.3	0.661	K11517	0.661	0.739	1.181	1.192	1.14	1.24	1.232	1.239	0.878	0.882	0.84
map00630 Glyoxylate and dicarboxylate metabolism	0.000102979	2.64	Cla97C02G044070.1	Citrate synthase	--	1.381	0.00131115	Up	57.6	0.628	K01647	0.668	0.722	0.929	0.932	0.925	0.991	0.943	0.956	1.439	1.428	1.378
map00630 Glyoxylate and dicarboxylate metabolism	0.000102979	2.64	Cla97C03G054690.1	Malate synthase	--	1.377	0.00336996	Up	64.9	0.734	K01638	0.864	0.753	1.072	1.064	1.101	1.187	1.204	1.265	0.977	0.928	0.912
map00630 Glyoxylate and dicarboxylate metabolism	0.000102979	2.64	Cla97C05G088040.1	CoA ligase	--	2.464	1.99e-07	Up	62	0.51	K01913	0.515	0.495	1.243	1.254	1.249	1.161	1.149	1.191	1.052	1.047	1.055
map00630 Glyoxylate and dicarboxylate metabolism	0.000102979	2.64	Cla97C05G088360.1	Dihydrolipoyl dehydrogenase	--	1.302	1.38e-05	Up	53.5	0.808	K00382	0.816	0.807	1.036	1.071	1.057	1.13	1.148	1.122	1.041	0.995	1.048
map00630 Glyoxylate and dicarboxylate metabolism	0.000102979	2.64	Cla97C08G160720.1	Glycine cleavage system P protein	--	1.378	5.01e-05	Up	113.4	0.915	K00281	0.924	0.951	1.314	1.272	1.259	1.014	1.022	1.043	0.737	0.753	0.792
map00630 Glyoxylate and dicarboxylate metabolism	0.000102979	2.64	Cla97C09G164520.1	D-glycerate 3-kinase, chloroplastic	--	1.369	0.0244024	Up	49.4	0.627	K15918	0.64	0.831	0.981	0.938	0.954	1.209	1.178	1.144	1.129	1.158	1.14
map00630 Glyoxylate and dicarboxylate metabolism	0.000102979	2.64	Cla97C09G166940.1	Glutamine synthetase	--	1.537	1.85e-05	Up	39.2	0.709	K01915	0.749	0.745	1.138	1.128	1.12	1.05	1.09	1.103	1.015	1.03	1
map00630 Glyoxylate and dicarboxylate metabolism	0.000102979	2.64	Cla97C10G197020.1	Formate dehydrogenase, mitochondrial	--	1.663	0.00128961	Up	42	0.561	K00122	0.629	0.699	1.055	1.044	1.042	1.179	1.138	1.113	1.119	1.136	1.128
map00630 Glyoxylate and dicarboxylate metabolism	0.000102979	2.64	Cla97C10G199080.1	Glutamate synthase, putative	--	1.329	0.00012215	Up	157.5	0.812	K00284	0.838	0.785	1.087	1.076	1.073	0.855	0.846	0.838	1.286	1.256	1.345
map00630 Glyoxylate and dicarboxylate metabolism	0.000102979	2.64	Cla97C11G224830.1	Catalase	--	1.332	8.02e-07	Up	114.9	0.734	K03781	0.728	0.735	0.982	0.967	0.978	1.205	1.178	1.21	1.154	1.12	1.122
map00630 Glyoxylate and dicarboxylate metabolism	0.000102979	2.64	Cla97C00G000150.1	Aconitate hydratase	--	1.437	1.04e-05	Up	107.9	0.758	K01681	0.744	0.731	1.057	1.086	1.066	1.164	1.167	1.16	0.994	1.044	1.035
map00640 Propanoate metabolism	0.00709069	2.49	Cla97C01G010890.1	Acetyl-CoA C-acetyltransferase	--	1.564	0.000730799	Up	43	0.681	K00626	0.74	0.63	1.043	1.084	1.08	1.255	1.165	1.262	1.083	1.025	1.046
map00640 Propanoate metabolism	0.00709069	2.49	Cla97C02G036270.1	Acyl-coenzyme A oxidase	--	1.69	0.000503181	Up	76.5	0.534	K00232	0.451	0.503	0.83	0.824	0.86	1.183	1.208	1.158	1.467	1.49	1.495
map00640 Propanoate metabolism	0.00709069	2.49	Cla97C05G083190.1	3-hydroxyisobutyryl-CoA hydrolase 1-like	--	1.401	0.00280967	Up	42.7	0.699	K05605	0.741	0.627	0.984	0.933	0.978	1.061	1.028	1.05	1.32	1.353	1.283
map00640 Propanoate metabolism	0.00709069	2.49	Cla97C05G088360.1	Dihydrolipoyl dehydrogenase	--	1.302	1.38e-05	Up	53.5	0.808	K00382	0.816	0.807	1.036	1.071	1.057	1.13	1.148	1.122	1.041	0.995	1.048
map00640 Propanoate metabolism	0.00709069	2.49	Cla97C06G113970.1	Enoyl-CoA hydratase	--	1.492	0.00515022	Up	28.7	0.605	K01692	0.532	0.679	0.901	0.875	0.933	1.293	1.348	1.251	1.219	1.233	1.146
map00640 Propanoate metabolism	0.00709069	2.49	Cla97C07G136380.1	Acyl-coenzyme A oxidase	--	1.386	3.45e-05	Up	77.4	0.73	K00232	0.714	0.754	1.01	1.017	1.019	1.025	0.975	1.033	1.249	1.337	1.181
map00640 Propanoate metabolism	0.00709069	2.49	Cla97C09G178020.1	Methylmalonate-semialdehyde dehydrogenase	--	1.479	0.000621463	Up	57.5	0.661	K00140	0.713	0.755	1.065	1.058	1.025	1.251	1.206	1.122	0.99	1.017	1.017
map00640 Propanoate metabolism	0.00709069	2.49	Cla97C10G205540.1	Acyl-CoA oxidase/dehydrogenase	--	1.577	0.000340361	Up	48.3	0.629	K00232	0.703	0.619	1.019	1.031	1.026	1.277	1.239	1.272	1.078	1.065	1.08
map00640 Propanoate metabolism	0.00709069	2.49	Cla97C11G222430.1	3-hydroxyisobutyryl-CoA hydrolase-like protein 5	--	1.56	0.00431411	Up	43.3	0.641	K05605	0.693	0.823	1.137	1.155	1.073	0.998	0.97	1.048	1.224	1.163	1.045
map00650 Butanoate metabolism	0.00332971	3.26	Cla97C01G010890.1	Acetyl-CoA C-acetyltransferase	--	1.564	0.000730799	Up	43	0.681	K00626	0.74	0.63	1.043	1.084	1.08	1.255	1.165	1.262	1.083	1.025	1.046
map00650 Butanoate metabolism	0.00332971	3.26	Cla97C02G044670.1	Aldehyde dehydrogenase	--	1.308	0.000577086	Up	57.9	0.816	K17761	0.754	0.813	1.029	1.056	1.031	1.06	1.067	1.064	1.08	1.115	1.094
map00650 Butanoate metabolism	0.00332971	3.26	Cla97C05G088040.1	CoA ligase	--	2.464	1.99e-07	Up	62	0.51	K01913	0.515	0.495	1.243	1.254	1.249	1.161	1.149	1.191	1.052	1.047	1.055
map00650 Butanoate metabolism	0.00332971	3.26	Cla97C05G091610.1	Peroxisomal fatty acid beta-oxidation multifunctional protein	--	1.59	0.00275848	Up	32.3	0.591	K00074	0.751	0.697	1.067	1.079	1.097	1.367	1.258	1.31	0.937	0.961	0.916
map00650 Butanoate metabolism	0.00332971	3.26	Cla97C06G113970.1	Enoyl-CoA hydratase	--	1.492	0.00515022	Up	28.7	0.605	K01692	0.532	0.679	0.901	0.875	0.933	1.293	1.348	1.251	1.219	1.233	1.146
map00650 Butanoate metabolism	0.00332971	3.26	Cla97C07G137670.1	gamma aminobutyrate transaminase 1, mitochondrial	--	1.305	0.0211092	Up	55.9	0.598	K16871	0.713	0.764	0.896	0.921	0.891	1.167	1.102	1.124	1.375	1.296	1.27
map00650 Butanoate metabolism	0.00332971	3.26	Cla97C10G198510.1	hydroxymethylglutaryl-CoA lyase, mitochondrial-like	--	1.344	0.00148751	Up	41.8	0.759	K01640	0.685	0.723	0.957	1.017	0.939	1.219	1.158	1.225	1.087	1.07	1.055
map00710 Carbon fixation in photosynthetic organisms	0.0469895	1.8	Cla97C01G006270.1	Fructose-bisphosphate aldolase	--	1.351	0.000127159	Up	42.4	0.799	K01623	0.767	0.822	1.082	1.066	1.078	1.052	1.06	1.071	1.054	1.078	1.04
map00710 Carbon fixation in photosynthetic organisms	0.0469895	1.8	Cla97C01G017230.1	Malate dehydrogenase	--	1.366	0.000514998	Up	37.6	0.702	K00026	0.757	0.71	1.026	0.97	0.966	1.249	1.257	1.249	1.031	1.011	1.088
map00710 Carbon fixation in photosynthetic organisms	0.0469895	1.8	Cla97C03G054650.1	Glyceraldehyde-3-phosphate dehydrogenase	--	1.395	0.000109299	Up	36.4	0.751	K00134	0.697	0.73	1.016	1.015	1.007	1.111	1.108	1.113	1.113	1.157	1.103
map00710 Carbon fixation in photosynthetic organisms	0.0469895	1.8	Cla97C03G066480.1	Malic enzyme	--	1.636	8.8e-05	Up	65.2	0.697	K00029	0.693	0.755	1.187	1.184	1.139	1.098	1.135	1.092	1.007	0.989	1.002
map00710 Carbon fixation in photosynthetic organisms	0.0469895	1.8	Cla97C05G103110.1	Malate dehydrogenase	--	1.477	0.00106497	Up	48	0.579	K00051	0.61	0.524	0.842	0.862	0.826	1.296	1.263	1.242	1.304	1.303	1.334
map00710 Carbon fixation in photosynthetic organisms	0.0469895	1.8	Cla97C07G131130.1	phosphoenolpyruvate carboxylase 2	--	1.312	0.000117098	Up	110.1	0.67	K01595	0.693	0.659	0.867	0.887	0.899	0.695	0.708	0.643	1.657	1.597	1.698
map00710 Carbon fixation in photosynthetic organisms	0.0469895	1.8	Cla97C07G141140.1	Alanine aminotransferase 2	--	1.306	0.00105174	Up	58.3	0.747	K00814	0.697	0.773	0.951	0.966	0.978	1.096	1.115	1.08	1.18	1.173	1.137
map00710 Carbon fixation in photosynthetic organisms	0.0469895	1.8	Cla97C08G147060.1	Fructose-1,6-bisphosphatase	--	1.537	1.18e-06	Up	37.1	0.628	K03841	0.643	0.628	0.981	0.966	0.972	1.269	1.236	1.187	1.095	1.15	1.139
map00710 Carbon fixation in photosynthetic organisms	0.0469895	1.8	Cla97C09G163470.1	Alanine aminotransferase 2	--	1.472	0.000213676	Up	53.6	0.734	K00814	0.668	0.728	1.048	1.04	1.047	1.13	1.168	1.129	1.068	1.119	1.081
map00710 Carbon fixation in photosynthetic organisms	0.0469895	1.8	Cla97C09G183030.1	Fructose-bisphosphate aldolase	--	1.371	4.53e-05	Up	43.4	0.753	K01623	0.724	0.757	1.029	1.031	1.003	1.171	1.191	1.158	1.008	0.95	0.935
map00710 Carbon fixation in photosynthetic organisms	0.0469895	1.8	Cla97C11G220850.1	Phosphoenolpyruvate carboxykinase 1	--	1.652	0.00523514	Up	74.6	0.626	K01610	0.458	0.509	0.893	0.861	0.878	1.024	1.057	1.045	1.491	1.596	1.471
map00770 Pantothenate and CoA biosynthesis	0.429789	1.56	Cla97C02G048860.1	dihydropyrimidinase	--	2.269	1.69e-05	Up	75.8	0.452	K01464	0.454	0.501	1.068	1.058	1.067	0.935	0.975	0.949	1.447	1.41	1.468
map00770 Pantothenate and CoA biosynthesis	0.429789	1.56	Cla97C04G077290.1	Dihydropyrimidine dehydrogenase	--	1.491	2.78e-05	Up	46.4	0.671	K00207	0.7	0.674	1.005	1.002	1.043	1.155	1.113	1.167	1.163	1.114	1.11
map00770 Pantothenate and CoA biosynthesis	0.429789	1.56	Cla97C09G177880.1	beta-ureidopropionase	--	1.558	0.00113232	Up	46.3	0.647	K01431	0.769	0.669	1.101	1.072	1.076	1.184	1.19	1.176	0.993	0.961	0.981
map00900 Terpenoid backbone biosynthesis	0.00194012	2.76	Cla97C01G010890.1	Acetyl-CoA C-acetyltransferase	--	1.564	0.000730799	Up	43	0.681	K00626	0.74	0.63	1.043	1.084	1.08	1.255	1.165	1.262	1.083	1.025	1.046
map00900 Terpenoid backbone biosynthesis	0.00194012	2.76	Cla97C02G030600.1	Geranylgeranyl pyrophosphate synthase family protein	--	1.43	7.94e-05	Up	36.9	0.755	K13789	0.811	0.771	1.121	1.117	1.104	1.12	1.105	1.138	0.945	0.948	0.969
map00900 Terpenoid backbone biosynthesis	0.00194012	2.76	Cla97C02G032350.1	4-hydroxy-3-methylbut-2-enyl diphosphate reductase	--	1.899	7.29e-05	Up	52.2	0.483	K03527	0.543	0.531	0.983	0.965	1.009	1.423	1.318	1.312	1.146	1.212	1.118
map00900 Terpenoid backbone biosynthesis	0.00194012	2.76	Cla97C02G041670.1	Mevalonate kinase	--	1.454	0.00121969	Up	40.8	0.759	K00869	0.677	0.755	1.036	1.119	1.03	1.078	1.147	1.139	1.058	1.058	1.069
map00900 Terpenoid backbone biosynthesis	0.00194012	2.76	Cla97C03G053170.1	4-hydroxy-3-methylbut-2-en-1-yl diphosphate synthase	--	1.56	0.000142017	Up	82.1	0.587	K03526	0.552	0.595	0.885	0.88	0.94	1.09	1.051	1.042	1.436	1.515	1.396
map00900 Terpenoid backbone biosynthesis	0.00194012	2.76	Cla97C03G061260.1	Isopentenyl diphosphate isomerase	--	1.317	0.00137536	Up	27.1	0.933	K01823	0.889	0.947	1.273	1.152	1.221	1.026	1.066	1.04	0.776	0.862	0.817
map00900 Terpenoid backbone biosynthesis	0.00194012	2.76	Cla97C05G101390.1	Dihydroflavonol-4-reductase	--	2.112	0.00969411	Up	36.8	0.477	K15891	0.363	0.647	1.041	1.047	1.053	1.28	1.32	1.192	1.189	1.249	1.165
map00900 Terpenoid backbone biosynthesis	0.00194012	2.76	Cla97C06G126640.1	1-deoxy-D-xylulose 5-phosphate reductoisomerase	--	2.099	1.12e-05	Up	51	0.675	K00099	0.681	0.729	1.489	1.463	1.425	1.223	1.243	1.237	0.617	0.652	0.775
map00900 Terpenoid backbone biosynthesis	0.00194012	2.76	Cla97C09G178480.1	dehydrodolichyl diphosphate syntase complex subunit NUS1 isoform X3	--	1.552	0.00689501	Up	28.1	0.705	K11778	0.687		1.117	1.043		1.165	1.274		1.013	0.995
map00900 Terpenoid backbone biosynthesis	0.00194012	2.76	Cla97C09G182930.1	Farnesyl pyrophosphate synthase	--	1.968	3.89e-06	Up	39.5	0.545	K00787	0.575	0.555	1.101	1.077	1.119	1.041	1.054	1.03	1.237	1.297	1.227
map00903 Limonene and pinene degradation	0.0120481	5.3	Cla97C02G042440.1	Aldehyde dehydrogenase 1	--	1.412	4.89e-06	Up	58.1	0.71	K00128	0.691	0.712	1.001	0.995	0.987	1.202	1.227	1.214	1.057	1.057	1.065
map00903 Limonene and pinene degradation	0.0120481	5.3	Cla97C06G113970.1	Enoyl-CoA hydratase	--	1.492	0.00515022	Up	28.7	0.605	K01692	0.532	0.679	0.901	0.875	0.933	1.293	1.348	1.251	1.219	1.233	1.146
map00903 Limonene and pinene degradation	0.0120481	5.3	Cla97C06G126540.1	Aldehyde dehydrogenase, putative	--	1.624	2.83e-05	Up	60.1	0.635	K00128	0.612	0.662	1.034	1.034	1.032	1.264	1.276	1.256	1.05	1.056	1.023
map00904 Diterpenoid biosynthesis	0.101298	3.53	Cla97C05G089570.1	Gibberellin 20-oxidase	--	3.717	0.000131542	Up	43.2	0.394	K05282	0.298	0.303	1.218	1.26	1.22	1.444	1.467	1.448	0.968	0.939	0.944
map00904 Diterpenoid biosynthesis	0.101298	3.53	Cla97C09G184420.1	Kaurene synthase-like protein 1	--	1.449	0.00916158	Up	88.6	0.638	K04121	0.597		0.907	0.883		0.942	0.869		1.292	1.789
map00906 Carotenoid biosynthesis	0.270995	1.96	Cla97C01G008760.1	Phytoene synthase	--	1.744	0.00205448	Up	47.2	0.644	K02291	0.832	0.7	1.317	1.216	1.263	1.207	1.153	1.173	0.806	0.792	0.863
map00906 Carotenoid biosynthesis	0.270995	1.96	Cla97C07G137260.1	9-cis-epoxycarotenoid dioxygenase 1	--	1.49	0.0185287	Up	64	0.633	K09840	0.441	0.531	0.784	0.833	0.775	1.229	1.268	1.219	1.264	1.409	1.291
map00910 Nitrogen metabolism	0.116977	2.08	Cla97C05G107480.1	Carbonic anhydrase	--	2.255	2.57e-05	Up	30.1	0.413	K01673	0.431	0.382	0.941	0.904	0.92	1.313	1.286	1.314	1.299	1.331	1.301
map00910 Nitrogen metabolism	0.116977	2.08	Cla97C09G166940.1	Glutamine synthetase	--	1.537	1.85e-05	Up	39.2	0.709	K01915	0.749	0.745	1.138	1.128	1.12	1.05	1.09	1.103	1.015	1.03	1
map00910 Nitrogen metabolism	0.116977	2.08	Cla97C10G199080.1	Glutamate synthase, putative	--	1.329	0.00012215	Up	157.5	0.812	K00284	0.838	0.785	1.087	1.076	1.073	0.855	0.846	0.838	1.286	1.256	1.345
map00910 Nitrogen metabolism	0.116977	2.08	Cla97C10G203080.1	alpha carbonic anhydrase 7-like	--	1.58	0.0239051	Up	31.4	0.605	K01674		0.696	1.009		1.046	1.199		1.135	1.187		1.123
map00920 Sulfur metabolism	0.286766	1.68	Cla97C03G056910.1	PAP-specific phosphatase HAL2-like	--	1.917	0.00054643	Up	49.1	0.519	K01082	0.546	0.639	1.101	1.113	1.052	1.149	1.102	1.079	1.197	1.22	1.233
map00920 Sulfur metabolism	0.286766	1.68	Cla97C03G063410.1	Sulfite reductase family protein	--	1.306	0.000836434	Up	78.6	0.844	K00392	0.854	0.857	1.173	1.104	1.061	1.012	1.032	1.035	1.015	1.011	1.025
map00920 Sulfur metabolism	0.286766	1.68	Cla97C06G112620.1	selenium-binding protein 2	--	1.384	0.000238871	Up	53.3	0.779	K17285	0.829	0.837	1.157	1.122	1.106	1.232	1.196	1.162	0.8	0.875	0.861
map00920 Sulfur metabolism	0.286766	1.68	Cla97C11G223010.1	Hydroxyacylglutathione hydrolase 3, mitochondrial-like protein	--	2.014	0.00428173	Up	32.4	0.47	K17725	0.582	0.381	0.971	0.959	0.956	1.207	1.205	1.188	1.181	1.208	1.259
map00940 Phenylpropanoid biosynthesis	0.00857354	2.01	Cla97C01G001290.1	Alcohol dehydrogenase, putative	--	1.853	0.00366633	Up	38.5	0.608	K00083	0.46	0.639	1.063	1.068	1.032	1.177	1.254	1.247	1.142	1.165	1.11
map00940 Phenylpropanoid biosynthesis	0.00857354	2.01	Cla97C02G033110.1	Glycosyltransferase	--	2.091	0.000212601	Up	53.6	0.444	K23260	0.537	0.515	1.047	1.041	1.04	1.223	1.206	1.25	1.281	1.275	1.26
map00940 Phenylpropanoid biosynthesis	0.00857354	2.01	Cla97C02G033300.1	cinnamyl alcohol dehydrogenase 1-like	--	1.433	0.010097	Up	39.1	0.606	K00083	0.693	0.612	0.821	0.892	1.025	0.884	1.101	1.189	1.689	1.315	1.174
map00940 Phenylpropanoid biosynthesis	0.00857354	2.01	Cla97C02G049940.1	Peroxidase	--	1.309	0.00743271	Up	34.3	0.777	K00430	0.863	0.915	1.163	1.066	1.115	1.093	1.136	1.023	0.966	0.919	0.947
map00940 Phenylpropanoid biosynthesis	0.00857354	2.01	Cla97C03G051740.1	Beta-D-glucosidase	--	1.722	0.000178796	Up	66.6	0.629	K05349	0.629	0.573	1.078	0.997	1.078	1.188	1.132	1.092	1.216	1.179	1.256
map00940 Phenylpropanoid biosynthesis	0.00857354	2.01	Cla97C03G053800.1	4-coumarate--CoA ligase-like 7	--	1.34	1.35e-05	Up	59.4	0.791	K01904	0.79	0.785	1.063	1.034	1.073	1.186	1.131	1.093	0.939	0.98	1.009
map00940 Phenylpropanoid biosynthesis	0.00857354	2.01	Cla97C05G092580.1	Glycosyltransferase	--	1.466	2.5e-05	Up	53.4	0.745	K23260	0.756	0.785	1.134	1.11	1.107	1.087	1.109	1.073	1.021	1.024	0.995
map00940 Phenylpropanoid biosynthesis	0.00857354	2.01	Cla97C07G136190.1	beta-glucosidase 44-like	--	1.415	0.000126734	Up	58.2	0.946	K05350	0.96	0.944	1.376	1.374	1.283	0.895	0.941	0.935	0.855	0.918	0.824
map00940 Phenylpropanoid biosynthesis	0.00857354	2.01	Cla97C09G165550.1	cinnamoyl-CoA reductase 1-like	--	2.187	0.00020438	Up	36.9	0.539	K09753	0.663	0.611	1.328	1.303	1.334	1.188	1.185	1.141	0.888	0.89	0.881
map00940 Phenylpropanoid biosynthesis	0.00857354	2.01	Cla97C09G165630.1	Hydroxycinnamoyl-CoA shikimate/quinate hydroxycinnamoyltransferase	--	1.927	0.000158748	Up	46.9	0.652	K13065	0.678	0.754	1.345	1.38	1.291	1.097	1.079	1.063	0.813	0.838	0.878
map00940 Phenylpropanoid biosynthesis	0.00857354	2.01	Cla97C10G188670.1	caffeic acid 3-O-methyltransferase-like	--	1.409	0.00238609	Up	40.7	0.56	K13066	0.654	0.576	0.825	0.829	0.868	1.073	1.047	1.048	1.508	1.462	1.549
map00940 Phenylpropanoid biosynthesis	0.00857354	2.01	Cla97C10G193130.1	caffeoylshikimate esterase	--	1.785	0.00152199	Up	36.5	0.882	K18368	0.787	0.691	1.329	1.43	1.453	1.118	0.924	1.089	0.717	0.758	0.767
map00940 Phenylpropanoid biosynthesis	0.00857354	2.01	Cla97C10G196380.1	Beta-D-glucosidase	--	1.326	0.00457897	Up	68.8	0.795	K05349	0.679	0.739	0.941	0.993	1.001	0.884	0.882	0.924	1.437	1.487	1.349
map00940 Phenylpropanoid biosynthesis	0.00857354	2.01	Cla97C11G216160.1	Beta-glucosidase	--	1.488	0.000189072	Up	56.9	0.698	K01188	0.631	0.673	0.984	1.004	0.99	1.097	1.139	1.078	1.262	1.196	1.243
map00940 Phenylpropanoid biosynthesis	0.00857354	2.01	Cla97C11G219650.1	Caffeoyl-CoA 3-O-methyltransferase	--	1.598	0.0272559	Up	26.5	0.449	K00588	0.734	0.6	0.956	0.973	0.92	1.313	1.267	1.225	1.19	1.043	1.184
map00941 Flavonoid biosynthesis	0.226726	2.21	Cla97C09G165630.1	Hydroxycinnamoyl-CoA shikimate/quinate hydroxycinnamoyltransferase	--	1.927	0.000158748	Up	46.9	0.652	K13065	0.678	0.754	1.345	1.38	1.291	1.097	1.079	1.063	0.813	0.838	0.878
map00941 Flavonoid biosynthesis	0.226726	2.21	Cla97C11G219650.1	Caffeoyl-CoA 3-O-methyltransferase	--	1.598	0.0272559	Up	26.5	0.449	K00588	0.734	0.6	0.956	0.973	0.92	1.313	1.267	1.225	1.19	1.043	1.184
map00945 Stilbenoid, diarylheptanoid and gingerol biosynthesis	0.101298	3.53	Cla97C09G165630.1	Hydroxycinnamoyl-CoA shikimate/quinate hydroxycinnamoyltransferase	--	1.927	0.000158748	Up	46.9	0.652	K13065	0.678	0.754	1.345	1.38	1.291	1.097	1.079	1.063	0.813	0.838	0.878
map00945 Stilbenoid, diarylheptanoid and gingerol biosynthesis	0.101298	3.53	Cla97C11G219650.1	Caffeoyl-CoA 3-O-methyltransferase	--	1.598	0.0272559	Up	26.5	0.449	K00588	0.734	0.6	0.956	0.973	0.92	1.313	1.267	1.225	1.19	1.043	1.184
map00950 Isoquinoline alkaloid biosynthesis	0.35874	1.61	Cla97C01G003780.1	Amine oxidase	--	2.304	0.0015344	Up	81	0.409	K00276	0.369	0.529	1.051	0.967	0.993	1.125	1.185	1.09	1.303	1.471	1.371
map00950 Isoquinoline alkaloid biosynthesis	0.35874	1.61	Cla97C06G127000.1	Amine oxidase	--	1.985	3.79e-05	Up	88.2	0.658	K00276	0.655	0.605	1.291	1.216	1.3	1.134	1.125	1.169	0.946	0.97	0.927
map01040 Biosynthesis of unsaturated fatty acids	2.86254e-05	4.68	Cla97C02G036270.1	Acyl-coenzyme A oxidase	--	1.69	0.000503181	Up	76.5	0.534	K00232	0.451	0.503	0.83	0.824	0.86	1.183	1.208	1.158	1.467	1.49	1.495
map01040 Biosynthesis of unsaturated fatty acids	2.86254e-05	4.68	Cla97C05G081950.1	acyl-CoA thioesterase 2-like	--	1.476	0.00129633	Up	48.3	0.705	K01068	0.633	0.743	1.002	1.044	1.025	1.136	1.177	1.091	1.161	1.112	1.132
map01040 Biosynthesis of unsaturated fatty acids	2.86254e-05	4.68	Cla97C05G084200.1	3-ketoacyl-CoA thiolase 2, peroxisomal	--	1.63	0.000161226	Up	48.4	0.456	K07513	0.405	0.425	0.708	0.687	0.701	1.339	1.328	1.301	1.489	1.518	1.577
map01040 Biosynthesis of unsaturated fatty acids	2.86254e-05	4.68	Cla97C05G103760.1	3-oxo-5-alpha-steroid 4-dehydrogenase 1-like	--	2.807	1.37e-05	Up	30	0.469	K10258	0.417	0.438	1.187	1.257	1.272	1.333	1.313	1.345	0.993	1.034	1.008
map01040 Biosynthesis of unsaturated fatty acids	2.86254e-05	4.68	Cla97C06G117350.1	3-ketoacyl-CoA thiolase 2, peroxisomal-like	--	1.342	0.000239803	Up	48.6	0.771	K07513	0.744	0.802	1.021	1.055	1.034	1.148	1.179	1.193	0.967	1.002	0.998
map01040 Biosynthesis of unsaturated fatty acids	2.86254e-05	4.68	Cla97C07G136380.1	Acyl-coenzyme A oxidase	--	1.386	3.45e-05	Up	77.4	0.73	K00232	0.714	0.754	1.01	1.017	1.019	1.025	0.975	1.033	1.249	1.337	1.181
map01040 Biosynthesis of unsaturated fatty acids	2.86254e-05	4.68	Cla97C08G149220.1	Acyl-[acyl-carrier-protein] desaturase	--	1.653	0.0209922	Up	45.1	0.755	K03921	0.505	0.769	1.07	1.187	1.097	1.262	1.447	1.405	0.89	0.861	0.729
map01040 Biosynthesis of unsaturated fatty acids	2.86254e-05	4.68	Cla97C08G160890.1	Acyl-[acyl-carrier-protein] desaturase	--	1.664	1.33e-05	Up	45.3	0.671	K03921	0.707	0.703	1.158	1.131	1.173	1.304	1.245	1.272	0.865	0.931	0.839
map01040 Biosynthesis of unsaturated fatty acids	2.86254e-05	4.68	Cla97C10G205540.1	Acyl-CoA oxidase/dehydrogenase	--	1.577	0.000340361	Up	48.3	0.629	K00232	0.703	0.619	1.019	1.031	1.026	1.277	1.239	1.272	1.078	1.065	1.08
map01200 Carbon metabolism	0.000184879	1.79	Cla97C01G006270.1	Fructose-bisphosphate aldolase	--	1.351	0.000127159	Up	42.4	0.799	K01623	0.767	0.822	1.082	1.066	1.078	1.052	1.06	1.071	1.054	1.078	1.04
map01200 Carbon metabolism	0.000184879	1.79	Cla97C01G008870.1	Isocitrate dehydrogenase [NADP]	--	1.489	0.000133546	Up	46.1	0.647	K00031	0.637	0.695	0.995	0.978	0.974	1.183	1.175	1.159	1.203	1.207	1.198
map01200 Carbon metabolism	0.000184879	1.79	Cla97C01G010890.1	Acetyl-CoA C-acetyltransferase	--	1.564	0.000730799	Up	43	0.681	K00626	0.74	0.63	1.043	1.084	1.08	1.255	1.165	1.262	1.083	1.025	1.046
map01200 Carbon metabolism	0.000184879	1.79	Cla97C01G017230.1	Malate dehydrogenase	--	1.366	0.000514998	Up	37.6	0.702	K00026	0.757	0.71	1.026	0.97	0.966	1.249	1.257	1.249	1.031	1.011	1.088
map01200 Carbon metabolism	0.000184879	1.79	Cla97C01G020080.1	Aconitate hydratase	--	1.346	0.000186338	Up	98.2	0.785	K01681	0.787	0.836	1.077	1.099	1.066	1.126	1.176	1.148	1.017	0.981	0.959
map01200 Carbon metabolism	0.000184879	1.79	Cla97C01G024660.1	peroxisomal (S)-2-hydroxy-acid oxidase	--	1.705	0.000174126	Up	40.3	0.661	K11517	0.661	0.739	1.181	1.192	1.14	1.24	1.232	1.239	0.878	0.882	0.84
map01200 Carbon metabolism	0.000184879	1.79	Cla97C02G036270.1	Acyl-coenzyme A oxidase	--	1.69	0.000503181	Up	76.5	0.534	K00232	0.451	0.503	0.83	0.824	0.86	1.183	1.208	1.158	1.467	1.49	1.495
map01200 Carbon metabolism	0.000184879	1.79	Cla97C02G044070.1	Citrate synthase	--	1.381	0.00131115	Up	57.6	0.628	K01647	0.668	0.722	0.929	0.932	0.925	0.991	0.943	0.956	1.439	1.428	1.378
map01200 Carbon metabolism	0.000184879	1.79	Cla97C03G054650.1	Glyceraldehyde-3-phosphate dehydrogenase	--	1.395	0.000109299	Up	36.4	0.751	K00134	0.697	0.73	1.016	1.015	1.007	1.111	1.108	1.113	1.113	1.157	1.103
map01200 Carbon metabolism	0.000184879	1.79	Cla97C03G054690.1	Malate synthase	--	1.377	0.00336996	Up	64.9	0.734	K01638	0.864	0.753	1.072	1.064	1.101	1.187	1.204	1.265	0.977	0.928	0.912
map01200 Carbon metabolism	0.000184879	1.79	Cla97C03G066280.1	ATP-dependent 6-phosphofructokinase	--	1.349	7.46e-05	Up	54.1	0.739	K00850	0.731	0.765	1.025	0.985	1.005	1.104	1.096	1.149	1.147	1.189	1.085
map01200 Carbon metabolism	0.000184879	1.79	Cla97C03G066480.1	Malic enzyme	--	1.636	8.8e-05	Up	65.2	0.697	K00029	0.693	0.755	1.187	1.184	1.139	1.098	1.135	1.092	1.007	0.989	1.002
map01200 Carbon metabolism	0.000184879	1.79	Cla97C04G069430.1	Glucose-6-phosphate 1-dehydrogenase	--	1.749	6.32e-06	Up	59.2	0.619	K00036	0.603	0.639	1.073	1.084	1.097	1.214	1.213	1.192	1.092	1.064	1.06
map01200 Carbon metabolism	0.000184879	1.79	Cla97C04G071650.1	2,3-bisphosphoglycerate-independent phosphoglycerate mutase	--	1.362	2.64e-05	Up	61.2	0.84	K15633	0.833	0.843	1.171	1.117	1.138	1.029	1.039	1.032	1.007	0.994	0.965
map01200 Carbon metabolism	0.000184879	1.79	Cla97C04G076530.1	Pyruvate kinase	--	1.936	1.77e-06	Up	57.4	0.568	K00873	0.539	0.557	1.073	1.071	1.078	1.001	1.026	1.005	1.324	1.379	1.359
map01200 Carbon metabolism	0.000184879	1.79	Cla97C05G083190.1	3-hydroxyisobutyryl-CoA hydrolase 1-like	--	1.401	0.00280967	Up	42.7	0.699	K05605	0.741	0.627	0.984	0.933	0.978	1.061	1.028	1.05	1.32	1.353	1.283
map01200 Carbon metabolism	0.000184879	1.79	Cla97C05G088040.1	CoA ligase	--	2.464	1.99e-07	Up	62	0.51	K01913	0.515	0.495	1.243	1.254	1.249	1.161	1.149	1.191	1.052	1.047	1.055
map01200 Carbon metabolism	0.000184879	1.79	Cla97C05G088360.1	Dihydrolipoyl dehydrogenase	--	1.302	1.38e-05	Up	53.5	0.808	K00382	0.816	0.807	1.036	1.071	1.057	1.13	1.148	1.122	1.041	0.995	1.048
map01200 Carbon metabolism	0.000184879	1.79	Cla97C05G091610.1	Peroxisomal fatty acid beta-oxidation multifunctional protein	--	1.59	0.00275848	Up	32.3	0.591	K00074	0.751	0.697	1.067	1.079	1.097	1.367	1.258	1.31	0.937	0.961	0.916
map01200 Carbon metabolism	0.000184879	1.79	Cla97C05G103110.1	Malate dehydrogenase	--	1.477	0.00106497	Up	48	0.579	K00051	0.61	0.524	0.842	0.862	0.826	1.296	1.263	1.242	1.304	1.303	1.334
map01200 Carbon metabolism	0.000184879	1.79	Cla97C07G131130.1	phosphoenolpyruvate carboxylase 2	--	1.312	0.000117098	Up	110.1	0.67	K01595	0.693	0.659	0.867	0.887	0.899	0.695	0.708	0.643	1.657	1.597	1.698
map01200 Carbon metabolism	0.000184879	1.79	Cla97C07G134200.1	Succinate dehydrogenase [ubiquinone] flavoprotein subunit, mitochondrial	--	1.519	0.00027849	Up	69.7	0.624	K00234	0.68	0.7	1.012	1.026	1.006	1.095	1.136	1.08	1.178	1.12	1.181
map01200 Carbon metabolism	0.000184879	1.79	Cla97C07G136380.1	Acyl-coenzyme A oxidase	--	1.386	3.45e-05	Up	77.4	0.73	K00232	0.714	0.754	1.01	1.017	1.019	1.025	0.975	1.033	1.249	1.337	1.181
map01200 Carbon metabolism	0.000184879	1.79	Cla97C07G138680.1	transaldolase	--	1.451	0.000143551	Up	47.8	0.706	K00616	0.769	0.75	1.087	1.08	1.062	1.015	1.05	1.01	1.166	1.116	1.157
map01200 Carbon metabolism	0.000184879	1.79	Cla97C07G141140.1	Alanine aminotransferase 2	--	1.306	0.00105174	Up	58.3	0.747	K00814	0.697	0.773	0.951	0.966	0.978	1.096	1.115	1.08	1.18	1.173	1.137
map01200 Carbon metabolism	0.000184879	1.79	Cla97C08G147060.1	Fructose-1,6-bisphosphatase	--	1.537	1.18e-06	Up	37.1	0.628	K03841	0.643	0.628	0.981	0.966	0.972	1.269	1.236	1.187	1.095	1.15	1.139
map01200 Carbon metabolism	0.000184879	1.79	Cla97C08G160720.1	Glycine cleavage system P protein	--	1.378	5.01e-05	Up	113.4	0.915	K00281	0.924	0.951	1.314	1.272	1.259	1.014	1.022	1.043	0.737	0.753	0.792
map01200 Carbon metabolism	0.000184879	1.79	Cla97C09G163470.1	Alanine aminotransferase 2	--	1.472	0.000213676	Up	53.6	0.734	K00814	0.668	0.728	1.048	1.04	1.047	1.13	1.168	1.129	1.068	1.119	1.081
map01200 Carbon metabolism	0.000184879	1.79	Cla97C09G164520.1	D-glycerate 3-kinase, chloroplastic	--	1.369	0.0244024	Up	49.4	0.627	K15918	0.64	0.831	0.981	0.938	0.954	1.209	1.178	1.144	1.129	1.158	1.14
map01200 Carbon metabolism	0.000184879	1.79	Cla97C09G178020.1	Methylmalonate-semialdehyde dehydrogenase	--	1.479	0.000621463	Up	57.5	0.661	K00140	0.713	0.755	1.065	1.058	1.025	1.251	1.206	1.122	0.99	1.017	1.017
map01200 Carbon metabolism	0.000184879	1.79	Cla97C09G183030.1	Fructose-bisphosphate aldolase	--	1.371	4.53e-05	Up	43.4	0.753	K01623	0.724	0.757	1.029	1.031	1.003	1.171	1.191	1.158	1.008	0.95	0.935
map01200 Carbon metabolism	0.000184879	1.79	Cla97C10G197020.1	Formate dehydrogenase, mitochondrial	--	1.663	0.00128961	Up	42	0.561	K00122	0.629	0.699	1.055	1.044	1.042	1.179	1.138	1.113	1.119	1.136	1.128
map01200 Carbon metabolism	0.000184879	1.79	Cla97C10G205540.1	Acyl-CoA oxidase/dehydrogenase	--	1.577	0.000340361	Up	48.3	0.629	K00232	0.703	0.619	1.019	1.031	1.026	1.277	1.239	1.272	1.078	1.065	1.08
map01200 Carbon metabolism	0.000184879	1.79	Cla97C11G211900.1	6-phosphogluconate dehydrogenase, decarboxylating	--	1.399	1.08e-05	Up	53.6	0.754	K00033	0.776	0.782	1.073	1.09	1.072	1.091	1.085	1.079	1.055	1.047	1.027
map01200 Carbon metabolism	0.000184879	1.79	Cla97C11G218660.1	Pyruvate kinase	--	1.611	0.000412394	Up	55.2	0.695	K00873	0.601	0.66	1.031	1.046	1.074	1.111	1.114	1.093	1.162	1.201	1.159
map01200 Carbon metabolism	0.000184879	1.79	Cla97C11G220850.1	Phosphoenolpyruvate carboxykinase 1	--	1.652	0.00523514	Up	74.6	0.626	K01610	0.458	0.509	0.893	0.861	0.878	1.024	1.057	1.045	1.491	1.596	1.471
map01200 Carbon metabolism	0.000184879	1.79	Cla97C11G222430.1	3-hydroxyisobutyryl-CoA hydrolase-like protein 5	--	1.56	0.00431411	Up	43.3	0.641	K05605	0.693	0.823	1.137	1.155	1.073	0.998	0.97	1.048	1.224	1.163	1.045
map01200 Carbon metabolism	0.000184879	1.79	Cla97C11G224830.1	Catalase	--	1.332	8.02e-07	Up	114.9	0.734	K03781	0.728	0.735	0.982	0.967	0.978	1.205	1.178	1.21	1.154	1.12	1.122
map01200 Carbon metabolism	0.000184879	1.79	Cla97C00G000150.1	Aconitate hydratase	--	1.437	1.04e-05	Up	107.9	0.758	K01681	0.744	0.731	1.057	1.086	1.066	1.164	1.167	1.16	0.994	1.044	1.035
map01210 2-Oxocarboxylic acid metabolism	0.197932	1.59	Cla97C01G008870.1	Isocitrate dehydrogenase [NADP]	--	1.489	0.000133546	Up	46.1	0.647	K00031	0.637	0.695	0.995	0.978	0.974	1.183	1.175	1.159	1.203	1.207	1.198
map01210 2-Oxocarboxylic acid metabolism	0.197932	1.59	Cla97C01G020080.1	Aconitate hydratase	--	1.346	0.000186338	Up	98.2	0.785	K01681	0.787	0.836	1.077	1.099	1.066	1.126	1.176	1.148	1.017	0.981	0.959
map01210 2-Oxocarboxylic acid metabolism	0.197932	1.59	Cla97C02G044070.1	Citrate synthase	--	1.381	0.00131115	Up	57.6	0.628	K01647	0.668	0.722	0.929	0.932	0.925	0.991	0.943	0.956	1.439	1.428	1.378
map01210 2-Oxocarboxylic acid metabolism	0.197932	1.59	Cla97C07G141140.1	Alanine aminotransferase 2	--	1.306	0.00105174	Up	58.3	0.747	K00814	0.697	0.773	0.951	0.966	0.978	1.096	1.115	1.08	1.18	1.173	1.137
map01210 2-Oxocarboxylic acid metabolism	0.197932	1.59	Cla97C09G163470.1	Alanine aminotransferase 2	--	1.472	0.000213676	Up	53.6	0.734	K00814	0.668	0.728	1.048	1.04	1.047	1.13	1.168	1.129	1.068	1.119	1.081
map01210 2-Oxocarboxylic acid metabolism	0.197932	1.59	Cla97C09G165420.1	acetylornithine aminotransferase, mitochondrial	--	1.371	0.00875127	Up	48.8	0.857	K00818	0.725	0.697	1.006	1.081	1.037	1.107	1.105	1.135	1.068	1.039	1.081
map01210 2-Oxocarboxylic acid metabolism	0.197932	1.59	Cla97C00G000150.1	Aconitate hydratase	--	1.437	1.04e-05	Up	107.9	0.758	K01681	0.744	0.731	1.057	1.086	1.066	1.164	1.167	1.16	0.994	1.044	1.035
map01212 Fatty acid metabolism	1.12041e-05	3.07	Cla97C01G010890.1	Acetyl-CoA C-acetyltransferase	--	1.564	0.000730799	Up	43	0.681	K00626	0.74	0.63	1.043	1.084	1.08	1.255	1.165	1.262	1.083	1.025	1.046
map01212 Fatty acid metabolism	1.12041e-05	3.07	Cla97C02G036270.1	Acyl-coenzyme A oxidase	--	1.69	0.000503181	Up	76.5	0.534	K00232	0.451	0.503	0.83	0.824	0.86	1.183	1.208	1.158	1.467	1.49	1.495
map01212 Fatty acid metabolism	1.12041e-05	3.07	Cla97C05G084200.1	3-ketoacyl-CoA thiolase 2, peroxisomal	--	1.63	0.000161226	Up	48.4	0.456	K07513	0.405	0.425	0.708	0.687	0.701	1.339	1.328	1.301	1.489	1.518	1.577
map01212 Fatty acid metabolism	1.12041e-05	3.07	Cla97C05G086550.1	Long chain acyl-CoA synthetase 7	--	1.536	0.00191219	Up	76.3	0.66	K01897	0.561	0.545	0.909	0.902	0.902	1.171	1.201	1.184	1.341	1.323	1.319
map01212 Fatty acid metabolism	1.12041e-05	3.07	Cla97C05G087820.1	Acyl-CoA dehydrogenase	--	1.483	0.0101705	Up	92	0.588	K00249	0.449	0.562	0.798	0.752	0.822	0.937	0.965	0.937	1.603	1.7	1.777
map01212 Fatty acid metabolism	1.12041e-05	3.07	Cla97C05G103760.1	3-oxo-5-alpha-steroid 4-dehydrogenase 1-like	--	2.807	1.37e-05	Up	30	0.469	K10258	0.417	0.438	1.187	1.257	1.272	1.333	1.313	1.345	0.993	1.034	1.008
map01212 Fatty acid metabolism	1.12041e-05	3.07	Cla97C06G113970.1	Enoyl-CoA hydratase	--	1.492	0.00515022	Up	28.7	0.605	K01692	0.532	0.679	0.901	0.875	0.933	1.293	1.348	1.251	1.219	1.233	1.146
map01212 Fatty acid metabolism	1.12041e-05	3.07	Cla97C06G114510.1	Peroxisomal fatty acid beta-oxidation multifunctional protein	--	1.936	5.33e-07	Up	79	0.53	K10527	0.521	0.524	0.998	1.017	1.034	1.027	1.037	1.001	1.463	1.386	1.398
map01212 Fatty acid metabolism	1.12041e-05	3.07	Cla97C06G117350.1	3-ketoacyl-CoA thiolase 2, peroxisomal-like	--	1.342	0.000239803	Up	48.6	0.771	K07513	0.744	0.802	1.021	1.055	1.034	1.148	1.179	1.193	0.967	1.002	0.998
map01212 Fatty acid metabolism	1.12041e-05	3.07	Cla97C07G136380.1	Acyl-coenzyme A oxidase	--	1.386	3.45e-05	Up	77.4	0.73	K00232	0.714	0.754	1.01	1.017	1.019	1.025	0.975	1.033	1.249	1.337	1.181
map01212 Fatty acid metabolism	1.12041e-05	3.07	Cla97C08G149220.1	Acyl-[acyl-carrier-protein] desaturase	--	1.653	0.0209922	Up	45.1	0.755	K03921	0.505	0.769	1.07	1.187	1.097	1.262	1.447	1.405	0.89	0.861	0.729
map01212 Fatty acid metabolism	1.12041e-05	3.07	Cla97C08G160890.1	Acyl-[acyl-carrier-protein] desaturase	--	1.664	1.33e-05	Up	45.3	0.671	K03921	0.707	0.703	1.158	1.131	1.173	1.304	1.245	1.272	0.865	0.931	0.839
map01212 Fatty acid metabolism	1.12041e-05	3.07	Cla97C10G190360.1	CoA ligase	--	1.368	0.00521077	Up	36.8	0.682	K18660	0.816	0.703	0.976	1.021	1.015	1.011	1.016	1.025	1.358	1.123	1.31
map01212 Fatty acid metabolism	1.12041e-05	3.07	Cla97C10G190370.1	CoA ligase-like protein 8	--	1.307	0.0447711	Up	35.5	0.9	K18660	0.657	0.819	1.072	0.996	1.038	0.999	1.004	1.019	1.06	1.343	1.125
map01212 Fatty acid metabolism	1.12041e-05	3.07	Cla97C10G205540.1	Acyl-CoA oxidase/dehydrogenase	--	1.577	0.000340361	Up	48.3	0.629	K00232	0.703	0.619	1.019	1.031	1.026	1.277	1.239	1.272	1.078	1.065	1.08
map01212 Fatty acid metabolism	1.12041e-05	3.07	Cla97C11G208800.1	Peroxisomal fatty acid beta-oxidation multifunctional protein	--	1.553	0.000129692	Up	79.1	0.682	K10527	0.622	0.641	1.019	0.98	1.022	0.865	0.909	0.865	1.423	1.429	1.472
map01212 Fatty acid metabolism	1.12041e-05	3.07	Cla97C11G221760.1	Long-chain acyl-CoA synthetase 4	--	1.326	0.00369207	Up	75.9	0.925	K01897	0.81	0.895	1.11	1.204	1.174	0.864	0.811	0.826	1.133	1.105	1.127
map04016 MAPK signaling pathway - plant	0.157688	1.57	Cla97C02G034010.1	pathogenesis-related protein 1-like	--	2.652	0.000442064	Up	18.1	0.329	K13449	0.388	0.453	1.039	1.04	1.024	1.445	1.518	1.409	1.089	1.126	1.081
map04016 MAPK signaling pathway - plant	0.157688	1.57	Cla97C03G052090.1	Protein phosphatase 2C	--	1.418	0.00595619	Up	46.3	0.875	K14497	0.705	0.768	1.068	1.114	1.147	1.114	1.105	1.063	0.996	1.089	1.023
map04016 MAPK signaling pathway - plant	0.157688	1.57	Cla97C03G065600.1	Protein kinase	--	1.403	0.000149727	Up	39.7	0.798	K20603	0.817	0.819	1.179	1.091	1.146	1.057	1.102	1.094	0.967	0.963	0.988
map04016 MAPK signaling pathway - plant	0.157688	1.57	Cla97C05G081110.1	abscisic acid receptor PYL9	--	1.404	0.0120516	Up	20.8	0.669	K14496	0.801	0.859	1.116	1.119	1.034	1.274	1.195	1.19	0.945	0.929	0.899
map04016 MAPK signaling pathway - plant	0.157688	1.57	Cla97C09G172410.1	Abscisic acid receptor	--	1.883	0.00269518	Up	20.3	0.62	K14496	0.658		1.186	1.22		1.175	1.217		1.02	1.001
map04016 MAPK signaling pathway - plant	0.157688	1.57	Cla97C09G172510.1	Transcription factor, putative	--	1.338	0.000804174	Up	38.9	0.925	K20557	0.922	0.912	1.309	1.184	1.199	1.121	1.11	1.115	0.62	0.703	0.735
map04016 MAPK signaling pathway - plant	0.157688	1.57	Cla97C10G186750.1	Protein kinase 2	--	1.418	0.00510613	Up	38.4	0.951	K14498	0.783	0.924	1.227	1.302	1.239	1.055	1.036	1.019	0.732	0.904	0.819
map04016 MAPK signaling pathway - plant	0.157688	1.57	Cla97C11G224830.1	Catalase	--	1.332	8.02e-07	Up	114.9	0.734	K03781	0.728	0.735	0.982	0.967	0.978	1.205	1.178	1.21	1.154	1.12	1.122
map04075 Plant hormone signal transduction	0.48117	1.32	Cla97C01G016350.1	Indole-3-acetic acid-amido synthetase GH3.3, putative	--	1.423	0.0117984	Up	68.4	0.533	K14487	0.673	0.68	0.868	0.89	0.925	1.164	1.121	1.162	1.305	1.336	1.28
map04075 Plant hormone signal transduction	0.48117	1.32	Cla97C02G034010.1	pathogenesis-related protein 1-like	--	2.652	0.000442064	Up	18.1	0.329	K13449	0.388	0.453	1.039	1.04	1.024	1.445	1.518	1.409	1.089	1.126	1.081
map04075 Plant hormone signal transduction	0.48117	1.32	Cla97C03G052090.1	Protein phosphatase 2C	--	1.418	0.00595619	Up	46.3	0.875	K14497	0.705	0.768	1.068	1.114	1.147	1.114	1.105	1.063	0.996	1.089	1.023
map04075 Plant hormone signal transduction	0.48117	1.32	Cla97C05G081110.1	abscisic acid receptor PYL9	--	1.404	0.0120516	Up	20.8	0.669	K14496	0.801	0.859	1.116	1.119	1.034	1.274	1.195	1.19	0.945	0.929	0.899
map04075 Plant hormone signal transduction	0.48117	1.32	Cla97C07G132430.1	coronatine-insensitive protein 1	--	1.47	0.000241111	Up	66.8	0.665	K13463	0.63	0.601	0.912	0.93	0.946	0.953	0.923	0.881	1.476	1.431	1.635
map04075 Plant hormone signal transduction	0.48117	1.32	Cla97C09G172410.1	Abscisic acid receptor	--	1.883	0.00269518	Up	20.3	0.62	K14496	0.658		1.186	1.22		1.175	1.217		1.02	1.001
map04075 Plant hormone signal transduction	0.48117	1.32	Cla97C10G186750.1	Protein kinase 2	--	1.418	0.00510613	Up	38.4	0.951	K14498	0.783	0.924	1.227	1.302	1.239	1.055	1.036	1.019	0.732	0.904	0.819
map04146 Peroxisome	1.31689e-08	3.79	Cla97C01G008870.1	Isocitrate dehydrogenase [NADP]	--	1.489	0.000133546	Up	46.1	0.647	K00031	0.637	0.695	0.995	0.978	0.974	1.183	1.175	1.159	1.203	1.207	1.198
map04146 Peroxisome	1.31689e-08	3.79	Cla97C01G010050.1	tropinone reductase-like 3	--	1.369	3.93e-05	Up	27.2	0.696	K11147	0.717	0.733	0.981	0.969	0.987	1.206	1.198	1.158	1.114	1.135	1.131
map04146 Peroxisome	1.31689e-08	3.79	Cla97C01G023420.1	nudix hydrolase 15, mitochondrial-like	--	1.343	0.0226323	Up	39	0.852	K17879	0.673	0.868	1.038	1.095	1.08	1.192	1.151	1.083	0.918	0.899	0.969
map04146 Peroxisome	1.31689e-08	3.79	Cla97C01G023720.1	WD40 repeat	--	1.316	0.0293397	Up	35.5	0.92	K13341	0.694	0.803	1.033	1.108	1.039	1.138	1.168	1.09	0.945	1.057	1.005
map04146 Peroxisome	1.31689e-08	3.79	Cla97C01G024660.1	peroxisomal (S)-2-hydroxy-acid oxidase	--	1.705	0.000174126	Up	40.3	0.661	K11517	0.661	0.739	1.181	1.192	1.14	1.24	1.232	1.239	0.878	0.882	0.84
map04146 Peroxisome	1.31689e-08	3.79	Cla97C02G036270.1	Acyl-coenzyme A oxidase	--	1.69	0.000503181	Up	76.5	0.534	K00232	0.451	0.503	0.83	0.824	0.86	1.183	1.208	1.158	1.467	1.49	1.495
map04146 Peroxisome	1.31689e-08	3.79	Cla97C02G041670.1	Mevalonate kinase	--	1.454	0.00121969	Up	40.8	0.759	K00869	0.677	0.755	1.036	1.119	1.03	1.078	1.147	1.139	1.058	1.058	1.069
map04146 Peroxisome	1.31689e-08	3.79	Cla97C03G063500.1	Xanthine dehydrogenase, putative	--	1.767	0.00127278	Up	150.6	0.539	K00106	0.599	0.682	1.056	1.115	1.045	0.818	0.788	0.807	1.493	1.424	1.429
map04146 Peroxisome	1.31689e-08	3.79	Cla97C03G066780.1	Superoxide dismutase [Cu-Zn]	--	1.304	7.17e-06	Up	15.1	0.867	K04565	0.859	0.849	1.106	1.123	1.13	1.01	1.034	1.001	0.971	0.985	0.958
map04146 Peroxisome	1.31689e-08	3.79	Cla97C05G084200.1	3-ketoacyl-CoA thiolase 2, peroxisomal	--	1.63	0.000161226	Up	48.4	0.456	K07513	0.405	0.425	0.708	0.687	0.701	1.339	1.328	1.301	1.489	1.518	1.577
map04146 Peroxisome	1.31689e-08	3.79	Cla97C05G086550.1	Long chain acyl-CoA synthetase 7	--	1.536	0.00191219	Up	76.3	0.66	K01897	0.561	0.545	0.909	0.902	0.902	1.171	1.201	1.184	1.341	1.323	1.319
map04146 Peroxisome	1.31689e-08	3.79	Cla97C06G116820.1	Peroxisomal membrane MPV17/PMP22-like protein	--	1.709	0.000153083	Up	21.2	0.615	K13347	0.673	0.666	1.149	1.057	1.133	1.017	0.96	0.991	1.22	1.311	1.21
map04146 Peroxisome	1.31689e-08	3.79	Cla97C06G117350.1	3-ketoacyl-CoA thiolase 2, peroxisomal-like	--	1.342	0.000239803	Up	48.6	0.771	K07513	0.744	0.802	1.021	1.055	1.034	1.148	1.179	1.193	0.967	1.002	0.998
map04146 Peroxisome	1.31689e-08	3.79	Cla97C06G123930.1	peroxisome biogenesis protein 3-2	--	1.51	0.0300675	Up	42.5	0.632	K13336	0.782	0.675	1.059	1.237	0.859	1.042	0.921	1.054	1.266	1.059	1.411
map04146 Peroxisome	1.31689e-08	3.79	Cla97C06G126630.1	Peroxisomal membrane protein PEX14	--	1.63	3.03e-05	Up	56.6	0.657	K13343	0.658	0.697	1.066	1.112	1.101	1.189	1.187	1.177	1.043	1.048	1.025
map04146 Peroxisome	1.31689e-08	3.79	Cla97C07G136380.1	Acyl-coenzyme A oxidase	--	1.386	3.45e-05	Up	77.4	0.73	K00232	0.714	0.754	1.01	1.017	1.019	1.025	0.975	1.033	1.249	1.337	1.181
map04146 Peroxisome	1.31689e-08	3.79	Cla97C10G198510.1	hydroxymethylglutaryl-CoA lyase, mitochondrial-like	--	1.344	0.00148751	Up	41.8	0.759	K01640	0.685	0.723	0.957	1.017	0.939	1.219	1.158	1.225	1.087	1.07	1.055
map04146 Peroxisome	1.31689e-08	3.79	Cla97C10G205540.1	Acyl-CoA oxidase/dehydrogenase	--	1.577	0.000340361	Up	48.3	0.629	K00232	0.703	0.619	1.019	1.031	1.026	1.277	1.239	1.272	1.078	1.065	1.08
map04146 Peroxisome	1.31689e-08	3.79	Cla97C11G207600.1	Phytanoyl-CoA dioxygenase family protein	--	1.409	0.0010551	Up	32.1	0.739	K00477	0.715	0.778	1.111	1.04	0.995	1.185	1.1	1.144	1.002	1.052	1.057
map04146 Peroxisome	1.31689e-08	3.79	Cla97C11G221760.1	Long-chain acyl-CoA synthetase 4	--	1.326	0.00369207	Up	75.9	0.925	K01897	0.81	0.895	1.11	1.204	1.174	0.864	0.811	0.826	1.133	1.105	1.127
map04146 Peroxisome	1.31689e-08	3.79	Cla97C11G224830.1	Catalase	--	1.332	8.02e-07	Up	114.9	0.734	K03781	0.728	0.735	0.982	0.967	0.978	1.205	1.178	1.21	1.154	1.12	1.122

## Sheet: Down
KEGG pathway	Mapping	Background	All Mapping	All Background	Fold Enrichment	Fisher's exact test p value	-log10(p value)	Related proteins
map03010 Ribosome	63	158	449	2368	2.1	3.02798e-10	9.52	Cla97C01G000950.1 Cla97C01G001380.1 Cla97C01G003740.1 Cla97C01G005080.1 Cla97C01G012670.1 Cla97C01G016790.1 Cla97C01G019370.1 Cla97C01G021300.1 Cla97C01G024480.1 Cla97C02G039190.1 Cla97C02G041040.1 Cla97C02G048100.1 Cla97C02G050330.1 Cla97C03G067750.1 Cla97C04G068640.1 Cla97C04G075480.1 Cla97C04G075730.1 Cla97C04G076500.1 Cla97C05G081650.1 Cla97C05G084960.1 Cla97C05G085650.1 Cla97C05G087560.1 Cla…
map03040 Spliceosome	45	113	449	2368	2.1	1.11387e-07	6.95	Cla97C01G018870.1 Cla97C02G027380.1 Cla97C02G035850.1 Cla97C02G039300.1 Cla97C02G039320.1 Cla97C02G042920.1 Cla97C02G046320.1 Cla97C03G052980.1 Cla97C04G076950.1 Cla97C04G078660.1 Cla97C05G085070.1 Cla97C05G088890.1 Cla97C05G091140.1 Cla97C05G093540.1 Cla97C05G102940.1 Cla97C05G102950.1 Cla97C05G107460.1 Cla97C05G108660.1 Cla97C05G108810.1 Cla97C06G110920.1 Cla97C07G135540.1 Cla97C07G136230.1 Cla…
map00195 Photosynthesis	15	28	449	2368	2.83	3.88722e-05	4.41	Cla97C01G015370.1 Cla97C01G021610.1 Cla97C02G027560.1 Cla97C02G027850.1 Cla97C04G071330.1 Cla97C05G096440.1 Cla97C07G134860.1 Cla97C07G137460.1 Cla97C07G137540.1 Cla97C08G156800.1 Cla97C09G178700.1 Cla97C09G181620.1 Cla97C10G185280.1 Cla97C11G214090.1 Cla97C08G152480.1
map03030 DNA replication	12	23	449	2368	2.75	0.000331622	3.48	Cla97C01G026140.1 Cla97C02G028840.1 Cla97C02G031670.1 Cla97C05G098670.1 Cla97C06G122820.1 Cla97C08G148610.1 Cla97C08G161810.1 Cla97C10G185650.1 Cla97C10G188060.1 Cla97C10G201920.1 Cla97C11G210170.1 Cla97C11G223480.1
map03430 Mismatch repair	9	17	449	2368	2.79	0.00167521	2.78	Cla97C02G028840.1 Cla97C05G098670.1 Cla97C06G122820.1 Cla97C08G148610.1 Cla97C08G161810.1 Cla97C10G185650.1 Cla97C10G188060.1 Cla97C10G201920.1 Cla97C11G223480.1
map03013 RNA transport	34	113	449	2368	1.59	0.00307473	2.51	Cla97C01G025460.1 Cla97C02G029270.1 Cla97C02G035850.1 Cla97C02G046320.1 Cla97C03G052150.1 Cla97C03G052980.1 Cla97C03G057450.1 Cla97C03G057460.1 Cla97C03G065700.1 Cla97C04G079610.1 Cla97C05G086590.1 Cla97C05G091830.1 Cla97C05G092310.1 Cla97C05G093540.1 Cla97C05G093890.1 Cla97C06G112320.1 Cla97C07G132590.1 Cla97C07G136230.1 Cla97C07G136240.1 Cla97C07G141880.1 Cla97C08G149890.1 Cla97C09G163210.1 Cla…
map03420 Nucleotide excision repair	11	29	449	2368	2	0.0150391	1.82	Cla97C02G028840.1 Cla97C05G098670.1 Cla97C06G122820.1 Cla97C08G148370.1 Cla97C08G148610.1 Cla97C08G161810.1 Cla97C10G185650.1 Cla97C10G188060.1 Cla97C10G195710.1 Cla97C10G201920.1 Cla97C11G223480.1
map03440 Homologous recombination	8	19	449	2368	2.22	0.0167029	1.78	Cla97C01G012160.1 Cla97C02G028840.1 Cla97C05G098670.1 Cla97C06G122820.1 Cla97C08G161810.1 Cla97C10G185650.1 Cla97C10G201920.1 Cla97C11G223480.1
map00520 Amino sugar and nucleotide sugar metabolism	22	73	449	2368	1.59	0.0215772	1.67	Cla97C01G000780.1 Cla97C01G001730.1 Cla97C01G003310.1 Cla97C01G005540.1 Cla97C01G020270.1 Cla97C02G029600.1 Cla97C02G047870.1 Cla97C04G078470.1 Cla97C05G093290.1 Cla97C05G099630.1 Cla97C06G109490.1 Cla97C06G117670.1 Cla97C06G123410.1 Cla97C06G125020.1 Cla97C06G125330.1 Cla97C07G136830.1 Cla97C08G153150.1 Cla97C08G155830.1 Cla97C09G171410.1 Cla97C10G199430.1 Cla97C11G210990.1 Cla97C06G122010.1
map00940 Phenylpropanoid biosynthesis	20	66	449	2368	1.6	0.0245423	1.61	Cla97C01G019360.1 Cla97C01G020000.1 Cla97C01G025380.1 Cla97C02G027060.1 Cla97C02G032910.1 Cla97C02G035070.1 Cla97C02G045070.1 Cla97C02G049870.1 Cla97C02G049920.1 Cla97C02G049930.1 Cla97C03G059720.1 Cla97C03G063780.1 Cla97C05G088420.1 Cla97C05G098800.1 Cla97C05G103810.1 Cla97C06G120340.1 Cla97C06G120350.1 Cla97C09G177290.1 Cla97C09G178920.1 Cla97C10G203590.1
map04933 AGE-RAGE signaling pathway in diabetic complications	4	8	449	2368	2.64	0.0469506	1.33	Cla97C02G037530.1 Cla97C06G115230.1 Cla97C08G157720.1 Cla97C10G185150.1

## Sheet: Down Pathway2Protein
KEGG pathway	Fisher's exact test p value	Fold Enrichment	Protein accession	Protein description	Gene name	18DAP/10DAP Ratio	18DAP/10DAP P value	Regulated Type	MW [kDa]	10DAP_1	KEGG KO No.	10DAP_2	10DAP_3	18DAP_1	18DAP_2	18DAP_3	26DAP_1	26DAP_2	26DAP_3	34DAP_1	34DAP_2	34DAP_3
map00052 Galactose metabolism	0.312158	1.32	Cla97C01G001730.1	UDP-glucose 4-epimerase family protein	--	0.451	8.2e-08	Down	38.2	1.87	K01784	1.825	1.842	0.832	0.826	0.84	0.747	0.737	0.722	0.537	0.625	0.551
map00052 Galactose metabolism	0.312158	1.32	Cla97C01G003970.1	Acid beta-fructofuranosidase, putative	--	0.36	0.00138462	Down	76.7	2.034	K01193	1.975	1.677	0.704	0.541	0.802	0.628	0.713	0.705	0.634	0.771	0.816
map00052 Galactose metabolism	0.312158	1.32	Cla97C01G005940.1	acid beta-fructofuranosidase-like	--	0.425	1.44e-07	Down	68.9	1.975	K01193	1.977	1.999	0.833	0.837	0.86	0.759	0.607	0.666	0.454	0.527	0.55
map00052 Galactose metabolism	0.312158	1.32	Cla97C02G031490.1	NADP-dependent D-sorbitol-6-phosphate dehydrogenase-like	--	0.3	0.000811643	Down	35.2	2.389	K00011	2.122	1.879	0.517	0.633	0.767	0.557	0.609	0.789	0.538	0.636	0.603
map00052 Galactose metabolism	0.312158	1.32	Cla97C05G099630.1	Phosphotransferase	--	0.534	0.000124361	Down	53.2	1.553	K00844	1.638	1.743	0.925	0.854	0.854	0.845	0.783	0.767	0.756	0.717	0.684
map00052 Galactose metabolism	0.312158	1.32	Cla97C06G120620.1	Raffinose synthase	--	0.756	0.00100725	Down	85.8	1.464	K06617	1.34	1.427	1.044	1.046	1.107	0.78	0.841	0.812	0.77	0.739	0.739
map00052 Galactose metabolism	0.312158	1.32	Cla97C09G167400.1	Stachyose synthase	--	0.76	0.00125703	Down	95.9	1.404	K06611	1.505	1.435	1.044	1.144	1.112	0.932	0.867	0.835	0.62	0.482	0.621
map00052 Galactose metabolism	0.312158	1.32	Cla97C10G201810.1	beta-fructofuranosidase, insoluble isoenzyme 1-like	--	0.633	0.000104617	Down	65.4	1.57	K01193	1.549	1.53	0.933	1.031	0.98	0.771	0.773	0.727	0.645	0.727	0.727
map00052 Galactose metabolism	0.312158	1.32	Cla97C11G218690.1	Alpha-galactosidase	--	0.552	0.000172546	Down	47.9	1.785	K07407	1.548	1.592	0.903	0.913	0.905	0.774	0.828	0.835	0.606	0.673	0.602
map00052 Galactose metabolism	0.312158	1.32	Cla97C11G223970.1	Alkaline alpha-galactosidase seed imbibition protein	--	0.5	6.07e-05	Down	90.9	1.707	K06617	1.582	1.789	0.826	0.839	0.872	0.698	0.688	0.661	0.768	0.823	0.715
map00061 Fatty acid biosynthesis	0.488254	1.23	Cla97C02G049790.1	Enoyl reductase	--	0.618	8.23e-05	Down	63.6	1.523	K00208	1.566	1.56	1.012	0.925	0.936	0.819	0.819	0.86	0.63	0.547	0.609
map00061 Fatty acid biosynthesis	0.488254	1.23	Cla97C03G051200.1	malonyl CoA-acyl carrier protein transacylase	--	0.68	0.00186518	Down	39.8	1.417	K00645	1.187	1.307	0.871	0.881	0.906	0.851	0.929	0.863	0.8	0.835	0.883
map00061 Fatty acid biosynthesis	0.488254	1.23	Cla97C03G063990.1	Enoyl reductase	--	0.733	0.0117587	Down	40.9	1.303	K00208	1.53	1.227	0.99	1.033	0.955	0.91	0.848	0.867	0.735	0.59	0.731
map00061 Fatty acid biosynthesis	0.488254	1.23	Cla97C04G073890.1	Acetyl-coenzyme A carboxylase carboxyl transferase subunit alpha	--	0.558	0.00723377	Down	85	1.465	K01962	1.355	1.069	0.683	0.668	0.819	0.758	0.738	0.901	1.094	1.239	1.21
map00061 Fatty acid biosynthesis	0.488254	1.23	Cla97C07G134750.1	Biotin carboxyl carrier protein of acetyl-CoA carboxylase	--	0.615	0.00264021	Down	30.3	1.741	K02160	1.408	1.52	0.909	1.029	0.933	0.766	0.754	0.89	0.513	0.78	0.701
map00061 Fatty acid biosynthesis	0.488254	1.23	Cla97C07G136300.1	3-hydroxyacyl-[acyl-carrier-protein] dehydratase	--	0.768	0.000166235	Down	23.9	1.253	K02372	1.261	1.271	0.933	0.983	0.991	0.918	1.004	0.927	0.793	0.832	0.802
map00061 Fatty acid biosynthesis	0.488254	1.23	Cla97C11G216320.1	Acyl-[acyl-carrier-protein] desaturase	--	0.521	0.0186108	Down	45.1	1.492	K03921	1.533		0.718	0.859		0.714	0.898		1.076	0.71
map00100 Steroid biosynthesis	0.0815557	2.03	Cla97C03G054830.1	cycloeucalenol cycloisomerase	--	0.494	0.00057865	Down	33.4	1.716	K08246		1.67	0.845		0.828	0.691		0.724	0.748		0.778
map00100 Steroid biosynthesis	0.0815557	2.03	Cla97C08G160430.1	squalene monooxygenase-like	--	0.406	0.00469855	Down	57.7	1.879	K00511	1.776		0.783	0.701		0.683	0.774		0.655	0.749
map00100 Steroid biosynthesis	0.0815557	2.03	Cla97C10G195060.1	Methyltransferase	--	0.439	4.91e-06	Down	39.1	1.982	K00559	1.885	1.98	0.879	0.863	0.826	0.607	0.641	0.593	0.558	0.574	0.583
map00100 Steroid biosynthesis	0.0815557	2.03	Cla97C10G195070.1	Methyltransferase	--	0.327	7.22e-06	Down	39	2.409	K00559	2.211	2.143	0.726	0.755	0.73	0.45	0.551	0.541	0.466	0.491	0.502
map00100 Steroid biosynthesis	0.0815557	2.03	Cla97C10G202510.1	Sterol C-14 reductase	--	0.768	0.00737117	Down	42	1.283	K00222	1.273	1.408	1.044	1.068	0.934	0.911	0.921	0.791	0.762	0.738	0.868
map00195 Photosynthesis	3.88722e-05	2.83	Cla97C01G015370.1	Oxygen-evolving enhancer protein 1	--	0.379	8.97e-06	Down	35.1	1.72	K02716	1.918	1.751	0.681	0.686	0.678	0.939	0.858	0.848	0.66	0.492	0.638
map00195 Photosynthesis	3.88722e-05	2.83	Cla97C01G021610.1	ATP synthase gamma-subunit	--	0.621	0.000185122	Down	40.7	1.494	K02115	1.366	1.382	0.844	0.881	0.911	0.854	0.84	0.882	0.808	0.913	0.824
map00195 Photosynthesis	3.88722e-05	2.83	Cla97C02G027560.1	photosystem II repair protein PSB27-H1, chloroplastic	--	0.606	0.00254286	Down	18.4	1.512	K08902	1.247	1.357	0.762	0.831	0.903	0.941	0.999	0.881	0.786	0.916	0.859
map00195 Photosynthesis	3.88722e-05	2.83	Cla97C02G027850.1	Cytochrome b6-f complex iron-sulfur subunit	--	0.503	3.48e-05	Down	24.2	1.566	K02636	1.535	1.559	0.79	0.82	0.732	1.008	0.973	1.065	0.634	0.686	0.551
map00195 Photosynthesis	3.88722e-05	2.83	Cla97C04G071330.1	Photosystem II CP43 reaction center protein	--	0.587	0.000963531	Down	15.5	1.488	K02705	1.35	1.323	0.737	0.869	0.835	0.998	0.98	1.031	0.777	0.801	0.811
map00195 Photosynthesis	3.88722e-05	2.83	Cla97C05G096440.1	Plastocyanin	--	0.422	2.28e-05	Down	16.9	1.726	K02638	1.615	1.823	0.726	0.746	0.708	0.896	0.972	0.911	0.608	0.621	0.558
map00195 Photosynthesis	3.88722e-05	2.83	Cla97C07G134860.1	ATP synthase epsilon chain, chloroplastic	--	0.571	0.012163	Down	14.8	1.196	K02114	1.268	1.716	0.809	0.869	0.71	1.092	0.99	0.884	0.903	0.873	0.69
map00195 Photosynthesis	3.88722e-05	2.83	Cla97C07G137460.1	Photosystem II 10 kDa polypeptide family protein	--	0.607	0.000881263	Down	14.3	1.484	K03541	1.35	1.491	0.806	0.945	0.875	0.847	0.994	0.909	0.863	0.711	0.725
map00195 Photosynthesis	3.88722e-05	2.83	Cla97C07G137540.1	oxygen-evolving enhancer protein 2, chloroplastic	--	0.701	0.0482996	Down	28.3	1.145	K02717	1.099		0.725	0.849		1.278	1.175		0.851	0.877
map00195 Photosynthesis	3.88722e-05	2.83	Cla97C08G156800.1	ATP synthase subunit b', chloroplastic	--	0.477	1.88e-05	Down	23.7	1.505	K02109	1.646	1.562	0.749	0.727	0.772	0.941	0.999	0.961	0.737	0.628	0.692
map00195 Photosynthesis	3.88722e-05	2.83	Cla97C09G178700.1	Photosystem I P700 chlorophyll a apoprotein A1	--	0.58	0.000677021	Down	17.6	1.232	K02689	1.256		0.729	0.714		1.059	1.085		0.98	0.945
map00195 Photosynthesis	3.88722e-05	2.83	Cla97C09G181620.1	psbP-like protein 1, chloroplastic	--	0.581	0.00111818	Down	26.9	1.384	K02717	1.64	1.431	0.894	0.798	0.898	0.846	0.899	0.896	0.783	0.663	0.775
map00195 Photosynthesis	3.88722e-05	2.83	Cla97C10G185280.1	Ferredoxin--NADP reductase	--	0.735	0.000352218	Down	40.3	1.136	K02641	1.046	1.085	0.812	0.779	0.809	1.325	1.308	1.382	0.761	0.789	0.73
map00195 Photosynthesis	3.88722e-05	2.83	Cla97C11G214090.1	photosystem II D2 protein-like	--	0.611	0.00154169	Down	48.1	1.313	K02706	1.216	1.38	0.73	0.875	0.783	0.98	0.953	0.933	0.966	0.956	0.903
map00195 Photosynthesis	3.88722e-05	2.83	Cla97C08G152480.1	ATP synthase subunit b, chloroplastic	--	0.377	0.0128094	Down	8.8		K02109	1.933	1.63		0.624	0.72		0.99	1.008		0.453	0.642
map00196 Photosynthesis - antenna proteins	0.130337	2.26	Cla97C03G062230.1	Chlorophyll a-b binding protein, chloroplastic	--	0.654	0.00174815	Down	29.3	1.129	K08909	1.302	1.182	0.835	0.732	0.797	1.03	0.997	0.952	1.006	0.969	1.068
map00196 Photosynthesis - antenna proteins	0.130337	2.26	Cla97C08G146000.1	Chlorophyll a-b binding protein, chloroplastic	--	0.462	0.000796223	Down	35.2	1.403	K08916	1.624	1.639	0.819	0.675	0.661	0.904	0.755	0.775	0.874	0.945	0.925
map00196 Photosynthesis - antenna proteins	0.130337	2.26	Cla97C02G029240.1	Chlorophyll a-b binding protein, chloroplastic	--	0.586	0.00196354	Down	28.5		K08913	1.544	1.619		0.925	0.927		0.967	1.033		0.564	0.597
map00230 Purine metabolism	0.426483	1.2	Cla97C01G002730.1	GMP synthase, putative	--	0.75	0.000234421	Down	59.3	1.402	K01951	1.313	1.318	0.999	1.001	1.026	0.924	0.922	0.923	0.757	0.701	0.771
map00230 Purine metabolism	0.426483	1.2	Cla97C01G014770.1	Ribonucleoside-diphosphate reductase	--	0.732	0.0311861	Down	90.9	0.957	K10807	0.958	1.145	0.864	0.689	0.688	0.81	0.787	0.676	1.369	1.596	1.491
map00230 Purine metabolism	0.426483	1.2	Cla97C02G039430.1	Adenylate kinase 1	--	0.731	0.0136359	Down	32.6	1.303	K00939	1.131	1.445	0.97	0.954	0.913	0.749	0.945	0.804	0.977	0.97	0.837
map00230 Purine metabolism	0.426483	1.2	Cla97C03G054620.1	Nucleoside diphosphate kinase	--	0.707	0.00261197	Down	25.1	1.179	K00940	1.344	1.339	0.859	0.933	0.939	0.991	0.894	0.978	0.829	0.841	0.837
map00230 Purine metabolism	0.426483	1.2	Cla97C03G054750.1	Adenylate kinase	--	0.721	0.00071189	Down	26.8	1.532	K00939	1.437	1.376	1.026	1.076	1.03	0.991	1.008	0.99	0.429	0.377	0.429
map00230 Purine metabolism	0.426483	1.2	Cla97C03G061560.1	Apyrase	--	0.55	0.000761701	Down	50.8	1.803	K14641	1.598	1.497	0.845	0.898	0.952	0.713	0.757	0.825	0.631	0.717	0.68
map00230 Purine metabolism	0.426483	1.2	Cla97C05G084250.1	Inosine triphosphate pyrophosphatase	--	0.635	0.00341135	Down	23.6	1.283	K01519	1.388	1.614	0.956	0.884	0.88	0.928	0.923	0.873	0.833	0.805	0.708
map00230 Purine metabolism	0.426483	1.2	Cla97C05G085860.1	ATP sulfurylase	--	0.259	2.6e-06	Down	52.1	2.089	K13811	2.222	2.182	0.547	0.594	0.541	0.686	0.707	0.693	0.682	0.561	0.584
map00230 Purine metabolism	0.426483	1.2	Cla97C05G090710.1	Pyruvate kinase	--	0.761	0.00256934	Down	63.3	1.254	K00873	1.187	1.341	0.956	0.994	0.927	0.905	0.928	0.914	0.888	0.914	0.818
map00230 Purine metabolism	0.426483	1.2	Cla97C05G099770.1	ATP sulfurylase 2	--	0.376	1.52e-05	Down	53.7	1.878	K13811	1.747	1.979	0.722	0.7	0.686	0.619	0.703	0.581	0.722	0.85	0.691
map00230 Purine metabolism	0.426483	1.2	Cla97C06G116050.1	ATP-sulfurylase	--	0.516	0.0329331	Down	56	1.677	K13811	1.315		0.77	0.775		0.849	0.867		0.704	1.044
map00230 Purine metabolism	0.426483	1.2	Cla97C06G127490.1	Adenylate kinase 1	--	0.603	3.14e-06	Down	27	1.608	K00939	1.605	1.631	0.997	0.955	0.969	0.873	0.905	0.915	0.441	0.515	0.453
map00230 Purine metabolism	0.426483	1.2	Cla97C07G138330.1	Nucleoside diphosphate kinase	--	0.682	0.00183184	Down	57.3	1.486	K00940	1.509	1.301	0.975	0.942	1.015	0.802	0.81	0.812	0.692	0.71	0.718
map00230 Purine metabolism	0.426483	1.2	Cla97C08G150350.1	adenosine kinase 2	--	0.713	0.00230756	Down	37.5	1.271	K00856	1.298	1.483	0.97	0.967	0.953	0.883	0.953	0.812	0.864	0.791	0.679
map00230 Purine metabolism	0.426483	1.2	Cla97C10G193010.1	Pyruvate kinase	--	0.625	0.00514952	Down	63.9		K00873	1.421	1.334		0.85	0.871		0.867	0.887		0.862	0.907
map00261 Monobactam biosynthesis	0.180369	1.98	Cla97C05G085860.1	ATP sulfurylase	--	0.259	2.6e-06	Down	52.1	2.089	K13811	2.222	2.182	0.547	0.594	0.541	0.686	0.707	0.693	0.682	0.561	0.584
map00261 Monobactam biosynthesis	0.180369	1.98	Cla97C05G099770.1	ATP sulfurylase 2	--	0.376	1.52e-05	Down	53.7	1.878	K13811	1.747	1.979	0.722	0.7	0.686	0.619	0.703	0.581	0.722	0.85	0.691
map00261 Monobactam biosynthesis	0.180369	1.98	Cla97C06G116050.1	ATP-sulfurylase	--	0.516	0.0329331	Down	56	1.677	K13811	1.315		0.77	0.775		0.849	0.867		0.704	1.044
map00270 Cysteine and methionine metabolism	0.192725	1.34	Cla97C01G004140.1	L-lactate dehydrogenase	--	0.381	0.000842039	Down	37.7	2.056	K00016		1.944	0.762		0.762	0.643		0.714	0.562		0.581
map00270 Cysteine and methionine metabolism	0.192725	1.34	Cla97C01G012000.1	spermidine synthase 1-like	--	0.643	0.0285587	Down	38.9	1.436	K00797	1.636	1.068	0.86	0.905	0.898	0.899	0.856	0.883	0.805	0.603	1.151
map00270 Cysteine and methionine metabolism	0.192725	1.34	Cla97C02G032410.1	Malate dehydrogenase	--	0.618	0.000114385	Down	43.6	1.142	K00026	1.06	1.061	0.659	0.658	0.7	1.024	0.986	1.012	1.175	1.297	1.228
map00270 Cysteine and methionine metabolism	0.192725	1.34	Cla97C02G043570.1	Tyrosine aminotransferase	--	0.718	0.00419437	Down	47.1	1.513	K00815	1.341	1.62	1.067	1.088	1.057	0.789	0.784	0.815	0.608	0.75	0.578
map00270 Cysteine and methionine metabolism	0.192725	1.34	Cla97C02G043890.1	1-aminocyclopropane-1-carboxylate oxidase	--	0.711	0.00227854	Down	35.8	1.847	K05933	1.645	1.622	1.258	1.151	1.229	0.571	0.563	0.679	0.324	0.642	0.508
map00270 Cysteine and methionine metabolism	0.192725	1.34	Cla97C03G066550.1	Cysteine synthase	--	0.64	0.000128565	Down	37.5	1.307	K01738	1.377	1.275	0.879	0.824	0.829	0.885	0.924	0.948	0.851	0.825	0.856
map00270 Cysteine and methionine metabolism	0.192725	1.34	Cla97C05G080260.1	Malate dehydrogenase	--	0.682	5.95e-05	Down	35.9	1.406	K00025	1.312	1.331	0.921	0.928	0.914	0.863	0.896	0.821	0.809	0.859	0.934
map00270 Cysteine and methionine metabolism	0.192725	1.34	Cla97C05G107370.1	spermidine synthase	--	0.728	0.00115195	Down	35.3	1.149	K00797	1.233	1.253	0.882	0.84	0.924	1.003	0.989	0.964	0.902	0.928	0.868
map00270 Cysteine and methionine metabolism	0.192725	1.34	Cla97C07G141010.1	D-3-phosphoglycerate dehydrogenase	--	0.335	2.04e-05	Down	66.8	2.322	K00058	2.086	2.134	0.702	0.781	0.709	0.511	0.612	0.59	0.465	0.586	0.585
map00270 Cysteine and methionine metabolism	0.192725	1.34	Cla97C08G160480.1	Branched-chain-amino-acid aminotransferase	--	0.626	0.000290126	Down	42.7	1.383	K00826	1.548	1.373	0.892	0.893	0.91	0.907	0.825	0.897	0.817	0.7	0.758
map00270 Cysteine and methionine metabolism	0.192725	1.34	Cla97C09G167000.1	S-adenosylmethionine synthase	--	0.2	1.57e-06	Down	43.1	2.56	K00789	2.592	2.731	0.538	0.546	0.495	0.448	0.494	0.416	0.477	0.432	0.397
map00270 Cysteine and methionine metabolism	0.192725	1.34	Cla97C09G173910.1	1-aminocyclopropane-1-carboxylate oxidase 1	--	0.633	2.72e-05	Down	35.9	1.677	K05933	1.667	1.576	1.024	1.05	1.042	0.647	0.6	0.622	0.618	0.674	0.671
map00270 Cysteine and methionine metabolism	0.192725	1.34	Cla97C10G184870.1	Phosphoserine aminotransferase	--	0.681	0.000157072	Down	47.2	1.378	K00831	1.279	1.38	0.91	0.901	0.937	0.856	0.886	0.861	0.806	0.846	0.803
map00270 Cysteine and methionine metabolism	0.192725	1.34	Cla97C10G185400.1	Cystathionine gamma-lyase	--	0.649	0.01094	Down	48.6	1.349	K01761	1.157	1.159	0.76	0.696	0.922	0.847	0.931	0.95	1.051	1.015	0.987
map00270 Cysteine and methionine metabolism	0.192725	1.34	Cla97C10G194620.1	S-adenosylmethionine synthase	--	0.369	2.21e-05	Down	43	2.017	K00789	1.873	2.042	0.69	0.777	0.724	0.683	0.644	0.647	0.602	0.665	0.59
map00270 Cysteine and methionine metabolism	0.192725	1.34	Cla97C10G198850.1	5-methyltetrahydropteroyltriglutamate-- homocysteine methyltransferase	--	0.75	0.00909121	Down	84.6	1.126	K00549	1.318	1.362	0.93	0.974	0.949	0.871	0.724	0.771	0.997	0.942	0.958
map00450 Selenocompound metabolism	0.205132	1.65	Cla97C05G085860.1	ATP sulfurylase	--	0.259	2.6e-06	Down	52.1	2.089	K13811	2.222	2.182	0.547	0.594	0.541	0.686	0.707	0.693	0.682	0.561	0.584
map00450 Selenocompound metabolism	0.205132	1.65	Cla97C05G099770.1	ATP sulfurylase 2	--	0.376	1.52e-05	Down	53.7	1.878	K13811	1.747	1.979	0.722	0.7	0.686	0.619	0.703	0.581	0.722	0.85	0.691
map00450 Selenocompound metabolism	0.205132	1.65	Cla97C06G116050.1	ATP-sulfurylase	--	0.516	0.0329331	Down	56	1.677	K13811	1.315		0.77	0.775		0.849	0.867		0.704	1.044
map00450 Selenocompound metabolism	0.205132	1.65	Cla97C10G185400.1	Cystathionine gamma-lyase	--	0.649	0.01094	Down	48.6	1.349	K01761	1.157	1.159	0.76	0.696	0.922	0.847	0.931	0.95	1.051	1.015	0.987
map00450 Selenocompound metabolism	0.205132	1.65	Cla97C10G198850.1	5-methyltetrahydropteroyltriglutamate-- homocysteine methyltransferase	--	0.75	0.00909121	Down	84.6	1.126	K00549	1.318	1.362	0.93	0.974	0.949	0.871	0.724	0.771	0.997	0.942	0.958
map00520 Amino sugar and nucleotide sugar metabolism	0.0215772	1.59	Cla97C01G000780.1	acidic endochitinase-like	--	0.564	0.000146116	Down	30.9	1.474	K01183	1.324	1.349	0.805	0.79	0.745	0.806	0.797	0.883	0.916	1.026	1.023
map00520 Amino sugar and nucleotide sugar metabolism	0.0215772	1.59	Cla97C01G001730.1	UDP-glucose 4-epimerase family protein	--	0.451	8.2e-08	Down	38.2	1.87	K01784	1.825	1.842	0.832	0.826	0.84	0.747	0.737	0.722	0.537	0.625	0.551
map00520 Amino sugar and nucleotide sugar metabolism	0.0215772	1.59	Cla97C01G003310.1	3,5-epimerase/4-reductase	--	0.625	0.000119994	Down	33.5	1.438	K12451	1.339	1.315	0.841	0.88	0.837	0.853	0.858	0.896	0.845	0.949	0.927
map00520 Amino sugar and nucleotide sugar metabolism	0.0215772	1.59	Cla97C01G005540.1	PfkB family carbohydrate kinase	--	0.671	0.00454517	Down	37.5	1.51	K00847	1.221	1.308	0.857	0.946	0.908	0.839	0.974	0.959	0.794	0.858	0.825
map00520 Amino sugar and nucleotide sugar metabolism	0.0215772	1.59	Cla97C01G020270.1	Family 19 chitinase	--	0.611	0.00867519	Down	39		K20547	1.419	1.462		0.919	0.842		0.939	0.949		0.723	0.747
map00520 Amino sugar and nucleotide sugar metabolism	0.0215772	1.59	Cla97C02G029600.1	Glucose-1-phosphate adenylyltransferase	--	0.733	8.13e-05	Down	57.2	1.334	K00975	1.262	1.279	0.931	0.949	0.96	0.904	0.94	0.907	0.812	0.855	0.825
map00520 Amino sugar and nucleotide sugar metabolism	0.0215772	1.59	Cla97C02G047870.1	UDP-D-apiose/UDP-D-xylose synthase 2	--	0.739	4.41e-05	Down	43.4	1.357	K12449	1.409	1.353	1.02	1.028	0.998	0.929	0.869	0.894	0.729	0.704	0.748
map00520 Amino sugar and nucleotide sugar metabolism	0.0215772	1.59	Cla97C04G078470.1	alpha-1,4-glucan-protein synthase [UDP-forming] 2	--	0.743	0.000655509	Down	41.2	1.189	K13379	1.271	1.31	0.924	0.921	0.955	0.946	0.914	0.939	0.936	0.938	0.849
map00520 Amino sugar and nucleotide sugar metabolism	0.0215772	1.59	Cla97C05G093290.1	PfkB family kinase	--	0.734	0.00467422	Down	37.1	1.176	K00847	1.413	1.268	0.932	0.948	0.952	0.914	0.899	0.942	0.897	0.754	0.825
map00520 Amino sugar and nucleotide sugar metabolism	0.0215772	1.59	Cla97C05G099630.1	Phosphotransferase	--	0.534	0.000124361	Down	53.2	1.553	K00844	1.638	1.743	0.925	0.854	0.854	0.845	0.783	0.767	0.756	0.717	0.684
map00520 Amino sugar and nucleotide sugar metabolism	0.0215772	1.59	Cla97C06G109490.1	Hexosyltransferase	--	0.55	0.0219085	Down	77.5		K13648	1.554	1.426		0.754	0.884		0.692	0.725		1.009	0.965
map00520 Amino sugar and nucleotide sugar metabolism	0.0215772	1.59	Cla97C06G117670.1	UDP-glucuronate 4-epimerase 6	--	0.437	0.00458868	Down	50.5	1.785	K08679	1.905		0.844	0.77		0.699	0.617		0.672	0.708
map00520 Amino sugar and nucleotide sugar metabolism	0.0215772	1.59	Cla97C06G123410.1	galacturonokinase isoform X3	--	0.608	1.64e-05	Down	47.8	1.422	K18677	1.517	1.438	0.892	0.888	0.881	0.911	0.92	0.897	0.819	0.644	0.785
map00520 Amino sugar and nucleotide sugar metabolism	0.0215772	1.59	Cla97C06G125020.1	alpha-1,4-glucan-protein synthase [UDP-forming] 2	--	0.7	0.0014467	Down	41.4	1.26	K13379	1.388	1.377	0.999	0.891	0.926	0.845	0.765	0.854	0.878	0.899	0.802
map00520 Amino sugar and nucleotide sugar metabolism	0.0215772	1.59	Cla97C06G125330.1	UDP-glucose 6-dehydrogenase	--	0.509	0.000226966	Down	52.9	1.685	K00012	1.641	1.468	0.845	0.762	0.835	0.829	0.85	0.945	0.744	0.821	0.787
map00520 Amino sugar and nucleotide sugar metabolism	0.0215772	1.59	Cla97C07G136830.1	trifunctional UDP-glucose 4,6-dehydratase/UDP-4-keto-6-deoxy-D-glucose 3,5-epimerase/UDP-4-keto-L-rhamnose-reductase RHM1	--	0.463	6.67e-08	Down	75.2	1.768	K12450	1.776	1.735	0.819	0.81	0.817	0.691	0.661	0.661	0.725	0.759	0.797
map00520 Amino sugar and nucleotide sugar metabolism	0.0215772	1.59	Cla97C08G153150.1	UDP-glucose 6-dehydrogenase	--	0.641	0.000949524	Down	52.9	1.459	K00012	1.491	1.708	0.974	1.013	1	0.851	0.884	0.814	0.632	0.623	0.529
map00520 Amino sugar and nucleotide sugar metabolism	0.0215772	1.59	Cla97C08G155830.1	trifunctional UDP-glucose 4,6-dehydratase/UDP-4-keto-6-deoxy-D-glucose 3,5-epimerase/UDP-4-keto-L-rhamnose-reductase RHM1-like	--	0.559	3.3e-06	Down	76.1	1.496	K12450	1.504	1.464	0.811	0.849	0.837	0.857	0.777	0.862	0.837	0.849	0.862
map00520 Amino sugar and nucleotide sugar metabolism	0.0215772	1.59	Cla97C09G171410.1	Hexosyltransferase	--	0.727	0.015407	Down	65.5	1.274	K13648	1.652	1.42	1.089	1.042	1.028	0.759	0.596	0.705	0.814	0.708	0.826
map00520 Amino sugar and nucleotide sugar metabolism	0.0215772	1.59	Cla97C10G199430.1	Alpha-N-arabinofuranosidase 1, putative	--	0.583	0.000824621	Down	77.3	1.557	K01209	1.405	1.318	0.784	0.828	0.883	0.727	0.845	0.868	0.928	0.922	0.931
map00520 Amino sugar and nucleotide sugar metabolism	0.0215772	1.59	Cla97C11G210990.1	Glucose-1-phosphate adenylyltransferase	--	0.63	0.000158686	Down	58.3	1.353	K00975	1.514	1.428	0.889	0.913	0.903	0.897	0.823	0.881	0.795	0.799	0.829
map00520 Amino sugar and nucleotide sugar metabolism	0.0215772	1.59	Cla97C06G122010.1	UDP-glucuronate 4-epimerase 1-like	--	0.403	0.00111818	Down	47.9		K08679	1.842	1.937		0.749	0.775		0.733	0.611		0.677	0.631
map00630 Glyoxylate and dicarboxylate metabolism	0.492775	1.2	Cla97C02G032410.1	Malate dehydrogenase	--	0.618	0.000114385	Down	43.6	1.142	K00026	1.06	1.061	0.659	0.658	0.7	1.024	0.986	1.012	1.175	1.297	1.228
map00630 Glyoxylate and dicarboxylate metabolism	0.492775	1.2	Cla97C03G060020.1	Glutamine synthetase	--	0.671	0.000111009	Down	39.3	1.496	K01915	1.378	1.418	0.961	0.978	0.943	1.018	1.005	0.98	0.587	0.639	0.583
map00630 Glyoxylate and dicarboxylate metabolism	0.492775	1.2	Cla97C05G080260.1	Malate dehydrogenase	--	0.682	5.95e-05	Down	35.9	1.406	K00025	1.312	1.331	0.921	0.928	0.914	0.863	0.896	0.821	0.809	0.859	0.934
map00630 Glyoxylate and dicarboxylate metabolism	0.492775	1.2	Cla97C05G086890.1	Glutamine synthetase	--	0.557	2.92e-07	Down	47.8	1.601	K01915	1.607	1.622	0.909	0.885	0.894	0.822	0.813	0.866	0.654	0.636	0.61
map00630 Glyoxylate and dicarboxylate metabolism	0.492775	1.2	Cla97C05G104530.1	Ribulose bisphosphate carboxylase small chain	--	0.454	5.91e-05	Down	20.7	1.548	K01602	1.422	1.395	0.629	0.699	0.652	1.085	1.047	1.069	0.799	0.866	0.836
map00630 Glyoxylate and dicarboxylate metabolism	0.492775	1.2	Cla97C06G114120.1	Dihydrolipoyl dehydrogenase	--	0.764	0.00146476	Down	59.6	1.191	K00382	1.254	1.131	0.91	0.883	0.938	0.945	0.955	0.959	0.93	0.912	0.92
map00630 Glyoxylate and dicarboxylate metabolism	0.492775	1.2	Cla97C06G117660.1	Serine hydroxymethyltransferase	--	0.753	0.000288207	Down	51.8	1.205	K00600	1.293	1.225	0.954	0.92	0.931	0.941	0.914	0.924	0.89	0.892	0.897
map00630 Glyoxylate and dicarboxylate metabolism	0.492775	1.2	Cla97C07G129930.1	Serine hydroxymethyltransferase	--	0.629	3.64e-05	Down	57.2	1.526	K00600	1.454	1.417	0.91	0.919	0.935	0.91	0.934	0.894	0.655	0.693	0.754
map00630 Glyoxylate and dicarboxylate metabolism	0.492775	1.2	Cla97C07G134850.1	Ribulose bisphosphate carboxylase large chain	--	0.682	0.00411881	Down	32.7	1.292	K01601	1.277	1.519	0.987	0.886	0.913	0.915	0.917	0.869	0.806	0.92	0.739
map00630 Glyoxylate and dicarboxylate metabolism	0.492775	1.2	Cla97C07G140620.1	Glyoxylate/succinic semialdehyde reductase 2	--	0.732	0.000863267	Down	32.1	1.201	K18121	1.287	1.334	0.935	0.957	0.905	0.976	0.919	0.936	0.788	0.803	0.787
map00630 Glyoxylate and dicarboxylate metabolism	0.492775	1.2	Cla97C07G140630.1	Glyoxylate/succinic semialdehyde reductase 2	--	0.728	0.00848272	Down	37.6	1.408	K18121	1.239	1.14	0.88	0.935	0.942	0.93	0.95	0.986	0.782	0.857	0.932
map00630 Glyoxylate and dicarboxylate metabolism	0.492775	1.2	Cla97C09G175040.1	Glycine cleavage system H protein	--	0.662	0.000185255	Down	17.6	1.348	K02437	1.428	1.378	0.871	0.952	0.925	0.855	0.92	1.011	0.845	0.764	0.686
map00630 Glyoxylate and dicarboxylate metabolism	0.492775	1.2	Cla97C00G000310.1	formyltetrahydrofolate deformylase 1, mitochondrial	--	0.762	0.00295229	Down	37	1.172	K01433	1.168	1.072	0.919	0.832	0.85	1.006	1.061	1.14	0.903	0.929	0.939
map00650 Butanoate metabolism	0.233176	1.67	Cla97C03G060930.1	Acetolactate synthase small subunit	--	0.659	0.000414932	Down	52.9	1.515	K01653	1.364	1.535	0.97	0.953	0.984	0.869	0.943	0.839	0.625	0.744	0.591
map00650 Butanoate metabolism	0.233176	1.67	Cla97C06G127650.1	Acetolactate synthase	--	0.744	0.00738743	Down	71.7	1.394	K01652	1.202	1.371	1.053	0.937	0.96	0.886	0.93	0.864	0.664	0.878	0.8
map00650 Butanoate metabolism	0.233176	1.67	Cla97C07G140620.1	Glyoxylate/succinic semialdehyde reductase 2	--	0.732	0.000863267	Down	32.1	1.201	K18121	1.287	1.334	0.935	0.957	0.905	0.976	0.919	0.936	0.788	0.803	0.787
map00650 Butanoate metabolism	0.233176	1.67	Cla97C07G140630.1	Glyoxylate/succinic semialdehyde reductase 2	--	0.728	0.00848272	Down	37.6	1.408	K18121	1.239	1.14	0.88	0.935	0.942	0.93	0.95	0.986	0.782	0.857	0.932
map00650 Butanoate metabolism	0.233176	1.67	Cla97C10G188030.1	3-hydroxy-3-methylglutaryl coenzyme A synthase	--	0.659	0.00044838	Down	51.5	1.596	K01641	1.41	1.437	0.963	0.988	0.976	0.863	0.845	0.884	0.658	0.724	0.682
map00650 Butanoate metabolism	0.233176	1.67	Cla97C11G222730.1	gamma aminobutyrate transaminase 1, mitochondrial	--	0.417	9.49e-06	Down	56.9	2.069	K16871	2.078	1.89	0.839	0.843	0.834	0.573	0.6	0.668	0.53	0.493	0.619
map00660 C5-Branched dibasic acid metabolism	0.319097	1.76	Cla97C03G060930.1	Acetolactate synthase small subunit	--	0.659	0.000414932	Down	52.9	1.515	K01653	1.364	1.535	0.97	0.953	0.984	0.869	0.943	0.839	0.625	0.744	0.591
map00660 C5-Branched dibasic acid metabolism	0.319097	1.76	Cla97C06G127650.1	Acetolactate synthase	--	0.744	0.00738743	Down	71.7	1.394	K01652	1.202	1.371	1.053	0.937	0.96	0.886	0.93	0.864	0.664	0.878	0.8
map00730 Thiamine metabolism	0.0815557	2.03	Cla97C02G039430.1	Adenylate kinase 1	--	0.731	0.0136359	Down	32.6	1.303	K00939	1.131	1.445	0.97	0.954	0.913	0.749	0.945	0.804	0.977	0.97	0.837
map00730 Thiamine metabolism	0.0815557	2.03	Cla97C03G054750.1	Adenylate kinase	--	0.721	0.00071189	Down	26.8	1.532	K00939	1.437	1.376	1.026	1.076	1.03	0.991	1.008	0.99	0.429	0.377	0.429
map00730 Thiamine metabolism	0.0815557	2.03	Cla97C05G084340.1	hydroxyethylthiazole kinase	--	0.694	0.0494799	Down	29.2	1.13	K00878	1.333		0.843	0.866		1.006	0.94		1.022	0.862
map00730 Thiamine metabolism	0.0815557	2.03	Cla97C06G127490.1	Adenylate kinase 1	--	0.603	3.14e-06	Down	27	1.608	K00939	1.605	1.631	0.997	0.955	0.969	0.873	0.905	0.915	0.441	0.515	0.453
map00730 Thiamine metabolism	0.0815557	2.03	Cla97C07G129680.1	Leucine-rich receptor-like protein kinase family protein	--	0.74	0.0263794	Down	111.6	1.455	K22911	1.32		1.037	1.016		0.886	0.965		0.622	0.723
map00780 Biotin metabolism	0.138415	1.92	Cla97C02G049790.1	Enoyl reductase	--	0.618	8.23e-05	Down	63.6	1.523	K00208	1.566	1.56	1.012	0.925	0.936	0.819	0.819	0.86	0.63	0.547	0.609
map00780 Biotin metabolism	0.138415	1.92	Cla97C03G063990.1	Enoyl reductase	--	0.733	0.0117587	Down	40.9	1.303	K00208	1.53	1.227	0.99	1.033	0.955	0.91	0.848	0.867	0.735	0.59	0.731
map00780 Biotin metabolism	0.138415	1.92	Cla97C07G136300.1	3-hydroxyacyl-[acyl-carrier-protein] dehydratase	--	0.768	0.000166235	Down	23.9	1.253	K02372	1.261	1.271	0.933	0.983	0.991	0.918	1.004	0.927	0.793	0.832	0.802
map00780 Biotin metabolism	0.138415	1.92	Cla97C08G147550.1	biotin synthase	--	0.596	0.00410727	Down	42.8	1.252	K01012	1.457	1.638	0.904	0.799	0.888	0.845	0.867	0.708	0.756	0.853	0.766
map00940 Phenylpropanoid biosynthesis	0.0245423	1.6	Cla97C01G019360.1	Peroxidase	--	0.602	0.0461526	Down	36.3	1.245	K00430	1.174	1.724	0.978	0.886	0.632	0.936	0.95	0.849	0.842	0.99	0.795
map00940 Phenylpropanoid biosynthesis	0.0245423	1.6	Cla97C01G020000.1	Peroxidase	--	0.688	0.0356326	Down	34.7	1.633	K00430	1.232	1.253	0.809	1.043	0.981	0.818	0.919	0.945	0.74	0.805	0.821
map00940 Phenylpropanoid biosynthesis	0.0245423	1.6	Cla97C01G025380.1	FAD-binding Berberine family protein	--	0.286	6.15e-05	Down	62	2.191	K22395	2.032	2.522	0.625	0.684	0.617	0.621	0.742	0.426	0.573	0.57	0.441
map00940 Phenylpropanoid biosynthesis	0.0245423	1.6	Cla97C02G027060.1	Alcohol dehydrogenase, putative	--	0.544	8.92e-05	Down	38.6	1.761	K00083	1.571	1.617	0.915	0.908	0.868	0.84	0.762	0.856	0.496	0.576	0.65
map00940 Phenylpropanoid biosynthesis	0.0245423	1.6	Cla97C02G032910.1	Caffeoyl-CoA O-methyltransferase	--	0.567	9.39e-05	Down	28	1.509	K00588	1.672	1.504	0.871	0.896	0.891	0.899	0.781	0.821	0.83	0.725	0.812
map00940 Phenylpropanoid biosynthesis	0.0245423	1.6	Cla97C02G035070.1	Peroxidase	--	0.363	3.04e-07	Down	35.8	2.2	K00430	2.093	2.143	0.786	0.775	0.774	0.633	0.657	0.62	0.483	0.545	0.484
map00940 Phenylpropanoid biosynthesis	0.0245423	1.6	Cla97C02G045070.1	Peroxidase	--	0.735	0.00491454	Down	35.3	1.379	K00430	1.303	1.531	1.087	0.993	1.018	0.87	0.918	0.871	0.728	0.792	0.629
map00940 Phenylpropanoid biosynthesis	0.0245423	1.6	Cla97C02G049870.1	Peroxidase	--	0.624	0.00277942	Down	36.8	1.218	K00430	1.232	1.469	0.828	0.86	0.757	1.028	0.917	0.856	1.01	0.966	0.911
map00940 Phenylpropanoid biosynthesis	0.0245423	1.6	Cla97C02G049920.1	Peroxidase	--	0.624	0.000111042	Down	36.3	1.432	K00430	1.548	1.413	0.937	0.901	0.904	0.856	0.767	0.878	0.779	0.778	0.757
map00940 Phenylpropanoid biosynthesis	0.0245423	1.6	Cla97C02G049930.1	Peroxidase	--	0.747	0.00105981	Down	36.8	1.27	K00430	1.332	1.4	1.013	0.958	1.019	1.014	0.948	0.872	0.815	0.679	0.708
map00940 Phenylpropanoid biosynthesis	0.0245423	1.6	Cla97C03G059720.1	FAD-binding Berberine family protein	--	0.384	3.74e-05	Down	59.9	2.031	K22395	1.87	2.195	0.786	0.794	0.762	0.679	0.749	0.631	0.504	0.548	0.427
map00940 Phenylpropanoid biosynthesis	0.0245423	1.6	Cla97C03G063780.1	beta-glucosidase 12-like	--	0.659	0.000336398	Down	54	1.664	K01188	1.569	1.775	1.091	1.117	1.094	0.604	0.735	0.583	0.566	0.563	0.493
map00940 Phenylpropanoid biosynthesis	0.0245423	1.6	Cla97C05G088420.1	1-Cys peroxiredoxin	--	0.734	1.27e-05	Down	30.6	1.233	K11188	1.228	1.194	0.884	0.903	0.895	1.013	1.048	1.005	0.863	0.823	0.863
map00940 Phenylpropanoid biosynthesis	0.0245423	1.6	Cla97C05G098800.1	Peroxidase	--	0.49	0.00099791	Down	35.8	1.568	K00430	2.016	1.991	0.907	0.923	0.901	0.832	0.622	0.631	0.69	0.527	0.481
map00940 Phenylpropanoid biosynthesis	0.0245423	1.6	Cla97C05G103810.1	Beta-D-glucosidase	--	0.687	0.000859605	Down	74.9	1.453	K05349	1.309	1.366	0.937	0.997	0.903	0.81	0.857	0.895	0.783	0.837	0.835
map00940 Phenylpropanoid biosynthesis	0.0245423	1.6	Cla97C06G120340.1	Peroxidase	--	0.54	0.0151688	Down	36	1.53	K00430	1.355		0.815	0.742		0.832	0.96		0.824	0.943
map00940 Phenylpropanoid biosynthesis	0.0245423	1.6	Cla97C06G120350.1	Peroxidase	--	0.258	8.23e-05	Down	35.4	2.073	K00430	2.493	2.134	0.629	0.513	0.588	0.661	0.487	0.622	0.637	0.507	0.656
map00940 Phenylpropanoid biosynthesis	0.0245423	1.6	Cla97C09G177290.1	Peroxidase	--	0.239	5.44e-05	Down	35.7	2.633	K00430	2.164	2.448	0.517	0.613	0.603	0.463	0.623	0.438	0.409	0.601	0.511
map00940 Phenylpropanoid biosynthesis	0.0245423	1.6	Cla97C09G178920.1	Peroxidase	--	0.426	0.0410839	Down	38.4	1.833	K00430		1.323	0.627		0.717	0.869		1.202	0.716		0.757
map00940 Phenylpropanoid biosynthesis	0.0245423	1.6	Cla97C10G203590.1	Peroxidase	--	0.488	0.00380875	Down	36.3	2.005	K00430	1.422	2.016	0.874	0.917	0.867	0.695	0.863	0.642	0.522	0.742	0.55
map03010 Ribosome	3.02798e-10	2.1	Cla97C01G000950.1	60S ribosomal protein L9	--	0.662	0.00872613	Down	21.9	1.45	K02940	1.347		0.937	0.915		0.994	0.986		0.634	0.737
map03010 Ribosome	3.02798e-10	2.1	Cla97C01G001380.1	50S ribosomal protein L11, chloroplastic	--	0.657	0.0147748	Down	24.7	1.386	K02867	1.261		0.887	0.851		0.892	1.003		0.836	0.885
map03010 Ribosome	3.02798e-10	2.1	Cla97C01G003740.1	40S ribosomal protein S13-like	--	0.702	0.0210129	Down	17.1	1.575	K02953		1.421	1.059		1.043	0.888		0.888	0.433		0.471
map03010 Ribosome	3.02798e-10	2.1	Cla97C01G005080.1	60S ribosomal protein L13	--	0.72	0.0439302	Down	23.6		K02873	1.305	1.2		0.85	0.954		1.098	1.283		0.747	0.563
map03010 Ribosome	3.02798e-10	2.1	Cla97C01G012670.1	50S ribosomal protein L19-2, chloroplastic-like	--	0.733	0.000967087	Down	30.2	1.443	K02884		1.417	1.051		1.044	0.955		1.04	0.551		0.499
map03010 Ribosome	3.02798e-10	2.1	Cla97C01G016790.1	50S ribosomal protein L7/L12	--	0.627	0.000896353	Down	18.2	1.374	K02935	1.596	1.558	0.904	0.983	0.953	0.954	0.799	0.833	0.768	0.623	0.656
map03010 Ribosome	3.02798e-10	2.1	Cla97C01G019370.1	50S ribosomal protein L7/L12	--	0.624	0.000267585	Down	21.8	1.394	K02935	1.556	1.443	0.922	0.877	0.943	0.874	0.9	0.887	0.81	0.658	0.727
map03010 Ribosome	3.02798e-10	2.1	Cla97C01G021300.1	50S ribosomal protein L4	--	0.763	0.00146459	Down	34.9	1.465	K02926		1.475	1.132		1.11	0.986		1.031	0.417		0.384
map03010 Ribosome	3.02798e-10	2.1	Cla97C01G024480.1	60S ribosomal protein L18a	--	0.751	0.00144017	Down	25.4	1.179	K02882	1.256	1.148	0.931	0.855	0.905	0.828	0.835	0.744	1.063	1.054	1.185
map03010 Ribosome	3.02798e-10	2.1	Cla97C02G039190.1	60S ribosomal protein L35-like	--	0.403	0.00211121	Down	14.2	1.939	K02918	2.021		0.827	0.769		0.685	0.638		0.581	0.509
map03010 Ribosome	3.02798e-10	2.1	Cla97C02G041040.1	60S ribosomal protein L18-3	--	0.693	0.000579748	Down	20.9	1.19	K02883	1.134	1.156	0.755	0.85	0.807	0.761	0.755	0.814	1.235	1.243	1.151
map03010 Ribosome	3.02798e-10	2.1	Cla97C02G048100.1	60S acidic ribosomal protein P2-1-like	--	0.737	0.000286655	Down	11.5	1.255	K02943	1.338	1.339	0.946	0.992	0.961	0.927	0.962	0.942	0.805	0.73	0.737
map03010 Ribosome	3.02798e-10	2.1	Cla97C02G050330.1	50S ribosomal protein L11	--	0.584	1.57e-05	Down	16.9	1.429	K02867	1.425	1.509	0.863	0.855	0.832	0.901	0.869	0.861	0.807	0.851	0.799
map03010 Ribosome	3.02798e-10	2.1	Cla97C03G067750.1	60S ribosomal protein L22-2	--	0.707	0.00347348	Down	14	1.438	K02891	1.196	1.336	0.964	0.923	0.919	0.884	0.934	0.875	0.714	0.999	0.869
map03010 Ribosome	3.02798e-10	2.1	Cla97C04G068640.1	60S ribosomal protein L6	--	0.674	1.28e-05	Down	25.7	1.151	K02934	1.12	1.108	0.773	0.756	0.747	0.621	0.655	0.611	1.455	1.381	1.534
map03010 Ribosome	3.02798e-10	2.1	Cla97C04G075480.1	60S ribosomal protein L4-like	--	0.429	2.18e-05	Down	44.6	1.556	K02930	1.525	1.71	0.698	0.671	0.684	1.089	0.963	1.027	0.733	0.785	0.679
map03010 Ribosome	3.02798e-10	2.1	Cla97C04G075730.1	60S ribosomal protein L12-1	--	0.742	0.00127889	Down	17.8	1.342	K02870	1.464	1.317	1.053	1.014	0.993	1.032	0.982	0.996	0.527	0.585	0.761
map03010 Ribosome	3.02798e-10	2.1	Cla97C04G076500.1	60S ribosomal protein L24	--	0.571	0.0183268	Down	18.6	1.889	K02896		1.66	0.971		1.055	0.641		0.701	0.5		0.583
map03010 Ribosome	3.02798e-10	2.1	Cla97C05G081650.1	50S ribosomal protein L5, chloroplastic	--	0.515	0.000809907	Down	29.5	1.437	K02931	1.699	1.425	0.838	0.718	0.791	0.921	0.825	0.9	0.804	0.758	0.885
map03010 Ribosome	3.02798e-10	2.1	Cla97C05G084960.1	60S ribosomal protein L14-1-like	--	0.716	0.000196397	Down	15.5	1.321	K02875	1.265	1.232	0.895	0.898	0.939	0.745	0.765	0.798	1.017	1.033	1.008
map03010 Ribosome	3.02798e-10	2.1	Cla97C05G085650.1	40S ribosomal protein S15-4	--	0.729	0.000515762	Down	17.3	1.247	K02958	1.218	1.171	0.927	0.854	0.869	0.928	0.904	0.896	0.993	1.024	1.064
map03010 Ribosome	3.02798e-10	2.1	Cla97C05G087560.1	40S ribosomal protein S21	--	0.621	0.000516474	Down	9.2	1.736	K02971	1.588	1.777	1.118	1.048	1.003	0.801	0.912	0.818	0.345	0.452	0.403
map03010 Ribosome	3.02798e-10	2.1	Cla97C05G088350.1	30S ribosomal protein S1	--	0.698	0.0120618	Down	45.3	1.362	K02945	1.381	1.084	0.856	0.913	0.904	0.911	0.944	0.967	0.86	0.816	0.972
map03010 Ribosome	3.02798e-10	2.1	Cla97C05G089290.1	40S ribosomal protein S20-2-like	--	0.737	0.00553499	Down	13.7	1.321	K02969	1.485	1.543	1.098	1.004	1.103	1.051	0.984	0.977	0.484	0.337	0.541
map03010 Ribosome	3.02798e-10	2.1	Cla97C05G091350.1	50S ribosomal protein L9	--	0.688	0.000115616	Down	25	1.525	K02939	1.412	1.442	1.021	0.987	1.003	0.959	0.919	0.897	0.495	0.682	0.658
map03010 Ribosome	3.02798e-10	2.1	Cla97C05G095490.1	60S ribosomal protein L7a-2-like	--	0.558	0.00861	Down	29.3	1.19	K02936	1.303		0.674	0.716		0.646	0.678		1.454	1.348
map03010 Ribosome	3.02798e-10	2.1	Cla97C06G115920.1	40S ribosomal protein S3a	--	0.767	0.0108818	Down	29.7	1.211	K02984	1.033	1.231	0.897	0.86	0.909	1.104	1.1	1.116	0.719	0.875	0.768
map03010 Ribosome	3.02798e-10	2.1	Cla97C06G117460.1	60S ribosomal protein L13a-4	--	0.724	0.0117102	Down	23.6	1.26	K02872		1.334	0.919		0.958	0.806		0.773	0.935		0.935
map03010 Ribosome	3.02798e-10	2.1	Cla97C06G118860.1	40S ribosomal protein S24	--	0.759	0.000682893	Down	15.7	1.079	K02974	1.14	1.055	0.843	0.799	0.842	0.814	0.687	0.811	1.25	1.341	1.31
map03010 Ribosome	3.02798e-10	2.1	Cla97C06G123170.1	60S ribosomal protein L7-4-like	--	0.513	8.91e-05	Down	28.3	1.354	K02937	1.372	1.336	0.751	0.656	0.675	0.604	0.605	0.594	1.36	1.245	1.355
map03010 Ribosome	3.02798e-10	2.1	Cla97C06G125280.1	50S ribosomal protein L7/L12	--	0.726	0.0162463	Down	24.3	1.511	K02935	1.185	1.47	1.043	0.986	0.997	0.888	0.998	0.925	0.573	0.777	0.607
map03010 Ribosome	3.02798e-10	2.1	Cla97C07G132970.1	40S ribosomal protein S4	--	0.757	0.0124404	Down	29.8	1.246	K02987	1.129	1.251	0.831	1.007	0.907	0.583	0.733	0.705	1.34	1.131	1.199
map03010 Ribosome	3.02798e-10	2.1	Cla97C07G137620.1	60S ribosomal protein L27	--	0.683	0.000198193	Down	15.7	1.313	K02901	1.416	1.332	0.893	0.934	0.947	0.801	0.715	0.793	0.994	0.935	0.927
map03010 Ribosome	3.02798e-10	2.1	Cla97C07G141440.1	60S ribosomal protein L7-4-like	--	0.641	0.00944337	Down	28.4	1.649	K02937	1.374	1.262	0.862	1.012	0.873	0.784	0.9	0.917	0.709	0.714	0.948
map03010 Ribosome	3.02798e-10	2.1	Cla97C07G144260.1	60S ribosomal protein L13	--	0.679	0.000289866	Down	23.7	1.384	K02873	1.34	1.278	0.937	0.867	0.915	0.957	1.146	1.112	0.669	0.565	0.668
map03010 Ribosome	3.02798e-10	2.1	Cla97C08G146130.1	60S ribosomal protein L3	--	0.522	7.64e-06	Down	44.4	1.364	K02925	1.38	1.302	0.719	0.705	0.688	0.937	1.132	0.923	0.931	0.968	1.044
map03010 Ribosome	3.02798e-10	2.1	Cla97C08G151130.1	40S ribosomal protein S17-3	--	0.693	7.65e-07	Down	16.1	1.572	K02962	1.563	1.572	1.085	1.1	1.075	0.908	0.877	0.9	0.434	0.441	0.459
map03010 Ribosome	3.02798e-10	2.1	Cla97C08G152190.1	50S ribosomal protein L21, related protein	--	0.534	4.06e-05	Down	30	1.818	K02888	1.743	1.927	0.95	0.987	0.992	0.724	0.73	0.713	0.571	0.558	0.368
map03010 Ribosome	3.02798e-10	2.1	Cla97C08G152940.1	60S ribosomal protein L17-2-like	--	0.679	3.88e-05	Down	20.6	1.617	K02880	1.628	1.556	1.102	1.102	1.058	0.879	0.854	0.865	0.396	0.381	0.446
map03010 Ribosome	3.02798e-10	2.1	Cla97C09G166150.1	60S ribosomal protein L6	--	0.648	6.13e-05	Down	25.7	1.271	K02934	1.292	1.235	0.793	0.816	0.852	0.712	0.716	0.749	1.224	1.175	1.163
map03010 Ribosome	3.02798e-10	2.1	Cla97C09G173210.1	40S ribosomal protein S4	--	0.747	0.0099203	Down	29.8	1.168	K02987	1.205		0.864	0.908		0.663	0.641		1.213	1.218
map03010 Ribosome	3.02798e-10	2.1	Cla97C09G178990.1	60S ribosomal protein L34	--	0.67	0.0250373	Down	16.1	1.083	K02915	1.484	1.365	0.87	0.978	0.787	0.904	0.855	0.941	1.149	0.689	0.963
map03010 Ribosome	3.02798e-10	2.1	Cla97C09G180520.1	50S ribosomal protein L12, chloroplastic-like	--	0.255	3.77e-06	Down	20	2.373	K02935	2.565	2.257	0.607	0.603	0.623	0.616	0.507	0.609	0.404	0.325	0.51
map03010 Ribosome	3.02798e-10	2.1	Cla97C09G181650.1	60S ribosomal protein L35	--	0.475	0.00280418	Down	14.2	1.756	K02918	1.418	1.953	0.715	0.879	0.839	0.745	0.819	0.703	0.783	0.885	0.495
map03010 Ribosome	3.02798e-10	2.1	Cla97C09G182460.1	30S ribosomal protein S10, chloroplastic	--	0.729	0.000988456	Down	22.5	1.327	K02946	1.363	1.45	0.987	1.057	0.973	0.957	0.958	0.959	0.729	0.622	0.617
map03010 Ribosome	3.02798e-10	2.1	Cla97C10G194040.1	Ribosomal protein L19	--	0.493	0.0131978	Down	24.3	1.614	K02885	1.49	2.047	0.903	1.003	0.633	0.799	0.927	0.589	0.684	0.624	0.73
map03010 Ribosome	3.02798e-10	2.1	Cla97C10G195400.1	60S ribosomal protein L6	--	0.745	0.0144686	Down	25.8	1.079	K02934		1.093	0.838		0.781	0.687		0.713	1.429		1.403
map03010 Ribosome	3.02798e-10	2.1	Cla97C10G196930.1	50S ribosomal protein L12, chloroplastic-like	--	0.421	7.02e-06	Down	20	1.843	K02935	1.703	1.755	0.746	0.764	0.721	0.801	0.773	0.749	0.61	0.787	0.712
map03010 Ribosome	3.02798e-10	2.1	Cla97C10G198710.1	50S ribosomal protein L25	--	0.693	0.000368521	Down	28.8	1.365	K02897	1.325	1.304	0.929	0.871	0.966	0.903	0.851	0.922	0.848	0.878	0.747
map03010 Ribosome	3.02798e-10	2.1	Cla97C10G203840.1	60S ribosomal protein L4-like	--	0.516	0.000186544	Down	44.6	1.59	K02930	1.436	1.418	0.783	0.796	0.713	1.072	1.031	1.067	0.48	0.491	0.562
map03010 Ribosome	3.02798e-10	2.1	Cla97C11G207890.1	40S ribosomal protein S3-2	--	0.76	1.4e-05	Down	26.5	1.188	K02985	1.187	1.224	0.905	0.916	0.914	0.91	0.84	0.853	1.034	1.04	1.056
map03010 Ribosome	3.02798e-10	2.1	Cla97C11G210430.1	40S ribosomal protein S12	--	0.702	0.000560018	Down	14.9	1.507	K02951	1.429	1.337	0.993	0.992	1.013	0.955	0.978	0.96	0.531	0.565	0.604
map03010 Ribosome	3.02798e-10	2.1	Cla97C11G214200.1	Ribulose bisphosphate carboxylase large chain	--	0.605	0.00226494	Down	46.7	0.9	K02878	0.983	0.987	0.509	0.588	0.639	1.041	1.033	1.085	1.55	1.396	1.29
map03010 Ribosome	3.02798e-10	2.1	Cla97C11G219390.1	60S ribosomal protein L5	--	0.443	4.1e-07	Down	34.2	1.644	K02932	1.607	1.641	0.711	0.72	0.738	0.588	0.589	0.548	0.989	1.1	1.05
map03010 Ribosome	3.02798e-10	2.1	Cla97C11G223270.1	50S ribosomal protein L13, chloroplastic	--	0.611	0.0437564	Down	27.8	1.176	K02871	1.44		0.775	0.823		1.014	0.823		1.036	0.914
map03010 Ribosome	3.02798e-10	2.1	Cla97C01G004350.1	Ribosomal protein L15	--	0.536	0.0148241	Down	24.2		K02877	1.266	1.175		0.61	0.698		0.582	0.769		1.542	1.358
map03010 Ribosome	3.02798e-10	2.1	Cla97C01G004650.1	60S ribosomal protein L36	--	0.66	0.0115449	Down	12.4		K02920	1.397	1.457		0.98	0.905		0.939	0.919		0.684	0.719
map03010 Ribosome	3.02798e-10	2.1	Cla97C06G109810.1	50S ribosomal protein L3, chloroplastic	--	0.656	0.001919	Down	32.3		K02906	1.331	1.299		0.875	0.851		0.963	1.18		0.808	0.671
map03010 Ribosome	3.02798e-10	2.1	Cla97C06G116800.1	60S ribosomal protein L14-2-like	--	0.674	0.0013731	Down	24.5		K02875	1.288	1.32		0.886	0.872		0.793	0.805		1.033	1.003
map03010 Ribosome	3.02798e-10	2.1	Cla97C06G124460.1	40S ribosomal protein S28-1	--	0.667	0.0425735	Down	16		K02979	1.334	1.443		0.998	0.855		1.21	1.295		0.458	0.407
map03010 Ribosome	3.02798e-10	2.1	Cla97C08G154200.1	40S ribosomal protein S6	--	0.556	0.000938828	Down	28.3		K02991	1.486	1.436		0.817	0.808		1.137	1.237		0.525	0.541
map03010 Ribosome	3.02798e-10	2.1	Cla97C09G164070.1	30S ribosomal protein S17, chloroplastic	--	0.583	0.00215867	Down	18.2		K02961	1.521	1.56		0.878	0.917		0.883	0.952		0.718	0.572
map03010 Ribosome	3.02798e-10	2.1	Cla97C11G223230.1	50S ribosomal protein L14, chloroplastic	--	0.731	0.0244883	Down	31.3		K02878	1.303	1.204		0.888	0.944		0.895	0.892		0.913	0.96
map03013 RNA transport	0.00307473	1.59	Cla97C01G025460.1	Eukaryotic translation initiation factor 3 subunit D	--	0.74	0.000353285	Down	64.2	1.251	K03251	1.303	1.218	0.962	0.926	0.904	0.733	0.778	0.776	1.068	1.047	1.07
map03013 RNA transport	0.00307473	1.59	Cla97C02G029270.1	nuclear pore complex protein NUP133	--	0.68	4.26e-05	Down	148.9	1.142	K14300	1.131	1.134	0.799	0.771	0.746	0.987	0.988	0.957	1.265	1.111	1.163
map03013 RNA transport	0.00307473	1.59	Cla97C02G035850.1	Nuclear cap-binding protein subunit 2	--	0.664	3.21e-05	Down	31.4	1.354	K12883	1.448	1.396	0.928	0.925	0.936	0.923	0.944	0.901	0.792	0.717	0.765
map03013 RNA transport	0.00307473	1.59	Cla97C02G046320.1	THO complex subunit 4A-like	--	0.631	5.64e-05	Down	25.6	1.388	K12881	1.439	1.379	0.909	0.847	0.899	0.891	0.844	0.894	0.823	0.813	0.811
map03013 RNA transport	0.00307473	1.59	Cla97C03G052150.1	serine/arginine repetitive matrix protein 1	--	0.561	0.0215676	Down	104.2	1.626	K13171	1.042	1.146	0.813	0.631	0.697	0.965	1.187	1.125	0.597	1.14	1.032
map03013 RNA transport	0.00307473	1.59	Cla97C03G052980.1	THO complex subunit 4A	--	0.591	6.01e-05	Down	26.2	1.45	K12881	1.366	1.48	0.838	0.876	0.827	0.877	0.916	0.816	0.851	0.875	0.891
map03013 RNA transport	0.00307473	1.59	Cla97C03G057450.1	Eukaryotic translation initiation factor 3 subunit A	--	0.6	0.00160973	Down	113.1	1.151	K03254	1.163	1.349	0.788	0.731	0.678	0.786	0.742	0.632	1.276	1.365	1.34
map03013 RNA transport	0.00307473	1.59	Cla97C03G057460.1	Eukaryotic translation initiation factor 3 subunit A	--	0.643	0.000462181	Down	112.9	1.117	K03254	1.255	1.187	0.779	0.725	0.784	0.78	0.765	0.762	1.198	1.269	1.22
map03013 RNA transport	0.00307473	1.59	Cla97C03G065700.1	THO complex subunit 6	--	0.59	0.00609657	Down	40.2	1.65	K13175	1.525	1.536	1.024	0.755	1.001	0.727	0.677	0.755	0.6	1.044	0.708
map03013 RNA transport	0.00307473	1.59	Cla97C04G079610.1	Eukaryotic translation initiation factor 3 subunit G	--	0.708	2.39e-05	Down	31.8	1.259	K03248	1.221	1.241	0.861	0.899	0.873	0.926	0.98	0.993	0.82	0.876	0.881
map03013 RNA transport	0.00307473	1.59	Cla97C05G086590.1	RAN GTPase activating protein 2	--	0.413	0.00260238	Down	59.1	2.094	K14319	1.716	1.58	0.599	0.795	0.833	0.588	0.73	0.757	0.798	0.853	0.906
map03013 RNA transport	0.00307473	1.59	Cla97C05G091830.1	Eukaryotic translation initiation factor 3 subunit C	--	0.58	0.00604148	Down	131.9	1.18	K03252	1.471	1.102	0.774	0.749	0.652	0.619	0.738	0.682	1.213	1.085	1.551
map03013 RNA transport	0.00307473	1.59	Cla97C05G092310.1	Protein-protein interaction regulator	--	0.689	0.0337738	Down	49	1.131	K13114	1.51	1.186	0.763	0.883	0.989	1.144	0.966	0.935	0.7	0.663	0.818
map03013 RNA transport	0.00307473	1.59	Cla97C05G093540.1	THO complex subunit 4D	--	0.564	0.000100219	Down	30.9	1.236	K12881	1.177	1.226	0.658	0.731	0.664	1.16	1.087	1.111	0.963	1.099	1.054
map03013 RNA transport	0.00307473	1.59	Cla97C05G093890.1	Eukaryotic translation initiation factor 3 subunit G	--	0.617	1.33e-05	Down	31.8	1.651	K03248	1.609	1.602	1.028	0.999	0.972	0.847	0.87	0.871	0.473	0.522	0.555
map03013 RNA transport	0.00307473	1.59	Cla97C06G112320.1	nuclear pore complex protein NUP62	--	0.749	0.000808239	Down	34.6	1.372	K14306	1.243	1.333	1.005	0.989	0.965	0.933	0.953	0.983	0.712	0.826	0.749
map03013 RNA transport	0.00307473	1.59	Cla97C07G132590.1	nuclear pore complex protein NUP88	--	0.661	0.00595791	Down	90.5	1.244	K14318	1.364	1.137	0.734	0.864	0.878	0.882	0.959	0.883	1.14	0.813	1.102
map03013 RNA transport	0.00307473	1.59	Cla97C07G136230.1	apoptotic chromatin condensation inducer in the nucleus	--	0.497	1.83e-05	Down	48.1	1.347	K12875	1.457	1.349	0.7	0.669	0.693	1.013	1.085	1.024	0.891	0.85	0.997
map03013 RNA transport	0.00307473	1.59	Cla97C07G136240.1	apoptotic chromatin condensation inducer in the nucleus	--	0.597	0.0386649	Down	30.3	1.397	K12875		1.213	0.839		0.719	0.841		0.917	0.923		1.15
map03013 RNA transport	0.00307473	1.59	Cla97C07G141880.1	Protein transport protein SEC13	--	0.717	0.000221552	Down	35.8	1.31	K14299	1.372	1.353	1.008	0.938	0.949	0.95	0.922	0.935	0.831	0.783	0.763
map03013 RNA transport	0.00307473	1.59	Cla97C08G149890.1	Polyadenylate-binding protein	--	0.715	0.000830062	Down	71	1.204	K13126	1.245	1.233	0.845	0.942	0.847	1.078	1.041	1.155	0.873	0.771	0.765
map03013 RNA transport	0.00307473	1.59	Cla97C09G163210.1	nuclear pore complex protein NUP107	--	0.731	0.0123169	Down	123	1.005	K14301	1.135	1.092	0.89	0.73	0.741	1.032	1.069	0.887	1.073	1.066	1.28
map03013 RNA transport	0.00307473	1.59	Cla97C09G166130.1	RNA-binding family protein	--	0.423	0.0002769	Down	28	2.034	K13126	2.003	1.741	0.816	0.741	0.887	0.687	0.761	0.796	0.462	0.494	0.575
map03013 RNA transport	0.00307473	1.59	Cla97C09G170190.1	RAN GTPase-activating protein 1	--	0.574	0.00389109	Down	59	1.165	K14319	1.14	1.062	0.574	0.594	0.763	0.614	0.53	0.649	1.669	1.737	1.498
map03013 RNA transport	0.00307473	1.59	Cla97C09G172490.1	Translation initiation factor family protein	--	0.67	0.000459348	Down	149.9	1.237	K03243	1.116	1.153	0.752	0.814	0.782	0.823	0.927	0.866	1.054	1.073	1.197
map03013 RNA transport	0.00307473	1.59	Cla97C09G173180.1	Eukaryotic translation initiation factor 3 subunit B	--	0.651	9.46e-05	Down	82.5	1.228	K03253	1.269	1.204	0.82	0.768	0.823	0.808	0.804	0.821	1.13	1.137	1.15
map03013 RNA transport	0.00307473	1.59	Cla97C09G177000.1	Eukaryotic translation initiation factor 2 subunit alpha	--	0.746	0.00698674	Down	39	1.107	K03237	1.013	1.031	0.793	0.847	0.711	0.738	0.689	0.722	1.279	1.048	1.563
map03013 RNA transport	0.00307473	1.59	Cla97C09G184470.1	nuclear-pore anchor-like	--	0.637	0.00257694	Down	234.7	1.306	K09291	1.227	1.154	0.759	0.718	0.871	0.759	0.788	0.8	1.227	1.242	1.175
map03013 RNA transport	0.00307473	1.59	Cla97C10G186100.1	24 kDa RNA binding protein	--	0.634	0.0277128	Down	31.2	1.492	K13126	1.315		0.851	0.93		0.932	0.897		0.725	0.859
map03013 RNA transport	0.00307473	1.59	Cla97C10G187930.1	histone deacetylase complex subunit SAP18-like	--	0.663	0.00340382	Down	20.6	1.444	K14324	1.189	1.41	0.911	0.917	0.851	0.902	0.886	0.887	0.714	0.82	0.795
map03013 RNA transport	0.00307473	1.59	Cla97C10G198240.1	Eukaryotic translation initiation factor 3 subunit I	--	0.694	4.36e-05	Down	36	1.31	K03246	1.311	1.245	0.879	0.901	0.902	0.942	0.965	0.951	0.834	0.807	0.869
map03013 RNA transport	0.00307473	1.59	Cla97C11G218860.1	Nuclear pore complex protein Nup214	--	0.493	0.013313	Down	177.4	1.49	K14317	1.069	1.529	0.52	0.761	0.734	0.711	1.043	0.859	1.279	1.128	0.878
map03013 RNA transport	0.00307473	1.59	Cla97C11G219720.1	nuclear pore complex protein NUP54	--	0.702	0.00137176	Down	42.3	1.338	K14308	1.468	1.263	0.939	0.963	0.954	0.999	0.898	0.978	0.797	0.805	0.778
map03013 RNA transport	0.00307473	1.59	Cla97C01G006990.1	THO complex subunit 2	--	0.39	0.000577088	Down	213.2		K12879	1.689	1.766		0.672	0.677		1.007	0.869		0.632	0.688
map03015 mRNA surveillance pathway	0.0540484	1.52	Cla97C01G007820.1	flowering time control protein FY	--	0.593	0.00115768	Down	81.1	1.384	K15542	1.507	1.457	0.771	0.943	0.865	0.987	0.804	0.905	0.858	0.746	0.773
map03015 mRNA surveillance pathway	0.0540484	1.52	Cla97C01G010390.1	heterogeneous nuclear ribonucleoprotein 1	--	0.631	0.000254325	Down	50.6	1.463	K14411	1.61	1.45	0.924	0.979	0.953	0.765	0.755	0.911	0.665	0.657	0.635
map03015 mRNA surveillance pathway	0.0540484	1.52	Cla97C02G035850.1	Nuclear cap-binding protein subunit 2	--	0.664	3.21e-05	Down	31.4	1.354	K12883	1.448	1.396	0.928	0.925	0.936	0.923	0.944	0.901	0.792	0.717	0.765
map03015 mRNA surveillance pathway	0.0540484	1.52	Cla97C02G038440.1	RNA-binding protein, putative	--	0.723	0.00892044	Down	40.3	1.155	K14411	1.42	1.318	0.969	0.964	0.883	0.969	0.843	0.908	0.908	0.773	0.891
map03015 mRNA surveillance pathway	0.0540484	1.52	Cla97C02G046320.1	THO complex subunit 4A-like	--	0.631	5.64e-05	Down	25.6	1.388	K12881	1.439	1.379	0.909	0.847	0.899	0.891	0.844	0.894	0.823	0.813	0.811
map03015 mRNA surveillance pathway	0.0540484	1.52	Cla97C03G052150.1	serine/arginine repetitive matrix protein 1	--	0.561	0.0215676	Down	104.2	1.626	K13171	1.042	1.146	0.813	0.631	0.697	0.965	1.187	1.125	0.597	1.14	1.032
map03015 mRNA surveillance pathway	0.0540484	1.52	Cla97C03G052980.1	THO complex subunit 4A	--	0.591	6.01e-05	Down	26.2	1.45	K12881	1.366	1.48	0.838	0.876	0.827	0.877	0.916	0.816	0.851	0.875	0.891
map03015 mRNA surveillance pathway	0.0540484	1.52	Cla97C05G092310.1	Protein-protein interaction regulator	--	0.689	0.0337738	Down	49	1.131	K13114	1.51	1.186	0.763	0.883	0.989	1.144	0.966	0.935	0.7	0.663	0.818
map03015 mRNA surveillance pathway	0.0540484	1.52	Cla97C05G093540.1	THO complex subunit 4D	--	0.564	0.000100219	Down	30.9	1.236	K12881	1.177	1.226	0.658	0.731	0.664	1.16	1.087	1.111	0.963	1.099	1.054
map03015 mRNA surveillance pathway	0.0540484	1.52	Cla97C06G116940.1	heterogeneous nuclear ribonucleoprotein 1-like	--	0.757	0.00418451	Down	47.2	1.495	K14411	1.331	1.28	1.039	1.045	1.023	0.785	0.865	0.818	0.716	0.715	0.842
map03015 mRNA surveillance pathway	0.0540484	1.52	Cla97C07G136230.1	apoptotic chromatin condensation inducer in the nucleus	--	0.497	1.83e-05	Down	48.1	1.347	K12875	1.457	1.349	0.7	0.669	0.693	1.013	1.085	1.024	0.891	0.85	0.997
map03015 mRNA surveillance pathway	0.0540484	1.52	Cla97C07G136240.1	apoptotic chromatin condensation inducer in the nucleus	--	0.597	0.0386649	Down	30.3	1.397	K12875		1.213	0.839		0.719	0.841		0.917	0.923		1.15
map03015 mRNA surveillance pathway	0.0540484	1.52	Cla97C07G144430.1	Polyadenylate-binding 2	--	0.709	0.00286521	Down	24.3	1.145	K14396	1.029	1.113	0.84	0.728	0.761	0.839	0.829	0.883	1.276	1.413	1.197
map03015 mRNA surveillance pathway	0.0540484	1.52	Cla97C08G149890.1	Polyadenylate-binding protein	--	0.715	0.000830062	Down	71	1.204	K13126	1.245	1.233	0.845	0.942	0.847	1.078	1.041	1.155	0.873	0.771	0.765
map03015 mRNA surveillance pathway	0.0540484	1.52	Cla97C09G166130.1	RNA-binding family protein	--	0.423	0.0002769	Down	28	2.034	K13126	2.003	1.741	0.816	0.741	0.887	0.687	0.761	0.796	0.462	0.494	0.575
map03015 mRNA surveillance pathway	0.0540484	1.52	Cla97C09G182710.1	RNA-binding protein, putative	--	0.676	0.000110855	Down	76.8	1.403	K14398	1.323	1.394	0.947	0.895	0.942	0.921	0.915	0.915	0.728	0.777	0.725
map03015 mRNA surveillance pathway	0.0540484	1.52	Cla97C10G186100.1	24 kDa RNA binding protein	--	0.634	0.0277128	Down	31.2	1.492	K13126	1.315		0.851	0.93		0.932	0.897		0.725	0.859
map03015 mRNA surveillance pathway	0.0540484	1.52	Cla97C10G187930.1	histone deacetylase complex subunit SAP18-like	--	0.663	0.00340382	Down	20.6	1.444	K14324	1.189	1.41	0.911	0.917	0.851	0.902	0.886	0.887	0.714	0.82	0.795
map03015 mRNA surveillance pathway	0.0540484	1.52	Cla97C10G202440.1	polyadenylation and cleavage factor homolog 4-like isoform X1	--	0.75	0.00498068	Down	115.8	1.371	K14400	1.428		1.049	1.05		0.882	0.861		0.698	0.724
map03030 DNA replication	0.000331622	2.75	Cla97C01G026140.1	DNA helicase	--	0.551	0.011596	Down	93.3	1.255	K02542		1.406	0.756		0.711	0.833		0.931	1.031		0.952
map03030 DNA replication	0.000331622	2.75	Cla97C02G028840.1	Nucleic acid-binding, OB-fold-like protein	--	0.746	5.49e-05	Down	15.9	1.382	K07466	1.365	1.417	1.053	1.042	1.012	0.919	0.883	0.913	0.685	0.662	0.65
map03030 DNA replication	0.000331622	2.75	Cla97C02G031670.1	DNA helicase	--	0.633	0.0394094	Down	94	1.246	K02212	1.435		0.796	0.9		0.917	0.622		1.042	1.043
map03030 DNA replication	0.000331622	2.75	Cla97C05G098670.1	replication protein A 32 kDa subunit A-like	--	0.489	0.000211001	Down	30.1	1.501	K10739	1.788	1.643	0.799	0.776	0.839	0.84	0.721	0.78	0.842	0.707	0.683
map03030 DNA replication	0.000331622	2.75	Cla97C06G122820.1	replication protein A 32 kDa subunit B-like	--	0.722	0.000878592	Down	30.6	1.257	K10739	1.18	1.282	0.922	0.848	0.915	0.984	0.925	0.953	0.837	1.053	0.941
map03030 DNA replication	0.000331622	2.75	Cla97C08G148610.1	replication factor C subunit 5	--	0.682	0.000589994	Down	40.6	1.358	K10756	1.333	1.381	0.992	0.873	0.911	0.945	0.922	0.912	0.705	0.887	0.796
map03030 DNA replication	0.000331622	2.75	Cla97C08G161810.1	Nucleic acid-binding, OB-fold-like protein	--	0.728	0.000775177	Down	15.3	1.398	K07466	1.442	1.471	1.111	1.002	1.026	0.869	0.871	0.876	0.674	0.692	0.639
map03030 DNA replication	0.000331622	2.75	Cla97C10G185650.1	Replication protein A subunit	--	0.609	6e-05	Down	94.4	1.516	K07466	1.405	1.476	0.869	0.921	0.886	0.869	0.807	0.823	0.719	0.768	0.815
map03030 DNA replication	0.000331622	2.75	Cla97C10G188060.1	Replication factor C subunit 2	--	0.651	3.78e-05	Down	36.7	1.458	K10755	1.499	1.426	0.928	0.944	0.98	0.946	0.89	0.983	0.656	0.626	0.676
map03030 DNA replication	0.000331622	2.75	Cla97C10G201920.1	F-box	--	0.554	6.29e-05	Down	57.6	1.39	K10740	1.489	1.356	0.8	0.793	0.753	0.856	0.811	0.895	0.954	0.907	0.997
map03030 DNA replication	0.000331622	2.75	Cla97C11G210170.1	Leucine-rich receptor-like protein kinase family protein	--	0.631	0.00158746	Down	186.6	1.529	K02209	1.255	1.335	0.876	0.844	0.881	0.809	0.922	0.766	0.726	0.955	0.928
map03030 DNA replication	0.000331622	2.75	Cla97C11G223480.1	DNA polymerase delta subunit 3	--	0.629	0.000295259	Down	56.8	1.545	K03504		1.521	0.965		0.962	0.749		0.745	0.74		0.772
map03040 Spliceosome	1.11387e-07	2.1	Cla97C01G018870.1	U1 small nuclear ribonucleoprotein 70 kDa	--	0.692	0.0310451	Down	60.7	1.229	K11093	1.633	1.67	0.943	1.091	1.102	0.776	0.681	0.622	1.15	0.596	0.606
map03040 Spliceosome	1.11387e-07	2.1	Cla97C02G027380.1	RNA binding protein	--	0.401	0.000554916	Down	51.9	2.138	K12741	1.641	1.799	0.687	0.808	0.744	0.529	0.718	0.68	0.817	0.774	0.765
map03040 Spliceosome	1.11387e-07	2.1	Cla97C02G035850.1	Nuclear cap-binding protein subunit 2	--	0.664	3.21e-05	Down	31.4	1.354	K12883	1.448	1.396	0.928	0.925	0.936	0.923	0.944	0.901	0.792	0.717	0.765
map03040 Spliceosome	1.11387e-07	2.1	Cla97C02G039300.1	U4/U6 small nuclear ribonucleoprotein Prp3	--	0.611	8.85e-05	Down	104.6	1.577	K12843	1.7	1.543	0.999	0.978	0.97	0.967	1.016	0.854	0.457	0.511	0.632
map03040 Spliceosome	1.11387e-07	2.1	Cla97C02G039320.1	Serine/arginine-rich splicing factor 4	--	0.634	5.21e-06	Down	35.1	1.313	K12896	1.33	1.289	0.827	0.847	0.817	1.044	0.976	1.024	0.816	0.847	0.797
map03040 Spliceosome	1.11387e-07	2.1	Cla97C02G042920.1	Elongation factor EF-Tu-like protein	--	0.748	0.0462085	Down	124.3	1.13	K12852	1.267		0.923	0.87		0.945	0.873		1.003	0.99
map03040 Spliceosome	1.11387e-07	2.1	Cla97C02G046320.1	THO complex subunit 4A-like	--	0.631	5.64e-05	Down	25.6	1.388	K12881	1.439	1.379	0.909	0.847	0.899	0.891	0.844	0.894	0.823	0.813	0.811
map03040 Spliceosome	1.11387e-07	2.1	Cla97C03G052980.1	THO complex subunit 4A	--	0.591	6.01e-05	Down	26.2	1.45	K12881	1.366	1.48	0.838	0.876	0.827	0.877	0.916	0.816	0.851	0.875	0.891
map03040 Spliceosome	1.11387e-07	2.1	Cla97C04G076950.1	Small nuclear ribonucleoprotein G, putative	--	0.644	0.000187367	Down	7.5	1.267	K11099	1.406	1.336	0.858	0.84	0.882	0.955	0.95	0.926	0.92	0.804	0.856
map03040 Spliceosome	1.11387e-07	2.1	Cla97C04G078660.1	Glycine-rich RNA-binding protein	--	0.618	0.00112279	Down	19.3	1.615	K12741	1.456	1.354	0.871	0.911	0.953	0.872	0.805	0.856	0.642	0.828	0.935
map03040 Spliceosome	1.11387e-07	2.1	Cla97C05G085070.1	pre-mRNA-splicing factor SLU7	--	0.56	7.19e-06	Down	62.1	1.386	K12819	1.421	1.436	0.817	0.777	0.78	0.941	0.938	0.94	0.856	0.865	0.843
map03040 Spliceosome	1.11387e-07	2.1	Cla97C05G088890.1	Polyadenylate-binding protein 8	--	0.637	0.00278023	Down	40.8	1.325	K12831	1.534	1.635	1.008	0.93	0.924	0.914	0.854	0.79	0.754	0.682	0.651
map03040 Spliceosome	1.11387e-07	2.1	Cla97C05G091140.1	splicing factor 3A subunit 3	--	0.607	0.00628481	Down	59.3	1.098	K12827	1.39	1.314	0.867	0.732	0.707	0.974	0.589	0.551	1.061	1.243	1.428
map03040 Spliceosome	1.11387e-07	2.1	Cla97C05G093540.1	THO complex subunit 4D	--	0.564	0.000100219	Down	30.9	1.236	K12881	1.177	1.226	0.658	0.731	0.664	1.16	1.087	1.111	0.963	1.099	1.054
map03040 Spliceosome	1.11387e-07	2.1	Cla97C05G102940.1	Glycine-rich RNA-binding family protein	--	0.673	0.000221279	Down	17.1	1.462	K12885	1.432	1.375	0.919	0.949	1.003	0.9	0.85	0.859	0.72	0.77	0.763
map03040 Spliceosome	1.11387e-07	2.1	Cla97C05G102950.1	Glycine-rich RNA-binding family protein	--	0.612	0.00133647	Down	28.1	1.315	K12885	1.541	1.6	0.925	0.911	0.89	0.975	0.895	0.851	0.785	0.653	0.659
map03040 Spliceosome	1.11387e-07	2.1	Cla97C05G107460.1	Pre-mRNA-processing factor 17	--	0.58	0.00499963	Down	65.8	1.485	K12816	1.506	1.321	0.78	0.735	0.985	0.776	0.777	0.963	0.978	0.934	0.865
map03040 Spliceosome	1.11387e-07	2.1	Cla97C05G108660.1	Serine/arginine-rich splicing factor 7	--	0.765	0.000879049	Down	20.8	1.073	K12896	1.139	1.16	0.891	0.837	0.85	1.062	1.045	1.066	0.973	0.978	0.924
map03040 Spliceosome	1.11387e-07	2.1	Cla97C05G108810.1	pre-mRNA-processing protein 40A	--	0.45	2.57e-05	Down	112.2	1.868	K12821	1.671	1.709	0.771	0.784	0.806	0.625	0.716	0.717	0.714	0.807	0.769
map03040 Spliceosome	1.11387e-07	2.1	Cla97C06G110920.1	U2 small nuclear ribonucleoprotein A'	--	0.676	1.24e-05	Down	32.4	1.304	K11092	1.368	1.351	0.9	0.908	0.912	0.866	0.807	0.861	0.945	0.911	1.036
map03040 Spliceosome	1.11387e-07	2.1	Cla97C07G135540.1	small nuclear ribonucleoprotein Sm D2-like	--	0.742	0.000799715	Down	24.7	1.273	K11096	1.299	1.244	0.988	0.891	0.953	0.922	0.889	0.892	0.872	0.917	0.892
map03040 Spliceosome	1.11387e-07	2.1	Cla97C07G136230.1	apoptotic chromatin condensation inducer in the nucleus	--	0.497	1.83e-05	Down	48.1	1.347	K12875	1.457	1.349	0.7	0.669	0.693	1.013	1.085	1.024	0.891	0.85	0.997
map03040 Spliceosome	1.11387e-07	2.1	Cla97C07G136240.1	apoptotic chromatin condensation inducer in the nucleus	--	0.597	0.0386649	Down	30.3	1.397	K12875		1.213	0.839		0.719	0.841		0.917	0.923		1.15
map03040 Spliceosome	1.11387e-07	2.1	Cla97C07G136700.1	RNA-binding family protein	--	0.71	0.004356	Down	44.5	1.204	K12741	1.373	1.453	0.96	0.979	0.921	0.903	0.9	0.876	0.836	0.708	0.7
map03040 Spliceosome	1.11387e-07	2.1	Cla97C07G140520.1	DEAD-box ATP-dependent RNA helicase 20	--	0.749	2.85e-05	Down	48.2	1.316	K12823	1.287	1.26	0.964	0.956	0.973	0.947	0.936	0.95	0.781	0.87	0.844
map03040 Spliceosome	1.11387e-07	2.1	Cla97C08G147280.1	U2 snRNP auxiliary factor large subunit	--	0.765	0.000482422	Down	65.5	1.172	K12837	1.191	1.155	0.888	0.939	0.865	0.961	0.861	0.849	1.026	1.027	1.044
map03040 Spliceosome	1.11387e-07	2.1	Cla97C08G157210.1	U2 snRNP-associated SURP motif-containing protein isoform X2	--	0.651	0.00198034	Down	108.3	1.03	K12842	1.143	1.212	0.7	0.716	0.787	0.777	0.824	0.857	1.493	1.326	1.144
map03040 Spliceosome	1.11387e-07	2.1	Cla97C09G165170.1	pre-mRNA-processing-splicing factor 8-like	--	0.615	0.0131566	Down	274.2	1.038	K12856	1.334	1.061	0.619	0.816	0.678	0.959	0.826	0.878	1.211	1.048	1.383
map03040 Spliceosome	1.11387e-07	2.1	Cla97C09G170390.1	ATP-dependent RNA helicase, putative	--	0.758	0.0493989	Down	162	1.445	K12815	1.627		1.191	1.137		0.828	0.763		0.536	0.474
map03040 Spliceosome	1.11387e-07	2.1	Cla97C09G172870.1	U6 snRNA-associated Sm-like protein LSm4/Small nuclear ribonucleoprotein Sm D1/D3	--	0.643	0.000190611	Down	19.7	1.46	K12623	1.583	1.558	1.012	0.943	1.005	0.898	0.87	0.805	0.629	0.604	0.632
map03040 Spliceosome	1.11387e-07	2.1	Cla97C09G177120.1	Glycine-rich RNA-binding protein	--	0.701	0.00179057	Down	21.8	1.438	K12885	1.462	1.562	0.989	1.01	1.129	0.937	0.961	0.953	0.642	0.557	0.427
map03040 Spliceosome	1.11387e-07	2.1	Cla97C10G189140.1	Arginine/serine-rich splicing factor 35	--	0.692	0.00922236	Down	42	1.159	K12893	1.466	1.28	0.939	0.837	0.928	0.901	0.743	0.871	0.967	0.995	0.932
map03040 Spliceosome	1.11387e-07	2.1	Cla97C10G192500.1	splicing factor 3B subunit 1	--	0.726	0.0166772	Down	141	1.165	K12828	1.405	1.318	0.833	0.977	1.011	0.81	1.039	1	1.031	0.496	0.837
map03040 Spliceosome	1.11387e-07	2.1	Cla97C10G193920.1	U1 small nuclear ribonucleoprotein A	--	0.714	0.00644236	Down	27.1	1.286	K11091	1.339	1.491	0.897	1.056	0.985	0.899	0.94	0.896	0.919	0.664	0.628
map03040 Spliceosome	1.11387e-07	2.1	Cla97C10G195280.1	Small nuclear ribonucleoprotein family protein	--	0.577	0.000567326	Down	10.7	1.404	K12626	1.677	1.511	0.902	0.897	0.85	0.986	0.815	0.954	0.708	0.612	0.685
map03040 Spliceosome	1.11387e-07	2.1	Cla97C10G196620.1	heterogeneous nuclear ribonucleoprotein 1	--	0.629	1.21e-05	Down	40.2	1.524	K12741	1.441	1.478	0.938	0.937	0.919	0.846	0.835	0.868	0.674	0.684	0.731
map03040 Spliceosome	1.11387e-07	2.1	Cla97C10G198870.1	WW domain-binding 4	--	0.738	0.00610699	Down	63.9	1.291	K12865		1.319	0.984		0.943	0.955		0.922	0.91		0.816
map03040 Spliceosome	1.11387e-07	2.1	Cla97C11G207110.1	Small nuclear ribonucleoprotein f, putative	--	0.653	0.000222081	Down	9.9	1.521	K12625	1.49	1.411	0.95	1.01	0.929	0.817	0.866	0.877	0.651	0.635	0.712
map03040 Spliceosome	1.11387e-07	2.1	Cla97C11G216710.1	splicing factor 3B subunit 2	--	0.54	2.83e-05	Down	83.9	1.447	K12829	1.548	1.417	0.811	0.786	0.784	0.853	0.866	0.933	0.889	0.799	0.866
map03040 Spliceosome	1.11387e-07	2.1	Cla97C11G219430.1	Transducin/WD40 repeat protein	--	0.725	0.000397028	Down	38	1.327	K12857	1.301	1.351	0.992	0.91	0.983	0.923	0.937	0.928	0.773	0.812	0.75
map03040 Spliceosome	1.11387e-07	2.1	Cla97C01G006990.1	THO complex subunit 2	--	0.39	0.000577088	Down	213.2		K12879	1.689	1.766		0.672	0.677		1.007	0.869		0.632	0.688
map03040 Spliceosome	1.11387e-07	2.1	Cla97C05G088330.1	ATP-dependent RNA helicase	--	0.69	0.012135	Down	184		K12854	1.157	1.209		0.788	0.845		0.749	0.835		1.306	1.112
map03040 Spliceosome	1.11387e-07	2.1	Cla97C09G177400.1	serine/arginine-rich splicing factor SC35	--	0.5	0.00461942	Down	33.1		K12891	1.187	1.182		0.62	0.564		0.597	0.573		1.595	1.681
map03040 Spliceosome	1.11387e-07	2.1	Cla97C10G193060.1	pre-mRNA-processing protein 40A	--	0.412	0.0148161	Down	114.5		K12821	1.455	1.568		0.687	0.559		0.838	0.801		1.02	1.071
map03040 Spliceosome	1.11387e-07	2.1	Cla97C11G208640.1	SNW/SKI-interacting protein-like	--	0.757	0.0201207	Down	68.1		K06063	1.446	1.37		1.098	1.035		0.954	0.722		0.502	0.873
map03060 Protein export	0.0986474	1.64	Cla97C03G067210.1	signal peptidase complex subunit 3B-like	--	0.528	0.00920364	Down	19.1	1.566	K12948	1.444		0.757	0.831		0.83	0.902		0.848	0.824
map03060 Protein export	0.0986474	1.64	Cla97C05G080230.1	Protein transport protein Sec61 subunit beta	--	0.735	0.00447912	Down	12.9	1.425	K09481	1.469	1.408	1.083	1.129	0.949	0.722	0.851	0.841	0.77	0.551	0.802
map03060 Protein export	0.0986474	1.64	Cla97C05G090610.1	DnaJ subfamily C member 16	--	0.767	0.0139089	Down	76.6	1.007	K09540	0.99	0.933	0.737	0.678	0.833	0.748	0.677	0.757	1.469	1.655	1.477
map03060 Protein export	0.0986474	1.64	Cla97C05G108460.1	Signal recognition particle subunit SRP72	--	0.73	0.000215185	Down	126.7	1.023	K03108	0.996	1.059	0.727	0.771	0.75	0.898	0.735	0.764	1.337	1.533	1.427
map03060 Protein export	0.0986474	1.64	Cla97C07G128950.1	Signal recognition particle 9 kDa protein	--	0.751	0.000234514	Down	12	1.338	K03109	1.431	1.349	1.015	1.045	1.034	0.989	0.866	0.873	0.657	0.659	0.744
map03060 Protein export	0.0986474	1.64	Cla97C07G138960.1	Signal recognition particle 54 kDa protein	--	0.66	6.5e-05	Down	55	1.358	K03106	1.326	1.29	0.902	0.875	0.845	0.81	0.692	0.789	1.007	1.094	1.051
map03060 Protein export	0.0986474	1.64	Cla97C07G139520.1	Signal peptidase I	--	0.727	0.000266221	Down	20	1.245	K13280	1.226	1.318	0.941	0.895	0.917	0.938	0.989	0.92	0.876	0.891	0.846
map03060 Protein export	0.0986474	1.64	Cla97C07G141990.1	mitochondrial inner membrane protein OXA1	--	0.519	0.033141	Down	48.4	1.82	K03217	1.464		0.805	0.898		0.747	0.843		0.628	0.795
map03060 Protein export	0.0986474	1.64	Cla97C08G161230.1	Inner membrane protein ALBINO3, chloroplastic	--	0.573	1.17e-05	Down	55.8	1.51	K03217	1.467	1.557	0.877	0.876	0.846	0.924	0.917	0.891	0.671	0.74	0.706
map03420 Nucleotide excision repair	0.0150391	2	Cla97C02G028840.1	Nucleic acid-binding, OB-fold-like protein	--	0.746	5.49e-05	Down	15.9	1.382	K07466	1.365	1.417	1.053	1.042	1.012	0.919	0.883	0.913	0.685	0.662	0.65
map03420 Nucleotide excision repair	0.0150391	2	Cla97C05G098670.1	replication protein A 32 kDa subunit A-like	--	0.489	0.000211001	Down	30.1	1.501	K10739	1.788	1.643	0.799	0.776	0.839	0.84	0.721	0.78	0.842	0.707	0.683
map03420 Nucleotide excision repair	0.0150391	2	Cla97C06G122820.1	replication protein A 32 kDa subunit B-like	--	0.722	0.000878592	Down	30.6	1.257	K10739	1.18	1.282	0.922	0.848	0.915	0.984	0.925	0.953	0.837	1.053	0.941
map03420 Nucleotide excision repair	0.0150391	2	Cla97C08G148370.1	RNA polymerase II transcription factor B subunit 4-like	--	0.741	0.000127975	Down	32.5	1.2	K03143	1.229	1.254	0.923	0.926	0.881	1.029	1.012	1.006	0.848	0.833	0.86
map03420 Nucleotide excision repair	0.0150391	2	Cla97C08G148610.1	replication factor C subunit 5	--	0.682	0.000589994	Down	40.6	1.358	K10756	1.333	1.381	0.992	0.873	0.911	0.945	0.922	0.912	0.705	0.887	0.796
map03420 Nucleotide excision repair	0.0150391	2	Cla97C08G161810.1	Nucleic acid-binding, OB-fold-like protein	--	0.728	0.000775177	Down	15.3	1.398	K07466	1.442	1.471	1.111	1.002	1.026	0.869	0.871	0.876	0.674	0.692	0.639
map03420 Nucleotide excision repair	0.0150391	2	Cla97C10G185650.1	Replication protein A subunit	--	0.609	6e-05	Down	94.4	1.516	K07466	1.405	1.476	0.869	0.921	0.886	0.869	0.807	0.823	0.719	0.768	0.815
map03420 Nucleotide excision repair	0.0150391	2	Cla97C10G188060.1	Replication factor C subunit 2	--	0.651	3.78e-05	Down	36.7	1.458	K10755	1.499	1.426	0.928	0.944	0.98	0.946	0.89	0.983	0.656	0.626	0.676
map03420 Nucleotide excision repair	0.0150391	2	Cla97C10G195710.1	ubiquitin receptor RAD23b-like	--	0.715	8.62e-05	Down	41.5	1.244	K10839	1.318	1.327	0.921	0.931	0.929	0.931	0.909	0.898	0.929	0.871	0.851
map03420 Nucleotide excision repair	0.0150391	2	Cla97C10G201920.1	F-box	--	0.554	6.29e-05	Down	57.6	1.39	K10740	1.489	1.356	0.8	0.793	0.753	0.856	0.811	0.895	0.954	0.907	0.997
map03420 Nucleotide excision repair	0.0150391	2	Cla97C11G223480.1	DNA polymerase delta subunit 3	--	0.629	0.000295259	Down	56.8	1.545	K03504		1.521	0.965		0.962	0.749		0.745	0.74		0.772
map03430 Mismatch repair	0.00167521	2.79	Cla97C02G028840.1	Nucleic acid-binding, OB-fold-like protein	--	0.746	5.49e-05	Down	15.9	1.382	K07466	1.365	1.417	1.053	1.042	1.012	0.919	0.883	0.913	0.685	0.662	0.65
map03430 Mismatch repair	0.00167521	2.79	Cla97C05G098670.1	replication protein A 32 kDa subunit A-like	--	0.489	0.000211001	Down	30.1	1.501	K10739	1.788	1.643	0.799	0.776	0.839	0.84	0.721	0.78	0.842	0.707	0.683
map03430 Mismatch repair	0.00167521	2.79	Cla97C06G122820.1	replication protein A 32 kDa subunit B-like	--	0.722	0.000878592	Down	30.6	1.257	K10739	1.18	1.282	0.922	0.848	0.915	0.984	0.925	0.953	0.837	1.053	0.941
map03430 Mismatch repair	0.00167521	2.79	Cla97C08G148610.1	replication factor C subunit 5	--	0.682	0.000589994	Down	40.6	1.358	K10756	1.333	1.381	0.992	0.873	0.911	0.945	0.922	0.912	0.705	0.887	0.796
map03430 Mismatch repair	0.00167521	2.79	Cla97C08G161810.1	Nucleic acid-binding, OB-fold-like protein	--	0.728	0.000775177	Down	15.3	1.398	K07466	1.442	1.471	1.111	1.002	1.026	0.869	0.871	0.876	0.674	0.692	0.639
map03430 Mismatch repair	0.00167521	2.79	Cla97C10G185650.1	Replication protein A subunit	--	0.609	6e-05	Down	94.4	1.516	K07466	1.405	1.476	0.869	0.921	0.886	0.869	0.807	0.823	0.719	0.768	0.815
map03430 Mismatch repair	0.00167521	2.79	Cla97C10G188060.1	Replication factor C subunit 2	--	0.651	3.78e-05	Down	36.7	1.458	K10755	1.499	1.426	0.928	0.944	0.98	0.946	0.89	0.983	0.656	0.626	0.676
map03430 Mismatch repair	0.00167521	2.79	Cla97C10G201920.1	F-box	--	0.554	6.29e-05	Down	57.6	1.39	K10740	1.489	1.356	0.8	0.793	0.753	0.856	0.811	0.895	0.954	0.907	0.997
map03430 Mismatch repair	0.00167521	2.79	Cla97C11G223480.1	DNA polymerase delta subunit 3	--	0.629	0.000295259	Down	56.8	1.545	K03504		1.521	0.965		0.962	0.749		0.745	0.74		0.772
map03440 Homologous recombination	0.0167029	2.22	Cla97C01G012160.1	serine/threonine-protein kinase ATM-like	--	0.559	0.000534047	Down	87.3	1.359	K04728	1.593	1.358	0.834	0.8	0.775	0.982	0.928	0.994	0.75	0.716	0.825
map03440 Homologous recombination	0.0167029	2.22	Cla97C02G028840.1	Nucleic acid-binding, OB-fold-like protein	--	0.746	5.49e-05	Down	15.9	1.382	K07466	1.365	1.417	1.053	1.042	1.012	0.919	0.883	0.913	0.685	0.662	0.65
map03440 Homologous recombination	0.0167029	2.22	Cla97C05G098670.1	replication protein A 32 kDa subunit A-like	--	0.489	0.000211001	Down	30.1	1.501	K10739	1.788	1.643	0.799	0.776	0.839	0.84	0.721	0.78	0.842	0.707	0.683
map03440 Homologous recombination	0.0167029	2.22	Cla97C06G122820.1	replication protein A 32 kDa subunit B-like	--	0.722	0.000878592	Down	30.6	1.257	K10739	1.18	1.282	0.922	0.848	0.915	0.984	0.925	0.953	0.837	1.053	0.941
map03440 Homologous recombination	0.0167029	2.22	Cla97C08G161810.1	Nucleic acid-binding, OB-fold-like protein	--	0.728	0.000775177	Down	15.3	1.398	K07466	1.442	1.471	1.111	1.002	1.026	0.869	0.871	0.876	0.674	0.692	0.639
map03440 Homologous recombination	0.0167029	2.22	Cla97C10G185650.1	Replication protein A subunit	--	0.609	6e-05	Down	94.4	1.516	K07466	1.405	1.476	0.869	0.921	0.886	0.869	0.807	0.823	0.719	0.768	0.815
map03440 Homologous recombination	0.0167029	2.22	Cla97C10G201920.1	F-box	--	0.554	6.29e-05	Down	57.6	1.39	K10740	1.489	1.356	0.8	0.793	0.753	0.856	0.811	0.895	0.954	0.907	0.997
map03440 Homologous recombination	0.0167029	2.22	Cla97C11G223480.1	DNA polymerase delta subunit 3	--	0.629	0.000295259	Down	56.8	1.545	K03504		1.521	0.965		0.962	0.749		0.745	0.74		0.772
map04145 Phagosome	0.0519986	1.64	Cla97C01G002830.1	Tubulin beta chain	--	0.643	0.00162838	Down	49.8	1.49	K07375	1.236	1.293	0.882	0.861	0.843	0.745	0.852	0.86	0.814	0.863	0.925
map04145 Phagosome	0.0519986	1.64	Cla97C01G017210.1	Tubulin alpha chain	--	0.541	0.000190265	Down	49.6	1.341	K07374	1.452	1.473	0.823	0.755	0.728	0.817	0.797	0.79	0.946	0.907	0.971
map04145 Phagosome	0.0519986	1.64	Cla97C02G037530.1	rac-like GTP-binding protein 5	--	0.712	0.00427344	Down	22	1.346	K04392	1.456	1.347	0.911	0.956	1.086	0.863	0.798	0.956	0.88	0.79	0.611
map04145 Phagosome	0.0519986	1.64	Cla97C02G040810.1	calreticulin	--	0.454	1.48e-06	Down	49.8	1.877	K08057	1.877	1.847	0.819	0.858	0.864	0.553	0.561	0.543	0.728	0.69	0.693
map04145 Phagosome	0.0519986	1.64	Cla97C03G055230.1	Calreticulin/calnexin	--	0.753	0.000436986	Down	60.7	1.337	K08054	1.235	1.296	0.996	0.955	0.96	0.797	0.82	0.808	0.85	0.938	0.885
map04145 Phagosome	0.0519986	1.64	Cla97C03G059560.1	Tubulin beta chain	--	0.649	0.00137354	Down	49.8	1.277	K07375	1.113	1.282	0.782	0.762	0.838	0.793	0.767	0.757	1.27	1.298	1.252
map04145 Phagosome	0.0519986	1.64	Cla97C03G062790.1	Tubulin beta chain	--	0.509	0.000529392	Down	50.1	1.547	K07375	1.437	1.326	0.663	0.751	0.781	0.651	0.748	0.72	1.026	0.95	0.959
map04145 Phagosome	0.0519986	1.64	Cla97C04G073920.1	Tubulin beta chain	--	0.556	0.000219982	Down	50.2	1.224	K07375	1.262	1.271	0.643	0.695	0.751	0.807	0.751	0.809	1.131	1.178	1.096
map04145 Phagosome	0.0519986	1.64	Cla97C05G080230.1	Protein transport protein Sec61 subunit beta	--	0.735	0.00447912	Down	12.9	1.425	K09481	1.469	1.408	1.083	1.129	0.949	0.722	0.851	0.841	0.77	0.551	0.802
map04145 Phagosome	0.0519986	1.64	Cla97C08G157720.1	rac-like GTP-binding protein 5	--	0.561	2.12e-06	Down	21.6	1.541	K04392	1.54	1.576	0.863	0.892	0.859	0.841	0.891	0.81	0.685	0.662	0.743
map04145 Phagosome	0.0519986	1.64	Cla97C08G157820.1	Tubulin beta chain	--	0.306	6.42e-06	Down	50.3	2.069	K07375	1.903	1.909	0.576	0.63	0.591	0.567	0.679	0.659	0.787	0.788	0.841
map04145 Phagosome	0.0519986	1.64	Cla97C10G185150.1	rac-like GTP-binding protein 5	--	0.702	0.00381503	Down	21.5	1.204	K04392	1.163	1.395	0.909	0.859	0.872	1.015	1.073	0.933	0.836	0.862	0.806
map04145 Phagosome	0.0519986	1.64	Cla97C10G193030.1	Tubulin alpha chain	--	0.582	3.67e-05	Down	49.5	1.416	K07374	1.473	1.374	0.816	0.807	0.856	0.803	0.86	0.757	1.007	0.927	0.895
map04145 Phagosome	0.0519986	1.64	Cla97C10G204950.1	Tubulin beta chain	--	0.534	0.000138684	Down	50.1	1.402	K07375	1.328	1.469	0.752	0.787	0.703	0.778	0.789	0.697	1.147	1.194	1.057
map04933 AGE-RAGE signaling pathway in diabetic complications	0.0469506	2.64	Cla97C02G037530.1	rac-like GTP-binding protein 5	--	0.712	0.00427344	Down	22	1.346	K04392	1.456	1.347	0.911	0.956	1.086	0.863	0.798	0.956	0.88	0.79	0.611
map04933 AGE-RAGE signaling pathway in diabetic complications	0.0469506	2.64	Cla97C06G115230.1	Mitogen-activated protein kinase	--	0.716	0.00546815	Down	64.4	1.166	K04371	1.198	1.405	0.869	0.918	0.911	0.925	1.026	0.808	1.04	0.857	0.876
map04933 AGE-RAGE signaling pathway in diabetic complications	0.0469506	2.64	Cla97C08G157720.1	rac-like GTP-binding protein 5	--	0.561	2.12e-06	Down	21.6	1.541	K04392	1.54	1.576	0.863	0.892	0.859	0.841	0.891	0.81	0.685	0.662	0.743
map04933 AGE-RAGE signaling pathway in diabetic complications	0.0469506	2.64	Cla97C10G185150.1	rac-like GTP-binding protein 5	--	0.702	0.00381503	Down	21.5	1.204	K04392	1.163	1.395	0.909	0.859	0.872	1.015	1.073	0.933	0.836	0.862	0.806

## Sheet: all
KEGG pathway	Mapping	Background	All Mapping	All Background	Fold Enrichment	Fisher's exact test p value	-log10(p value)	Related proteins
map00940 Phenylpropanoid biosynthesis	35	66	717	2368	1.75	0.00010622	3.97	Cla97C01G001290.1 Cla97C01G019360.1 Cla97C01G020000.1 Cla97C01G025380.1 Cla97C02G027060.1 Cla97C02G032910.1 Cla97C02G033110.1 Cla97C02G033300.1 Cla97C02G035070.1 Cla97C02G045070.1 Cla97C02G049870.1 Cla97C02G049920.1 Cla97C02G049930.1 Cla97C02G049940.1 Cla97C03G051740.1 Cla97C03G053800.1 Cla97C03G059720.1 Cla97C03G063780.1 Cla97C05G088420.1 Cla97C05G092580.1 Cla97C05G098800.1 Cla97C05G103810.1 Cla…
map00280 Valine, leucine and isoleucine degradation	23	39	717	2368	1.95	0.000279392	3.55	Cla97C01G010890.1 Cla97C02G032970.1 Cla97C02G042440.1 Cla97C02G047030.1 Cla97C05G083190.1 Cla97C05G084200.1 Cla97C05G087820.1 Cla97C05G088360.1 Cla97C06G113970.1 Cla97C06G114120.1 Cla97C06G117350.1 Cla97C06G126540.1 Cla97C07G130040.1 Cla97C07G136150.1 Cla97C08G160480.1 Cla97C09G178020.1 Cla97C10G186990.1 Cla97C10G188030.1 Cla97C10G190360.1 Cla97C10G190370.1 Cla97C10G198510.1 Cla97C11G222430.1 Cla…
map00630 Glyoxylate and dicarboxylate metabolism	30	57	717	2368	1.74	0.00038295	3.42	Cla97C01G002920.1 Cla97C01G004620.1 Cla97C01G010890.1 Cla97C01G017230.1 Cla97C01G020080.1 Cla97C01G024660.1 Cla97C02G032410.1 Cla97C02G044070.1 Cla97C03G054690.1 Cla97C03G060020.1 Cla97C05G080260.1 Cla97C05G086890.1 Cla97C05G088040.1 Cla97C05G088360.1 Cla97C05G104530.1 Cla97C06G114120.1 Cla97C06G117660.1 Cla97C07G129930.1 Cla97C07G134850.1 Cla97C07G140620.1 Cla97C07G140630.1 Cla97C08G160720.1 Cla…
map00650 Butanoate metabolism	13	19	717	2368	2.26	0.000648739	3.19	Cla97C01G010890.1 Cla97C02G044670.1 Cla97C03G060930.1 Cla97C05G088040.1 Cla97C05G091610.1 Cla97C06G113970.1 Cla97C06G127650.1 Cla97C07G137670.1 Cla97C07G140620.1 Cla97C07G140630.1 Cla97C10G188030.1 Cla97C10G198510.1 Cla97C11G222730.1
map01040 Biosynthesis of unsaturated fatty acids	12	17	717	2368	2.33	0.000689419	3.16	Cla97C02G036270.1 Cla97C05G081950.1 Cla97C05G084200.1 Cla97C05G103760.1 Cla97C06G117350.1 Cla97C07G130040.1 Cla97C07G136380.1 Cla97C08G149220.1 Cla97C08G160890.1 Cla97C10G200350.1 Cla97C10G205540.1 Cla97C11G216320.1
map01212 Fatty acid metabolism	26	49	717	2368	1.75	0.000819014	3.09	Cla97C01G010890.1 Cla97C02G036270.1 Cla97C02G049790.1 Cla97C03G051200.1 Cla97C03G063990.1 Cla97C04G073890.1 Cla97C05G084200.1 Cla97C05G086550.1 Cla97C05G087820.1 Cla97C05G103760.1 Cla97C06G113970.1 Cla97C06G114510.1 Cla97C06G117350.1 Cla97C07G130040.1 Cla97C07G134750.1 Cla97C07G136300.1 Cla97C07G136380.1 Cla97C08G149220.1 Cla97C08G160890.1 Cla97C10G190360.1 Cla97C10G190370.1 Cla97C10G200350.1 Cla…
map00195 Photosynthesis	16	28	717	2368	1.89	0.00318856	2.5	Cla97C01G015370.1 Cla97C01G021610.1 Cla97C02G027560.1 Cla97C02G027850.1 Cla97C04G071330.1 Cla97C05G091900.1 Cla97C05G096440.1 Cla97C07G134860.1 Cla97C07G137460.1 Cla97C07G137540.1 Cla97C08G156800.1 Cla97C09G178700.1 Cla97C09G181620.1 Cla97C10G185280.1 Cla97C11G214090.1 Cla97C08G152480.1
map00480 Glutathione metabolism	24	48	717	2368	1.65	0.00396942	2.4	Cla97C01G002880.1 Cla97C01G002890.1 Cla97C01G008870.1 Cla97C01G012000.1 Cla97C01G014770.1 Cla97C01G019890.1 Cla97C02G030990.1 Cla97C02G039140.1 Cla97C02G046770.1 Cla97C03G060050.1 Cla97C04G069430.1 Cla97C04G079270.1 Cla97C05G083630.1 Cla97C05G084420.1 Cla97C05G093610.1 Cla97C05G107370.1 Cla97C05G108580.1 Cla97C07G137320.1 Cla97C08G148340.1 Cla97C09G168670.1 Cla97C09G169470.1 Cla97C11G208340.1 Cla…
map00410 beta-Alanine metabolism	16	29	717	2368	1.82	0.00679268	2.17	Cla97C01G003780.1 Cla97C02G036270.1 Cla97C02G042440.1 Cla97C02G048860.1 Cla97C04G077290.1 Cla97C05G083190.1 Cla97C06G113970.1 Cla97C06G126540.1 Cla97C06G127000.1 Cla97C07G136380.1 Cla97C07G137560.1 Cla97C09G166190.1 Cla97C09G177880.1 Cla97C09G178020.1 Cla97C10G205540.1 Cla97C11G222430.1
map00071 Fatty acid degradation	16	31	717	2368	1.7	0.016346	1.79	Cla97C01G010890.1 Cla97C02G036270.1 Cla97C02G042440.1 Cla97C05G084200.1 Cla97C05G085350.1 Cla97C05G086550.1 Cla97C05G087820.1 Cla97C06G113970.1 Cla97C06G114510.1 Cla97C06G117350.1 Cla97C06G126540.1 Cla97C07G130040.1 Cla97C07G136380.1 Cla97C10G205540.1 Cla97C11G208800.1 Cla97C11G221760.1
map04146 Peroxisome	23	49	717	2368	1.55	0.0172693	1.76	Cla97C01G008870.1 Cla97C01G010050.1 Cla97C01G023420.1 Cla97C01G023720.1 Cla97C01G024660.1 Cla97C02G036270.1 Cla97C02G041670.1 Cla97C03G063500.1 Cla97C03G066780.1 Cla97C05G084200.1 Cla97C05G086550.1 Cla97C06G116820.1 Cla97C06G117350.1 Cla97C06G123930.1 Cla97C06G126630.1 Cla97C07G130040.1 Cla97C07G136380.1 Cla97C07G144240.1 Cla97C10G198510.1 Cla97C10G205540.1 Cla97C11G207600.1 Cla97C11G221760.1 Cla…
map03030 DNA replication	12	23	717	2368	1.72	0.0368345	1.43	Cla97C01G026140.1 Cla97C02G028840.1 Cla97C02G031670.1 Cla97C05G098670.1 Cla97C06G122820.1 Cla97C08G148610.1 Cla97C08G161810.1 Cla97C10G185650.1 Cla97C10G188060.1 Cla97C10G201920.1 Cla97C11G210170.1 Cla97C11G223480.1

## Sheet: all Pathway2Protein
KEGG pathway	Fisher's exact test p value	Fold Enrichment	Protein accession	Protein description	Gene name	18DAP/10DAP Ratio	18DAP/10DAP P value	Regulated Type	MW [kDa]	10DAP_1	KEGG KO No.	10DAP_2	10DAP_3	18DAP_1	18DAP_2	18DAP_3	26DAP_1	26DAP_2	26DAP_3	34DAP_1	34DAP_2	34DAP_3
map00020 Citrate cycle (TCA cycle)	0.492622	1.16	Cla97C01G008870.1	Isocitrate dehydrogenase [NADP]	--	1.489	0.000133546	Up	46.1	0.647	K00031	0.637	0.695	0.995	0.978	0.974	1.183	1.175	1.159	1.203	1.207	1.198
map00020 Citrate cycle (TCA cycle)	0.492622	1.16	Cla97C01G017230.1	Malate dehydrogenase	--	1.366	0.000514998	Up	37.6	0.702	K00026	0.757	0.71	1.026	0.97	0.966	1.249	1.257	1.249	1.031	1.011	1.088
map00020 Citrate cycle (TCA cycle)	0.492622	1.16	Cla97C01G020080.1	Aconitate hydratase	--	1.346	0.000186338	Up	98.2	0.785	K01681	0.787	0.836	1.077	1.099	1.066	1.126	1.176	1.148	1.017	0.981	0.959
map00020 Citrate cycle (TCA cycle)	0.492622	1.16	Cla97C02G032410.1	Malate dehydrogenase	--	0.618	0.000114385	Down	43.6	1.142	K00026	1.06	1.061	0.659	0.658	0.7	1.024	0.986	1.012	1.175	1.297	1.228
map00020 Citrate cycle (TCA cycle)	0.492622	1.16	Cla97C02G044070.1	Citrate synthase	--	1.381	0.00131115	Up	57.6	0.628	K01647	0.668	0.722	0.929	0.932	0.925	0.991	0.943	0.956	1.439	1.428	1.378
map00020 Citrate cycle (TCA cycle)	0.492622	1.16	Cla97C03G068240.1	ATP-citrate synthase alpha chain protein 2	--	1.317	0.00748089	Up	46.6	0.801	K01648	0.665	0.729	0.945	0.99	0.955	0.97	0.987	0.977	1.283	1.321	1.146
map00020 Citrate cycle (TCA cycle)	0.492622	1.16	Cla97C05G080260.1	Malate dehydrogenase	--	0.682	5.95e-05	Down	35.9	1.406	K00025	1.312	1.331	0.921	0.928	0.914	0.863	0.896	0.821	0.809	0.859	0.934
map00020 Citrate cycle (TCA cycle)	0.492622	1.16	Cla97C05G088360.1	Dihydrolipoyl dehydrogenase	--	1.302	1.38e-05	Up	53.5	0.808	K00382	0.816	0.807	1.036	1.071	1.057	1.13	1.148	1.122	1.041	0.995	1.048
map00020 Citrate cycle (TCA cycle)	0.492622	1.16	Cla97C05G104690.1	Dihydrolipoamide acetyltransferase component of pyruvate dehydrogenase complex	--	0.747	1.88e-05	Down	50.7	1.255	K00627	1.223	1.27	0.938	0.924	0.939	0.921	0.951	0.918	0.904	0.869	0.878
map00020 Citrate cycle (TCA cycle)	0.492622	1.16	Cla97C06G114000.1	ATP-citrate synthase, putative	--	0.601	2.25e-05	Down	66	1.409	K01648	1.395	1.348	0.806	0.858	0.832	0.857	0.801	0.862	0.874	0.948	0.895
map00020 Citrate cycle (TCA cycle)	0.492622	1.16	Cla97C06G114120.1	Dihydrolipoyl dehydrogenase	--	0.764	0.00146476	Down	59.6	1.191	K00382	1.254	1.131	0.91	0.883	0.938	0.945	0.955	0.959	0.93	0.912	0.92
map00020 Citrate cycle (TCA cycle)	0.492622	1.16	Cla97C07G134200.1	Succinate dehydrogenase [ubiquinone] flavoprotein subunit, mitochondrial	--	1.519	0.00027849	Up	69.7	0.624	K00234	0.68	0.7	1.012	1.026	1.006	1.095	1.136	1.08	1.178	1.12	1.181
map00020 Citrate cycle (TCA cycle)	0.492622	1.16	Cla97C11G220850.1	Phosphoenolpyruvate carboxykinase 1	--	1.652	0.00523514	Up	74.6	0.626	K01610	0.458	0.509	0.893	0.861	0.878	1.024	1.057	1.045	1.491	1.596	1.471
map00020 Citrate cycle (TCA cycle)	0.492622	1.16	Cla97C00G000150.1	Aconitate hydratase	--	1.437	1.04e-05	Up	107.9	0.758	K01681	0.744	0.731	1.057	1.086	1.066	1.164	1.167	1.16	0.994	1.044	1.035
map00040 Pentose and glucuronate interconversions	0.130321	1.4	Cla97C01G021790.1	Pectinesterase	--	0.714	0.0217384	Down	60.9	1.278	K01051	1.575	1.17	0.973	0.922	0.978	0.898	0.776	0.901	0.776	0.79	0.974
map00040 Pentose and glucuronate interconversions	0.130321	1.4	Cla97C02G031490.1	NADP-dependent D-sorbitol-6-phosphate dehydrogenase-like	--	0.3	0.000811643	Down	35.2	2.389	K00011	2.122	1.879	0.517	0.633	0.767	0.557	0.609	0.789	0.538	0.636	0.603
map00040 Pentose and glucuronate interconversions	0.130321	1.4	Cla97C03G067530.1	Pectinesterase	--	0.742	0.0231605	Down	61.2	1.285	K01051	1.415	1.305	1.149	0.939	0.883	0.767	0.807	0.936	0.799	0.839	0.876
map00040 Pentose and glucuronate interconversions	0.130321	1.4	Cla97C04G074560.1	aldo-keto reductase family 4 member C9-like	--	1.478	0.000614211	Up	35.3	0.596	K00002	0.554	0.521	0.826	0.808	0.836	1.268	1.185	1.263	1.406	1.45	1.383
map00040 Pentose and glucuronate interconversions	0.130321	1.4	Cla97C05G084240.1	Pectate lyase	--	0.337	0.000151292	Down	49.3	2.142	K01728	2.262	1.798	0.655	0.7	0.738	0.621	0.579	0.711	0.518	0.499	0.753
map00040 Pentose and glucuronate interconversions	0.130321	1.4	Cla97C05G089700.1	Alcohol dehydrogenase, putative	--	1.809	8.15e-05	Up	39.2	0.569	K00008	0.512	0.572	0.994	0.992	1.004	1.406	1.368	1.341	1.062	1.074	1.059
map00040 Pentose and glucuronate interconversions	0.130321	1.4	Cla97C06G125330.1	UDP-glucose 6-dehydrogenase	--	0.509	0.000226966	Down	52.9	1.685	K00012	1.641	1.468	0.845	0.762	0.835	0.829	0.85	0.945	0.744	0.821	0.787
map00040 Pentose and glucuronate interconversions	0.130321	1.4	Cla97C07G141120.1	Pectinesterase	--	1.689	0.0146747	Up	62.2	0.611	K01051	0.695		1.1	1.106		1.245	1.254		0.992	0.887
map00040 Pentose and glucuronate interconversions	0.130321	1.4	Cla97C08G148810.1	UDP-sugar pyrophosphorylase	--	1.478	5.55e-06	Up	67.7	0.657	K12447	0.674	0.683	0.984	0.996	0.997	1.186	1.19	1.169	1.148	1.131	1.154
map00040 Pentose and glucuronate interconversions	0.130321	1.4	Cla97C08G153150.1	UDP-glucose 6-dehydrogenase	--	0.641	0.000949524	Down	52.9	1.459	K00012	1.491	1.708	0.974	1.013	1	0.851	0.884	0.814	0.632	0.623	0.529
map00040 Pentose and glucuronate interconversions	0.130321	1.4	Cla97C09G163490.1	Pectinesterase	--	0.729	0.00055925	Down	64.3	1.349	K01051	1.437	1.295	1.008	0.979	0.989	0.913	0.872	0.911	0.775	0.719	0.783
map00040 Pentose and glucuronate interconversions	0.130321	1.4	Cla97C09G171500.1	Pectinesterase	--	1.942	0.0010922	Up	62.5	0.552	K01051	0.683	0.529	1.159	1.121	1.146	1.282	1.203	1.271	0.957	0.948	0.944
map00040 Pentose and glucuronate interconversions	0.130321	1.4	Cla97C09G179380.1	Pectinesterase	--	1.968	7.46e-05	Up	35.8	0.536	K01051	0.609	0.581	1.163	1.132	1.101	1.305	1.278	1.318	1.003	0.954	0.992
map00040 Pentose and glucuronate interconversions	0.130321	1.4	Cla97C11G218300.1	Xylose isomerase	--	1.425	1.85e-05	Up	53.1	0.743	K01805	0.71	0.713	1.028	1.023	1.035	1.053	1.061	1.039	1.175	1.197	1.203
map00051 Fructose and mannose metabolism	0.418086	1.17	Cla97C01G005540.1	PfkB family carbohydrate kinase	--	0.671	0.00454517	Down	37.5	1.51	K00847	1.221	1.308	0.857	0.946	0.908	0.839	0.974	0.959	0.794	0.858	0.825
map00051 Fructose and mannose metabolism	0.418086	1.17	Cla97C01G006270.1	Fructose-bisphosphate aldolase	--	1.351	0.000127159	Up	42.4	0.799	K01623	0.767	0.822	1.082	1.066	1.078	1.052	1.06	1.071	1.054	1.078	1.04
map00051 Fructose and mannose metabolism	0.418086	1.17	Cla97C02G031490.1	NADP-dependent D-sorbitol-6-phosphate dehydrogenase-like	--	0.3	0.000811643	Down	35.2	2.389	K00011	2.122	1.879	0.517	0.633	0.767	0.557	0.609	0.789	0.538	0.636	0.603
map00051 Fructose and mannose metabolism	0.418086	1.17	Cla97C03G066280.1	ATP-dependent 6-phosphofructokinase	--	1.349	7.46e-05	Up	54.1	0.739	K00850	0.731	0.765	1.025	0.985	1.005	1.104	1.096	1.149	1.147	1.189	1.085
map00051 Fructose and mannose metabolism	0.418086	1.17	Cla97C04G073960.1	Fructose-1,6-bisphosphatase	--	0.597	0.000227276	Down	44.8	1.575	K03841	1.52	1.401	0.857	0.911	0.917	0.796	0.855	0.935	0.703	0.676	0.746
map00051 Fructose and mannose metabolism	0.418086	1.17	Cla97C05G089700.1	Alcohol dehydrogenase, putative	--	1.809	8.15e-05	Up	39.2	0.569	K00008	0.512	0.572	0.994	0.992	1.004	1.406	1.368	1.341	1.062	1.074	1.059
map00051 Fructose and mannose metabolism	0.418086	1.17	Cla97C05G093290.1	PfkB family kinase	--	0.734	0.00467422	Down	37.1	1.176	K00847	1.413	1.268	0.932	0.948	0.952	0.914	0.899	0.942	0.897	0.754	0.825
map00051 Fructose and mannose metabolism	0.418086	1.17	Cla97C05G099630.1	Phosphotransferase	--	0.534	0.000124361	Down	53.2	1.553	K00844	1.638	1.743	0.925	0.854	0.854	0.845	0.783	0.767	0.756	0.717	0.684
map00051 Fructose and mannose metabolism	0.418086	1.17	Cla97C05G100190.1	mannan endo-1,4-beta-mannosidase 7-like	--	0.634	0.0267666	Down	47.7	1.55	K19355		1.346	0.943		0.892	0.673		0.939	0.834		0.822
map00051 Fructose and mannose metabolism	0.418086	1.17	Cla97C06G110160.1	Fructokinase	--	1.347	2.69e-05	Up	35.6	0.764	K00847	0.754	0.778	1.039	1.01	1.044	1.065	1.092	1.085	1.132	1.175	1.114
map00051 Fructose and mannose metabolism	0.418086	1.17	Cla97C08G145130.1	mannan endo-1,4-beta-mannosidase 1-like	--	2.702	0.0146755	Up	48.1	0.752	K19355	0.319	0.411	1.23	1.387	1.388	1.172	1.188	1.145	0.85	0.86	0.777
map00051 Fructose and mannose metabolism	0.418086	1.17	Cla97C08G147060.1	Fructose-1,6-bisphosphatase	--	1.537	1.18e-06	Up	37.1	0.628	K03841	0.643	0.628	0.981	0.966	0.972	1.269	1.236	1.187	1.095	1.15	1.139
map00051 Fructose and mannose metabolism	0.418086	1.17	Cla97C08G150220.1	mannan endo-1,4-beta-mannosidase 6	--	0.305	1.07e-05	Down	54	2.338	K19355	2.272	2.276	0.7	0.751	0.648	0.502	0.542	0.533	0.46	0.491	0.543
map00051 Fructose and mannose metabolism	0.418086	1.17	Cla97C09G183030.1	Fructose-bisphosphate aldolase	--	1.371	4.53e-05	Up	43.4	0.753	K01623	0.724	0.757	1.029	1.031	1.003	1.171	1.191	1.158	1.008	0.95	0.935
map00051 Fructose and mannose metabolism	0.418086	1.17	Cla97C11G210620.1	Fructose-bisphosphate aldolase	--	0.636	5.3e-05	Down	42.8	1.046	K01623	1.029	1.089	0.649	0.673	0.691	1.255	1.305	1.324	1.032	0.951	0.943
map00051 Fructose and mannose metabolism	0.418086	1.17	Cla97C11G218300.1	Xylose isomerase	--	1.425	1.85e-05	Up	53.1	0.743	K01805	0.71	0.713	1.028	1.023	1.035	1.053	1.061	1.039	1.175	1.197	1.203
map00052 Galactose metabolism	0.116589	1.4	Cla97C01G001730.1	UDP-glucose 4-epimerase family protein	--	0.451	8.2e-08	Down	38.2	1.87	K01784	1.825	1.842	0.832	0.826	0.84	0.747	0.737	0.722	0.537	0.625	0.551
map00052 Galactose metabolism	0.116589	1.4	Cla97C01G003100.1	UDP-glucose 4-epimerase family protein	--	1.59	0.0055849	Up	38.8	0.645	K01784	0.821	0.713	1.265	1.131	1.068	1.108	1.046	1.112	0.982	0.973	1.012
map00052 Galactose metabolism	0.116589	1.4	Cla97C01G003970.1	Acid beta-fructofuranosidase, putative	--	0.36	0.00138462	Down	76.7	2.034	K01193	1.975	1.677	0.704	0.541	0.802	0.628	0.713	0.705	0.634	0.771	0.816
map00052 Galactose metabolism	0.116589	1.4	Cla97C01G005940.1	acid beta-fructofuranosidase-like	--	0.425	1.44e-07	Down	68.9	1.975	K01193	1.977	1.999	0.833	0.837	0.86	0.759	0.607	0.666	0.454	0.527	0.55
map00052 Galactose metabolism	0.116589	1.4	Cla97C01G006680.1	Phosphoglucomutase, putative	--	1.337	0.000188894	Up	63.2	0.771	K01835	0.724	0.769	1.023	0.996	1.007	1.031	1.039	1.027	1.186	1.199	1.171
map00052 Galactose metabolism	0.116589	1.4	Cla97C02G031490.1	NADP-dependent D-sorbitol-6-phosphate dehydrogenase-like	--	0.3	0.000811643	Down	35.2	2.389	K00011	2.122	1.879	0.517	0.633	0.767	0.557	0.609	0.789	0.538	0.636	0.603
map00052 Galactose metabolism	0.116589	1.4	Cla97C03G066280.1	ATP-dependent 6-phosphofructokinase	--	1.349	7.46e-05	Up	54.1	0.739	K00850	0.731	0.765	1.025	0.985	1.005	1.104	1.096	1.149	1.147	1.189	1.085
map00052 Galactose metabolism	0.116589	1.4	Cla97C05G082400.1	ADP-glucose phosphorylase	--	1.452	0.000290967	Up	38.4	0.793	K00965	0.723	0.754	1.102	1.065	1.128	1.154	1.08	1.165	0.942	1.008	0.935
map00052 Galactose metabolism	0.116589	1.4	Cla97C05G099630.1	Phosphotransferase	--	0.534	0.000124361	Down	53.2	1.553	K00844	1.638	1.743	0.925	0.854	0.854	0.845	0.783	0.767	0.756	0.717	0.684
map00052 Galactose metabolism	0.116589	1.4	Cla97C05G109080.1	beta-galactosidase	--	1.422	0.000265287	Up	126	0.624	K01190	0.591	0.643	0.88	0.905	0.858	0.835	0.723	0.793	1.665	1.737	1.713
map00052 Galactose metabolism	0.116589	1.4	Cla97C06G120620.1	Raffinose synthase	--	0.756	0.00100725	Down	85.8	1.464	K06617	1.34	1.427	1.044	1.046	1.107	0.78	0.841	0.812	0.77	0.739	0.739
map00052 Galactose metabolism	0.116589	1.4	Cla97C07G133360.1	Alpha-galactosidase	--	1.858	5.15e-05	Up	47.7	0.504	K07407	0.524	0.564	0.995	0.991	0.972	1.242	1.235	1.245	1.23	1.173	1.178
map00052 Galactose metabolism	0.116589	1.4	Cla97C08G148810.1	UDP-sugar pyrophosphorylase	--	1.478	5.55e-06	Up	67.7	0.657	K12447	0.674	0.683	0.984	0.996	0.997	1.186	1.19	1.169	1.148	1.131	1.154
map00052 Galactose metabolism	0.116589	1.4	Cla97C09G167400.1	Stachyose synthase	--	0.76	0.00125703	Down	95.9	1.404	K06611	1.505	1.435	1.044	1.144	1.112	0.932	0.867	0.835	0.62	0.482	0.621
map00052 Galactose metabolism	0.116589	1.4	Cla97C10G201810.1	beta-fructofuranosidase, insoluble isoenzyme 1-like	--	0.633	0.000104617	Down	65.4	1.57	K01193	1.549	1.53	0.933	1.031	0.98	0.771	0.773	0.727	0.645	0.727	0.727
map00052 Galactose metabolism	0.116589	1.4	Cla97C11G218690.1	Alpha-galactosidase	--	0.552	0.000172546	Down	47.9	1.785	K07407	1.548	1.592	0.903	0.913	0.905	0.774	0.828	0.835	0.606	0.673	0.602
map00052 Galactose metabolism	0.116589	1.4	Cla97C11G223970.1	Alkaline alpha-galactosidase seed imbibition protein	--	0.5	6.07e-05	Down	90.9	1.707	K06617	1.582	1.789	0.826	0.839	0.872	0.698	0.688	0.661	0.768	0.823	0.715
map00053 Ascorbate and aldarate metabolism	0.159402	1.43	Cla97C01G019890.1	L-ascorbate peroxidase 3	--	0.725	0.00595984	Down	32.9	1.195	K00434	1.456	1.317	0.958	0.989	0.929	1.003	0.874	0.928	0.898	0.684	0.888
map00053 Ascorbate and aldarate metabolism	0.159402	1.43	Cla97C02G030990.1	Ascorbate peroxidase	--	1.349	0.000148824	Up	31.5	0.685	K00434	0.716	0.731	0.974	0.943	0.959	1.25	1.289	1.268	1.034	1.02	1.012
map00053 Ascorbate and aldarate metabolism	0.159402	1.43	Cla97C02G039140.1	Dehydroascorbate reductase	--	1.446	8.92e-06	Up	25.5	0.748	K21888	0.768	0.778	1.095	1.117	1.106	1.221	1.172	1.158	0.891	0.886	0.923
map00053 Ascorbate and aldarate metabolism	0.159402	1.43	Cla97C02G042380.1	GDP-mannose 3,5-epimerase 2	--	1.439	0.00053193	Up	44.2	0.628	K10046	0.694	0.619	0.928	0.931	0.934	1.296	1.261	1.278	1.178	1.132	1.185
map00053 Ascorbate and aldarate metabolism	0.159402	1.43	Cla97C02G042440.1	Aldehyde dehydrogenase 1	--	1.412	4.89e-06	Up	58.1	0.71	K00128	0.691	0.712	1.001	0.995	0.987	1.202	1.227	1.214	1.057	1.057	1.065
map00053 Ascorbate and aldarate metabolism	0.159402	1.43	Cla97C02G046770.1	L-ascorbate peroxidase	--	1.343	0.000638431	Up	27.3	0.795	K00434	0.744	0.753	1.073	1.008	0.998	1.097	1.08	1.137	1.045	1.118	1.07
map00053 Ascorbate and aldarate metabolism	0.159402	1.43	Cla97C03G064200.1	L-ascorbate oxidase	--	0.32	3.84e-06	Down	67.4	2.027	K00423	2.193	2.118	0.706	0.656	0.663	0.625	0.594	0.644	0.64	0.591	0.552
map00053 Ascorbate and aldarate metabolism	0.159402	1.43	Cla97C05G093610.1	Dehydroascorbate reductase	--	0.693	0.000169223	Down	30.4	1.301	K21888	1.377	1.397	0.927	0.924	0.971	0.95	0.924	0.91	0.886	0.789	0.722
map00053 Ascorbate and aldarate metabolism	0.159402	1.43	Cla97C06G125330.1	UDP-glucose 6-dehydrogenase	--	0.509	0.000226966	Down	52.9	1.685	K00012	1.641	1.468	0.845	0.762	0.835	0.829	0.85	0.945	0.744	0.821	0.787
map00053 Ascorbate and aldarate metabolism	0.159402	1.43	Cla97C06G126540.1	Aldehyde dehydrogenase, putative	--	1.624	2.83e-05	Up	60.1	0.635	K00128	0.612	0.662	1.034	1.034	1.032	1.264	1.276	1.256	1.05	1.056	1.023
map00053 Ascorbate and aldarate metabolism	0.159402	1.43	Cla97C08G148810.1	UDP-sugar pyrophosphorylase	--	1.478	5.55e-06	Up	67.7	0.657	K12447	0.674	0.683	0.984	0.996	0.997	1.186	1.19	1.169	1.148	1.131	1.154
map00053 Ascorbate and aldarate metabolism	0.159402	1.43	Cla97C08G153150.1	UDP-glucose 6-dehydrogenase	--	0.641	0.000949524	Down	52.9	1.459	K00012	1.491	1.708	0.974	1.013	1	0.851	0.884	0.814	0.632	0.623	0.529
map00053 Ascorbate and aldarate metabolism	0.159402	1.43	Cla97C11G220240.1	Ascorbate peroxidase 3	--	0.633	0.00022103	Down	38	1.444	K00434	1.566	1.394	0.943	0.911	0.933	0.796	0.827	0.796	0.817	0.673	0.876
map00061 Fatty acid biosynthesis	0.159402	1.43	Cla97C02G049790.1	Enoyl reductase	--	0.618	8.23e-05	Down	63.6	1.523	K00208	1.566	1.56	1.012	0.925	0.936	0.819	0.819	0.86	0.63	0.547	0.609
map00061 Fatty acid biosynthesis	0.159402	1.43	Cla97C03G051200.1	malonyl CoA-acyl carrier protein transacylase	--	0.68	0.00186518	Down	39.8	1.417	K00645	1.187	1.307	0.871	0.881	0.906	0.851	0.929	0.863	0.8	0.835	0.883
map00061 Fatty acid biosynthesis	0.159402	1.43	Cla97C03G063990.1	Enoyl reductase	--	0.733	0.0117587	Down	40.9	1.303	K00208	1.53	1.227	0.99	1.033	0.955	0.91	0.848	0.867	0.735	0.59	0.731
map00061 Fatty acid biosynthesis	0.159402	1.43	Cla97C04G073890.1	Acetyl-coenzyme A carboxylase carboxyl transferase subunit alpha	--	0.558	0.00723377	Down	85	1.465	K01962	1.355	1.069	0.683	0.668	0.819	0.758	0.738	0.901	1.094	1.239	1.21
map00061 Fatty acid biosynthesis	0.159402	1.43	Cla97C05G086550.1	Long chain acyl-CoA synthetase 7	--	1.536	0.00191219	Up	76.3	0.66	K01897	0.561	0.545	0.909	0.902	0.902	1.171	1.201	1.184	1.341	1.323	1.319
map00061 Fatty acid biosynthesis	0.159402	1.43	Cla97C07G134750.1	Biotin carboxyl carrier protein of acetyl-CoA carboxylase	--	0.615	0.00264021	Down	30.3	1.741	K02160	1.408	1.52	0.909	1.029	0.933	0.766	0.754	0.89	0.513	0.78	0.701
map00061 Fatty acid biosynthesis	0.159402	1.43	Cla97C07G136300.1	3-hydroxyacyl-[acyl-carrier-protein] dehydratase	--	0.768	0.000166235	Down	23.9	1.253	K02372	1.261	1.271	0.933	0.983	0.991	0.918	1.004	0.927	0.793	0.832	0.802
map00061 Fatty acid biosynthesis	0.159402	1.43	Cla97C08G149220.1	Acyl-[acyl-carrier-protein] desaturase	--	1.653	0.0209922	Up	45.1	0.755	K03921	0.505	0.769	1.07	1.187	1.097	1.262	1.447	1.405	0.89	0.861	0.729
map00061 Fatty acid biosynthesis	0.159402	1.43	Cla97C08G160890.1	Acyl-[acyl-carrier-protein] desaturase	--	1.664	1.33e-05	Up	45.3	0.671	K03921	0.707	0.703	1.158	1.131	1.173	1.304	1.245	1.272	0.865	0.931	0.839
map00061 Fatty acid biosynthesis	0.159402	1.43	Cla97C10G190360.1	CoA ligase	--	1.368	0.00521077	Up	36.8	0.682	K18660	0.816	0.703	0.976	1.021	1.015	1.011	1.016	1.025	1.358	1.123	1.31
map00061 Fatty acid biosynthesis	0.159402	1.43	Cla97C10G190370.1	CoA ligase-like protein 8	--	1.307	0.0447711	Up	35.5	0.9	K18660	0.657	0.819	1.072	0.996	1.038	0.999	1.004	1.019	1.06	1.343	1.125
map00061 Fatty acid biosynthesis	0.159402	1.43	Cla97C11G216320.1	Acyl-[acyl-carrier-protein] desaturase	--	0.521	0.0186108	Down	45.1	1.492	K03921	1.533		0.718	0.859		0.714	0.898		1.076	0.71
map00061 Fatty acid biosynthesis	0.159402	1.43	Cla97C11G221760.1	Long-chain acyl-CoA synthetase 4	--	1.326	0.00369207	Up	75.9	0.925	K01897	0.81	0.895	1.11	1.204	1.174	0.864	0.811	0.826	1.133	1.105	1.127
map00071 Fatty acid degradation	0.016346	1.7	Cla97C01G010890.1	Acetyl-CoA C-acetyltransferase	--	1.564	0.000730799	Up	43	0.681	K00626	0.74	0.63	1.043	1.084	1.08	1.255	1.165	1.262	1.083	1.025	1.046
map00071 Fatty acid degradation	0.016346	1.7	Cla97C02G036270.1	Acyl-coenzyme A oxidase	--	1.69	0.000503181	Up	76.5	0.534	K00232	0.451	0.503	0.83	0.824	0.86	1.183	1.208	1.158	1.467	1.49	1.495
map00071 Fatty acid degradation	0.016346	1.7	Cla97C02G042440.1	Aldehyde dehydrogenase 1	--	1.412	4.89e-06	Up	58.1	0.71	K00128	0.691	0.712	1.001	0.995	0.987	1.202	1.227	1.214	1.057	1.057	1.065
map00071 Fatty acid degradation	0.016346	1.7	Cla97C05G084200.1	3-ketoacyl-CoA thiolase 2, peroxisomal	--	1.63	0.000161226	Up	48.4	0.456	K07513	0.405	0.425	0.708	0.687	0.701	1.339	1.328	1.301	1.489	1.518	1.577
map00071 Fatty acid degradation	0.016346	1.7	Cla97C05G085350.1	enoyl-CoA delta isomerase 2, peroxisomal-like	--	1.483	0.00882505	Up	26	0.647	K07517	0.776	0.806	1.191	1.106	1.009	1.198	1.167	1.218	0.941	0.909	0.929
map00071 Fatty acid degradation	0.016346	1.7	Cla97C05G086550.1	Long chain acyl-CoA synthetase 7	--	1.536	0.00191219	Up	76.3	0.66	K01897	0.561	0.545	0.909	0.902	0.902	1.171	1.201	1.184	1.341	1.323	1.319
map00071 Fatty acid degradation	0.016346	1.7	Cla97C05G087820.1	Acyl-CoA dehydrogenase	--	1.483	0.0101705	Up	92	0.588	K00249	0.449	0.562	0.798	0.752	0.822	0.937	0.965	0.937	1.603	1.7	1.777
map00071 Fatty acid degradation	0.016346	1.7	Cla97C06G113970.1	Enoyl-CoA hydratase	--	1.492	0.00515022	Up	28.7	0.605	K01692	0.532	0.679	0.901	0.875	0.933	1.293	1.348	1.251	1.219	1.233	1.146
map00071 Fatty acid degradation	0.016346	1.7	Cla97C06G114510.1	Peroxisomal fatty acid beta-oxidation multifunctional protein	--	1.936	5.33e-07	Up	79	0.53	K10527	0.521	0.524	0.998	1.017	1.034	1.027	1.037	1.001	1.463	1.386	1.398
map00071 Fatty acid degradation	0.016346	1.7	Cla97C06G117350.1	3-ketoacyl-CoA thiolase 2, peroxisomal-like	--	1.342	0.000239803	Up	48.6	0.771	K07513	0.744	0.802	1.021	1.055	1.034	1.148	1.179	1.193	0.967	1.002	0.998
map00071 Fatty acid degradation	0.016346	1.7	Cla97C06G126540.1	Aldehyde dehydrogenase, putative	--	1.624	2.83e-05	Up	60.1	0.635	K00128	0.612	0.662	1.034	1.034	1.032	1.264	1.276	1.256	1.05	1.056	1.023
map00071 Fatty acid degradation	0.016346	1.7	Cla97C07G130040.1	3-ketoacyl-CoA thiolase 2, peroxisomal-like	--	0.762	0.000542728	Down	47.7	1.19	K07513	1.166	1.27	0.907	0.929	0.927	1.015	0.981	1.046	0.823	0.86	0.786
map00071 Fatty acid degradation	0.016346	1.7	Cla97C07G136380.1	Acyl-coenzyme A oxidase	--	1.386	3.45e-05	Up	77.4	0.73	K00232	0.714	0.754	1.01	1.017	1.019	1.025	0.975	1.033	1.249	1.337	1.181
map00071 Fatty acid degradation	0.016346	1.7	Cla97C10G205540.1	Acyl-CoA oxidase/dehydrogenase	--	1.577	0.000340361	Up	48.3	0.629	K00232	0.703	0.619	1.019	1.031	1.026	1.277	1.239	1.272	1.078	1.065	1.08
map00071 Fatty acid degradation	0.016346	1.7	Cla97C11G208800.1	Peroxisomal fatty acid beta-oxidation multifunctional protein	--	1.553	0.000129692	Up	79.1	0.682	K10527	0.622	0.641	1.019	0.98	1.022	0.865	0.909	0.865	1.423	1.429	1.472
map00071 Fatty acid degradation	0.016346	1.7	Cla97C11G221760.1	Long-chain acyl-CoA synthetase 4	--	1.326	0.00369207	Up	75.9	0.925	K01897	0.81	0.895	1.11	1.204	1.174	0.864	0.811	0.826	1.133	1.105	1.127
map00072 Synthesis and degradation of ketone bodies	0.0856455	2.48	Cla97C01G010890.1	Acetyl-CoA C-acetyltransferase	--	1.564	0.000730799	Up	43	0.681	K00626	0.74	0.63	1.043	1.084	1.08	1.255	1.165	1.262	1.083	1.025	1.046
map00072 Synthesis and degradation of ketone bodies	0.0856455	2.48	Cla97C10G188030.1	3-hydroxy-3-methylglutaryl coenzyme A synthase	--	0.659	0.00044838	Down	51.5	1.596	K01641	1.41	1.437	0.963	0.988	0.976	0.863	0.845	0.884	0.658	0.724	0.682
map00072 Synthesis and degradation of ketone bodies	0.0856455	2.48	Cla97C10G198510.1	hydroxymethylglutaryl-CoA lyase, mitochondrial-like	--	1.344	0.00148751	Up	41.8	0.759	K01640	0.685	0.723	0.957	1.017	0.939	1.219	1.158	1.225	1.087	1.07	1.055
map00073 Cutin, suberine and wax biosynthesis	0.0915909	3.3	Cla97C05G083330.1	protein ECERIFERUM 1-like	--	2.944	7.4e-05	Up	72.1	0.573	K15404	0.531	0.461	1.523	1.516	1.568	1.114	1.18	1.179	0.79	0.772	0.792
map00073 Cutin, suberine and wax biosynthesis	0.0915909	3.3	Cla97C07G133960.1	Caleosin-related family protein	--	0.483	0.00615459	Down	22	1.765	K17991	1.979		0.906	0.901		0.866	0.719		0.462	0.4
map00195 Photosynthesis	0.00318856	1.89	Cla97C01G015370.1	Oxygen-evolving enhancer protein 1	--	0.379	8.97e-06	Down	35.1	1.72	K02716	1.918	1.751	0.681	0.686	0.678	0.939	0.858	0.848	0.66	0.492	0.638
map00195 Photosynthesis	0.00318856	1.89	Cla97C01G021610.1	ATP synthase gamma-subunit	--	0.621	0.000185122	Down	40.7	1.494	K02115	1.366	1.382	0.844	0.881	0.911	0.854	0.84	0.882	0.808	0.913	0.824
map00195 Photosynthesis	0.00318856	1.89	Cla97C02G027560.1	photosystem II repair protein PSB27-H1, chloroplastic	--	0.606	0.00254286	Down	18.4	1.512	K08902	1.247	1.357	0.762	0.831	0.903	0.941	0.999	0.881	0.786	0.916	0.859
map00195 Photosynthesis	0.00318856	1.89	Cla97C02G027850.1	Cytochrome b6-f complex iron-sulfur subunit	--	0.503	3.48e-05	Down	24.2	1.566	K02636	1.535	1.559	0.79	0.82	0.732	1.008	0.973	1.065	0.634	0.686	0.551
map00195 Photosynthesis	0.00318856	1.89	Cla97C04G071330.1	Photosystem II CP43 reaction center protein	--	0.587	0.000963531	Down	15.5	1.488	K02705	1.35	1.323	0.737	0.869	0.835	0.998	0.98	1.031	0.777	0.801	0.811
map00195 Photosynthesis	0.00318856	1.89	Cla97C05G091900.1	Ferredoxin	--	2.365	0.000120874	Up	15.7	0.372	K02639	0.344	0.412	0.845	0.92	0.903	1.477	1.4	1.384	1.306	1.336	1.301
map00195 Photosynthesis	0.00318856	1.89	Cla97C05G096440.1	Plastocyanin	--	0.422	2.28e-05	Down	16.9	1.726	K02638	1.615	1.823	0.726	0.746	0.708	0.896	0.972	0.911	0.608	0.621	0.558
map00195 Photosynthesis	0.00318856	1.89	Cla97C07G134860.1	ATP synthase epsilon chain, chloroplastic	--	0.571	0.012163	Down	14.8	1.196	K02114	1.268	1.716	0.809	0.869	0.71	1.092	0.99	0.884	0.903	0.873	0.69
map00195 Photosynthesis	0.00318856	1.89	Cla97C07G137460.1	Photosystem II 10 kDa polypeptide family protein	--	0.607	0.000881263	Down	14.3	1.484	K03541	1.35	1.491	0.806	0.945	0.875	0.847	0.994	0.909	0.863	0.711	0.725
map00195 Photosynthesis	0.00318856	1.89	Cla97C07G137540.1	oxygen-evolving enhancer protein 2, chloroplastic	--	0.701	0.0482996	Down	28.3	1.145	K02717	1.099		0.725	0.849		1.278	1.175		0.851	0.877
map00195 Photosynthesis	0.00318856	1.89	Cla97C08G156800.1	ATP synthase subunit b', chloroplastic	--	0.477	1.88e-05	Down	23.7	1.505	K02109	1.646	1.562	0.749	0.727	0.772	0.941	0.999	0.961	0.737	0.628	0.692
map00195 Photosynthesis	0.00318856	1.89	Cla97C09G178700.1	Photosystem I P700 chlorophyll a apoprotein A1	--	0.58	0.000677021	Down	17.6	1.232	K02689	1.256		0.729	0.714		1.059	1.085		0.98	0.945
map00195 Photosynthesis	0.00318856	1.89	Cla97C09G181620.1	psbP-like protein 1, chloroplastic	--	0.581	0.00111818	Down	26.9	1.384	K02717	1.64	1.431	0.894	0.798	0.898	0.846	0.899	0.896	0.783	0.663	0.775
map00195 Photosynthesis	0.00318856	1.89	Cla97C10G185280.1	Ferredoxin--NADP reductase	--	0.735	0.000352218	Down	40.3	1.136	K02641	1.046	1.085	0.812	0.779	0.809	1.325	1.308	1.382	0.761	0.789	0.73
map00195 Photosynthesis	0.00318856	1.89	Cla97C11G214090.1	photosystem II D2 protein-like	--	0.611	0.00154169	Down	48.1	1.313	K02706	1.216	1.38	0.73	0.875	0.783	0.98	0.953	0.933	0.966	0.956	0.903
map00195 Photosynthesis	0.00318856	1.89	Cla97C08G152480.1	ATP synthase subunit b, chloroplastic	--	0.377	0.0128094	Down	8.8		K02109	1.933	1.63		0.624	0.72		0.99	1.008		0.453	0.642
map00196 Photosynthesis - antenna proteins	0.438952	1.42	Cla97C03G062230.1	Chlorophyll a-b binding protein, chloroplastic	--	0.654	0.00174815	Down	29.3	1.129	K08909	1.302	1.182	0.835	0.732	0.797	1.03	0.997	0.952	1.006	0.969	1.068
map00196 Photosynthesis - antenna proteins	0.438952	1.42	Cla97C08G146000.1	Chlorophyll a-b binding protein, chloroplastic	--	0.462	0.000796223	Down	35.2	1.403	K08916	1.624	1.639	0.819	0.675	0.661	0.904	0.755	0.775	0.874	0.945	0.925
map00196 Photosynthesis - antenna proteins	0.438952	1.42	Cla97C02G029240.1	Chlorophyll a-b binding protein, chloroplastic	--	0.586	0.00196354	Down	28.5		K08913	1.544	1.619		0.925	0.927		0.967	1.033		0.564	0.597
map00230 Purine metabolism	0.104637	1.3	Cla97C01G002730.1	GMP synthase, putative	--	0.75	0.000234421	Down	59.3	1.402	K01951	1.313	1.318	0.999	1.001	1.026	0.924	0.922	0.923	0.757	0.701	0.771
map00230 Purine metabolism	0.104637	1.3	Cla97C01G006680.1	Phosphoglucomutase, putative	--	1.337	0.000188894	Up	63.2	0.771	K01835	0.724	0.769	1.023	0.996	1.007	1.031	1.039	1.027	1.186	1.199	1.171
map00230 Purine metabolism	0.104637	1.3	Cla97C01G014770.1	Ribonucleoside-diphosphate reductase	--	0.732	0.0311861	Down	90.9	0.957	K10807	0.958	1.145	0.864	0.689	0.688	0.81	0.787	0.676	1.369	1.596	1.491
map00230 Purine metabolism	0.104637	1.3	Cla97C02G039430.1	Adenylate kinase 1	--	0.731	0.0136359	Down	32.6	1.303	K00939	1.131	1.445	0.97	0.954	0.913	0.749	0.945	0.804	0.977	0.97	0.837
map00230 Purine metabolism	0.104637	1.3	Cla97C03G054620.1	Nucleoside diphosphate kinase	--	0.707	0.00261197	Down	25.1	1.179	K00940	1.344	1.339	0.859	0.933	0.939	0.991	0.894	0.978	0.829	0.841	0.837
map00230 Purine metabolism	0.104637	1.3	Cla97C03G054750.1	Adenylate kinase	--	0.721	0.00071189	Down	26.8	1.532	K00939	1.437	1.376	1.026	1.076	1.03	0.991	1.008	0.99	0.429	0.377	0.429
map00230 Purine metabolism	0.104637	1.3	Cla97C03G057260.1	allantoinase	--	1.323	0.00334693	Up	55	0.854	K01466	0.834	0.755	1.05	1.131	1.052	1.219	1.135	1.143	0.867	0.913	0.911
map00230 Purine metabolism	0.104637	1.3	Cla97C03G061560.1	Apyrase	--	0.55	0.000761701	Down	50.8	1.803	K14641	1.598	1.497	0.845	0.898	0.952	0.713	0.757	0.825	0.631	0.717	0.68
map00230 Purine metabolism	0.104637	1.3	Cla97C03G063500.1	Xanthine dehydrogenase, putative	--	1.767	0.00127278	Up	150.6	0.539	K00106	0.599	0.682	1.056	1.115	1.045	0.818	0.788	0.807	1.493	1.424	1.429
map00230 Purine metabolism	0.104637	1.3	Cla97C04G076530.1	Pyruvate kinase	--	1.936	1.77e-06	Up	57.4	0.568	K00873	0.539	0.557	1.073	1.071	1.078	1.001	1.026	1.005	1.324	1.379	1.359
map00230 Purine metabolism	0.104637	1.3	Cla97C05G083180.1	Uric acid degradation bifunctional protein TTL	--	1.323	0.000126631	Up	37.1	0.768	K13484	0.781	0.817	1.035	1.053	1.042	1.177	1.157	1.125	0.996	0.914	0.951
map00230 Purine metabolism	0.104637	1.3	Cla97C05G084250.1	Inosine triphosphate pyrophosphatase	--	0.635	0.00341135	Down	23.6	1.283	K01519	1.388	1.614	0.956	0.884	0.88	0.928	0.923	0.873	0.833	0.805	0.708
map00230 Purine metabolism	0.104637	1.3	Cla97C05G085860.1	ATP sulfurylase	--	0.259	2.6e-06	Down	52.1	2.089	K13811	2.222	2.182	0.547	0.594	0.541	0.686	0.707	0.693	0.682	0.561	0.584
map00230 Purine metabolism	0.104637	1.3	Cla97C05G086390.1	5'-nucleotidase SurE	--	1.304	0.00304205	Up	32.9	0.763	K03787	0.841	0.797	0.987	1.096	1.048	1.153	1.008	1.115	1.097	1.092	1.04
map00230 Purine metabolism	0.104637	1.3	Cla97C05G090710.1	Pyruvate kinase	--	0.761	0.00256934	Down	63.3	1.254	K00873	1.187	1.341	0.956	0.994	0.927	0.905	0.928	0.914	0.888	0.914	0.818
map00230 Purine metabolism	0.104637	1.3	Cla97C05G099770.1	ATP sulfurylase 2	--	0.376	1.52e-05	Down	53.7	1.878	K13811	1.747	1.979	0.722	0.7	0.686	0.619	0.703	0.581	0.722	0.85	0.691
map00230 Purine metabolism	0.104637	1.3	Cla97C05G103640.1	Uricase	--	2.172	2.17e-05	Up	35.3	0.463	K00365	0.433	0.485	0.985	1	1.014	1.342	1.358	1.273	1.144	1.176	1.165
map00230 Purine metabolism	0.104637	1.3	Cla97C06G116050.1	ATP-sulfurylase	--	0.516	0.0329331	Down	56	1.677	K13811	1.315		0.77	0.775		0.849	0.867		0.704	1.044
map00230 Purine metabolism	0.104637	1.3	Cla97C06G127490.1	Adenylate kinase 1	--	0.603	3.14e-06	Down	27	1.608	K00939	1.605	1.631	0.997	0.955	0.969	0.873	0.905	0.915	0.441	0.515	0.453
map00230 Purine metabolism	0.104637	1.3	Cla97C07G138330.1	Nucleoside diphosphate kinase	--	0.682	0.00183184	Down	57.3	1.486	K00940	1.509	1.301	0.975	0.942	1.015	0.802	0.81	0.812	0.692	0.71	0.718
map00230 Purine metabolism	0.104637	1.3	Cla97C08G150350.1	adenosine kinase 2	--	0.713	0.00230756	Down	37.5	1.271	K00856	1.298	1.483	0.97	0.967	0.953	0.883	0.953	0.812	0.864	0.791	0.679
map00230 Purine metabolism	0.104637	1.3	Cla97C08G154430.1	Phosphoribosylaminoimidazole-succinocarboxamide synthase	--	1.644	7.44e-06	Up	45.5	0.609	K01923	0.642	0.632	1.042	1.031	1.022	1.136	1.156	1.148	1.115	1.116	1.135
map00230 Purine metabolism	0.104637	1.3	Cla97C09G184410.1	Inosine-5'-monophosphate dehydrogenase	--	1.809	1.2e-06	Up	52.7	0.676	K00088	0.697	0.672	1.245	1.232	1.222	1.233	1.207	1.223	0.907	0.878	0.909
map00230 Purine metabolism	0.104637	1.3	Cla97C10G191000.1	phosphoribosylamine--glycine ligase	--	1.526	3.06e-05	Up	56.7	0.72	K01945	0.676	0.682	1.049	1.058	1.065	1.149	1.141	1.168	1.085	1.093	1.075
map00230 Purine metabolism	0.104637	1.3	Cla97C11G218660.1	Pyruvate kinase	--	1.611	0.000412394	Up	55.2	0.695	K00873	0.601	0.66	1.031	1.046	1.074	1.111	1.114	1.093	1.162	1.201	1.159
map00230 Purine metabolism	0.104637	1.3	Cla97C10G193010.1	Pyruvate kinase	--	0.625	0.00514952	Down	63.9		K00873	1.421	1.334		0.85	0.871		0.867	0.887		0.862	0.907
map00232 Caffeine metabolism	0.0915909	3.3	Cla97C03G063500.1	Xanthine dehydrogenase, putative	--	1.767	0.00127278	Up	150.6	0.539	K00106	0.599	0.682	1.056	1.115	1.045	0.818	0.788	0.807	1.493	1.424	1.429
map00232 Caffeine metabolism	0.0915909	3.3	Cla97C05G103640.1	Uricase	--	2.172	2.17e-05	Up	35.3	0.463	K00365	0.433	0.485	0.985	1	1.014	1.342	1.358	1.273	1.144	1.176	1.165
map00240 Pyrimidine metabolism	0.174294	1.34	Cla97C01G010410.1	Thymidine kinase	--	0.595	0.00397849	Down	31.4	1.391	K00857	1.415		0.808	0.861		0.878	0.977		0.923	0.748
map00240 Pyrimidine metabolism	0.174294	1.34	Cla97C01G014770.1	Ribonucleoside-diphosphate reductase	--	0.732	0.0311861	Down	90.9	0.957	K10807	0.958	1.145	0.864	0.689	0.688	0.81	0.787	0.676	1.369	1.596	1.491
map00240 Pyrimidine metabolism	0.174294	1.34	Cla97C02G048860.1	dihydropyrimidinase	--	2.269	1.69e-05	Up	75.8	0.452	K01464	0.454	0.501	1.068	1.058	1.067	0.935	0.975	0.949	1.447	1.41	1.468
map00240 Pyrimidine metabolism	0.174294	1.34	Cla97C03G054620.1	Nucleoside diphosphate kinase	--	0.707	0.00261197	Down	25.1	1.179	K00940	1.344	1.339	0.859	0.933	0.939	0.991	0.894	0.978	0.829	0.841	0.837
map00240 Pyrimidine metabolism	0.174294	1.34	Cla97C03G061560.1	Apyrase	--	0.55	0.000761701	Down	50.8	1.803	K14641	1.598	1.497	0.845	0.898	0.952	0.713	0.757	0.825	0.631	0.717	0.68
map00240 Pyrimidine metabolism	0.174294	1.34	Cla97C04G074490.1	uridine kinase/uracil phosphoribosyltransferase 1	--	0.742	0.000237872	Down	31.3	1.267	K00761	1.219	1.171	0.918	0.899	0.898	0.95	1.013	1.031	0.896	0.835	0.891
map00240 Pyrimidine metabolism	0.174294	1.34	Cla97C04G077290.1	Dihydropyrimidine dehydrogenase	--	1.491	2.78e-05	Up	46.4	0.671	K00207	0.7	0.674	1.005	1.002	1.043	1.155	1.113	1.167	1.163	1.114	1.11
map00240 Pyrimidine metabolism	0.174294	1.34	Cla97C05G083380.1	UMP-CMP kinase	--	0.674	0.00174247	Down	22.9	1.261	K13800	1.133	1.313	0.832	0.875	0.79	0.866	0.89	0.836	1.019	0.993	1.037
map00240 Pyrimidine metabolism	0.174294	1.34	Cla97C05G086390.1	5'-nucleotidase SurE	--	1.304	0.00304205	Up	32.9	0.763	K03787	0.841	0.797	0.987	1.096	1.048	1.153	1.008	1.115	1.097	1.092	1.04
map00240 Pyrimidine metabolism	0.174294	1.34	Cla97C05G093840.1	Uridine kinase	--	1.378	0.000173503	Up	54	0.674	K00876	0.677	0.724	0.943	0.959	0.958	1.152	1.097	1.118	1.25	1.217	1.183
map00240 Pyrimidine metabolism	0.174294	1.34	Cla97C06G110040.1	UMP-CMP kinase	--	1.961	1.03e-05	Up	23.3	0.636	K13800	0.594	0.589	1.185	1.187	1.195	1.211	1.243	1.23	1.019	1.029	0.971
map00240 Pyrimidine metabolism	0.174294	1.34	Cla97C06G125470.1	dCTP pyrophosphatase 1-like	--	0.257	7.22e-05	Down	14.2	2.314	K16904	1.991	2.218	0.494	0.623	0.56	0.557	0.645	0.629	0.64	0.707	0.593
map00240 Pyrimidine metabolism	0.174294	1.34	Cla97C07G138330.1	Nucleoside diphosphate kinase	--	0.682	0.00183184	Down	57.3	1.486	K00940	1.509	1.301	0.975	0.942	1.015	0.802	0.81	0.812	0.692	0.71	0.718
map00240 Pyrimidine metabolism	0.174294	1.34	Cla97C08G158740.1	deoxyuridine 5'-triphosphate nucleotidohydrolase	--	0.45	2.86e-05	Down	23	1.67	K01520	1.771	1.786	0.82	0.792	0.738	0.765	0.722	0.692	0.751	0.714	0.783
map00240 Pyrimidine metabolism	0.174294	1.34	Cla97C09G177880.1	beta-ureidopropionase	--	1.558	0.00113232	Up	46.3	0.647	K01431	0.769	0.669	1.101	1.072	1.076	1.184	1.19	1.176	0.993	0.961	0.981
map00240 Pyrimidine metabolism	0.174294	1.34	Cla97C10G189460.1	Aspartate carbamoyltransferase	--	1.314	0.000365881	Up	44.9	0.832	K00609	0.814	0.796	1.115	1.05	1.045	0.997	0.969	0.973	1.129	1.169	1.109
map00240 Pyrimidine metabolism	0.174294	1.34	Cla97C11G219020.1	Carbamoyl-phosphate synthase small chain	--	1.51	3.68e-05	Up	47.5	0.723	K01956	0.693	0.739	1.07	1.101	1.083	1.175	1.176	1.127	1.034	1.03	1.056
map00260 Glycine, serine and threonine metabolism	0.0553278	1.44	Cla97C01G003780.1	Amine oxidase	--	2.304	0.0015344	Up	81	0.409	K00276	0.369	0.529	1.051	0.967	0.993	1.125	1.185	1.09	1.303	1.471	1.371
map00260 Glycine, serine and threonine metabolism	0.0553278	1.44	Cla97C02G042740.1	L-allo-threonine aldolase-related family protein	--	1.407	0.00396963	Up	38.4	0.808	K01620	0.706	0.841	1.124	1.134	1.055	1.115	1.139	1.123	0.95	0.943	0.926
map00260 Glycine, serine and threonine metabolism	0.0553278	1.44	Cla97C03G062150.1	choline monooxygenase, chloroplastic-like	--	1.311	0.00228689	Up	47.2	0.806	K00499	0.731	0.754	0.949	1.025	1.03	1.154	1.182	1.116	1.091	1.063	1.1
map00260 Glycine, serine and threonine metabolism	0.0553278	1.44	Cla97C04G071650.1	2,3-bisphosphoglycerate-independent phosphoglycerate mutase	--	1.362	2.64e-05	Up	61.2	0.84	K15633	0.833	0.843	1.171	1.117	1.138	1.029	1.039	1.032	1.007	0.994	0.965
map00260 Glycine, serine and threonine metabolism	0.0553278	1.44	Cla97C04G078720.1	PLASMODESMATA CALLOSE-BINDING PROTEIN 2-like	--	0.47	9.03e-05	Down	11	2.023	K01079	1.827	2.014	0.866	0.973	0.919	0.667	0.745	0.721	0.481	0.494	0.387
map00260 Glycine, serine and threonine metabolism	0.0553278	1.44	Cla97C05G088360.1	Dihydrolipoyl dehydrogenase	--	1.302	1.38e-05	Up	53.5	0.808	K00382	0.816	0.807	1.036	1.071	1.057	1.13	1.148	1.122	1.041	0.995	1.048
map00260 Glycine, serine and threonine metabolism	0.0553278	1.44	Cla97C05G095790.1	Tryptophan synthase	--	0.734	5.86e-05	Down	51.4	1.243	K01696	1.191	1.232	0.888	0.886	0.918	0.969	0.999	0.968	0.884	0.867	0.897
map00260 Glycine, serine and threonine metabolism	0.0553278	1.44	Cla97C06G114120.1	Dihydrolipoyl dehydrogenase	--	0.764	0.00146476	Down	59.6	1.191	K00382	1.254	1.131	0.91	0.883	0.938	0.945	0.955	0.959	0.93	0.912	0.92
map00260 Glycine, serine and threonine metabolism	0.0553278	1.44	Cla97C06G117660.1	Serine hydroxymethyltransferase	--	0.753	0.000288207	Down	51.8	1.205	K00600	1.293	1.225	0.954	0.92	0.931	0.941	0.914	0.924	0.89	0.892	0.897
map00260 Glycine, serine and threonine metabolism	0.0553278	1.44	Cla97C06G126280.1	Betaine aldehyde dehydrogenase	--	1.85	0.000117775	Up	54.5	0.519	K00130	0.59	0.526	1.023	1.004	0.998	1.184	1.156	1.168	1.257	1.244	1.262
map00260 Glycine, serine and threonine metabolism	0.0553278	1.44	Cla97C06G127000.1	Amine oxidase	--	1.985	3.79e-05	Up	88.2	0.658	K00276	0.655	0.605	1.291	1.216	1.3	1.134	1.125	1.169	0.946	0.97	0.927
map00260 Glycine, serine and threonine metabolism	0.0553278	1.44	Cla97C07G128890.1	Tryptophan synthase, alpha chain	--	0.747	0.018065	Down	33.4	1.345	K01695	1.388	1.1	0.98	0.94	0.945	0.924	0.989	1.044	0.729	0.683	0.81
map00260 Glycine, serine and threonine metabolism	0.0553278	1.44	Cla97C07G129930.1	Serine hydroxymethyltransferase	--	0.629	3.64e-05	Down	57.2	1.526	K00600	1.454	1.417	0.91	0.919	0.935	0.91	0.934	0.894	0.655	0.693	0.754
map00260 Glycine, serine and threonine metabolism	0.0553278	1.44	Cla97C07G136150.1	alanine--glyoxylate aminotransferase 2 homolog 1, mitochondrial	--	1.391	4.58e-05	Up	52.8	0.894	K00827	0.905	0.912	1.299	1.237	1.236	1.076	1.111	1.112	0.717	0.748	0.728
map00260 Glycine, serine and threonine metabolism	0.0553278	1.44	Cla97C07G141010.1	D-3-phosphoglycerate dehydrogenase	--	0.335	2.04e-05	Down	66.8	2.322	K00058	2.086	2.134	0.702	0.781	0.709	0.511	0.612	0.59	0.465	0.586	0.585
map00260 Glycine, serine and threonine metabolism	0.0553278	1.44	Cla97C08G145480.1	Aspartokinase-homoserine dehydrogenase	--	1.79	1.76e-06	Up	95.8	0.476	K12524	0.463	0.483	0.84	0.85	0.856	0.841	0.868	0.855	1.782	1.796	1.804
map00260 Glycine, serine and threonine metabolism	0.0553278	1.44	Cla97C08G160720.1	Glycine cleavage system P protein	--	1.378	5.01e-05	Up	113.4	0.915	K00281	0.924	0.951	1.314	1.272	1.259	1.014	1.022	1.043	0.737	0.753	0.792
map00260 Glycine, serine and threonine metabolism	0.0553278	1.44	Cla97C09G164520.1	D-glycerate 3-kinase, chloroplastic	--	1.369	0.0244024	Up	49.4	0.627	K15918	0.64	0.831	0.981	0.938	0.954	1.209	1.178	1.144	1.129	1.158	1.14
map00260 Glycine, serine and threonine metabolism	0.0553278	1.44	Cla97C09G175040.1	Glycine cleavage system H protein	--	0.662	0.000185255	Down	17.6	1.348	K02437	1.428	1.378	0.871	0.952	0.925	0.855	0.92	1.011	0.845	0.764	0.686
map00260 Glycine, serine and threonine metabolism	0.0553278	1.44	Cla97C10G184870.1	Phosphoserine aminotransferase	--	0.681	0.000157072	Down	47.2	1.378	K00831	1.279	1.38	0.91	0.901	0.937	0.856	0.886	0.861	0.806	0.846	0.803
map00260 Glycine, serine and threonine metabolism	0.0553278	1.44	Cla97C11G212120.1	Tryptophan synthase-related	--	1.467	0.00133507	Up	56.2	0.645	K06001	0.681	0.76	1.018	1.026	1.017	1.309	1.346	1.232	1.024	1.011	1.018
map00261 Monobactam biosynthesis	0.254402	1.65	Cla97C05G085860.1	ATP sulfurylase	--	0.259	2.6e-06	Down	52.1	2.089	K13811	2.222	2.182	0.547	0.594	0.541	0.686	0.707	0.693	0.682	0.561	0.584
map00261 Monobactam biosynthesis	0.254402	1.65	Cla97C05G099770.1	ATP sulfurylase 2	--	0.376	1.52e-05	Down	53.7	1.878	K13811	1.747	1.979	0.722	0.7	0.686	0.619	0.703	0.581	0.722	0.85	0.691
map00261 Monobactam biosynthesis	0.254402	1.65	Cla97C06G116050.1	ATP-sulfurylase	--	0.516	0.0329331	Down	56	1.677	K13811	1.315		0.77	0.775		0.849	0.867		0.704	1.044
map00261 Monobactam biosynthesis	0.254402	1.65	Cla97C08G145480.1	Aspartokinase-homoserine dehydrogenase	--	1.79	1.76e-06	Up	95.8	0.476	K12524	0.463	0.483	0.84	0.85	0.856	0.841	0.868	0.855	1.782	1.796	1.804
map00270 Cysteine and methionine metabolism	0.407472	1.15	Cla97C01G004140.1	L-lactate dehydrogenase	--	0.381	0.000842039	Down	37.7	2.056	K00016		1.944	0.762		0.762	0.643		0.714	0.562		0.581
map00270 Cysteine and methionine metabolism	0.407472	1.15	Cla97C01G012000.1	spermidine synthase 1-like	--	0.643	0.0285587	Down	38.9	1.436	K00797	1.636	1.068	0.86	0.905	0.898	0.899	0.856	0.883	0.805	0.603	1.151
map00270 Cysteine and methionine metabolism	0.407472	1.15	Cla97C01G017230.1	Malate dehydrogenase	--	1.366	0.000514998	Up	37.6	0.702	K00026	0.757	0.71	1.026	0.97	0.966	1.249	1.257	1.249	1.031	1.011	1.088
map00270 Cysteine and methionine metabolism	0.407472	1.15	Cla97C02G032410.1	Malate dehydrogenase	--	0.618	0.000114385	Down	43.6	1.142	K00026	1.06	1.061	0.659	0.658	0.7	1.024	0.986	1.012	1.175	1.297	1.228
map00270 Cysteine and methionine metabolism	0.407472	1.15	Cla97C02G043570.1	Tyrosine aminotransferase	--	0.718	0.00419437	Down	47.1	1.513	K00815	1.341	1.62	1.067	1.088	1.057	0.789	0.784	0.815	0.608	0.75	0.578
map00270 Cysteine and methionine metabolism	0.407472	1.15	Cla97C02G043890.1	1-aminocyclopropane-1-carboxylate oxidase	--	0.711	0.00227854	Down	35.8	1.847	K05933	1.645	1.622	1.258	1.151	1.229	0.571	0.563	0.679	0.324	0.642	0.508
map00270 Cysteine and methionine metabolism	0.407472	1.15	Cla97C03G065190.1	Methylthioribose-1-phosphate isomerase	--	1.721	4.02e-05	Up	40.2	0.673	K08963	0.686	0.727	1.174	1.233	1.183	1.155	1.151	1.136	0.913	0.871	0.94
map00270 Cysteine and methionine metabolism	0.407472	1.15	Cla97C03G066550.1	Cysteine synthase	--	0.64	0.000128565	Down	37.5	1.307	K01738	1.377	1.275	0.879	0.824	0.829	0.885	0.924	0.948	0.851	0.825	0.856
map00270 Cysteine and methionine metabolism	0.407472	1.15	Cla97C05G080260.1	Malate dehydrogenase	--	0.682	5.95e-05	Down	35.9	1.406	K00025	1.312	1.331	0.921	0.928	0.914	0.863	0.896	0.821	0.809	0.859	0.934
map00270 Cysteine and methionine metabolism	0.407472	1.15	Cla97C05G085970.1	1,2-dihydroxy-3-keto-5-methylthiopentene dioxygenase	--	1.617	0.00137745	Up	23.7	0.697	K08967	0.835	0.819	1.321	1.242	1.238	1.097	1.078	1.065	0.794	0.833	0.793
map00270 Cysteine and methionine metabolism	0.407472	1.15	Cla97C05G107370.1	spermidine synthase	--	0.728	0.00115195	Down	35.3	1.149	K00797	1.233	1.253	0.882	0.84	0.924	1.003	0.989	0.964	0.902	0.928	0.868
map00270 Cysteine and methionine metabolism	0.407472	1.15	Cla97C06G116020.1	1,2-dihydroxy-3-keto-5-methylthiopentene dioxygenase	--	1.536	0.00166463	Up	22.4	0.973	K08967	0.818	0.83	1.352	1.368	1.305	1.025	1.162	1.156	0.66	0.653	0.708
map00270 Cysteine and methionine metabolism	0.407472	1.15	Cla97C07G136150.1	alanine--glyoxylate aminotransferase 2 homolog 1, mitochondrial	--	1.391	4.58e-05	Up	52.8	0.894	K00827	0.905	0.912	1.299	1.237	1.236	1.076	1.111	1.112	0.717	0.748	0.728
map00270 Cysteine and methionine metabolism	0.407472	1.15	Cla97C07G141010.1	D-3-phosphoglycerate dehydrogenase	--	0.335	2.04e-05	Down	66.8	2.322	K00058	2.086	2.134	0.702	0.781	0.709	0.511	0.612	0.59	0.465	0.586	0.585
map00270 Cysteine and methionine metabolism	0.407472	1.15	Cla97C08G145480.1	Aspartokinase-homoserine dehydrogenase	--	1.79	1.76e-06	Up	95.8	0.476	K12524	0.463	0.483	0.84	0.85	0.856	0.841	0.868	0.855	1.782	1.796	1.804
map00270 Cysteine and methionine metabolism	0.407472	1.15	Cla97C08G160480.1	Branched-chain-amino-acid aminotransferase	--	0.626	0.000290126	Down	42.7	1.383	K00826	1.548	1.373	0.892	0.893	0.91	0.907	0.825	0.897	0.817	0.7	0.758
map00270 Cysteine and methionine metabolism	0.407472	1.15	Cla97C09G167000.1	S-adenosylmethionine synthase	--	0.2	1.57e-06	Down	43.1	2.56	K00789	2.592	2.731	0.538	0.546	0.495	0.448	0.494	0.416	0.477	0.432	0.397
map00270 Cysteine and methionine metabolism	0.407472	1.15	Cla97C09G173910.1	1-aminocyclopropane-1-carboxylate oxidase 1	--	0.633	2.72e-05	Down	35.9	1.677	K05933	1.667	1.576	1.024	1.05	1.042	0.647	0.6	0.622	0.618	0.674	0.671
map00270 Cysteine and methionine metabolism	0.407472	1.15	Cla97C10G184870.1	Phosphoserine aminotransferase	--	0.681	0.000157072	Down	47.2	1.378	K00831	1.279	1.38	0.91	0.901	0.937	0.856	0.886	0.861	0.806	0.846	0.803
map00270 Cysteine and methionine metabolism	0.407472	1.15	Cla97C10G185400.1	Cystathionine gamma-lyase	--	0.649	0.01094	Down	48.6	1.349	K01761	1.157	1.159	0.76	0.696	0.922	0.847	0.931	0.95	1.051	1.015	0.987
map00270 Cysteine and methionine metabolism	0.407472	1.15	Cla97C10G194620.1	S-adenosylmethionine synthase	--	0.369	2.21e-05	Down	43	2.017	K00789	1.873	2.042	0.69	0.777	0.724	0.683	0.644	0.647	0.602	0.665	0.59
map00270 Cysteine and methionine metabolism	0.407472	1.15	Cla97C10G198850.1	5-methyltetrahydropteroyltriglutamate-- homocysteine methyltransferase	--	0.75	0.00909121	Down	84.6	1.126	K00549	1.318	1.362	0.93	0.974	0.949	0.871	0.724	0.771	0.997	0.942	0.958
map00280 Valine, leucine and isoleucine degradation	0.000279392	1.95	Cla97C01G010890.1	Acetyl-CoA C-acetyltransferase	--	1.564	0.000730799	Up	43	0.681	K00626	0.74	0.63	1.043	1.084	1.08	1.255	1.165	1.262	1.083	1.025	1.046
map00280 Valine, leucine and isoleucine degradation	0.000279392	1.95	Cla97C02G032970.1	methylcrotonoyl-CoA carboxylase beta chain, mitochondrial	--	1.319	1.21e-05	Up	62.7	0.742	K01969	0.727	0.747	0.974	0.985	0.963	1.196	1.207	1.153	1.085	1.055	1.073
map00280 Valine, leucine and isoleucine degradation	0.000279392	1.95	Cla97C02G042440.1	Aldehyde dehydrogenase 1	--	1.412	4.89e-06	Up	58.1	0.71	K00128	0.691	0.712	1.001	0.995	0.987	1.202	1.227	1.214	1.057	1.057	1.065
map00280 Valine, leucine and isoleucine degradation	0.000279392	1.95	Cla97C02G047030.1	Acyl-CoA dehydrogenase, putative	--	1.714	0.000101366	Up	44.4	0.558	K00253	0.605	0.621	0.996	1.019	1.043	1.264	1.305	1.279	1.079	1.025	1.056
map00280 Valine, leucine and isoleucine degradation	0.000279392	1.95	Cla97C05G083190.1	3-hydroxyisobutyryl-CoA hydrolase 1-like	--	1.401	0.00280967	Up	42.7	0.699	K05605	0.741	0.627	0.984	0.933	0.978	1.061	1.028	1.05	1.32	1.353	1.283
map00280 Valine, leucine and isoleucine degradation	0.000279392	1.95	Cla97C05G084200.1	3-ketoacyl-CoA thiolase 2, peroxisomal	--	1.63	0.000161226	Up	48.4	0.456	K07513	0.405	0.425	0.708	0.687	0.701	1.339	1.328	1.301	1.489	1.518	1.577
map00280 Valine, leucine and isoleucine degradation	0.000279392	1.95	Cla97C05G087820.1	Acyl-CoA dehydrogenase	--	1.483	0.0101705	Up	92	0.588	K00249	0.449	0.562	0.798	0.752	0.822	0.937	0.965	0.937	1.603	1.7	1.777
map00280 Valine, leucine and isoleucine degradation	0.000279392	1.95	Cla97C05G088360.1	Dihydrolipoyl dehydrogenase	--	1.302	1.38e-05	Up	53.5	0.808	K00382	0.816	0.807	1.036	1.071	1.057	1.13	1.148	1.122	1.041	0.995	1.048
map00280 Valine, leucine and isoleucine degradation	0.000279392	1.95	Cla97C06G113970.1	Enoyl-CoA hydratase	--	1.492	0.00515022	Up	28.7	0.605	K01692	0.532	0.679	0.901	0.875	0.933	1.293	1.348	1.251	1.219	1.233	1.146
map00280 Valine, leucine and isoleucine degradation	0.000279392	1.95	Cla97C06G114120.1	Dihydrolipoyl dehydrogenase	--	0.764	0.00146476	Down	59.6	1.191	K00382	1.254	1.131	0.91	0.883	0.938	0.945	0.955	0.959	0.93	0.912	0.92
map00280 Valine, leucine and isoleucine degradation	0.000279392	1.95	Cla97C06G117350.1	3-ketoacyl-CoA thiolase 2, peroxisomal-like	--	1.342	0.000239803	Up	48.6	0.771	K07513	0.744	0.802	1.021	1.055	1.034	1.148	1.179	1.193	0.967	1.002	0.998
map00280 Valine, leucine and isoleucine degradation	0.000279392	1.95	Cla97C06G126540.1	Aldehyde dehydrogenase, putative	--	1.624	2.83e-05	Up	60.1	0.635	K00128	0.612	0.662	1.034	1.034	1.032	1.264	1.276	1.256	1.05	1.056	1.023
map00280 Valine, leucine and isoleucine degradation	0.000279392	1.95	Cla97C07G130040.1	3-ketoacyl-CoA thiolase 2, peroxisomal-like	--	0.762	0.000542728	Down	47.7	1.19	K07513	1.166	1.27	0.907	0.929	0.927	1.015	0.981	1.046	0.823	0.86	0.786
map00280 Valine, leucine and isoleucine degradation	0.000279392	1.95	Cla97C07G136150.1	alanine--glyoxylate aminotransferase 2 homolog 1, mitochondrial	--	1.391	4.58e-05	Up	52.8	0.894	K00827	0.905	0.912	1.299	1.237	1.236	1.076	1.111	1.112	0.717	0.748	0.728
map00280 Valine, leucine and isoleucine degradation	0.000279392	1.95	Cla97C08G160480.1	Branched-chain-amino-acid aminotransferase	--	0.626	0.000290126	Down	42.7	1.383	K00826	1.548	1.373	0.892	0.893	0.91	0.907	0.825	0.897	0.817	0.7	0.758
map00280 Valine, leucine and isoleucine degradation	0.000279392	1.95	Cla97C09G178020.1	Methylmalonate-semialdehyde dehydrogenase	--	1.479	0.000621463	Up	57.5	0.661	K00140	0.713	0.755	1.065	1.058	1.025	1.251	1.206	1.122	0.99	1.017	1.017
map00280 Valine, leucine and isoleucine degradation	0.000279392	1.95	Cla97C10G186990.1	Enoyl-CoA hydratase	--	1.385	0.000173579	Up	40.8	0.7	K05607	0.645	0.668	0.935	0.932	0.921	1.135	1.138	1.141	1.299	1.23	1.186
map00280 Valine, leucine and isoleucine degradation	0.000279392	1.95	Cla97C10G188030.1	3-hydroxy-3-methylglutaryl coenzyme A synthase	--	0.659	0.00044838	Down	51.5	1.596	K01641	1.41	1.437	0.963	0.988	0.976	0.863	0.845	0.884	0.658	0.724	0.682
map00280 Valine, leucine and isoleucine degradation	0.000279392	1.95	Cla97C10G190360.1	CoA ligase	--	1.368	0.00521077	Up	36.8	0.682	K18660	0.816	0.703	0.976	1.021	1.015	1.011	1.016	1.025	1.358	1.123	1.31
map00280 Valine, leucine and isoleucine degradation	0.000279392	1.95	Cla97C10G190370.1	CoA ligase-like protein 8	--	1.307	0.0447711	Up	35.5	0.9	K18660	0.657	0.819	1.072	0.996	1.038	0.999	1.004	1.019	1.06	1.343	1.125
map00280 Valine, leucine and isoleucine degradation	0.000279392	1.95	Cla97C10G198510.1	hydroxymethylglutaryl-CoA lyase, mitochondrial-like	--	1.344	0.00148751	Up	41.8	0.759	K01640	0.685	0.723	0.957	1.017	0.939	1.219	1.158	1.225	1.087	1.07	1.055
map00280 Valine, leucine and isoleucine degradation	0.000279392	1.95	Cla97C11G222430.1	3-hydroxyisobutyryl-CoA hydrolase-like protein 5	--	1.56	0.00431411	Up	43.3	0.641	K05605	0.693	0.823	1.137	1.155	1.073	0.998	0.97	1.048	1.224	1.163	1.045
map00280 Valine, leucine and isoleucine degradation	0.000279392	1.95	Cla97C05G092050.1	6-phosphogluconate dehydrogenase	--	0.412	0.00471807	Down	31.9		K00020	1.757	1.616		0.663	0.725		0.761	0.756		0.819	0.903
map00310 Lysine degradation	0.407524	1.32	Cla97C01G010890.1	Acetyl-CoA C-acetyltransferase	--	1.564	0.000730799	Up	43	0.681	K00626	0.74	0.63	1.043	1.084	1.08	1.255	1.165	1.262	1.083	1.025	1.046
map00310 Lysine degradation	0.407524	1.32	Cla97C02G042440.1	Aldehyde dehydrogenase 1	--	1.412	4.89e-06	Up	58.1	0.71	K00128	0.691	0.712	1.001	0.995	0.987	1.202	1.227	1.214	1.057	1.057	1.065
map00310 Lysine degradation	0.407524	1.32	Cla97C05G088360.1	Dihydrolipoyl dehydrogenase	--	1.302	1.38e-05	Up	53.5	0.808	K00382	0.816	0.807	1.036	1.071	1.057	1.13	1.148	1.122	1.041	0.995	1.048
map00310 Lysine degradation	0.407524	1.32	Cla97C06G113970.1	Enoyl-CoA hydratase	--	1.492	0.00515022	Up	28.7	0.605	K01692	0.532	0.679	0.901	0.875	0.933	1.293	1.348	1.251	1.219	1.233	1.146
map00310 Lysine degradation	0.407524	1.32	Cla97C06G114120.1	Dihydrolipoyl dehydrogenase	--	0.764	0.00146476	Down	59.6	1.191	K00382	1.254	1.131	0.91	0.883	0.938	0.945	0.955	0.959	0.93	0.912	0.92
map00310 Lysine degradation	0.407524	1.32	Cla97C06G126540.1	Aldehyde dehydrogenase, putative	--	1.624	2.83e-05	Up	60.1	0.635	K00128	0.612	0.662	1.034	1.034	1.032	1.264	1.276	1.256	1.05	1.056	1.023
map00380 Tryptophan metabolism	0.0714736	1.58	Cla97C01G010890.1	Acetyl-CoA C-acetyltransferase	--	1.564	0.000730799	Up	43	0.681	K00626	0.74	0.63	1.043	1.084	1.08	1.255	1.165	1.262	1.083	1.025	1.046
map00380 Tryptophan metabolism	0.0714736	1.58	Cla97C02G037270.1	Amidase	--	0.598	0.000155562	Down	55.4	1.601	K01426	1.555	1.447	0.905	0.89	0.956	0.847	0.896	0.899	0.636	0.707	0.703
map00380 Tryptophan metabolism	0.0714736	1.58	Cla97C02G042440.1	Aldehyde dehydrogenase 1	--	1.412	4.89e-06	Up	58.1	0.71	K00128	0.691	0.712	1.001	0.995	0.987	1.202	1.227	1.214	1.057	1.057	1.065
map00380 Tryptophan metabolism	0.0714736	1.58	Cla97C03G054210.1	Cytochrome P450 family 71 protein	--	2.885	0.00122776	Up	58.4	0.397	K11868	0.368	0.558	1.275	1.34	1.202	1.708	1.736	1.551	0.594	0.548	0.605
map00380 Tryptophan metabolism	0.0714736	1.58	Cla97C03G054220.1	Cytochrome P450	--	3.1	0.000245658	Up	48.2	0.361	K11868	0.441	0.487	1.391	1.268	1.337	1.468	1.469	1.543	0.779	0.814	0.717
map00380 Tryptophan metabolism	0.0714736	1.58	Cla97C05G088360.1	Dihydrolipoyl dehydrogenase	--	1.302	1.38e-05	Up	53.5	0.808	K00382	0.816	0.807	1.036	1.071	1.057	1.13	1.148	1.122	1.041	0.995	1.048
map00380 Tryptophan metabolism	0.0714736	1.58	Cla97C06G110860.1	Cytochrome P450	--	0.369	0.000124828	Down	59.3	1.942	K07408	2.169	1.721	0.722	0.704	0.727	0.681	0.506	0.755	0.717	0.668	0.797
map00380 Tryptophan metabolism	0.0714736	1.58	Cla97C06G113970.1	Enoyl-CoA hydratase	--	1.492	0.00515022	Up	28.7	0.605	K01692	0.532	0.679	0.901	0.875	0.933	1.293	1.348	1.251	1.219	1.233	1.146
map00380 Tryptophan metabolism	0.0714736	1.58	Cla97C06G114120.1	Dihydrolipoyl dehydrogenase	--	0.764	0.00146476	Down	59.6	1.191	K00382	1.254	1.131	0.91	0.883	0.938	0.945	0.955	0.959	0.93	0.912	0.92
map00380 Tryptophan metabolism	0.0714736	1.58	Cla97C06G126540.1	Aldehyde dehydrogenase, putative	--	1.624	2.83e-05	Up	60.1	0.635	K00128	0.612	0.662	1.034	1.034	1.032	1.264	1.276	1.256	1.05	1.056	1.023
map00380 Tryptophan metabolism	0.0714736	1.58	Cla97C11G224830.1	Catalase	--	1.332	8.02e-07	Up	114.9	0.734	K03781	0.728	0.735	0.982	0.967	0.978	1.205	1.178	1.21	1.154	1.12	1.122
map00410 beta-Alanine metabolism	0.00679268	1.82	Cla97C01G003780.1	Amine oxidase	--	2.304	0.0015344	Up	81	0.409	K00276	0.369	0.529	1.051	0.967	0.993	1.125	1.185	1.09	1.303	1.471	1.371
map00410 beta-Alanine metabolism	0.00679268	1.82	Cla97C02G036270.1	Acyl-coenzyme A oxidase	--	1.69	0.000503181	Up	76.5	0.534	K00232	0.451	0.503	0.83	0.824	0.86	1.183	1.208	1.158	1.467	1.49	1.495
map00410 beta-Alanine metabolism	0.00679268	1.82	Cla97C02G042440.1	Aldehyde dehydrogenase 1	--	1.412	4.89e-06	Up	58.1	0.71	K00128	0.691	0.712	1.001	0.995	0.987	1.202	1.227	1.214	1.057	1.057	1.065
map00410 beta-Alanine metabolism	0.00679268	1.82	Cla97C02G048860.1	dihydropyrimidinase	--	2.269	1.69e-05	Up	75.8	0.452	K01464	0.454	0.501	1.068	1.058	1.067	0.935	0.975	0.949	1.447	1.41	1.468
map00410 beta-Alanine metabolism	0.00679268	1.82	Cla97C04G077290.1	Dihydropyrimidine dehydrogenase	--	1.491	2.78e-05	Up	46.4	0.671	K00207	0.7	0.674	1.005	1.002	1.043	1.155	1.113	1.167	1.163	1.114	1.11
map00410 beta-Alanine metabolism	0.00679268	1.82	Cla97C05G083190.1	3-hydroxyisobutyryl-CoA hydrolase 1-like	--	1.401	0.00280967	Up	42.7	0.699	K05605	0.741	0.627	0.984	0.933	0.978	1.061	1.028	1.05	1.32	1.353	1.283
map00410 beta-Alanine metabolism	0.00679268	1.82	Cla97C06G113970.1	Enoyl-CoA hydratase	--	1.492	0.00515022	Up	28.7	0.605	K01692	0.532	0.679	0.901	0.875	0.933	1.293	1.348	1.251	1.219	1.233	1.146
map00410 beta-Alanine metabolism	0.00679268	1.82	Cla97C06G126540.1	Aldehyde dehydrogenase, putative	--	1.624	2.83e-05	Up	60.1	0.635	K00128	0.612	0.662	1.034	1.034	1.032	1.264	1.276	1.256	1.05	1.056	1.023
map00410 beta-Alanine metabolism	0.00679268	1.82	Cla97C06G127000.1	Amine oxidase	--	1.985	3.79e-05	Up	88.2	0.658	K00276	0.655	0.605	1.291	1.216	1.3	1.134	1.125	1.169	0.946	0.97	0.927
map00410 beta-Alanine metabolism	0.00679268	1.82	Cla97C07G136380.1	Acyl-coenzyme A oxidase	--	1.386	3.45e-05	Up	77.4	0.73	K00232	0.714	0.754	1.01	1.017	1.019	1.025	0.975	1.033	1.249	1.337	1.181
map00410 beta-Alanine metabolism	0.00679268	1.82	Cla97C07G137560.1	Lysine-specific histone demethylase 1	--	1.753	0.00370974	Up	54.4	0.627	K17839	0.799	0.775	1.405	1.285	1.169	1.108	1.044	1.027	0.922	0.824	0.876
map00410 beta-Alanine metabolism	0.00679268	1.82	Cla97C09G166190.1	polyamine oxidase 1	--	2.389	0.000797845	Up	55.3	0.436	K13366	0.581	0.539	1.249	1.325	1.144	1.045	1.035	1.042	1.113	1.117	1.203
map00410 beta-Alanine metabolism	0.00679268	1.82	Cla97C09G177880.1	beta-ureidopropionase	--	1.558	0.00113232	Up	46.3	0.647	K01431	0.769	0.669	1.101	1.072	1.076	1.184	1.19	1.176	0.993	0.961	0.981
map00410 beta-Alanine metabolism	0.00679268	1.82	Cla97C09G178020.1	Methylmalonate-semialdehyde dehydrogenase	--	1.479	0.000621463	Up	57.5	0.661	K00140	0.713	0.755	1.065	1.058	1.025	1.251	1.206	1.122	0.99	1.017	1.017
map00410 beta-Alanine metabolism	0.00679268	1.82	Cla97C10G205540.1	Acyl-CoA oxidase/dehydrogenase	--	1.577	0.000340361	Up	48.3	0.629	K00232	0.703	0.619	1.019	1.031	1.026	1.277	1.239	1.272	1.078	1.065	1.08
map00410 beta-Alanine metabolism	0.00679268	1.82	Cla97C11G222430.1	3-hydroxyisobutyryl-CoA hydrolase-like protein 5	--	1.56	0.00431411	Up	43.3	0.641	K05605	0.693	0.823	1.137	1.155	1.073	0.998	0.97	1.048	1.224	1.163	1.045
map00460 Cyanoamino acid metabolism	0.392058	1.27	Cla97C01G011330.1	Nitrilase	--	1.406	0.00297074	Up	37.7	0.645	K13035	0.759	0.75	1.027	1.006	0.995	1.124	1.094	1.094	1.234	1.186	1.187
map00460 Cyanoamino acid metabolism	0.392058	1.27	Cla97C03G051740.1	Beta-D-glucosidase	--	1.722	0.000178796	Up	66.6	0.629	K05349	0.629	0.573	1.078	0.997	1.078	1.188	1.132	1.092	1.216	1.179	1.256
map00460 Cyanoamino acid metabolism	0.392058	1.27	Cla97C03G063780.1	beta-glucosidase 12-like	--	0.659	0.000336398	Down	54	1.664	K01188	1.569	1.775	1.091	1.117	1.094	0.604	0.735	0.583	0.566	0.563	0.493
map00460 Cyanoamino acid metabolism	0.392058	1.27	Cla97C05G103810.1	Beta-D-glucosidase	--	0.687	0.000859605	Down	74.9	1.453	K05349	1.309	1.366	0.937	0.997	0.903	0.81	0.857	0.895	0.783	0.837	0.835
map00460 Cyanoamino acid metabolism	0.392058	1.27	Cla97C06G117660.1	Serine hydroxymethyltransferase	--	0.753	0.000288207	Down	51.8	1.205	K00600	1.293	1.225	0.954	0.92	0.931	0.941	0.914	0.924	0.89	0.892	0.897
map00460 Cyanoamino acid metabolism	0.392058	1.27	Cla97C07G129930.1	Serine hydroxymethyltransferase	--	0.629	3.64e-05	Down	57.2	1.526	K00600	1.454	1.417	0.91	0.919	0.935	0.91	0.934	0.894	0.655	0.693	0.754
map00460 Cyanoamino acid metabolism	0.392058	1.27	Cla97C07G136190.1	beta-glucosidase 44-like	--	1.415	0.000126734	Up	58.2	0.946	K05350	0.96	0.944	1.376	1.374	1.283	0.895	0.941	0.935	0.855	0.918	0.824
map00460 Cyanoamino acid metabolism	0.392058	1.27	Cla97C10G196380.1	Beta-D-glucosidase	--	1.326	0.00457897	Up	68.8	0.795	K05349	0.679	0.739	0.941	0.993	1.001	0.884	0.882	0.924	1.437	1.487	1.349
map00460 Cyanoamino acid metabolism	0.392058	1.27	Cla97C11G208340.1	gamma-glutamyltranspeptidase 3	--	1.385	3.78e-05	Up	67.2	0.612	K18592	0.636	0.613	0.848	0.852	0.877	1.284	1.219	1.16	1.241	1.265	1.354
map00460 Cyanoamino acid metabolism	0.392058	1.27	Cla97C11G216160.1	Beta-glucosidase	--	1.488	0.000189072	Up	56.9	0.698	K01188	0.631	0.673	0.984	1.004	0.99	1.097	1.139	1.078	1.262	1.196	1.243
map00480 Glutathione metabolism	0.00396942	1.65	Cla97C01G002880.1	Glutathione peroxidase	--	1.455	0.00375495	Up	20.3	0.653	K00432	0.681	0.798	1.057	1.009	1.036	1.225	1.212	1.115	1.051	1.03	1.037
map00480 Glutathione metabolism	0.00396942	1.65	Cla97C01G002890.1	Glutathione peroxidase	--	1.503	0.000111077	Up	18.4	0.612	K00432	0.656	0.602	0.943	0.942	0.926	1.183	1.158	1.178	1.27	1.228	1.296
map00480 Glutathione metabolism	0.00396942	1.65	Cla97C01G008870.1	Isocitrate dehydrogenase [NADP]	--	1.489	0.000133546	Up	46.1	0.647	K00031	0.637	0.695	0.995	0.978	0.974	1.183	1.175	1.159	1.203	1.207	1.198
map00480 Glutathione metabolism	0.00396942	1.65	Cla97C01G012000.1	spermidine synthase 1-like	--	0.643	0.0285587	Down	38.9	1.436	K00797	1.636	1.068	0.86	0.905	0.898	0.899	0.856	0.883	0.805	0.603	1.151
map00480 Glutathione metabolism	0.00396942	1.65	Cla97C01G014770.1	Ribonucleoside-diphosphate reductase	--	0.732	0.0311861	Down	90.9	0.957	K10807	0.958	1.145	0.864	0.689	0.688	0.81	0.787	0.676	1.369	1.596	1.491
map00480 Glutathione metabolism	0.00396942	1.65	Cla97C01G019890.1	L-ascorbate peroxidase 3	--	0.725	0.00595984	Down	32.9	1.195	K00434	1.456	1.317	0.958	0.989	0.929	1.003	0.874	0.928	0.898	0.684	0.888
map00480 Glutathione metabolism	0.00396942	1.65	Cla97C02G030990.1	Ascorbate peroxidase	--	1.349	0.000148824	Up	31.5	0.685	K00434	0.716	0.731	0.974	0.943	0.959	1.25	1.289	1.268	1.034	1.02	1.012
map00480 Glutathione metabolism	0.00396942	1.65	Cla97C02G039140.1	Dehydroascorbate reductase	--	1.446	8.92e-06	Up	25.5	0.748	K21888	0.768	0.778	1.095	1.117	1.106	1.221	1.172	1.158	0.891	0.886	0.923
map00480 Glutathione metabolism	0.00396942	1.65	Cla97C02G046770.1	L-ascorbate peroxidase	--	1.343	0.000638431	Up	27.3	0.795	K00434	0.744	0.753	1.073	1.008	0.998	1.097	1.08	1.137	1.045	1.118	1.07
map00480 Glutathione metabolism	0.00396942	1.65	Cla97C03G060050.1	microsomal glutathione S-transferase 3	--	1.545	0.00606714	Up	16.5	0.603	K00799	0.709	0.745	1.134	1.089	0.955	1.152	1.032	1.11	1.036	1.111	1.104
map00480 Glutathione metabolism	0.00396942	1.65	Cla97C04G069430.1	Glucose-6-phosphate 1-dehydrogenase	--	1.749	6.32e-06	Up	59.2	0.619	K00036	0.603	0.639	1.073	1.084	1.097	1.214	1.213	1.192	1.092	1.064	1.06
map00480 Glutathione metabolism	0.00396942	1.65	Cla97C04G079270.1	Glutathione s-transferase	--	2.135	7.03e-05	Up	27.1	0.36	K00799	0.407	0.401	0.795	0.844	0.855	1.418	1.365	1.391	1.375	1.392	1.417
map00480 Glutathione metabolism	0.00396942	1.65	Cla97C05G083630.1	5-oxoprolinase	--	1.65	0.000170086	Up	137.8	0.703	K01469	0.657	0.745	1.166	1.166	1.142	0.968	0.968	0.964	1.193	1.161	1.13
map00480 Glutathione metabolism	0.00396942	1.65	Cla97C05G084420.1	Glutathione S-transferase	--	1.362	0.0448722	Up	38.6	0.78	K00799	0.789		1.14	0.997		0.945	1.123		1.135	1.091
map00480 Glutathione metabolism	0.00396942	1.65	Cla97C05G093610.1	Dehydroascorbate reductase	--	0.693	0.000169223	Down	30.4	1.301	K21888	1.377	1.397	0.927	0.924	0.971	0.95	0.924	0.91	0.886	0.789	0.722
map00480 Glutathione metabolism	0.00396942	1.65	Cla97C05G107370.1	spermidine synthase	--	0.728	0.00115195	Down	35.3	1.149	K00797	1.233	1.253	0.882	0.84	0.924	1.003	0.989	0.964	0.902	0.928	0.868
map00480 Glutathione metabolism	0.00396942	1.65	Cla97C05G108580.1	Gamma-glutamylcyclotransferase	--	0.514	0.00290332	Down	25.4	1.802	K22596	1.685	1.414	0.785	0.77	0.966	0.73	0.805	0.796	0.683	0.738	0.823
map00480 Glutathione metabolism	0.00396942	1.65	Cla97C07G137320.1	Glutathione S-transferase	--	2.268	0.00334608	Up	25.1	0.283	K00799	0.431	0.413	0.845	0.85	0.861	1.095	1.055	1.088	1.806	1.686	1.62
map00480 Glutathione metabolism	0.00396942	1.65	Cla97C08G148340.1	Gamma-glutamylcyclotransferase	--	1.483	2.14e-05	Up	21.4	0.79	K22596	0.827	0.807	1.181	1.189	1.224	1.157	1.12	1.14	0.832	0.825	0.814
map00480 Glutathione metabolism	0.00396942	1.65	Cla97C09G168670.1	glutathione S-transferase-like	--	0.542	3.88e-05	Down	24.1	1.673	K00799	1.515	1.647	0.879	0.869	0.872	0.861	0.914	0.846	0.586	0.691	0.635
map00480 Glutathione metabolism	0.00396942	1.65	Cla97C09G169470.1	Glutathione peroxidase	--	0.623	2.83e-05	Down	19.1	1.075	K00432	1.005	1.012	0.649	0.639	0.637	0.931	1.019	0.936	1.363	1.337	1.304
map00480 Glutathione metabolism	0.00396942	1.65	Cla97C11G208340.1	gamma-glutamyltranspeptidase 3	--	1.385	3.78e-05	Up	67.2	0.612	K18592	0.636	0.613	0.848	0.852	0.877	1.284	1.219	1.16	1.241	1.265	1.354
map00480 Glutathione metabolism	0.00396942	1.65	Cla97C11G211900.1	6-phosphogluconate dehydrogenase, decarboxylating	--	1.399	1.08e-05	Up	53.6	0.754	K00033	0.776	0.782	1.073	1.09	1.072	1.091	1.085	1.079	1.055	1.047	1.027
map00480 Glutathione metabolism	0.00396942	1.65	Cla97C11G220240.1	Ascorbate peroxidase 3	--	0.633	0.00022103	Down	38	1.444	K00434	1.566	1.394	0.943	0.911	0.933	0.796	0.827	0.796	0.817	0.673	0.876
map00500 Starch and sucrose metabolism	0.111496	1.26	Cla97C01G001950.1	Trehalase	--	1.408	0.00567115	Up	68.6	0.738	K01194	0.634	0.597	0.914	0.914	0.944	1.118	1.067	1.036	1.352	1.357	1.395
map00500 Starch and sucrose metabolism	0.111496	1.26	Cla97C01G003970.1	Acid beta-fructofuranosidase, putative	--	0.36	0.00138462	Down	76.7	2.034	K01193	1.975	1.677	0.704	0.541	0.802	0.628	0.713	0.705	0.634	0.771	0.816
map00500 Starch and sucrose metabolism	0.111496	1.26	Cla97C01G005540.1	PfkB family carbohydrate kinase	--	0.671	0.00454517	Down	37.5	1.51	K00847	1.221	1.308	0.857	0.946	0.908	0.839	0.974	0.959	0.794	0.858	0.825
map00500 Starch and sucrose metabolism	0.111496	1.26	Cla97C01G005940.1	acid beta-fructofuranosidase-like	--	0.425	1.44e-07	Down	68.9	1.975	K01193	1.977	1.999	0.833	0.837	0.86	0.759	0.607	0.666	0.454	0.527	0.55
map00500 Starch and sucrose metabolism	0.111496	1.26	Cla97C01G006680.1	Phosphoglucomutase, putative	--	1.337	0.000188894	Up	63.2	0.771	K01835	0.724	0.769	1.023	0.996	1.007	1.031	1.039	1.027	1.186	1.199	1.171
map00500 Starch and sucrose metabolism	0.111496	1.26	Cla97C02G029600.1	Glucose-1-phosphate adenylyltransferase	--	0.733	8.13e-05	Down	57.2	1.334	K00975	1.262	1.279	0.931	0.949	0.96	0.904	0.94	0.907	0.812	0.855	0.825
map00500 Starch and sucrose metabolism	0.111496	1.26	Cla97C02G045770.1	Alpha-1,4 glucan phosphorylase	--	1.516	5.85e-06	Up	95.5	0.662	K00688	0.687	0.681	1.04	1.02	1.018	0.781	0.722	0.799	1.519	1.581	1.42
map00500 Starch and sucrose metabolism	0.111496	1.26	Cla97C03G051740.1	Beta-D-glucosidase	--	1.722	0.000178796	Up	66.6	0.629	K05349	0.629	0.573	1.078	0.997	1.078	1.188	1.132	1.092	1.216	1.179	1.256
map00500 Starch and sucrose metabolism	0.111496	1.26	Cla97C03G059290.1	Alpha-1,4 glucan phosphorylase	--	0.595	4.19e-05	Down	113.3	1.195	K00688	1.2	1.29	0.721	0.745	0.725	0.612	0.697	0.704	1.472	1.358	1.281
map00500 Starch and sucrose metabolism	0.111496	1.26	Cla97C03G062630.1	glucan endo-1,3-beta-glucosidase 4-like	--	0.66	0.00590027	Down	52.8	1.387	K19892		1.467	0.928		0.957	0.877		0.913	0.709		0.662
map00500 Starch and sucrose metabolism	0.111496	1.26	Cla97C03G063780.1	beta-glucosidase 12-like	--	0.659	0.000336398	Down	54	1.664	K01188	1.569	1.775	1.091	1.117	1.094	0.604	0.735	0.583	0.566	0.563	0.493
map00500 Starch and sucrose metabolism	0.111496	1.26	Cla97C03G064990.1	Sucrose synthase	--	1.719	0.00157204	Up	92.4	0.495	K00695	0.433	0.393	0.779	0.72	0.772	0.768	0.748	0.771	2.007	2.116	1.973
map00500 Starch and sucrose metabolism	0.111496	1.26	Cla97C04G072460.1	4-alpha-glucanotransferase, putative	--	1.725	6.5e-06	Up	82.4	0.702	K00705	0.723	0.702	1.222	1.193	1.255	0.909	0.931	0.934	1.082	1.127	1.101
map00500 Starch and sucrose metabolism	0.111496	1.26	Cla97C05G093290.1	PfkB family kinase	--	0.734	0.00467422	Down	37.1	1.176	K00847	1.413	1.268	0.932	0.948	0.952	0.914	0.899	0.942	0.897	0.754	0.825
map00500 Starch and sucrose metabolism	0.111496	1.26	Cla97C05G099630.1	Phosphotransferase	--	0.534	0.000124361	Down	53.2	1.553	K00844	1.638	1.743	0.925	0.854	0.854	0.845	0.783	0.767	0.756	0.717	0.684
map00500 Starch and sucrose metabolism	0.111496	1.26	Cla97C05G103810.1	Beta-D-glucosidase	--	0.687	0.000859605	Down	74.9	1.453	K05349	1.309	1.366	0.937	0.997	0.903	0.81	0.857	0.895	0.783	0.837	0.835
map00500 Starch and sucrose metabolism	0.111496	1.26	Cla97C06G110160.1	Fructokinase	--	1.347	2.69e-05	Up	35.6	0.764	K00847	0.754	0.778	1.039	1.01	1.044	1.065	1.092	1.085	1.132	1.175	1.114
map00500 Starch and sucrose metabolism	0.111496	1.26	Cla97C06G117180.1	Beta-amylase	--	1.315	0.0150873	Up	62.4	0.793	K01177	0.655	0.648	0.89	0.949	0.918	0.928	1.012	0.983	1.352	1.384	1.343
map00500 Starch and sucrose metabolism	0.111496	1.26	Cla97C07G134730.1	Alpha-1,4 glucan phosphorylase	--	0.761	0.000157126	Down	91.6	1.012	K00688	0.98	0.985	0.73	0.772	0.763	0.639	0.669	0.901	1.548	1.534	1.35
map00500 Starch and sucrose metabolism	0.111496	1.26	Cla97C07G134800.1	Alpha-amylase, putative	--	0.713	0.00482618	Down	110.3	1.106	K01176	1.087	1.004	0.709	0.73	0.84	0.949	0.826	0.902	1.303	1.382	1.254
map00500 Starch and sucrose metabolism	0.111496	1.26	Cla97C07G136190.1	beta-glucosidase 44-like	--	1.415	0.000126734	Up	58.2	0.946	K05350	0.96	0.944	1.376	1.374	1.283	0.895	0.941	0.935	0.855	0.918	0.824
map00500 Starch and sucrose metabolism	0.111496	1.26	Cla97C09G169430.1	isoamylase 2, chloroplastic	--	1.423	0.00106229	Up	98.1	0.773	K01214	0.731	0.844	1.115	1.111	1.116	0.799	0.834	0.847	1.279	1.284	1.274
map00500 Starch and sucrose metabolism	0.111496	1.26	Cla97C10G194010.1	Sucrose synthase	--	1.848	0.00908314	Up	92.8	0.513	K00695	0.437	0.685	1.028	0.963	1.031	0.885	0.803	0.864	1.577	1.765	1.443
map00500 Starch and sucrose metabolism	0.111496	1.26	Cla97C10G196380.1	Beta-D-glucosidase	--	1.326	0.00457897	Up	68.8	0.795	K05349	0.679	0.739	0.941	0.993	1.001	0.884	0.882	0.924	1.437	1.487	1.349
map00500 Starch and sucrose metabolism	0.111496	1.26	Cla97C10G200960.1	sucrose-phosphatase 1	--	1.322	0.000128638	Up	47.7	0.815	K07024	0.867	0.843	1.128	1.104	1.106	1.101	1.068	1.069	0.934	0.933	0.972
map00500 Starch and sucrose metabolism	0.111496	1.26	Cla97C10G201810.1	beta-fructofuranosidase, insoluble isoenzyme 1-like	--	0.633	0.000104617	Down	65.4	1.57	K01193	1.549	1.53	0.933	1.031	0.98	0.771	0.773	0.727	0.645	0.727	0.727
map00500 Starch and sucrose metabolism	0.111496	1.26	Cla97C10G202300.1	Branching enzyme-3	--	0.642	0.000479268	Down	83.2	1.224	K00700	1.279	1.211	0.753	0.857	0.775	0.934	0.911	0.893	1.089	0.872	1.12
map00500 Starch and sucrose metabolism	0.111496	1.26	Cla97C11G210990.1	Glucose-1-phosphate adenylyltransferase	--	0.63	0.000158686	Down	58.3	1.353	K00975	1.514	1.428	0.889	0.913	0.903	0.897	0.823	0.881	0.795	0.799	0.829
map00500 Starch and sucrose metabolism	0.111496	1.26	Cla97C11G216160.1	Beta-glucosidase	--	1.488	0.000189072	Up	56.9	0.698	K01188	0.631	0.673	0.984	1.004	0.99	1.097	1.139	1.078	1.262	1.196	1.243
map00500 Starch and sucrose metabolism	0.111496	1.26	Cla97C11G220330.1	Isoamylase 3, chloroplastic-like protein	--	1.657	0.000650666	Up	86.9	0.495	K01214	0.588	0.541	0.919	0.905	0.867	1.083	1.075	1.084	1.495	1.413	1.492
map00500 Starch and sucrose metabolism	0.111496	1.26	Cla97C11G223240.1	Alpha,alpha-trehalose-phosphate synthase 1	--	0.581	0.00014601	Down	105	1.285	K16055	1.258	1.179	0.716	0.687	0.758	0.697	0.695	0.794	1.323	1.361	1.269
map00511 Other glycan degradation	0.380704	1.42	Cla97C01G019850.1	Alpha-mannosidase	--	2.141	7.15e-06	Up	113.8	0.453	K01191	0.44	0.479	0.972	0.985	0.981	1.088	1.122	1.107	1.381	1.396	1.396
map00511 Other glycan degradation	0.380704	1.42	Cla97C02G039110.1	Beta-hexosaminidase	--	1.505	0.000180704	Up	61.9	0.653	K12373	0.719	0.689	1.008	1.045	1.049	0.966	0.979	0.974	1.341	1.229	1.243
map00511 Other glycan degradation	0.380704	1.42	Cla97C05G092720.1	alpha-L-fucosidase 2	--	0.751	0.00194274	Down	93.9	1.234	K15923	1.199	1.23	0.877	0.989	0.884	0.968	0.933	0.953	0.955	0.901	0.891
map00511 Other glycan degradation	0.380704	1.42	Cla97C05G109080.1	beta-galactosidase	--	1.422	0.000265287	Up	126	0.624	K01190	0.591	0.643	0.88	0.905	0.858	0.835	0.723	0.793	1.665	1.737	1.713
map00511 Other glycan degradation	0.380704	1.42	Cla97C08G145420.1	Non-lysosomal glucosylceramidase	--	1.652	0.000191172	Up	104.5	0.655	K17108	0.576	0.607	1.022	0.996	1.019	1.056	1.057	1.039	1.239	1.37	1.319
map00511 Other glycan degradation	0.380704	1.42	Cla97C11G206820.1	Non-lysosomal glucosylceramidase	--	1.587	0.000117255	Up	107.3	0.579	K17108	0.529	0.571	0.891	0.907	0.867	0.866	0.83	0.831	1.644	1.728	1.707
map00520 Amino sugar and nucleotide sugar metabolism	0.0272128	1.4	Cla97C01G000780.1	acidic endochitinase-like	--	0.564	0.000146116	Down	30.9	1.474	K01183	1.324	1.349	0.805	0.79	0.745	0.806	0.797	0.883	0.916	1.026	1.023
map00520 Amino sugar and nucleotide sugar metabolism	0.0272128	1.4	Cla97C01G001730.1	UDP-glucose 4-epimerase family protein	--	0.451	8.2e-08	Down	38.2	1.87	K01784	1.825	1.842	0.832	0.826	0.84	0.747	0.737	0.722	0.537	0.625	0.551
map00520 Amino sugar and nucleotide sugar metabolism	0.0272128	1.4	Cla97C01G003100.1	UDP-glucose 4-epimerase family protein	--	1.59	0.0055849	Up	38.8	0.645	K01784	0.821	0.713	1.265	1.131	1.068	1.108	1.046	1.112	0.982	0.973	1.012
map00520 Amino sugar and nucleotide sugar metabolism	0.0272128	1.4	Cla97C01G003310.1	3,5-epimerase/4-reductase	--	0.625	0.000119994	Down	33.5	1.438	K12451	1.339	1.315	0.841	0.88	0.837	0.853	0.858	0.896	0.845	0.949	0.927
map00520 Amino sugar and nucleotide sugar metabolism	0.0272128	1.4	Cla97C01G005540.1	PfkB family carbohydrate kinase	--	0.671	0.00454517	Down	37.5	1.51	K00847	1.221	1.308	0.857	0.946	0.908	0.839	0.974	0.959	0.794	0.858	0.825
map00520 Amino sugar and nucleotide sugar metabolism	0.0272128	1.4	Cla97C01G006680.1	Phosphoglucomutase, putative	--	1.337	0.000188894	Up	63.2	0.771	K01835	0.724	0.769	1.023	0.996	1.007	1.031	1.039	1.027	1.186	1.199	1.171
map00520 Amino sugar and nucleotide sugar metabolism	0.0272128	1.4	Cla97C01G020270.1	Family 19 chitinase	--	0.611	0.00867519	Down	39		K20547	1.419	1.462		0.919	0.842		0.939	0.949		0.723	0.747
map00520 Amino sugar and nucleotide sugar metabolism	0.0272128	1.4	Cla97C02G029600.1	Glucose-1-phosphate adenylyltransferase	--	0.733	8.13e-05	Down	57.2	1.334	K00975	1.262	1.279	0.931	0.949	0.96	0.904	0.94	0.907	0.812	0.855	0.825
map00520 Amino sugar and nucleotide sugar metabolism	0.0272128	1.4	Cla97C02G039110.1	Beta-hexosaminidase	--	1.505	0.000180704	Up	61.9	0.653	K12373	0.719	0.689	1.008	1.045	1.049	0.966	0.979	0.974	1.341	1.229	1.243
map00520 Amino sugar and nucleotide sugar metabolism	0.0272128	1.4	Cla97C02G042380.1	GDP-mannose 3,5-epimerase 2	--	1.439	0.00053193	Up	44.2	0.628	K10046	0.694	0.619	0.928	0.931	0.934	1.296	1.261	1.278	1.178	1.132	1.185
map00520 Amino sugar and nucleotide sugar metabolism	0.0272128	1.4	Cla97C02G047870.1	UDP-D-apiose/UDP-D-xylose synthase 2	--	0.739	4.41e-05	Down	43.4	1.357	K12449	1.409	1.353	1.02	1.028	0.998	0.929	0.869	0.894	0.729	0.704	0.748
map00520 Amino sugar and nucleotide sugar metabolism	0.0272128	1.4	Cla97C04G078470.1	alpha-1,4-glucan-protein synthase [UDP-forming] 2	--	0.743	0.000655509	Down	41.2	1.189	K13379	1.271	1.31	0.924	0.921	0.955	0.946	0.914	0.939	0.936	0.938	0.849
map00520 Amino sugar and nucleotide sugar metabolism	0.0272128	1.4	Cla97C05G082400.1	ADP-glucose phosphorylase	--	1.452	0.000290967	Up	38.4	0.793	K00965	0.723	0.754	1.102	1.065	1.128	1.154	1.08	1.165	0.942	1.008	0.935
map00520 Amino sugar and nucleotide sugar metabolism	0.0272128	1.4	Cla97C05G093290.1	PfkB family kinase	--	0.734	0.00467422	Down	37.1	1.176	K00847	1.413	1.268	0.932	0.948	0.952	0.914	0.899	0.942	0.897	0.754	0.825
map00520 Amino sugar and nucleotide sugar metabolism	0.0272128	1.4	Cla97C05G099630.1	Phosphotransferase	--	0.534	0.000124361	Down	53.2	1.553	K00844	1.638	1.743	0.925	0.854	0.854	0.845	0.783	0.767	0.756	0.717	0.684
map00520 Amino sugar and nucleotide sugar metabolism	0.0272128	1.4	Cla97C06G109490.1	Hexosyltransferase	--	0.55	0.0219085	Down	77.5		K13648	1.554	1.426		0.754	0.884		0.692	0.725		1.009	0.965
map00520 Amino sugar and nucleotide sugar metabolism	0.0272128	1.4	Cla97C06G110160.1	Fructokinase	--	1.347	2.69e-05	Up	35.6	0.764	K00847	0.754	0.778	1.039	1.01	1.044	1.065	1.092	1.085	1.132	1.175	1.114
map00520 Amino sugar and nucleotide sugar metabolism	0.0272128	1.4	Cla97C06G117670.1	UDP-glucuronate 4-epimerase 6	--	0.437	0.00458868	Down	50.5	1.785	K08679	1.905		0.844	0.77		0.699	0.617		0.672	0.708
map00520 Amino sugar and nucleotide sugar metabolism	0.0272128	1.4	Cla97C06G123410.1	galacturonokinase isoform X3	--	0.608	1.64e-05	Down	47.8	1.422	K18677	1.517	1.438	0.892	0.888	0.881	0.911	0.92	0.897	0.819	0.644	0.785
map00520 Amino sugar and nucleotide sugar metabolism	0.0272128	1.4	Cla97C06G125020.1	alpha-1,4-glucan-protein synthase [UDP-forming] 2	--	0.7	0.0014467	Down	41.4	1.26	K13379	1.388	1.377	0.999	0.891	0.926	0.845	0.765	0.854	0.878	0.899	0.802
map00520 Amino sugar and nucleotide sugar metabolism	0.0272128	1.4	Cla97C06G125330.1	UDP-glucose 6-dehydrogenase	--	0.509	0.000226966	Down	52.9	1.685	K00012	1.641	1.468	0.845	0.762	0.835	0.829	0.85	0.945	0.744	0.821	0.787
map00520 Amino sugar and nucleotide sugar metabolism	0.0272128	1.4	Cla97C07G136830.1	trifunctional UDP-glucose 4,6-dehydratase/UDP-4-keto-6-deoxy-D-glucose 3,5-epimerase/UDP-4-keto-L-rhamnose-reductase RHM1	--	0.463	6.67e-08	Down	75.2	1.768	K12450	1.776	1.735	0.819	0.81	0.817	0.691	0.661	0.661	0.725	0.759	0.797
map00520 Amino sugar and nucleotide sugar metabolism	0.0272128	1.4	Cla97C08G148810.1	UDP-sugar pyrophosphorylase	--	1.478	5.55e-06	Up	67.7	0.657	K12447	0.674	0.683	0.984	0.996	0.997	1.186	1.19	1.169	1.148	1.131	1.154
map00520 Amino sugar and nucleotide sugar metabolism	0.0272128	1.4	Cla97C08G153150.1	UDP-glucose 6-dehydrogenase	--	0.641	0.000949524	Down	52.9	1.459	K00012	1.491	1.708	0.974	1.013	1	0.851	0.884	0.814	0.632	0.623	0.529
map00520 Amino sugar and nucleotide sugar metabolism	0.0272128	1.4	Cla97C08G155830.1	trifunctional UDP-glucose 4,6-dehydratase/UDP-4-keto-6-deoxy-D-glucose 3,5-epimerase/UDP-4-keto-L-rhamnose-reductase RHM1-like	--	0.559	3.3e-06	Down	76.1	1.496	K12450	1.504	1.464	0.811	0.849	0.837	0.857	0.777	0.862	0.837	0.849	0.862
map00520 Amino sugar and nucleotide sugar metabolism	0.0272128	1.4	Cla97C09G171410.1	Hexosyltransferase	--	0.727	0.015407	Down	65.5	1.274	K13648	1.652	1.42	1.089	1.042	1.028	0.759	0.596	0.705	0.814	0.708	0.826
map00520 Amino sugar and nucleotide sugar metabolism	0.0272128	1.4	Cla97C09G177130.1	Beta-D-xylosidase 4	--	1.545	7.44e-05	Up	86.8	0.743	K15920	0.721	0.786	1.158	1.147	1.171	1.108	1.128	1.079	0.939	0.947	0.95
map00520 Amino sugar and nucleotide sugar metabolism	0.0272128	1.4	Cla97C10G191950.1	L-arabinokinase	--	1.382	0.000474112	Up	109.4	0.813	K12446	0.732	0.765	1.071	1.07	1.051	1.059	0.987	0.943	1.057	1.234	1.235
map00520 Amino sugar and nucleotide sugar metabolism	0.0272128	1.4	Cla97C10G199430.1	Alpha-N-arabinofuranosidase 1, putative	--	0.583	0.000824621	Down	77.3	1.557	K01209	1.405	1.318	0.784	0.828	0.883	0.727	0.845	0.868	0.928	0.922	0.931
map00520 Amino sugar and nucleotide sugar metabolism	0.0272128	1.4	Cla97C11G210990.1	Glucose-1-phosphate adenylyltransferase	--	0.63	0.000158686	Down	58.3	1.353	K00975	1.514	1.428	0.889	0.913	0.903	0.897	0.823	0.881	0.795	0.799	0.829
map00520 Amino sugar and nucleotide sugar metabolism	0.0272128	1.4	Cla97C06G122010.1	UDP-glucuronate 4-epimerase 1-like	--	0.403	0.00111818	Down	47.9		K08679	1.842	1.937		0.749	0.775		0.733	0.611		0.677	0.631
map00590 Arachidonic acid metabolism	0.231223	1.52	Cla97C01G002880.1	Glutathione peroxidase	--	1.455	0.00375495	Up	20.3	0.653	K00432	0.681	0.798	1.057	1.009	1.036	1.225	1.212	1.115	1.051	1.03	1.037
map00590 Arachidonic acid metabolism	0.231223	1.52	Cla97C01G002890.1	Glutathione peroxidase	--	1.503	0.000111077	Up	18.4	0.612	K00432	0.656	0.602	0.943	0.942	0.926	1.183	1.158	1.178	1.27	1.228	1.296
map00590 Arachidonic acid metabolism	0.231223	1.52	Cla97C08G157700.1	prostaglandin E synthase 2-like	--	0.708	0.000310245	Down	36.8	1.216	K05309	1.255	1.146	0.838	0.848	0.875	1.023	0.911	0.905	0.923	0.985	1.022
map00590 Arachidonic acid metabolism	0.231223	1.52	Cla97C09G169470.1	Glutathione peroxidase	--	0.623	2.83e-05	Down	19.1	1.075	K00432	1.005	1.012	0.649	0.639	0.637	0.931	1.019	0.936	1.363	1.337	1.304
map00590 Arachidonic acid metabolism	0.231223	1.52	Cla97C11G208340.1	gamma-glutamyltranspeptidase 3	--	1.385	3.78e-05	Up	67.2	0.612	K18592	0.636	0.613	0.848	0.852	0.877	1.284	1.219	1.16	1.241	1.265	1.354
map00590 Arachidonic acid metabolism	0.231223	1.52	Cla97C11G219450.1	(+)-neomenthol dehydrogenase	--	1.8	0.0459033	Up	32.9	0.569	K00079		0.741	1.19		1.168	1.142		1.117	1.086		0.974
map00592 alpha-Linolenic acid metabolism	0.0869021	1.52	Cla97C02G032430.1	allene oxide synthase 3-like	--	2.307	0.000467974	Up	54	0.609	K01723	0.492	0.471	1.19	1.238	1.198	1.22	1.237	1.241	1.008	1.01	1.054
map00592 alpha-Linolenic acid metabolism	0.0869021	1.52	Cla97C02G036270.1	Acyl-coenzyme A oxidase	--	1.69	0.000503181	Up	76.5	0.534	K00232	0.451	0.503	0.83	0.824	0.86	1.183	1.208	1.158	1.467	1.49	1.495
map00592 alpha-Linolenic acid metabolism	0.0869021	1.52	Cla97C02G049640.1	Lipoxygenase	--	0.704	2.42e-05	Down	102.7	1.222	K00454	1.251	1.289	0.886	0.885	0.877	0.735	0.702	0.735	1.154	1.115	1.126
map00592 alpha-Linolenic acid metabolism	0.0869021	1.52	Cla97C03G060720.1	Allene oxide cyclase	--	0.576	0.00021389	Down	36.7	1.437	K10525	1.643	1.549	0.879	0.866	0.921	0.851	0.787	0.809	0.914	0.737	0.722
map00592 alpha-Linolenic acid metabolism	0.0869021	1.52	Cla97C05G084200.1	3-ketoacyl-CoA thiolase 2, peroxisomal	--	1.63	0.000161226	Up	48.4	0.456	K07513	0.405	0.425	0.708	0.687	0.701	1.339	1.328	1.301	1.489	1.518	1.577
map00592 alpha-Linolenic acid metabolism	0.0869021	1.52	Cla97C06G114510.1	Peroxisomal fatty acid beta-oxidation multifunctional protein	--	1.936	5.33e-07	Up	79	0.53	K10527	0.521	0.524	0.998	1.017	1.034	1.027	1.037	1.001	1.463	1.386	1.398
map00592 alpha-Linolenic acid metabolism	0.0869021	1.52	Cla97C06G117350.1	3-ketoacyl-CoA thiolase 2, peroxisomal-like	--	1.342	0.000239803	Up	48.6	0.771	K07513	0.744	0.802	1.021	1.055	1.034	1.148	1.179	1.193	0.967	1.002	0.998
map00592 alpha-Linolenic acid metabolism	0.0869021	1.52	Cla97C07G130040.1	3-ketoacyl-CoA thiolase 2, peroxisomal-like	--	0.762	0.000542728	Down	47.7	1.19	K07513	1.166	1.27	0.907	0.929	0.927	1.015	0.981	1.046	0.823	0.86	0.786
map00592 alpha-Linolenic acid metabolism	0.0869021	1.52	Cla97C07G136380.1	Acyl-coenzyme A oxidase	--	1.386	3.45e-05	Up	77.4	0.73	K00232	0.714	0.754	1.01	1.017	1.019	1.025	0.975	1.033	1.249	1.337	1.181
map00592 alpha-Linolenic acid metabolism	0.0869021	1.52	Cla97C09G171430.1	Quinone oxidoreductase	--	1.357	3.08e-05	Up	34.7	0.703	K00224	0.731	0.725	0.966	0.971	0.993	1.179	1.2	1.185	1.108	1.098	1.037
map00592 alpha-Linolenic acid metabolism	0.0869021	1.52	Cla97C10G205540.1	Acyl-CoA oxidase/dehydrogenase	--	1.577	0.000340361	Up	48.3	0.629	K00232	0.703	0.619	1.019	1.031	1.026	1.277	1.239	1.272	1.078	1.065	1.08
map00592 alpha-Linolenic acid metabolism	0.0869021	1.52	Cla97C11G208800.1	Peroxisomal fatty acid beta-oxidation multifunctional protein	--	1.553	0.000129692	Up	79.1	0.682	K10527	0.622	0.641	1.019	0.98	1.022	0.865	0.909	0.865	1.423	1.429	1.472
map00600 Sphingolipid metabolism	0.407524	1.32	Cla97C05G109080.1	beta-galactosidase	--	1.422	0.000265287	Up	126	0.624	K01190	0.591	0.643	0.88	0.905	0.858	0.835	0.723	0.793	1.665	1.737	1.713
map00600 Sphingolipid metabolism	0.407524	1.32	Cla97C06G111390.1	sphingosine-1-phosphate lyase	--	1.724	0.00016666	Up	59.2	0.508	K01634	0.573	0.526	0.94	0.891	0.94	1.075	1.157	1.111	1.556	1.336	1.338
map00600 Sphingolipid metabolism	0.407524	1.32	Cla97C07G133360.1	Alpha-galactosidase	--	1.858	5.15e-05	Up	47.7	0.504	K07407	0.524	0.564	0.995	0.991	0.972	1.242	1.235	1.245	1.23	1.173	1.178
map00600 Sphingolipid metabolism	0.407524	1.32	Cla97C08G145420.1	Non-lysosomal glucosylceramidase	--	1.652	0.000191172	Up	104.5	0.655	K17108	0.576	0.607	1.022	0.996	1.019	1.056	1.057	1.039	1.239	1.37	1.319
map00600 Sphingolipid metabolism	0.407524	1.32	Cla97C11G206820.1	Non-lysosomal glucosylceramidase	--	1.587	0.000117255	Up	107.3	0.579	K17108	0.529	0.571	0.891	0.907	0.867	0.866	0.83	0.831	1.644	1.728	1.707
map00600 Sphingolipid metabolism	0.407524	1.32	Cla97C11G218690.1	Alpha-galactosidase	--	0.552	0.000172546	Down	47.9	1.785	K07407	1.548	1.592	0.903	0.913	0.905	0.774	0.828	0.835	0.606	0.673	0.602
map00603 Glycosphingolipid biosynthesis - globo and isoglobo series	0.375228	1.65	Cla97C02G039110.1	Beta-hexosaminidase	--	1.505	0.000180704	Up	61.9	0.653	K12373	0.719	0.689	1.008	1.045	1.049	0.966	0.979	0.974	1.341	1.229	1.243
map00603 Glycosphingolipid biosynthesis - globo and isoglobo series	0.375228	1.65	Cla97C07G133360.1	Alpha-galactosidase	--	1.858	5.15e-05	Up	47.7	0.504	K07407	0.524	0.564	0.995	0.991	0.972	1.242	1.235	1.245	1.23	1.173	1.178
map00603 Glycosphingolipid biosynthesis - globo and isoglobo series	0.375228	1.65	Cla97C11G218690.1	Alpha-galactosidase	--	0.552	0.000172546	Down	47.9	1.785	K07407	1.548	1.592	0.903	0.913	0.905	0.774	0.828	0.835	0.606	0.673	0.602
map00620 Pyruvate metabolism	0.34515	1.18	Cla97C01G004140.1	L-lactate dehydrogenase	--	0.381	0.000842039	Down	37.7	2.056	K00016		1.944	0.762		0.762	0.643		0.714	0.562		0.581
map00620 Pyruvate metabolism	0.34515	1.18	Cla97C01G010890.1	Acetyl-CoA C-acetyltransferase	--	1.564	0.000730799	Up	43	0.681	K00626	0.74	0.63	1.043	1.084	1.08	1.255	1.165	1.262	1.083	1.025	1.046
map00620 Pyruvate metabolism	0.34515	1.18	Cla97C01G017230.1	Malate dehydrogenase	--	1.366	0.000514998	Up	37.6	0.702	K00026	0.757	0.71	1.026	0.97	0.966	1.249	1.257	1.249	1.031	1.011	1.088
map00620 Pyruvate metabolism	0.34515	1.18	Cla97C02G032410.1	Malate dehydrogenase	--	0.618	0.000114385	Down	43.6	1.142	K00026	1.06	1.061	0.659	0.658	0.7	1.024	0.986	1.012	1.175	1.297	1.228
map00620 Pyruvate metabolism	0.34515	1.18	Cla97C02G042440.1	Aldehyde dehydrogenase 1	--	1.412	4.89e-06	Up	58.1	0.71	K00128	0.691	0.712	1.001	0.995	0.987	1.202	1.227	1.214	1.057	1.057	1.065
map00620 Pyruvate metabolism	0.34515	1.18	Cla97C03G053810.1	Lactoylglutathione lyase	--	1.351	0.000285599	Up	20.7	0.809	K01759	0.839	0.77	1.087	1.081	1.099	1.139	1.133	1.152	0.962	0.955	0.938
map00620 Pyruvate metabolism	0.34515	1.18	Cla97C03G054690.1	Malate synthase	--	1.377	0.00336996	Up	64.9	0.734	K01638	0.864	0.753	1.072	1.064	1.101	1.187	1.204	1.265	0.977	0.928	0.912
map00620 Pyruvate metabolism	0.34515	1.18	Cla97C03G066480.1	Malic enzyme	--	1.636	8.8e-05	Up	65.2	0.697	K00029	0.693	0.755	1.187	1.184	1.139	1.098	1.135	1.092	1.007	0.989	1.002
map00620 Pyruvate metabolism	0.34515	1.18	Cla97C04G073890.1	Acetyl-coenzyme A carboxylase carboxyl transferase subunit alpha	--	0.558	0.00723377	Down	85	1.465	K01962	1.355	1.069	0.683	0.668	0.819	0.758	0.738	0.901	1.094	1.239	1.21
map00620 Pyruvate metabolism	0.34515	1.18	Cla97C04G076530.1	Pyruvate kinase	--	1.936	1.77e-06	Up	57.4	0.568	K00873	0.539	0.557	1.073	1.071	1.078	1.001	1.026	1.005	1.324	1.379	1.359
map00620 Pyruvate metabolism	0.34515	1.18	Cla97C05G080260.1	Malate dehydrogenase	--	0.682	5.95e-05	Down	35.9	1.406	K00025	1.312	1.331	0.921	0.928	0.914	0.863	0.896	0.821	0.809	0.859	0.934
map00620 Pyruvate metabolism	0.34515	1.18	Cla97C05G088040.1	CoA ligase	--	2.464	1.99e-07	Up	62	0.51	K01913	0.515	0.495	1.243	1.254	1.249	1.161	1.149	1.191	1.052	1.047	1.055
map00620 Pyruvate metabolism	0.34515	1.18	Cla97C05G088360.1	Dihydrolipoyl dehydrogenase	--	1.302	1.38e-05	Up	53.5	0.808	K00382	0.816	0.807	1.036	1.071	1.057	1.13	1.148	1.122	1.041	0.995	1.048
map00620 Pyruvate metabolism	0.34515	1.18	Cla97C05G090710.1	Pyruvate kinase	--	0.761	0.00256934	Down	63.3	1.254	K00873	1.187	1.341	0.956	0.994	0.927	0.905	0.928	0.914	0.888	0.914	0.818
map00620 Pyruvate metabolism	0.34515	1.18	Cla97C05G103110.1	Malate dehydrogenase	--	1.477	0.00106497	Up	48	0.579	K00051	0.61	0.524	0.842	0.862	0.826	1.296	1.263	1.242	1.304	1.303	1.334
map00620 Pyruvate metabolism	0.34515	1.18	Cla97C05G104690.1	Dihydrolipoamide acetyltransferase component of pyruvate dehydrogenase complex	--	0.747	1.88e-05	Down	50.7	1.255	K00627	1.223	1.27	0.938	0.924	0.939	0.921	0.951	0.918	0.904	0.869	0.878
map00620 Pyruvate metabolism	0.34515	1.18	Cla97C06G114120.1	Dihydrolipoyl dehydrogenase	--	0.764	0.00146476	Down	59.6	1.191	K00382	1.254	1.131	0.91	0.883	0.938	0.945	0.955	0.959	0.93	0.912	0.92
map00620 Pyruvate metabolism	0.34515	1.18	Cla97C06G126540.1	Aldehyde dehydrogenase, putative	--	1.624	2.83e-05	Up	60.1	0.635	K00128	0.612	0.662	1.034	1.034	1.032	1.264	1.276	1.256	1.05	1.056	1.023
map00620 Pyruvate metabolism	0.34515	1.18	Cla97C07G131130.1	phosphoenolpyruvate carboxylase 2	--	1.312	0.000117098	Up	110.1	0.67	K01595	0.693	0.659	0.867	0.887	0.899	0.695	0.708	0.643	1.657	1.597	1.698
map00620 Pyruvate metabolism	0.34515	1.18	Cla97C07G134750.1	Biotin carboxyl carrier protein of acetyl-CoA carboxylase	--	0.615	0.00264021	Down	30.3	1.741	K02160	1.408	1.52	0.909	1.029	0.933	0.766	0.754	0.89	0.513	0.78	0.701
map00620 Pyruvate metabolism	0.34515	1.18	Cla97C10G200870.1	D-lactate dehydrogenase [cytochrome], mitochondrial-like	--	1.561	0.00142236	Up	63.1	0.699	K00102	0.738	0.805	1.158	1.25	1.092	1.275	1.25	1.186	0.756	0.767	0.814
map00620 Pyruvate metabolism	0.34515	1.18	Cla97C11G218660.1	Pyruvate kinase	--	1.611	0.000412394	Up	55.2	0.695	K00873	0.601	0.66	1.031	1.046	1.074	1.111	1.114	1.093	1.162	1.201	1.159
map00620 Pyruvate metabolism	0.34515	1.18	Cla97C11G220850.1	Phosphoenolpyruvate carboxykinase 1	--	1.652	0.00523514	Up	74.6	0.626	K01610	0.458	0.509	0.893	0.861	0.878	1.024	1.057	1.045	1.491	1.596	1.471
map00620 Pyruvate metabolism	0.34515	1.18	Cla97C10G193010.1	Pyruvate kinase	--	0.625	0.00514952	Down	63.9		K00873	1.421	1.334		0.85	0.871		0.867	0.887		0.862	0.907
map00630 Glyoxylate and dicarboxylate metabolism	0.00038295	1.74	Cla97C01G002920.1	4-coumarate--CoA ligase-like 10	--	1.624	6.59e-07	Up	63.5	0.706	K22133	0.711	0.699	1.135	1.162	1.139	1.13	1.129	1.188	1.011	1.039	1.021
map00630 Glyoxylate and dicarboxylate metabolism	0.00038295	1.74	Cla97C01G004620.1	CoA ligase	--	1.763	0.000197346	Up	55.4	0.635	K22133	0.701	0.735	1.218	1.229	1.204	1.126	1.172	1.09	0.978	0.984	0.963
map00630 Glyoxylate and dicarboxylate metabolism	0.00038295	1.74	Cla97C01G010890.1	Acetyl-CoA C-acetyltransferase	--	1.564	0.000730799	Up	43	0.681	K00626	0.74	0.63	1.043	1.084	1.08	1.255	1.165	1.262	1.083	1.025	1.046
map00630 Glyoxylate and dicarboxylate metabolism	0.00038295	1.74	Cla97C01G017230.1	Malate dehydrogenase	--	1.366	0.000514998	Up	37.6	0.702	K00026	0.757	0.71	1.026	0.97	0.966	1.249	1.257	1.249	1.031	1.011	1.088
map00630 Glyoxylate and dicarboxylate metabolism	0.00038295	1.74	Cla97C01G020080.1	Aconitate hydratase	--	1.346	0.000186338	Up	98.2	0.785	K01681	0.787	0.836	1.077	1.099	1.066	1.126	1.176	1.148	1.017	0.981	0.959
map00630 Glyoxylate and dicarboxylate metabolism	0.00038295	1.74	Cla97C01G024660.1	peroxisomal (S)-2-hydroxy-acid oxidase	--	1.705	0.000174126	Up	40.3	0.661	K11517	0.661	0.739	1.181	1.192	1.14	1.24	1.232	1.239	0.878	0.882	0.84
map00630 Glyoxylate and dicarboxylate metabolism	0.00038295	1.74	Cla97C02G032410.1	Malate dehydrogenase	--	0.618	0.000114385	Down	43.6	1.142	K00026	1.06	1.061	0.659	0.658	0.7	1.024	0.986	1.012	1.175	1.297	1.228
map00630 Glyoxylate and dicarboxylate metabolism	0.00038295	1.74	Cla97C02G044070.1	Citrate synthase	--	1.381	0.00131115	Up	57.6	0.628	K01647	0.668	0.722	0.929	0.932	0.925	0.991	0.943	0.956	1.439	1.428	1.378
map00630 Glyoxylate and dicarboxylate metabolism	0.00038295	1.74	Cla97C03G054690.1	Malate synthase	--	1.377	0.00336996	Up	64.9	0.734	K01638	0.864	0.753	1.072	1.064	1.101	1.187	1.204	1.265	0.977	0.928	0.912
map00630 Glyoxylate and dicarboxylate metabolism	0.00038295	1.74	Cla97C03G060020.1	Glutamine synthetase	--	0.671	0.000111009	Down	39.3	1.496	K01915	1.378	1.418	0.961	0.978	0.943	1.018	1.005	0.98	0.587	0.639	0.583
map00630 Glyoxylate and dicarboxylate metabolism	0.00038295	1.74	Cla97C05G080260.1	Malate dehydrogenase	--	0.682	5.95e-05	Down	35.9	1.406	K00025	1.312	1.331	0.921	0.928	0.914	0.863	0.896	0.821	0.809	0.859	0.934
map00630 Glyoxylate and dicarboxylate metabolism	0.00038295	1.74	Cla97C05G086890.1	Glutamine synthetase	--	0.557	2.92e-07	Down	47.8	1.601	K01915	1.607	1.622	0.909	0.885	0.894	0.822	0.813	0.866	0.654	0.636	0.61
map00630 Glyoxylate and dicarboxylate metabolism	0.00038295	1.74	Cla97C05G088040.1	CoA ligase	--	2.464	1.99e-07	Up	62	0.51	K01913	0.515	0.495	1.243	1.254	1.249	1.161	1.149	1.191	1.052	1.047	1.055
map00630 Glyoxylate and dicarboxylate metabolism	0.00038295	1.74	Cla97C05G088360.1	Dihydrolipoyl dehydrogenase	--	1.302	1.38e-05	Up	53.5	0.808	K00382	0.816	0.807	1.036	1.071	1.057	1.13	1.148	1.122	1.041	0.995	1.048
map00630 Glyoxylate and dicarboxylate metabolism	0.00038295	1.74	Cla97C05G104530.1	Ribulose bisphosphate carboxylase small chain	--	0.454	5.91e-05	Down	20.7	1.548	K01602	1.422	1.395	0.629	0.699	0.652	1.085	1.047	1.069	0.799	0.866	0.836
map00630 Glyoxylate and dicarboxylate metabolism	0.00038295	1.74	Cla97C06G114120.1	Dihydrolipoyl dehydrogenase	--	0.764	0.00146476	Down	59.6	1.191	K00382	1.254	1.131	0.91	0.883	0.938	0.945	0.955	0.959	0.93	0.912	0.92
map00630 Glyoxylate and dicarboxylate metabolism	0.00038295	1.74	Cla97C06G117660.1	Serine hydroxymethyltransferase	--	0.753	0.000288207	Down	51.8	1.205	K00600	1.293	1.225	0.954	0.92	0.931	0.941	0.914	0.924	0.89	0.892	0.897
map00630 Glyoxylate and dicarboxylate metabolism	0.00038295	1.74	Cla97C07G129930.1	Serine hydroxymethyltransferase	--	0.629	3.64e-05	Down	57.2	1.526	K00600	1.454	1.417	0.91	0.919	0.935	0.91	0.934	0.894	0.655	0.693	0.754
map00630 Glyoxylate and dicarboxylate metabolism	0.00038295	1.74	Cla97C07G134850.1	Ribulose bisphosphate carboxylase large chain	--	0.682	0.00411881	Down	32.7	1.292	K01601	1.277	1.519	0.987	0.886	0.913	0.915	0.917	0.869	0.806	0.92	0.739
map00630 Glyoxylate and dicarboxylate metabolism	0.00038295	1.74	Cla97C07G140620.1	Glyoxylate/succinic semialdehyde reductase 2	--	0.732	0.000863267	Down	32.1	1.201	K18121	1.287	1.334	0.935	0.957	0.905	0.976	0.919	0.936	0.788	0.803	0.787
map00630 Glyoxylate and dicarboxylate metabolism	0.00038295	1.74	Cla97C07G140630.1	Glyoxylate/succinic semialdehyde reductase 2	--	0.728	0.00848272	Down	37.6	1.408	K18121	1.239	1.14	0.88	0.935	0.942	0.93	0.95	0.986	0.782	0.857	0.932
map00630 Glyoxylate and dicarboxylate metabolism	0.00038295	1.74	Cla97C08G160720.1	Glycine cleavage system P protein	--	1.378	5.01e-05	Up	113.4	0.915	K00281	0.924	0.951	1.314	1.272	1.259	1.014	1.022	1.043	0.737	0.753	0.792
map00630 Glyoxylate and dicarboxylate metabolism	0.00038295	1.74	Cla97C09G164520.1	D-glycerate 3-kinase, chloroplastic	--	1.369	0.0244024	Up	49.4	0.627	K15918	0.64	0.831	0.981	0.938	0.954	1.209	1.178	1.144	1.129	1.158	1.14
map00630 Glyoxylate and dicarboxylate metabolism	0.00038295	1.74	Cla97C09G166940.1	Glutamine synthetase	--	1.537	1.85e-05	Up	39.2	0.709	K01915	0.749	0.745	1.138	1.128	1.12	1.05	1.09	1.103	1.015	1.03	1
map00630 Glyoxylate and dicarboxylate metabolism	0.00038295	1.74	Cla97C09G175040.1	Glycine cleavage system H protein	--	0.662	0.000185255	Down	17.6	1.348	K02437	1.428	1.378	0.871	0.952	0.925	0.855	0.92	1.011	0.845	0.764	0.686
map00630 Glyoxylate and dicarboxylate metabolism	0.00038295	1.74	Cla97C10G197020.1	Formate dehydrogenase, mitochondrial	--	1.663	0.00128961	Up	42	0.561	K00122	0.629	0.699	1.055	1.044	1.042	1.179	1.138	1.113	1.119	1.136	1.128
map00630 Glyoxylate and dicarboxylate metabolism	0.00038295	1.74	Cla97C10G199080.1	Glutamate synthase, putative	--	1.329	0.00012215	Up	157.5	0.812	K00284	0.838	0.785	1.087	1.076	1.073	0.855	0.846	0.838	1.286	1.256	1.345
map00630 Glyoxylate and dicarboxylate metabolism	0.00038295	1.74	Cla97C11G224830.1	Catalase	--	1.332	8.02e-07	Up	114.9	0.734	K03781	0.728	0.735	0.982	0.967	0.978	1.205	1.178	1.21	1.154	1.12	1.122
map00630 Glyoxylate and dicarboxylate metabolism	0.00038295	1.74	Cla97C00G000150.1	Aconitate hydratase	--	1.437	1.04e-05	Up	107.9	0.758	K01681	0.744	0.731	1.057	1.086	1.066	1.164	1.167	1.16	0.994	1.044	1.035
map00630 Glyoxylate and dicarboxylate metabolism	0.00038295	1.74	Cla97C00G000310.1	formyltetrahydrofolate deformylase 1, mitochondrial	--	0.762	0.00295229	Down	37	1.172	K01433	1.168	1.072	0.919	0.832	0.85	1.006	1.061	1.14	0.903	0.929	0.939
map00640 Propanoate metabolism	0.243946	1.34	Cla97C01G004140.1	L-lactate dehydrogenase	--	0.381	0.000842039	Down	37.7	2.056	K00016		1.944	0.762		0.762	0.643		0.714	0.562		0.581
map00640 Propanoate metabolism	0.243946	1.34	Cla97C01G010890.1	Acetyl-CoA C-acetyltransferase	--	1.564	0.000730799	Up	43	0.681	K00626	0.74	0.63	1.043	1.084	1.08	1.255	1.165	1.262	1.083	1.025	1.046
map00640 Propanoate metabolism	0.243946	1.34	Cla97C02G036270.1	Acyl-coenzyme A oxidase	--	1.69	0.000503181	Up	76.5	0.534	K00232	0.451	0.503	0.83	0.824	0.86	1.183	1.208	1.158	1.467	1.49	1.495
map00640 Propanoate metabolism	0.243946	1.34	Cla97C04G073890.1	Acetyl-coenzyme A carboxylase carboxyl transferase subunit alpha	--	0.558	0.00723377	Down	85	1.465	K01962	1.355	1.069	0.683	0.668	0.819	0.758	0.738	0.901	1.094	1.239	1.21
map00640 Propanoate metabolism	0.243946	1.34	Cla97C05G083190.1	3-hydroxyisobutyryl-CoA hydrolase 1-like	--	1.401	0.00280967	Up	42.7	0.699	K05605	0.741	0.627	0.984	0.933	0.978	1.061	1.028	1.05	1.32	1.353	1.283
map00640 Propanoate metabolism	0.243946	1.34	Cla97C05G088360.1	Dihydrolipoyl dehydrogenase	--	1.302	1.38e-05	Up	53.5	0.808	K00382	0.816	0.807	1.036	1.071	1.057	1.13	1.148	1.122	1.041	0.995	1.048
map00640 Propanoate metabolism	0.243946	1.34	Cla97C06G113970.1	Enoyl-CoA hydratase	--	1.492	0.00515022	Up	28.7	0.605	K01692	0.532	0.679	0.901	0.875	0.933	1.293	1.348	1.251	1.219	1.233	1.146
map00640 Propanoate metabolism	0.243946	1.34	Cla97C06G114120.1	Dihydrolipoyl dehydrogenase	--	0.764	0.00146476	Down	59.6	1.191	K00382	1.254	1.131	0.91	0.883	0.938	0.945	0.955	0.959	0.93	0.912	0.92
map00640 Propanoate metabolism	0.243946	1.34	Cla97C07G134750.1	Biotin carboxyl carrier protein of acetyl-CoA carboxylase	--	0.615	0.00264021	Down	30.3	1.741	K02160	1.408	1.52	0.909	1.029	0.933	0.766	0.754	0.89	0.513	0.78	0.701
map00640 Propanoate metabolism	0.243946	1.34	Cla97C07G136380.1	Acyl-coenzyme A oxidase	--	1.386	3.45e-05	Up	77.4	0.73	K00232	0.714	0.754	1.01	1.017	1.019	1.025	0.975	1.033	1.249	1.337	1.181
map00640 Propanoate metabolism	0.243946	1.34	Cla97C09G178020.1	Methylmalonate-semialdehyde dehydrogenase	--	1.479	0.000621463	Up	57.5	0.661	K00140	0.713	0.755	1.065	1.058	1.025	1.251	1.206	1.122	0.99	1.017	1.017
map00640 Propanoate metabolism	0.243946	1.34	Cla97C10G205540.1	Acyl-CoA oxidase/dehydrogenase	--	1.577	0.000340361	Up	48.3	0.629	K00232	0.703	0.619	1.019	1.031	1.026	1.277	1.239	1.272	1.078	1.065	1.08
map00640 Propanoate metabolism	0.243946	1.34	Cla97C11G222430.1	3-hydroxyisobutyryl-CoA hydrolase-like protein 5	--	1.56	0.00431411	Up	43.3	0.641	K05605	0.693	0.823	1.137	1.155	1.073	0.998	0.97	1.048	1.224	1.163	1.045
map00650 Butanoate metabolism	0.000648739	2.26	Cla97C01G010890.1	Acetyl-CoA C-acetyltransferase	--	1.564	0.000730799	Up	43	0.681	K00626	0.74	0.63	1.043	1.084	1.08	1.255	1.165	1.262	1.083	1.025	1.046
map00650 Butanoate metabolism	0.000648739	2.26	Cla97C02G044670.1	Aldehyde dehydrogenase	--	1.308	0.000577086	Up	57.9	0.816	K17761	0.754	0.813	1.029	1.056	1.031	1.06	1.067	1.064	1.08	1.115	1.094
map00650 Butanoate metabolism	0.000648739	2.26	Cla97C03G060930.1	Acetolactate synthase small subunit	--	0.659	0.000414932	Down	52.9	1.515	K01653	1.364	1.535	0.97	0.953	0.984	0.869	0.943	0.839	0.625	0.744	0.591
map00650 Butanoate metabolism	0.000648739	2.26	Cla97C05G088040.1	CoA ligase	--	2.464	1.99e-07	Up	62	0.51	K01913	0.515	0.495	1.243	1.254	1.249	1.161	1.149	1.191	1.052	1.047	1.055
map00650 Butanoate metabolism	0.000648739	2.26	Cla97C05G091610.1	Peroxisomal fatty acid beta-oxidation multifunctional protein	--	1.59	0.00275848	Up	32.3	0.591	K00074	0.751	0.697	1.067	1.079	1.097	1.367	1.258	1.31	0.937	0.961	0.916
map00650 Butanoate metabolism	0.000648739	2.26	Cla97C06G113970.1	Enoyl-CoA hydratase	--	1.492	0.00515022	Up	28.7	0.605	K01692	0.532	0.679	0.901	0.875	0.933	1.293	1.348	1.251	1.219	1.233	1.146
map00650 Butanoate metabolism	0.000648739	2.26	Cla97C06G127650.1	Acetolactate synthase	--	0.744	0.00738743	Down	71.7	1.394	K01652	1.202	1.371	1.053	0.937	0.96	0.886	0.93	0.864	0.664	0.878	0.8
map00650 Butanoate metabolism	0.000648739	2.26	Cla97C07G137670.1	gamma aminobutyrate transaminase 1, mitochondrial	--	1.305	0.0211092	Up	55.9	0.598	K16871	0.713	0.764	0.896	0.921	0.891	1.167	1.102	1.124	1.375	1.296	1.27
map00650 Butanoate metabolism	0.000648739	2.26	Cla97C07G140620.1	Glyoxylate/succinic semialdehyde reductase 2	--	0.732	0.000863267	Down	32.1	1.201	K18121	1.287	1.334	0.935	0.957	0.905	0.976	0.919	0.936	0.788	0.803	0.787
map00650 Butanoate metabolism	0.000648739	2.26	Cla97C07G140630.1	Glyoxylate/succinic semialdehyde reductase 2	--	0.728	0.00848272	Down	37.6	1.408	K18121	1.239	1.14	0.88	0.935	0.942	0.93	0.95	0.986	0.782	0.857	0.932
map00650 Butanoate metabolism	0.000648739	2.26	Cla97C10G188030.1	3-hydroxy-3-methylglutaryl coenzyme A synthase	--	0.659	0.00044838	Down	51.5	1.596	K01641	1.41	1.437	0.963	0.988	0.976	0.863	0.845	0.884	0.658	0.724	0.682
map00650 Butanoate metabolism	0.000648739	2.26	Cla97C10G198510.1	hydroxymethylglutaryl-CoA lyase, mitochondrial-like	--	1.344	0.00148751	Up	41.8	0.759	K01640	0.685	0.723	0.957	1.017	0.939	1.219	1.158	1.225	1.087	1.07	1.055
map00650 Butanoate metabolism	0.000648739	2.26	Cla97C11G222730.1	gamma aminobutyrate transaminase 1, mitochondrial	--	0.417	9.49e-06	Down	56.9	2.069	K16871	2.078	1.89	0.839	0.843	0.834	0.573	0.6	0.668	0.53	0.493	0.619
map00710 Carbon fixation in photosynthetic organisms	0.0996542	1.35	Cla97C01G006270.1	Fructose-bisphosphate aldolase	--	1.351	0.000127159	Up	42.4	0.799	K01623	0.767	0.822	1.082	1.066	1.078	1.052	1.06	1.071	1.054	1.078	1.04
map00710 Carbon fixation in photosynthetic organisms	0.0996542	1.35	Cla97C01G017230.1	Malate dehydrogenase	--	1.366	0.000514998	Up	37.6	0.702	K00026	0.757	0.71	1.026	0.97	0.966	1.249	1.257	1.249	1.031	1.011	1.088
map00710 Carbon fixation in photosynthetic organisms	0.0996542	1.35	Cla97C02G032410.1	Malate dehydrogenase	--	0.618	0.000114385	Down	43.6	1.142	K00026	1.06	1.061	0.659	0.658	0.7	1.024	0.986	1.012	1.175	1.297	1.228
map00710 Carbon fixation in photosynthetic organisms	0.0996542	1.35	Cla97C02G042310.1	Ribose 5-phosphate isomerase	--	0.615	3.14e-05	Down	30.3	1.56	K01807	1.66	1.555	0.966	0.972	0.997	0.791	0.779	0.801	0.677	0.569	0.647
map00710 Carbon fixation in photosynthetic organisms	0.0996542	1.35	Cla97C03G054650.1	Glyceraldehyde-3-phosphate dehydrogenase	--	1.395	0.000109299	Up	36.4	0.751	K00134	0.697	0.73	1.016	1.015	1.007	1.111	1.108	1.113	1.113	1.157	1.103
map00710 Carbon fixation in photosynthetic organisms	0.0996542	1.35	Cla97C03G054660.1	Glyceraldehyde-3-phosphate dehydrogenase	--	0.726	0.00140438	Down	36.6	1.301	K00134	1.439	1.26	0.96	0.979	0.965	0.952	0.907	0.918	0.804	0.697	0.727
map00710 Carbon fixation in photosynthetic organisms	0.0996542	1.35	Cla97C03G066480.1	Malic enzyme	--	1.636	8.8e-05	Up	65.2	0.697	K00029	0.693	0.755	1.187	1.184	1.139	1.098	1.135	1.092	1.007	0.989	1.002
map00710 Carbon fixation in photosynthetic organisms	0.0996542	1.35	Cla97C04G073960.1	Fructose-1,6-bisphosphatase	--	0.597	0.000227276	Down	44.8	1.575	K03841	1.52	1.401	0.857	0.911	0.917	0.796	0.855	0.935	0.703	0.676	0.746
map00710 Carbon fixation in photosynthetic organisms	0.0996542	1.35	Cla97C05G080260.1	Malate dehydrogenase	--	0.682	5.95e-05	Down	35.9	1.406	K00025	1.312	1.331	0.921	0.928	0.914	0.863	0.896	0.821	0.809	0.859	0.934
map00710 Carbon fixation in photosynthetic organisms	0.0996542	1.35	Cla97C05G094190.1	Glyceraldehyde-3-phosphate dehydrogenase	--	0.612	0.00395283	Down	42.8	1.197	K05298	1.157	1.229	0.638	0.71	0.844	1.08	1.083	1.003	1.085	1.048	0.999
map00710 Carbon fixation in photosynthetic organisms	0.0996542	1.35	Cla97C05G103110.1	Malate dehydrogenase	--	1.477	0.00106497	Up	48	0.579	K00051	0.61	0.524	0.842	0.862	0.826	1.296	1.263	1.242	1.304	1.303	1.334
map00710 Carbon fixation in photosynthetic organisms	0.0996542	1.35	Cla97C05G104530.1	Ribulose bisphosphate carboxylase small chain	--	0.454	5.91e-05	Down	20.7	1.548	K01602	1.422	1.395	0.629	0.699	0.652	1.085	1.047	1.069	0.799	0.866	0.836
map00710 Carbon fixation in photosynthetic organisms	0.0996542	1.35	Cla97C07G131130.1	phosphoenolpyruvate carboxylase 2	--	1.312	0.000117098	Up	110.1	0.67	K01595	0.693	0.659	0.867	0.887	0.899	0.695	0.708	0.643	1.657	1.597	1.698
map00710 Carbon fixation in photosynthetic organisms	0.0996542	1.35	Cla97C07G134850.1	Ribulose bisphosphate carboxylase large chain	--	0.682	0.00411881	Down	32.7	1.292	K01601	1.277	1.519	0.987	0.886	0.913	0.915	0.917	0.869	0.806	0.92	0.739
map00710 Carbon fixation in photosynthetic organisms	0.0996542	1.35	Cla97C07G141140.1	Alanine aminotransferase 2	--	1.306	0.00105174	Up	58.3	0.747	K00814	0.697	0.773	0.951	0.966	0.978	1.096	1.115	1.08	1.18	1.173	1.137
map00710 Carbon fixation in photosynthetic organisms	0.0996542	1.35	Cla97C08G147060.1	Fructose-1,6-bisphosphatase	--	1.537	1.18e-06	Up	37.1	0.628	K03841	0.643	0.628	0.981	0.966	0.972	1.269	1.236	1.187	1.095	1.15	1.139
map00710 Carbon fixation in photosynthetic organisms	0.0996542	1.35	Cla97C09G163470.1	Alanine aminotransferase 2	--	1.472	0.000213676	Up	53.6	0.734	K00814	0.668	0.728	1.048	1.04	1.047	1.13	1.168	1.129	1.068	1.119	1.081
map00710 Carbon fixation in photosynthetic organisms	0.0996542	1.35	Cla97C09G183030.1	Fructose-bisphosphate aldolase	--	1.371	4.53e-05	Up	43.4	0.753	K01623	0.724	0.757	1.029	1.031	1.003	1.171	1.191	1.158	1.008	0.95	0.935
map00710 Carbon fixation in photosynthetic organisms	0.0996542	1.35	Cla97C11G210620.1	Fructose-bisphosphate aldolase	--	0.636	5.3e-05	Down	42.8	1.046	K01623	1.029	1.089	0.649	0.673	0.691	1.255	1.305	1.324	1.032	0.951	0.943
map00710 Carbon fixation in photosynthetic organisms	0.0996542	1.35	Cla97C11G220850.1	Phosphoenolpyruvate carboxykinase 1	--	1.652	0.00523514	Up	74.6	0.626	K01610	0.458	0.509	0.893	0.861	0.878	1.024	1.057	1.045	1.491	1.596	1.471
map00710 Carbon fixation in photosynthetic organisms	0.0996542	1.35	Cla97C11G225010.1	Glyceraldehyde-3-phosphate dehydrogenase	--	0.488	0.000177515	Down	48.1	1.69	K05298	1.586	1.427	0.74	0.762	0.793	0.838	0.923	0.86	0.765	0.683	0.817
map00710 Carbon fixation in photosynthetic organisms	0.0996542	1.35	Cla97C07G130520.1	Phosphoribulokinase	--	0.676	0.037365	Down	46.2		K00855	1.061	1.216		0.741	0.798		1.012	1.057		1.187	1.035
map00730 Thiamine metabolism	0.231223	1.52	Cla97C02G039430.1	Adenylate kinase 1	--	0.731	0.0136359	Down	32.6	1.303	K00939	1.131	1.445	0.97	0.954	0.913	0.749	0.945	0.804	0.977	0.97	0.837
map00730 Thiamine metabolism	0.231223	1.52	Cla97C03G054750.1	Adenylate kinase	--	0.721	0.00071189	Down	26.8	1.532	K00939	1.437	1.376	1.026	1.076	1.03	0.991	1.008	0.99	0.429	0.377	0.429
map00730 Thiamine metabolism	0.231223	1.52	Cla97C05G084340.1	hydroxyethylthiazole kinase	--	0.694	0.0494799	Down	29.2	1.13	K00878	1.333		0.843	0.866		1.006	0.94		1.022	0.862
map00730 Thiamine metabolism	0.231223	1.52	Cla97C06G127490.1	Adenylate kinase 1	--	0.603	3.14e-06	Down	27	1.608	K00939	1.605	1.631	0.997	0.955	0.969	0.873	0.905	0.915	0.441	0.515	0.453
map00730 Thiamine metabolism	0.231223	1.52	Cla97C07G129680.1	Leucine-rich receptor-like protein kinase family protein	--	0.74	0.0263794	Down	111.6	1.455	K22911	1.32		1.037	1.016		0.886	0.965		0.622	0.723
map00730 Thiamine metabolism	0.231223	1.52	Cla97C09G168550.1	Thiamine pyrophosphokinase	--	1.622	0.0183708	Up	29.2	0.433	K00949	0.648	0.445	0.837	0.823	0.815	1.254	1.135	1.193	1.486	1.394	1.45
map00770 Pantothenate and CoA biosynthesis	0.42606	1.36	Cla97C02G048860.1	dihydropyrimidinase	--	2.269	1.69e-05	Up	75.8	0.452	K01464	0.454	0.501	1.068	1.058	1.067	0.935	0.975	0.949	1.447	1.41	1.468
map00770 Pantothenate and CoA biosynthesis	0.42606	1.36	Cla97C03G054520.1	Phosphopantothenoylcysteine decarboxylase	--	0.635	0.000213937	Down	23.6	1.483	K01598	1.517	1.452	0.907	0.915	1.006	0.96	0.927	0.87	0.649	0.641	0.672
map00770 Pantothenate and CoA biosynthesis	0.42606	1.36	Cla97C03G060930.1	Acetolactate synthase small subunit	--	0.659	0.000414932	Down	52.9	1.515	K01653	1.364	1.535	0.97	0.953	0.984	0.869	0.943	0.839	0.625	0.744	0.591
map00770 Pantothenate and CoA biosynthesis	0.42606	1.36	Cla97C04G077290.1	Dihydropyrimidine dehydrogenase	--	1.491	2.78e-05	Up	46.4	0.671	K00207	0.7	0.674	1.005	1.002	1.043	1.155	1.113	1.167	1.163	1.114	1.11
map00770 Pantothenate and CoA biosynthesis	0.42606	1.36	Cla97C06G127650.1	Acetolactate synthase	--	0.744	0.00738743	Down	71.7	1.394	K01652	1.202	1.371	1.053	0.937	0.96	0.886	0.93	0.864	0.664	0.878	0.8
map00770 Pantothenate and CoA biosynthesis	0.42606	1.36	Cla97C08G160480.1	Branched-chain-amino-acid aminotransferase	--	0.626	0.000290126	Down	42.7	1.383	K00826	1.548	1.373	0.892	0.893	0.91	0.907	0.825	0.897	0.817	0.7	0.758
map00770 Pantothenate and CoA biosynthesis	0.42606	1.36	Cla97C09G177880.1	beta-ureidopropionase	--	1.558	0.00113232	Up	46.3	0.647	K01431	0.769	0.669	1.101	1.072	1.076	1.184	1.19	1.176	0.993	0.961	0.981
map00900 Terpenoid backbone biosynthesis	0.243946	1.34	Cla97C01G010890.1	Acetyl-CoA C-acetyltransferase	--	1.564	0.000730799	Up	43	0.681	K00626	0.74	0.63	1.043	1.084	1.08	1.255	1.165	1.262	1.083	1.025	1.046
map00900 Terpenoid backbone biosynthesis	0.243946	1.34	Cla97C02G030600.1	Geranylgeranyl pyrophosphate synthase family protein	--	1.43	7.94e-05	Up	36.9	0.755	K13789	0.811	0.771	1.121	1.117	1.104	1.12	1.105	1.138	0.945	0.948	0.969
map00900 Terpenoid backbone biosynthesis	0.243946	1.34	Cla97C02G032350.1	4-hydroxy-3-methylbut-2-enyl diphosphate reductase	--	1.899	7.29e-05	Up	52.2	0.483	K03527	0.543	0.531	0.983	0.965	1.009	1.423	1.318	1.312	1.146	1.212	1.118
map00900 Terpenoid backbone biosynthesis	0.243946	1.34	Cla97C02G041670.1	Mevalonate kinase	--	1.454	0.00121969	Up	40.8	0.759	K00869	0.677	0.755	1.036	1.119	1.03	1.078	1.147	1.139	1.058	1.058	1.069
map00900 Terpenoid backbone biosynthesis	0.243946	1.34	Cla97C03G053170.1	4-hydroxy-3-methylbut-2-en-1-yl diphosphate synthase	--	1.56	0.000142017	Up	82.1	0.587	K03526	0.552	0.595	0.885	0.88	0.94	1.09	1.051	1.042	1.436	1.515	1.396
map00900 Terpenoid backbone biosynthesis	0.243946	1.34	Cla97C03G061260.1	Isopentenyl diphosphate isomerase	--	1.317	0.00137536	Up	27.1	0.933	K01823	0.889	0.947	1.273	1.152	1.221	1.026	1.066	1.04	0.776	0.862	0.817
map00900 Terpenoid backbone biosynthesis	0.243946	1.34	Cla97C05G101390.1	Dihydroflavonol-4-reductase	--	2.112	0.00969411	Up	36.8	0.477	K15891	0.363	0.647	1.041	1.047	1.053	1.28	1.32	1.192	1.189	1.249	1.165
map00900 Terpenoid backbone biosynthesis	0.243946	1.34	Cla97C06G125750.1	Geranylgeranyl reductase	--	0.601	8.07e-05	Down	51.5	1.483	K10960	1.447	1.539	0.879	0.867	0.941	0.997	0.945	0.864	0.7	0.729	0.656
map00900 Terpenoid backbone biosynthesis	0.243946	1.34	Cla97C06G126640.1	1-deoxy-D-xylulose 5-phosphate reductoisomerase	--	2.099	1.12e-05	Up	51	0.675	K00099	0.681	0.729	1.489	1.463	1.425	1.223	1.243	1.237	0.617	0.652	0.775
map00900 Terpenoid backbone biosynthesis	0.243946	1.34	Cla97C09G178480.1	dehydrodolichyl diphosphate syntase complex subunit NUS1 isoform X3	--	1.552	0.00689501	Up	28.1	0.705	K11778	0.687		1.117	1.043		1.165	1.274		1.013	0.995
map00900 Terpenoid backbone biosynthesis	0.243946	1.34	Cla97C09G182930.1	Farnesyl pyrophosphate synthase	--	1.968	3.89e-06	Up	39.5	0.545	K00787	0.575	0.555	1.101	1.077	1.119	1.041	1.054	1.03	1.237	1.297	1.227
map00900 Terpenoid backbone biosynthesis	0.243946	1.34	Cla97C09G183460.1	glutamate 5-kinase	--	0.674	0.000288782	Down	34.6	1.326	K06981	1.419	1.341	0.965	0.886	0.904	0.938	0.9	0.945	0.766	0.766	0.816
map00900 Terpenoid backbone biosynthesis	0.243946	1.34	Cla97C10G188030.1	3-hydroxy-3-methylglutaryl coenzyme A synthase	--	0.659	0.00044838	Down	51.5	1.596	K01641	1.41	1.437	0.963	0.988	0.976	0.863	0.845	0.884	0.658	0.724	0.682
map00903 Limonene and pinene degradation	0.166564	1.98	Cla97C02G042440.1	Aldehyde dehydrogenase 1	--	1.412	4.89e-06	Up	58.1	0.71	K00128	0.691	0.712	1.001	0.995	0.987	1.202	1.227	1.214	1.057	1.057	1.065
map00903 Limonene and pinene degradation	0.166564	1.98	Cla97C06G113970.1	Enoyl-CoA hydratase	--	1.492	0.00515022	Up	28.7	0.605	K01692	0.532	0.679	0.901	0.875	0.933	1.293	1.348	1.251	1.219	1.233	1.146
map00903 Limonene and pinene degradation	0.166564	1.98	Cla97C06G126540.1	Aldehyde dehydrogenase, putative	--	1.624	2.83e-05	Up	60.1	0.635	K00128	0.612	0.662	1.034	1.034	1.032	1.264	1.276	1.256	1.05	1.056	1.023
map00904 Diterpenoid biosynthesis	0.166564	1.98	Cla97C05G089570.1	Gibberellin 20-oxidase	--	3.717	0.000131542	Up	43.2	0.394	K05282	0.298	0.303	1.218	1.26	1.22	1.444	1.467	1.448	0.968	0.939	0.944
map00904 Diterpenoid biosynthesis	0.166564	1.98	Cla97C06G109980.1	Cytochrome P450 family ent-kaurenoic acid oxidase	--	0.649	0.0110347	Down	55.7	1.254	K04123	1.362		0.866	0.833		0.974	0.999		0.906	0.805
map00904 Diterpenoid biosynthesis	0.166564	1.98	Cla97C09G184420.1	Kaurene synthase-like protein 1	--	1.449	0.00916158	Up	88.6	0.638	K04121	0.597		0.907	0.883		0.942	0.869		1.292	1.789
map00920 Sulfur metabolism	0.475669	1.26	Cla97C03G056910.1	PAP-specific phosphatase HAL2-like	--	1.917	0.00054643	Up	49.1	0.519	K01082	0.546	0.639	1.101	1.113	1.052	1.149	1.102	1.079	1.197	1.22	1.233
map00920 Sulfur metabolism	0.475669	1.26	Cla97C03G063410.1	Sulfite reductase family protein	--	1.306	0.000836434	Up	78.6	0.844	K00392	0.854	0.857	1.173	1.104	1.061	1.012	1.032	1.035	1.015	1.011	1.025
map00920 Sulfur metabolism	0.475669	1.26	Cla97C03G066550.1	Cysteine synthase	--	0.64	0.000128565	Down	37.5	1.307	K01738	1.377	1.275	0.879	0.824	0.829	0.885	0.924	0.948	0.851	0.825	0.856
map00920 Sulfur metabolism	0.475669	1.26	Cla97C05G085860.1	ATP sulfurylase	--	0.259	2.6e-06	Down	52.1	2.089	K13811	2.222	2.182	0.547	0.594	0.541	0.686	0.707	0.693	0.682	0.561	0.584
map00920 Sulfur metabolism	0.475669	1.26	Cla97C05G099770.1	ATP sulfurylase 2	--	0.376	1.52e-05	Down	53.7	1.878	K13811	1.747	1.979	0.722	0.7	0.686	0.619	0.703	0.581	0.722	0.85	0.691
map00920 Sulfur metabolism	0.475669	1.26	Cla97C06G112620.1	selenium-binding protein 2	--	1.384	0.000238871	Up	53.3	0.779	K17285	0.829	0.837	1.157	1.122	1.106	1.232	1.196	1.162	0.8	0.875	0.861
map00920 Sulfur metabolism	0.475669	1.26	Cla97C06G116050.1	ATP-sulfurylase	--	0.516	0.0329331	Down	56	1.677	K13811	1.315		0.77	0.775		0.849	0.867		0.704	1.044
map00920 Sulfur metabolism	0.475669	1.26	Cla97C11G223010.1	Hydroxyacylglutathione hydrolase 3, mitochondrial-like protein	--	2.014	0.00428173	Up	32.4	0.47	K17725	0.582	0.381	0.971	0.959	0.956	1.207	1.205	1.188	1.181	1.208	1.259
map00940 Phenylpropanoid biosynthesis	0.00010622	1.75	Cla97C01G001290.1	Alcohol dehydrogenase, putative	--	1.853	0.00366633	Up	38.5	0.608	K00083	0.46	0.639	1.063	1.068	1.032	1.177	1.254	1.247	1.142	1.165	1.11
map00940 Phenylpropanoid biosynthesis	0.00010622	1.75	Cla97C01G019360.1	Peroxidase	--	0.602	0.0461526	Down	36.3	1.245	K00430	1.174	1.724	0.978	0.886	0.632	0.936	0.95	0.849	0.842	0.99	0.795
map00940 Phenylpropanoid biosynthesis	0.00010622	1.75	Cla97C01G020000.1	Peroxidase	--	0.688	0.0356326	Down	34.7	1.633	K00430	1.232	1.253	0.809	1.043	0.981	0.818	0.919	0.945	0.74	0.805	0.821
map00940 Phenylpropanoid biosynthesis	0.00010622	1.75	Cla97C01G025380.1	FAD-binding Berberine family protein	--	0.286	6.15e-05	Down	62	2.191	K22395	2.032	2.522	0.625	0.684	0.617	0.621	0.742	0.426	0.573	0.57	0.441
map00940 Phenylpropanoid biosynthesis	0.00010622	1.75	Cla97C02G027060.1	Alcohol dehydrogenase, putative	--	0.544	8.92e-05	Down	38.6	1.761	K00083	1.571	1.617	0.915	0.908	0.868	0.84	0.762	0.856	0.496	0.576	0.65
map00940 Phenylpropanoid biosynthesis	0.00010622	1.75	Cla97C02G032910.1	Caffeoyl-CoA O-methyltransferase	--	0.567	9.39e-05	Down	28	1.509	K00588	1.672	1.504	0.871	0.896	0.891	0.899	0.781	0.821	0.83	0.725	0.812
map00940 Phenylpropanoid biosynthesis	0.00010622	1.75	Cla97C02G033110.1	Glycosyltransferase	--	2.091	0.000212601	Up	53.6	0.444	K23260	0.537	0.515	1.047	1.041	1.04	1.223	1.206	1.25	1.281	1.275	1.26
map00940 Phenylpropanoid biosynthesis	0.00010622	1.75	Cla97C02G033300.1	cinnamyl alcohol dehydrogenase 1-like	--	1.433	0.010097	Up	39.1	0.606	K00083	0.693	0.612	0.821	0.892	1.025	0.884	1.101	1.189	1.689	1.315	1.174
map00940 Phenylpropanoid biosynthesis	0.00010622	1.75	Cla97C02G035070.1	Peroxidase	--	0.363	3.04e-07	Down	35.8	2.2	K00430	2.093	2.143	0.786	0.775	0.774	0.633	0.657	0.62	0.483	0.545	0.484
map00940 Phenylpropanoid biosynthesis	0.00010622	1.75	Cla97C02G045070.1	Peroxidase	--	0.735	0.00491454	Down	35.3	1.379	K00430	1.303	1.531	1.087	0.993	1.018	0.87	0.918	0.871	0.728	0.792	0.629
map00940 Phenylpropanoid biosynthesis	0.00010622	1.75	Cla97C02G049870.1	Peroxidase	--	0.624	0.00277942	Down	36.8	1.218	K00430	1.232	1.469	0.828	0.86	0.757	1.028	0.917	0.856	1.01	0.966	0.911
map00940 Phenylpropanoid biosynthesis	0.00010622	1.75	Cla97C02G049920.1	Peroxidase	--	0.624	0.000111042	Down	36.3	1.432	K00430	1.548	1.413	0.937	0.901	0.904	0.856	0.767	0.878	0.779	0.778	0.757
map00940 Phenylpropanoid biosynthesis	0.00010622	1.75	Cla97C02G049930.1	Peroxidase	--	0.747	0.00105981	Down	36.8	1.27	K00430	1.332	1.4	1.013	0.958	1.019	1.014	0.948	0.872	0.815	0.679	0.708
map00940 Phenylpropanoid biosynthesis	0.00010622	1.75	Cla97C02G049940.1	Peroxidase	--	1.309	0.00743271	Up	34.3	0.777	K00430	0.863	0.915	1.163	1.066	1.115	1.093	1.136	1.023	0.966	0.919	0.947
map00940 Phenylpropanoid biosynthesis	0.00010622	1.75	Cla97C03G051740.1	Beta-D-glucosidase	--	1.722	0.000178796	Up	66.6	0.629	K05349	0.629	0.573	1.078	0.997	1.078	1.188	1.132	1.092	1.216	1.179	1.256
map00940 Phenylpropanoid biosynthesis	0.00010622	1.75	Cla97C03G053800.1	4-coumarate--CoA ligase-like 7	--	1.34	1.35e-05	Up	59.4	0.791	K01904	0.79	0.785	1.063	1.034	1.073	1.186	1.131	1.093	0.939	0.98	1.009
map00940 Phenylpropanoid biosynthesis	0.00010622	1.75	Cla97C03G059720.1	FAD-binding Berberine family protein	--	0.384	3.74e-05	Down	59.9	2.031	K22395	1.87	2.195	0.786	0.794	0.762	0.679	0.749	0.631	0.504	0.548	0.427
map00940 Phenylpropanoid biosynthesis	0.00010622	1.75	Cla97C03G063780.1	beta-glucosidase 12-like	--	0.659	0.000336398	Down	54	1.664	K01188	1.569	1.775	1.091	1.117	1.094	0.604	0.735	0.583	0.566	0.563	0.493
map00940 Phenylpropanoid biosynthesis	0.00010622	1.75	Cla97C05G088420.1	1-Cys peroxiredoxin	--	0.734	1.27e-05	Down	30.6	1.233	K11188	1.228	1.194	0.884	0.903	0.895	1.013	1.048	1.005	0.863	0.823	0.863
map00940 Phenylpropanoid biosynthesis	0.00010622	1.75	Cla97C05G092580.1	Glycosyltransferase	--	1.466	2.5e-05	Up	53.4	0.745	K23260	0.756	0.785	1.134	1.11	1.107	1.087	1.109	1.073	1.021	1.024	0.995
map00940 Phenylpropanoid biosynthesis	0.00010622	1.75	Cla97C05G098800.1	Peroxidase	--	0.49	0.00099791	Down	35.8	1.568	K00430	2.016	1.991	0.907	0.923	0.901	0.832	0.622	0.631	0.69	0.527	0.481
map00940 Phenylpropanoid biosynthesis	0.00010622	1.75	Cla97C05G103810.1	Beta-D-glucosidase	--	0.687	0.000859605	Down	74.9	1.453	K05349	1.309	1.366	0.937	0.997	0.903	0.81	0.857	0.895	0.783	0.837	0.835
map00940 Phenylpropanoid biosynthesis	0.00010622	1.75	Cla97C06G120340.1	Peroxidase	--	0.54	0.0151688	Down	36	1.53	K00430	1.355		0.815	0.742		0.832	0.96		0.824	0.943
map00940 Phenylpropanoid biosynthesis	0.00010622	1.75	Cla97C06G120350.1	Peroxidase	--	0.258	8.23e-05	Down	35.4	2.073	K00430	2.493	2.134	0.629	0.513	0.588	0.661	0.487	0.622	0.637	0.507	0.656
map00940 Phenylpropanoid biosynthesis	0.00010622	1.75	Cla97C07G136190.1	beta-glucosidase 44-like	--	1.415	0.000126734	Up	58.2	0.946	K05350	0.96	0.944	1.376	1.374	1.283	0.895	0.941	0.935	0.855	0.918	0.824
map00940 Phenylpropanoid biosynthesis	0.00010622	1.75	Cla97C09G165550.1	cinnamoyl-CoA reductase 1-like	--	2.187	0.00020438	Up	36.9	0.539	K09753	0.663	0.611	1.328	1.303	1.334	1.188	1.185	1.141	0.888	0.89	0.881
map00940 Phenylpropanoid biosynthesis	0.00010622	1.75	Cla97C09G165630.1	Hydroxycinnamoyl-CoA shikimate/quinate hydroxycinnamoyltransferase	--	1.927	0.000158748	Up	46.9	0.652	K13065	0.678	0.754	1.345	1.38	1.291	1.097	1.079	1.063	0.813	0.838	0.878
map00940 Phenylpropanoid biosynthesis	0.00010622	1.75	Cla97C09G177290.1	Peroxidase	--	0.239	5.44e-05	Down	35.7	2.633	K00430	2.164	2.448	0.517	0.613	0.603	0.463	0.623	0.438	0.409	0.601	0.511
map00940 Phenylpropanoid biosynthesis	0.00010622	1.75	Cla97C09G178920.1	Peroxidase	--	0.426	0.0410839	Down	38.4	1.833	K00430		1.323	0.627		0.717	0.869		1.202	0.716		0.757
map00940 Phenylpropanoid biosynthesis	0.00010622	1.75	Cla97C10G188670.1	caffeic acid 3-O-methyltransferase-like	--	1.409	0.00238609	Up	40.7	0.56	K13066	0.654	0.576	0.825	0.829	0.868	1.073	1.047	1.048	1.508	1.462	1.549
map00940 Phenylpropanoid biosynthesis	0.00010622	1.75	Cla97C10G193130.1	caffeoylshikimate esterase	--	1.785	0.00152199	Up	36.5	0.882	K18368	0.787	0.691	1.329	1.43	1.453	1.118	0.924	1.089	0.717	0.758	0.767
map00940 Phenylpropanoid biosynthesis	0.00010622	1.75	Cla97C10G196380.1	Beta-D-glucosidase	--	1.326	0.00457897	Up	68.8	0.795	K05349	0.679	0.739	0.941	0.993	1.001	0.884	0.882	0.924	1.437	1.487	1.349
map00940 Phenylpropanoid biosynthesis	0.00010622	1.75	Cla97C10G203590.1	Peroxidase	--	0.488	0.00380875	Down	36.3	2.005	K00430	1.422	2.016	0.874	0.917	0.867	0.695	0.863	0.642	0.522	0.742	0.55
map00940 Phenylpropanoid biosynthesis	0.00010622	1.75	Cla97C11G216160.1	Beta-glucosidase	--	1.488	0.000189072	Up	56.9	0.698	K01188	0.631	0.673	0.984	1.004	0.99	1.097	1.139	1.078	1.262	1.196	1.243
map00940 Phenylpropanoid biosynthesis	0.00010622	1.75	Cla97C11G219650.1	Caffeoyl-CoA 3-O-methyltransferase	--	1.598	0.0272559	Up	26.5	0.449	K00588	0.734	0.6	0.956	0.973	0.92	1.313	1.267	1.225	1.19	1.043	1.184
map00945 Stilbenoid, diarylheptanoid and gingerol biosynthesis	0.166564	1.98	Cla97C02G032910.1	Caffeoyl-CoA O-methyltransferase	--	0.567	9.39e-05	Down	28	1.509	K00588	1.672	1.504	0.871	0.896	0.891	0.899	0.781	0.821	0.83	0.725	0.812
map00945 Stilbenoid, diarylheptanoid and gingerol biosynthesis	0.166564	1.98	Cla97C09G165630.1	Hydroxycinnamoyl-CoA shikimate/quinate hydroxycinnamoyltransferase	--	1.927	0.000158748	Up	46.9	0.652	K13065	0.678	0.754	1.345	1.38	1.291	1.097	1.079	1.063	0.813	0.838	0.878
map00945 Stilbenoid, diarylheptanoid and gingerol biosynthesis	0.166564	1.98	Cla97C11G219650.1	Caffeoyl-CoA 3-O-methyltransferase	--	1.598	0.0272559	Up	26.5	0.449	K00588	0.734	0.6	0.956	0.973	0.92	1.313	1.267	1.225	1.19	1.043	1.184
map01040 Biosynthesis of unsaturated fatty acids	0.000689419	2.33	Cla97C02G036270.1	Acyl-coenzyme A oxidase	--	1.69	0.000503181	Up	76.5	0.534	K00232	0.451	0.503	0.83	0.824	0.86	1.183	1.208	1.158	1.467	1.49	1.495
map01040 Biosynthesis of unsaturated fatty acids	0.000689419	2.33	Cla97C05G081950.1	acyl-CoA thioesterase 2-like	--	1.476	0.00129633	Up	48.3	0.705	K01068	0.633	0.743	1.002	1.044	1.025	1.136	1.177	1.091	1.161	1.112	1.132
map01040 Biosynthesis of unsaturated fatty acids	0.000689419	2.33	Cla97C05G084200.1	3-ketoacyl-CoA thiolase 2, peroxisomal	--	1.63	0.000161226	Up	48.4	0.456	K07513	0.405	0.425	0.708	0.687	0.701	1.339	1.328	1.301	1.489	1.518	1.577
map01040 Biosynthesis of unsaturated fatty acids	0.000689419	2.33	Cla97C05G103760.1	3-oxo-5-alpha-steroid 4-dehydrogenase 1-like	--	2.807	1.37e-05	Up	30	0.469	K10258	0.417	0.438	1.187	1.257	1.272	1.333	1.313	1.345	0.993	1.034	1.008
map01040 Biosynthesis of unsaturated fatty acids	0.000689419	2.33	Cla97C06G117350.1	3-ketoacyl-CoA thiolase 2, peroxisomal-like	--	1.342	0.000239803	Up	48.6	0.771	K07513	0.744	0.802	1.021	1.055	1.034	1.148	1.179	1.193	0.967	1.002	0.998
map01040 Biosynthesis of unsaturated fatty acids	0.000689419	2.33	Cla97C07G130040.1	3-ketoacyl-CoA thiolase 2, peroxisomal-like	--	0.762	0.000542728	Down	47.7	1.19	K07513	1.166	1.27	0.907	0.929	0.927	1.015	0.981	1.046	0.823	0.86	0.786
map01040 Biosynthesis of unsaturated fatty acids	0.000689419	2.33	Cla97C07G136380.1	Acyl-coenzyme A oxidase	--	1.386	3.45e-05	Up	77.4	0.73	K00232	0.714	0.754	1.01	1.017	1.019	1.025	0.975	1.033	1.249	1.337	1.181
map01040 Biosynthesis of unsaturated fatty acids	0.000689419	2.33	Cla97C08G149220.1	Acyl-[acyl-carrier-protein] desaturase	--	1.653	0.0209922	Up	45.1	0.755	K03921	0.505	0.769	1.07	1.187	1.097	1.262	1.447	1.405	0.89	0.861	0.729
map01040 Biosynthesis of unsaturated fatty acids	0.000689419	2.33	Cla97C08G160890.1	Acyl-[acyl-carrier-protein] desaturase	--	1.664	1.33e-05	Up	45.3	0.671	K03921	0.707	0.703	1.158	1.131	1.173	1.304	1.245	1.272	0.865	0.931	0.839
map01040 Biosynthesis of unsaturated fatty acids	0.000689419	2.33	Cla97C10G200350.1	Fatty acid desaturase 2	--	0.265	1.39e-05	Down	44	2.319	K10256	2.548	2.575	0.697	0.608	0.664	0.545	0.456	0.429	0.438	0.444	0.358
map01040 Biosynthesis of unsaturated fatty acids	0.000689419	2.33	Cla97C10G205540.1	Acyl-CoA oxidase/dehydrogenase	--	1.577	0.000340361	Up	48.3	0.629	K00232	0.703	0.619	1.019	1.031	1.026	1.277	1.239	1.272	1.078	1.065	1.08
map01040 Biosynthesis of unsaturated fatty acids	0.000689419	2.33	Cla97C11G216320.1	Acyl-[acyl-carrier-protein] desaturase	--	0.521	0.0186108	Down	45.1	1.492	K03921	1.533		0.718	0.859		0.714	0.898		1.076	0.71
map01200 Carbon metabolism	0.163432	1.15	Cla97C01G006270.1	Fructose-bisphosphate aldolase	--	1.351	0.000127159	Up	42.4	0.799	K01623	0.767	0.822	1.082	1.066	1.078	1.052	1.06	1.071	1.054	1.078	1.04
map01200 Carbon metabolism	0.163432	1.15	Cla97C01G008870.1	Isocitrate dehydrogenase [NADP]	--	1.489	0.000133546	Up	46.1	0.647	K00031	0.637	0.695	0.995	0.978	0.974	1.183	1.175	1.159	1.203	1.207	1.198
map01200 Carbon metabolism	0.163432	1.15	Cla97C01G010890.1	Acetyl-CoA C-acetyltransferase	--	1.564	0.000730799	Up	43	0.681	K00626	0.74	0.63	1.043	1.084	1.08	1.255	1.165	1.262	1.083	1.025	1.046
map01200 Carbon metabolism	0.163432	1.15	Cla97C01G017230.1	Malate dehydrogenase	--	1.366	0.000514998	Up	37.6	0.702	K00026	0.757	0.71	1.026	0.97	0.966	1.249	1.257	1.249	1.031	1.011	1.088
map01200 Carbon metabolism	0.163432	1.15	Cla97C01G020080.1	Aconitate hydratase	--	1.346	0.000186338	Up	98.2	0.785	K01681	0.787	0.836	1.077	1.099	1.066	1.126	1.176	1.148	1.017	0.981	0.959
map01200 Carbon metabolism	0.163432	1.15	Cla97C01G024660.1	peroxisomal (S)-2-hydroxy-acid oxidase	--	1.705	0.000174126	Up	40.3	0.661	K11517	0.661	0.739	1.181	1.192	1.14	1.24	1.232	1.239	0.878	0.882	0.84
map01200 Carbon metabolism	0.163432	1.15	Cla97C02G032410.1	Malate dehydrogenase	--	0.618	0.000114385	Down	43.6	1.142	K00026	1.06	1.061	0.659	0.658	0.7	1.024	0.986	1.012	1.175	1.297	1.228
map01200 Carbon metabolism	0.163432	1.15	Cla97C02G036270.1	Acyl-coenzyme A oxidase	--	1.69	0.000503181	Up	76.5	0.534	K00232	0.451	0.503	0.83	0.824	0.86	1.183	1.208	1.158	1.467	1.49	1.495
map01200 Carbon metabolism	0.163432	1.15	Cla97C02G042310.1	Ribose 5-phosphate isomerase	--	0.615	3.14e-05	Down	30.3	1.56	K01807	1.66	1.555	0.966	0.972	0.997	0.791	0.779	0.801	0.677	0.569	0.647
map01200 Carbon metabolism	0.163432	1.15	Cla97C02G042820.1	Aldehyde dehydrogenase	--	0.763	0.0441278	Down	54.6	1.472	K00131	1.221	1.089	0.979	0.988	0.919	0.757	0.823	0.88	0.737	0.884	0.951
map01200 Carbon metabolism	0.163432	1.15	Cla97C02G044070.1	Citrate synthase	--	1.381	0.00131115	Up	57.6	0.628	K01647	0.668	0.722	0.929	0.932	0.925	0.991	0.943	0.956	1.439	1.428	1.378
map01200 Carbon metabolism	0.163432	1.15	Cla97C03G054650.1	Glyceraldehyde-3-phosphate dehydrogenase	--	1.395	0.000109299	Up	36.4	0.751	K00134	0.697	0.73	1.016	1.015	1.007	1.111	1.108	1.113	1.113	1.157	1.103
map01200 Carbon metabolism	0.163432	1.15	Cla97C03G054660.1	Glyceraldehyde-3-phosphate dehydrogenase	--	0.726	0.00140438	Down	36.6	1.301	K00134	1.439	1.26	0.96	0.979	0.965	0.952	0.907	0.918	0.804	0.697	0.727
map01200 Carbon metabolism	0.163432	1.15	Cla97C03G054690.1	Malate synthase	--	1.377	0.00336996	Up	64.9	0.734	K01638	0.864	0.753	1.072	1.064	1.101	1.187	1.204	1.265	0.977	0.928	0.912
map01200 Carbon metabolism	0.163432	1.15	Cla97C03G066280.1	ATP-dependent 6-phosphofructokinase	--	1.349	7.46e-05	Up	54.1	0.739	K00850	0.731	0.765	1.025	0.985	1.005	1.104	1.096	1.149	1.147	1.189	1.085
map01200 Carbon metabolism	0.163432	1.15	Cla97C03G066480.1	Malic enzyme	--	1.636	8.8e-05	Up	65.2	0.697	K00029	0.693	0.755	1.187	1.184	1.139	1.098	1.135	1.092	1.007	0.989	1.002
map01200 Carbon metabolism	0.163432	1.15	Cla97C03G066550.1	Cysteine synthase	--	0.64	0.000128565	Down	37.5	1.307	K01738	1.377	1.275	0.879	0.824	0.829	0.885	0.924	0.948	0.851	0.825	0.856
map01200 Carbon metabolism	0.163432	1.15	Cla97C04G069430.1	Glucose-6-phosphate 1-dehydrogenase	--	1.749	6.32e-06	Up	59.2	0.619	K00036	0.603	0.639	1.073	1.084	1.097	1.214	1.213	1.192	1.092	1.064	1.06
map01200 Carbon metabolism	0.163432	1.15	Cla97C04G071650.1	2,3-bisphosphoglycerate-independent phosphoglycerate mutase	--	1.362	2.64e-05	Up	61.2	0.84	K15633	0.833	0.843	1.171	1.117	1.138	1.029	1.039	1.032	1.007	0.994	0.965
map01200 Carbon metabolism	0.163432	1.15	Cla97C04G073890.1	Acetyl-coenzyme A carboxylase carboxyl transferase subunit alpha	--	0.558	0.00723377	Down	85	1.465	K01962	1.355	1.069	0.683	0.668	0.819	0.758	0.738	0.901	1.094	1.239	1.21
map01200 Carbon metabolism	0.163432	1.15	Cla97C04G073960.1	Fructose-1,6-bisphosphatase	--	0.597	0.000227276	Down	44.8	1.575	K03841	1.52	1.401	0.857	0.911	0.917	0.796	0.855	0.935	0.703	0.676	0.746
map01200 Carbon metabolism	0.163432	1.15	Cla97C04G076530.1	Pyruvate kinase	--	1.936	1.77e-06	Up	57.4	0.568	K00873	0.539	0.557	1.073	1.071	1.078	1.001	1.026	1.005	1.324	1.379	1.359
map01200 Carbon metabolism	0.163432	1.15	Cla97C04G078720.1	PLASMODESMATA CALLOSE-BINDING PROTEIN 2-like	--	0.47	9.03e-05	Down	11	2.023	K01079	1.827	2.014	0.866	0.973	0.919	0.667	0.745	0.721	0.481	0.494	0.387
map01200 Carbon metabolism	0.163432	1.15	Cla97C05G080260.1	Malate dehydrogenase	--	0.682	5.95e-05	Down	35.9	1.406	K00025	1.312	1.331	0.921	0.928	0.914	0.863	0.896	0.821	0.809	0.859	0.934
map01200 Carbon metabolism	0.163432	1.15	Cla97C05G083190.1	3-hydroxyisobutyryl-CoA hydrolase 1-like	--	1.401	0.00280967	Up	42.7	0.699	K05605	0.741	0.627	0.984	0.933	0.978	1.061	1.028	1.05	1.32	1.353	1.283
map01200 Carbon metabolism	0.163432	1.15	Cla97C05G088040.1	CoA ligase	--	2.464	1.99e-07	Up	62	0.51	K01913	0.515	0.495	1.243	1.254	1.249	1.161	1.149	1.191	1.052	1.047	1.055
map01200 Carbon metabolism	0.163432	1.15	Cla97C05G088360.1	Dihydrolipoyl dehydrogenase	--	1.302	1.38e-05	Up	53.5	0.808	K00382	0.816	0.807	1.036	1.071	1.057	1.13	1.148	1.122	1.041	0.995	1.048
map01200 Carbon metabolism	0.163432	1.15	Cla97C05G090710.1	Pyruvate kinase	--	0.761	0.00256934	Down	63.3	1.254	K00873	1.187	1.341	0.956	0.994	0.927	0.905	0.928	0.914	0.888	0.914	0.818
map01200 Carbon metabolism	0.163432	1.15	Cla97C05G091610.1	Peroxisomal fatty acid beta-oxidation multifunctional protein	--	1.59	0.00275848	Up	32.3	0.591	K00074	0.751	0.697	1.067	1.079	1.097	1.367	1.258	1.31	0.937	0.961	0.916
map01200 Carbon metabolism	0.163432	1.15	Cla97C05G094190.1	Glyceraldehyde-3-phosphate dehydrogenase	--	0.612	0.00395283	Down	42.8	1.197	K05298	1.157	1.229	0.638	0.71	0.844	1.08	1.083	1.003	1.085	1.048	0.999
map01200 Carbon metabolism	0.163432	1.15	Cla97C05G099630.1	Phosphotransferase	--	0.534	0.000124361	Down	53.2	1.553	K00844	1.638	1.743	0.925	0.854	0.854	0.845	0.783	0.767	0.756	0.717	0.684
map01200 Carbon metabolism	0.163432	1.15	Cla97C05G103110.1	Malate dehydrogenase	--	1.477	0.00106497	Up	48	0.579	K00051	0.61	0.524	0.842	0.862	0.826	1.296	1.263	1.242	1.304	1.303	1.334
map01200 Carbon metabolism	0.163432	1.15	Cla97C05G104530.1	Ribulose bisphosphate carboxylase small chain	--	0.454	5.91e-05	Down	20.7	1.548	K01602	1.422	1.395	0.629	0.699	0.652	1.085	1.047	1.069	0.799	0.866	0.836
map01200 Carbon metabolism	0.163432	1.15	Cla97C05G104690.1	Dihydrolipoamide acetyltransferase component of pyruvate dehydrogenase complex	--	0.747	1.88e-05	Down	50.7	1.255	K00627	1.223	1.27	0.938	0.924	0.939	0.921	0.951	0.918	0.904	0.869	0.878
map01200 Carbon metabolism	0.163432	1.15	Cla97C06G114120.1	Dihydrolipoyl dehydrogenase	--	0.764	0.00146476	Down	59.6	1.191	K00382	1.254	1.131	0.91	0.883	0.938	0.945	0.955	0.959	0.93	0.912	0.92
map01200 Carbon metabolism	0.163432	1.15	Cla97C06G117660.1	Serine hydroxymethyltransferase	--	0.753	0.000288207	Down	51.8	1.205	K00600	1.293	1.225	0.954	0.92	0.931	0.941	0.914	0.924	0.89	0.892	0.897
map01200 Carbon metabolism	0.163432	1.15	Cla97C07G129930.1	Serine hydroxymethyltransferase	--	0.629	3.64e-05	Down	57.2	1.526	K00600	1.454	1.417	0.91	0.919	0.935	0.91	0.934	0.894	0.655	0.693	0.754
map01200 Carbon metabolism	0.163432	1.15	Cla97C07G131130.1	phosphoenolpyruvate carboxylase 2	--	1.312	0.000117098	Up	110.1	0.67	K01595	0.693	0.659	0.867	0.887	0.899	0.695	0.708	0.643	1.657	1.597	1.698
map01200 Carbon metabolism	0.163432	1.15	Cla97C07G134200.1	Succinate dehydrogenase [ubiquinone] flavoprotein subunit, mitochondrial	--	1.519	0.00027849	Up	69.7	0.624	K00234	0.68	0.7	1.012	1.026	1.006	1.095	1.136	1.08	1.178	1.12	1.181
map01200 Carbon metabolism	0.163432	1.15	Cla97C07G134750.1	Biotin carboxyl carrier protein of acetyl-CoA carboxylase	--	0.615	0.00264021	Down	30.3	1.741	K02160	1.408	1.52	0.909	1.029	0.933	0.766	0.754	0.89	0.513	0.78	0.701
map01200 Carbon metabolism	0.163432	1.15	Cla97C07G134850.1	Ribulose bisphosphate carboxylase large chain	--	0.682	0.00411881	Down	32.7	1.292	K01601	1.277	1.519	0.987	0.886	0.913	0.915	0.917	0.869	0.806	0.92	0.739
map01200 Carbon metabolism	0.163432	1.15	Cla97C07G136380.1	Acyl-coenzyme A oxidase	--	1.386	3.45e-05	Up	77.4	0.73	K00232	0.714	0.754	1.01	1.017	1.019	1.025	0.975	1.033	1.249	1.337	1.181
map01200 Carbon metabolism	0.163432	1.15	Cla97C07G138680.1	transaldolase	--	1.451	0.000143551	Up	47.8	0.706	K00616	0.769	0.75	1.087	1.08	1.062	1.015	1.05	1.01	1.166	1.116	1.157
map01200 Carbon metabolism	0.163432	1.15	Cla97C07G140620.1	Glyoxylate/succinic semialdehyde reductase 2	--	0.732	0.000863267	Down	32.1	1.201	K18121	1.287	1.334	0.935	0.957	0.905	0.976	0.919	0.936	0.788	0.803	0.787
map01200 Carbon metabolism	0.163432	1.15	Cla97C07G140630.1	Glyoxylate/succinic semialdehyde reductase 2	--	0.728	0.00848272	Down	37.6	1.408	K18121	1.239	1.14	0.88	0.935	0.942	0.93	0.95	0.986	0.782	0.857	0.932
map01200 Carbon metabolism	0.163432	1.15	Cla97C07G141010.1	D-3-phosphoglycerate dehydrogenase	--	0.335	2.04e-05	Down	66.8	2.322	K00058	2.086	2.134	0.702	0.781	0.709	0.511	0.612	0.59	0.465	0.586	0.585
map01200 Carbon metabolism	0.163432	1.15	Cla97C07G141140.1	Alanine aminotransferase 2	--	1.306	0.00105174	Up	58.3	0.747	K00814	0.697	0.773	0.951	0.966	0.978	1.096	1.115	1.08	1.18	1.173	1.137
map01200 Carbon metabolism	0.163432	1.15	Cla97C08G147060.1	Fructose-1,6-bisphosphatase	--	1.537	1.18e-06	Up	37.1	0.628	K03841	0.643	0.628	0.981	0.966	0.972	1.269	1.236	1.187	1.095	1.15	1.139
map01200 Carbon metabolism	0.163432	1.15	Cla97C08G160720.1	Glycine cleavage system P protein	--	1.378	5.01e-05	Up	113.4	0.915	K00281	0.924	0.951	1.314	1.272	1.259	1.014	1.022	1.043	0.737	0.753	0.792
map01200 Carbon metabolism	0.163432	1.15	Cla97C09G163470.1	Alanine aminotransferase 2	--	1.472	0.000213676	Up	53.6	0.734	K00814	0.668	0.728	1.048	1.04	1.047	1.13	1.168	1.129	1.068	1.119	1.081
map01200 Carbon metabolism	0.163432	1.15	Cla97C09G164520.1	D-glycerate 3-kinase, chloroplastic	--	1.369	0.0244024	Up	49.4	0.627	K15918	0.64	0.831	0.981	0.938	0.954	1.209	1.178	1.144	1.129	1.158	1.14
map01200 Carbon metabolism	0.163432	1.15	Cla97C09G175040.1	Glycine cleavage system H protein	--	0.662	0.000185255	Down	17.6	1.348	K02437	1.428	1.378	0.871	0.952	0.925	0.855	0.92	1.011	0.845	0.764	0.686
map01200 Carbon metabolism	0.163432	1.15	Cla97C09G178020.1	Methylmalonate-semialdehyde dehydrogenase	--	1.479	0.000621463	Up	57.5	0.661	K00140	0.713	0.755	1.065	1.058	1.025	1.251	1.206	1.122	0.99	1.017	1.017
map01200 Carbon metabolism	0.163432	1.15	Cla97C09G183030.1	Fructose-bisphosphate aldolase	--	1.371	4.53e-05	Up	43.4	0.753	K01623	0.724	0.757	1.029	1.031	1.003	1.171	1.191	1.158	1.008	0.95	0.935
map01200 Carbon metabolism	0.163432	1.15	Cla97C10G184870.1	Phosphoserine aminotransferase	--	0.681	0.000157072	Down	47.2	1.378	K00831	1.279	1.38	0.91	0.901	0.937	0.856	0.886	0.861	0.806	0.846	0.803
map01200 Carbon metabolism	0.163432	1.15	Cla97C10G197020.1	Formate dehydrogenase, mitochondrial	--	1.663	0.00128961	Up	42	0.561	K00122	0.629	0.699	1.055	1.044	1.042	1.179	1.138	1.113	1.119	1.136	1.128
map01200 Carbon metabolism	0.163432	1.15	Cla97C10G205540.1	Acyl-CoA oxidase/dehydrogenase	--	1.577	0.000340361	Up	48.3	0.629	K00232	0.703	0.619	1.019	1.031	1.026	1.277	1.239	1.272	1.078	1.065	1.08
map01200 Carbon metabolism	0.163432	1.15	Cla97C11G210620.1	Fructose-bisphosphate aldolase	--	0.636	5.3e-05	Down	42.8	1.046	K01623	1.029	1.089	0.649	0.673	0.691	1.255	1.305	1.324	1.032	0.951	0.943
map01200 Carbon metabolism	0.163432	1.15	Cla97C11G211900.1	6-phosphogluconate dehydrogenase, decarboxylating	--	1.399	1.08e-05	Up	53.6	0.754	K00033	0.776	0.782	1.073	1.09	1.072	1.091	1.085	1.079	1.055	1.047	1.027
map01200 Carbon metabolism	0.163432	1.15	Cla97C11G218660.1	Pyruvate kinase	--	1.611	0.000412394	Up	55.2	0.695	K00873	0.601	0.66	1.031	1.046	1.074	1.111	1.114	1.093	1.162	1.201	1.159
map01200 Carbon metabolism	0.163432	1.15	Cla97C11G220850.1	Phosphoenolpyruvate carboxykinase 1	--	1.652	0.00523514	Up	74.6	0.626	K01610	0.458	0.509	0.893	0.861	0.878	1.024	1.057	1.045	1.491	1.596	1.471
map01200 Carbon metabolism	0.163432	1.15	Cla97C11G222430.1	3-hydroxyisobutyryl-CoA hydrolase-like protein 5	--	1.56	0.00431411	Up	43.3	0.641	K05605	0.693	0.823	1.137	1.155	1.073	0.998	0.97	1.048	1.224	1.163	1.045
map01200 Carbon metabolism	0.163432	1.15	Cla97C11G224830.1	Catalase	--	1.332	8.02e-07	Up	114.9	0.734	K03781	0.728	0.735	0.982	0.967	0.978	1.205	1.178	1.21	1.154	1.12	1.122
map01200 Carbon metabolism	0.163432	1.15	Cla97C11G225010.1	Glyceraldehyde-3-phosphate dehydrogenase	--	0.488	0.000177515	Down	48.1	1.69	K05298	1.586	1.427	0.74	0.762	0.793	0.838	0.923	0.86	0.765	0.683	0.817
map01200 Carbon metabolism	0.163432	1.15	Cla97C00G000150.1	Aconitate hydratase	--	1.437	1.04e-05	Up	107.9	0.758	K01681	0.744	0.731	1.057	1.086	1.066	1.164	1.167	1.16	0.994	1.044	1.035
map01200 Carbon metabolism	0.163432	1.15	Cla97C07G130520.1	Phosphoribulokinase	--	0.676	0.037365	Down	46.2		K00855	1.061	1.216		0.741	0.798		1.012	1.057		1.187	1.035
map01200 Carbon metabolism	0.163432	1.15	Cla97C10G193010.1	Pyruvate kinase	--	0.625	0.00514952	Down	63.9		K00873	1.421	1.334		0.85	0.871		0.867	0.887		0.862	0.907
map01212 Fatty acid metabolism	0.000819014	1.75	Cla97C01G010890.1	Acetyl-CoA C-acetyltransferase	--	1.564	0.000730799	Up	43	0.681	K00626	0.74	0.63	1.043	1.084	1.08	1.255	1.165	1.262	1.083	1.025	1.046
map01212 Fatty acid metabolism	0.000819014	1.75	Cla97C02G036270.1	Acyl-coenzyme A oxidase	--	1.69	0.000503181	Up	76.5	0.534	K00232	0.451	0.503	0.83	0.824	0.86	1.183	1.208	1.158	1.467	1.49	1.495
map01212 Fatty acid metabolism	0.000819014	1.75	Cla97C02G049790.1	Enoyl reductase	--	0.618	8.23e-05	Down	63.6	1.523	K00208	1.566	1.56	1.012	0.925	0.936	0.819	0.819	0.86	0.63	0.547	0.609
map01212 Fatty acid metabolism	0.000819014	1.75	Cla97C03G051200.1	malonyl CoA-acyl carrier protein transacylase	--	0.68	0.00186518	Down	39.8	1.417	K00645	1.187	1.307	0.871	0.881	0.906	0.851	0.929	0.863	0.8	0.835	0.883
map01212 Fatty acid metabolism	0.000819014	1.75	Cla97C03G063990.1	Enoyl reductase	--	0.733	0.0117587	Down	40.9	1.303	K00208	1.53	1.227	0.99	1.033	0.955	0.91	0.848	0.867	0.735	0.59	0.731
map01212 Fatty acid metabolism	0.000819014	1.75	Cla97C04G073890.1	Acetyl-coenzyme A carboxylase carboxyl transferase subunit alpha	--	0.558	0.00723377	Down	85	1.465	K01962	1.355	1.069	0.683	0.668	0.819	0.758	0.738	0.901	1.094	1.239	1.21
map01212 Fatty acid metabolism	0.000819014	1.75	Cla97C05G084200.1	3-ketoacyl-CoA thiolase 2, peroxisomal	--	1.63	0.000161226	Up	48.4	0.456	K07513	0.405	0.425	0.708	0.687	0.701	1.339	1.328	1.301	1.489	1.518	1.577
map01212 Fatty acid metabolism	0.000819014	1.75	Cla97C05G086550.1	Long chain acyl-CoA synthetase 7	--	1.536	0.00191219	Up	76.3	0.66	K01897	0.561	0.545	0.909	0.902	0.902	1.171	1.201	1.184	1.341	1.323	1.319
map01212 Fatty acid metabolism	0.000819014	1.75	Cla97C05G087820.1	Acyl-CoA dehydrogenase	--	1.483	0.0101705	Up	92	0.588	K00249	0.449	0.562	0.798	0.752	0.822	0.937	0.965	0.937	1.603	1.7	1.777
map01212 Fatty acid metabolism	0.000819014	1.75	Cla97C05G103760.1	3-oxo-5-alpha-steroid 4-dehydrogenase 1-like	--	2.807	1.37e-05	Up	30	0.469	K10258	0.417	0.438	1.187	1.257	1.272	1.333	1.313	1.345	0.993	1.034	1.008
map01212 Fatty acid metabolism	0.000819014	1.75	Cla97C06G113970.1	Enoyl-CoA hydratase	--	1.492	0.00515022	Up	28.7	0.605	K01692	0.532	0.679	0.901	0.875	0.933	1.293	1.348	1.251	1.219	1.233	1.146
map01212 Fatty acid metabolism	0.000819014	1.75	Cla97C06G114510.1	Peroxisomal fatty acid beta-oxidation multifunctional protein	--	1.936	5.33e-07	Up	79	0.53	K10527	0.521	0.524	0.998	1.017	1.034	1.027	1.037	1.001	1.463	1.386	1.398
map01212 Fatty acid metabolism	0.000819014	1.75	Cla97C06G117350.1	3-ketoacyl-CoA thiolase 2, peroxisomal-like	--	1.342	0.000239803	Up	48.6	0.771	K07513	0.744	0.802	1.021	1.055	1.034	1.148	1.179	1.193	0.967	1.002	0.998
map01212 Fatty acid metabolism	0.000819014	1.75	Cla97C07G130040.1	3-ketoacyl-CoA thiolase 2, peroxisomal-like	--	0.762	0.000542728	Down	47.7	1.19	K07513	1.166	1.27	0.907	0.929	0.927	1.015	0.981	1.046	0.823	0.86	0.786
map01212 Fatty acid metabolism	0.000819014	1.75	Cla97C07G134750.1	Biotin carboxyl carrier protein of acetyl-CoA carboxylase	--	0.615	0.00264021	Down	30.3	1.741	K02160	1.408	1.52	0.909	1.029	0.933	0.766	0.754	0.89	0.513	0.78	0.701
map01212 Fatty acid metabolism	0.000819014	1.75	Cla97C07G136300.1	3-hydroxyacyl-[acyl-carrier-protein] dehydratase	--	0.768	0.000166235	Down	23.9	1.253	K02372	1.261	1.271	0.933	0.983	0.991	0.918	1.004	0.927	0.793	0.832	0.802
map01212 Fatty acid metabolism	0.000819014	1.75	Cla97C07G136380.1	Acyl-coenzyme A oxidase	--	1.386	3.45e-05	Up	77.4	0.73	K00232	0.714	0.754	1.01	1.017	1.019	1.025	0.975	1.033	1.249	1.337	1.181
map01212 Fatty acid metabolism	0.000819014	1.75	Cla97C08G149220.1	Acyl-[acyl-carrier-protein] desaturase	--	1.653	0.0209922	Up	45.1	0.755	K03921	0.505	0.769	1.07	1.187	1.097	1.262	1.447	1.405	0.89	0.861	0.729
map01212 Fatty acid metabolism	0.000819014	1.75	Cla97C08G160890.1	Acyl-[acyl-carrier-protein] desaturase	--	1.664	1.33e-05	Up	45.3	0.671	K03921	0.707	0.703	1.158	1.131	1.173	1.304	1.245	1.272	0.865	0.931	0.839
map01212 Fatty acid metabolism	0.000819014	1.75	Cla97C10G190360.1	CoA ligase	--	1.368	0.00521077	Up	36.8	0.682	K18660	0.816	0.703	0.976	1.021	1.015	1.011	1.016	1.025	1.358	1.123	1.31
map01212 Fatty acid metabolism	0.000819014	1.75	Cla97C10G190370.1	CoA ligase-like protein 8	--	1.307	0.0447711	Up	35.5	0.9	K18660	0.657	0.819	1.072	0.996	1.038	0.999	1.004	1.019	1.06	1.343	1.125
map01212 Fatty acid metabolism	0.000819014	1.75	Cla97C10G200350.1	Fatty acid desaturase 2	--	0.265	1.39e-05	Down	44	2.319	K10256	2.548	2.575	0.697	0.608	0.664	0.545	0.456	0.429	0.438	0.444	0.358
map01212 Fatty acid metabolism	0.000819014	1.75	Cla97C10G205540.1	Acyl-CoA oxidase/dehydrogenase	--	1.577	0.000340361	Up	48.3	0.629	K00232	0.703	0.619	1.019	1.031	1.026	1.277	1.239	1.272	1.078	1.065	1.08
map01212 Fatty acid metabolism	0.000819014	1.75	Cla97C11G208800.1	Peroxisomal fatty acid beta-oxidation multifunctional protein	--	1.553	0.000129692	Up	79.1	0.682	K10527	0.622	0.641	1.019	0.98	1.022	0.865	0.909	0.865	1.423	1.429	1.472
map01212 Fatty acid metabolism	0.000819014	1.75	Cla97C11G216320.1	Acyl-[acyl-carrier-protein] desaturase	--	0.521	0.0186108	Down	45.1	1.492	K03921	1.533		0.718	0.859		0.714	0.898		1.076	0.71
map01212 Fatty acid metabolism	0.000819014	1.75	Cla97C11G221760.1	Long-chain acyl-CoA synthetase 4	--	1.326	0.00369207	Up	75.9	0.925	K01897	0.81	0.895	1.11	1.204	1.174	0.864	0.811	0.826	1.133	1.105	1.127
map03010 Ribosome	0.00298197	1.36	Cla97C01G000950.1	60S ribosomal protein L9	--	0.662	0.00872613	Down	21.9	1.45	K02940	1.347		0.937	0.915		0.994	0.986		0.634	0.737
map03010 Ribosome	0.00298197	1.36	Cla97C01G001380.1	50S ribosomal protein L11, chloroplastic	--	0.657	0.0147748	Down	24.7	1.386	K02867	1.261		0.887	0.851		0.892	1.003		0.836	0.885
map03010 Ribosome	0.00298197	1.36	Cla97C01G003740.1	40S ribosomal protein S13-like	--	0.702	0.0210129	Down	17.1	1.575	K02953		1.421	1.059		1.043	0.888		0.888	0.433		0.471
map03010 Ribosome	0.00298197	1.36	Cla97C01G005080.1	60S ribosomal protein L13	--	0.72	0.0439302	Down	23.6		K02873	1.305	1.2		0.85	0.954		1.098	1.283		0.747	0.563
map03010 Ribosome	0.00298197	1.36	Cla97C01G012670.1	50S ribosomal protein L19-2, chloroplastic-like	--	0.733	0.000967087	Down	30.2	1.443	K02884		1.417	1.051		1.044	0.955		1.04	0.551		0.499
map03010 Ribosome	0.00298197	1.36	Cla97C01G016790.1	50S ribosomal protein L7/L12	--	0.627	0.000896353	Down	18.2	1.374	K02935	1.596	1.558	0.904	0.983	0.953	0.954	0.799	0.833	0.768	0.623	0.656
map03010 Ribosome	0.00298197	1.36	Cla97C01G019370.1	50S ribosomal protein L7/L12	--	0.624	0.000267585	Down	21.8	1.394	K02935	1.556	1.443	0.922	0.877	0.943	0.874	0.9	0.887	0.81	0.658	0.727
map03010 Ribosome	0.00298197	1.36	Cla97C01G021300.1	50S ribosomal protein L4	--	0.763	0.00146459	Down	34.9	1.465	K02926		1.475	1.132		1.11	0.986		1.031	0.417		0.384
map03010 Ribosome	0.00298197	1.36	Cla97C01G024480.1	60S ribosomal protein L18a	--	0.751	0.00144017	Down	25.4	1.179	K02882	1.256	1.148	0.931	0.855	0.905	0.828	0.835	0.744	1.063	1.054	1.185
map03010 Ribosome	0.00298197	1.36	Cla97C02G039190.1	60S ribosomal protein L35-like	--	0.403	0.00211121	Down	14.2	1.939	K02918	2.021		0.827	0.769		0.685	0.638		0.581	0.509
map03010 Ribosome	0.00298197	1.36	Cla97C02G041040.1	60S ribosomal protein L18-3	--	0.693	0.000579748	Down	20.9	1.19	K02883	1.134	1.156	0.755	0.85	0.807	0.761	0.755	0.814	1.235	1.243	1.151
map03010 Ribosome	0.00298197	1.36	Cla97C02G048100.1	60S acidic ribosomal protein P2-1-like	--	0.737	0.000286655	Down	11.5	1.255	K02943	1.338	1.339	0.946	0.992	0.961	0.927	0.962	0.942	0.805	0.73	0.737
map03010 Ribosome	0.00298197	1.36	Cla97C02G050330.1	50S ribosomal protein L11	--	0.584	1.57e-05	Down	16.9	1.429	K02867	1.425	1.509	0.863	0.855	0.832	0.901	0.869	0.861	0.807	0.851	0.799
map03010 Ribosome	0.00298197	1.36	Cla97C03G067750.1	60S ribosomal protein L22-2	--	0.707	0.00347348	Down	14	1.438	K02891	1.196	1.336	0.964	0.923	0.919	0.884	0.934	0.875	0.714	0.999	0.869
map03010 Ribosome	0.00298197	1.36	Cla97C04G068640.1	60S ribosomal protein L6	--	0.674	1.28e-05	Down	25.7	1.151	K02934	1.12	1.108	0.773	0.756	0.747	0.621	0.655	0.611	1.455	1.381	1.534
map03010 Ribosome	0.00298197	1.36	Cla97C04G075480.1	60S ribosomal protein L4-like	--	0.429	2.18e-05	Down	44.6	1.556	K02930	1.525	1.71	0.698	0.671	0.684	1.089	0.963	1.027	0.733	0.785	0.679
map03010 Ribosome	0.00298197	1.36	Cla97C04G075730.1	60S ribosomal protein L12-1	--	0.742	0.00127889	Down	17.8	1.342	K02870	1.464	1.317	1.053	1.014	0.993	1.032	0.982	0.996	0.527	0.585	0.761
map03010 Ribosome	0.00298197	1.36	Cla97C04G076500.1	60S ribosomal protein L24	--	0.571	0.0183268	Down	18.6	1.889	K02896		1.66	0.971		1.055	0.641		0.701	0.5		0.583
map03010 Ribosome	0.00298197	1.36	Cla97C05G081650.1	50S ribosomal protein L5, chloroplastic	--	0.515	0.000809907	Down	29.5	1.437	K02931	1.699	1.425	0.838	0.718	0.791	0.921	0.825	0.9	0.804	0.758	0.885
map03010 Ribosome	0.00298197	1.36	Cla97C05G084960.1	60S ribosomal protein L14-1-like	--	0.716	0.000196397	Down	15.5	1.321	K02875	1.265	1.232	0.895	0.898	0.939	0.745	0.765	0.798	1.017	1.033	1.008
map03010 Ribosome	0.00298197	1.36	Cla97C05G085650.1	40S ribosomal protein S15-4	--	0.729	0.000515762	Down	17.3	1.247	K02958	1.218	1.171	0.927	0.854	0.869	0.928	0.904	0.896	0.993	1.024	1.064
map03010 Ribosome	0.00298197	1.36	Cla97C05G087560.1	40S ribosomal protein S21	--	0.621	0.000516474	Down	9.2	1.736	K02971	1.588	1.777	1.118	1.048	1.003	0.801	0.912	0.818	0.345	0.452	0.403
map03010 Ribosome	0.00298197	1.36	Cla97C05G088350.1	30S ribosomal protein S1	--	0.698	0.0120618	Down	45.3	1.362	K02945	1.381	1.084	0.856	0.913	0.904	0.911	0.944	0.967	0.86	0.816	0.972
map03010 Ribosome	0.00298197	1.36	Cla97C05G089290.1	40S ribosomal protein S20-2-like	--	0.737	0.00553499	Down	13.7	1.321	K02969	1.485	1.543	1.098	1.004	1.103	1.051	0.984	0.977	0.484	0.337	0.541
map03010 Ribosome	0.00298197	1.36	Cla97C05G091350.1	50S ribosomal protein L9	--	0.688	0.000115616	Down	25	1.525	K02939	1.412	1.442	1.021	0.987	1.003	0.959	0.919	0.897	0.495	0.682	0.658
map03010 Ribosome	0.00298197	1.36	Cla97C05G095490.1	60S ribosomal protein L7a-2-like	--	0.558	0.00861	Down	29.3	1.19	K02936	1.303		0.674	0.716		0.646	0.678		1.454	1.348
map03010 Ribosome	0.00298197	1.36	Cla97C05G102190.1	40S ribosomal protein S29, putative, expressed	--	1.647	0.000233362	Up	43.7	0.989	K02980	0.991	0.892	1.537	1.555	1.638	0.919	0.857	0.938	0.554	0.597	0.531
map03010 Ribosome	0.00298197	1.36	Cla97C06G115920.1	40S ribosomal protein S3a	--	0.767	0.0108818	Down	29.7	1.211	K02984	1.033	1.231	0.897	0.86	0.909	1.104	1.1	1.116	0.719	0.875	0.768
map03010 Ribosome	0.00298197	1.36	Cla97C06G117460.1	60S ribosomal protein L13a-4	--	0.724	0.0117102	Down	23.6	1.26	K02872		1.334	0.919		0.958	0.806		0.773	0.935		0.935
map03010 Ribosome	0.00298197	1.36	Cla97C06G118860.1	40S ribosomal protein S24	--	0.759	0.000682893	Down	15.7	1.079	K02974	1.14	1.055	0.843	0.799	0.842	0.814	0.687	0.811	1.25	1.341	1.31
map03010 Ribosome	0.00298197	1.36	Cla97C06G123170.1	60S ribosomal protein L7-4-like	--	0.513	8.91e-05	Down	28.3	1.354	K02937	1.372	1.336	0.751	0.656	0.675	0.604	0.605	0.594	1.36	1.245	1.355
map03010 Ribosome	0.00298197	1.36	Cla97C06G125280.1	50S ribosomal protein L7/L12	--	0.726	0.0162463	Down	24.3	1.511	K02935	1.185	1.47	1.043	0.986	0.997	0.888	0.998	0.925	0.573	0.777	0.607
map03010 Ribosome	0.00298197	1.36	Cla97C07G132970.1	40S ribosomal protein S4	--	0.757	0.0124404	Down	29.8	1.246	K02987	1.129	1.251	0.831	1.007	0.907	0.583	0.733	0.705	1.34	1.131	1.199
map03010 Ribosome	0.00298197	1.36	Cla97C07G137620.1	60S ribosomal protein L27	--	0.683	0.000198193	Down	15.7	1.313	K02901	1.416	1.332	0.893	0.934	0.947	0.801	0.715	0.793	0.994	0.935	0.927
map03010 Ribosome	0.00298197	1.36	Cla97C07G140420.1	60S ribosomal protein L28-2-like	--	1.354	0.000586725	Up	16.7	1.181	K02903	1.153	1.081	1.561	1.57	1.494	0.895	0.881	0.969	0.404	0.407	0.531
map03010 Ribosome	0.00298197	1.36	Cla97C07G141440.1	60S ribosomal protein L7-4-like	--	0.641	0.00944337	Down	28.4	1.649	K02937	1.374	1.262	0.862	1.012	0.873	0.784	0.9	0.917	0.709	0.714	0.948
map03010 Ribosome	0.00298197	1.36	Cla97C07G144260.1	60S ribosomal protein L13	--	0.679	0.000289866	Down	23.7	1.384	K02873	1.34	1.278	0.937	0.867	0.915	0.957	1.146	1.112	0.669	0.565	0.668
map03010 Ribosome	0.00298197	1.36	Cla97C08G146130.1	60S ribosomal protein L3	--	0.522	7.64e-06	Down	44.4	1.364	K02925	1.38	1.302	0.719	0.705	0.688	0.937	1.132	0.923	0.931	0.968	1.044
map03010 Ribosome	0.00298197	1.36	Cla97C08G151130.1	40S ribosomal protein S17-3	--	0.693	7.65e-07	Down	16.1	1.572	K02962	1.563	1.572	1.085	1.1	1.075	0.908	0.877	0.9	0.434	0.441	0.459
map03010 Ribosome	0.00298197	1.36	Cla97C08G152190.1	50S ribosomal protein L21, related protein	--	0.534	4.06e-05	Down	30	1.818	K02888	1.743	1.927	0.95	0.987	0.992	0.724	0.73	0.713	0.571	0.558	0.368
map03010 Ribosome	0.00298197	1.36	Cla97C08G152940.1	60S ribosomal protein L17-2-like	--	0.679	3.88e-05	Down	20.6	1.617	K02880	1.628	1.556	1.102	1.102	1.058	0.879	0.854	0.865	0.396	0.381	0.446
map03010 Ribosome	0.00298197	1.36	Cla97C09G166150.1	60S ribosomal protein L6	--	0.648	6.13e-05	Down	25.7	1.271	K02934	1.292	1.235	0.793	0.816	0.852	0.712	0.716	0.749	1.224	1.175	1.163
map03010 Ribosome	0.00298197	1.36	Cla97C09G173210.1	40S ribosomal protein S4	--	0.747	0.0099203	Down	29.8	1.168	K02987	1.205		0.864	0.908		0.663	0.641		1.213	1.218
map03010 Ribosome	0.00298197	1.36	Cla97C09G178990.1	60S ribosomal protein L34	--	0.67	0.0250373	Down	16.1	1.083	K02915	1.484	1.365	0.87	0.978	0.787	0.904	0.855	0.941	1.149	0.689	0.963
map03010 Ribosome	0.00298197	1.36	Cla97C09G180520.1	50S ribosomal protein L12, chloroplastic-like	--	0.255	3.77e-06	Down	20	2.373	K02935	2.565	2.257	0.607	0.603	0.623	0.616	0.507	0.609	0.404	0.325	0.51
map03010 Ribosome	0.00298197	1.36	Cla97C09G181650.1	60S ribosomal protein L35	--	0.475	0.00280418	Down	14.2	1.756	K02918	1.418	1.953	0.715	0.879	0.839	0.745	0.819	0.703	0.783	0.885	0.495
map03010 Ribosome	0.00298197	1.36	Cla97C09G182460.1	30S ribosomal protein S10, chloroplastic	--	0.729	0.000988456	Down	22.5	1.327	K02946	1.363	1.45	0.987	1.057	0.973	0.957	0.958	0.959	0.729	0.622	0.617
map03010 Ribosome	0.00298197	1.36	Cla97C10G194040.1	Ribosomal protein L19	--	0.493	0.0131978	Down	24.3	1.614	K02885	1.49	2.047	0.903	1.003	0.633	0.799	0.927	0.589	0.684	0.624	0.73
map03010 Ribosome	0.00298197	1.36	Cla97C10G195400.1	60S ribosomal protein L6	--	0.745	0.0144686	Down	25.8	1.079	K02934		1.093	0.838		0.781	0.687		0.713	1.429		1.403
map03010 Ribosome	0.00298197	1.36	Cla97C10G196930.1	50S ribosomal protein L12, chloroplastic-like	--	0.421	7.02e-06	Down	20	1.843	K02935	1.703	1.755	0.746	0.764	0.721	0.801	0.773	0.749	0.61	0.787	0.712
map03010 Ribosome	0.00298197	1.36	Cla97C10G198710.1	50S ribosomal protein L25	--	0.693	0.000368521	Down	28.8	1.365	K02897	1.325	1.304	0.929	0.871	0.966	0.903	0.851	0.922	0.848	0.878	0.747
map03010 Ribosome	0.00298197	1.36	Cla97C10G203840.1	60S ribosomal protein L4-like	--	0.516	0.000186544	Down	44.6	1.59	K02930	1.436	1.418	0.783	0.796	0.713	1.072	1.031	1.067	0.48	0.491	0.562
map03010 Ribosome	0.00298197	1.36	Cla97C11G207890.1	40S ribosomal protein S3-2	--	0.76	1.4e-05	Down	26.5	1.188	K02985	1.187	1.224	0.905	0.916	0.914	0.91	0.84	0.853	1.034	1.04	1.056
map03010 Ribosome	0.00298197	1.36	Cla97C11G210430.1	40S ribosomal protein S12	--	0.702	0.000560018	Down	14.9	1.507	K02951	1.429	1.337	0.993	0.992	1.013	0.955	0.978	0.96	0.531	0.565	0.604
map03010 Ribosome	0.00298197	1.36	Cla97C11G214200.1	Ribulose bisphosphate carboxylase large chain	--	0.605	0.00226494	Down	46.7	0.9	K02878	0.983	0.987	0.509	0.588	0.639	1.041	1.033	1.085	1.55	1.396	1.29
map03010 Ribosome	0.00298197	1.36	Cla97C11G219390.1	60S ribosomal protein L5	--	0.443	4.1e-07	Down	34.2	1.644	K02932	1.607	1.641	0.711	0.72	0.738	0.588	0.589	0.548	0.989	1.1	1.05
map03010 Ribosome	0.00298197	1.36	Cla97C11G223270.1	50S ribosomal protein L13, chloroplastic	--	0.611	0.0437564	Down	27.8	1.176	K02871	1.44		0.775	0.823		1.014	0.823		1.036	0.914
map03010 Ribosome	0.00298197	1.36	Cla97C01G004350.1	Ribosomal protein L15	--	0.536	0.0148241	Down	24.2		K02877	1.266	1.175		0.61	0.698		0.582	0.769		1.542	1.358
map03010 Ribosome	0.00298197	1.36	Cla97C01G004650.1	60S ribosomal protein L36	--	0.66	0.0115449	Down	12.4		K02920	1.397	1.457		0.98	0.905		0.939	0.919		0.684	0.719
map03010 Ribosome	0.00298197	1.36	Cla97C06G109810.1	50S ribosomal protein L3, chloroplastic	--	0.656	0.001919	Down	32.3		K02906	1.331	1.299		0.875	0.851		0.963	1.18		0.808	0.671
map03010 Ribosome	0.00298197	1.36	Cla97C06G116800.1	60S ribosomal protein L14-2-like	--	0.674	0.0013731	Down	24.5		K02875	1.288	1.32		0.886	0.872		0.793	0.805		1.033	1.003
map03010 Ribosome	0.00298197	1.36	Cla97C06G124460.1	40S ribosomal protein S28-1	--	0.667	0.0425735	Down	16		K02979	1.334	1.443		0.998	0.855		1.21	1.295		0.458	0.407
map03010 Ribosome	0.00298197	1.36	Cla97C08G154200.1	40S ribosomal protein S6	--	0.556	0.000938828	Down	28.3		K02991	1.486	1.436		0.817	0.808		1.137	1.237		0.525	0.541
map03010 Ribosome	0.00298197	1.36	Cla97C09G164070.1	30S ribosomal protein S17, chloroplastic	--	0.583	0.00215867	Down	18.2		K02961	1.521	1.56		0.878	0.917		0.883	0.952		0.718	0.572
map03010 Ribosome	0.00298197	1.36	Cla97C11G223230.1	50S ribosomal protein L14, chloroplastic	--	0.731	0.0244883	Down	31.3		K02878	1.303	1.204		0.888	0.944		0.895	0.892		0.913	0.96
map03013 RNA transport	0.172324	1.2	Cla97C01G008050.1	translation initiation factor eIF-2B subunit beta	--	1.353	0.0205087	Up	56.8	0.776	K03754	0.611	0.764	0.987	0.915	1.009	0.997	1.168	1.016	1.185	1.306	1.211
map03013 RNA transport	0.172324	1.2	Cla97C01G025460.1	Eukaryotic translation initiation factor 3 subunit D	--	0.74	0.000353285	Down	64.2	1.251	K03251	1.303	1.218	0.962	0.926	0.904	0.733	0.778	0.776	1.068	1.047	1.07
map03013 RNA transport	0.172324	1.2	Cla97C02G028230.1	protein translation factor SUI1 homolog	--	1.395	0.000288808	Up	12.6	0.811	K03113	0.78	0.83	1.088	1.171	1.119	1.169	1.144	1.186	0.946	0.884	0.862
map03013 RNA transport	0.172324	1.2	Cla97C02G029270.1	nuclear pore complex protein NUP133	--	0.68	4.26e-05	Down	148.9	1.142	K14300	1.131	1.134	0.799	0.771	0.746	0.987	0.988	0.957	1.265	1.111	1.163
map03013 RNA transport	0.172324	1.2	Cla97C02G035850.1	Nuclear cap-binding protein subunit 2	--	0.664	3.21e-05	Down	31.4	1.354	K12883	1.448	1.396	0.928	0.925	0.936	0.923	0.944	0.901	0.792	0.717	0.765
map03013 RNA transport	0.172324	1.2	Cla97C02G042120.1	protein HASTY 1-like	--	1.36	0.00668227	Up	133.2	0.642	K14289	0.779	0.662	0.945	0.951	0.936	0.929	1.013	0.933	1.485	1.258	1.47
map03013 RNA transport	0.172324	1.2	Cla97C02G043880.1	Small ubiquitin-related modifier	--	1.345	0.00497994	Up	11.4	0.943	K12160	0.987	0.888	1.372	1.228	1.191	0.979	1.052	1.145	0.707	0.733	0.775
map03013 RNA transport	0.172324	1.2	Cla97C02G046320.1	THO complex subunit 4A-like	--	0.631	5.64e-05	Down	25.6	1.388	K12881	1.439	1.379	0.909	0.847	0.899	0.891	0.844	0.894	0.823	0.813	0.811
map03013 RNA transport	0.172324	1.2	Cla97C03G052150.1	serine/arginine repetitive matrix protein 1	--	0.561	0.0215676	Down	104.2	1.626	K13171	1.042	1.146	0.813	0.631	0.697	0.965	1.187	1.125	0.597	1.14	1.032
map03013 RNA transport	0.172324	1.2	Cla97C03G052980.1	THO complex subunit 4A	--	0.591	6.01e-05	Down	26.2	1.45	K12881	1.366	1.48	0.838	0.876	0.827	0.877	0.916	0.816	0.851	0.875	0.891
map03013 RNA transport	0.172324	1.2	Cla97C03G057450.1	Eukaryotic translation initiation factor 3 subunit A	--	0.6	0.00160973	Down	113.1	1.151	K03254	1.163	1.349	0.788	0.731	0.678	0.786	0.742	0.632	1.276	1.365	1.34
map03013 RNA transport	0.172324	1.2	Cla97C03G057460.1	Eukaryotic translation initiation factor 3 subunit A	--	0.643	0.000462181	Down	112.9	1.117	K03254	1.255	1.187	0.779	0.725	0.784	0.78	0.765	0.762	1.198	1.269	1.22
map03013 RNA transport	0.172324	1.2	Cla97C03G065700.1	THO complex subunit 6	--	0.59	0.00609657	Down	40.2	1.65	K13175	1.525	1.536	1.024	0.755	1.001	0.727	0.677	0.755	0.6	1.044	0.708
map03013 RNA transport	0.172324	1.2	Cla97C04G079610.1	Eukaryotic translation initiation factor 3 subunit G	--	0.708	2.39e-05	Down	31.8	1.259	K03248	1.221	1.241	0.861	0.899	0.873	0.926	0.98	0.993	0.82	0.876	0.881
map03013 RNA transport	0.172324	1.2	Cla97C05G086590.1	RAN GTPase activating protein 2	--	0.413	0.00260238	Down	59.1	2.094	K14319	1.716	1.58	0.599	0.795	0.833	0.588	0.73	0.757	0.798	0.853	0.906
map03013 RNA transport	0.172324	1.2	Cla97C05G091830.1	Eukaryotic translation initiation factor 3 subunit C	--	0.58	0.00604148	Down	131.9	1.18	K03252	1.471	1.102	0.774	0.749	0.652	0.619	0.738	0.682	1.213	1.085	1.551
map03013 RNA transport	0.172324	1.2	Cla97C05G092310.1	Protein-protein interaction regulator	--	0.689	0.0337738	Down	49	1.131	K13114	1.51	1.186	0.763	0.883	0.989	1.144	0.966	0.935	0.7	0.663	0.818
map03013 RNA transport	0.172324	1.2	Cla97C05G093540.1	THO complex subunit 4D	--	0.564	0.000100219	Down	30.9	1.236	K12881	1.177	1.226	0.658	0.731	0.664	1.16	1.087	1.111	0.963	1.099	1.054
map03013 RNA transport	0.172324	1.2	Cla97C05G093890.1	Eukaryotic translation initiation factor 3 subunit G	--	0.617	1.33e-05	Down	31.8	1.651	K03248	1.609	1.602	1.028	0.999	0.972	0.847	0.87	0.871	0.473	0.522	0.555
map03013 RNA transport	0.172324	1.2	Cla97C06G112320.1	nuclear pore complex protein NUP62	--	0.749	0.000808239	Down	34.6	1.372	K14306	1.243	1.333	1.005	0.989	0.965	0.933	0.953	0.983	0.712	0.826	0.749
map03013 RNA transport	0.172324	1.2	Cla97C07G132590.1	nuclear pore complex protein NUP88	--	0.661	0.00595791	Down	90.5	1.244	K14318	1.364	1.137	0.734	0.864	0.878	0.882	0.959	0.883	1.14	0.813	1.102
map03013 RNA transport	0.172324	1.2	Cla97C07G136230.1	apoptotic chromatin condensation inducer in the nucleus	--	0.497	1.83e-05	Down	48.1	1.347	K12875	1.457	1.349	0.7	0.669	0.693	1.013	1.085	1.024	0.891	0.85	0.997
map03013 RNA transport	0.172324	1.2	Cla97C07G136240.1	apoptotic chromatin condensation inducer in the nucleus	--	0.597	0.0386649	Down	30.3	1.397	K12875		1.213	0.839		0.719	0.841		0.917	0.923		1.15
map03013 RNA transport	0.172324	1.2	Cla97C07G141880.1	Protein transport protein SEC13	--	0.717	0.000221552	Down	35.8	1.31	K14299	1.372	1.353	1.008	0.938	0.949	0.95	0.922	0.935	0.831	0.783	0.763
map03013 RNA transport	0.172324	1.2	Cla97C08G149890.1	Polyadenylate-binding protein	--	0.715	0.000830062	Down	71	1.204	K13126	1.245	1.233	0.845	0.942	0.847	1.078	1.041	1.155	0.873	0.771	0.765
map03013 RNA transport	0.172324	1.2	Cla97C09G163210.1	nuclear pore complex protein NUP107	--	0.731	0.0123169	Down	123	1.005	K14301	1.135	1.092	0.89	0.73	0.741	1.032	1.069	0.887	1.073	1.066	1.28
map03013 RNA transport	0.172324	1.2	Cla97C09G163430.1	translation initiation factor eIF-2B subunit alpha	--	1.318	0.00987993	Up	43.6	0.69	K03239	0.729	0.842	0.99	1.015	0.975	1.145	1.121	1.143	1.163	1.167	1.089
map03013 RNA transport	0.172324	1.2	Cla97C09G166130.1	RNA-binding family protein	--	0.423	0.0002769	Down	28	2.034	K13126	2.003	1.741	0.816	0.741	0.887	0.687	0.761	0.796	0.462	0.494	0.575
map03013 RNA transport	0.172324	1.2	Cla97C09G170190.1	RAN GTPase-activating protein 1	--	0.574	0.00389109	Down	59	1.165	K14319	1.14	1.062	0.574	0.594	0.763	0.614	0.53	0.649	1.669	1.737	1.498
map03013 RNA transport	0.172324	1.2	Cla97C09G172490.1	Translation initiation factor family protein	--	0.67	0.000459348	Down	149.9	1.237	K03243	1.116	1.153	0.752	0.814	0.782	0.823	0.927	0.866	1.054	1.073	1.197
map03013 RNA transport	0.172324	1.2	Cla97C09G173180.1	Eukaryotic translation initiation factor 3 subunit B	--	0.651	9.46e-05	Down	82.5	1.228	K03253	1.269	1.204	0.82	0.768	0.823	0.808	0.804	0.821	1.13	1.137	1.15
map03013 RNA transport	0.172324	1.2	Cla97C09G177000.1	Eukaryotic translation initiation factor 2 subunit alpha	--	0.746	0.00698674	Down	39	1.107	K03237	1.013	1.031	0.793	0.847	0.711	0.738	0.689	0.722	1.279	1.048	1.563
map03013 RNA transport	0.172324	1.2	Cla97C09G181900.1	Elongation factor 1-alpha	--	1.396	0.0129385	Up	49.6	0.705	K03231	0.586	0.763	0.973	0.929	0.966	1.203	1.271	1.24	0.917	1.245	1.138
map03013 RNA transport	0.172324	1.2	Cla97C09G184470.1	nuclear-pore anchor-like	--	0.637	0.00257694	Down	234.7	1.306	K09291	1.227	1.154	0.759	0.718	0.871	0.759	0.788	0.8	1.227	1.242	1.175
map03013 RNA transport	0.172324	1.2	Cla97C10G186100.1	24 kDa RNA binding protein	--	0.634	0.0277128	Down	31.2	1.492	K13126	1.315		0.851	0.93		0.932	0.897		0.725	0.859
map03013 RNA transport	0.172324	1.2	Cla97C10G187930.1	histone deacetylase complex subunit SAP18-like	--	0.663	0.00340382	Down	20.6	1.444	K14324	1.189	1.41	0.911	0.917	0.851	0.902	0.886	0.887	0.714	0.82	0.795
map03013 RNA transport	0.172324	1.2	Cla97C10G189420.1	Small ubiquitin-related modifier	--	1.383	0.00139029	Up	11.2	0.862	K12160	0.922	0.824	1.144	1.223	1.241	1.192	1.159	1.072	0.799	0.709	0.801
map03013 RNA transport	0.172324	1.2	Cla97C10G198240.1	Eukaryotic translation initiation factor 3 subunit I	--	0.694	4.36e-05	Down	36	1.31	K03246	1.311	1.245	0.879	0.901	0.902	0.942	0.965	0.951	0.834	0.807	0.869
map03013 RNA transport	0.172324	1.2	Cla97C11G218860.1	Nuclear pore complex protein Nup214	--	0.493	0.013313	Down	177.4	1.49	K14317	1.069	1.529	0.52	0.761	0.734	0.711	1.043	0.859	1.279	1.128	0.878
map03013 RNA transport	0.172324	1.2	Cla97C11G219720.1	nuclear pore complex protein NUP54	--	0.702	0.00137176	Down	42.3	1.338	K14308	1.468	1.263	0.939	0.963	0.954	0.999	0.898	0.978	0.797	0.805	0.778
map03013 RNA transport	0.172324	1.2	Cla97C01G006990.1	THO complex subunit 2	--	0.39	0.000577088	Down	213.2		K12879	1.689	1.766		0.672	0.677		1.007	0.869		0.632	0.688
map03030 DNA replication	0.0368345	1.72	Cla97C01G026140.1	DNA helicase	--	0.551	0.011596	Down	93.3	1.255	K02542		1.406	0.756		0.711	0.833		0.931	1.031		0.952
map03030 DNA replication	0.0368345	1.72	Cla97C02G028840.1	Nucleic acid-binding, OB-fold-like protein	--	0.746	5.49e-05	Down	15.9	1.382	K07466	1.365	1.417	1.053	1.042	1.012	0.919	0.883	0.913	0.685	0.662	0.65
map03030 DNA replication	0.0368345	1.72	Cla97C02G031670.1	DNA helicase	--	0.633	0.0394094	Down	94	1.246	K02212	1.435		0.796	0.9		0.917	0.622		1.042	1.043
map03030 DNA replication	0.0368345	1.72	Cla97C05G098670.1	replication protein A 32 kDa subunit A-like	--	0.489	0.000211001	Down	30.1	1.501	K10739	1.788	1.643	0.799	0.776	0.839	0.84	0.721	0.78	0.842	0.707	0.683
map03030 DNA replication	0.0368345	1.72	Cla97C06G122820.1	replication protein A 32 kDa subunit B-like	--	0.722	0.000878592	Down	30.6	1.257	K10739	1.18	1.282	0.922	0.848	0.915	0.984	0.925	0.953	0.837	1.053	0.941
map03030 DNA replication	0.0368345	1.72	Cla97C08G148610.1	replication factor C subunit 5	--	0.682	0.000589994	Down	40.6	1.358	K10756	1.333	1.381	0.992	0.873	0.911	0.945	0.922	0.912	0.705	0.887	0.796
map03030 DNA replication	0.0368345	1.72	Cla97C08G161810.1	Nucleic acid-binding, OB-fold-like protein	--	0.728	0.000775177	Down	15.3	1.398	K07466	1.442	1.471	1.111	1.002	1.026	0.869	0.871	0.876	0.674	0.692	0.639
map03030 DNA replication	0.0368345	1.72	Cla97C10G185650.1	Replication protein A subunit	--	0.609	6e-05	Down	94.4	1.516	K07466	1.405	1.476	0.869	0.921	0.886	0.869	0.807	0.823	0.719	0.768	0.815
map03030 DNA replication	0.0368345	1.72	Cla97C10G188060.1	Replication factor C subunit 2	--	0.651	3.78e-05	Down	36.7	1.458	K10755	1.499	1.426	0.928	0.944	0.98	0.946	0.89	0.983	0.656	0.626	0.676
map03030 DNA replication	0.0368345	1.72	Cla97C10G201920.1	F-box	--	0.554	6.29e-05	Down	57.6	1.39	K10740	1.489	1.356	0.8	0.793	0.753	0.856	0.811	0.895	0.954	0.907	0.997
map03030 DNA replication	0.0368345	1.72	Cla97C11G210170.1	Leucine-rich receptor-like protein kinase family protein	--	0.631	0.00158746	Down	186.6	1.529	K02209	1.255	1.335	0.876	0.844	0.881	0.809	0.922	0.766	0.726	0.955	0.928
map03030 DNA replication	0.0368345	1.72	Cla97C11G223480.1	DNA polymerase delta subunit 3	--	0.629	0.000295259	Down	56.8	1.545	K03504		1.521	0.965		0.962	0.749		0.745	0.74		0.772
map03040 Spliceosome	0.00310904	1.43	Cla97C01G018870.1	U1 small nuclear ribonucleoprotein 70 kDa	--	0.692	0.0310451	Down	60.7	1.229	K11093	1.633	1.67	0.943	1.091	1.102	0.776	0.681	0.622	1.15	0.596	0.606
map03040 Spliceosome	0.00310904	1.43	Cla97C02G027380.1	RNA binding protein	--	0.401	0.000554916	Down	51.9	2.138	K12741	1.641	1.799	0.687	0.808	0.744	0.529	0.718	0.68	0.817	0.774	0.765
map03040 Spliceosome	0.00310904	1.43	Cla97C02G035850.1	Nuclear cap-binding protein subunit 2	--	0.664	3.21e-05	Down	31.4	1.354	K12883	1.448	1.396	0.928	0.925	0.936	0.923	0.944	0.901	0.792	0.717	0.765
map03040 Spliceosome	0.00310904	1.43	Cla97C02G039300.1	U4/U6 small nuclear ribonucleoprotein Prp3	--	0.611	8.85e-05	Down	104.6	1.577	K12843	1.7	1.543	0.999	0.978	0.97	0.967	1.016	0.854	0.457	0.511	0.632
map03040 Spliceosome	0.00310904	1.43	Cla97C02G039320.1	Serine/arginine-rich splicing factor 4	--	0.634	5.21e-06	Down	35.1	1.313	K12896	1.33	1.289	0.827	0.847	0.817	1.044	0.976	1.024	0.816	0.847	0.797
map03040 Spliceosome	0.00310904	1.43	Cla97C02G042920.1	Elongation factor EF-Tu-like protein	--	0.748	0.0462085	Down	124.3	1.13	K12852	1.267		0.923	0.87		0.945	0.873		1.003	0.99
map03040 Spliceosome	0.00310904	1.43	Cla97C02G046320.1	THO complex subunit 4A-like	--	0.631	5.64e-05	Down	25.6	1.388	K12881	1.439	1.379	0.909	0.847	0.899	0.891	0.844	0.894	0.823	0.813	0.811
map03040 Spliceosome	0.00310904	1.43	Cla97C03G052980.1	THO complex subunit 4A	--	0.591	6.01e-05	Down	26.2	1.45	K12881	1.366	1.48	0.838	0.876	0.827	0.877	0.916	0.816	0.851	0.875	0.891
map03040 Spliceosome	0.00310904	1.43	Cla97C03G067680.1	Arginine/serine-rich splicing factor, putative	--	1.517	0.0313442	Up	45.2	0.41	K12890	0.603	0.404	0.694	0.753	0.703	1.288	1.152	1.219	1.608	1.492	1.673
map03040 Spliceosome	0.00310904	1.43	Cla97C04G076950.1	Small nuclear ribonucleoprotein G, putative	--	0.644	0.000187367	Down	7.5	1.267	K11099	1.406	1.336	0.858	0.84	0.882	0.955	0.95	0.926	0.92	0.804	0.856
map03040 Spliceosome	0.00310904	1.43	Cla97C04G078660.1	Glycine-rich RNA-binding protein	--	0.618	0.00112279	Down	19.3	1.615	K12741	1.456	1.354	0.871	0.911	0.953	0.872	0.805	0.856	0.642	0.828	0.935
map03040 Spliceosome	0.00310904	1.43	Cla97C05G085070.1	pre-mRNA-splicing factor SLU7	--	0.56	7.19e-06	Down	62.1	1.386	K12819	1.421	1.436	0.817	0.777	0.78	0.941	0.938	0.94	0.856	0.865	0.843
map03040 Spliceosome	0.00310904	1.43	Cla97C05G088890.1	Polyadenylate-binding protein 8	--	0.637	0.00278023	Down	40.8	1.325	K12831	1.534	1.635	1.008	0.93	0.924	0.914	0.854	0.79	0.754	0.682	0.651
map03040 Spliceosome	0.00310904	1.43	Cla97C05G091140.1	splicing factor 3A subunit 3	--	0.607	0.00628481	Down	59.3	1.098	K12827	1.39	1.314	0.867	0.732	0.707	0.974	0.589	0.551	1.061	1.243	1.428
map03040 Spliceosome	0.00310904	1.43	Cla97C05G093540.1	THO complex subunit 4D	--	0.564	0.000100219	Down	30.9	1.236	K12881	1.177	1.226	0.658	0.731	0.664	1.16	1.087	1.111	0.963	1.099	1.054
map03040 Spliceosome	0.00310904	1.43	Cla97C05G102940.1	Glycine-rich RNA-binding family protein	--	0.673	0.000221279	Down	17.1	1.462	K12885	1.432	1.375	0.919	0.949	1.003	0.9	0.85	0.859	0.72	0.77	0.763
map03040 Spliceosome	0.00310904	1.43	Cla97C05G102950.1	Glycine-rich RNA-binding family protein	--	0.612	0.00133647	Down	28.1	1.315	K12885	1.541	1.6	0.925	0.911	0.89	0.975	0.895	0.851	0.785	0.653	0.659
map03040 Spliceosome	0.00310904	1.43	Cla97C05G107460.1	Pre-mRNA-processing factor 17	--	0.58	0.00499963	Down	65.8	1.485	K12816	1.506	1.321	0.78	0.735	0.985	0.776	0.777	0.963	0.978	0.934	0.865
map03040 Spliceosome	0.00310904	1.43	Cla97C05G108660.1	Serine/arginine-rich splicing factor 7	--	0.765	0.000879049	Down	20.8	1.073	K12896	1.139	1.16	0.891	0.837	0.85	1.062	1.045	1.066	0.973	0.978	0.924
map03040 Spliceosome	0.00310904	1.43	Cla97C05G108810.1	pre-mRNA-processing protein 40A	--	0.45	2.57e-05	Down	112.2	1.868	K12821	1.671	1.709	0.771	0.784	0.806	0.625	0.716	0.717	0.714	0.807	0.769
map03040 Spliceosome	0.00310904	1.43	Cla97C06G110920.1	U2 small nuclear ribonucleoprotein A'	--	0.676	1.24e-05	Down	32.4	1.304	K11092	1.368	1.351	0.9	0.908	0.912	0.866	0.807	0.861	0.945	0.911	1.036
map03040 Spliceosome	0.00310904	1.43	Cla97C07G135540.1	small nuclear ribonucleoprotein Sm D2-like	--	0.742	0.000799715	Down	24.7	1.273	K11096	1.299	1.244	0.988	0.891	0.953	0.922	0.889	0.892	0.872	0.917	0.892
map03040 Spliceosome	0.00310904	1.43	Cla97C07G136230.1	apoptotic chromatin condensation inducer in the nucleus	--	0.497	1.83e-05	Down	48.1	1.347	K12875	1.457	1.349	0.7	0.669	0.693	1.013	1.085	1.024	0.891	0.85	0.997
map03040 Spliceosome	0.00310904	1.43	Cla97C07G136240.1	apoptotic chromatin condensation inducer in the nucleus	--	0.597	0.0386649	Down	30.3	1.397	K12875		1.213	0.839		0.719	0.841		0.917	0.923		1.15
map03040 Spliceosome	0.00310904	1.43	Cla97C07G136700.1	RNA-binding family protein	--	0.71	0.004356	Down	44.5	1.204	K12741	1.373	1.453	0.96	0.979	0.921	0.903	0.9	0.876	0.836	0.708	0.7
map03040 Spliceosome	0.00310904	1.43	Cla97C07G140520.1	DEAD-box ATP-dependent RNA helicase 20	--	0.749	2.85e-05	Down	48.2	1.316	K12823	1.287	1.26	0.964	0.956	0.973	0.947	0.936	0.95	0.781	0.87	0.844
map03040 Spliceosome	0.00310904	1.43	Cla97C08G147280.1	U2 snRNP auxiliary factor large subunit	--	0.765	0.000482422	Down	65.5	1.172	K12837	1.191	1.155	0.888	0.939	0.865	0.961	0.861	0.849	1.026	1.027	1.044
map03040 Spliceosome	0.00310904	1.43	Cla97C08G157210.1	U2 snRNP-associated SURP motif-containing protein isoform X2	--	0.651	0.00198034	Down	108.3	1.03	K12842	1.143	1.212	0.7	0.716	0.787	0.777	0.824	0.857	1.493	1.326	1.144
map03040 Spliceosome	0.00310904	1.43	Cla97C09G165170.1	pre-mRNA-processing-splicing factor 8-like	--	0.615	0.0131566	Down	274.2	1.038	K12856	1.334	1.061	0.619	0.816	0.678	0.959	0.826	0.878	1.211	1.048	1.383
map03040 Spliceosome	0.00310904	1.43	Cla97C09G170390.1	ATP-dependent RNA helicase, putative	--	0.758	0.0493989	Down	162	1.445	K12815	1.627		1.191	1.137		0.828	0.763		0.536	0.474
map03040 Spliceosome	0.00310904	1.43	Cla97C09G172870.1	U6 snRNA-associated Sm-like protein LSm4/Small nuclear ribonucleoprotein Sm D1/D3	--	0.643	0.000190611	Down	19.7	1.46	K12623	1.583	1.558	1.012	0.943	1.005	0.898	0.87	0.805	0.629	0.604	0.632
map03040 Spliceosome	0.00310904	1.43	Cla97C09G177120.1	Glycine-rich RNA-binding protein	--	0.701	0.00179057	Down	21.8	1.438	K12885	1.462	1.562	0.989	1.01	1.129	0.937	0.961	0.953	0.642	0.557	0.427
map03040 Spliceosome	0.00310904	1.43	Cla97C09G181360.1	Heat shock 70 kDa protein 4	--	1.348	0.00351093	Up	70.9	0.602	K03283	0.628	0.597	0.869	0.844	0.749	0.941	0.918	0.938	1.461	1.544	1.654
map03040 Spliceosome	0.00310904	1.43	Cla97C09G181410.1	Heat shock 70 kDa protein 4	--	1.449	2.3e-05	Up	71.5	0.686	K03283	0.661	0.699	0.991	0.987	0.987	0.979	0.993	0.975	1.345	1.33	1.349
map03040 Spliceosome	0.00310904	1.43	Cla97C10G189140.1	Arginine/serine-rich splicing factor 35	--	0.692	0.00922236	Down	42	1.159	K12893	1.466	1.28	0.939	0.837	0.928	0.901	0.743	0.871	0.967	0.995	0.932
map03040 Spliceosome	0.00310904	1.43	Cla97C10G192500.1	splicing factor 3B subunit 1	--	0.726	0.0166772	Down	141	1.165	K12828	1.405	1.318	0.833	0.977	1.011	0.81	1.039	1	1.031	0.496	0.837
map03040 Spliceosome	0.00310904	1.43	Cla97C10G193920.1	U1 small nuclear ribonucleoprotein A	--	0.714	0.00644236	Down	27.1	1.286	K11091	1.339	1.491	0.897	1.056	0.985	0.899	0.94	0.896	0.919	0.664	0.628
map03040 Spliceosome	0.00310904	1.43	Cla97C10G195280.1	Small nuclear ribonucleoprotein family protein	--	0.577	0.000567326	Down	10.7	1.404	K12626	1.677	1.511	0.902	0.897	0.85	0.986	0.815	0.954	0.708	0.612	0.685
map03040 Spliceosome	0.00310904	1.43	Cla97C10G196620.1	heterogeneous nuclear ribonucleoprotein 1	--	0.629	1.21e-05	Down	40.2	1.524	K12741	1.441	1.478	0.938	0.937	0.919	0.846	0.835	0.868	0.674	0.684	0.731
map03040 Spliceosome	0.00310904	1.43	Cla97C10G198870.1	WW domain-binding 4	--	0.738	0.00610699	Down	63.9	1.291	K12865		1.319	0.984		0.943	0.955		0.922	0.91		0.816
map03040 Spliceosome	0.00310904	1.43	Cla97C10G200740.1	Serine/arginine-rich splicing factor SC35	--	1.441	0.0198864	Up	25.2	0.601	K12900	0.498	0.556	0.913	0.694	0.778	1.152	1.27	1.224	1.334	1.538	1.442
map03040 Spliceosome	0.00310904	1.43	Cla97C11G207110.1	Small nuclear ribonucleoprotein f, putative	--	0.653	0.000222081	Down	9.9	1.521	K12625	1.49	1.411	0.95	1.01	0.929	0.817	0.866	0.877	0.651	0.635	0.712
map03040 Spliceosome	0.00310904	1.43	Cla97C11G216710.1	splicing factor 3B subunit 2	--	0.54	2.83e-05	Down	83.9	1.447	K12829	1.548	1.417	0.811	0.786	0.784	0.853	0.866	0.933	0.889	0.799	0.866
map03040 Spliceosome	0.00310904	1.43	Cla97C11G219430.1	Transducin/WD40 repeat protein	--	0.725	0.000397028	Down	38	1.327	K12857	1.301	1.351	0.992	0.91	0.983	0.923	0.937	0.928	0.773	0.812	0.75
map03040 Spliceosome	0.00310904	1.43	Cla97C01G006990.1	THO complex subunit 2	--	0.39	0.000577088	Down	213.2		K12879	1.689	1.766		0.672	0.677		1.007	0.869		0.632	0.688
map03040 Spliceosome	0.00310904	1.43	Cla97C05G088330.1	ATP-dependent RNA helicase	--	0.69	0.012135	Down	184		K12854	1.157	1.209		0.788	0.845		0.749	0.835		1.306	1.112
map03040 Spliceosome	0.00310904	1.43	Cla97C09G177400.1	serine/arginine-rich splicing factor SC35	--	0.5	0.00461942	Down	33.1		K12891	1.187	1.182		0.62	0.564		0.597	0.573		1.595	1.681
map03040 Spliceosome	0.00310904	1.43	Cla97C10G193060.1	pre-mRNA-processing protein 40A	--	0.412	0.0148161	Down	114.5		K12821	1.455	1.568		0.687	0.559		0.838	0.801		1.02	1.071
map03040 Spliceosome	0.00310904	1.43	Cla97C11G208640.1	SNW/SKI-interacting protein-like	--	0.757	0.0201207	Down	68.1		K06063	1.446	1.37		1.098	1.035		0.954	0.722		0.502	0.873
map03420 Nucleotide excision repair	0.416107	1.25	Cla97C02G028840.1	Nucleic acid-binding, OB-fold-like protein	--	0.746	5.49e-05	Down	15.9	1.382	K07466	1.365	1.417	1.053	1.042	1.012	0.919	0.883	0.913	0.685	0.662	0.65
map03420 Nucleotide excision repair	0.416107	1.25	Cla97C05G098670.1	replication protein A 32 kDa subunit A-like	--	0.489	0.000211001	Down	30.1	1.501	K10739	1.788	1.643	0.799	0.776	0.839	0.84	0.721	0.78	0.842	0.707	0.683
map03420 Nucleotide excision repair	0.416107	1.25	Cla97C06G122820.1	replication protein A 32 kDa subunit B-like	--	0.722	0.000878592	Down	30.6	1.257	K10739	1.18	1.282	0.922	0.848	0.915	0.984	0.925	0.953	0.837	1.053	0.941
map03420 Nucleotide excision repair	0.416107	1.25	Cla97C08G148370.1	RNA polymerase II transcription factor B subunit 4-like	--	0.741	0.000127975	Down	32.5	1.2	K03143	1.229	1.254	0.923	0.926	0.881	1.029	1.012	1.006	0.848	0.833	0.86
map03420 Nucleotide excision repair	0.416107	1.25	Cla97C08G148610.1	replication factor C subunit 5	--	0.682	0.000589994	Down	40.6	1.358	K10756	1.333	1.381	0.992	0.873	0.911	0.945	0.922	0.912	0.705	0.887	0.796
map03420 Nucleotide excision repair	0.416107	1.25	Cla97C08G161810.1	Nucleic acid-binding, OB-fold-like protein	--	0.728	0.000775177	Down	15.3	1.398	K07466	1.442	1.471	1.111	1.002	1.026	0.869	0.871	0.876	0.674	0.692	0.639
map03420 Nucleotide excision repair	0.416107	1.25	Cla97C10G185650.1	Replication protein A subunit	--	0.609	6e-05	Down	94.4	1.516	K07466	1.405	1.476	0.869	0.921	0.886	0.869	0.807	0.823	0.719	0.768	0.815
map03420 Nucleotide excision repair	0.416107	1.25	Cla97C10G188060.1	Replication factor C subunit 2	--	0.651	3.78e-05	Down	36.7	1.458	K10755	1.499	1.426	0.928	0.944	0.98	0.946	0.89	0.983	0.656	0.626	0.676
map03420 Nucleotide excision repair	0.416107	1.25	Cla97C10G195710.1	ubiquitin receptor RAD23b-like	--	0.715	8.62e-05	Down	41.5	1.244	K10839	1.318	1.327	0.921	0.931	0.929	0.931	0.909	0.898	0.929	0.871	0.851
map03420 Nucleotide excision repair	0.416107	1.25	Cla97C10G201920.1	F-box	--	0.554	6.29e-05	Down	57.6	1.39	K10740	1.489	1.356	0.8	0.793	0.753	0.856	0.811	0.895	0.954	0.907	0.997
map03420 Nucleotide excision repair	0.416107	1.25	Cla97C11G223480.1	DNA polymerase delta subunit 3	--	0.629	0.000295259	Down	56.8	1.545	K03504		1.521	0.965		0.962	0.749		0.745	0.74		0.772
map03430 Mismatch repair	0.0599813	1.75	Cla97C02G028840.1	Nucleic acid-binding, OB-fold-like protein	--	0.746	5.49e-05	Down	15.9	1.382	K07466	1.365	1.417	1.053	1.042	1.012	0.919	0.883	0.913	0.685	0.662	0.65
map03430 Mismatch repair	0.0599813	1.75	Cla97C05G098670.1	replication protein A 32 kDa subunit A-like	--	0.489	0.000211001	Down	30.1	1.501	K10739	1.788	1.643	0.799	0.776	0.839	0.84	0.721	0.78	0.842	0.707	0.683
map03430 Mismatch repair	0.0599813	1.75	Cla97C06G122820.1	replication protein A 32 kDa subunit B-like	--	0.722	0.000878592	Down	30.6	1.257	K10739	1.18	1.282	0.922	0.848	0.915	0.984	0.925	0.953	0.837	1.053	0.941
map03430 Mismatch repair	0.0599813	1.75	Cla97C08G148610.1	replication factor C subunit 5	--	0.682	0.000589994	Down	40.6	1.358	K10756	1.333	1.381	0.992	0.873	0.911	0.945	0.922	0.912	0.705	0.887	0.796
map03430 Mismatch repair	0.0599813	1.75	Cla97C08G161810.1	Nucleic acid-binding, OB-fold-like protein	--	0.728	0.000775177	Down	15.3	1.398	K07466	1.442	1.471	1.111	1.002	1.026	0.869	0.871	0.876	0.674	0.692	0.639
map03430 Mismatch repair	0.0599813	1.75	Cla97C10G185650.1	Replication protein A subunit	--	0.609	6e-05	Down	94.4	1.516	K07466	1.405	1.476	0.869	0.921	0.886	0.869	0.807	0.823	0.719	0.768	0.815
map03430 Mismatch repair	0.0599813	1.75	Cla97C10G188060.1	Replication factor C subunit 2	--	0.651	3.78e-05	Down	36.7	1.458	K10755	1.499	1.426	0.928	0.944	0.98	0.946	0.89	0.983	0.656	0.626	0.676
map03430 Mismatch repair	0.0599813	1.75	Cla97C10G201920.1	F-box	--	0.554	6.29e-05	Down	57.6	1.39	K10740	1.489	1.356	0.8	0.793	0.753	0.856	0.811	0.895	0.954	0.907	0.997
map03430 Mismatch repair	0.0599813	1.75	Cla97C11G223480.1	DNA polymerase delta subunit 3	--	0.629	0.000295259	Down	56.8	1.545	K03504		1.521	0.965		0.962	0.749		0.745	0.74		0.772
map03440 Homologous recombination	0.315177	1.39	Cla97C01G012160.1	serine/threonine-protein kinase ATM-like	--	0.559	0.000534047	Down	87.3	1.359	K04728	1.593	1.358	0.834	0.8	0.775	0.982	0.928	0.994	0.75	0.716	0.825
map03440 Homologous recombination	0.315177	1.39	Cla97C02G028840.1	Nucleic acid-binding, OB-fold-like protein	--	0.746	5.49e-05	Down	15.9	1.382	K07466	1.365	1.417	1.053	1.042	1.012	0.919	0.883	0.913	0.685	0.662	0.65
map03440 Homologous recombination	0.315177	1.39	Cla97C05G098670.1	replication protein A 32 kDa subunit A-like	--	0.489	0.000211001	Down	30.1	1.501	K10739	1.788	1.643	0.799	0.776	0.839	0.84	0.721	0.78	0.842	0.707	0.683
map03440 Homologous recombination	0.315177	1.39	Cla97C06G122820.1	replication protein A 32 kDa subunit B-like	--	0.722	0.000878592	Down	30.6	1.257	K10739	1.18	1.282	0.922	0.848	0.915	0.984	0.925	0.953	0.837	1.053	0.941
map03440 Homologous recombination	0.315177	1.39	Cla97C08G161810.1	Nucleic acid-binding, OB-fold-like protein	--	0.728	0.000775177	Down	15.3	1.398	K07466	1.442	1.471	1.111	1.002	1.026	0.869	0.871	0.876	0.674	0.692	0.639
map03440 Homologous recombination	0.315177	1.39	Cla97C10G185650.1	Replication protein A subunit	--	0.609	6e-05	Down	94.4	1.516	K07466	1.405	1.476	0.869	0.921	0.886	0.869	0.807	0.823	0.719	0.768	0.815
map03440 Homologous recombination	0.315177	1.39	Cla97C10G201920.1	F-box	--	0.554	6.29e-05	Down	57.6	1.39	K10740	1.489	1.356	0.8	0.793	0.753	0.856	0.811	0.895	0.954	0.907	0.997
map03440 Homologous recombination	0.315177	1.39	Cla97C11G223480.1	DNA polymerase delta subunit 3	--	0.629	0.000295259	Down	56.8	1.545	K03504		1.521	0.965		0.962	0.749		0.745	0.74		0.772
map04145 Phagosome	0.418086	1.17	Cla97C01G002830.1	Tubulin beta chain	--	0.643	0.00162838	Down	49.8	1.49	K07375	1.236	1.293	0.882	0.861	0.843	0.745	0.852	0.86	0.814	0.863	0.925
map04145 Phagosome	0.418086	1.17	Cla97C01G017210.1	Tubulin alpha chain	--	0.541	0.000190265	Down	49.6	1.341	K07374	1.452	1.473	0.823	0.755	0.728	0.817	0.797	0.79	0.946	0.907	0.971
map04145 Phagosome	0.418086	1.17	Cla97C02G037530.1	rac-like GTP-binding protein 5	--	0.712	0.00427344	Down	22	1.346	K04392	1.456	1.347	0.911	0.956	1.086	0.863	0.798	0.956	0.88	0.79	0.611
map04145 Phagosome	0.418086	1.17	Cla97C02G040810.1	calreticulin	--	0.454	1.48e-06	Down	49.8	1.877	K08057	1.877	1.847	0.819	0.858	0.864	0.553	0.561	0.543	0.728	0.69	0.693
map04145 Phagosome	0.418086	1.17	Cla97C03G055230.1	Calreticulin/calnexin	--	0.753	0.000436986	Down	60.7	1.337	K08054	1.235	1.296	0.996	0.955	0.96	0.797	0.82	0.808	0.85	0.938	0.885
map04145 Phagosome	0.418086	1.17	Cla97C03G059560.1	Tubulin beta chain	--	0.649	0.00137354	Down	49.8	1.277	K07375	1.113	1.282	0.782	0.762	0.838	0.793	0.767	0.757	1.27	1.298	1.252
map04145 Phagosome	0.418086	1.17	Cla97C03G062790.1	Tubulin beta chain	--	0.509	0.000529392	Down	50.1	1.547	K07375	1.437	1.326	0.663	0.751	0.781	0.651	0.748	0.72	1.026	0.95	0.959
map04145 Phagosome	0.418086	1.17	Cla97C04G073920.1	Tubulin beta chain	--	0.556	0.000219982	Down	50.2	1.224	K07375	1.262	1.271	0.643	0.695	0.751	0.807	0.751	0.809	1.131	1.178	1.096
map04145 Phagosome	0.418086	1.17	Cla97C05G080230.1	Protein transport protein Sec61 subunit beta	--	0.735	0.00447912	Down	12.9	1.425	K09481	1.469	1.408	1.083	1.129	0.949	0.722	0.851	0.841	0.77	0.551	0.802
map04145 Phagosome	0.418086	1.17	Cla97C08G157720.1	rac-like GTP-binding protein 5	--	0.561	2.12e-06	Down	21.6	1.541	K04392	1.54	1.576	0.863	0.892	0.859	0.841	0.891	0.81	0.685	0.662	0.743
map04145 Phagosome	0.418086	1.17	Cla97C08G157820.1	Tubulin beta chain	--	0.306	6.42e-06	Down	50.3	2.069	K07375	1.903	1.909	0.576	0.63	0.591	0.567	0.679	0.659	0.787	0.788	0.841
map04145 Phagosome	0.418086	1.17	Cla97C10G185150.1	rac-like GTP-binding protein 5	--	0.702	0.00381503	Down	21.5	1.204	K04392	1.163	1.395	0.909	0.859	0.872	1.015	1.073	0.933	0.836	0.862	0.806
map04145 Phagosome	0.418086	1.17	Cla97C10G193030.1	Tubulin alpha chain	--	0.582	3.67e-05	Down	49.5	1.416	K07374	1.473	1.374	0.816	0.807	0.856	0.803	0.86	0.757	1.007	0.927	0.895
map04145 Phagosome	0.418086	1.17	Cla97C10G197770.1	V-type proton ATPase subunit	--	1.415	0.00386786	Up	40.6	0.717	K02146	0.652	0.793	1.036	1.032	0.991	1.137	1.148	1.063	1.157	1.158	1.164
map04145 Phagosome	0.418086	1.17	Cla97C10G199250.1	V-type proton ATPase subunit H	--	1.323	4.51e-05	Up	51.6	0.765	K02144	0.784	0.778	1.041	1	1.037	1.017	1.024	0.98	1.153	1.094	1.15
map04145 Phagosome	0.418086	1.17	Cla97C10G204950.1	Tubulin beta chain	--	0.534	0.000138684	Down	50.1	1.402	K07375	1.328	1.469	0.752	0.787	0.703	0.778	0.789	0.697	1.147	1.194	1.057
map04146 Peroxisome	0.0172693	1.55	Cla97C01G008870.1	Isocitrate dehydrogenase [NADP]	--	1.489	0.000133546	Up	46.1	0.647	K00031	0.637	0.695	0.995	0.978	0.974	1.183	1.175	1.159	1.203	1.207	1.198
map04146 Peroxisome	0.0172693	1.55	Cla97C01G010050.1	tropinone reductase-like 3	--	1.369	3.93e-05	Up	27.2	0.696	K11147	0.717	0.733	0.981	0.969	0.987	1.206	1.198	1.158	1.114	1.135	1.131
map04146 Peroxisome	0.0172693	1.55	Cla97C01G023420.1	nudix hydrolase 15, mitochondrial-like	--	1.343	0.0226323	Up	39	0.852	K17879	0.673	0.868	1.038	1.095	1.08	1.192	1.151	1.083	0.918	0.899	0.969
map04146 Peroxisome	0.0172693	1.55	Cla97C01G023720.1	WD40 repeat	--	1.316	0.0293397	Up	35.5	0.92	K13341	0.694	0.803	1.033	1.108	1.039	1.138	1.168	1.09	0.945	1.057	1.005
map04146 Peroxisome	0.0172693	1.55	Cla97C01G024660.1	peroxisomal (S)-2-hydroxy-acid oxidase	--	1.705	0.000174126	Up	40.3	0.661	K11517	0.661	0.739	1.181	1.192	1.14	1.24	1.232	1.239	0.878	0.882	0.84
map04146 Peroxisome	0.0172693	1.55	Cla97C02G036270.1	Acyl-coenzyme A oxidase	--	1.69	0.000503181	Up	76.5	0.534	K00232	0.451	0.503	0.83	0.824	0.86	1.183	1.208	1.158	1.467	1.49	1.495
map04146 Peroxisome	0.0172693	1.55	Cla97C02G041670.1	Mevalonate kinase	--	1.454	0.00121969	Up	40.8	0.759	K00869	0.677	0.755	1.036	1.119	1.03	1.078	1.147	1.139	1.058	1.058	1.069
map04146 Peroxisome	0.0172693	1.55	Cla97C03G063500.1	Xanthine dehydrogenase, putative	--	1.767	0.00127278	Up	150.6	0.539	K00106	0.599	0.682	1.056	1.115	1.045	0.818	0.788	0.807	1.493	1.424	1.429
map04146 Peroxisome	0.0172693	1.55	Cla97C03G066780.1	Superoxide dismutase [Cu-Zn]	--	1.304	7.17e-06	Up	15.1	0.867	K04565	0.859	0.849	1.106	1.123	1.13	1.01	1.034	1.001	0.971	0.985	0.958
map04146 Peroxisome	0.0172693	1.55	Cla97C05G084200.1	3-ketoacyl-CoA thiolase 2, peroxisomal	--	1.63	0.000161226	Up	48.4	0.456	K07513	0.405	0.425	0.708	0.687	0.701	1.339	1.328	1.301	1.489	1.518	1.577
map04146 Peroxisome	0.0172693	1.55	Cla97C05G086550.1	Long chain acyl-CoA synthetase 7	--	1.536	0.00191219	Up	76.3	0.66	K01897	0.561	0.545	0.909	0.902	0.902	1.171	1.201	1.184	1.341	1.323	1.319
map04146 Peroxisome	0.0172693	1.55	Cla97C06G116820.1	Peroxisomal membrane MPV17/PMP22-like protein	--	1.709	0.000153083	Up	21.2	0.615	K13347	0.673	0.666	1.149	1.057	1.133	1.017	0.96	0.991	1.22	1.311	1.21
map04146 Peroxisome	0.0172693	1.55	Cla97C06G117350.1	3-ketoacyl-CoA thiolase 2, peroxisomal-like	--	1.342	0.000239803	Up	48.6	0.771	K07513	0.744	0.802	1.021	1.055	1.034	1.148	1.179	1.193	0.967	1.002	0.998
map04146 Peroxisome	0.0172693	1.55	Cla97C06G123930.1	peroxisome biogenesis protein 3-2	--	1.51	0.0300675	Up	42.5	0.632	K13336	0.782	0.675	1.059	1.237	0.859	1.042	0.921	1.054	1.266	1.059	1.411
map04146 Peroxisome	0.0172693	1.55	Cla97C06G126630.1	Peroxisomal membrane protein PEX14	--	1.63	3.03e-05	Up	56.6	0.657	K13343	0.658	0.697	1.066	1.112	1.101	1.189	1.187	1.177	1.043	1.048	1.025
map04146 Peroxisome	0.0172693	1.55	Cla97C07G130040.1	3-ketoacyl-CoA thiolase 2, peroxisomal-like	--	0.762	0.000542728	Down	47.7	1.19	K07513	1.166	1.27	0.907	0.929	0.927	1.015	0.981	1.046	0.823	0.86	0.786
map04146 Peroxisome	0.0172693	1.55	Cla97C07G136380.1	Acyl-coenzyme A oxidase	--	1.386	3.45e-05	Up	77.4	0.73	K00232	0.714	0.754	1.01	1.017	1.019	1.025	0.975	1.033	1.249	1.337	1.181
map04146 Peroxisome	0.0172693	1.55	Cla97C07G144240.1	Superoxide dismutase	--	0.64	0.000485114	Down	34.5	1.516	K04564	1.33	1.498	0.917	0.944	0.92	0.767	0.77	0.733	0.865	0.956	0.85
map04146 Peroxisome	0.0172693	1.55	Cla97C10G198510.1	hydroxymethylglutaryl-CoA lyase, mitochondrial-like	--	1.344	0.00148751	Up	41.8	0.759	K01640	0.685	0.723	0.957	1.017	0.939	1.219	1.158	1.225	1.087	1.07	1.055
map04146 Peroxisome	0.0172693	1.55	Cla97C10G205540.1	Acyl-CoA oxidase/dehydrogenase	--	1.577	0.000340361	Up	48.3	0.629	K00232	0.703	0.619	1.019	1.031	1.026	1.277	1.239	1.272	1.078	1.065	1.08
map04146 Peroxisome	0.0172693	1.55	Cla97C11G207600.1	Phytanoyl-CoA dioxygenase family protein	--	1.409	0.0010551	Up	32.1	0.739	K00477	0.715	0.778	1.111	1.04	0.995	1.185	1.1	1.144	1.002	1.052	1.057
map04146 Peroxisome	0.0172693	1.55	Cla97C11G221760.1	Long-chain acyl-CoA synthetase 4	--	1.326	0.00369207	Up	75.9	0.925	K01897	0.81	0.895	1.11	1.204	1.174	0.864	0.811	0.826	1.133	1.105	1.127
map04146 Peroxisome	0.0172693	1.55	Cla97C11G224830.1	Catalase	--	1.332	8.02e-07	Up	114.9	0.734	K03781	0.728	0.735	0.982	0.967	0.978	1.205	1.178	1.21	1.154	1.12	1.122
map04933 AGE-RAGE signaling pathway in diabetic complications	0.254402	1.65	Cla97C02G037530.1	rac-like GTP-binding protein 5	--	0.712	0.00427344	Down	22	1.346	K04392	1.456	1.347	0.911	0.956	1.086	0.863	0.798	0.956	0.88	0.79	0.611
map04933 AGE-RAGE signaling pathway in diabetic complications	0.254402	1.65	Cla97C06G115230.1	Mitogen-activated protein kinase	--	0.716	0.00546815	Down	64.4	1.166	K04371	1.198	1.405	0.869	0.918	0.911	0.925	1.026	0.808	1.04	0.857	0.876
map04933 AGE-RAGE signaling pathway in diabetic complications	0.254402	1.65	Cla97C08G157720.1	rac-like GTP-binding protein 5	--	0.561	2.12e-06	Down	21.6	1.541	K04392	1.54	1.576	0.863	0.892	0.859	0.841	0.891	0.81	0.685	0.662	0.743
map04933 AGE-RAGE signaling pathway in diabetic complications	0.254402	1.65	Cla97C10G185150.1	rac-like GTP-binding protein 5	--	0.702	0.00381503	Down	21.5	1.204	K04392	1.163	1.395	0.909	0.859	0.872	1.015	1.073	0.933	0.836	0.862	0.806
