# Supplementary material for: Quantitative Transcriptomic and Proteomic Analysis of Fruit Development and Ripening in Watermelon (Citrullus lanatus)
Source: Front Plant Sci. 2022 Mar 22;13:818392. doi: 10.3389/fpls.2022.818392 (PMC8980866; doi:10.3389/fpls.2022.818392)
Supplement: Supplementary file 7 [file Table_6.XLSX]

## Sheet: Up
GO Terms Level 1	GO Terms Description	GO Terms Level	GO Terms ID	Mapping	Background	All Mapping	All Background	Fold Enrichment	Fisher's exact test p value	-log10(p value)	Related proteins
Cellular Component	microbody	6	GO:0042579	10	102	102	3607	3.47	0.000512031	3.29	Cla97C01G008920.1 Cla97C02G030880.1 Cla97C02G030990.1 Cla97C03G067570.1 Cla97C05G084200.1 Cla97C05G086550.1 Cla97C05G088630.1 Cla97C05G103640.1 Cla97C06G113970.1 Cla97C10G193960.1
	peroxisome	7	GO:0005777	10	102	102	3607	3.47	0.000512031	3.29	Cla97C01G008920.1 Cla97C02G030880.1 Cla97C02G030990.1 Cla97C03G067570.1 Cla97C05G084200.1 Cla97C05G086550.1 Cla97C05G088630.1 Cla97C05G103640.1 Cla97C06G113970.1 Cla97C10G193960.1
	peroxisomal matrix	8	GO:0005782	3	8	102	3607	13.26	0.00110901	2.96	Cla97C01G008920.1 Cla97C03G067570.1 Cla97C10G193960.1
	microbody lumen	7	GO:0031907	3	8	102	3607	13.26	0.00110901	2.96	Cla97C01G008920.1 Cla97C03G067570.1 Cla97C10G193960.1
	chloroplast thylakoid membrane	9	GO:0009535	9	113	102	3607	2.82	0.00420949	2.38	Cla97C05G086450.1 Cla97C05G094190.1 Cla97C07G137260.1 Cla97C07G137540.1 Cla97C08G148420.1 Cla97C10G185280.1 Cla97C11G214200.1 Cla97C07G130520.1 Cla97C08G152480.1
	plastid thylakoid membrane	8	GO:0055035	9	116	102	3607	2.74	0.00501101	2.3	Cla97C05G086450.1 Cla97C05G094190.1 Cla97C07G137260.1 Cla97C07G137540.1 Cla97C08G148420.1 Cla97C10G185280.1 Cla97C11G214200.1 Cla97C07G130520.1 Cla97C08G152480.1
	extracellular region	3	GO:0005576	11	165	102	3607	2.36	0.00627057	2.2	Cla97C02G030880.1 Cla97C02G032410.1 Cla97C05G094190.1 Cla97C05G103110.1 Cla97C07G132040.1 Cla97C07G132400.1 Cla97C10G185280.1 Cla97C11G208340.1 Cla97C11G214200.1 Cla97C11G224850.1 Cla97C07G130520.1
	thylakoid membrane	5	GO:0042651	9	122	102	3607	2.61	0.00696744	2.16	Cla97C05G086450.1 Cla97C05G094190.1 Cla97C07G137260.1 Cla97C07G137540.1 Cla97C08G148420.1 Cla97C10G185280.1 Cla97C11G214200.1 Cla97C07G130520.1 Cla97C08G152480.1
Molecular Function	disordered domain specific binding	5	GO:0097718	2	2	75	2846	37.95	0.00068545	3.16	Cla97C05G094190.1 Cla97C07G130520.1
	protein domain specific binding	4	GO:0019904	5	30	75	2846	6.32	0.000946295	3.02	Cla97C05G086450.1 Cla97C05G094190.1 Cla97C10G185280.1 Cla97C10G200740.1 Cla97C07G130520.1
	NAD(P)+ transhydrogenase activity	6	GO:0008746	2	3	75	2846	25.3	0.00202116	2.69	Cla97C02G032410.1 Cla97C05G103110.1
	toxic substance binding	3	GO:0015643	2	4	75	2846	18.97	0.00397328	2.4	Cla97C03G067570.1 Cla97C10G193960.1
	oxidoreductase activity	3	GO:0016491	16	299	75	2846	2.03	0.00609033	2.22	Cla97C01G007890.1 Cla97C02G027300.1 Cla97C02G030880.1 Cla97C02G030990.1 Cla97C02G032410.1 Cla97C02G032560.1 Cla97C02G036270.1 Cla97C03G056320.1 Cla97C05G094190.1 Cla97C05G095880.1 Cla97C05G103110.1 Cla97C05G103640.1 Cla97C06G126380.1 Cla97C07G137260.1 Cla97C09G177300.1 Cla97C10G185280.1
	lipid phosphatase activity	7	GO:0042577	2	5	75	2846	15.18	0.00650926	2.19	Cla97C03G067570.1 Cla97C10G193960.1
	hydrolase activity, acting on ether bonds	4	GO:0016801	2	6	75	2846	12.65	0.00959777	2.02	Cla97C03G067570.1 Cla97C10G193960.1
	ether hydrolase activity	5	GO:0016803	2	6	75	2846	12.65	0.00959777	2.02	Cla97C03G067570.1 Cla97C10G193960.1
Biological Process	sterol homeostasis	7	GO:0055092	3	6	92	3278	17.82	0.0004026	3.4	Cla97C03G067570.1 Cla97C10G193960.1 Cla97C11G224850.1
	xenobiotic metabolic process	6	GO:0006805	3	7	92	3278	15.27	0.00069024	3.16	Cla97C03G067570.1 Cla97C10G193960.1 Cla97C11G208340.1
	regulation of tube diameter	6	GO:0035296	2	4	92	3278	17.82	0.00450668	2.35	Cla97C03G067570.1 Cla97C10G193960.1
	regulation of blood vessel diameter	7	GO:0097746	2	4	92	3278	17.82	0.00450668	2.35	Cla97C03G067570.1 Cla97C10G193960.1
	stilbene catabolic process	6	GO:0046272	2	4	92	3278	17.82	0.00450668	2.35	Cla97C03G067570.1 Cla97C10G193960.1
	lipid modification	6	GO:0030258	5	42	92	3278	4.24	0.00584612	2.23	Cla97C02G036270.1 Cla97C03G067570.1 Cla97C05G084200.1 Cla97C05G095880.1 Cla97C10G193960.1
	peroxisome organization	6	GO:0007031	4	27	92	3278	5.28	0.00621815	2.21	Cla97C03G067570.1 Cla97C05G084200.1 Cla97C05G103640.1 Cla97C10G193960.1
	reductive pentose-phosphate cycle	7	GO:0019253	2	5	92	3278	14.25	0.00737414	2.13	Cla97C05G094190.1 Cla97C07G132400.1
	photosynthesis, dark reaction	6	GO:0019685	2	5	92	3278	14.25	0.00737414	2.13	Cla97C05G094190.1 Cla97C07G132400.1
	regulation of blood pressure	6	GO:0008217	2	5	92	3278	14.25	0.00737414	2.13	Cla97C03G067570.1 Cla97C10G193960.1
	lipid homeostasis	6	GO:0055088	3	15	92	3278	7.13	0.0076214	2.12	Cla97C03G067570.1 Cla97C10G193960.1 Cla97C11G224850.1
	inorganic ion homeostasis	7	GO:0098771	5	47	92	3278	3.79	0.00944407	2.02	Cla97C02G033280.1 Cla97C03G067570.1 Cla97C07G132990.1 Cla97C10G191260.1 Cla97C10G193960.1
	cation homeostasis	7	GO:0055080	5	48	92	3278	3.71	0.0103133	1.99	Cla97C02G033280.1 Cla97C03G067570.1 Cla97C07G132990.1 Cla97C10G191260.1 Cla97C10G193960.1
	glycoside metabolic process	6	GO:0016137	2	6	92	3278	11.88	0.0108599	1.96	Cla97C01G015610.1 Cla97C11G219650.1

## Sheet: Up GO2Protein
GO Terms Level 1	GO Terms ID	GO Terms Level	GO Terms Description	Fold Enrichment	Fisher's exact test p value	Protein accession	Protein description	Gene name	26DAP/18DAP Ratio	26DAP/18DAP P value	Regulated Type	MW [kDa]	10DAP_1	10DAP_2	10DAP_3	18DAP_1	18DAP_2	18DAP_3	26DAP_1	26DAP_2	26DAP_3	34DAP_1	34DAP_2	34DAP_3
Biological Process	GO:0006950	3	response to stress	1.51	0.00668881	Cla97C05G086550.1	Long chain acyl-CoA synthetase 7	--	1.311	4.04e-06	Up	76.3	0.66	0.561	0.545	0.909	0.902	0.902	1.171	1.201	1.184	1.341	1.323	1.319
Biological Process	GO:0009725	5	response to hormone	1.55	0.0696644	Cla97C04G075480.1	60S ribosomal protein L4-like	--	1.5	0.00041118	Up	44.6	1.556	1.525	1.71	0.698	0.671	0.684	1.089	0.963	1.027	0.733	0.785	0.679
Biological Process	GO:0009725	5	response to hormone	1.55	0.0696644	Cla97C02G032560.1	2-oxoglutarate (2OG) and Fe(II)-dependent oxygenase superfamily protein	--	1.31	2.06e-05	Up	40.4	0.384	0.494	0.375	1.049	1.085	1.047	1.391	1.39	1.385	1.16	1.119	1.118
Biological Process	GO:0009725	5	response to hormone	1.55	0.0696644	Cla97C02G032410.1	Malate dehydrogenase	--	1.498	6.39e-05	Up	43.6	1.142	1.06	1.061	0.659	0.658	0.7	1.024	0.986	1.012	1.175	1.297	1.228
Biological Process	GO:0009725	5	response to hormone	1.55	0.0696644	Cla97C02G030990.1	Ascorbate peroxidase	--	1.324	2.64e-05	Up	31.5	0.685	0.716	0.731	0.974	0.943	0.959	1.25	1.289	1.268	1.034	1.02	1.012
Biological Process	GO:0009725	5	response to hormone	1.55	0.0696644	Cla97C01G025240.1	Receptor-like kinase	--	1.491	0.0314225	Up	94	1.058		1.015	0.699		0.795	1.076		1.152	1.167		1.038
Biological Process	GO:0022900	5	electron transport chain	3.14	0.0684747	Cla97C11G206870.1	succinate dehydrogenase assembly factor 2, mitochondrial	--	1.341	0.00307685	Up	22.7	0.501	0.435	0.527	0.975	0.958	1.069	1.341	1.415	1.271	1.184	1.192	1.133
Biological Process	GO:0022900	5	electron transport chain	3.14	0.0684747	Cla97C10G185280.1	Ferredoxin--NADP reductase	--	1.673	1.73e-05	Up	40.3	1.136	1.046	1.085	0.812	0.779	0.809	1.325	1.308	1.382	0.761	0.789	0.73
Biological Process	GO:0022900	5	electron transport chain	3.14	0.0684747	Cla97C05G095880.1	electron transfer flavoprotein subunit alpha, mitochondrial	--	1.353	8.63e-07	Up	37.7	0.691	0.646	0.663	0.887	0.883	0.899	1.198	1.206	1.207	1.203	1.257	1.215
Biological Process	GO:0033993	5	response to lipid	1.84	0.06664	Cla97C11G220180.1	Serine/threonine-protein phosphatase 2A activator	--	1.338	8.42e-06	Up	41.3	0.571	0.645	0.679	0.922	0.943	0.918	1.251	1.228	1.246	1.237	1.165	1.087
Biological Process	GO:0033993	5	response to lipid	1.84	0.06664	Cla97C11G217900.1	Villin protein	--	1.406	5.55e-05	Up	109.7	0.789	0.77	0.792	0.73	0.757	0.775	1.073	1.061	1.046	1.403	1.39	1.375
Biological Process	GO:0033993	5	response to lipid	1.84	0.06664	Cla97C11G214200.1	Ribulose bisphosphate carboxylase large chain	--	1.82	0.000903124	Up	46.7	0.9	0.983	0.987	0.509	0.588	0.639	1.041	1.033	1.085	1.55	1.396	1.29
Biological Process	GO:0033993	5	response to lipid	1.84	0.06664	Cla97C11G208340.1	gamma-glutamyltranspeptidase 3	--	1.421	0.000353699	Up	67.2	0.612	0.636	0.613	0.848	0.852	0.877	1.284	1.219	1.16	1.241	1.265	1.354
Biological Process	GO:0033993	5	response to lipid	1.84	0.06664	Cla97C09G175640.1	low-temperature-induced 65 kDa protein	--	1.785	0.00329485	Up	46	0.473	0.489	0.641	0.899	0.98	0.849	1.58	1.874	1.416	0.846	0.657	1.006
Biological Process	GO:0033993	5	response to lipid	1.84	0.06664	Cla97C07G132990.1	Ferritin	--	1.416	0.000429298	Up	28.7	0.692	0.689	0.695	0.652	0.694	0.716	0.981	0.997	0.941	1.652	1.604	1.646
Biological Process	GO:0033993	5	response to lipid	1.84	0.06664	Cla97C06G122600.1	Xyloglucan endotransglucosylase/hydrolase	--	1.395	4.43e-05	Up	32.7	0.72	0.863	0.835	0.785	0.798	0.813	1.128	1.132	1.083	1.299	1.179	1.198
Biological Process	GO:0033993	5	response to lipid	1.84	0.06664	Cla97C05G097160.1	Protein phosphatase 2c, putative	--	1.315	0.0249797	Up	40.4	0.859	0.694		0.94	0.885		1.161	1.238		1.04	1.183
Biological Process	GO:0033993	5	response to lipid	1.84	0.06664	Cla97C02G032560.1	2-oxoglutarate (2OG) and Fe(II)-dependent oxygenase superfamily protein	--	1.31	2.06e-05	Up	40.4	0.384	0.494	0.375	1.049	1.085	1.047	1.391	1.39	1.385	1.16	1.119	1.118
Biological Process	GO:0033993	5	response to lipid	1.84	0.06664	Cla97C01G025240.1	Receptor-like kinase	--	1.491	0.0314225	Up	94	1.058		1.015	0.699		0.795	1.076		1.152	1.167		1.038
Biological Process	GO:0006625	11	protein targeting to peroxisome	4.75	0.0645545	Cla97C10G193960.1	Epoxide hydrolase 2	--	1.314	4.34e-05	Up	35.9	0.59	0.329	0.436	0.977	1.026	1.003	1.317	1.313	1.321	1.237	1.263	1.226
Biological Process	GO:0006625	11	protein targeting to peroxisome	4.75	0.0645545	Cla97C03G067570.1	Epoxide hydrolase 2	--	1.34	2.89e-06	Up	35.7	0.441	0.451	0.565	0.851	0.853	0.834	1.138	1.135	1.127	1.586	1.545	1.473
Biological Process	GO:0072662	7	protein localization to peroxisome	4.75	0.0645545	Cla97C10G193960.1	Epoxide hydrolase 2	--	1.314	4.34e-05	Up	35.9	0.59	0.329	0.436	0.977	1.026	1.003	1.317	1.313	1.321	1.237	1.263	1.226
Biological Process	GO:0072662	7	protein localization to peroxisome	4.75	0.0645545	Cla97C03G067570.1	Epoxide hydrolase 2	--	1.34	2.89e-06	Up	35.7	0.441	0.451	0.565	0.851	0.853	0.834	1.138	1.135	1.127	1.586	1.545	1.473
Biological Process	GO:0043574	6	peroxisomal transport	4.75	0.0645545	Cla97C10G193960.1	Epoxide hydrolase 2	--	1.314	4.34e-05	Up	35.9	0.59	0.329	0.436	0.977	1.026	1.003	1.317	1.313	1.321	1.237	1.263	1.226
Biological Process	GO:0043574	6	peroxisomal transport	4.75	0.0645545	Cla97C03G067570.1	Epoxide hydrolase 2	--	1.34	2.89e-06	Up	35.7	0.441	0.451	0.565	0.851	0.853	0.834	1.138	1.135	1.127	1.586	1.545	1.473
Biological Process	GO:0009735	6	response to cytokinin	2.12	0.0624002	Cla97C08G152480.1	ATP synthase subunit b, chloroplastic	--	1.487	0.0311468	Up	8.8		1.933	1.63		0.624	0.72		0.99	1.008		0.453	0.642
Biological Process	GO:0009735	6	response to cytokinin	2.12	0.0624002	Cla97C07G130520.1	Phosphoribulokinase	--	1.344	0.0203769	Up	46.2		1.061	1.216		0.741	0.798		1.012	1.057		1.187	1.035
Biological Process	GO:0009735	6	response to cytokinin	2.12	0.0624002	Cla97C10G203840.1	60S ribosomal protein L4-like	--	1.383	0.000869504	Up	44.6	1.59	1.436	1.418	0.783	0.796	0.713	1.072	1.031	1.067	0.48	0.491	0.562
Biological Process	GO:0009735	6	response to cytokinin	2.12	0.0624002	Cla97C04G075480.1	60S ribosomal protein L4-like	--	1.5	0.00041118	Up	44.6	1.556	1.525	1.71	0.698	0.671	0.684	1.089	0.963	1.027	0.733	0.785	0.679
Biological Process	GO:0009735	6	response to cytokinin	2.12	0.0624002	Cla97C02G032410.1	Malate dehydrogenase	--	1.498	6.39e-05	Up	43.6	1.142	1.06	1.061	0.659	0.658	0.7	1.024	0.986	1.012	1.175	1.297	1.228
Biological Process	GO:0009725	5	response to hormone	1.55	0.0696644	Cla97C05G097160.1	Protein phosphatase 2c, putative	--	1.315	0.0249797	Up	40.4	0.859	0.694		0.94	0.885		1.161	1.238		1.04	1.183
Biological Process	GO:0009735	6	response to cytokinin	2.12	0.0624002	Cla97C02G030990.1	Ascorbate peroxidase	--	1.324	2.64e-05	Up	31.5	0.685	0.716	0.731	0.974	0.943	0.959	1.25	1.289	1.268	1.034	1.02	1.012
Biological Process	GO:0009725	5	response to hormone	1.55	0.0696644	Cla97C05G098000.1	protein WVD2-like 5 isoform X2	--	1.303	0.00011654	Up	56.1	2.184	2.188	2.22	0.649	0.641	0.62	0.836	0.841	0.811	0.331	0.331	0.348
Biological Process	GO:0009725	5	response to hormone	1.55	0.0696644	Cla97C07G132990.1	Ferritin	--	1.416	0.000429298	Up	28.7	0.692	0.689	0.695	0.652	0.694	0.716	0.981	0.997	0.941	1.652	1.604	1.646
Biological Process	GO:0110053	9	regulation of actin filament organization	4.19	0.0806669	Cla97C05G083100.1	HOPM interactor 7	--	1.358	0.00181221	Up	197.7	0.969	0.903	1.053	0.765	0.782	0.74	0.989	1.001	1.115	1.222	1.358	1.245
Biological Process	GO:0030832	9	regulation of actin filament length	4.19	0.0806669	Cla97C11G217900.1	Villin protein	--	1.406	5.55e-05	Up	109.7	0.789	0.77	0.792	0.73	0.757	0.775	1.073	1.061	1.046	1.403	1.39	1.375
Biological Process	GO:0030832	9	regulation of actin filament length	4.19	0.0806669	Cla97C05G083100.1	HOPM interactor 7	--	1.358	0.00181221	Up	197.7	0.969	0.903	1.053	0.765	0.782	0.74	0.989	1.001	1.115	1.222	1.358	1.245
Biological Process	GO:0051262	8	protein tetramerization	4.19	0.0806669	Cla97C05G094190.1	Glyceraldehyde-3-phosphate dehydrogenase	--	1.444	0.0118646	Up	42.8	1.197	1.157	1.229	0.638	0.71	0.844	1.08	1.083	1.003	1.085	1.048	0.999
Biological Process	GO:0051262	8	protein tetramerization	4.19	0.0806669	Cla97C05G088630.1	1,4-dihydroxy-2-naphthoyl-CoA thioesterase 1-like	--	1.702	1.09e-06	Up	18.9	0.432	0.52	0.459	0.731	0.742	0.753	1.261	1.249	1.279	1.576	1.489	1.51
Biological Process	GO:0030833	11	regulation of actin filament polymerization	4.45	0.0724634	Cla97C11G217900.1	Villin protein	--	1.406	5.55e-05	Up	109.7	0.789	0.77	0.792	0.73	0.757	0.775	1.073	1.061	1.046	1.403	1.39	1.375
Biological Process	GO:0030833	11	regulation of actin filament polymerization	4.45	0.0724634	Cla97C05G083100.1	HOPM interactor 7	--	1.358	0.00181221	Up	197.7	0.969	0.903	1.053	0.765	0.782	0.74	0.989	1.001	1.115	1.222	1.358	1.245
Biological Process	GO:0009813	5	flavonoid biosynthetic process	4.45	0.0724634	Cla97C11G219650.1	Caffeoyl-CoA 3-O-methyltransferase	--	1.336	0.00037008	Up	26.5	0.449	0.734	0.6	0.956	0.973	0.92	1.313	1.267	1.225	1.19	1.043	1.184
Biological Process	GO:0009813	5	flavonoid biosynthetic process	4.45	0.0724634	Cla97C03G052710.1	HXXXD-type acyl-transferase family protein, putative	--	1.342	0.000241898	Up	51	0.6	0.645	0.462	0.791	0.809	0.795	1.031	1.068	1.115	1.562	1.418	1.59
Biological Process	GO:0072507	8	divalent inorganic cation homeostasis	4.45	0.0724634	Cla97C10G193960.1	Epoxide hydrolase 2	--	1.314	4.34e-05	Up	35.9	0.59	0.329	0.436	0.977	1.026	1.003	1.317	1.313	1.321	1.237	1.263	1.226
Biological Process	GO:0072507	8	divalent inorganic cation homeostasis	4.45	0.0724634	Cla97C03G067570.1	Epoxide hydrolase 2	--	1.34	2.89e-06	Up	35.7	0.441	0.451	0.565	0.851	0.853	0.834	1.138	1.135	1.127	1.586	1.545	1.473
Biological Process	GO:0032271	7	regulation of protein polymerization	4.45	0.0724634	Cla97C11G217900.1	Villin protein	--	1.406	5.55e-05	Up	109.7	0.789	0.77	0.792	0.73	0.757	0.775	1.073	1.061	1.046	1.403	1.39	1.375
Biological Process	GO:0032271	7	regulation of protein polymerization	4.45	0.0724634	Cla97C05G083100.1	HOPM interactor 7	--	1.358	0.00181221	Up	197.7	0.969	0.903	1.053	0.765	0.782	0.74	0.989	1.001	1.115	1.222	1.358	1.245
Biological Process	GO:0045927	5	positive regulation of growth	4.45	0.0724634	Cla97C04G073160.1	regulatory-associated protein of TOR 1-like	--	1.362	0.00592919	Up	149.7	0.959	0.906	1.183	0.812	0.902	0.737	1.104	1.12	1.114	1.125	1.072	0.965
Biological Process	GO:0045927	5	positive regulation of growth	4.45	0.0724634	Cla97C03G067450.1	Rubber elongation factor protein (REF)	--	1.624	8.42e-05	Up	26.8	0.608	0.717	0.712	0.94	0.991	0.973	1.638	1.5	1.578	0.815	0.776	0.757
Biological Process	GO:0006101	8	citrate metabolic process	4.45	0.0724634	Cla97C11G206870.1	succinate dehydrogenase assembly factor 2, mitochondrial	--	1.341	0.00307685	Up	22.7	0.501	0.435	0.527	0.975	0.958	1.069	1.341	1.415	1.271	1.184	1.192	1.133
Biological Process	GO:0006101	8	citrate metabolic process	4.45	0.0724634	Cla97C05G103110.1	Malate dehydrogenase	--	1.502	2.01e-05	Up	48	0.579	0.61	0.524	0.842	0.862	0.826	1.296	1.263	1.242	1.304	1.303	1.334
Biological Process	GO:0098754	5	detoxification	2.55	0.0705497	Cla97C09G177300.1	Peroxidase	--	2.104	0.000505419	Up	36.2	0.714	0.754	0.739	0.645	0.771	0.757	1.619	1.393	1.559	1.091	1.035	1.029
Biological Process	GO:0098754	5	detoxification	2.55	0.0705497	Cla97C04G079270.1	Glutathione s-transferase	--	1.674	3.25e-05	Up	27.1	0.36	0.407	0.401	0.795	0.844	0.855	1.418	1.365	1.391	1.375	1.392	1.417
Biological Process	GO:0098754	5	detoxification	2.55	0.0705497	Cla97C03G056320.1	Thioredoxin	--	1.437	6.23e-05	Up	14	0.623	0.698	0.682	1.046	1.001	1.027	1.492	1.5	1.425	0.838	0.819	0.828
Biological Process	GO:0098754	5	detoxification	2.55	0.0705497	Cla97C02G030990.1	Ascorbate peroxidase	--	1.324	2.64e-05	Up	31.5	0.685	0.716	0.731	0.974	0.943	0.959	1.25	1.289	1.268	1.034	1.02	1.012
Biological Process	GO:0009725	5	response to hormone	1.55	0.0696644	Cla97C08G152480.1	ATP synthase subunit b, chloroplastic	--	1.487	0.0311468	Up	8.8		1.933	1.63		0.624	0.72		0.99	1.008		0.453	0.642
Biological Process	GO:0009725	5	response to hormone	1.55	0.0696644	Cla97C07G130520.1	Phosphoribulokinase	--	1.344	0.0203769	Up	46.2		1.061	1.216		0.741	0.798		1.012	1.057		1.187	1.035
Biological Process	GO:0009725	5	response to hormone	1.55	0.0696644	Cla97C11G220180.1	Serine/threonine-protein phosphatase 2A activator	--	1.338	8.42e-06	Up	41.3	0.571	0.645	0.679	0.922	0.943	0.918	1.251	1.228	1.246	1.237	1.165	1.087
Biological Process	GO:0009725	5	response to hormone	1.55	0.0696644	Cla97C11G217900.1	Villin protein	--	1.406	5.55e-05	Up	109.7	0.789	0.77	0.792	0.73	0.757	0.775	1.073	1.061	1.046	1.403	1.39	1.375
Biological Process	GO:0009725	5	response to hormone	1.55	0.0696644	Cla97C11G214200.1	Ribulose bisphosphate carboxylase large chain	--	1.82	0.000903124	Up	46.7	0.9	0.983	0.987	0.509	0.588	0.639	1.041	1.033	1.085	1.55	1.396	1.29
Biological Process	GO:0009725	5	response to hormone	1.55	0.0696644	Cla97C11G208340.1	gamma-glutamyltranspeptidase 3	--	1.421	0.000353699	Up	67.2	0.612	0.636	0.613	0.848	0.852	0.877	1.284	1.219	1.16	1.241	1.265	1.354
Biological Process	GO:0009725	5	response to hormone	1.55	0.0696644	Cla97C10G203840.1	60S ribosomal protein L4-like	--	1.383	0.000869504	Up	44.6	1.59	1.436	1.418	0.783	0.796	0.713	1.072	1.031	1.067	0.48	0.491	0.562
Biological Process	GO:0009725	5	response to hormone	1.55	0.0696644	Cla97C09G175640.1	low-temperature-induced 65 kDa protein	--	1.785	0.00329485	Up	46	0.473	0.489	0.641	0.899	0.98	0.849	1.58	1.874	1.416	0.846	0.657	1.006
Biological Process	GO:0009725	5	response to hormone	1.55	0.0696644	Cla97C06G122600.1	Xyloglucan endotransglucosylase/hydrolase	--	1.395	4.43e-05	Up	32.7	0.72	0.863	0.835	0.785	0.798	0.813	1.128	1.132	1.083	1.299	1.179	1.198
Biological Process	GO:0110053	9	regulation of actin filament organization	4.19	0.0806669	Cla97C11G217900.1	Villin protein	--	1.406	5.55e-05	Up	109.7	0.789	0.77	0.792	0.73	0.757	0.775	1.073	1.061	1.046	1.403	1.39	1.375
Biological Process	GO:0042542	6	response to hydrogen peroxide	3.34	0.0590521	Cla97C07G132310.1	17.8 kDa class I heat shock protein-like	--	3.252	0.0141095	Up	17.6		0.315	0.366		0.3	0.399		1.128	1.145		2.257	2.09
Biological Process	GO:0042542	6	response to hydrogen peroxide	3.34	0.0590521	Cla97C05G086420.1	heat shock 70 kDa protein 8	--	1.651	0.00154643	Up	62	0.518	0.327	0.414	0.649	0.529	0.639	0.998	0.994	1.008	1.845	2.153	1.936
Biological Process	GO:0010033	4	response to organic substance	1.49	0.0546833	Cla97C04G073160.1	regulatory-associated protein of TOR 1-like	--	1.362	0.00592919	Up	149.7	0.959	0.906	1.183	0.812	0.902	0.737	1.104	1.12	1.114	1.125	1.072	0.965
Biological Process	GO:0010033	4	response to organic substance	1.49	0.0546833	Cla97C02G032560.1	2-oxoglutarate (2OG) and Fe(II)-dependent oxygenase superfamily protein	--	1.31	2.06e-05	Up	40.4	0.384	0.494	0.375	1.049	1.085	1.047	1.391	1.39	1.385	1.16	1.119	1.118
Biological Process	GO:0010033	4	response to organic substance	1.49	0.0546833	Cla97C02G032410.1	Malate dehydrogenase	--	1.498	6.39e-05	Up	43.6	1.142	1.06	1.061	0.659	0.658	0.7	1.024	0.986	1.012	1.175	1.297	1.228
Biological Process	GO:0010033	4	response to organic substance	1.49	0.0546833	Cla97C02G030990.1	Ascorbate peroxidase	--	1.324	2.64e-05	Up	31.5	0.685	0.716	0.731	0.974	0.943	0.959	1.25	1.289	1.268	1.034	1.02	1.012
Biological Process	GO:0010033	4	response to organic substance	1.49	0.0546833	Cla97C01G025240.1	Receptor-like kinase	--	1.491	0.0314225	Up	94	1.058		1.015	0.699		0.795	1.076		1.152	1.167		1.038
Biological Process	GO:0009644	7	response to high light intensity	3.56	0.0502973	Cla97C07G132310.1	17.8 kDa class I heat shock protein-like	--	3.252	0.0141095	Up	17.6		0.315	0.366		0.3	0.399		1.128	1.145		2.257	2.09
Biological Process	GO:0009644	7	response to high light intensity	3.56	0.0502973	Cla97C07G132190.1	17.8 kDa class I heat shock protein-like	--	2.689	0.000700051	Up	18.1	0.416	0.387	0.619	0.402	0.436	0.564	1.31	1.268	1.192	1.839	1.899	1.68
Biological Process	GO:0009644	7	response to high light intensity	3.56	0.0502973	Cla97C05G086420.1	heat shock 70 kDa protein 8	--	1.651	0.00154643	Up	62	0.518	0.327	0.414	0.649	0.529	0.639	0.998	0.994	1.008	1.845	2.153	1.936
Biological Process	GO:0072503	9	cellular divalent inorganic cation homeostasis	5.48	0.0497147	Cla97C10G193960.1	Epoxide hydrolase 2	--	1.314	4.34e-05	Up	35.9	0.59	0.329	0.436	0.977	1.026	1.003	1.317	1.313	1.321	1.237	1.263	1.226
Biological Process	GO:0072503	9	cellular divalent inorganic cation homeostasis	5.48	0.0497147	Cla97C03G067570.1	Epoxide hydrolase 2	--	1.34	2.89e-06	Up	35.7	0.441	0.451	0.565	0.851	0.853	0.834	1.138	1.135	1.127	1.586	1.545	1.473
Biological Process	GO:1901568	4	fatty acid derivative metabolic process	5.48	0.0497147	Cla97C10G193960.1	Epoxide hydrolase 2	--	1.314	4.34e-05	Up	35.9	0.59	0.329	0.436	0.977	1.026	1.003	1.317	1.313	1.321	1.237	1.263	1.226
Biological Process	GO:1901568	4	fatty acid derivative metabolic process	5.48	0.0497147	Cla97C03G067570.1	Epoxide hydrolase 2	--	1.34	2.89e-06	Up	35.7	0.441	0.451	0.565	0.851	0.853	0.834	1.138	1.135	1.127	1.586	1.545	1.473
Biological Process	GO:0010193	6	response to ozone	5.48	0.0497147	Cla97C05G086550.1	Long chain acyl-CoA synthetase 7	--	1.311	4.04e-06	Up	76.3	0.66	0.561	0.545	0.909	0.902	0.902	1.171	1.201	1.184	1.341	1.323	1.319
Biological Process	GO:0010193	6	response to ozone	5.48	0.0497147	Cla97C04G077270.1	UV-B-induced protein At3g17800, chloroplastic	--	1.41	0.0118259	Up	69.4	0.996	0.994	0.935	0.786	0.777	0.698	1.141	0.924	1.123	1.076	1.304	1.243
Biological Process	GO:0006099	8	tricarboxylic acid cycle	5.48	0.0497147	Cla97C11G206870.1	succinate dehydrogenase assembly factor 2, mitochondrial	--	1.341	0.00307685	Up	22.7	0.501	0.435	0.527	0.975	0.958	1.069	1.341	1.415	1.271	1.184	1.192	1.133
Biological Process	GO:0006099	8	tricarboxylic acid cycle	5.48	0.0497147	Cla97C05G103110.1	Malate dehydrogenase	--	1.502	2.01e-05	Up	48	0.579	0.61	0.524	0.842	0.862	0.826	1.296	1.263	1.242	1.304	1.303	1.334
Biological Process	GO:0019725	5	cellular homeostasis	2.58	0.0428173	Cla97C10G193960.1	Epoxide hydrolase 2	--	1.314	4.34e-05	Up	35.9	0.59	0.329	0.436	0.977	1.026	1.003	1.317	1.313	1.321	1.237	1.263	1.226
Biological Process	GO:0019725	5	cellular homeostasis	2.58	0.0428173	Cla97C07G132990.1	Ferritin	--	1.416	0.000429298	Up	28.7	0.692	0.689	0.695	0.652	0.694	0.716	0.981	0.997	0.941	1.652	1.604	1.646
Biological Process	GO:0019725	5	cellular homeostasis	2.58	0.0428173	Cla97C03G067570.1	Epoxide hydrolase 2	--	1.34	2.89e-06	Up	35.7	0.441	0.451	0.565	0.851	0.853	0.834	1.138	1.135	1.127	1.586	1.545	1.473
Biological Process	GO:0019725	5	cellular homeostasis	2.58	0.0428173	Cla97C03G056320.1	Thioredoxin	--	1.437	6.23e-05	Up	14	0.623	0.698	0.682	1.046	1.001	1.027	1.492	1.5	1.425	0.838	0.819	0.828
Biological Process	GO:0019725	5	cellular homeostasis	2.58	0.0428173	Cla97C02G033280.1	protein TIC 21, chloroplastic	--	1.601	0.000169986	Up	31.8	1.157	1.181	1.177	0.693	0.71	0.667	1.082	1.063	1.17	1.068	1.047	0.986
Biological Process	GO:0006766	4	vitamin metabolic process	3.96	0.038471	Cla97C09G168550.1	Thiamine pyrophosphokinase	--	1.447	0.000245211	Up	29.2	0.433	0.648	0.445	0.837	0.823	0.815	1.254	1.135	1.193	1.486	1.394	1.45
Biological Process	GO:0006766	4	vitamin metabolic process	3.96	0.038471	Cla97C05G088630.1	1,4-dihydroxy-2-naphthoyl-CoA thioesterase 1-like	--	1.702	1.09e-06	Up	18.9	0.432	0.52	0.459	0.731	0.742	0.753	1.261	1.249	1.279	1.576	1.489	1.51
Biological Process	GO:0006766	4	vitamin metabolic process	3.96	0.038471	Cla97C02G042380.1	GDP-mannose 3,5-epimerase 2	--	1.373	2.57e-06	Up	44.2	0.628	0.694	0.619	0.928	0.931	0.934	1.296	1.261	1.278	1.178	1.132	1.185
Biological Process	GO:0051494	8	negative regulation of cytoskeleton organization	6.48	0.0363477	Cla97C11G217900.1	Villin protein	--	1.406	5.55e-05	Up	109.7	0.789	0.77	0.792	0.73	0.757	0.775	1.073	1.061	1.046	1.403	1.39	1.375
Biological Process	GO:0051494	8	negative regulation of cytoskeleton organization	6.48	0.0363477	Cla97C05G083100.1	HOPM interactor 7	--	1.358	0.00181221	Up	197.7	0.969	0.903	1.053	0.765	0.782	0.74	0.989	1.001	1.115	1.222	1.358	1.245
Biological Process	GO:0055074	9	calcium ion homeostasis	6.48	0.0363477	Cla97C10G193960.1	Epoxide hydrolase 2	--	1.314	4.34e-05	Up	35.9	0.59	0.329	0.436	0.977	1.026	1.003	1.317	1.313	1.321	1.237	1.263	1.226
Biological Process	GO:0055074	9	calcium ion homeostasis	6.48	0.0363477	Cla97C03G067570.1	Epoxide hydrolase 2	--	1.34	2.89e-06	Up	35.7	0.441	0.451	0.565	0.851	0.853	0.834	1.138	1.135	1.127	1.586	1.545	1.473
Biological Process	GO:0046839	7	phospholipid dephosphorylation	6.48	0.0363477	Cla97C10G193960.1	Epoxide hydrolase 2	--	1.314	4.34e-05	Up	35.9	0.59	0.329	0.436	0.977	1.026	1.003	1.317	1.313	1.321	1.237	1.263	1.226
Biological Process	GO:0010033	4	response to organic substance	1.49	0.0546833	Cla97C04G075480.1	60S ribosomal protein L4-like	--	1.5	0.00041118	Up	44.6	1.556	1.525	1.71	0.698	0.671	0.684	1.089	0.963	1.027	0.733	0.785	0.679
Biological Process	GO:0042542	6	response to hydrogen peroxide	3.34	0.0590521	Cla97C07G132190.1	17.8 kDa class I heat shock protein-like	--	2.689	0.000700051	Up	18.1	0.416	0.387	0.619	0.402	0.436	0.564	1.31	1.268	1.192	1.839	1.899	1.68
Biological Process	GO:0010033	4	response to organic substance	1.49	0.0546833	Cla97C05G094190.1	Glyceraldehyde-3-phosphate dehydrogenase	--	1.444	0.0118646	Up	42.8	1.197	1.157	1.229	0.638	0.71	0.844	1.08	1.083	1.003	1.085	1.048	0.999
Biological Process	GO:0010033	4	response to organic substance	1.49	0.0546833	Cla97C05G098000.1	protein WVD2-like 5 isoform X2	--	1.303	0.00011654	Up	56.1	2.184	2.188	2.22	0.649	0.641	0.62	0.836	0.841	0.811	0.331	0.331	0.348
Biological Process	GO:0003008	3	system process	5.09	0.0569634	Cla97C10G193960.1	Epoxide hydrolase 2	--	1.314	4.34e-05	Up	35.9	0.59	0.329	0.436	0.977	1.026	1.003	1.317	1.313	1.321	1.237	1.263	1.226
Biological Process	GO:0003008	3	system process	5.09	0.0569634	Cla97C03G067570.1	Epoxide hydrolase 2	--	1.34	2.89e-06	Up	35.7	0.441	0.451	0.565	0.851	0.853	0.834	1.138	1.135	1.127	1.586	1.545	1.473
Biological Process	GO:0010286	6	heat acclimation	5.09	0.0569634	Cla97C07G132310.1	17.8 kDa class I heat shock protein-like	--	3.252	0.0141095	Up	17.6		0.315	0.366		0.3	0.399		1.128	1.145		2.257	2.09
Biological Process	GO:0010286	6	heat acclimation	5.09	0.0569634	Cla97C07G132190.1	17.8 kDa class I heat shock protein-like	--	2.689	0.000700051	Up	18.1	0.416	0.387	0.619	0.402	0.436	0.564	1.31	1.268	1.192	1.839	1.899	1.68
Biological Process	GO:0040007	2	growth	2.07	0.0561113	Cla97C11G217900.1	Villin protein	--	1.406	5.55e-05	Up	109.7	0.789	0.77	0.792	0.73	0.757	0.775	1.073	1.061	1.046	1.403	1.39	1.375
Biological Process	GO:0040007	2	growth	2.07	0.0561113	Cla97C10G199330.1	Exocyst complex component	--	3.171	0.0129693	Up	89.3	1.69	1.228		0.431	0.539		1.427	1.649		0.452	0.584
Biological Process	GO:0040007	2	growth	2.07	0.0561113	Cla97C10G191260.1	PHD finger protein ALFIN-LIKE 7	--	1.476	0.000136729	Up	28.8	1.022	1.061	1.104	0.717	0.721	0.665	1.044	1.019	1.04	1.217	1.199	1.19
Biological Process	GO:0040007	2	growth	2.07	0.0561113	Cla97C06G126380.1	Thiol-disulfide oxidoreductase DCC isoform 1	--	1.816	0.000585373	Up	25.9	0.738		0.767	0.766		0.751	1.392		1.363	1.104		1.118
Biological Process	GO:0040007	2	growth	2.07	0.0561113	Cla97C05G083100.1	HOPM interactor 7	--	1.358	0.00181221	Up	197.7	0.969	0.903	1.053	0.765	0.782	0.74	0.989	1.001	1.115	1.222	1.358	1.245
Biological Process	GO:0040007	2	growth	2.07	0.0561113	Cla97C03G067450.1	Rubber elongation factor protein (REF)	--	1.624	8.42e-05	Up	26.8	0.608	0.717	0.712	0.94	0.991	0.973	1.638	1.5	1.578	0.815	0.776	0.757
Biological Process	GO:0040007	2	growth	2.07	0.0561113	Cla97C02G032560.1	2-oxoglutarate (2OG) and Fe(II)-dependent oxygenase superfamily protein	--	1.31	2.06e-05	Up	40.4	0.384	0.494	0.375	1.049	1.085	1.047	1.391	1.39	1.385	1.16	1.119	1.118
Biological Process	GO:0040007	2	growth	2.07	0.0561113	Cla97C01G025240.1	Receptor-like kinase	--	1.491	0.0314225	Up	94	1.058		1.015	0.699		0.795	1.076		1.152	1.167		1.038
Biological Process	GO:0046677	4	response to antibiotic	2.41	0.0550829	Cla97C07G132310.1	17.8 kDa class I heat shock protein-like	--	3.252	0.0141095	Up	17.6		0.315	0.366		0.3	0.399		1.128	1.145		2.257	2.09
Biological Process	GO:0046677	4	response to antibiotic	2.41	0.0550829	Cla97C07G132190.1	17.8 kDa class I heat shock protein-like	--	2.689	0.000700051	Up	18.1	0.416	0.387	0.619	0.402	0.436	0.564	1.31	1.268	1.192	1.839	1.899	1.68
Biological Process	GO:0046677	4	response to antibiotic	2.41	0.0550829	Cla97C05G086550.1	Long chain acyl-CoA synthetase 7	--	1.311	4.04e-06	Up	76.3	0.66	0.561	0.545	0.909	0.902	0.902	1.171	1.201	1.184	1.341	1.323	1.319
Biological Process	GO:0046677	4	response to antibiotic	2.41	0.0550829	Cla97C05G086420.1	heat shock 70 kDa protein 8	--	1.651	0.00154643	Up	62	0.518	0.327	0.414	0.649	0.529	0.639	0.998	0.994	1.008	1.845	2.153	1.936
Biological Process	GO:0046677	4	response to antibiotic	2.41	0.0550829	Cla97C04G077270.1	UV-B-induced protein At3g17800, chloroplastic	--	1.41	0.0118259	Up	69.4	0.996	0.994	0.935	0.786	0.777	0.698	1.141	0.924	1.123	1.076	1.304	1.243
Biological Process	GO:0010033	4	response to organic substance	1.49	0.0546833	Cla97C08G152480.1	ATP synthase subunit b, chloroplastic	--	1.487	0.0311468	Up	8.8		1.933	1.63		0.624	0.72		0.99	1.008		0.453	0.642
Biological Process	GO:0010033	4	response to organic substance	1.49	0.0546833	Cla97C07G130520.1	Phosphoribulokinase	--	1.344	0.0203769	Up	46.2		1.061	1.216		0.741	0.798		1.012	1.057		1.187	1.035
Biological Process	GO:0010033	4	response to organic substance	1.49	0.0546833	Cla97C01G006990.1	THO complex subunit 2	--	1.391	0.047312	Up	213.2		1.689	1.766		0.672	0.677		1.007	0.869		0.632	0.688
Biological Process	GO:0010033	4	response to organic substance	1.49	0.0546833	Cla97C11G220180.1	Serine/threonine-protein phosphatase 2A activator	--	1.338	8.42e-06	Up	41.3	0.571	0.645	0.679	0.922	0.943	0.918	1.251	1.228	1.246	1.237	1.165	1.087
Biological Process	GO:0010033	4	response to organic substance	1.49	0.0546833	Cla97C11G217900.1	Villin protein	--	1.406	5.55e-05	Up	109.7	0.789	0.77	0.792	0.73	0.757	0.775	1.073	1.061	1.046	1.403	1.39	1.375
Biological Process	GO:0010033	4	response to organic substance	1.49	0.0546833	Cla97C11G214200.1	Ribulose bisphosphate carboxylase large chain	--	1.82	0.000903124	Up	46.7	0.9	0.983	0.987	0.509	0.588	0.639	1.041	1.033	1.085	1.55	1.396	1.29
Biological Process	GO:0010033	4	response to organic substance	1.49	0.0546833	Cla97C11G208340.1	gamma-glutamyltranspeptidase 3	--	1.421	0.000353699	Up	67.2	0.612	0.636	0.613	0.848	0.852	0.877	1.284	1.219	1.16	1.241	1.265	1.354
Biological Process	GO:0010033	4	response to organic substance	1.49	0.0546833	Cla97C10G203840.1	60S ribosomal protein L4-like	--	1.383	0.000869504	Up	44.6	1.59	1.436	1.418	0.783	0.796	0.713	1.072	1.031	1.067	0.48	0.491	0.562
Biological Process	GO:0010033	4	response to organic substance	1.49	0.0546833	Cla97C09G175640.1	low-temperature-induced 65 kDa protein	--	1.785	0.00329485	Up	46	0.473	0.489	0.641	0.899	0.98	0.849	1.58	1.874	1.416	0.846	0.657	1.006
Biological Process	GO:0010033	4	response to organic substance	1.49	0.0546833	Cla97C07G132990.1	Ferritin	--	1.416	0.000429298	Up	28.7	0.692	0.689	0.695	0.652	0.694	0.716	0.981	0.997	0.941	1.652	1.604	1.646
Biological Process	GO:0010033	4	response to organic substance	1.49	0.0546833	Cla97C06G122600.1	Xyloglucan endotransglucosylase/hydrolase	--	1.395	4.43e-05	Up	32.7	0.72	0.863	0.835	0.785	0.798	0.813	1.128	1.132	1.083	1.299	1.179	1.198
Biological Process	GO:0010033	4	response to organic substance	1.49	0.0546833	Cla97C05G107480.1	Carbonic anhydrase	--	1.415	1.39e-05	Up	30.1	0.413	0.431	0.382	0.941	0.904	0.92	1.313	1.286	1.314	1.299	1.331	1.301
Biological Process	GO:0010033	4	response to organic substance	1.49	0.0546833	Cla97C05G097160.1	Protein phosphatase 2c, putative	--	1.315	0.0249797	Up	40.4	0.859	0.694		0.94	0.885		1.161	1.238		1.04	1.183
Biological Process	GO:0072329	8	monocarboxylic acid catabolic process	2.89	0.0837974	Cla97C02G036270.1	Acyl-coenzyme A oxidase	--	1.412	4.36e-05	Up	76.5	0.534	0.451	0.503	0.83	0.824	0.86	1.183	1.208	1.158	1.467	1.49	1.495
Biological Process	GO:0072329	8	monocarboxylic acid catabolic process	2.89	0.0837974	Cla97C05G084200.1	3-ketoacyl-CoA thiolase 2, peroxisomal	--	1.893	8.3e-07	Up	48.4	0.456	0.405	0.425	0.708	0.687	0.701	1.339	1.328	1.301	1.489	1.518	1.577
Biological Process	GO:0072329	8	monocarboxylic acid catabolic process	2.89	0.0837974	Cla97C05G095880.1	electron transfer flavoprotein subunit alpha, mitochondrial	--	1.353	8.63e-07	Up	37.7	0.691	0.646	0.663	0.887	0.883	0.899	1.198	1.206	1.207	1.203	1.257	1.215
Biological Process	GO:0070887	4	cellular response to chemical stimulus	1.5	0.133261	Cla97C03G067570.1	Epoxide hydrolase 2	--	1.34	2.89e-06	Up	35.7	0.441	0.451	0.565	0.851	0.853	0.834	1.138	1.135	1.127	1.586	1.545	1.473
Biological Process	GO:0070887	4	cellular response to chemical stimulus	1.5	0.133261	Cla97C03G056320.1	Thioredoxin	--	1.437	6.23e-05	Up	14	0.623	0.698	0.682	1.046	1.001	1.027	1.492	1.5	1.425	0.838	0.819	0.828
Biological Process	GO:0070887	4	cellular response to chemical stimulus	1.5	0.133261	Cla97C02G032560.1	2-oxoglutarate (2OG) and Fe(II)-dependent oxygenase superfamily protein	--	1.31	2.06e-05	Up	40.4	0.384	0.494	0.375	1.049	1.085	1.047	1.391	1.39	1.385	1.16	1.119	1.118
Biological Process	GO:0070887	4	cellular response to chemical stimulus	1.5	0.133261	Cla97C02G030990.1	Ascorbate peroxidase	--	1.324	2.64e-05	Up	31.5	0.685	0.716	0.731	0.974	0.943	0.959	1.25	1.289	1.268	1.034	1.02	1.012
Biological Process	GO:0070887	4	cellular response to chemical stimulus	1.5	0.133261	Cla97C02G030880.1	Glycerate dehydrogenase-like protein	--	2.926	3.82e-05	Up	42.1	0.4	0.486	0.457	0.483	0.57	0.51	1.598	1.491	1.485	1.484	1.428	1.484
Biological Process	GO:0098869	7	cellular oxidant detoxification	2.38	0.130842	Cla97C09G177300.1	Peroxidase	--	2.104	0.000505419	Up	36.2	0.714	0.754	0.739	0.645	0.771	0.757	1.619	1.393	1.559	1.091	1.035	1.029
Biological Process	GO:0098869	7	cellular oxidant detoxification	2.38	0.130842	Cla97C03G056320.1	Thioredoxin	--	1.437	6.23e-05	Up	14	0.623	0.698	0.682	1.046	1.001	1.027	1.492	1.5	1.425	0.838	0.819	0.828
Biological Process	GO:0098869	7	cellular oxidant detoxification	2.38	0.130842	Cla97C02G030990.1	Ascorbate peroxidase	--	1.324	2.64e-05	Up	31.5	0.685	0.716	0.731	0.974	0.943	0.959	1.25	1.289	1.268	1.034	1.02	1.012
Biological Process	GO:0019752	6	carboxylic acid metabolic process	1.46	0.128241	Cla97C11G224850.1	Niemann-Pick C1 protein isoform X1	--	1.625	1.4e-05	Up	140.9	0.592	0.654	0.544	0.862	0.903	0.866	1.458	1.4	1.418	1.088	1.017	1.171
Biological Process	GO:0019752	6	carboxylic acid metabolic process	1.46	0.128241	Cla97C11G208340.1	gamma-glutamyltranspeptidase 3	--	1.421	0.000353699	Up	67.2	0.612	0.636	0.613	0.848	0.852	0.877	1.284	1.219	1.16	1.241	1.265	1.354
Biological Process	GO:0019752	6	carboxylic acid metabolic process	1.46	0.128241	Cla97C11G206870.1	succinate dehydrogenase assembly factor 2, mitochondrial	--	1.341	0.00307685	Up	22.7	0.501	0.435	0.527	0.975	0.958	1.069	1.341	1.415	1.271	1.184	1.192	1.133
Biological Process	GO:0019752	6	carboxylic acid metabolic process	1.46	0.128241	Cla97C10G193960.1	Epoxide hydrolase 2	--	1.314	4.34e-05	Up	35.9	0.59	0.329	0.436	0.977	1.026	1.003	1.317	1.313	1.321	1.237	1.263	1.226
Biological Process	GO:0019752	6	carboxylic acid metabolic process	1.46	0.128241	Cla97C07G137260.1	9-cis-epoxycarotenoid dioxygenase 1	--	1.554	6.47e-05	Up	64	0.633	0.441	0.531	0.784	0.833	0.775	1.229	1.268	1.219	1.264	1.409	1.291
Biological Process	GO:0019752	6	carboxylic acid metabolic process	1.46	0.128241	Cla97C05G103110.1	Malate dehydrogenase	--	1.502	2.01e-05	Up	48	0.579	0.61	0.524	0.842	0.862	0.826	1.296	1.263	1.242	1.304	1.303	1.334
Biological Process	GO:0019752	6	carboxylic acid metabolic process	1.46	0.128241	Cla97C05G095880.1	electron transfer flavoprotein subunit alpha, mitochondrial	--	1.353	8.63e-07	Up	37.7	0.691	0.646	0.663	0.887	0.883	0.899	1.198	1.206	1.207	1.203	1.257	1.215
Biological Process	GO:0019752	6	carboxylic acid metabolic process	1.46	0.128241	Cla97C05G086550.1	Long chain acyl-CoA synthetase 7	--	1.311	4.04e-06	Up	76.3	0.66	0.561	0.545	0.909	0.902	0.902	1.171	1.201	1.184	1.341	1.323	1.319
Biological Process	GO:0019752	6	carboxylic acid metabolic process	1.46	0.128241	Cla97C05G084200.1	3-ketoacyl-CoA thiolase 2, peroxisomal	--	1.893	8.3e-07	Up	48.4	0.456	0.405	0.425	0.708	0.687	0.701	1.339	1.328	1.301	1.489	1.518	1.577
Biological Process	GO:0019752	6	carboxylic acid metabolic process	1.46	0.128241	Cla97C03G067570.1	Epoxide hydrolase 2	--	1.34	2.89e-06	Up	35.7	0.441	0.451	0.565	0.851	0.853	0.834	1.138	1.135	1.127	1.586	1.545	1.473
Biological Process	GO:0019752	6	carboxylic acid metabolic process	1.46	0.128241	Cla97C02G042380.1	GDP-mannose 3,5-epimerase 2	--	1.373	2.57e-06	Up	44.2	0.628	0.694	0.619	0.928	0.931	0.934	1.296	1.261	1.278	1.178	1.132	1.185
Biological Process	GO:0019752	6	carboxylic acid metabolic process	1.46	0.128241	Cla97C02G036270.1	Acyl-coenzyme A oxidase	--	1.412	4.36e-05	Up	76.5	0.534	0.451	0.503	0.83	0.824	0.86	1.183	1.208	1.158	1.467	1.49	1.495
Biological Process	GO:0019752	6	carboxylic acid metabolic process	1.46	0.128241	Cla97C02G032560.1	2-oxoglutarate (2OG) and Fe(II)-dependent oxygenase superfamily protein	--	1.31	2.06e-05	Up	40.4	0.384	0.494	0.375	1.049	1.085	1.047	1.391	1.39	1.385	1.16	1.119	1.118
Biological Process	GO:0019752	6	carboxylic acid metabolic process	1.46	0.128241	Cla97C02G027300.1	bifunctional 3-dehydroquinate dehydratase/shikimate dehydrogenase, chloroplastic-like	--	1.306	3.61e-05	Up	59.2	0.708	0.793	0.785	0.914	0.924	0.918	1.231	1.187	1.182	1.141	1.153	1.141
Biological Process	GO:0019752	6	carboxylic acid metabolic process	1.46	0.128241	Cla97C01G015610.1	Methyl esterase 6, putative	--	1.419	4.88e-05	Up	29.4	0.547	0.535	0.541	0.788	0.806	0.756	1.112	1.109	1.114	1.591	1.461	1.644
Biological Process	GO:0051247	7	positive regulation of protein metabolic process	2.07	0.126903	Cla97C10G194700.1	Protein kinase	--	1.334	0.000440556	Up	157	1.191	1.1	1.19	0.775	0.727	0.715	1.006	0.967	0.984	1.12	1.156	1.096
Biological Process	GO:0051247	7	positive regulation of protein metabolic process	2.07	0.126903	Cla97C10G191260.1	PHD finger protein ALFIN-LIKE 7	--	1.476	0.000136729	Up	28.8	1.022	1.061	1.104	0.717	0.721	0.665	1.044	1.019	1.04	1.217	1.199	1.19
Biological Process	GO:0051247	7	positive regulation of protein metabolic process	2.07	0.126903	Cla97C05G083100.1	HOPM interactor 7	--	1.358	0.00181221	Up	197.7	0.969	0.903	1.053	0.765	0.782	0.74	0.989	1.001	1.115	1.222	1.358	1.245
Biological Process	GO:0051247	7	positive regulation of protein metabolic process	2.07	0.126903	Cla97C04G073160.1	regulatory-associated protein of TOR 1-like	--	1.362	0.00592919	Up	149.7	0.959	0.906	1.183	0.812	0.902	0.737	1.104	1.12	1.114	1.125	1.072	0.965
Biological Process	GO:1901421	6	positive regulation of response to alcohol	3.24	0.125354	Cla97C05G084200.1	3-ketoacyl-CoA thiolase 2, peroxisomal	--	1.893	8.3e-07	Up	48.4	0.456	0.405	0.425	0.708	0.687	0.701	1.339	1.328	1.301	1.489	1.518	1.577
Biological Process	GO:1901421	6	positive regulation of response to alcohol	3.24	0.125354	Cla97C01G020790.1	protein C2-DOMAIN ABA-RELATED 11-like	--	1.313	0.000851984	Up	18.8	0.481	0.534	0.564	0.943	0.981	1.031	1.281	1.334	1.265	1.177	1.152	1.192
Biological Process	GO:0070887	4	cellular response to chemical stimulus	1.5	0.133261	Cla97C04G073160.1	regulatory-associated protein of TOR 1-like	--	1.362	0.00592919	Up	149.7	0.959	0.906	1.183	0.812	0.902	0.737	1.104	1.12	1.114	1.125	1.072	0.965
Biological Process	GO:0009648	6	photoperiodism	3.24	0.125354	Cla97C10G188720.1	nuclear transcription factor Y subunit B-3-like	--	1.334	0.000920754	Up	18.8	0.451	0.429	0.519	1.095	0.995	1.009	1.409	1.344	1.382	1.045	1.232	1.09
Biological Process	GO:0070887	4	cellular response to chemical stimulus	1.5	0.133261	Cla97C05G098000.1	protein WVD2-like 5 isoform X2	--	1.303	0.00011654	Up	56.1	2.184	2.188	2.22	0.649	0.641	0.62	0.836	0.841	0.811	0.331	0.331	0.348
Biological Process	GO:0070887	4	cellular response to chemical stimulus	1.5	0.133261	Cla97C09G177300.1	Peroxidase	--	2.104	0.000505419	Up	36.2	0.714	0.754	0.739	0.645	0.771	0.757	1.619	1.393	1.559	1.091	1.035	1.029
Biological Process	GO:0006082	4	organic acid metabolic process	1.42	0.137783	Cla97C02G032560.1	2-oxoglutarate (2OG) and Fe(II)-dependent oxygenase superfamily protein	--	1.31	2.06e-05	Up	40.4	0.384	0.494	0.375	1.049	1.085	1.047	1.391	1.39	1.385	1.16	1.119	1.118
Biological Process	GO:0006082	4	organic acid metabolic process	1.42	0.137783	Cla97C02G027300.1	bifunctional 3-dehydroquinate dehydratase/shikimate dehydrogenase, chloroplastic-like	--	1.306	3.61e-05	Up	59.2	0.708	0.793	0.785	0.914	0.924	0.918	1.231	1.187	1.182	1.141	1.153	1.141
Biological Process	GO:0006082	4	organic acid metabolic process	1.42	0.137783	Cla97C01G015610.1	Methyl esterase 6, putative	--	1.419	4.88e-05	Up	29.4	0.547	0.535	0.541	0.788	0.806	0.756	1.112	1.109	1.114	1.591	1.461	1.644
Biological Process	GO:1990748	6	cellular detoxification	2.32	0.137275	Cla97C09G177300.1	Peroxidase	--	2.104	0.000505419	Up	36.2	0.714	0.754	0.739	0.645	0.771	0.757	1.619	1.393	1.559	1.091	1.035	1.029
Biological Process	GO:1990748	6	cellular detoxification	2.32	0.137275	Cla97C03G056320.1	Thioredoxin	--	1.437	6.23e-05	Up	14	0.623	0.698	0.682	1.046	1.001	1.027	1.492	1.5	1.425	0.838	0.819	0.828
Biological Process	GO:1990748	6	cellular detoxification	2.32	0.137275	Cla97C02G030990.1	Ascorbate peroxidase	--	1.324	2.64e-05	Up	31.5	0.685	0.716	0.731	0.974	0.943	0.959	1.25	1.289	1.268	1.034	1.02	1.012
Biological Process	GO:0090626	6	plant epidermis morphogenesis	3.1	0.134889	Cla97C05G101700.1	HXXXD-type acyl-transferase family protein	--	1.82	0.000393356	Up	51.3	0.633	0.54	0.604	0.854	0.749	0.781	1.381	1.559	1.398	1.135	1.152	1.119
Biological Process	GO:0090626	6	plant epidermis morphogenesis	3.1	0.134889	Cla97C02G037510.1	E3 ubiquitin-protein ligase UPL3	--	1.583	0.00244784	Up	204.3	0.892	1.131	1.137	0.673	0.78	0.793	1.247	1.086	1.223	1.188	1.031	0.831
Biological Process	GO:0032970	5	regulation of actin filament-based process	3.1	0.134889	Cla97C11G217900.1	Villin protein	--	1.406	5.55e-05	Up	109.7	0.789	0.77	0.792	0.73	0.757	0.775	1.073	1.061	1.046	1.403	1.39	1.375
Biological Process	GO:0032970	5	regulation of actin filament-based process	3.1	0.134889	Cla97C05G083100.1	HOPM interactor 7	--	1.358	0.00181221	Up	197.7	0.969	0.903	1.053	0.765	0.782	0.74	0.989	1.001	1.115	1.222	1.358	1.245
Biological Process	GO:0001934	10	positive regulation of protein phosphorylation	3.1	0.134889	Cla97C10G194700.1	Protein kinase	--	1.334	0.000440556	Up	157	1.191	1.1	1.19	0.775	0.727	0.715	1.006	0.967	0.984	1.12	1.156	1.096
Biological Process	GO:0001934	10	positive regulation of protein phosphorylation	3.1	0.134889	Cla97C04G073160.1	regulatory-associated protein of TOR 1-like	--	1.362	0.00592919	Up	149.7	0.959	0.906	1.183	0.812	0.902	0.737	1.104	1.12	1.114	1.125	1.072	0.965
Biological Process	GO:0032956	8	regulation of actin cytoskeleton organization	3.1	0.134889	Cla97C11G217900.1	Villin protein	--	1.406	5.55e-05	Up	109.7	0.789	0.77	0.792	0.73	0.757	0.775	1.073	1.061	1.046	1.403	1.39	1.375
Biological Process	GO:0032956	8	regulation of actin cytoskeleton organization	3.1	0.134889	Cla97C05G083100.1	HOPM interactor 7	--	1.358	0.00181221	Up	197.7	0.969	0.903	1.053	0.765	0.782	0.74	0.989	1.001	1.115	1.222	1.358	1.245
Biological Process	GO:0019216	6	regulation of lipid metabolic process	3.1	0.134889	Cla97C10G193960.1	Epoxide hydrolase 2	--	1.314	4.34e-05	Up	35.9	0.59	0.329	0.436	0.977	1.026	1.003	1.317	1.313	1.321	1.237	1.263	1.226
Biological Process	GO:0019216	6	regulation of lipid metabolic process	3.1	0.134889	Cla97C03G067570.1	Epoxide hydrolase 2	--	1.34	2.89e-06	Up	35.7	0.441	0.451	0.565	0.851	0.853	0.834	1.138	1.135	1.127	1.586	1.545	1.473
Biological Process	GO:0008202	5	steroid metabolic process	3.1	0.134889	Cla97C11G224850.1	Niemann-Pick C1 protein isoform X1	--	1.625	1.4e-05	Up	140.9	0.592	0.654	0.544	0.862	0.903	0.866	1.458	1.4	1.418	1.088	1.017	1.171
Biological Process	GO:0008202	5	steroid metabolic process	3.1	0.134889	Cla97C03G061570.1	sterol 3-beta-glucosyltransferase UGT80A2-like	--	1.334	0.00665004	Up	65.6	0.697	0.74	0.914	0.851	0.894	0.811	1.032	1.173	1.205	1.359	1.194	1.069
Biological Process	GO:0009888	4	tissue development	1.77	0.133574	Cla97C11G220120.1	Outer arm dynein light chain 1	--	1.6	0.000102487	Up	73.7	0.383	0.567	0.905	0.85	0.823	0.863	1.36	1.411	1.286	1.325	1.219	1.143
Biological Process	GO:0009888	4	tissue development	1.77	0.133574	Cla97C11G217900.1	Villin protein	--	1.406	5.55e-05	Up	109.7	0.789	0.77	0.792	0.73	0.757	0.775	1.073	1.061	1.046	1.403	1.39	1.375
Biological Process	GO:0009888	4	tissue development	1.77	0.133574	Cla97C10G191260.1	PHD finger protein ALFIN-LIKE 7	--	1.476	0.000136729	Up	28.8	1.022	1.061	1.104	0.717	0.721	0.665	1.044	1.019	1.04	1.217	1.199	1.19
Biological Process	GO:0009888	4	tissue development	1.77	0.133574	Cla97C06G126380.1	Thiol-disulfide oxidoreductase DCC isoform 1	--	1.816	0.000585373	Up	25.9	0.738		0.767	0.766		0.751	1.392		1.363	1.104		1.118
Biological Process	GO:0009888	4	tissue development	1.77	0.133574	Cla97C05G102660.1	mRNA-decapping enzyme subunit 2-like	--	1.39	0.0236937	Up	35.6	1.075	1.095		0.764	0.829		1.072	1.142		1.089	0.934
Biological Process	GO:0009888	4	tissue development	1.77	0.133574	Cla97C05G101700.1	HXXXD-type acyl-transferase family protein	--	1.82	0.000393356	Up	51.3	0.633	0.54	0.604	0.854	0.749	0.781	1.381	1.559	1.398	1.135	1.152	1.119
Biological Process	GO:0009888	4	tissue development	1.77	0.133574	Cla97C04G073160.1	regulatory-associated protein of TOR 1-like	--	1.362	0.00592919	Up	149.7	0.959	0.906	1.183	0.812	0.902	0.737	1.104	1.12	1.114	1.125	1.072	0.965
Biological Process	GO:0009888	4	tissue development	1.77	0.133574	Cla97C02G037510.1	E3 ubiquitin-protein ligase UPL3	--	1.583	0.00244784	Up	204.3	0.892	1.131	1.137	0.673	0.78	0.793	1.247	1.086	1.223	1.188	1.031	0.831
Biological Process	GO:0070887	4	cellular response to chemical stimulus	1.5	0.133261	Cla97C01G006990.1	THO complex subunit 2	--	1.391	0.047312	Up	213.2		1.689	1.766		0.672	0.677		1.007	0.869		0.632	0.688
Biological Process	GO:0070887	4	cellular response to chemical stimulus	1.5	0.133261	Cla97C11G208340.1	gamma-glutamyltranspeptidase 3	--	1.421	0.000353699	Up	67.2	0.612	0.636	0.613	0.848	0.852	0.877	1.284	1.219	1.16	1.241	1.265	1.354
Biological Process	GO:0070887	4	cellular response to chemical stimulus	1.5	0.133261	Cla97C10G193960.1	Epoxide hydrolase 2	--	1.314	4.34e-05	Up	35.9	0.59	0.329	0.436	0.977	1.026	1.003	1.317	1.313	1.321	1.237	1.263	1.226
Biological Process	GO:0070887	4	cellular response to chemical stimulus	1.5	0.133261	Cla97C09G175640.1	low-temperature-induced 65 kDa protein	--	1.785	0.00329485	Up	46	0.473	0.489	0.641	0.899	0.98	0.849	1.58	1.874	1.416	0.846	0.657	1.006
Biological Process	GO:0009648	6	photoperiodism	3.24	0.125354	Cla97C02G032560.1	2-oxoglutarate (2OG) and Fe(II)-dependent oxygenase superfamily protein	--	1.31	2.06e-05	Up	40.4	0.384	0.494	0.375	1.049	1.085	1.047	1.391	1.39	1.385	1.16	1.119	1.118
Biological Process	GO:0048767	14	root hair elongation	3.24	0.125354	Cla97C11G217900.1	Villin protein	--	1.406	5.55e-05	Up	109.7	0.789	0.77	0.792	0.73	0.757	0.775	1.073	1.061	1.046	1.403	1.39	1.375
Biological Process	GO:0048767	14	root hair elongation	3.24	0.125354	Cla97C10G191260.1	PHD finger protein ALFIN-LIKE 7	--	1.476	0.000136729	Up	28.8	1.022	1.061	1.104	0.717	0.721	0.665	1.044	1.019	1.04	1.217	1.199	1.19
Biological Process	GO:0045860	11	positive regulation of protein kinase activity	3.75	0.097869	Cla97C04G073160.1	regulatory-associated protein of TOR 1-like	--	1.362	0.00592919	Up	149.7	0.959	0.906	1.183	0.812	0.902	0.737	1.104	1.12	1.114	1.125	1.072	0.965
Biological Process	GO:0046364	6	monosaccharide biosynthetic process	3.75	0.097869	Cla97C07G132400.1	Sedoheptulose-1,7-bisphosphatase	--	2.23	2.19e-06	Up	41.9	0.522	0.683	0.661	0.621	0.653	0.636	1.457	1.408	1.394	1.399	1.288	1.309
Biological Process	GO:0046364	6	monosaccharide biosynthetic process	3.75	0.097869	Cla97C02G042380.1	GDP-mannose 3,5-epimerase 2	--	1.373	2.57e-06	Up	44.2	0.628	0.694	0.619	0.928	0.931	0.934	1.296	1.261	1.278	1.178	1.132	1.185
Biological Process	GO:0009812	4	flavonoid metabolic process	3.75	0.097869	Cla97C11G219650.1	Caffeoyl-CoA 3-O-methyltransferase	--	1.336	0.00037008	Up	26.5	0.449	0.734	0.6	0.956	0.973	0.92	1.313	1.267	1.225	1.19	1.043	1.184
Biological Process	GO:0009812	4	flavonoid metabolic process	3.75	0.097869	Cla97C03G052710.1	HXXXD-type acyl-transferase family protein, putative	--	1.342	0.000241898	Up	51	0.6	0.645	0.462	0.791	0.809	0.795	1.031	1.068	1.115	1.562	1.418	1.59
Biological Process	GO:0006749	7	glutathione metabolic process	3.75	0.097869	Cla97C11G208340.1	gamma-glutamyltranspeptidase 3	--	1.421	0.000353699	Up	67.2	0.612	0.636	0.613	0.848	0.852	0.877	1.284	1.219	1.16	1.241	1.265	1.354
Biological Process	GO:0006749	7	glutathione metabolic process	3.75	0.097869	Cla97C04G079270.1	Glutathione s-transferase	--	1.674	3.25e-05	Up	27.1	0.36	0.407	0.401	0.795	0.844	0.855	1.418	1.365	1.391	1.375	1.392	1.417
Biological Process	GO:0060560	5	developmental growth involved in morphogenesis	2.05	0.0955605	Cla97C11G217900.1	Villin protein	--	1.406	5.55e-05	Up	109.7	0.789	0.77	0.792	0.73	0.757	0.775	1.073	1.061	1.046	1.403	1.39	1.375
Biological Process	GO:0060560	5	developmental growth involved in morphogenesis	2.05	0.0955605	Cla97C10G199330.1	Exocyst complex component	--	3.171	0.0129693	Up	89.3	1.69	1.228		0.431	0.539		1.427	1.649		0.452	0.584
Biological Process	GO:0060560	5	developmental growth involved in morphogenesis	2.05	0.0955605	Cla97C10G191260.1	PHD finger protein ALFIN-LIKE 7	--	1.476	0.000136729	Up	28.8	1.022	1.061	1.104	0.717	0.721	0.665	1.044	1.019	1.04	1.217	1.199	1.19
Biological Process	GO:0060560	5	developmental growth involved in morphogenesis	2.05	0.0955605	Cla97C02G032560.1	2-oxoglutarate (2OG) and Fe(II)-dependent oxygenase superfamily protein	--	1.31	2.06e-05	Up	40.4	0.384	0.494	0.375	1.049	1.085	1.047	1.391	1.39	1.385	1.16	1.119	1.118
Biological Process	GO:0060560	5	developmental growth involved in morphogenesis	2.05	0.0955605	Cla97C01G025240.1	Receptor-like kinase	--	1.491	0.0314225	Up	94	1.058		1.015	0.699		0.795	1.076		1.152	1.167		1.038
Biological Process	GO:0043648	7	dicarboxylic acid metabolic process	2.74	0.0947588	Cla97C11G208340.1	gamma-glutamyltranspeptidase 3	--	1.421	0.000353699	Up	67.2	0.612	0.636	0.613	0.848	0.852	0.877	1.284	1.219	1.16	1.241	1.265	1.354
Biological Process	GO:0043648	7	dicarboxylic acid metabolic process	2.74	0.0947588	Cla97C05G103110.1	Malate dehydrogenase	--	1.502	2.01e-05	Up	48	0.579	0.61	0.524	0.842	0.862	0.826	1.296	1.263	1.242	1.304	1.303	1.334
Biological Process	GO:0043648	7	dicarboxylic acid metabolic process	2.74	0.0947588	Cla97C02G027300.1	bifunctional 3-dehydroquinate dehydratase/shikimate dehydrogenase, chloroplastic-like	--	1.306	3.61e-05	Up	59.2	0.708	0.793	0.785	0.914	0.924	0.918	1.231	1.187	1.182	1.141	1.153	1.141
Biological Process	GO:0072593	4	reactive oxygen species metabolic process	2.81	0.0892063	Cla97C10G193960.1	Epoxide hydrolase 2	--	1.314	4.34e-05	Up	35.9	0.59	0.329	0.436	0.977	1.026	1.003	1.317	1.313	1.321	1.237	1.263	1.226
Biological Process	GO:0072593	4	reactive oxygen species metabolic process	2.81	0.0892063	Cla97C03G067570.1	Epoxide hydrolase 2	--	1.34	2.89e-06	Up	35.7	0.441	0.451	0.565	0.851	0.853	0.834	1.138	1.135	1.127	1.586	1.545	1.473
Biological Process	GO:0072593	4	reactive oxygen species metabolic process	2.81	0.0892063	Cla97C02G030990.1	Ascorbate peroxidase	--	1.324	2.64e-05	Up	31.5	0.685	0.716	0.731	0.974	0.943	0.959	1.25	1.289	1.268	1.034	1.02	1.012
Biological Process	GO:1903312	9	negative regulation of mRNA metabolic process	3.96	0.0891425	Cla97C10G200740.1	Serine/arginine-rich splicing factor SC35	--	1.529	0.00702831	Up	25.2	0.601	0.498	0.556	0.913	0.694	0.778	1.152	1.27	1.224	1.334	1.538	1.442
Biological Process	GO:1903312	9	negative regulation of mRNA metabolic process	3.96	0.0891425	Cla97C07G136230.1	apoptotic chromatin condensation inducer in the nucleus	--	1.514	8.2e-05	Up	48.1	1.347	1.457	1.349	0.7	0.669	0.693	1.013	1.085	1.024	0.891	0.85	0.997
Biological Process	GO:0009846	5	pollen germination	3.96	0.0891425	Cla97C03G066370.1	Kinase family protein	--	1.486	0.011745	Up	173.2		0.854	0.943		0.756	0.816		1.192	1.144		1.198	1.097
Biological Process	GO:0009846	5	pollen germination	3.96	0.0891425	Cla97C10G199330.1	Exocyst complex component	--	3.171	0.0129693	Up	89.3	1.69	1.228		0.431	0.539		1.427	1.649		0.452	0.584
Biological Process	GO:0048573	9	photoperiodism, flowering	3.96	0.0891425	Cla97C10G188720.1	nuclear transcription factor Y subunit B-3-like	--	1.334	0.000920754	Up	18.8	0.451	0.429	0.519	1.095	0.995	1.009	1.409	1.344	1.382	1.045	1.232	1.09
Biological Process	GO:0048573	9	photoperiodism, flowering	3.96	0.0891425	Cla97C02G032560.1	2-oxoglutarate (2OG) and Fe(II)-dependent oxygenase superfamily protein	--	1.31	2.06e-05	Up	40.4	0.384	0.494	0.375	1.049	1.085	1.047	1.391	1.39	1.385	1.16	1.119	1.118
Biological Process	GO:0006869	6	lipid transport	3.96	0.0891425	Cla97C11G224850.1	Niemann-Pick C1 protein isoform X1	--	1.625	1.4e-05	Up	140.9	0.592	0.654	0.544	0.862	0.903	0.866	1.458	1.4	1.418	1.088	1.017	1.171
Biological Process	GO:0006869	6	lipid transport	3.96	0.0891425	Cla97C08G147310.1	Trigalactosyldiacylglycerol 1, chloroplastic-like protein	--	1.306	0.000550344	Up	37.9	0.734		0.8	0.88		0.874	1.139		1.151	1.247		1.175
Biological Process	GO:0051259	7	protein complex oligomerization	2.89	0.0837974	Cla97C08G154540.1	protein CutA, chloroplastic	--	1.308	0.000138046	Up	22.9	1.014	1.072	1.131	0.865	0.863	0.851	1.163	1.116	1.094	0.957	0.949	0.924
Biological Process	GO:0051259	7	protein complex oligomerization	2.89	0.0837974	Cla97C05G094190.1	Glyceraldehyde-3-phosphate dehydrogenase	--	1.444	0.0118646	Up	42.8	1.197	1.157	1.229	0.638	0.71	0.844	1.08	1.083	1.003	1.085	1.048	0.999
Biological Process	GO:0051259	7	protein complex oligomerization	2.89	0.0837974	Cla97C05G088630.1	1,4-dihydroxy-2-naphthoyl-CoA thioesterase 1-like	--	1.702	1.09e-06	Up	18.9	0.432	0.52	0.459	0.731	0.742	0.753	1.261	1.249	1.279	1.576	1.489	1.51
Biological Process	GO:0045860	11	positive regulation of protein kinase activity	3.75	0.097869	Cla97C10G194700.1	Protein kinase	--	1.334	0.000440556	Up	157	1.191	1.1	1.19	0.775	0.727	0.715	1.006	0.967	0.984	1.12	1.156	1.096
Biological Process	GO:0006767	5	water-soluble vitamin metabolic process	3.75	0.097869	Cla97C02G042380.1	GDP-mannose 3,5-epimerase 2	--	1.373	2.57e-06	Up	44.2	0.628	0.694	0.619	0.928	0.931	0.934	1.296	1.261	1.278	1.178	1.132	1.185
Biological Process	GO:0006767	5	water-soluble vitamin metabolic process	3.75	0.097869	Cla97C09G168550.1	Thiamine pyrophosphokinase	--	1.447	0.000245211	Up	29.2	0.433	0.648	0.445	0.837	0.823	0.815	1.254	1.135	1.193	1.486	1.394	1.45
Biological Process	GO:0044242	6	cellular lipid catabolic process	2.67	0.100451	Cla97C02G036270.1	Acyl-coenzyme A oxidase	--	1.412	4.36e-05	Up	76.5	0.534	0.451	0.503	0.83	0.824	0.86	1.183	1.208	1.158	1.467	1.49	1.495
Biological Process	GO:0009741	6	response to brassinosteroid	3.24	0.125354	Cla97C06G122600.1	Xyloglucan endotransglucosylase/hydrolase	--	1.395	4.43e-05	Up	32.7	0.72	0.863	0.835	0.785	0.798	0.813	1.128	1.132	1.083	1.299	1.179	1.198
Biological Process	GO:0009741	6	response to brassinosteroid	3.24	0.125354	Cla97C01G025240.1	Receptor-like kinase	--	1.491	0.0314225	Up	94	1.058		1.015	0.699		0.795	1.076		1.152	1.167		1.038
Biological Process	GO:0051187	5	cofactor catabolic process	3.24	0.125354	Cla97C11G208340.1	gamma-glutamyltranspeptidase 3	--	1.421	0.000353699	Up	67.2	0.612	0.636	0.613	0.848	0.852	0.877	1.284	1.219	1.16	1.241	1.265	1.354
Biological Process	GO:0051187	5	cofactor catabolic process	3.24	0.125354	Cla97C02G030990.1	Ascorbate peroxidase	--	1.324	2.64e-05	Up	31.5	0.685	0.716	0.731	0.974	0.943	0.959	1.25	1.289	1.268	1.034	1.02	1.012
Biological Process	GO:0048588	6	developmental cell growth	2.43	0.124521	Cla97C11G217900.1	Villin protein	--	1.406	5.55e-05	Up	109.7	0.789	0.77	0.792	0.73	0.757	0.775	1.073	1.061	1.046	1.403	1.39	1.375
Biological Process	GO:0048588	6	developmental cell growth	2.43	0.124521	Cla97C10G199330.1	Exocyst complex component	--	3.171	0.0129693	Up	89.3	1.69	1.228		0.431	0.539		1.427	1.649		0.452	0.584
Biological Process	GO:0048588	6	developmental cell growth	2.43	0.124521	Cla97C10G191260.1	PHD finger protein ALFIN-LIKE 7	--	1.476	0.000136729	Up	28.8	1.022	1.061	1.104	0.717	0.721	0.665	1.044	1.019	1.04	1.217	1.199	1.19
Biological Process	GO:0090558	5	plant epidermis development	2.13	0.117238	Cla97C11G217900.1	Villin protein	--	1.406	5.55e-05	Up	109.7	0.789	0.77	0.792	0.73	0.757	0.775	1.073	1.061	1.046	1.403	1.39	1.375
Biological Process	GO:0090558	5	plant epidermis development	2.13	0.117238	Cla97C10G191260.1	PHD finger protein ALFIN-LIKE 7	--	1.476	0.000136729	Up	28.8	1.022	1.061	1.104	0.717	0.721	0.665	1.044	1.019	1.04	1.217	1.199	1.19
Biological Process	GO:0090558	5	plant epidermis development	2.13	0.117238	Cla97C05G101700.1	HXXXD-type acyl-transferase family protein	--	1.82	0.000393356	Up	51.3	0.633	0.54	0.604	0.854	0.749	0.781	1.381	1.559	1.398	1.135	1.152	1.119
Biological Process	GO:0090558	5	plant epidermis development	2.13	0.117238	Cla97C02G037510.1	E3 ubiquitin-protein ligase UPL3	--	1.583	0.00244784	Up	204.3	0.892	1.131	1.137	0.673	0.78	0.793	1.247	1.086	1.223	1.188	1.031	0.831
Biological Process	GO:0033674	10	positive regulation of kinase activity	3.39	0.115994	Cla97C10G194700.1	Protein kinase	--	1.334	0.000440556	Up	157	1.191	1.1	1.19	0.775	0.727	0.715	1.006	0.967	0.984	1.12	1.156	1.096
Biological Process	GO:0033674	10	positive regulation of kinase activity	3.39	0.115994	Cla97C04G073160.1	regulatory-associated protein of TOR 1-like	--	1.362	0.00592919	Up	149.7	0.959	0.906	1.183	0.812	0.902	0.737	1.104	1.12	1.114	1.125	1.072	0.965
Biological Process	GO:2000280	6	regulation of root development	3.39	0.115994	Cla97C09G175640.1	low-temperature-induced 65 kDa protein	--	1.785	0.00329485	Up	46	0.473	0.489	0.641	0.899	0.98	0.849	1.58	1.874	1.416	0.846	0.657	1.006
Biological Process	GO:0046839	7	phospholipid dephosphorylation	6.48	0.0363477	Cla97C03G067570.1	Epoxide hydrolase 2	--	1.34	2.89e-06	Up	35.7	0.441	0.451	0.565	0.851	0.853	0.834	1.138	1.135	1.127	1.586	1.545	1.473
Biological Process	GO:2000280	6	regulation of root development	3.39	0.115994	Cla97C02G040350.1	germin-like protein 5-1	--	1.382	0.000200996	Up	22.8	1.054	1.042	0.915	0.763	0.777	0.814	1.051	1.106	1.096	1.132	1.074	1.109
Biological Process	GO:0051346	6	negative regulation of hydrolase activity	3.39	0.115994	Cla97C01G014280.1	Cysteine proteinase inhibitor	--	1.323	0.00805783	Up	13.6	0.817	0.845		0.9	0.913		1.228	1.17		1.055	1.072
Biological Process	GO:0010090	7	trichome morphogenesis	3.39	0.115994	Cla97C05G101700.1	HXXXD-type acyl-transferase family protein	--	1.82	0.000393356	Up	51.3	0.633	0.54	0.604	0.854	0.749	0.781	1.381	1.559	1.398	1.135	1.152	1.119
Biological Process	GO:0010090	7	trichome morphogenesis	3.39	0.115994	Cla97C02G037510.1	E3 ubiquitin-protein ligase UPL3	--	1.583	0.00244784	Up	204.3	0.892	1.131	1.137	0.673	0.78	0.793	1.247	1.086	1.223	1.188	1.031	0.831
Biological Process	GO:0016042	5	lipid catabolic process	2.55	0.112234	Cla97C05G095880.1	electron transfer flavoprotein subunit alpha, mitochondrial	--	1.353	8.63e-07	Up	37.7	0.691	0.646	0.663	0.887	0.883	0.899	1.198	1.206	1.207	1.203	1.257	1.215
Biological Process	GO:0016042	5	lipid catabolic process	2.55	0.112234	Cla97C05G084200.1	3-ketoacyl-CoA thiolase 2, peroxisomal	--	1.893	8.3e-07	Up	48.4	0.456	0.405	0.425	0.708	0.687	0.701	1.339	1.328	1.301	1.489	1.518	1.577
Biological Process	GO:0016042	5	lipid catabolic process	2.55	0.112234	Cla97C02G036270.1	Acyl-coenzyme A oxidase	--	1.412	4.36e-05	Up	76.5	0.534	0.451	0.503	0.83	0.824	0.86	1.183	1.208	1.158	1.467	1.49	1.495
Biological Process	GO:0072350	7	tricarboxylic acid metabolic process	3.56	0.106826	Cla97C11G206870.1	succinate dehydrogenase assembly factor 2, mitochondrial	--	1.341	0.00307685	Up	22.7	0.501	0.435	0.527	0.975	0.958	1.069	1.341	1.415	1.271	1.184	1.192	1.133
Biological Process	GO:0072350	7	tricarboxylic acid metabolic process	3.56	0.106826	Cla97C05G103110.1	Malate dehydrogenase	--	1.502	2.01e-05	Up	48	0.579	0.61	0.524	0.842	0.862	0.826	1.296	1.263	1.242	1.304	1.303	1.334
Biological Process	GO:0042538	6	hyperosmotic salinity response	3.56	0.106826	Cla97C09G175640.1	low-temperature-induced 65 kDa protein	--	1.785	0.00329485	Up	46	0.473	0.489	0.641	0.899	0.98	0.849	1.58	1.874	1.416	0.846	0.657	1.006
Biological Process	GO:0042538	6	hyperosmotic salinity response	3.56	0.106826	Cla97C07G137260.1	9-cis-epoxycarotenoid dioxygenase 1	--	1.554	6.47e-05	Up	64	0.633	0.441	0.531	0.784	0.833	0.775	1.229	1.268	1.219	1.264	1.409	1.291
Biological Process	GO:1902903	6	regulation of supramolecular fiber organization	3.56	0.106826	Cla97C11G217900.1	Villin protein	--	1.406	5.55e-05	Up	109.7	0.789	0.77	0.792	0.73	0.757	0.775	1.073	1.061	1.046	1.403	1.39	1.375
Biological Process	GO:1902903	6	regulation of supramolecular fiber organization	3.56	0.106826	Cla97C05G083100.1	HOPM interactor 7	--	1.358	0.00181221	Up	197.7	0.969	0.903	1.053	0.765	0.782	0.74	0.989	1.001	1.115	1.222	1.358	1.245
Biological Process	GO:0044242	6	cellular lipid catabolic process	2.67	0.100451	Cla97C05G095880.1	electron transfer flavoprotein subunit alpha, mitochondrial	--	1.353	8.63e-07	Up	37.7	0.691	0.646	0.663	0.887	0.883	0.899	1.198	1.206	1.207	1.203	1.257	1.215
Biological Process	GO:0044242	6	cellular lipid catabolic process	2.67	0.100451	Cla97C05G084200.1	3-ketoacyl-CoA thiolase 2, peroxisomal	--	1.893	8.3e-07	Up	48.4	0.456	0.405	0.425	0.708	0.687	0.701	1.339	1.328	1.301	1.489	1.518	1.577
Biological Process	GO:0051346	6	negative regulation of hydrolase activity	3.39	0.115994	Cla97C05G083100.1	HOPM interactor 7	--	1.358	0.00181221	Up	197.7	0.969	0.903	1.053	0.765	0.782	0.74	0.989	1.001	1.115	1.222	1.358	1.245
Biological Process	GO:0033559	9	unsaturated fatty acid metabolic process	6.48	0.0363477	Cla97C10G193960.1	Epoxide hydrolase 2	--	1.314	4.34e-05	Up	35.9	0.59	0.329	0.436	0.977	1.026	1.003	1.317	1.313	1.321	1.237	1.263	1.226
Biological Process	GO:0033559	9	unsaturated fatty acid metabolic process	6.48	0.0363477	Cla97C03G067570.1	Epoxide hydrolase 2	--	1.34	2.89e-06	Up	35.7	0.441	0.451	0.565	0.851	0.853	0.834	1.138	1.135	1.127	1.586	1.545	1.473
Biological Process	GO:0048589	3	developmental growth	2.23	0.0361598	Cla97C11G217900.1	Villin protein	--	1.406	5.55e-05	Up	109.7	0.789	0.77	0.792	0.73	0.757	0.775	1.073	1.061	1.046	1.403	1.39	1.375
Biological Process	GO:0016137	6	glycoside metabolic process	11.88	0.0108599	Cla97C01G015610.1	Methyl esterase 6, putative	--	1.419	4.88e-05	Up	29.4	0.547	0.535	0.541	0.788	0.806	0.756	1.112	1.109	1.114	1.591	1.461	1.644
Biological Process	GO:0015977	4	carbon fixation	11.88	0.0108599	Cla97C07G132400.1	Sedoheptulose-1,7-bisphosphatase	--	2.23	2.19e-06	Up	41.9	0.522	0.683	0.661	0.621	0.653	0.636	1.457	1.408	1.394	1.399	1.288	1.309
Biological Process	GO:0015977	4	carbon fixation	11.88	0.0108599	Cla97C05G094190.1	Glyceraldehyde-3-phosphate dehydrogenase	--	1.444	0.0118646	Up	42.8	1.197	1.157	1.229	0.638	0.71	0.844	1.08	1.083	1.003	1.085	1.048	0.999
Biological Process	GO:0008015	5	blood circulation	11.88	0.0108599	Cla97C10G193960.1	Epoxide hydrolase 2	--	1.314	4.34e-05	Up	35.9	0.59	0.329	0.436	0.977	1.026	1.003	1.317	1.313	1.321	1.237	1.263	1.226
Biological Process	GO:0008015	5	blood circulation	11.88	0.0108599	Cla97C03G067570.1	Epoxide hydrolase 2	--	1.34	2.89e-06	Up	35.7	0.441	0.451	0.565	0.851	0.853	0.834	1.138	1.135	1.127	1.586	1.545	1.473
Biological Process	GO:0003013	4	circulatory system process	11.88	0.0108599	Cla97C10G193960.1	Epoxide hydrolase 2	--	1.314	4.34e-05	Up	35.9	0.59	0.329	0.436	0.977	1.026	1.003	1.317	1.313	1.321	1.237	1.263	1.226
Biological Process	GO:0003013	4	circulatory system process	11.88	0.0108599	Cla97C03G067570.1	Epoxide hydrolase 2	--	1.34	2.89e-06	Up	35.7	0.441	0.451	0.565	0.851	0.853	0.834	1.138	1.135	1.127	1.586	1.545	1.473
Biological Process	GO:0090181	8	regulation of cholesterol metabolic process	11.88	0.0108599	Cla97C10G193960.1	Epoxide hydrolase 2	--	1.314	4.34e-05	Up	35.9	0.59	0.329	0.436	0.977	1.026	1.003	1.317	1.313	1.321	1.237	1.263	1.226
Biological Process	GO:0090181	8	regulation of cholesterol metabolic process	11.88	0.0108599	Cla97C03G067570.1	Epoxide hydrolase 2	--	1.34	2.89e-06	Up	35.7	0.441	0.451	0.565	0.851	0.853	0.834	1.138	1.135	1.127	1.586	1.545	1.473
Biological Process	GO:0055114	3	oxidation-reduction process	1.79	0.0107785	Cla97C11G206870.1	succinate dehydrogenase assembly factor 2, mitochondrial	--	1.341	0.00307685	Up	22.7	0.501	0.435	0.527	0.975	0.958	1.069	1.341	1.415	1.271	1.184	1.192	1.133
Biological Process	GO:0055114	3	oxidation-reduction process	1.79	0.0107785	Cla97C10G185280.1	Ferredoxin--NADP reductase	--	1.673	1.73e-05	Up	40.3	1.136	1.046	1.085	0.812	0.779	0.809	1.325	1.308	1.382	0.761	0.789	0.73
Biological Process	GO:0055114	3	oxidation-reduction process	1.79	0.0107785	Cla97C09G177300.1	Peroxidase	--	2.104	0.000505419	Up	36.2	0.714	0.754	0.739	0.645	0.771	0.757	1.619	1.393	1.559	1.091	1.035	1.029
Biological Process	GO:0055114	3	oxidation-reduction process	1.79	0.0107785	Cla97C07G137260.1	9-cis-epoxycarotenoid dioxygenase 1	--	1.554	6.47e-05	Up	64	0.633	0.441	0.531	0.784	0.833	0.775	1.229	1.268	1.219	1.264	1.409	1.291
Biological Process	GO:0055114	3	oxidation-reduction process	1.79	0.0107785	Cla97C06G126380.1	Thiol-disulfide oxidoreductase DCC isoform 1	--	1.816	0.000585373	Up	25.9	0.738		0.767	0.766		0.751	1.392		1.363	1.104		1.118
Biological Process	GO:0055114	3	oxidation-reduction process	1.79	0.0107785	Cla97C05G103640.1	Uricase	--	1.325	0.000200299	Up	35.3	0.463	0.433	0.485	0.985	1	1.014	1.342	1.358	1.273	1.144	1.176	1.165
Biological Process	GO:0055114	3	oxidation-reduction process	1.79	0.0107785	Cla97C05G103110.1	Malate dehydrogenase	--	1.502	2.01e-05	Up	48	0.579	0.61	0.524	0.842	0.862	0.826	1.296	1.263	1.242	1.304	1.303	1.334
Biological Process	GO:0055114	3	oxidation-reduction process	1.79	0.0107785	Cla97C05G095880.1	electron transfer flavoprotein subunit alpha, mitochondrial	--	1.353	8.63e-07	Up	37.7	0.691	0.646	0.663	0.887	0.883	0.899	1.198	1.206	1.207	1.203	1.257	1.215
Biological Process	GO:0055114	3	oxidation-reduction process	1.79	0.0107785	Cla97C05G094190.1	Glyceraldehyde-3-phosphate dehydrogenase	--	1.444	0.0118646	Up	42.8	1.197	1.157	1.229	0.638	0.71	0.844	1.08	1.083	1.003	1.085	1.048	0.999
Biological Process	GO:0055114	3	oxidation-reduction process	1.79	0.0107785	Cla97C05G084200.1	3-ketoacyl-CoA thiolase 2, peroxisomal	--	1.893	8.3e-07	Up	48.4	0.456	0.405	0.425	0.708	0.687	0.701	1.339	1.328	1.301	1.489	1.518	1.577
Biological Process	GO:0055114	3	oxidation-reduction process	1.79	0.0107785	Cla97C03G056320.1	Thioredoxin	--	1.437	6.23e-05	Up	14	0.623	0.698	0.682	1.046	1.001	1.027	1.492	1.5	1.425	0.838	0.819	0.828
Biological Process	GO:0055114	3	oxidation-reduction process	1.79	0.0107785	Cla97C02G036270.1	Acyl-coenzyme A oxidase	--	1.412	4.36e-05	Up	76.5	0.534	0.451	0.503	0.83	0.824	0.86	1.183	1.208	1.158	1.467	1.49	1.495
Biological Process	GO:0055114	3	oxidation-reduction process	1.79	0.0107785	Cla97C02G032560.1	2-oxoglutarate (2OG) and Fe(II)-dependent oxygenase superfamily protein	--	1.31	2.06e-05	Up	40.4	0.384	0.494	0.375	1.049	1.085	1.047	1.391	1.39	1.385	1.16	1.119	1.118
Biological Process	GO:0055114	3	oxidation-reduction process	1.79	0.0107785	Cla97C02G032410.1	Malate dehydrogenase	--	1.498	6.39e-05	Up	43.6	1.142	1.06	1.061	0.659	0.658	0.7	1.024	0.986	1.012	1.175	1.297	1.228
Biological Process	GO:0055114	3	oxidation-reduction process	1.79	0.0107785	Cla97C02G030990.1	Ascorbate peroxidase	--	1.324	2.64e-05	Up	31.5	0.685	0.716	0.731	0.974	0.943	0.959	1.25	1.289	1.268	1.034	1.02	1.012
Biological Process	GO:0055114	3	oxidation-reduction process	1.79	0.0107785	Cla97C02G030880.1	Glycerate dehydrogenase-like protein	--	2.926	3.82e-05	Up	42.1	0.4	0.486	0.457	0.483	0.57	0.51	1.598	1.491	1.485	1.484	1.428	1.484
Biological Process	GO:0055114	3	oxidation-reduction process	1.79	0.0107785	Cla97C02G027300.1	bifunctional 3-dehydroquinate dehydratase/shikimate dehydrogenase, chloroplastic-like	--	1.306	3.61e-05	Up	59.2	0.708	0.793	0.785	0.914	0.924	0.918	1.231	1.187	1.182	1.141	1.153	1.141
Biological Process	GO:0055114	3	oxidation-reduction process	1.79	0.0107785	Cla97C01G007890.1	NADPH:quinone oxidoreductase-like	--	1.487	0.00137947	Up	21.8	0.719	0.446	0.602	0.809	0.881	0.91	1.337	1.33	1.198	1.134	1.343	1.29
Biological Process	GO:0055080	7	cation homeostasis	3.71	0.0103133	Cla97C10G193960.1	Epoxide hydrolase 2	--	1.314	4.34e-05	Up	35.9	0.59	0.329	0.436	0.977	1.026	1.003	1.317	1.313	1.321	1.237	1.263	1.226
Biological Process	GO:0055080	7	cation homeostasis	3.71	0.0103133	Cla97C10G191260.1	PHD finger protein ALFIN-LIKE 7	--	1.476	0.000136729	Up	28.8	1.022	1.061	1.104	0.717	0.721	0.665	1.044	1.019	1.04	1.217	1.199	1.19
Biological Process	GO:0016137	6	glycoside metabolic process	11.88	0.0108599	Cla97C11G219650.1	Caffeoyl-CoA 3-O-methyltransferase	--	1.336	0.00037008	Up	26.5	0.449	0.734	0.6	0.956	0.973	0.92	1.313	1.267	1.225	1.19	1.043	1.184
Biological Process	GO:0055080	7	cation homeostasis	3.71	0.0103133	Cla97C07G132990.1	Ferritin	--	1.416	0.000429298	Up	28.7	0.692	0.689	0.695	0.652	0.694	0.716	0.981	0.997	0.941	1.652	1.604	1.646
Biological Process	GO:0019218	7	regulation of steroid metabolic process	11.88	0.0108599	Cla97C03G067570.1	Epoxide hydrolase 2	--	1.34	2.89e-06	Up	35.7	0.441	0.451	0.565	0.851	0.853	0.834	1.138	1.135	1.127	1.586	1.545	1.473
Biological Process	GO:0006954	5	inflammatory response	11.88	0.0108599	Cla97C03G067570.1	Epoxide hydrolase 2	--	1.34	2.89e-06	Up	35.7	0.441	0.451	0.565	0.851	0.853	0.834	1.138	1.135	1.127	1.586	1.545	1.473
Biological Process	GO:0050801	6	ion homeostasis	3.13	0.0207093	Cla97C02G033280.1	protein TIC 21, chloroplastic	--	1.601	0.000169986	Up	31.8	1.157	1.181	1.177	0.693	0.71	0.667	1.082	1.063	1.17	1.068	1.047	0.986
Biological Process	GO:0051260	8	protein homooligomerization	5.09	0.0197314	Cla97C08G154540.1	protein CutA, chloroplastic	--	1.308	0.000138046	Up	22.9	1.014	1.072	1.131	0.865	0.863	0.851	1.163	1.116	1.094	0.957	0.949	0.924
Biological Process	GO:0051260	8	protein homooligomerization	5.09	0.0197314	Cla97C05G094190.1	Glyceraldehyde-3-phosphate dehydrogenase	--	1.444	0.0118646	Up	42.8	1.197	1.157	1.229	0.638	0.71	0.844	1.08	1.083	1.003	1.085	1.048	0.999
Biological Process	GO:0051260	8	protein homooligomerization	5.09	0.0197314	Cla97C05G088630.1	1,4-dihydroxy-2-naphthoyl-CoA thioesterase 1-like	--	1.702	1.09e-06	Up	18.9	0.432	0.52	0.459	0.731	0.742	0.753	1.261	1.249	1.279	1.576	1.489	1.51
Biological Process	GO:0006690	7	icosanoid metabolic process	8.91	0.0195431	Cla97C10G193960.1	Epoxide hydrolase 2	--	1.314	4.34e-05	Up	35.9	0.59	0.329	0.436	0.977	1.026	1.003	1.317	1.313	1.321	1.237	1.263	1.226
Biological Process	GO:0006690	7	icosanoid metabolic process	8.91	0.0195431	Cla97C03G067570.1	Epoxide hydrolase 2	--	1.34	2.89e-06	Up	35.7	0.441	0.451	0.565	0.851	0.853	0.834	1.138	1.135	1.127	1.586	1.545	1.473
Biological Process	GO:0042592	4	homeostatic process	2.36	0.0189999	Cla97C11G224850.1	Niemann-Pick C1 protein isoform X1	--	1.625	1.4e-05	Up	140.9	0.592	0.654	0.544	0.862	0.903	0.866	1.458	1.4	1.418	1.088	1.017	1.171
Biological Process	GO:0042592	4	homeostatic process	2.36	0.0189999	Cla97C10G193960.1	Epoxide hydrolase 2	--	1.314	4.34e-05	Up	35.9	0.59	0.329	0.436	0.977	1.026	1.003	1.317	1.313	1.321	1.237	1.263	1.226
Biological Process	GO:0042592	4	homeostatic process	2.36	0.0189999	Cla97C10G191260.1	PHD finger protein ALFIN-LIKE 7	--	1.476	0.000136729	Up	28.8	1.022	1.061	1.104	0.717	0.721	0.665	1.044	1.019	1.04	1.217	1.199	1.19
Biological Process	GO:0042592	4	homeostatic process	2.36	0.0189999	Cla97C07G136230.1	apoptotic chromatin condensation inducer in the nucleus	--	1.514	8.2e-05	Up	48.1	1.347	1.457	1.349	0.7	0.669	0.693	1.013	1.085	1.024	0.891	0.85	0.997
Biological Process	GO:0042592	4	homeostatic process	2.36	0.0189999	Cla97C07G132990.1	Ferritin	--	1.416	0.000429298	Up	28.7	0.692	0.689	0.695	0.652	0.694	0.716	0.981	0.997	0.941	1.652	1.604	1.646
Biological Process	GO:0042592	4	homeostatic process	2.36	0.0189999	Cla97C03G067570.1	Epoxide hydrolase 2	--	1.34	2.89e-06	Up	35.7	0.441	0.451	0.565	0.851	0.853	0.834	1.138	1.135	1.127	1.586	1.545	1.473
Biological Process	GO:0042592	4	homeostatic process	2.36	0.0189999	Cla97C03G056320.1	Thioredoxin	--	1.437	6.23e-05	Up	14	0.623	0.698	0.682	1.046	1.001	1.027	1.492	1.5	1.425	0.838	0.819	0.828
Biological Process	GO:0042592	4	homeostatic process	2.36	0.0189999	Cla97C02G033280.1	protein TIC 21, chloroplastic	--	1.601	0.000169986	Up	31.8	1.157	1.181	1.177	0.693	0.71	0.667	1.082	1.063	1.17	1.068	1.047	0.986
Biological Process	GO:0006873	7	cellular ion homeostasis	3.96	0.0172297	Cla97C10G193960.1	Epoxide hydrolase 2	--	1.314	4.34e-05	Up	35.9	0.59	0.329	0.436	0.977	1.026	1.003	1.317	1.313	1.321	1.237	1.263	1.226
Biological Process	GO:0006873	7	cellular ion homeostasis	3.96	0.0172297	Cla97C07G132990.1	Ferritin	--	1.416	0.000429298	Up	28.7	0.692	0.689	0.695	0.652	0.694	0.716	0.981	0.997	0.941	1.652	1.604	1.646
Biological Process	GO:0006873	7	cellular ion homeostasis	3.96	0.0172297	Cla97C03G067570.1	Epoxide hydrolase 2	--	1.34	2.89e-06	Up	35.7	0.441	0.451	0.565	0.851	0.853	0.834	1.138	1.135	1.127	1.586	1.545	1.473
Biological Process	GO:0006873	7	cellular ion homeostasis	3.96	0.0172297	Cla97C02G033280.1	protein TIC 21, chloroplastic	--	1.601	0.000169986	Up	31.8	1.157	1.181	1.177	0.693	0.71	0.667	1.082	1.063	1.17	1.068	1.047	0.986
Biological Process	GO:0030003	8	cellular cation homeostasis	4.07	0.0156439	Cla97C10G193960.1	Epoxide hydrolase 2	--	1.314	4.34e-05	Up	35.9	0.59	0.329	0.436	0.977	1.026	1.003	1.317	1.313	1.321	1.237	1.263	1.226
Biological Process	GO:0030003	8	cellular cation homeostasis	4.07	0.0156439	Cla97C07G132990.1	Ferritin	--	1.416	0.000429298	Up	28.7	0.692	0.689	0.695	0.652	0.694	0.716	0.981	0.997	0.941	1.652	1.604	1.646
Biological Process	GO:0030003	8	cellular cation homeostasis	4.07	0.0156439	Cla97C03G067570.1	Epoxide hydrolase 2	--	1.34	2.89e-06	Up	35.7	0.441	0.451	0.565	0.851	0.853	0.834	1.138	1.135	1.127	1.586	1.545	1.473
Biological Process	GO:0030003	8	cellular cation homeostasis	4.07	0.0156439	Cla97C02G033280.1	protein TIC 21, chloroplastic	--	1.601	0.000169986	Up	31.8	1.157	1.181	1.177	0.693	0.71	0.667	1.082	1.063	1.17	1.068	1.047	0.986
Biological Process	GO:0050686	10	negative regulation of mRNA processing	10.18	0.0149278	Cla97C10G200740.1	Serine/arginine-rich splicing factor SC35	--	1.529	0.00702831	Up	25.2	0.601	0.498	0.556	0.913	0.694	0.778	1.152	1.27	1.224	1.334	1.538	1.442
Biological Process	GO:0050686	10	negative regulation of mRNA processing	10.18	0.0149278	Cla97C07G136230.1	apoptotic chromatin condensation inducer in the nucleus	--	1.514	8.2e-05	Up	48.1	1.347	1.457	1.349	0.7	0.669	0.693	1.013	1.085	1.024	0.891	0.85	0.997
Biological Process	GO:0033119	9	negative regulation of RNA splicing	10.18	0.0149278	Cla97C10G200740.1	Serine/arginine-rich splicing factor SC35	--	1.529	0.00702831	Up	25.2	0.601	0.498	0.556	0.913	0.694	0.778	1.152	1.27	1.224	1.334	1.538	1.442
Biological Process	GO:0033119	9	negative regulation of RNA splicing	10.18	0.0149278	Cla97C07G136230.1	apoptotic chromatin condensation inducer in the nucleus	--	1.514	8.2e-05	Up	48.1	1.347	1.457	1.349	0.7	0.669	0.693	1.013	1.085	1.024	0.891	0.85	0.997
Biological Process	GO:0019369	10	arachidonic acid metabolic process	11.88	0.0108599	Cla97C10G193960.1	Epoxide hydrolase 2	--	1.314	4.34e-05	Up	35.9	0.59	0.329	0.436	0.977	1.026	1.003	1.317	1.313	1.321	1.237	1.263	1.226
Biological Process	GO:0019369	10	arachidonic acid metabolic process	11.88	0.0108599	Cla97C03G067570.1	Epoxide hydrolase 2	--	1.34	2.89e-06	Up	35.7	0.441	0.451	0.565	0.851	0.853	0.834	1.138	1.135	1.127	1.586	1.545	1.473
Biological Process	GO:0006954	5	inflammatory response	11.88	0.0108599	Cla97C10G193960.1	Epoxide hydrolase 2	--	1.314	4.34e-05	Up	35.9	0.59	0.329	0.436	0.977	1.026	1.003	1.317	1.313	1.321	1.237	1.263	1.226
Biological Process	GO:0019218	7	regulation of steroid metabolic process	11.88	0.0108599	Cla97C10G193960.1	Epoxide hydrolase 2	--	1.314	4.34e-05	Up	35.9	0.59	0.329	0.436	0.977	1.026	1.003	1.317	1.313	1.321	1.237	1.263	1.226
Biological Process	GO:0055080	7	cation homeostasis	3.71	0.0103133	Cla97C03G067570.1	Epoxide hydrolase 2	--	1.34	2.89e-06	Up	35.7	0.441	0.451	0.565	0.851	0.853	0.834	1.138	1.135	1.127	1.586	1.545	1.473
Biological Process	GO:0055080	7	cation homeostasis	3.71	0.0103133	Cla97C02G033280.1	protein TIC 21, chloroplastic	--	1.601	0.000169986	Up	31.8	1.157	1.181	1.177	0.693	0.71	0.667	1.082	1.063	1.17	1.068	1.047	0.986
Biological Process	GO:0006875	9	cellular metal ion homeostasis	4.6	0.010236	Cla97C10G193960.1	Epoxide hydrolase 2	--	1.314	4.34e-05	Up	35.9	0.59	0.329	0.436	0.977	1.026	1.003	1.317	1.313	1.321	1.237	1.263	1.226
Biological Process	GO:0065008	3	regulation of biological quality	1.92	0.00671247	Cla97C10G191260.1	PHD finger protein ALFIN-LIKE 7	--	1.476	0.000136729	Up	28.8	1.022	1.061	1.104	0.717	0.721	0.665	1.044	1.019	1.04	1.217	1.199	1.19
Biological Process	GO:0065008	3	regulation of biological quality	1.92	0.00671247	Cla97C07G136230.1	apoptotic chromatin condensation inducer in the nucleus	--	1.514	8.2e-05	Up	48.1	1.347	1.457	1.349	0.7	0.669	0.693	1.013	1.085	1.024	0.891	0.85	0.997
Biological Process	GO:0065008	3	regulation of biological quality	1.92	0.00671247	Cla97C07G132990.1	Ferritin	--	1.416	0.000429298	Up	28.7	0.692	0.689	0.695	0.652	0.694	0.716	0.981	0.997	0.941	1.652	1.604	1.646
Biological Process	GO:0065008	3	regulation of biological quality	1.92	0.00671247	Cla97C05G084200.1	3-ketoacyl-CoA thiolase 2, peroxisomal	--	1.893	8.3e-07	Up	48.4	0.456	0.405	0.425	0.708	0.687	0.701	1.339	1.328	1.301	1.489	1.518	1.577
Biological Process	GO:0065008	3	regulation of biological quality	1.92	0.00671247	Cla97C05G083100.1	HOPM interactor 7	--	1.358	0.00181221	Up	197.7	0.969	0.903	1.053	0.765	0.782	0.74	0.989	1.001	1.115	1.222	1.358	1.245
Biological Process	GO:0065008	3	regulation of biological quality	1.92	0.00671247	Cla97C04G073160.1	regulatory-associated protein of TOR 1-like	--	1.362	0.00592919	Up	149.7	0.959	0.906	1.183	0.812	0.902	0.737	1.104	1.12	1.114	1.125	1.072	0.965
Biological Process	GO:0065008	3	regulation of biological quality	1.92	0.00671247	Cla97C03G067570.1	Epoxide hydrolase 2	--	1.34	2.89e-06	Up	35.7	0.441	0.451	0.565	0.851	0.853	0.834	1.138	1.135	1.127	1.586	1.545	1.473
Biological Process	GO:0065008	3	regulation of biological quality	1.92	0.00671247	Cla97C03G067450.1	Rubber elongation factor protein (REF)	--	1.624	8.42e-05	Up	26.8	0.608	0.717	0.712	0.94	0.991	0.973	1.638	1.5	1.578	0.815	0.776	0.757
Biological Process	GO:0065008	3	regulation of biological quality	1.92	0.00671247	Cla97C03G056320.1	Thioredoxin	--	1.437	6.23e-05	Up	14	0.623	0.698	0.682	1.046	1.001	1.027	1.492	1.5	1.425	0.838	0.819	0.828
Biological Process	GO:0065008	3	regulation of biological quality	1.92	0.00671247	Cla97C02G033280.1	protein TIC 21, chloroplastic	--	1.601	0.000169986	Up	31.8	1.157	1.181	1.177	0.693	0.71	0.667	1.082	1.063	1.17	1.068	1.047	0.986
Biological Process	GO:0065008	3	regulation of biological quality	1.92	0.00671247	Cla97C02G032560.1	2-oxoglutarate (2OG) and Fe(II)-dependent oxygenase superfamily protein	--	1.31	2.06e-05	Up	40.4	0.384	0.494	0.375	1.049	1.085	1.047	1.391	1.39	1.385	1.16	1.119	1.118
Biological Process	GO:0065008	3	regulation of biological quality	1.92	0.00671247	Cla97C01G015610.1	Methyl esterase 6, putative	--	1.419	4.88e-05	Up	29.4	0.547	0.535	0.541	0.788	0.806	0.756	1.112	1.109	1.114	1.591	1.461	1.644
Biological Process	GO:0006950	3	response to stress	1.51	0.00668881	Cla97C07G132310.1	17.8 kDa class I heat shock protein-like	--	3.252	0.0141095	Up	17.6		0.315	0.366		0.3	0.399		1.128	1.145		2.257	2.09
Biological Process	GO:0006950	3	response to stress	1.51	0.00668881	Cla97C07G130520.1	Phosphoribulokinase	--	1.344	0.0203769	Up	46.2		1.061	1.216		0.741	0.798		1.012	1.057		1.187	1.035
Biological Process	GO:0006950	3	response to stress	1.51	0.00668881	Cla97C11G208340.1	gamma-glutamyltranspeptidase 3	--	1.421	0.000353699	Up	67.2	0.612	0.636	0.613	0.848	0.852	0.877	1.284	1.219	1.16	1.241	1.265	1.354
Biological Process	GO:0006950	3	response to stress	1.51	0.00668881	Cla97C10G205630.1	pyruvate decarboxylase 2-like	--	1.407	6.42e-07	Up	65.3	0.492	0.477	0.489	0.955	0.967	0.956	1.337	1.358	1.353	1.198	1.212	1.207
Biological Process	GO:0006950	3	response to stress	1.51	0.00668881	Cla97C10G194700.1	Protein kinase	--	1.334	0.000440556	Up	157	1.191	1.1	1.19	0.775	0.727	0.715	1.006	0.967	0.984	1.12	1.156	1.096
Biological Process	GO:0006950	3	response to stress	1.51	0.00668881	Cla97C10G193960.1	Epoxide hydrolase 2	--	1.314	4.34e-05	Up	35.9	0.59	0.329	0.436	0.977	1.026	1.003	1.317	1.313	1.321	1.237	1.263	1.226
Biological Process	GO:0006950	3	response to stress	1.51	0.00668881	Cla97C10G191260.1	PHD finger protein ALFIN-LIKE 7	--	1.476	0.000136729	Up	28.8	1.022	1.061	1.104	0.717	0.721	0.665	1.044	1.019	1.04	1.217	1.199	1.19
Biological Process	GO:0006950	3	response to stress	1.51	0.00668881	Cla97C10G187290.1	Heat-shock protein, putative	--	1.753	0.000691063	Up	23.5	0.512	0.497	0.606	0.745	0.792	0.868	1.487	1.426	1.302	1.256	1.285	1.223
Biological Process	GO:0006950	3	response to stress	1.51	0.00668881	Cla97C10G185280.1	Ferredoxin--NADP reductase	--	1.673	1.73e-05	Up	40.3	1.136	1.046	1.085	0.812	0.779	0.809	1.325	1.308	1.382	0.761	0.789	0.73
Biological Process	GO:0006950	3	response to stress	1.51	0.00668881	Cla97C09G175640.1	low-temperature-induced 65 kDa protein	--	1.785	0.00329485	Up	46	0.473	0.489	0.641	0.899	0.98	0.849	1.58	1.874	1.416	0.846	0.657	1.006
Biological Process	GO:0006950	3	response to stress	1.51	0.00668881	Cla97C08G145950.1	22.0 kDa class IV heat shock protein	--	1.695	0.00482718	Up	21.6	0.487	0.562	0.434	0.439	0.594	0.467	0.879	0.848	0.815	2.195	1.961	2.283
Biological Process	GO:0006950	3	response to stress	1.51	0.00668881	Cla97C07G137260.1	9-cis-epoxycarotenoid dioxygenase 1	--	1.554	6.47e-05	Up	64	0.633	0.441	0.531	0.784	0.833	0.775	1.229	1.268	1.219	1.264	1.409	1.291
Biological Process	GO:0006950	3	response to stress	1.51	0.00668881	Cla97C07G132990.1	Ferritin	--	1.416	0.000429298	Up	28.7	0.692	0.689	0.695	0.652	0.694	0.716	0.981	0.997	0.941	1.652	1.604	1.646
Biological Process	GO:0006950	3	response to stress	1.51	0.00668881	Cla97C07G132400.1	Sedoheptulose-1,7-bisphosphatase	--	2.23	2.19e-06	Up	41.9	0.522	0.683	0.661	0.621	0.653	0.636	1.457	1.408	1.394	1.399	1.288	1.309
Biological Process	GO:0006950	3	response to stress	1.51	0.00668881	Cla97C07G132190.1	17.8 kDa class I heat shock protein-like	--	2.689	0.000700051	Up	18.1	0.416	0.387	0.619	0.402	0.436	0.564	1.31	1.268	1.192	1.839	1.899	1.68
Biological Process	GO:0006950	3	response to stress	1.51	0.00668881	Cla97C06G126380.1	Thiol-disulfide oxidoreductase DCC isoform 1	--	1.816	0.000585373	Up	25.9	0.738		0.767	0.766		0.751	1.392		1.363	1.104		1.118
Biological Process	GO:0006950	3	response to stress	1.51	0.00668881	Cla97C06G122600.1	Xyloglucan endotransglucosylase/hydrolase	--	1.395	4.43e-05	Up	32.7	0.72	0.863	0.835	0.785	0.798	0.813	1.128	1.132	1.083	1.299	1.179	1.198
Biological Process	GO:0065008	3	regulation of biological quality	1.92	0.00671247	Cla97C10G193960.1	Epoxide hydrolase 2	--	1.314	4.34e-05	Up	35.9	0.59	0.329	0.436	0.977	1.026	1.003	1.317	1.313	1.321	1.237	1.263	1.226
Biological Process	GO:0065008	3	regulation of biological quality	1.92	0.00671247	Cla97C10G194700.1	Protein kinase	--	1.334	0.000440556	Up	157	1.191	1.1	1.19	0.775	0.727	0.715	1.006	0.967	0.984	1.12	1.156	1.096
Biological Process	GO:0065008	3	regulation of biological quality	1.92	0.00671247	Cla97C11G217900.1	Villin protein	--	1.406	5.55e-05	Up	109.7	0.789	0.77	0.792	0.73	0.757	0.775	1.073	1.061	1.046	1.403	1.39	1.375
Biological Process	GO:0065008	3	regulation of biological quality	1.92	0.00671247	Cla97C11G224850.1	Niemann-Pick C1 protein isoform X1	--	1.625	1.4e-05	Up	140.9	0.592	0.654	0.544	0.862	0.903	0.866	1.458	1.4	1.418	1.088	1.017	1.171
Biological Process	GO:0006875	9	cellular metal ion homeostasis	4.6	0.010236	Cla97C07G132990.1	Ferritin	--	1.416	0.000429298	Up	28.7	0.692	0.689	0.695	0.652	0.694	0.716	0.981	0.997	0.941	1.652	1.604	1.646
Biological Process	GO:0006875	9	cellular metal ion homeostasis	4.6	0.010236	Cla97C03G067570.1	Epoxide hydrolase 2	--	1.34	2.89e-06	Up	35.7	0.441	0.451	0.565	0.851	0.853	0.834	1.138	1.135	1.127	1.586	1.545	1.473
Biological Process	GO:0006875	9	cellular metal ion homeostasis	4.6	0.010236	Cla97C02G033280.1	protein TIC 21, chloroplastic	--	1.601	0.000169986	Up	31.8	1.157	1.181	1.177	0.693	0.71	0.667	1.082	1.063	1.17	1.068	1.047	0.986
Biological Process	GO:0098771	7	inorganic ion homeostasis	3.79	0.00944407	Cla97C10G193960.1	Epoxide hydrolase 2	--	1.314	4.34e-05	Up	35.9	0.59	0.329	0.436	0.977	1.026	1.003	1.317	1.313	1.321	1.237	1.263	1.226
Biological Process	GO:0098771	7	inorganic ion homeostasis	3.79	0.00944407	Cla97C10G191260.1	PHD finger protein ALFIN-LIKE 7	--	1.476	0.000136729	Up	28.8	1.022	1.061	1.104	0.717	0.721	0.665	1.044	1.019	1.04	1.217	1.199	1.19
Biological Process	GO:0098771	7	inorganic ion homeostasis	3.79	0.00944407	Cla97C07G132990.1	Ferritin	--	1.416	0.000429298	Up	28.7	0.692	0.689	0.695	0.652	0.694	0.716	0.981	0.997	0.941	1.652	1.604	1.646
Biological Process	GO:0098771	7	inorganic ion homeostasis	3.79	0.00944407	Cla97C03G067570.1	Epoxide hydrolase 2	--	1.34	2.89e-06	Up	35.7	0.441	0.451	0.565	0.851	0.853	0.834	1.138	1.135	1.127	1.586	1.545	1.473
Biological Process	GO:0098771	7	inorganic ion homeostasis	3.79	0.00944407	Cla97C02G033280.1	protein TIC 21, chloroplastic	--	1.601	0.000169986	Up	31.8	1.157	1.181	1.177	0.693	0.71	0.667	1.082	1.063	1.17	1.068	1.047	0.986
Biological Process	GO:0032535	5	regulation of cellular component size	4.91	0.00806325	Cla97C11G217900.1	Villin protein	--	1.406	5.55e-05	Up	109.7	0.789	0.77	0.792	0.73	0.757	0.775	1.073	1.061	1.046	1.403	1.39	1.375
Biological Process	GO:0032535	5	regulation of cellular component size	4.91	0.00806325	Cla97C10G194700.1	Protein kinase	--	1.334	0.000440556	Up	157	1.191	1.1	1.19	0.775	0.727	0.715	1.006	0.967	0.984	1.12	1.156	1.096
Biological Process	GO:0032535	5	regulation of cellular component size	4.91	0.00806325	Cla97C05G083100.1	HOPM interactor 7	--	1.358	0.00181221	Up	197.7	0.969	0.903	1.053	0.765	0.782	0.74	0.989	1.001	1.115	1.222	1.358	1.245
Biological Process	GO:0032535	5	regulation of cellular component size	4.91	0.00806325	Cla97C04G073160.1	regulatory-associated protein of TOR 1-like	--	1.362	0.00592919	Up	149.7	0.959	0.906	1.183	0.812	0.902	0.737	1.104	1.12	1.114	1.125	1.072	0.965
Biological Process	GO:0055088	6	lipid homeostasis	7.13	0.0076214	Cla97C11G224850.1	Niemann-Pick C1 protein isoform X1	--	1.625	1.4e-05	Up	140.9	0.592	0.654	0.544	0.862	0.903	0.866	1.458	1.4	1.418	1.088	1.017	1.171
Biological Process	GO:0055088	6	lipid homeostasis	7.13	0.0076214	Cla97C10G193960.1	Epoxide hydrolase 2	--	1.314	4.34e-05	Up	35.9	0.59	0.329	0.436	0.977	1.026	1.003	1.317	1.313	1.321	1.237	1.263	1.226
Biological Process	GO:0050801	6	ion homeostasis	3.13	0.0207093	Cla97C03G067570.1	Epoxide hydrolase 2	--	1.34	2.89e-06	Up	35.7	0.441	0.451	0.565	0.851	0.853	0.834	1.138	1.135	1.127	1.586	1.545	1.473
Biological Process	GO:0055088	6	lipid homeostasis	7.13	0.0076214	Cla97C03G067570.1	Epoxide hydrolase 2	--	1.34	2.89e-06	Up	35.7	0.441	0.451	0.565	0.851	0.853	0.834	1.138	1.135	1.127	1.586	1.545	1.473
Biological Process	GO:0008217	6	regulation of blood pressure	14.25	0.00737414	Cla97C03G067570.1	Epoxide hydrolase 2	--	1.34	2.89e-06	Up	35.7	0.441	0.451	0.565	0.851	0.853	0.834	1.138	1.135	1.127	1.586	1.545	1.473
Biological Process	GO:0019685	6	photosynthesis, dark reaction	14.25	0.00737414	Cla97C07G132400.1	Sedoheptulose-1,7-bisphosphatase	--	2.23	2.19e-06	Up	41.9	0.522	0.683	0.661	0.621	0.653	0.636	1.457	1.408	1.394	1.399	1.288	1.309
Biological Process	GO:0019685	6	photosynthesis, dark reaction	14.25	0.00737414	Cla97C05G094190.1	Glyceraldehyde-3-phosphate dehydrogenase	--	1.444	0.0118646	Up	42.8	1.197	1.157	1.229	0.638	0.71	0.844	1.08	1.083	1.003	1.085	1.048	0.999
Biological Process	GO:0042759	10	long-chain fatty acid biosynthetic process	14.25	0.00737414	Cla97C10G193960.1	Epoxide hydrolase 2	--	1.314	4.34e-05	Up	35.9	0.59	0.329	0.436	0.977	1.026	1.003	1.317	1.313	1.321	1.237	1.263	1.226
Biological Process	GO:0042759	10	long-chain fatty acid biosynthetic process	14.25	0.00737414	Cla97C03G067570.1	Epoxide hydrolase 2	--	1.34	2.89e-06	Up	35.7	0.441	0.451	0.565	0.851	0.853	0.834	1.138	1.135	1.127	1.586	1.545	1.473
Biological Process	GO:0019253	7	reductive pentose-phosphate cycle	14.25	0.00737414	Cla97C07G132400.1	Sedoheptulose-1,7-bisphosphatase	--	2.23	2.19e-06	Up	41.9	0.522	0.683	0.661	0.621	0.653	0.636	1.457	1.408	1.394	1.399	1.288	1.309
Biological Process	GO:0019253	7	reductive pentose-phosphate cycle	14.25	0.00737414	Cla97C05G094190.1	Glyceraldehyde-3-phosphate dehydrogenase	--	1.444	0.0118646	Up	42.8	1.197	1.157	1.229	0.638	0.71	0.844	1.08	1.083	1.003	1.085	1.048	0.999
Biological Process	GO:0009611	4	response to wounding	3.45	0.00720083	Cla97C09G175640.1	low-temperature-induced 65 kDa protein	--	1.785	0.00329485	Up	46	0.473	0.489	0.641	0.899	0.98	0.849	1.58	1.874	1.416	0.846	0.657	1.006
Biological Process	GO:0009611	4	response to wounding	3.45	0.00720083	Cla97C06G126380.1	Thiol-disulfide oxidoreductase DCC isoform 1	--	1.816	0.000585373	Up	25.9	0.738		0.767	0.766		0.751	1.392		1.363	1.104		1.118
Biological Process	GO:0009611	4	response to wounding	3.45	0.00720083	Cla97C05G099220.1	beta-fructofuranosidase, insoluble isoenzyme 1-like	--	1.363	0.000791768	Up	63.7	0.608	0.621	0.614	0.751	0.769	0.765	1.107	0.997	1.01	1.507	1.571	1.608
Biological Process	GO:0009611	4	response to wounding	3.45	0.00720083	Cla97C05G084200.1	3-ketoacyl-CoA thiolase 2, peroxisomal	--	1.893	8.3e-07	Up	48.4	0.456	0.405	0.425	0.708	0.687	0.701	1.339	1.328	1.301	1.489	1.518	1.577
Biological Process	GO:0009611	4	response to wounding	3.45	0.00720083	Cla97C04G077270.1	UV-B-induced protein At3g17800, chloroplastic	--	1.41	0.0118259	Up	69.4	0.996	0.994	0.935	0.786	0.777	0.698	1.141	0.924	1.123	1.076	1.304	1.243
Biological Process	GO:0009611	4	response to wounding	3.45	0.00720083	Cla97C01G015610.1	Methyl esterase 6, putative	--	1.419	4.88e-05	Up	29.4	0.547	0.535	0.541	0.788	0.806	0.756	1.112	1.109	1.114	1.591	1.461	1.644
Biological Process	GO:0065008	3	regulation of biological quality	1.92	0.00671247	Cla97C03G066370.1	Kinase family protein	--	1.486	0.011745	Up	173.2		0.854	0.943		0.756	0.816		1.192	1.144		1.198	1.097
Biological Process	GO:0008217	6	regulation of blood pressure	14.25	0.00737414	Cla97C10G193960.1	Epoxide hydrolase 2	--	1.314	4.34e-05	Up	35.9	0.59	0.329	0.436	0.977	1.026	1.003	1.317	1.313	1.321	1.237	1.263	1.226
Biological Process	GO:0006082	4	organic acid metabolic process	1.42	0.137783	Cla97C02G036270.1	Acyl-coenzyme A oxidase	--	1.412	4.36e-05	Up	76.5	0.534	0.451	0.503	0.83	0.824	0.86	1.183	1.208	1.158	1.467	1.49	1.495
Biological Process	GO:0050801	6	ion homeostasis	3.13	0.0207093	Cla97C07G132990.1	Ferritin	--	1.416	0.000429298	Up	28.7	0.692	0.689	0.695	0.652	0.694	0.716	0.981	0.997	0.941	1.652	1.604	1.646
Biological Process	GO:0050801	6	ion homeostasis	3.13	0.0207093	Cla97C10G193960.1	Epoxide hydrolase 2	--	1.314	4.34e-05	Up	35.9	0.59	0.329	0.436	0.977	1.026	1.003	1.317	1.313	1.321	1.237	1.263	1.226
Biological Process	GO:0009628	3	response to abiotic stimulus	1.49	0.0357261	Cla97C07G130520.1	Phosphoribulokinase	--	1.344	0.0203769	Up	46.2		1.061	1.216		0.741	0.798		1.012	1.057		1.187	1.035
Biological Process	GO:0009628	3	response to abiotic stimulus	1.49	0.0357261	Cla97C10G205630.1	pyruvate decarboxylase 2-like	--	1.407	6.42e-07	Up	65.3	0.492	0.477	0.489	0.955	0.967	0.956	1.337	1.358	1.353	1.198	1.212	1.207
Biological Process	GO:0009628	3	response to abiotic stimulus	1.49	0.0357261	Cla97C10G191260.1	PHD finger protein ALFIN-LIKE 7	--	1.476	0.000136729	Up	28.8	1.022	1.061	1.104	0.717	0.721	0.665	1.044	1.019	1.04	1.217	1.199	1.19
Biological Process	GO:0009628	3	response to abiotic stimulus	1.49	0.0357261	Cla97C10G188720.1	nuclear transcription factor Y subunit B-3-like	--	1.334	0.000920754	Up	18.8	0.451	0.429	0.519	1.095	0.995	1.009	1.409	1.344	1.382	1.045	1.232	1.09
Biological Process	GO:0009628	3	response to abiotic stimulus	1.49	0.0357261	Cla97C10G187290.1	Heat-shock protein, putative	--	1.753	0.000691063	Up	23.5	0.512	0.497	0.606	0.745	0.792	0.868	1.487	1.426	1.302	1.256	1.285	1.223
Biological Process	GO:0009628	3	response to abiotic stimulus	1.49	0.0357261	Cla97C09G175640.1	low-temperature-induced 65 kDa protein	--	1.785	0.00329485	Up	46	0.473	0.489	0.641	0.899	0.98	0.849	1.58	1.874	1.416	0.846	0.657	1.006
Biological Process	GO:0009628	3	response to abiotic stimulus	1.49	0.0357261	Cla97C08G145950.1	22.0 kDa class IV heat shock protein	--	1.695	0.00482718	Up	21.6	0.487	0.562	0.434	0.439	0.594	0.467	0.879	0.848	0.815	2.195	1.961	2.283
Biological Process	GO:0009628	3	response to abiotic stimulus	1.49	0.0357261	Cla97C07G137260.1	9-cis-epoxycarotenoid dioxygenase 1	--	1.554	6.47e-05	Up	64	0.633	0.441	0.531	0.784	0.833	0.775	1.229	1.268	1.219	1.264	1.409	1.291
Biological Process	GO:0009628	3	response to abiotic stimulus	1.49	0.0357261	Cla97C07G132190.1	17.8 kDa class I heat shock protein-like	--	2.689	0.000700051	Up	18.1	0.416	0.387	0.619	0.402	0.436	0.564	1.31	1.268	1.192	1.839	1.899	1.68
Biological Process	GO:0009628	3	response to abiotic stimulus	1.49	0.0357261	Cla97C06G122600.1	Xyloglucan endotransglucosylase/hydrolase	--	1.395	4.43e-05	Up	32.7	0.72	0.863	0.835	0.785	0.798	0.813	1.128	1.132	1.083	1.299	1.179	1.198
Biological Process	GO:0009628	3	response to abiotic stimulus	1.49	0.0357261	Cla97C05G099220.1	beta-fructofuranosidase, insoluble isoenzyme 1-like	--	1.363	0.000791768	Up	63.7	0.608	0.621	0.614	0.751	0.769	0.765	1.107	0.997	1.01	1.507	1.571	1.608
Biological Process	GO:0009628	3	response to abiotic stimulus	1.49	0.0357261	Cla97C05G094190.1	Glyceraldehyde-3-phosphate dehydrogenase	--	1.444	0.0118646	Up	42.8	1.197	1.157	1.229	0.638	0.71	0.844	1.08	1.083	1.003	1.085	1.048	0.999
Biological Process	GO:0009628	3	response to abiotic stimulus	1.49	0.0357261	Cla97C05G091900.1	Ferredoxin	--	1.597	0.000137507	Up	15.7	0.372	0.344	0.412	0.845	0.92	0.903	1.477	1.4	1.384	1.306	1.336	1.301
Biological Process	GO:0009628	3	response to abiotic stimulus	1.49	0.0357261	Cla97C05G086550.1	Long chain acyl-CoA synthetase 7	--	1.311	4.04e-06	Up	76.3	0.66	0.561	0.545	0.909	0.902	0.902	1.171	1.201	1.184	1.341	1.323	1.319
Biological Process	GO:0009628	3	response to abiotic stimulus	1.49	0.0357261	Cla97C05G086420.1	heat shock 70 kDa protein 8	--	1.651	0.00154643	Up	62	0.518	0.327	0.414	0.649	0.529	0.639	0.998	0.994	1.008	1.845	2.153	1.936
Biological Process	GO:0009628	3	response to abiotic stimulus	1.49	0.0357261	Cla97C04G077270.1	UV-B-induced protein At3g17800, chloroplastic	--	1.41	0.0118259	Up	69.4	0.996	0.994	0.935	0.786	0.777	0.698	1.141	0.924	1.123	1.076	1.304	1.243
Biological Process	GO:0009628	3	response to abiotic stimulus	1.49	0.0357261	Cla97C04G071950.1	Heat-shock protein, putative	--	1.786	3.63e-05	Up	23.6	0.619	0.645	0.659	0.721	0.74	0.791	1.337	1.363	1.323	1.318	1.297	1.209
Biological Process	GO:0009628	3	response to abiotic stimulus	1.49	0.0357261	Cla97C03G066140.1	protein PLASTID MOVEMENT IMPAIRED 1-RELATED 1	--	1.379	0.0333644	Up	127.3	1.105	1.091		0.83	0.793		1.057	1.181		1.009	0.935
Biological Process	GO:0009628	3	response to abiotic stimulus	1.49	0.0357261	Cla97C02G033390.1	22.0 kDa class IV heat shock protein-like	--	1.62	9.71e-05	Up	24.2	0.464	0.44	0.49	0.505	0.484	0.536	0.824	0.811	0.836	2.181	2.199	2.15
Biological Process	GO:0009628	3	response to abiotic stimulus	1.49	0.0357261	Cla97C02G032560.1	2-oxoglutarate (2OG) and Fe(II)-dependent oxygenase superfamily protein	--	1.31	2.06e-05	Up	40.4	0.384	0.494	0.375	1.049	1.085	1.047	1.391	1.39	1.385	1.16	1.119	1.118
Biological Process	GO:0009628	3	response to abiotic stimulus	1.49	0.0357261	Cla97C02G032410.1	Malate dehydrogenase	--	1.498	6.39e-05	Up	43.6	1.142	1.06	1.061	0.659	0.658	0.7	1.024	0.986	1.012	1.175	1.297	1.228
Biological Process	GO:0009628	3	response to abiotic stimulus	1.49	0.0357261	Cla97C02G030880.1	Glycerate dehydrogenase-like protein	--	2.926	3.82e-05	Up	42.1	0.4	0.486	0.457	0.483	0.57	0.51	1.598	1.491	1.485	1.484	1.428	1.484
Biological Process	GO:0009628	3	response to abiotic stimulus	1.49	0.0357261	Cla97C01G008920.1	17.4 kDa class I heat shock protein 3	--	2.249	3.52e-05	Up	15.9	0.377	0.381	0.297	0.658	0.693	0.612	1.485	1.422	1.508	1.373	1.442	1.45
Biological Process	GO:0048878	5	chemical homeostasis	2.43	0.0355573	Cla97C11G224850.1	Niemann-Pick C1 protein isoform X1	--	1.625	1.4e-05	Up	140.9	0.592	0.654	0.544	0.862	0.903	0.866	1.458	1.4	1.418	1.088	1.017	1.171
Biological Process	GO:0048878	5	chemical homeostasis	2.43	0.0355573	Cla97C10G193960.1	Epoxide hydrolase 2	--	1.314	4.34e-05	Up	35.9	0.59	0.329	0.436	0.977	1.026	1.003	1.317	1.313	1.321	1.237	1.263	1.226
Biological Process	GO:0048878	5	chemical homeostasis	2.43	0.0355573	Cla97C10G191260.1	PHD finger protein ALFIN-LIKE 7	--	1.476	0.000136729	Up	28.8	1.022	1.061	1.104	0.717	0.721	0.665	1.044	1.019	1.04	1.217	1.199	1.19
Biological Process	GO:0048878	5	chemical homeostasis	2.43	0.0355573	Cla97C07G132990.1	Ferritin	--	1.416	0.000429298	Up	28.7	0.692	0.689	0.695	0.652	0.694	0.716	0.981	0.997	0.941	1.652	1.604	1.646
Biological Process	GO:0048878	5	chemical homeostasis	2.43	0.0355573	Cla97C03G067570.1	Epoxide hydrolase 2	--	1.34	2.89e-06	Up	35.7	0.441	0.451	0.565	0.851	0.853	0.834	1.138	1.135	1.127	1.586	1.545	1.473
Biological Process	GO:0048878	5	chemical homeostasis	2.43	0.0355573	Cla97C02G033280.1	protein TIC 21, chloroplastic	--	1.601	0.000169986	Up	31.8	1.157	1.181	1.177	0.693	0.71	0.667	1.082	1.063	1.17	1.068	1.047	0.986
Biological Process	GO:0009628	3	response to abiotic stimulus	1.49	0.0357261	Cla97C07G132310.1	17.8 kDa class I heat shock protein-like	--	3.252	0.0141095	Up	17.6		0.315	0.366		0.3	0.399		1.128	1.145		2.257	2.09
Biological Process	GO:0009314	4	response to radiation	1.95	0.0352968	Cla97C07G132310.1	17.8 kDa class I heat shock protein-like	--	3.252	0.0141095	Up	17.6		0.315	0.366		0.3	0.399		1.128	1.145		2.257	2.09
Biological Process	GO:0055082	6	cellular chemical homeostasis	3.17	0.0360318	Cla97C02G033280.1	protein TIC 21, chloroplastic	--	1.601	0.000169986	Up	31.8	1.157	1.181	1.177	0.693	0.71	0.667	1.082	1.063	1.17	1.068	1.047	0.986
Biological Process	GO:0055082	6	cellular chemical homeostasis	3.17	0.0360318	Cla97C07G132990.1	Ferritin	--	1.416	0.000429298	Up	28.7	0.692	0.689	0.695	0.652	0.694	0.716	0.981	0.997	0.941	1.652	1.604	1.646
Biological Process	GO:0048589	3	developmental growth	2.23	0.0361598	Cla97C10G199330.1	Exocyst complex component	--	3.171	0.0129693	Up	89.3	1.69	1.228		0.431	0.539		1.427	1.649		0.452	0.584
Biological Process	GO:0048589	3	developmental growth	2.23	0.0361598	Cla97C10G191260.1	PHD finger protein ALFIN-LIKE 7	--	1.476	0.000136729	Up	28.8	1.022	1.061	1.104	0.717	0.721	0.665	1.044	1.019	1.04	1.217	1.199	1.19
Biological Process	GO:0048589	3	developmental growth	2.23	0.0361598	Cla97C06G126380.1	Thiol-disulfide oxidoreductase DCC isoform 1	--	1.816	0.000585373	Up	25.9	0.738		0.767	0.766		0.751	1.392		1.363	1.104		1.118
Biological Process	GO:0048589	3	developmental growth	2.23	0.0361598	Cla97C03G067450.1	Rubber elongation factor protein (REF)	--	1.624	8.42e-05	Up	26.8	0.608	0.717	0.712	0.94	0.991	0.973	1.638	1.5	1.578	0.815	0.776	0.757
Biological Process	GO:0048589	3	developmental growth	2.23	0.0361598	Cla97C02G032560.1	2-oxoglutarate (2OG) and Fe(II)-dependent oxygenase superfamily protein	--	1.31	2.06e-05	Up	40.4	0.384	0.494	0.375	1.049	1.085	1.047	1.391	1.39	1.385	1.16	1.119	1.118
Biological Process	GO:0048589	3	developmental growth	2.23	0.0361598	Cla97C01G025240.1	Receptor-like kinase	--	1.491	0.0314225	Up	94	1.058		1.015	0.699		0.795	1.076		1.152	1.167		1.038
Biological Process	GO:0009719	3	response to endogenous stimulus	1.6	0.0360376	Cla97C08G152480.1	ATP synthase subunit b, chloroplastic	--	1.487	0.0311468	Up	8.8		1.933	1.63		0.624	0.72		0.99	1.008		0.453	0.642
Biological Process	GO:0009719	3	response to endogenous stimulus	1.6	0.0360376	Cla97C07G130520.1	Phosphoribulokinase	--	1.344	0.0203769	Up	46.2		1.061	1.216		0.741	0.798		1.012	1.057		1.187	1.035
Biological Process	GO:0009719	3	response to endogenous stimulus	1.6	0.0360376	Cla97C11G220180.1	Serine/threonine-protein phosphatase 2A activator	--	1.338	8.42e-06	Up	41.3	0.571	0.645	0.679	0.922	0.943	0.918	1.251	1.228	1.246	1.237	1.165	1.087
Biological Process	GO:0009719	3	response to endogenous stimulus	1.6	0.0360376	Cla97C11G217900.1	Villin protein	--	1.406	5.55e-05	Up	109.7	0.789	0.77	0.792	0.73	0.757	0.775	1.073	1.061	1.046	1.403	1.39	1.375
Biological Process	GO:0009719	3	response to endogenous stimulus	1.6	0.0360376	Cla97C11G214200.1	Ribulose bisphosphate carboxylase large chain	--	1.82	0.000903124	Up	46.7	0.9	0.983	0.987	0.509	0.588	0.639	1.041	1.033	1.085	1.55	1.396	1.29
Biological Process	GO:0009719	3	response to endogenous stimulus	1.6	0.0360376	Cla97C11G208340.1	gamma-glutamyltranspeptidase 3	--	1.421	0.000353699	Up	67.2	0.612	0.636	0.613	0.848	0.852	0.877	1.284	1.219	1.16	1.241	1.265	1.354
Biological Process	GO:0009719	3	response to endogenous stimulus	1.6	0.0360376	Cla97C10G203840.1	60S ribosomal protein L4-like	--	1.383	0.000869504	Up	44.6	1.59	1.436	1.418	0.783	0.796	0.713	1.072	1.031	1.067	0.48	0.491	0.562
Biological Process	GO:0009719	3	response to endogenous stimulus	1.6	0.0360376	Cla97C09G175640.1	low-temperature-induced 65 kDa protein	--	1.785	0.00329485	Up	46	0.473	0.489	0.641	0.899	0.98	0.849	1.58	1.874	1.416	0.846	0.657	1.006
Biological Process	GO:0009719	3	response to endogenous stimulus	1.6	0.0360376	Cla97C07G132990.1	Ferritin	--	1.416	0.000429298	Up	28.7	0.692	0.689	0.695	0.652	0.694	0.716	0.981	0.997	0.941	1.652	1.604	1.646
Biological Process	GO:0009719	3	response to endogenous stimulus	1.6	0.0360376	Cla97C06G122600.1	Xyloglucan endotransglucosylase/hydrolase	--	1.395	4.43e-05	Up	32.7	0.72	0.863	0.835	0.785	0.798	0.813	1.128	1.132	1.083	1.299	1.179	1.198
Biological Process	GO:0009719	3	response to endogenous stimulus	1.6	0.0360376	Cla97C05G098000.1	protein WVD2-like 5 isoform X2	--	1.303	0.00011654	Up	56.1	2.184	2.188	2.22	0.649	0.641	0.62	0.836	0.841	0.811	0.331	0.331	0.348
Biological Process	GO:0009719	3	response to endogenous stimulus	1.6	0.0360376	Cla97C05G097160.1	Protein phosphatase 2c, putative	--	1.315	0.0249797	Up	40.4	0.859	0.694		0.94	0.885		1.161	1.238		1.04	1.183
Biological Process	GO:0009719	3	response to endogenous stimulus	1.6	0.0360376	Cla97C04G075480.1	60S ribosomal protein L4-like	--	1.5	0.00041118	Up	44.6	1.556	1.525	1.71	0.698	0.671	0.684	1.089	0.963	1.027	0.733	0.785	0.679
Biological Process	GO:0009719	3	response to endogenous stimulus	1.6	0.0360376	Cla97C04G073160.1	regulatory-associated protein of TOR 1-like	--	1.362	0.00592919	Up	149.7	0.959	0.906	1.183	0.812	0.902	0.737	1.104	1.12	1.114	1.125	1.072	0.965
Biological Process	GO:0009719	3	response to endogenous stimulus	1.6	0.0360376	Cla97C02G032560.1	2-oxoglutarate (2OG) and Fe(II)-dependent oxygenase superfamily protein	--	1.31	2.06e-05	Up	40.4	0.384	0.494	0.375	1.049	1.085	1.047	1.391	1.39	1.385	1.16	1.119	1.118
Biological Process	GO:0009719	3	response to endogenous stimulus	1.6	0.0360376	Cla97C02G032410.1	Malate dehydrogenase	--	1.498	6.39e-05	Up	43.6	1.142	1.06	1.061	0.659	0.658	0.7	1.024	0.986	1.012	1.175	1.297	1.228
Biological Process	GO:0009719	3	response to endogenous stimulus	1.6	0.0360376	Cla97C02G030990.1	Ascorbate peroxidase	--	1.324	2.64e-05	Up	31.5	0.685	0.716	0.731	0.974	0.943	0.959	1.25	1.289	1.268	1.034	1.02	1.012
Biological Process	GO:0009719	3	response to endogenous stimulus	1.6	0.0360376	Cla97C01G025240.1	Receptor-like kinase	--	1.491	0.0314225	Up	94	1.058		1.015	0.699		0.795	1.076		1.152	1.167		1.038
Biological Process	GO:0016999	5	antibiotic metabolic process	3.17	0.0360318	Cla97C11G206870.1	succinate dehydrogenase assembly factor 2, mitochondrial	--	1.341	0.00307685	Up	22.7	0.501	0.435	0.527	0.975	0.958	1.069	1.341	1.415	1.271	1.184	1.192	1.133
Biological Process	GO:0016999	5	antibiotic metabolic process	3.17	0.0360318	Cla97C05G103110.1	Malate dehydrogenase	--	1.502	2.01e-05	Up	48	0.579	0.61	0.524	0.842	0.862	0.826	1.296	1.263	1.242	1.304	1.303	1.334
Biological Process	GO:0016999	5	antibiotic metabolic process	3.17	0.0360318	Cla97C02G030990.1	Ascorbate peroxidase	--	1.324	2.64e-05	Up	31.5	0.685	0.716	0.731	0.974	0.943	0.959	1.25	1.289	1.268	1.034	1.02	1.012
Biological Process	GO:0016999	5	antibiotic metabolic process	3.17	0.0360318	Cla97C01G015610.1	Methyl esterase 6, putative	--	1.419	4.88e-05	Up	29.4	0.547	0.535	0.541	0.788	0.806	0.756	1.112	1.109	1.114	1.591	1.461	1.644
Biological Process	GO:0055082	6	cellular chemical homeostasis	3.17	0.0360318	Cla97C10G193960.1	Epoxide hydrolase 2	--	1.314	4.34e-05	Up	35.9	0.59	0.329	0.436	0.977	1.026	1.003	1.317	1.313	1.321	1.237	1.263	1.226
Biological Process	GO:0055082	6	cellular chemical homeostasis	3.17	0.0360318	Cla97C03G067570.1	Epoxide hydrolase 2	--	1.34	2.89e-06	Up	35.7	0.441	0.451	0.565	0.851	0.853	0.834	1.138	1.135	1.127	1.586	1.545	1.473
Biological Process	GO:0009314	4	response to radiation	1.95	0.0352968	Cla97C10G188720.1	nuclear transcription factor Y subunit B-3-like	--	1.334	0.000920754	Up	18.8	0.451	0.429	0.519	1.095	0.995	1.009	1.409	1.344	1.382	1.045	1.232	1.09
Biological Process	GO:0009314	4	response to radiation	1.95	0.0352968	Cla97C07G132190.1	17.8 kDa class I heat shock protein-like	--	2.689	0.000700051	Up	18.1	0.416	0.387	0.619	0.402	0.436	0.564	1.31	1.268	1.192	1.839	1.899	1.68
Biological Process	GO:0009314	4	response to radiation	1.95	0.0352968	Cla97C05G094190.1	Glyceraldehyde-3-phosphate dehydrogenase	--	1.444	0.0118646	Up	42.8	1.197	1.157	1.229	0.638	0.71	0.844	1.08	1.083	1.003	1.085	1.048	0.999
Biological Process	GO:0006631	8	fatty acid metabolic process	2.55	0.0291445	Cla97C05G084200.1	3-ketoacyl-CoA thiolase 2, peroxisomal	--	1.893	8.3e-07	Up	48.4	0.456	0.405	0.425	0.708	0.687	0.701	1.339	1.328	1.301	1.489	1.518	1.577
Biological Process	GO:0006631	8	fatty acid metabolic process	2.55	0.0291445	Cla97C03G067570.1	Epoxide hydrolase 2	--	1.34	2.89e-06	Up	35.7	0.441	0.451	0.565	0.851	0.853	0.834	1.138	1.135	1.127	1.586	1.545	1.473
Biological Process	GO:0006631	8	fatty acid metabolic process	2.55	0.0291445	Cla97C02G036270.1	Acyl-coenzyme A oxidase	--	1.412	4.36e-05	Up	76.5	0.534	0.451	0.503	0.83	0.824	0.86	1.183	1.208	1.158	1.467	1.49	1.495
Biological Process	GO:0034440	7	lipid oxidation	4.45	0.0282693	Cla97C05G095880.1	electron transfer flavoprotein subunit alpha, mitochondrial	--	1.353	8.63e-07	Up	37.7	0.691	0.646	0.663	0.887	0.883	0.899	1.198	1.206	1.207	1.203	1.257	1.215
Biological Process	GO:0034440	7	lipid oxidation	4.45	0.0282693	Cla97C05G084200.1	3-ketoacyl-CoA thiolase 2, peroxisomal	--	1.893	8.3e-07	Up	48.4	0.456	0.405	0.425	0.708	0.687	0.701	1.339	1.328	1.301	1.489	1.518	1.577
Biological Process	GO:0034440	7	lipid oxidation	4.45	0.0282693	Cla97C02G036270.1	Acyl-coenzyme A oxidase	--	1.412	4.36e-05	Up	76.5	0.534	0.451	0.503	0.83	0.824	0.86	1.183	1.208	1.158	1.467	1.49	1.495
Biological Process	GO:0015979	4	photosynthesis	3.48	0.0266458	Cla97C10G185280.1	Ferredoxin--NADP reductase	--	1.673	1.73e-05	Up	40.3	1.136	1.046	1.085	0.812	0.779	0.809	1.325	1.308	1.382	0.761	0.789	0.73
Biological Process	GO:0015979	4	photosynthesis	3.48	0.0266458	Cla97C07G132400.1	Sedoheptulose-1,7-bisphosphatase	--	2.23	2.19e-06	Up	41.9	0.522	0.683	0.661	0.621	0.653	0.636	1.457	1.408	1.394	1.399	1.288	1.309
Biological Process	GO:0015979	4	photosynthesis	3.48	0.0266458	Cla97C05G094190.1	Glyceraldehyde-3-phosphate dehydrogenase	--	1.444	0.0118646	Up	42.8	1.197	1.157	1.229	0.638	0.71	0.844	1.08	1.083	1.003	1.085	1.048	0.999
Biological Process	GO:0015979	4	photosynthesis	3.48	0.0266458	Cla97C05G091900.1	Ferredoxin	--	1.597	0.000137507	Up	15.7	0.372	0.344	0.412	0.845	0.92	0.903	1.477	1.4	1.384	1.306	1.336	1.301
Biological Process	GO:0006635	10	fatty acid beta-oxidation	4.65	0.0252375	Cla97C05G095880.1	electron transfer flavoprotein subunit alpha, mitochondrial	--	1.353	8.63e-07	Up	37.7	0.691	0.646	0.663	0.887	0.883	0.899	1.198	1.206	1.207	1.203	1.257	1.215
Biological Process	GO:0006635	10	fatty acid beta-oxidation	4.65	0.0252375	Cla97C05G084200.1	3-ketoacyl-CoA thiolase 2, peroxisomal	--	1.893	8.3e-07	Up	48.4	0.456	0.405	0.425	0.708	0.687	0.701	1.339	1.328	1.301	1.489	1.518	1.577
Biological Process	GO:0006635	10	fatty acid beta-oxidation	4.65	0.0252375	Cla97C02G036270.1	Acyl-coenzyme A oxidase	--	1.412	4.36e-05	Up	76.5	0.534	0.451	0.503	0.83	0.824	0.86	1.183	1.208	1.158	1.467	1.49	1.495
Biological Process	GO:0019395	9	fatty acid oxidation	4.65	0.0252375	Cla97C05G095880.1	electron transfer flavoprotein subunit alpha, mitochondrial	--	1.353	8.63e-07	Up	37.7	0.691	0.646	0.663	0.887	0.883	0.899	1.198	1.206	1.207	1.203	1.257	1.215
Biological Process	GO:0019395	9	fatty acid oxidation	4.65	0.0252375	Cla97C05G084200.1	3-ketoacyl-CoA thiolase 2, peroxisomal	--	1.893	8.3e-07	Up	48.4	0.456	0.405	0.425	0.708	0.687	0.701	1.339	1.328	1.301	1.489	1.518	1.577
Biological Process	GO:0019395	9	fatty acid oxidation	4.65	0.0252375	Cla97C02G036270.1	Acyl-coenzyme A oxidase	--	1.412	4.36e-05	Up	76.5	0.534	0.451	0.503	0.83	0.824	0.86	1.183	1.208	1.158	1.467	1.49	1.495
Biological Process	GO:0032787	7	monocarboxylic acid metabolic process	2.17	0.0236971	Cla97C11G224850.1	Niemann-Pick C1 protein isoform X1	--	1.625	1.4e-05	Up	140.9	0.592	0.654	0.544	0.862	0.903	0.866	1.458	1.4	1.418	1.088	1.017	1.171
Biological Process	GO:0032787	7	monocarboxylic acid metabolic process	2.17	0.0236971	Cla97C10G193960.1	Epoxide hydrolase 2	--	1.314	4.34e-05	Up	35.9	0.59	0.329	0.436	0.977	1.026	1.003	1.317	1.313	1.321	1.237	1.263	1.226
Biological Process	GO:0032787	7	monocarboxylic acid metabolic process	2.17	0.0236971	Cla97C07G137260.1	9-cis-epoxycarotenoid dioxygenase 1	--	1.554	6.47e-05	Up	64	0.633	0.441	0.531	0.784	0.833	0.775	1.229	1.268	1.219	1.264	1.409	1.291
Biological Process	GO:0032787	7	monocarboxylic acid metabolic process	2.17	0.0236971	Cla97C05G095880.1	electron transfer flavoprotein subunit alpha, mitochondrial	--	1.353	8.63e-07	Up	37.7	0.691	0.646	0.663	0.887	0.883	0.899	1.198	1.206	1.207	1.203	1.257	1.215
Biological Process	GO:0032787	7	monocarboxylic acid metabolic process	2.17	0.0236971	Cla97C05G086550.1	Long chain acyl-CoA synthetase 7	--	1.311	4.04e-06	Up	76.3	0.66	0.561	0.545	0.909	0.902	0.902	1.171	1.201	1.184	1.341	1.323	1.319
Biological Process	GO:0032787	7	monocarboxylic acid metabolic process	2.17	0.0236971	Cla97C05G084200.1	3-ketoacyl-CoA thiolase 2, peroxisomal	--	1.893	8.3e-07	Up	48.4	0.456	0.405	0.425	0.708	0.687	0.701	1.339	1.328	1.301	1.489	1.518	1.577
Biological Process	GO:0032787	7	monocarboxylic acid metabolic process	2.17	0.0236971	Cla97C03G067570.1	Epoxide hydrolase 2	--	1.34	2.89e-06	Up	35.7	0.441	0.451	0.565	0.851	0.853	0.834	1.138	1.135	1.127	1.586	1.545	1.473
Biological Process	GO:0032787	7	monocarboxylic acid metabolic process	2.17	0.0236971	Cla97C02G036270.1	Acyl-coenzyme A oxidase	--	1.412	4.36e-05	Up	76.5	0.534	0.451	0.503	0.83	0.824	0.86	1.183	1.208	1.158	1.467	1.49	1.495
Biological Process	GO:0032787	7	monocarboxylic acid metabolic process	2.17	0.0236971	Cla97C02G027300.1	bifunctional 3-dehydroquinate dehydratase/shikimate dehydrogenase, chloroplastic-like	--	1.306	3.61e-05	Up	59.2	0.708	0.793	0.785	0.914	0.924	0.918	1.231	1.187	1.182	1.141	1.153	1.141
Biological Process	GO:0032787	7	monocarboxylic acid metabolic process	2.17	0.0236971	Cla97C01G015610.1	Methyl esterase 6, putative	--	1.419	4.88e-05	Up	29.4	0.547	0.535	0.541	0.788	0.806	0.756	1.112	1.109	1.114	1.591	1.461	1.644
Biological Process	GO:0010876	4	lipid localization	4.86	0.0223914	Cla97C11G224850.1	Niemann-Pick C1 protein isoform X1	--	1.625	1.4e-05	Up	140.9	0.592	0.654	0.544	0.862	0.903	0.866	1.458	1.4	1.418	1.088	1.017	1.171
Biological Process	GO:0010876	4	lipid localization	4.86	0.0223914	Cla97C08G147310.1	Trigalactosyldiacylglycerol 1, chloroplastic-like protein	--	1.306	0.000550344	Up	37.9	0.734		0.8	0.88		0.874	1.139		1.151	1.247		1.175
Biological Process	GO:0010876	4	lipid localization	4.86	0.0223914	Cla97C03G067450.1	Rubber elongation factor protein (REF)	--	1.624	8.42e-05	Up	26.8	0.608	0.717	0.712	0.94	0.991	0.973	1.638	1.5	1.578	0.815	0.776	0.757
Biological Process	GO:0006631	8	fatty acid metabolic process	2.55	0.0291445	Cla97C05G086550.1	Long chain acyl-CoA synthetase 7	--	1.311	4.04e-06	Up	76.3	0.66	0.561	0.545	0.909	0.902	0.902	1.171	1.201	1.184	1.341	1.323	1.319
Biological Process	GO:0006631	8	fatty acid metabolic process	2.55	0.0291445	Cla97C05G095880.1	electron transfer flavoprotein subunit alpha, mitochondrial	--	1.353	8.63e-07	Up	37.7	0.691	0.646	0.663	0.887	0.883	0.899	1.198	1.206	1.207	1.203	1.257	1.215
Biological Process	GO:0006631	8	fatty acid metabolic process	2.55	0.0291445	Cla97C10G193960.1	Epoxide hydrolase 2	--	1.314	4.34e-05	Up	35.9	0.59	0.329	0.436	0.977	1.026	1.003	1.317	1.313	1.321	1.237	1.263	1.226
Biological Process	GO:0032272	8	negative regulation of protein polymerization	7.13	0.0302842	Cla97C05G083100.1	HOPM interactor 7	--	1.358	0.00181221	Up	197.7	0.969	0.903	1.053	0.765	0.782	0.74	0.989	1.001	1.115	1.222	1.358	1.245
Biological Process	GO:0009314	4	response to radiation	1.95	0.0352968	Cla97C05G091900.1	Ferredoxin	--	1.597	0.000137507	Up	15.7	0.372	0.344	0.412	0.845	0.92	0.903	1.477	1.4	1.384	1.306	1.336	1.301
Biological Process	GO:0009314	4	response to radiation	1.95	0.0352968	Cla97C05G086420.1	heat shock 70 kDa protein 8	--	1.651	0.00154643	Up	62	0.518	0.327	0.414	0.649	0.529	0.639	0.998	0.994	1.008	1.845	2.153	1.936
Biological Process	GO:0009314	4	response to radiation	1.95	0.0352968	Cla97C04G077270.1	UV-B-induced protein At3g17800, chloroplastic	--	1.41	0.0118259	Up	69.4	0.996	0.994	0.935	0.786	0.777	0.698	1.141	0.924	1.123	1.076	1.304	1.243
Biological Process	GO:0009314	4	response to radiation	1.95	0.0352968	Cla97C03G066140.1	protein PLASTID MOVEMENT IMPAIRED 1-RELATED 1	--	1.379	0.0333644	Up	127.3	1.105	1.091		0.83	0.793		1.057	1.181		1.009	0.935
Biological Process	GO:0009314	4	response to radiation	1.95	0.0352968	Cla97C02G032560.1	2-oxoglutarate (2OG) and Fe(II)-dependent oxygenase superfamily protein	--	1.31	2.06e-05	Up	40.4	0.384	0.494	0.375	1.049	1.085	1.047	1.391	1.39	1.385	1.16	1.119	1.118
Biological Process	GO:0009314	4	response to radiation	1.95	0.0352968	Cla97C02G030880.1	Glycerate dehydrogenase-like protein	--	2.926	3.82e-05	Up	42.1	0.4	0.486	0.457	0.483	0.57	0.51	1.598	1.491	1.485	1.484	1.428	1.484
Biological Process	GO:0009062	9	fatty acid catabolic process	4.11	0.0348873	Cla97C05G095880.1	electron transfer flavoprotein subunit alpha, mitochondrial	--	1.353	8.63e-07	Up	37.7	0.691	0.646	0.663	0.887	0.883	0.899	1.198	1.206	1.207	1.203	1.257	1.215
Biological Process	GO:0009062	9	fatty acid catabolic process	4.11	0.0348873	Cla97C05G084200.1	3-ketoacyl-CoA thiolase 2, peroxisomal	--	1.893	8.3e-07	Up	48.4	0.456	0.405	0.425	0.708	0.687	0.701	1.339	1.328	1.301	1.489	1.518	1.577
Biological Process	GO:0009062	9	fatty acid catabolic process	4.11	0.0348873	Cla97C02G036270.1	Acyl-coenzyme A oxidase	--	1.412	4.36e-05	Up	76.5	0.534	0.451	0.503	0.83	0.824	0.86	1.183	1.208	1.158	1.467	1.49	1.495
Biological Process	GO:0009416	5	response to light stimulus	2	0.0313023	Cla97C07G132310.1	17.8 kDa class I heat shock protein-like	--	3.252	0.0141095	Up	17.6		0.315	0.366		0.3	0.399		1.128	1.145		2.257	2.09
Biological Process	GO:0009416	5	response to light stimulus	2	0.0313023	Cla97C10G188720.1	nuclear transcription factor Y subunit B-3-like	--	1.334	0.000920754	Up	18.8	0.451	0.429	0.519	1.095	0.995	1.009	1.409	1.344	1.382	1.045	1.232	1.09
Biological Process	GO:0009416	5	response to light stimulus	2	0.0313023	Cla97C07G132190.1	17.8 kDa class I heat shock protein-like	--	2.689	0.000700051	Up	18.1	0.416	0.387	0.619	0.402	0.436	0.564	1.31	1.268	1.192	1.839	1.899	1.68
Biological Process	GO:0009416	5	response to light stimulus	2	0.0313023	Cla97C05G094190.1	Glyceraldehyde-3-phosphate dehydrogenase	--	1.444	0.0118646	Up	42.8	1.197	1.157	1.229	0.638	0.71	0.844	1.08	1.083	1.003	1.085	1.048	0.999
Biological Process	GO:0009416	5	response to light stimulus	2	0.0313023	Cla97C05G091900.1	Ferredoxin	--	1.597	0.000137507	Up	15.7	0.372	0.344	0.412	0.845	0.92	0.903	1.477	1.4	1.384	1.306	1.336	1.301
Biological Process	GO:0050801	6	ion homeostasis	3.13	0.0207093	Cla97C10G191260.1	PHD finger protein ALFIN-LIKE 7	--	1.476	0.000136729	Up	28.8	1.022	1.061	1.104	0.717	0.721	0.665	1.044	1.019	1.04	1.217	1.199	1.19
Biological Process	GO:0009416	5	response to light stimulus	2	0.0313023	Cla97C05G086420.1	heat shock 70 kDa protein 8	--	1.651	0.00154643	Up	62	0.518	0.327	0.414	0.649	0.529	0.639	0.998	0.994	1.008	1.845	2.153	1.936
Biological Process	GO:0009416	5	response to light stimulus	2	0.0313023	Cla97C03G066140.1	protein PLASTID MOVEMENT IMPAIRED 1-RELATED 1	--	1.379	0.0333644	Up	127.3	1.105	1.091		0.83	0.793		1.057	1.181		1.009	0.935
Biological Process	GO:0009416	5	response to light stimulus	2	0.0313023	Cla97C02G032560.1	2-oxoglutarate (2OG) and Fe(II)-dependent oxygenase superfamily protein	--	1.31	2.06e-05	Up	40.4	0.384	0.494	0.375	1.049	1.085	1.047	1.391	1.39	1.385	1.16	1.119	1.118
Biological Process	GO:0009416	5	response to light stimulus	2	0.0313023	Cla97C02G030880.1	Glycerate dehydrogenase-like protein	--	2.926	3.82e-05	Up	42.1	0.4	0.486	0.457	0.483	0.57	0.51	1.598	1.491	1.485	1.484	1.428	1.484
Biological Process	GO:0008361	6	regulation of cell size	7.13	0.0302842	Cla97C10G194700.1	Protein kinase	--	1.334	0.000440556	Up	157	1.191	1.1	1.19	0.775	0.727	0.715	1.006	0.967	0.984	1.12	1.156	1.096
Biological Process	GO:0008361	6	regulation of cell size	7.13	0.0302842	Cla97C04G073160.1	regulatory-associated protein of TOR 1-like	--	1.362	0.00592919	Up	149.7	0.959	0.906	1.183	0.812	0.902	0.737	1.104	1.12	1.114	1.125	1.072	0.965
Biological Process	GO:0051651	5	maintenance of location in cell	7.13	0.0302842	Cla97C03G066370.1	Kinase family protein	--	1.486	0.011745	Up	173.2		0.854	0.943		0.756	0.816		1.192	1.144		1.198	1.097
Biological Process	GO:0051651	5	maintenance of location in cell	7.13	0.0302842	Cla97C07G132990.1	Ferritin	--	1.416	0.000429298	Up	28.7	0.692	0.689	0.695	0.652	0.694	0.716	0.981	0.997	0.941	1.652	1.604	1.646
Biological Process	GO:0051289	9	protein homotetramerization	7.13	0.0302842	Cla97C05G094190.1	Glyceraldehyde-3-phosphate dehydrogenase	--	1.444	0.0118646	Up	42.8	1.197	1.157	1.229	0.638	0.71	0.844	1.08	1.083	1.003	1.085	1.048	0.999
Biological Process	GO:0051289	9	protein homotetramerization	7.13	0.0302842	Cla97C05G088630.1	1,4-dihydroxy-2-naphthoyl-CoA thioesterase 1-like	--	1.702	1.09e-06	Up	18.9	0.432	0.52	0.459	0.731	0.742	0.753	1.261	1.249	1.279	1.576	1.489	1.51
Biological Process	GO:0006874	10	cellular calcium ion homeostasis	7.13	0.0302842	Cla97C10G193960.1	Epoxide hydrolase 2	--	1.314	4.34e-05	Up	35.9	0.59	0.329	0.436	0.977	1.026	1.003	1.317	1.313	1.321	1.237	1.263	1.226
Biological Process	GO:0006874	10	cellular calcium ion homeostasis	7.13	0.0302842	Cla97C03G067570.1	Epoxide hydrolase 2	--	1.34	2.89e-06	Up	35.7	0.441	0.451	0.565	0.851	0.853	0.834	1.138	1.135	1.127	1.586	1.545	1.473
Biological Process	GO:1900673	4	olefin metabolic process	7.13	0.0302842	Cla97C10G193960.1	Epoxide hydrolase 2	--	1.314	4.34e-05	Up	35.9	0.59	0.329	0.436	0.977	1.026	1.003	1.317	1.313	1.321	1.237	1.263	1.226
Biological Process	GO:1900673	4	olefin metabolic process	7.13	0.0302842	Cla97C03G067570.1	Epoxide hydrolase 2	--	1.34	2.89e-06	Up	35.7	0.441	0.451	0.565	0.851	0.853	0.834	1.138	1.135	1.127	1.586	1.545	1.473
Biological Process	GO:0032272	8	negative regulation of protein polymerization	7.13	0.0302842	Cla97C11G217900.1	Villin protein	--	1.406	5.55e-05	Up	109.7	0.789	0.77	0.792	0.73	0.757	0.775	1.073	1.061	1.046	1.403	1.39	1.375
Biological Process	GO:0009416	5	response to light stimulus	2	0.0313023	Cla97C04G077270.1	UV-B-induced protein At3g17800, chloroplastic	--	1.41	0.0118259	Up	69.4	0.996	0.994	0.935	0.786	0.777	0.698	1.141	0.924	1.123	1.076	1.304	1.243
Biological Process	GO:0006082	4	organic acid metabolic process	1.42	0.137783	Cla97C02G042380.1	GDP-mannose 3,5-epimerase 2	--	1.373	2.57e-06	Up	44.2	0.628	0.694	0.619	0.928	0.931	0.934	1.296	1.261	1.278	1.178	1.132	1.185
Biological Process	GO:0006082	4	organic acid metabolic process	1.42	0.137783	Cla97C03G067570.1	Epoxide hydrolase 2	--	1.34	2.89e-06	Up	35.7	0.441	0.451	0.565	0.851	0.853	0.834	1.138	1.135	1.127	1.586	1.545	1.473
Biological Process	GO:0006082	4	organic acid metabolic process	1.42	0.137783	Cla97C05G084200.1	3-ketoacyl-CoA thiolase 2, peroxisomal	--	1.893	8.3e-07	Up	48.4	0.456	0.405	0.425	0.708	0.687	0.701	1.339	1.328	1.301	1.489	1.518	1.577
Biological Process	GO:0071229	5	cellular response to acid chemical	1.43	0.363605	Cla97C04G073160.1	regulatory-associated protein of TOR 1-like	--	1.362	0.00592919	Up	149.7	0.959	0.906	1.183	0.812	0.902	0.737	1.104	1.12	1.114	1.125	1.072	0.965
Biological Process	GO:0071229	5	cellular response to acid chemical	1.43	0.363605	Cla97C02G032560.1	2-oxoglutarate (2OG) and Fe(II)-dependent oxygenase superfamily protein	--	1.31	2.06e-05	Up	40.4	0.384	0.494	0.375	1.049	1.085	1.047	1.391	1.39	1.385	1.16	1.119	1.118
Biological Process	GO:0071229	5	cellular response to acid chemical	1.43	0.363605	Cla97C02G030880.1	Glycerate dehydrogenase-like protein	--	2.926	3.82e-05	Up	42.1	0.4	0.486	0.457	0.483	0.57	0.51	1.598	1.491	1.485	1.484	1.428	1.484
Biological Process	GO:0006575	5	cellular modified amino acid metabolic process	1.58	0.361915	Cla97C11G208340.1	gamma-glutamyltranspeptidase 3	--	1.421	0.000353699	Up	67.2	0.612	0.636	0.613	0.848	0.852	0.877	1.284	1.219	1.16	1.241	1.265	1.354
Biological Process	GO:0006575	5	cellular modified amino acid metabolic process	1.58	0.361915	Cla97C04G079270.1	Glutathione s-transferase	--	1.674	3.25e-05	Up	27.1	0.36	0.407	0.401	0.795	0.844	0.855	1.418	1.365	1.391	1.375	1.392	1.417
Biological Process	GO:0043086	5	negative regulation of catalytic activity	1.58	0.361915	Cla97C05G083100.1	HOPM interactor 7	--	1.358	0.00181221	Up	197.7	0.969	0.903	1.053	0.765	0.782	0.74	0.989	1.001	1.115	1.222	1.358	1.245
Biological Process	GO:0043086	5	negative regulation of catalytic activity	1.58	0.361915	Cla97C01G014280.1	Cysteine proteinase inhibitor	--	1.323	0.00805783	Up	13.6	0.817	0.845		0.9	0.913		1.228	1.17		1.055	1.072
Biological Process	GO:0016053	5	organic acid biosynthetic process	1.36	0.357819	Cla97C10G193960.1	Epoxide hydrolase 2	--	1.314	4.34e-05	Up	35.9	0.59	0.329	0.436	0.977	1.026	1.003	1.317	1.313	1.321	1.237	1.263	1.226
Biological Process	GO:0016053	5	organic acid biosynthetic process	1.36	0.357819	Cla97C07G137260.1	9-cis-epoxycarotenoid dioxygenase 1	--	1.554	6.47e-05	Up	64	0.633	0.441	0.531	0.784	0.833	0.775	1.229	1.268	1.219	1.264	1.409	1.291
Biological Process	GO:0016053	5	organic acid biosynthetic process	1.36	0.357819	Cla97C05G084200.1	3-ketoacyl-CoA thiolase 2, peroxisomal	--	1.893	8.3e-07	Up	48.4	0.456	0.405	0.425	0.708	0.687	0.701	1.339	1.328	1.301	1.489	1.518	1.577
Biological Process	GO:0016053	5	organic acid biosynthetic process	1.36	0.357819	Cla97C03G067570.1	Epoxide hydrolase 2	--	1.34	2.89e-06	Up	35.7	0.441	0.451	0.565	0.851	0.853	0.834	1.138	1.135	1.127	1.586	1.545	1.473
Biological Process	GO:0016053	5	organic acid biosynthetic process	1.36	0.357819	Cla97C02G042380.1	GDP-mannose 3,5-epimerase 2	--	1.373	2.57e-06	Up	44.2	0.628	0.694	0.619	0.928	0.931	0.934	1.296	1.261	1.278	1.178	1.132	1.185
Biological Process	GO:0016053	5	organic acid biosynthetic process	1.36	0.357819	Cla97C02G032560.1	2-oxoglutarate (2OG) and Fe(II)-dependent oxygenase superfamily protein	--	1.31	2.06e-05	Up	40.4	0.384	0.494	0.375	1.049	1.085	1.047	1.391	1.39	1.385	1.16	1.119	1.118
Biological Process	GO:0016053	5	organic acid biosynthetic process	1.36	0.357819	Cla97C02G027300.1	bifunctional 3-dehydroquinate dehydratase/shikimate dehydrogenase, chloroplastic-like	--	1.306	3.61e-05	Up	59.2	0.708	0.793	0.785	0.914	0.924	0.918	1.231	1.187	1.182	1.141	1.153	1.141
Biological Process	GO:0046394	7	carboxylic acid biosynthetic process	1.36	0.357819	Cla97C10G193960.1	Epoxide hydrolase 2	--	1.314	4.34e-05	Up	35.9	0.59	0.329	0.436	0.977	1.026	1.003	1.317	1.313	1.321	1.237	1.263	1.226
Biological Process	GO:0046394	7	carboxylic acid biosynthetic process	1.36	0.357819	Cla97C07G137260.1	9-cis-epoxycarotenoid dioxygenase 1	--	1.554	6.47e-05	Up	64	0.633	0.441	0.531	0.784	0.833	0.775	1.229	1.268	1.219	1.264	1.409	1.291
Biological Process	GO:0046394	7	carboxylic acid biosynthetic process	1.36	0.357819	Cla97C05G084200.1	3-ketoacyl-CoA thiolase 2, peroxisomal	--	1.893	8.3e-07	Up	48.4	0.456	0.405	0.425	0.708	0.687	0.701	1.339	1.328	1.301	1.489	1.518	1.577
Biological Process	GO:0046394	7	carboxylic acid biosynthetic process	1.36	0.357819	Cla97C03G067570.1	Epoxide hydrolase 2	--	1.34	2.89e-06	Up	35.7	0.441	0.451	0.565	0.851	0.853	0.834	1.138	1.135	1.127	1.586	1.545	1.473
Biological Process	GO:0046394	7	carboxylic acid biosynthetic process	1.36	0.357819	Cla97C02G042380.1	GDP-mannose 3,5-epimerase 2	--	1.373	2.57e-06	Up	44.2	0.628	0.694	0.619	0.928	0.931	0.934	1.296	1.261	1.278	1.178	1.132	1.185
Biological Process	GO:0046394	7	carboxylic acid biosynthetic process	1.36	0.357819	Cla97C02G032560.1	2-oxoglutarate (2OG) and Fe(II)-dependent oxygenase superfamily protein	--	1.31	2.06e-05	Up	40.4	0.384	0.494	0.375	1.049	1.085	1.047	1.391	1.39	1.385	1.16	1.119	1.118
Biological Process	GO:0046394	7	carboxylic acid biosynthetic process	1.36	0.357819	Cla97C02G027300.1	bifunctional 3-dehydroquinate dehydratase/shikimate dehydrogenase, chloroplastic-like	--	1.306	3.61e-05	Up	59.2	0.708	0.793	0.785	0.914	0.924	0.918	1.231	1.187	1.182	1.141	1.153	1.141
Biological Process	GO:0006732	5	coenzyme metabolic process	1.45	0.354146	Cla97C09G168550.1	Thiamine pyrophosphokinase	--	1.447	0.000245211	Up	29.2	0.433	0.648	0.445	0.837	0.823	0.815	1.254	1.135	1.193	1.486	1.394	1.45
Biological Process	GO:0006732	5	coenzyme metabolic process	1.45	0.354146	Cla97C05G103110.1	Malate dehydrogenase	--	1.502	2.01e-05	Up	48	0.579	0.61	0.524	0.842	0.862	0.826	1.296	1.263	1.242	1.304	1.303	1.334
Biological Process	GO:0006732	5	coenzyme metabolic process	1.45	0.354146	Cla97C05G088630.1	1,4-dihydroxy-2-naphthoyl-CoA thioesterase 1-like	--	1.702	1.09e-06	Up	18.9	0.432	0.52	0.459	0.731	0.742	0.753	1.261	1.249	1.279	1.576	1.489	1.51
Biological Process	GO:0006732	5	coenzyme metabolic process	1.45	0.354146	Cla97C02G042380.1	GDP-mannose 3,5-epimerase 2	--	1.373	2.57e-06	Up	44.2	0.628	0.694	0.619	0.928	0.931	0.934	1.296	1.261	1.278	1.178	1.132	1.185
Biological Process	GO:0006605	10	protein targeting	1.45	0.354146	Cla97C03G066370.1	Kinase family protein	--	1.486	0.011745	Up	173.2		0.854	0.943		0.756	0.816		1.192	1.144		1.198	1.097
Biological Process	GO:0006605	10	protein targeting	1.45	0.354146	Cla97C10G193960.1	Epoxide hydrolase 2	--	1.314	4.34e-05	Up	35.9	0.59	0.329	0.436	0.977	1.026	1.003	1.317	1.313	1.321	1.237	1.263	1.226
Biological Process	GO:0006605	10	protein targeting	1.45	0.354146	Cla97C03G067570.1	Epoxide hydrolase 2	--	1.34	2.89e-06	Up	35.7	0.441	0.451	0.565	0.851	0.853	0.834	1.138	1.135	1.127	1.586	1.545	1.473
Biological Process	GO:0006605	10	protein targeting	1.45	0.354146	Cla97C02G033280.1	protein TIC 21, chloroplastic	--	1.601	0.000169986	Up	31.8	1.157	1.181	1.177	0.693	0.71	0.667	1.082	1.063	1.17	1.068	1.047	0.986
Biological Process	GO:0071229	5	cellular response to acid chemical	1.43	0.363605	Cla97C09G175640.1	low-temperature-induced 65 kDa protein	--	1.785	0.00329485	Up	46	0.473	0.489	0.641	0.899	0.98	0.849	1.58	1.874	1.416	0.846	0.657	1.006
Biological Process	GO:0090627	5	plant epidermal cell differentiation	1.62	0.351645	Cla97C11G217900.1	Villin protein	--	1.406	5.55e-05	Up	109.7	0.789	0.77	0.792	0.73	0.757	0.775	1.073	1.061	1.046	1.403	1.39	1.375
Biological Process	GO:0008299	7	isoprenoid biosynthetic process	1.55	0.372125	Cla97C02G032560.1	2-oxoglutarate (2OG) and Fe(II)-dependent oxygenase superfamily protein	--	1.31	2.06e-05	Up	40.4	0.384	0.494	0.375	1.049	1.085	1.047	1.391	1.39	1.385	1.16	1.119	1.118
Biological Process	GO:1903311	8	regulation of mRNA metabolic process	1.52	0.382273	Cla97C07G136230.1	apoptotic chromatin condensation inducer in the nucleus	--	1.514	8.2e-05	Up	48.1	1.347	1.457	1.349	0.7	0.669	0.693	1.013	1.085	1.024	0.891	0.85	0.997
Biological Process	GO:0071840	3	cellular component organization or biogenesis	1.16	0.395021	Cla97C03G067570.1	Epoxide hydrolase 2	--	1.34	2.89e-06	Up	35.7	0.441	0.451	0.565	0.851	0.853	0.834	1.138	1.135	1.127	1.586	1.545	1.473
Biological Process	GO:0071840	3	cellular component organization or biogenesis	1.16	0.395021	Cla97C03G067450.1	Rubber elongation factor protein (REF)	--	1.624	8.42e-05	Up	26.8	0.608	0.717	0.712	0.94	0.991	0.973	1.638	1.5	1.578	0.815	0.776	0.757
Biological Process	GO:0071840	3	cellular component organization or biogenesis	1.16	0.395021	Cla97C03G066140.1	protein PLASTID MOVEMENT IMPAIRED 1-RELATED 1	--	1.379	0.0333644	Up	127.3	1.105	1.091		0.83	0.793		1.057	1.181		1.009	0.935
Biological Process	GO:0071840	3	cellular component organization or biogenesis	1.16	0.395021	Cla97C02G037510.1	E3 ubiquitin-protein ligase UPL3	--	1.583	0.00244784	Up	204.3	0.892	1.131	1.137	0.673	0.78	0.793	1.247	1.086	1.223	1.188	1.031	0.831
Biological Process	GO:0071840	3	cellular component organization or biogenesis	1.16	0.395021	Cla97C02G032560.1	2-oxoglutarate (2OG) and Fe(II)-dependent oxygenase superfamily protein	--	1.31	2.06e-05	Up	40.4	0.384	0.494	0.375	1.049	1.085	1.047	1.391	1.39	1.385	1.16	1.119	1.118
Biological Process	GO:0071840	3	cellular component organization or biogenesis	1.16	0.395021	Cla97C01G025240.1	Receptor-like kinase	--	1.491	0.0314225	Up	94	1.058		1.015	0.699		0.795	1.076		1.152	1.167		1.038
Biological Process	GO:0007034	5	vacuolar transport	1.48	0.392352	Cla97C03G066370.1	Kinase family protein	--	1.486	0.011745	Up	173.2		0.854	0.943		0.756	0.816		1.192	1.144		1.198	1.097
Biological Process	GO:0007034	5	vacuolar transport	1.48	0.392352	Cla97C11G224850.1	Niemann-Pick C1 protein isoform X1	--	1.625	1.4e-05	Up	140.9	0.592	0.654	0.544	0.862	0.903	0.866	1.458	1.4	1.418	1.088	1.017	1.171
Biological Process	GO:0040029	7	regulation of gene expression, epigenetic	1.48	0.392352	Cla97C01G006990.1	THO complex subunit 2	--	1.391	0.047312	Up	213.2		1.689	1.766		0.672	0.677		1.007	0.869		0.632	0.688
Biological Process	GO:0040029	7	regulation of gene expression, epigenetic	1.48	0.392352	Cla97C05G102660.1	mRNA-decapping enzyme subunit 2-like	--	1.39	0.0236937	Up	35.6	1.075	1.095		0.764	0.829		1.072	1.142		1.089	0.934
Biological Process	GO:0006952	4	defense response	1.33	0.389569	Cla97C07G130520.1	Phosphoribulokinase	--	1.344	0.0203769	Up	46.2		1.061	1.216		0.741	0.798		1.012	1.057		1.187	1.035
Biological Process	GO:0006952	4	defense response	1.33	0.389569	Cla97C10G193960.1	Epoxide hydrolase 2	--	1.314	4.34e-05	Up	35.9	0.59	0.329	0.436	0.977	1.026	1.003	1.317	1.313	1.321	1.237	1.263	1.226
Biological Process	GO:0006952	4	defense response	1.33	0.389569	Cla97C10G185280.1	Ferredoxin--NADP reductase	--	1.673	1.73e-05	Up	40.3	1.136	1.046	1.085	0.812	0.779	0.809	1.325	1.308	1.382	0.761	0.789	0.73
Biological Process	GO:0006952	4	defense response	1.33	0.389569	Cla97C07G132400.1	Sedoheptulose-1,7-bisphosphatase	--	2.23	2.19e-06	Up	41.9	0.522	0.683	0.661	0.621	0.653	0.636	1.457	1.408	1.394	1.399	1.288	1.309
Biological Process	GO:0006952	4	defense response	1.33	0.389569	Cla97C05G099220.1	beta-fructofuranosidase, insoluble isoenzyme 1-like	--	1.363	0.000791768	Up	63.7	0.608	0.621	0.614	0.751	0.769	0.765	1.107	0.997	1.01	1.507	1.571	1.608
Biological Process	GO:0006952	4	defense response	1.33	0.389569	Cla97C05G083100.1	HOPM interactor 7	--	1.358	0.00181221	Up	197.7	0.969	0.903	1.053	0.765	0.782	0.74	0.989	1.001	1.115	1.222	1.358	1.245
Biological Process	GO:0006952	4	defense response	1.33	0.389569	Cla97C03G067570.1	Epoxide hydrolase 2	--	1.34	2.89e-06	Up	35.7	0.441	0.451	0.565	0.851	0.853	0.834	1.138	1.135	1.127	1.586	1.545	1.473
Biological Process	GO:0006952	4	defense response	1.33	0.389569	Cla97C01G015610.1	Methyl esterase 6, putative	--	1.419	4.88e-05	Up	29.4	0.547	0.535	0.541	0.788	0.806	0.756	1.112	1.109	1.114	1.591	1.461	1.644
Biological Process	GO:0044255	5	cellular lipid metabolic process	1.34	0.38652	Cla97C10G193960.1	Epoxide hydrolase 2	--	1.314	4.34e-05	Up	35.9	0.59	0.329	0.436	0.977	1.026	1.003	1.317	1.313	1.321	1.237	1.263	1.226
Biological Process	GO:0044255	5	cellular lipid metabolic process	1.34	0.38652	Cla97C07G137260.1	9-cis-epoxycarotenoid dioxygenase 1	--	1.554	6.47e-05	Up	64	0.633	0.441	0.531	0.784	0.833	0.775	1.229	1.268	1.219	1.264	1.409	1.291
Biological Process	GO:0044255	5	cellular lipid metabolic process	1.34	0.38652	Cla97C05G095880.1	electron transfer flavoprotein subunit alpha, mitochondrial	--	1.353	8.63e-07	Up	37.7	0.691	0.646	0.663	0.887	0.883	0.899	1.198	1.206	1.207	1.203	1.257	1.215
Biological Process	GO:0044255	5	cellular lipid metabolic process	1.34	0.38652	Cla97C05G086550.1	Long chain acyl-CoA synthetase 7	--	1.311	4.04e-06	Up	76.3	0.66	0.561	0.545	0.909	0.902	0.902	1.171	1.201	1.184	1.341	1.323	1.319
Biological Process	GO:0044255	5	cellular lipid metabolic process	1.34	0.38652	Cla97C05G084200.1	3-ketoacyl-CoA thiolase 2, peroxisomal	--	1.893	8.3e-07	Up	48.4	0.456	0.405	0.425	0.708	0.687	0.701	1.339	1.328	1.301	1.489	1.518	1.577
Biological Process	GO:0044255	5	cellular lipid metabolic process	1.34	0.38652	Cla97C03G067570.1	Epoxide hydrolase 2	--	1.34	2.89e-06	Up	35.7	0.441	0.451	0.565	0.851	0.853	0.834	1.138	1.135	1.127	1.586	1.545	1.473
Biological Process	GO:0044255	5	cellular lipid metabolic process	1.34	0.38652	Cla97C02G036270.1	Acyl-coenzyme A oxidase	--	1.412	4.36e-05	Up	76.5	0.534	0.451	0.503	0.83	0.824	0.86	1.183	1.208	1.158	1.467	1.49	1.495
Biological Process	GO:0044255	5	cellular lipid metabolic process	1.34	0.38652	Cla97C02G032560.1	2-oxoglutarate (2OG) and Fe(II)-dependent oxygenase superfamily protein	--	1.31	2.06e-05	Up	40.4	0.384	0.494	0.375	1.049	1.085	1.047	1.391	1.39	1.385	1.16	1.119	1.118
Biological Process	GO:0042446	6	hormone biosynthetic process	1.52	0.382273	Cla97C05G084200.1	3-ketoacyl-CoA thiolase 2, peroxisomal	--	1.893	8.3e-07	Up	48.4	0.456	0.405	0.425	0.708	0.687	0.701	1.339	1.328	1.301	1.489	1.518	1.577
Biological Process	GO:0042446	6	hormone biosynthetic process	1.52	0.382273	Cla97C02G032560.1	2-oxoglutarate (2OG) and Fe(II)-dependent oxygenase superfamily protein	--	1.31	2.06e-05	Up	40.4	0.384	0.494	0.375	1.049	1.085	1.047	1.391	1.39	1.385	1.16	1.119	1.118
Biological Process	GO:1903311	8	regulation of mRNA metabolic process	1.52	0.382273	Cla97C10G200740.1	Serine/arginine-rich splicing factor SC35	--	1.529	0.00702831	Up	25.2	0.601	0.498	0.556	0.913	0.694	0.778	1.152	1.27	1.224	1.334	1.538	1.442
Biological Process	GO:0008299	7	isoprenoid biosynthetic process	1.55	0.372125	Cla97C07G137260.1	9-cis-epoxycarotenoid dioxygenase 1	--	1.554	6.47e-05	Up	64	0.633	0.441	0.531	0.784	0.833	0.775	1.229	1.268	1.219	1.264	1.409	1.291
Biological Process	GO:0090627	5	plant epidermal cell differentiation	1.62	0.351645	Cla97C10G191260.1	PHD finger protein ALFIN-LIKE 7	--	1.476	0.000136729	Up	28.8	1.022	1.061	1.104	0.717	0.721	0.665	1.044	1.019	1.04	1.217	1.199	1.19
Biological Process	GO:0006721	7	terpenoid metabolic process	1.62	0.351645	Cla97C07G137260.1	9-cis-epoxycarotenoid dioxygenase 1	--	1.554	6.47e-05	Up	64	0.633	0.441	0.531	0.784	0.833	0.775	1.229	1.268	1.219	1.264	1.409	1.291
Biological Process	GO:0006721	7	terpenoid metabolic process	1.62	0.351645	Cla97C02G032560.1	2-oxoglutarate (2OG) and Fe(II)-dependent oxygenase superfamily protein	--	1.31	2.06e-05	Up	40.4	0.384	0.494	0.375	1.049	1.085	1.047	1.391	1.39	1.385	1.16	1.119	1.118
Biological Process	GO:0042325	8	regulation of phosphorylation	1.74	0.320534	Cla97C04G073160.1	regulatory-associated protein of TOR 1-like	--	1.362	0.00592919	Up	149.7	0.959	0.906	1.183	0.812	0.902	0.737	1.104	1.12	1.114	1.125	1.072	0.965
Biological Process	GO:0009737	6	response to abscisic acid	1.44	0.307474	Cla97C11G220180.1	Serine/threonine-protein phosphatase 2A activator	--	1.338	8.42e-06	Up	41.3	0.571	0.645	0.679	0.922	0.943	0.918	1.251	1.228	1.246	1.237	1.165	1.087
Biological Process	GO:0009737	6	response to abscisic acid	1.44	0.307474	Cla97C11G217900.1	Villin protein	--	1.406	5.55e-05	Up	109.7	0.789	0.77	0.792	0.73	0.757	0.775	1.073	1.061	1.046	1.403	1.39	1.375
Biological Process	GO:0009737	6	response to abscisic acid	1.44	0.307474	Cla97C11G214200.1	Ribulose bisphosphate carboxylase large chain	--	1.82	0.000903124	Up	46.7	0.9	0.983	0.987	0.509	0.588	0.639	1.041	1.033	1.085	1.55	1.396	1.29
Biological Process	GO:0009737	6	response to abscisic acid	1.44	0.307474	Cla97C09G175640.1	low-temperature-induced 65 kDa protein	--	1.785	0.00329485	Up	46	0.473	0.489	0.641	0.899	0.98	0.849	1.58	1.874	1.416	0.846	0.657	1.006
Biological Process	GO:0009737	6	response to abscisic acid	1.44	0.307474	Cla97C07G132990.1	Ferritin	--	1.416	0.000429298	Up	28.7	0.692	0.689	0.695	0.652	0.694	0.716	0.981	0.997	0.941	1.652	1.604	1.646
Biological Process	GO:0009737	6	response to abscisic acid	1.44	0.307474	Cla97C05G097160.1	Protein phosphatase 2c, putative	--	1.315	0.0249797	Up	40.4	0.859	0.694		0.94	0.885		1.161	1.238		1.04	1.183
Biological Process	GO:0032502	2	developmental process	1.2	0.304555	Cla97C03G066370.1	Kinase family protein	--	1.486	0.011745	Up	173.2		0.854	0.943		0.756	0.816		1.192	1.144		1.198	1.097
Biological Process	GO:0032502	2	developmental process	1.2	0.304555	Cla97C11G220120.1	Outer arm dynein light chain 1	--	1.6	0.000102487	Up	73.7	0.383	0.567	0.905	0.85	0.823	0.863	1.36	1.411	1.286	1.325	1.219	1.143
Biological Process	GO:0032502	2	developmental process	1.2	0.304555	Cla97C11G217900.1	Villin protein	--	1.406	5.55e-05	Up	109.7	0.789	0.77	0.792	0.73	0.757	0.775	1.073	1.061	1.046	1.403	1.39	1.375
Biological Process	GO:0032502	2	developmental process	1.2	0.304555	Cla97C11G208340.1	gamma-glutamyltranspeptidase 3	--	1.421	0.000353699	Up	67.2	0.612	0.636	0.613	0.848	0.852	0.877	1.284	1.219	1.16	1.241	1.265	1.354
Biological Process	GO:0032502	2	developmental process	1.2	0.304555	Cla97C10G202630.1	Late embryogenesis abundant protein	--	2.776	6.31e-05	Up	48.5	0.365	0.307	0.382	0.602	0.495	0.548	1.477	1.557	1.533	1.423	1.528	1.508
Biological Process	GO:0032502	2	developmental process	1.2	0.304555	Cla97C10G199330.1	Exocyst complex component	--	3.171	0.0129693	Up	89.3	1.69	1.228		0.431	0.539		1.427	1.649		0.452	0.584
Biological Process	GO:0032502	2	developmental process	1.2	0.304555	Cla97C10G194700.1	Protein kinase	--	1.334	0.000440556	Up	157	1.191	1.1	1.19	0.775	0.727	0.715	1.006	0.967	0.984	1.12	1.156	1.096
Biological Process	GO:0032502	2	developmental process	1.2	0.304555	Cla97C10G191260.1	PHD finger protein ALFIN-LIKE 7	--	1.476	0.000136729	Up	28.8	1.022	1.061	1.104	0.717	0.721	0.665	1.044	1.019	1.04	1.217	1.199	1.19
Biological Process	GO:0032502	2	developmental process	1.2	0.304555	Cla97C10G188720.1	nuclear transcription factor Y subunit B-3-like	--	1.334	0.000920754	Up	18.8	0.451	0.429	0.519	1.095	0.995	1.009	1.409	1.344	1.382	1.045	1.232	1.09
Biological Process	GO:0032502	2	developmental process	1.2	0.304555	Cla97C09G175640.1	low-temperature-induced 65 kDa protein	--	1.785	0.00329485	Up	46	0.473	0.489	0.641	0.899	0.98	0.849	1.58	1.874	1.416	0.846	0.657	1.006
Biological Process	GO:0032502	2	developmental process	1.2	0.304555	Cla97C07G137260.1	9-cis-epoxycarotenoid dioxygenase 1	--	1.554	6.47e-05	Up	64	0.633	0.441	0.531	0.784	0.833	0.775	1.229	1.268	1.219	1.264	1.409	1.291
Biological Process	GO:0032502	2	developmental process	1.2	0.304555	Cla97C07G136230.1	apoptotic chromatin condensation inducer in the nucleus	--	1.514	8.2e-05	Up	48.1	1.347	1.457	1.349	0.7	0.669	0.693	1.013	1.085	1.024	0.891	0.85	0.997
Biological Process	GO:0032502	2	developmental process	1.2	0.304555	Cla97C06G126380.1	Thiol-disulfide oxidoreductase DCC isoform 1	--	1.816	0.000585373	Up	25.9	0.738		0.767	0.766		0.751	1.392		1.363	1.104		1.118
Biological Process	GO:0032502	2	developmental process	1.2	0.304555	Cla97C05G102660.1	mRNA-decapping enzyme subunit 2-like	--	1.39	0.0236937	Up	35.6	1.075	1.095		0.764	0.829		1.072	1.142		1.089	0.934
Biological Process	GO:0032502	2	developmental process	1.2	0.304555	Cla97C05G101700.1	HXXXD-type acyl-transferase family protein	--	1.82	0.000393356	Up	51.3	0.633	0.54	0.604	0.854	0.749	0.781	1.381	1.559	1.398	1.135	1.152	1.119
Biological Process	GO:0032502	2	developmental process	1.2	0.304555	Cla97C04G073160.1	regulatory-associated protein of TOR 1-like	--	1.362	0.00592919	Up	149.7	0.959	0.906	1.183	0.812	0.902	0.737	1.104	1.12	1.114	1.125	1.072	0.965
Biological Process	GO:0032502	2	developmental process	1.2	0.304555	Cla97C03G067450.1	Rubber elongation factor protein (REF)	--	1.624	8.42e-05	Up	26.8	0.608	0.717	0.712	0.94	0.991	0.973	1.638	1.5	1.578	0.815	0.776	0.757
Biological Process	GO:0032502	2	developmental process	1.2	0.304555	Cla97C03G061570.1	sterol 3-beta-glucosyltransferase UGT80A2-like	--	1.334	0.00665004	Up	65.6	0.697	0.74	0.914	0.851	0.894	0.811	1.032	1.173	1.205	1.359	1.194	1.069
Biological Process	GO:0032502	2	developmental process	1.2	0.304555	Cla97C02G037510.1	E3 ubiquitin-protein ligase UPL3	--	1.583	0.00244784	Up	204.3	0.892	1.131	1.137	0.673	0.78	0.793	1.247	1.086	1.223	1.188	1.031	0.831
Biological Process	GO:0032502	2	developmental process	1.2	0.304555	Cla97C02G032560.1	2-oxoglutarate (2OG) and Fe(II)-dependent oxygenase superfamily protein	--	1.31	2.06e-05	Up	40.4	0.384	0.494	0.375	1.049	1.085	1.047	1.391	1.39	1.385	1.16	1.119	1.118
Biological Process	GO:0032502	2	developmental process	1.2	0.304555	Cla97C02G032410.1	Malate dehydrogenase	--	1.498	6.39e-05	Up	43.6	1.142	1.06	1.061	0.659	0.658	0.7	1.024	0.986	1.012	1.175	1.297	1.228
Biological Process	GO:0032502	2	developmental process	1.2	0.304555	Cla97C02G027300.1	bifunctional 3-dehydroquinate dehydratase/shikimate dehydrogenase, chloroplastic-like	--	1.306	3.61e-05	Up	59.2	0.708	0.793	0.785	0.914	0.924	0.918	1.231	1.187	1.182	1.141	1.153	1.141
Biological Process	GO:0042325	8	regulation of phosphorylation	1.74	0.320534	Cla97C10G194700.1	Protein kinase	--	1.334	0.000440556	Up	157	1.191	1.1	1.19	0.775	0.727	0.715	1.006	0.967	0.984	1.12	1.156	1.096
Biological Process	GO:0043094	4	cellular metabolic compound salvage	1.74	0.320534	Cla97C02G030880.1	Glycerate dehydrogenase-like protein	--	2.926	3.82e-05	Up	42.1	0.4	0.486	0.457	0.483	0.57	0.51	1.598	1.491	1.485	1.484	1.428	1.484
Biological Process	GO:0043094	4	cellular metabolic compound salvage	1.74	0.320534	Cla97C07G130520.1	Phosphoribulokinase	--	1.344	0.0203769	Up	46.2		1.061	1.216		0.741	0.798		1.012	1.057		1.187	1.035
Biological Process	GO:0044283	4	small molecule biosynthetic process	1.38	0.322453	Cla97C02G027300.1	bifunctional 3-dehydroquinate dehydratase/shikimate dehydrogenase, chloroplastic-like	--	1.306	3.61e-05	Up	59.2	0.708	0.793	0.785	0.914	0.924	0.918	1.231	1.187	1.182	1.141	1.153	1.141
Biological Process	GO:0010053	9	root epidermal cell differentiation	1.66	0.341321	Cla97C11G217900.1	Villin protein	--	1.406	5.55e-05	Up	109.7	0.789	0.77	0.792	0.73	0.757	0.775	1.073	1.061	1.046	1.403	1.39	1.375
Biological Process	GO:0010053	9	root epidermal cell differentiation	1.66	0.341321	Cla97C10G191260.1	PHD finger protein ALFIN-LIKE 7	--	1.476	0.000136729	Up	28.8	1.022	1.061	1.104	0.717	0.721	0.665	1.044	1.019	1.04	1.217	1.199	1.19
Biological Process	GO:0007568	3	aging	1.66	0.341321	Cla97C11G208340.1	gamma-glutamyltranspeptidase 3	--	1.421	0.000353699	Up	67.2	0.612	0.636	0.613	0.848	0.852	0.877	1.284	1.219	1.16	1.241	1.265	1.354
Biological Process	GO:0007568	3	aging	1.66	0.341321	Cla97C09G175640.1	low-temperature-induced 65 kDa protein	--	1.785	0.00329485	Up	46	0.473	0.489	0.641	0.899	0.98	0.849	1.58	1.874	1.416	0.846	0.657	1.006
Biological Process	GO:0042440	3	pigment metabolic process	1.66	0.341321	Cla97C11G219650.1	Caffeoyl-CoA 3-O-methyltransferase	--	1.336	0.00037008	Up	26.5	0.449	0.734	0.6	0.956	0.973	0.92	1.313	1.267	1.225	1.19	1.043	1.184
Biological Process	GO:0042440	3	pigment metabolic process	1.66	0.341321	Cla97C03G052710.1	HXXXD-type acyl-transferase family protein, putative	--	1.342	0.000241898	Up	51	0.6	0.645	0.462	0.791	0.809	0.795	1.031	1.068	1.115	1.562	1.418	1.59
Biological Process	GO:0051186	4	cofactor metabolic process	1.43	0.338335	Cla97C11G208340.1	gamma-glutamyltranspeptidase 3	--	1.421	0.000353699	Up	67.2	0.612	0.636	0.613	0.848	0.852	0.877	1.284	1.219	1.16	1.241	1.265	1.354
Biological Process	GO:0051186	4	cofactor metabolic process	1.43	0.338335	Cla97C09G168550.1	Thiamine pyrophosphokinase	--	1.447	0.000245211	Up	29.2	0.433	0.648	0.445	0.837	0.823	0.815	1.254	1.135	1.193	1.486	1.394	1.45
Biological Process	GO:0051186	4	cofactor metabolic process	1.43	0.338335	Cla97C05G103110.1	Malate dehydrogenase	--	1.502	2.01e-05	Up	48	0.579	0.61	0.524	0.842	0.862	0.826	1.296	1.263	1.242	1.304	1.303	1.334
Biological Process	GO:0051186	4	cofactor metabolic process	1.43	0.338335	Cla97C05G088630.1	1,4-dihydroxy-2-naphthoyl-CoA thioesterase 1-like	--	1.702	1.09e-06	Up	18.9	0.432	0.52	0.459	0.731	0.742	0.753	1.261	1.249	1.279	1.576	1.489	1.51
Biological Process	GO:0051186	4	cofactor metabolic process	1.43	0.338335	Cla97C04G079270.1	Glutathione s-transferase	--	1.674	3.25e-05	Up	27.1	0.36	0.407	0.401	0.795	0.844	0.855	1.418	1.365	1.391	1.375	1.392	1.417
Biological Process	GO:0051186	4	cofactor metabolic process	1.43	0.338335	Cla97C02G042380.1	GDP-mannose 3,5-epimerase 2	--	1.373	2.57e-06	Up	44.2	0.628	0.694	0.619	0.928	0.931	0.934	1.296	1.261	1.278	1.178	1.132	1.185
Biological Process	GO:0051186	4	cofactor metabolic process	1.43	0.338335	Cla97C02G030990.1	Ascorbate peroxidase	--	1.324	2.64e-05	Up	31.5	0.685	0.716	0.731	0.974	0.943	0.959	1.25	1.289	1.268	1.034	1.02	1.012
Biological Process	GO:0016311	6	dephosphorylation	1.55	0.327554	Cla97C10G193960.1	Epoxide hydrolase 2	--	1.314	4.34e-05	Up	35.9	0.59	0.329	0.436	0.977	1.026	1.003	1.317	1.313	1.321	1.237	1.263	1.226
Biological Process	GO:0071840	3	cellular component organization or biogenesis	1.16	0.395021	Cla97C04G073160.1	regulatory-associated protein of TOR 1-like	--	1.362	0.00592919	Up	149.7	0.959	0.906	1.183	0.812	0.902	0.737	1.104	1.12	1.114	1.125	1.072	0.965
Biological Process	GO:0016311	6	dephosphorylation	1.55	0.327554	Cla97C07G132400.1	Sedoheptulose-1,7-bisphosphatase	--	2.23	2.19e-06	Up	41.9	0.522	0.683	0.661	0.621	0.653	0.636	1.457	1.408	1.394	1.399	1.288	1.309
Biological Process	GO:0016311	6	dephosphorylation	1.55	0.327554	Cla97C03G067570.1	Epoxide hydrolase 2	--	1.34	2.89e-06	Up	35.7	0.441	0.451	0.565	0.851	0.853	0.834	1.138	1.135	1.127	1.586	1.545	1.473
Biological Process	GO:0014070	5	response to organic cyclic compound	1.57	0.323421	Cla97C01G006990.1	THO complex subunit 2	--	1.391	0.047312	Up	213.2		1.689	1.766		0.672	0.677		1.007	0.869		0.632	0.688
Biological Process	GO:0014070	5	response to organic cyclic compound	1.57	0.323421	Cla97C11G208340.1	gamma-glutamyltranspeptidase 3	--	1.421	0.000353699	Up	67.2	0.612	0.636	0.613	0.848	0.852	0.877	1.284	1.219	1.16	1.241	1.265	1.354
Biological Process	GO:0014070	5	response to organic cyclic compound	1.57	0.323421	Cla97C06G122600.1	Xyloglucan endotransglucosylase/hydrolase	--	1.395	4.43e-05	Up	32.7	0.72	0.863	0.835	0.785	0.798	0.813	1.128	1.132	1.083	1.299	1.179	1.198
Biological Process	GO:0014070	5	response to organic cyclic compound	1.57	0.323421	Cla97C01G025240.1	Receptor-like kinase	--	1.491	0.0314225	Up	94	1.058		1.015	0.699		0.795	1.076		1.152	1.167		1.038
Biological Process	GO:0044283	4	small molecule biosynthetic process	1.38	0.322453	Cla97C07G130520.1	Phosphoribulokinase	--	1.344	0.0203769	Up	46.2		1.061	1.216		0.741	0.798		1.012	1.057		1.187	1.035
Biological Process	GO:0044283	4	small molecule biosynthetic process	1.38	0.322453	Cla97C10G193960.1	Epoxide hydrolase 2	--	1.314	4.34e-05	Up	35.9	0.59	0.329	0.436	0.977	1.026	1.003	1.317	1.313	1.321	1.237	1.263	1.226
Biological Process	GO:0044283	4	small molecule biosynthetic process	1.38	0.322453	Cla97C07G137260.1	9-cis-epoxycarotenoid dioxygenase 1	--	1.554	6.47e-05	Up	64	0.633	0.441	0.531	0.784	0.833	0.775	1.229	1.268	1.219	1.264	1.409	1.291
Biological Process	GO:0044283	4	small molecule biosynthetic process	1.38	0.322453	Cla97C07G132400.1	Sedoheptulose-1,7-bisphosphatase	--	2.23	2.19e-06	Up	41.9	0.522	0.683	0.661	0.621	0.653	0.636	1.457	1.408	1.394	1.399	1.288	1.309
Biological Process	GO:0044283	4	small molecule biosynthetic process	1.38	0.322453	Cla97C05G088630.1	1,4-dihydroxy-2-naphthoyl-CoA thioesterase 1-like	--	1.702	1.09e-06	Up	18.9	0.432	0.52	0.459	0.731	0.742	0.753	1.261	1.249	1.279	1.576	1.489	1.51
Biological Process	GO:0044283	4	small molecule biosynthetic process	1.38	0.322453	Cla97C05G084200.1	3-ketoacyl-CoA thiolase 2, peroxisomal	--	1.893	8.3e-07	Up	48.4	0.456	0.405	0.425	0.708	0.687	0.701	1.339	1.328	1.301	1.489	1.518	1.577
Biological Process	GO:0044283	4	small molecule biosynthetic process	1.38	0.322453	Cla97C03G067570.1	Epoxide hydrolase 2	--	1.34	2.89e-06	Up	35.7	0.441	0.451	0.565	0.851	0.853	0.834	1.138	1.135	1.127	1.586	1.545	1.473
Biological Process	GO:0044283	4	small molecule biosynthetic process	1.38	0.322453	Cla97C02G042380.1	GDP-mannose 3,5-epimerase 2	--	1.373	2.57e-06	Up	44.2	0.628	0.694	0.619	0.928	0.931	0.934	1.296	1.261	1.278	1.178	1.132	1.185
Biological Process	GO:0044283	4	small molecule biosynthetic process	1.38	0.322453	Cla97C02G032560.1	2-oxoglutarate (2OG) and Fe(II)-dependent oxygenase superfamily protein	--	1.31	2.06e-05	Up	40.4	0.384	0.494	0.375	1.049	1.085	1.047	1.391	1.39	1.385	1.16	1.119	1.118
Biological Process	GO:0016311	6	dephosphorylation	1.55	0.327554	Cla97C05G084510.1	Haloacid dehalogenase-like hydrolase domain-containing protein	--	1.308	1.5e-05	Up	32.2	0.854	0.809	0.816	0.88	0.899	0.906	1.157	1.172	1.182	1.108	1.101	1.13
Biological Process	GO:0032502	2	developmental process	1.2	0.304555	Cla97C01G025240.1	Receptor-like kinase	--	1.491	0.0314225	Up	94	1.058		1.015	0.699		0.795	1.076		1.152	1.167		1.038
Biological Process	GO:0071840	3	cellular component organization or biogenesis	1.16	0.395021	Cla97C05G083100.1	HOPM interactor 7	--	1.358	0.00181221	Up	197.7	0.969	0.903	1.053	0.765	0.782	0.74	0.989	1.001	1.115	1.222	1.358	1.245
Biological Process	GO:0071840	3	cellular component organization or biogenesis	1.16	0.395021	Cla97C05G088630.1	1,4-dihydroxy-2-naphthoyl-CoA thioesterase 1-like	--	1.702	1.09e-06	Up	18.9	0.432	0.52	0.459	0.731	0.742	0.753	1.261	1.249	1.279	1.576	1.489	1.51
Biological Process	GO:0097305	5	response to alcohol	1.37	0.448979	Cla97C11G214200.1	Ribulose bisphosphate carboxylase large chain	--	1.82	0.000903124	Up	46.7	0.9	0.983	0.987	0.509	0.588	0.639	1.041	1.033	1.085	1.55	1.396	1.29
Biological Process	GO:0097305	5	response to alcohol	1.37	0.448979	Cla97C09G175640.1	low-temperature-induced 65 kDa protein	--	1.785	0.00329485	Up	46	0.473	0.489	0.641	0.899	0.98	0.849	1.58	1.874	1.416	0.846	0.657	1.006
Biological Process	GO:0097305	5	response to alcohol	1.37	0.448979	Cla97C07G132990.1	Ferritin	--	1.416	0.000429298	Up	28.7	0.692	0.689	0.695	0.652	0.694	0.716	0.981	0.997	0.941	1.652	1.604	1.646
Biological Process	GO:0097305	5	response to alcohol	1.37	0.448979	Cla97C05G097160.1	Protein phosphatase 2c, putative	--	1.315	0.0249797	Up	40.4	0.859	0.694		0.94	0.885		1.161	1.238		1.04	1.183
Biological Process	GO:0071826	6	ribonucleoprotein complex subunit organization	1.53	0.446806	Cla97C07G142650.1	40S ribosomal protein S8	--	1.548	0.0373793	Up	25		1.56	1.065		0.819	0.843		1.395	1.177		0.226	0.88
Biological Process	GO:0071826	6	ribonucleoprotein complex subunit organization	1.53	0.446806	Cla97C10G200740.1	Serine/arginine-rich splicing factor SC35	--	1.529	0.00702831	Up	25.2	0.601	0.498	0.556	0.913	0.694	0.778	1.152	1.27	1.224	1.334	1.538	1.442
Biological Process	GO:0071826	6	ribonucleoprotein complex subunit organization	1.53	0.446806	Cla97C08G146130.1	60S ribosomal protein L3	--	1.417	0.00677633	Up	44.4	1.364	1.38	1.302	0.719	0.705	0.688	0.937	1.132	0.923	0.931	0.968	1.044
Biological Process	GO:0042445	5	hormone metabolic process	1.55	0.442964	Cla97C05G084200.1	3-ketoacyl-CoA thiolase 2, peroxisomal	--	1.893	8.3e-07	Up	48.4	0.456	0.405	0.425	0.708	0.687	0.701	1.339	1.328	1.301	1.489	1.518	1.577
Biological Process	GO:0042445	5	hormone metabolic process	1.55	0.442964	Cla97C02G032560.1	2-oxoglutarate (2OG) and Fe(II)-dependent oxygenase superfamily protein	--	1.31	2.06e-05	Up	40.4	0.384	0.494	0.375	1.049	1.085	1.047	1.391	1.39	1.385	1.16	1.119	1.118
Biological Process	GO:0042445	5	hormone metabolic process	1.55	0.442964	Cla97C01G015610.1	Methyl esterase 6, putative	--	1.419	4.88e-05	Up	29.4	0.547	0.535	0.541	0.788	0.806	0.756	1.112	1.109	1.114	1.591	1.461	1.644
Biological Process	GO:0022618	8	ribonucleoprotein complex assembly	1.57	0.439247	Cla97C07G142650.1	40S ribosomal protein S8	--	1.548	0.0373793	Up	25		1.56	1.065		0.819	0.843		1.395	1.177		0.226	0.88
Biological Process	GO:0022618	8	ribonucleoprotein complex assembly	1.57	0.439247	Cla97C10G200740.1	Serine/arginine-rich splicing factor SC35	--	1.529	0.00702831	Up	25.2	0.601	0.498	0.556	0.913	0.694	0.778	1.152	1.27	1.224	1.334	1.538	1.442
Biological Process	GO:0022618	8	ribonucleoprotein complex assembly	1.57	0.439247	Cla97C08G146130.1	60S ribosomal protein L3	--	1.417	0.00677633	Up	44.4	1.364	1.38	1.302	0.719	0.705	0.688	0.937	1.132	0.923	0.931	0.968	1.044
Biological Process	GO:0048856	3	anatomical structure development	1.16	0.433705	Cla97C03G066370.1	Kinase family protein	--	1.486	0.011745	Up	173.2		0.854	0.943		0.756	0.816		1.192	1.144		1.198	1.097
Biological Process	GO:0048856	3	anatomical structure development	1.16	0.433705	Cla97C11G220120.1	Outer arm dynein light chain 1	--	1.6	0.000102487	Up	73.7	0.383	0.567	0.905	0.85	0.823	0.863	1.36	1.411	1.286	1.325	1.219	1.143
Biological Process	GO:0048856	3	anatomical structure development	1.16	0.433705	Cla97C11G217900.1	Villin protein	--	1.406	5.55e-05	Up	109.7	0.789	0.77	0.792	0.73	0.757	0.775	1.073	1.061	1.046	1.403	1.39	1.375
Biological Process	GO:0048856	3	anatomical structure development	1.16	0.433705	Cla97C10G202630.1	Late embryogenesis abundant protein	--	2.776	6.31e-05	Up	48.5	0.365	0.307	0.382	0.602	0.495	0.548	1.477	1.557	1.533	1.423	1.528	1.508
Biological Process	GO:0048856	3	anatomical structure development	1.16	0.433705	Cla97C10G199330.1	Exocyst complex component	--	3.171	0.0129693	Up	89.3	1.69	1.228		0.431	0.539		1.427	1.649		0.452	0.584
Biological Process	GO:0048856	3	anatomical structure development	1.16	0.433705	Cla97C10G194700.1	Protein kinase	--	1.334	0.000440556	Up	157	1.191	1.1	1.19	0.775	0.727	0.715	1.006	0.967	0.984	1.12	1.156	1.096
Biological Process	GO:0048856	3	anatomical structure development	1.16	0.433705	Cla97C10G191260.1	PHD finger protein ALFIN-LIKE 7	--	1.476	0.000136729	Up	28.8	1.022	1.061	1.104	0.717	0.721	0.665	1.044	1.019	1.04	1.217	1.199	1.19
Biological Process	GO:0048856	3	anatomical structure development	1.16	0.433705	Cla97C10G188720.1	nuclear transcription factor Y subunit B-3-like	--	1.334	0.000920754	Up	18.8	0.451	0.429	0.519	1.095	0.995	1.009	1.409	1.344	1.382	1.045	1.232	1.09
Biological Process	GO:0048856	3	anatomical structure development	1.16	0.433705	Cla97C09G175640.1	low-temperature-induced 65 kDa protein	--	1.785	0.00329485	Up	46	0.473	0.489	0.641	0.899	0.98	0.849	1.58	1.874	1.416	0.846	0.657	1.006
Biological Process	GO:0048856	3	anatomical structure development	1.16	0.433705	Cla97C07G137260.1	9-cis-epoxycarotenoid dioxygenase 1	--	1.554	6.47e-05	Up	64	0.633	0.441	0.531	0.784	0.833	0.775	1.229	1.268	1.219	1.264	1.409	1.291
Biological Process	GO:0048856	3	anatomical structure development	1.16	0.433705	Cla97C07G136230.1	apoptotic chromatin condensation inducer in the nucleus	--	1.514	8.2e-05	Up	48.1	1.347	1.457	1.349	0.7	0.669	0.693	1.013	1.085	1.024	0.891	0.85	0.997
Biological Process	GO:0048856	3	anatomical structure development	1.16	0.433705	Cla97C06G126380.1	Thiol-disulfide oxidoreductase DCC isoform 1	--	1.816	0.000585373	Up	25.9	0.738		0.767	0.766		0.751	1.392		1.363	1.104		1.118
Biological Process	GO:0048856	3	anatomical structure development	1.16	0.433705	Cla97C05G102660.1	mRNA-decapping enzyme subunit 2-like	--	1.39	0.0236937	Up	35.6	1.075	1.095		0.764	0.829		1.072	1.142		1.089	0.934
Biological Process	GO:0048856	3	anatomical structure development	1.16	0.433705	Cla97C05G101700.1	HXXXD-type acyl-transferase family protein	--	1.82	0.000393356	Up	51.3	0.633	0.54	0.604	0.854	0.749	0.781	1.381	1.559	1.398	1.135	1.152	1.119
Biological Process	GO:0048856	3	anatomical structure development	1.16	0.433705	Cla97C04G073160.1	regulatory-associated protein of TOR 1-like	--	1.362	0.00592919	Up	149.7	0.959	0.906	1.183	0.812	0.902	0.737	1.104	1.12	1.114	1.125	1.072	0.965
Biological Process	GO:0048856	3	anatomical structure development	1.16	0.433705	Cla97C03G061570.1	sterol 3-beta-glucosyltransferase UGT80A2-like	--	1.334	0.00665004	Up	65.6	0.697	0.74	0.914	0.851	0.894	0.811	1.032	1.173	1.205	1.359	1.194	1.069
Biological Process	GO:0097305	5	response to alcohol	1.37	0.448979	Cla97C11G217900.1	Villin protein	--	1.406	5.55e-05	Up	109.7	0.789	0.77	0.792	0.73	0.757	0.775	1.073	1.061	1.046	1.403	1.39	1.375
Biological Process	GO:0048856	3	anatomical structure development	1.16	0.433705	Cla97C02G037510.1	E3 ubiquitin-protein ligase UPL3	--	1.583	0.00244784	Up	204.3	0.892	1.131	1.137	0.673	0.78	0.793	1.247	1.086	1.223	1.188	1.031	0.831
Biological Process	GO:0097305	5	response to alcohol	1.37	0.448979	Cla97C11G220180.1	Serine/threonine-protein phosphatase 2A activator	--	1.338	8.42e-06	Up	41.3	0.571	0.645	0.679	0.922	0.943	0.918	1.251	1.228	1.246	1.237	1.165	1.087
Biological Process	GO:0031399	8	regulation of protein modification process	1.48	0.454839	Cla97C05G083100.1	HOPM interactor 7	--	1.358	0.00181221	Up	197.7	0.969	0.903	1.053	0.765	0.782	0.74	0.989	1.001	1.115	1.222	1.358	1.245
Biological Process	GO:0016051	5	carbohydrate biosynthetic process	1.35	0.485975	Cla97C02G042380.1	GDP-mannose 3,5-epimerase 2	--	1.373	2.57e-06	Up	44.2	0.628	0.694	0.619	0.928	0.931	0.934	1.296	1.261	1.278	1.178	1.132	1.185
Biological Process	GO:0043085	5	positive regulation of catalytic activity	1.35	0.485975	Cla97C10G194700.1	Protein kinase	--	1.334	0.000440556	Up	157	1.191	1.1	1.19	0.775	0.727	0.715	1.006	0.967	0.984	1.12	1.156	1.096
Biological Process	GO:0043085	5	positive regulation of catalytic activity	1.35	0.485975	Cla97C04G073160.1	regulatory-associated protein of TOR 1-like	--	1.362	0.00592919	Up	149.7	0.959	0.906	1.183	0.812	0.902	0.737	1.104	1.12	1.114	1.125	1.072	0.965
Biological Process	GO:0043085	5	positive regulation of catalytic activity	1.35	0.485975	Cla97C01G020790.1	protein C2-DOMAIN ABA-RELATED 11-like	--	1.313	0.000851984	Up	18.8	0.481	0.534	0.564	0.943	0.981	1.031	1.281	1.334	1.265	1.177	1.152	1.192
Biological Process	GO:0071496	4	cellular response to external stimulus	1.41	0.472125	Cla97C10G191260.1	PHD finger protein ALFIN-LIKE 7	--	1.476	0.000136729	Up	28.8	1.022	1.061	1.104	0.717	0.721	0.665	1.044	1.019	1.04	1.217	1.199	1.19
Biological Process	GO:0071496	4	cellular response to external stimulus	1.41	0.472125	Cla97C04G073160.1	regulatory-associated protein of TOR 1-like	--	1.362	0.00592919	Up	149.7	0.959	0.906	1.183	0.812	0.902	0.737	1.104	1.12	1.114	1.125	1.072	0.965
Biological Process	GO:0071496	4	cellular response to external stimulus	1.41	0.472125	Cla97C02G030880.1	Glycerate dehydrogenase-like protein	--	2.926	3.82e-05	Up	42.1	0.4	0.486	0.457	0.483	0.57	0.51	1.598	1.491	1.485	1.484	1.428	1.484
Biological Process	GO:0010154	8	fruit development	1.27	0.471958	Cla97C07G137260.1	9-cis-epoxycarotenoid dioxygenase 1	--	1.554	6.47e-05	Up	64	0.633	0.441	0.531	0.784	0.833	0.775	1.229	1.268	1.219	1.264	1.409	1.291
Biological Process	GO:0010154	8	fruit development	1.27	0.471958	Cla97C05G102660.1	mRNA-decapping enzyme subunit 2-like	--	1.39	0.0236937	Up	35.6	1.075	1.095		0.764	0.829		1.072	1.142		1.089	0.934
Biological Process	GO:0010154	8	fruit development	1.27	0.471958	Cla97C04G073160.1	regulatory-associated protein of TOR 1-like	--	1.362	0.00592919	Up	149.7	0.959	0.906	1.183	0.812	0.902	0.737	1.104	1.12	1.114	1.125	1.072	0.965
Biological Process	GO:0010154	8	fruit development	1.27	0.471958	Cla97C03G061570.1	sterol 3-beta-glucosyltransferase UGT80A2-like	--	1.334	0.00665004	Up	65.6	0.697	0.74	0.914	0.851	0.894	0.811	1.032	1.173	1.205	1.359	1.194	1.069
Biological Process	GO:0010154	8	fruit development	1.27	0.471958	Cla97C02G032410.1	Malate dehydrogenase	--	1.498	6.39e-05	Up	43.6	1.142	1.06	1.061	0.659	0.658	0.7	1.024	0.986	1.012	1.175	1.297	1.228
Biological Process	GO:0010154	8	fruit development	1.27	0.471958	Cla97C02G027300.1	bifunctional 3-dehydroquinate dehydratase/shikimate dehydrogenase, chloroplastic-like	--	1.306	3.61e-05	Up	59.2	0.708	0.793	0.785	0.914	0.924	0.918	1.231	1.187	1.182	1.141	1.153	1.141
Biological Process	GO:0048316	9	seed development	1.33	0.457363	Cla97C07G137260.1	9-cis-epoxycarotenoid dioxygenase 1	--	1.554	6.47e-05	Up	64	0.633	0.441	0.531	0.784	0.833	0.775	1.229	1.268	1.219	1.264	1.409	1.291
Biological Process	GO:0048316	9	seed development	1.33	0.457363	Cla97C05G102660.1	mRNA-decapping enzyme subunit 2-like	--	1.39	0.0236937	Up	35.6	1.075	1.095		0.764	0.829		1.072	1.142		1.089	0.934
Biological Process	GO:0048316	9	seed development	1.33	0.457363	Cla97C04G073160.1	regulatory-associated protein of TOR 1-like	--	1.362	0.00592919	Up	149.7	0.959	0.906	1.183	0.812	0.902	0.737	1.104	1.12	1.114	1.125	1.072	0.965
Biological Process	GO:0048316	9	seed development	1.33	0.457363	Cla97C03G061570.1	sterol 3-beta-glucosyltransferase UGT80A2-like	--	1.334	0.00665004	Up	65.6	0.697	0.74	0.914	0.851	0.894	0.811	1.032	1.173	1.205	1.359	1.194	1.069
Biological Process	GO:0048316	9	seed development	1.33	0.457363	Cla97C02G032410.1	Malate dehydrogenase	--	1.498	6.39e-05	Up	43.6	1.142	1.06	1.061	0.659	0.658	0.7	1.024	0.986	1.012	1.175	1.297	1.228
Biological Process	GO:0048316	9	seed development	1.33	0.457363	Cla97C02G027300.1	bifunctional 3-dehydroquinate dehydratase/shikimate dehydrogenase, chloroplastic-like	--	1.306	3.61e-05	Up	59.2	0.708	0.793	0.785	0.914	0.924	0.918	1.231	1.187	1.182	1.141	1.153	1.141
Biological Process	GO:0009826	6	unidimensional cell growth	1.48	0.454839	Cla97C10G199330.1	Exocyst complex component	--	3.171	0.0129693	Up	89.3	1.69	1.228		0.431	0.539		1.427	1.649		0.452	0.584
Biological Process	GO:0009826	6	unidimensional cell growth	1.48	0.454839	Cla97C02G032560.1	2-oxoglutarate (2OG) and Fe(II)-dependent oxygenase superfamily protein	--	1.31	2.06e-05	Up	40.4	0.384	0.494	0.375	1.049	1.085	1.047	1.391	1.39	1.385	1.16	1.119	1.118
Biological Process	GO:0009826	6	unidimensional cell growth	1.48	0.454839	Cla97C01G025240.1	Receptor-like kinase	--	1.491	0.0314225	Up	94	1.058		1.015	0.699		0.795	1.076		1.152	1.167		1.038
Biological Process	GO:0070925	6	organelle assembly	1.48	0.454839	Cla97C07G142650.1	40S ribosomal protein S8	--	1.548	0.0373793	Up	25		1.56	1.065		0.819	0.843		1.395	1.177		0.226	0.88
Biological Process	GO:0070925	6	organelle assembly	1.48	0.454839	Cla97C11G220120.1	Outer arm dynein light chain 1	--	1.6	0.000102487	Up	73.7	0.383	0.567	0.905	0.85	0.823	0.863	1.36	1.411	1.286	1.325	1.219	1.143
Biological Process	GO:0070925	6	organelle assembly	1.48	0.454839	Cla97C08G146130.1	60S ribosomal protein L3	--	1.417	0.00677633	Up	44.4	1.364	1.38	1.302	0.719	0.705	0.688	0.937	1.132	0.923	0.931	0.968	1.044
Biological Process	GO:0031668	5	cellular response to extracellular stimulus	1.48	0.454839	Cla97C10G191260.1	PHD finger protein ALFIN-LIKE 7	--	1.476	0.000136729	Up	28.8	1.022	1.061	1.104	0.717	0.721	0.665	1.044	1.019	1.04	1.217	1.199	1.19
Biological Process	GO:0031668	5	cellular response to extracellular stimulus	1.48	0.454839	Cla97C04G073160.1	regulatory-associated protein of TOR 1-like	--	1.362	0.00592919	Up	149.7	0.959	0.906	1.183	0.812	0.902	0.737	1.104	1.12	1.114	1.125	1.072	0.965
Biological Process	GO:0031668	5	cellular response to extracellular stimulus	1.48	0.454839	Cla97C02G030880.1	Glycerate dehydrogenase-like protein	--	2.926	3.82e-05	Up	42.1	0.4	0.486	0.457	0.483	0.57	0.51	1.598	1.491	1.485	1.484	1.428	1.484
Biological Process	GO:0031399	8	regulation of protein modification process	1.48	0.454839	Cla97C10G194700.1	Protein kinase	--	1.334	0.000440556	Up	157	1.191	1.1	1.19	0.775	0.727	0.715	1.006	0.967	0.984	1.12	1.156	1.096
Biological Process	GO:0031399	8	regulation of protein modification process	1.48	0.454839	Cla97C04G073160.1	regulatory-associated protein of TOR 1-like	--	1.362	0.00592919	Up	149.7	0.959	0.906	1.183	0.812	0.902	0.737	1.104	1.12	1.114	1.125	1.072	0.965
Biological Process	GO:0048856	3	anatomical structure development	1.16	0.433705	Cla97C02G032560.1	2-oxoglutarate (2OG) and Fe(II)-dependent oxygenase superfamily protein	--	1.31	2.06e-05	Up	40.4	0.384	0.494	0.375	1.049	1.085	1.047	1.391	1.39	1.385	1.16	1.119	1.118
Biological Process	GO:0048856	3	anatomical structure development	1.16	0.433705	Cla97C02G032410.1	Malate dehydrogenase	--	1.498	6.39e-05	Up	43.6	1.142	1.06	1.061	0.659	0.658	0.7	1.024	0.986	1.012	1.175	1.297	1.228
Biological Process	GO:0048856	3	anatomical structure development	1.16	0.433705	Cla97C02G027300.1	bifunctional 3-dehydroquinate dehydratase/shikimate dehydrogenase, chloroplastic-like	--	1.306	3.61e-05	Up	59.2	0.708	0.793	0.785	0.914	0.924	0.918	1.231	1.187	1.182	1.141	1.153	1.141
Biological Process	GO:0044087	5	regulation of cellular component biogenesis	1.45	0.402358	Cla97C11G217900.1	Villin protein	--	1.406	5.55e-05	Up	109.7	0.789	0.77	0.792	0.73	0.757	0.775	1.073	1.061	1.046	1.403	1.39	1.375
Biological Process	GO:0044087	5	regulation of cellular component biogenesis	1.45	0.402358	Cla97C05G083100.1	HOPM interactor 7	--	1.358	0.00181221	Up	197.7	0.969	0.903	1.053	0.765	0.782	0.74	0.989	1.001	1.115	1.222	1.358	1.245
Biological Process	GO:0104004	4	cellular response to environmental stimulus	1.45	0.402358	Cla97C10G191260.1	PHD finger protein ALFIN-LIKE 7	--	1.476	0.000136729	Up	28.8	1.022	1.061	1.104	0.717	0.721	0.665	1.044	1.019	1.04	1.217	1.199	1.19
Biological Process	GO:0104004	4	cellular response to environmental stimulus	1.45	0.402358	Cla97C02G030880.1	Glycerate dehydrogenase-like protein	--	2.926	3.82e-05	Up	42.1	0.4	0.486	0.457	0.483	0.57	0.51	1.598	1.491	1.485	1.484	1.428	1.484
Biological Process	GO:0048869	3	cellular developmental process	1.3	0.396357	Cla97C11G217900.1	Villin protein	--	1.406	5.55e-05	Up	109.7	0.789	0.77	0.792	0.73	0.757	0.775	1.073	1.061	1.046	1.403	1.39	1.375
Biological Process	GO:0048869	3	cellular developmental process	1.3	0.396357	Cla97C10G199330.1	Exocyst complex component	--	3.171	0.0129693	Up	89.3	1.69	1.228		0.431	0.539		1.427	1.649		0.452	0.584
Biological Process	GO:0048869	3	cellular developmental process	1.3	0.396357	Cla97C10G191260.1	PHD finger protein ALFIN-LIKE 7	--	1.476	0.000136729	Up	28.8	1.022	1.061	1.104	0.717	0.721	0.665	1.044	1.019	1.04	1.217	1.199	1.19
Biological Process	GO:0048869	3	cellular developmental process	1.3	0.396357	Cla97C07G136230.1	apoptotic chromatin condensation inducer in the nucleus	--	1.514	8.2e-05	Up	48.1	1.347	1.457	1.349	0.7	0.669	0.693	1.013	1.085	1.024	0.891	0.85	0.997
Biological Process	GO:0048869	3	cellular developmental process	1.3	0.396357	Cla97C05G101700.1	HXXXD-type acyl-transferase family protein	--	1.82	0.000393356	Up	51.3	0.633	0.54	0.604	0.854	0.749	0.781	1.381	1.559	1.398	1.135	1.152	1.119
Biological Process	GO:0048869	3	cellular developmental process	1.3	0.396357	Cla97C02G037510.1	E3 ubiquitin-protein ligase UPL3	--	1.583	0.00244784	Up	204.3	0.892	1.131	1.137	0.673	0.78	0.793	1.247	1.086	1.223	1.188	1.031	0.831
Biological Process	GO:0048869	3	cellular developmental process	1.3	0.396357	Cla97C02G032560.1	2-oxoglutarate (2OG) and Fe(II)-dependent oxygenase superfamily protein	--	1.31	2.06e-05	Up	40.4	0.384	0.494	0.375	1.049	1.085	1.047	1.391	1.39	1.385	1.16	1.119	1.118
Biological Process	GO:0048869	3	cellular developmental process	1.3	0.396357	Cla97C01G025240.1	Receptor-like kinase	--	1.491	0.0314225	Up	94	1.058		1.015	0.699		0.795	1.076		1.152	1.167		1.038
Biological Process	GO:0071840	3	cellular component organization or biogenesis	1.16	0.395021	Cla97C07G142650.1	40S ribosomal protein S8	--	1.548	0.0373793	Up	25		1.56	1.065		0.819	0.843		1.395	1.177		0.226	0.88
Biological Process	GO:0071840	3	cellular component organization or biogenesis	1.16	0.395021	Cla97C03G066370.1	Kinase family protein	--	1.486	0.011745	Up	173.2		0.854	0.943		0.756	0.816		1.192	1.144		1.198	1.097
Biological Process	GO:0071840	3	cellular component organization or biogenesis	1.16	0.395021	Cla97C11G220120.1	Outer arm dynein light chain 1	--	1.6	0.000102487	Up	73.7	0.383	0.567	0.905	0.85	0.823	0.863	1.36	1.411	1.286	1.325	1.219	1.143
Biological Process	GO:0071840	3	cellular component organization or biogenesis	1.16	0.395021	Cla97C11G217900.1	Villin protein	--	1.406	5.55e-05	Up	109.7	0.789	0.77	0.792	0.73	0.757	0.775	1.073	1.061	1.046	1.403	1.39	1.375
Biological Process	GO:0071840	3	cellular component organization or biogenesis	1.16	0.395021	Cla97C11G206870.1	succinate dehydrogenase assembly factor 2, mitochondrial	--	1.341	0.00307685	Up	22.7	0.501	0.435	0.527	0.975	0.958	1.069	1.341	1.415	1.271	1.184	1.192	1.133
Biological Process	GO:0071840	3	cellular component organization or biogenesis	1.16	0.395021	Cla97C10G200740.1	Serine/arginine-rich splicing factor SC35	--	1.529	0.00702831	Up	25.2	0.601	0.498	0.556	0.913	0.694	0.778	1.152	1.27	1.224	1.334	1.538	1.442
Biological Process	GO:0071840	3	cellular component organization or biogenesis	1.16	0.395021	Cla97C10G199330.1	Exocyst complex component	--	3.171	0.0129693	Up	89.3	1.69	1.228		0.431	0.539		1.427	1.649		0.452	0.584
Biological Process	GO:0071840	3	cellular component organization or biogenesis	1.16	0.395021	Cla97C10G194700.1	Protein kinase	--	1.334	0.000440556	Up	157	1.191	1.1	1.19	0.775	0.727	0.715	1.006	0.967	0.984	1.12	1.156	1.096
Biological Process	GO:0071840	3	cellular component organization or biogenesis	1.16	0.395021	Cla97C10G193960.1	Epoxide hydrolase 2	--	1.314	4.34e-05	Up	35.9	0.59	0.329	0.436	0.977	1.026	1.003	1.317	1.313	1.321	1.237	1.263	1.226
Biological Process	GO:0071840	3	cellular component organization or biogenesis	1.16	0.395021	Cla97C09G177300.1	Peroxidase	--	2.104	0.000505419	Up	36.2	0.714	0.754	0.739	0.645	0.771	0.757	1.619	1.393	1.559	1.091	1.035	1.029
Biological Process	GO:0071840	3	cellular component organization or biogenesis	1.16	0.395021	Cla97C08G154540.1	protein CutA, chloroplastic	--	1.308	0.000138046	Up	22.9	1.014	1.072	1.131	0.865	0.863	0.851	1.163	1.116	1.094	0.957	0.949	0.924
Biological Process	GO:0071840	3	cellular component organization or biogenesis	1.16	0.395021	Cla97C08G146130.1	60S ribosomal protein L3	--	1.417	0.00677633	Up	44.4	1.364	1.38	1.302	0.719	0.705	0.688	0.937	1.132	0.923	0.931	0.968	1.044
Biological Process	GO:0071840	3	cellular component organization or biogenesis	1.16	0.395021	Cla97C07G136230.1	apoptotic chromatin condensation inducer in the nucleus	--	1.514	8.2e-05	Up	48.1	1.347	1.457	1.349	0.7	0.669	0.693	1.013	1.085	1.024	0.891	0.85	0.997
Biological Process	GO:0071840	3	cellular component organization or biogenesis	1.16	0.395021	Cla97C06G122600.1	Xyloglucan endotransglucosylase/hydrolase	--	1.395	4.43e-05	Up	32.7	0.72	0.863	0.835	0.785	0.798	0.813	1.128	1.132	1.083	1.299	1.179	1.198
Biological Process	GO:0071840	3	cellular component organization or biogenesis	1.16	0.395021	Cla97C05G103640.1	Uricase	--	1.325	0.000200299	Up	35.3	0.463	0.433	0.485	0.985	1	1.014	1.342	1.358	1.273	1.144	1.176	1.165
Biological Process	GO:0071840	3	cellular component organization or biogenesis	1.16	0.395021	Cla97C05G101700.1	HXXXD-type acyl-transferase family protein	--	1.82	0.000393356	Up	51.3	0.633	0.54	0.604	0.854	0.749	0.781	1.381	1.559	1.398	1.135	1.152	1.119
Biological Process	GO:0071840	3	cellular component organization or biogenesis	1.16	0.395021	Cla97C05G094190.1	Glyceraldehyde-3-phosphate dehydrogenase	--	1.444	0.0118646	Up	42.8	1.197	1.157	1.229	0.638	0.71	0.844	1.08	1.083	1.003	1.085	1.048	0.999
Biological Process	GO:0005996	5	monosaccharide metabolic process	1.45	0.402358	Cla97C02G042380.1	GDP-mannose 3,5-epimerase 2	--	1.373	2.57e-06	Up	44.2	0.628	0.694	0.619	0.928	0.931	0.934	1.296	1.261	1.278	1.178	1.132	1.185
Biological Process	GO:0005996	5	monosaccharide metabolic process	1.45	0.402358	Cla97C07G132400.1	Sedoheptulose-1,7-bisphosphatase	--	2.23	2.19e-06	Up	41.9	0.522	0.683	0.661	0.621	0.653	0.636	1.457	1.408	1.394	1.399	1.288	1.309
Biological Process	GO:0071214	5	cellular response to abiotic stimulus	1.45	0.402358	Cla97C02G030880.1	Glycerate dehydrogenase-like protein	--	2.926	3.82e-05	Up	42.1	0.4	0.486	0.457	0.483	0.57	0.51	1.598	1.491	1.485	1.484	1.428	1.484
Biological Process	GO:0071214	5	cellular response to abiotic stimulus	1.45	0.402358	Cla97C10G191260.1	PHD finger protein ALFIN-LIKE 7	--	1.476	0.000136729	Up	28.8	1.022	1.061	1.104	0.717	0.721	0.665	1.044	1.019	1.04	1.217	1.199	1.19
Biological Process	GO:0048856	3	anatomical structure development	1.16	0.433705	Cla97C01G025240.1	Receptor-like kinase	--	1.491	0.0314225	Up	94	1.058		1.015	0.699		0.795	1.076		1.152	1.167		1.038
Biological Process	GO:0048856	3	anatomical structure development	1.16	0.433705	Cla97C01G020790.1	protein C2-DOMAIN ABA-RELATED 11-like	--	1.313	0.000851984	Up	18.8	0.481	0.534	0.564	0.943	0.981	1.031	1.281	1.334	1.265	1.177	1.152	1.192
Biological Process	GO:0051336	5	regulation of hydrolase activity	1.64	0.428913	Cla97C05G083100.1	HOPM interactor 7	--	1.358	0.00181221	Up	197.7	0.969	0.903	1.053	0.765	0.782	0.74	0.989	1.001	1.115	1.222	1.358	1.245
Biological Process	GO:0051336	5	regulation of hydrolase activity	1.64	0.428913	Cla97C01G020790.1	protein C2-DOMAIN ABA-RELATED 11-like	--	1.313	0.000851984	Up	18.8	0.481	0.534	0.564	0.943	0.981	1.031	1.281	1.334	1.265	1.177	1.152	1.192
Biological Process	GO:0051336	5	regulation of hydrolase activity	1.64	0.428913	Cla97C01G014280.1	Cysteine proteinase inhibitor	--	1.323	0.00805783	Up	13.6	0.817	0.845		0.9	0.913		1.228	1.17		1.055	1.072
Biological Process	GO:0046395	7	carboxylic acid catabolic process	1.64	0.428913	Cla97C05G095880.1	electron transfer flavoprotein subunit alpha, mitochondrial	--	1.353	8.63e-07	Up	37.7	0.691	0.646	0.663	0.887	0.883	0.899	1.198	1.206	1.207	1.203	1.257	1.215
Biological Process	GO:0046395	7	carboxylic acid catabolic process	1.64	0.428913	Cla97C05G084200.1	3-ketoacyl-CoA thiolase 2, peroxisomal	--	1.893	8.3e-07	Up	48.4	0.456	0.405	0.425	0.708	0.687	0.701	1.339	1.328	1.301	1.489	1.518	1.577
Biological Process	GO:0046395	7	carboxylic acid catabolic process	1.64	0.428913	Cla97C02G036270.1	Acyl-coenzyme A oxidase	--	1.412	4.36e-05	Up	76.5	0.534	0.451	0.503	0.83	0.824	0.86	1.183	1.208	1.158	1.467	1.49	1.495
Biological Process	GO:0016054	5	organic acid catabolic process	1.64	0.428913	Cla97C05G095880.1	electron transfer flavoprotein subunit alpha, mitochondrial	--	1.353	8.63e-07	Up	37.7	0.691	0.646	0.663	0.887	0.883	0.899	1.198	1.206	1.207	1.203	1.257	1.215
Biological Process	GO:0016054	5	organic acid catabolic process	1.64	0.428913	Cla97C05G084200.1	3-ketoacyl-CoA thiolase 2, peroxisomal	--	1.893	8.3e-07	Up	48.4	0.456	0.405	0.425	0.708	0.687	0.701	1.339	1.328	1.301	1.489	1.518	1.577
Biological Process	GO:0016054	5	organic acid catabolic process	1.64	0.428913	Cla97C02G036270.1	Acyl-coenzyme A oxidase	--	1.412	4.36e-05	Up	76.5	0.534	0.451	0.503	0.83	0.824	0.86	1.183	1.208	1.158	1.467	1.49	1.495
Biological Process	GO:0044281	3	small molecule metabolic process	1.17	0.408269	Cla97C07G130520.1	Phosphoribulokinase	--	1.344	0.0203769	Up	46.2		1.061	1.216		0.741	0.798		1.012	1.057		1.187	1.035
Biological Process	GO:0044281	3	small molecule metabolic process	1.17	0.408269	Cla97C11G224850.1	Niemann-Pick C1 protein isoform X1	--	1.625	1.4e-05	Up	140.9	0.592	0.654	0.544	0.862	0.903	0.866	1.458	1.4	1.418	1.088	1.017	1.171
Biological Process	GO:0044281	3	small molecule metabolic process	1.17	0.408269	Cla97C11G208340.1	gamma-glutamyltranspeptidase 3	--	1.421	0.000353699	Up	67.2	0.612	0.636	0.613	0.848	0.852	0.877	1.284	1.219	1.16	1.241	1.265	1.354
Biological Process	GO:0071840	3	cellular component organization or biogenesis	1.16	0.395021	Cla97C05G084200.1	3-ketoacyl-CoA thiolase 2, peroxisomal	--	1.893	8.3e-07	Up	48.4	0.456	0.405	0.425	0.708	0.687	0.701	1.339	1.328	1.301	1.489	1.518	1.577
Biological Process	GO:0044281	3	small molecule metabolic process	1.17	0.408269	Cla97C11G206870.1	succinate dehydrogenase assembly factor 2, mitochondrial	--	1.341	0.00307685	Up	22.7	0.501	0.435	0.527	0.975	0.958	1.069	1.341	1.415	1.271	1.184	1.192	1.133
Biological Process	GO:0044281	3	small molecule metabolic process	1.17	0.408269	Cla97C09G168550.1	Thiamine pyrophosphokinase	--	1.447	0.000245211	Up	29.2	0.433	0.648	0.445	0.837	0.823	0.815	1.254	1.135	1.193	1.486	1.394	1.45
Biological Process	GO:0044281	3	small molecule metabolic process	1.17	0.408269	Cla97C07G137260.1	9-cis-epoxycarotenoid dioxygenase 1	--	1.554	6.47e-05	Up	64	0.633	0.441	0.531	0.784	0.833	0.775	1.229	1.268	1.219	1.264	1.409	1.291
Biological Process	GO:0044281	3	small molecule metabolic process	1.17	0.408269	Cla97C07G132400.1	Sedoheptulose-1,7-bisphosphatase	--	2.23	2.19e-06	Up	41.9	0.522	0.683	0.661	0.621	0.653	0.636	1.457	1.408	1.394	1.399	1.288	1.309
Biological Process	GO:0044281	3	small molecule metabolic process	1.17	0.408269	Cla97C05G103110.1	Malate dehydrogenase	--	1.502	2.01e-05	Up	48	0.579	0.61	0.524	0.842	0.862	0.826	1.296	1.263	1.242	1.304	1.303	1.334
Biological Process	GO:0044281	3	small molecule metabolic process	1.17	0.408269	Cla97C05G095880.1	electron transfer flavoprotein subunit alpha, mitochondrial	--	1.353	8.63e-07	Up	37.7	0.691	0.646	0.663	0.887	0.883	0.899	1.198	1.206	1.207	1.203	1.257	1.215
Biological Process	GO:0044281	3	small molecule metabolic process	1.17	0.408269	Cla97C05G088630.1	1,4-dihydroxy-2-naphthoyl-CoA thioesterase 1-like	--	1.702	1.09e-06	Up	18.9	0.432	0.52	0.459	0.731	0.742	0.753	1.261	1.249	1.279	1.576	1.489	1.51
Biological Process	GO:0044281	3	small molecule metabolic process	1.17	0.408269	Cla97C05G086550.1	Long chain acyl-CoA synthetase 7	--	1.311	4.04e-06	Up	76.3	0.66	0.561	0.545	0.909	0.902	0.902	1.171	1.201	1.184	1.341	1.323	1.319
Biological Process	GO:0044281	3	small molecule metabolic process	1.17	0.408269	Cla97C05G084200.1	3-ketoacyl-CoA thiolase 2, peroxisomal	--	1.893	8.3e-07	Up	48.4	0.456	0.405	0.425	0.708	0.687	0.701	1.339	1.328	1.301	1.489	1.518	1.577
Biological Process	GO:0044281	3	small molecule metabolic process	1.17	0.408269	Cla97C03G067570.1	Epoxide hydrolase 2	--	1.34	2.89e-06	Up	35.7	0.441	0.451	0.565	0.851	0.853	0.834	1.138	1.135	1.127	1.586	1.545	1.473
Biological Process	GO:0044281	3	small molecule metabolic process	1.17	0.408269	Cla97C02G042380.1	GDP-mannose 3,5-epimerase 2	--	1.373	2.57e-06	Up	44.2	0.628	0.694	0.619	0.928	0.931	0.934	1.296	1.261	1.278	1.178	1.132	1.185
Biological Process	GO:0044281	3	small molecule metabolic process	1.17	0.408269	Cla97C02G036270.1	Acyl-coenzyme A oxidase	--	1.412	4.36e-05	Up	76.5	0.534	0.451	0.503	0.83	0.824	0.86	1.183	1.208	1.158	1.467	1.49	1.495
Biological Process	GO:0044281	3	small molecule metabolic process	1.17	0.408269	Cla97C02G032560.1	2-oxoglutarate (2OG) and Fe(II)-dependent oxygenase superfamily protein	--	1.31	2.06e-05	Up	40.4	0.384	0.494	0.375	1.049	1.085	1.047	1.391	1.39	1.385	1.16	1.119	1.118
Biological Process	GO:0044281	3	small molecule metabolic process	1.17	0.408269	Cla97C02G027300.1	bifunctional 3-dehydroquinate dehydratase/shikimate dehydrogenase, chloroplastic-like	--	1.306	3.61e-05	Up	59.2	0.708	0.793	0.785	0.914	0.924	0.918	1.231	1.187	1.182	1.141	1.153	1.141
Biological Process	GO:0044281	3	small molecule metabolic process	1.17	0.408269	Cla97C01G015610.1	Methyl esterase 6, putative	--	1.419	4.88e-05	Up	29.4	0.547	0.535	0.541	0.788	0.806	0.756	1.112	1.109	1.114	1.591	1.461	1.644
Biological Process	GO:0044281	3	small molecule metabolic process	1.17	0.408269	Cla97C10G193960.1	Epoxide hydrolase 2	--	1.314	4.34e-05	Up	35.9	0.59	0.329	0.436	0.977	1.026	1.003	1.317	1.313	1.321	1.237	1.263	1.226
Biological Process	GO:0006950	3	response to stress	1.51	0.00668881	Cla97C05G099220.1	beta-fructofuranosidase, insoluble isoenzyme 1-like	--	1.363	0.000791768	Up	63.7	0.608	0.621	0.614	0.751	0.769	0.765	1.107	0.997	1.01	1.507	1.571	1.608
Biological Process	GO:0032502	2	developmental process	1.2	0.304555	Cla97C01G020790.1	protein C2-DOMAIN ABA-RELATED 11-like	--	1.313	0.000851984	Up	18.8	0.481	0.534	0.564	0.943	0.981	1.031	1.281	1.334	1.265	1.177	1.152	1.192
Biological Process	GO:1901419	5	regulation of response to alcohol	1.83	0.299601	Cla97C01G020790.1	protein C2-DOMAIN ABA-RELATED 11-like	--	1.313	0.000851984	Up	18.8	0.481	0.534	0.564	0.943	0.981	1.031	1.281	1.334	1.265	1.177	1.152	1.192
Biological Process	GO:0050684	9	regulation of mRNA processing	2.64	0.174449	Cla97C10G200740.1	Serine/arginine-rich splicing factor SC35	--	1.529	0.00702831	Up	25.2	0.601	0.498	0.556	0.913	0.694	0.778	1.152	1.27	1.224	1.334	1.538	1.442
Biological Process	GO:0050684	9	regulation of mRNA processing	2.64	0.174449	Cla97C07G136230.1	apoptotic chromatin condensation inducer in the nucleus	--	1.514	8.2e-05	Up	48.1	1.347	1.457	1.349	0.7	0.669	0.693	1.013	1.085	1.024	0.891	0.85	0.997
Biological Process	GO:0016043	4	cellular component organization	1.28	0.165892	Cla97C07G142650.1	40S ribosomal protein S8	--	1.548	0.0373793	Up	25		1.56	1.065		0.819	0.843		1.395	1.177		0.226	0.88
Biological Process	GO:0016043	4	cellular component organization	1.28	0.165892	Cla97C03G066370.1	Kinase family protein	--	1.486	0.011745	Up	173.2		0.854	0.943		0.756	0.816		1.192	1.144		1.198	1.097
Biological Process	GO:0016043	4	cellular component organization	1.28	0.165892	Cla97C11G220120.1	Outer arm dynein light chain 1	--	1.6	0.000102487	Up	73.7	0.383	0.567	0.905	0.85	0.823	0.863	1.36	1.411	1.286	1.325	1.219	1.143
Biological Process	GO:0016043	4	cellular component organization	1.28	0.165892	Cla97C11G217900.1	Villin protein	--	1.406	5.55e-05	Up	109.7	0.789	0.77	0.792	0.73	0.757	0.775	1.073	1.061	1.046	1.403	1.39	1.375
Biological Process	GO:0016043	4	cellular component organization	1.28	0.165892	Cla97C11G206870.1	succinate dehydrogenase assembly factor 2, mitochondrial	--	1.341	0.00307685	Up	22.7	0.501	0.435	0.527	0.975	0.958	1.069	1.341	1.415	1.271	1.184	1.192	1.133
Biological Process	GO:0016043	4	cellular component organization	1.28	0.165892	Cla97C10G200740.1	Serine/arginine-rich splicing factor SC35	--	1.529	0.00702831	Up	25.2	0.601	0.498	0.556	0.913	0.694	0.778	1.152	1.27	1.224	1.334	1.538	1.442
Biological Process	GO:0016043	4	cellular component organization	1.28	0.165892	Cla97C10G199330.1	Exocyst complex component	--	3.171	0.0129693	Up	89.3	1.69	1.228		0.431	0.539		1.427	1.649		0.452	0.584
Biological Process	GO:0016043	4	cellular component organization	1.28	0.165892	Cla97C10G194700.1	Protein kinase	--	1.334	0.000440556	Up	157	1.191	1.1	1.19	0.775	0.727	0.715	1.006	0.967	0.984	1.12	1.156	1.096
Biological Process	GO:0016043	4	cellular component organization	1.28	0.165892	Cla97C10G193960.1	Epoxide hydrolase 2	--	1.314	4.34e-05	Up	35.9	0.59	0.329	0.436	0.977	1.026	1.003	1.317	1.313	1.321	1.237	1.263	1.226
Biological Process	GO:0016043	4	cellular component organization	1.28	0.165892	Cla97C09G177300.1	Peroxidase	--	2.104	0.000505419	Up	36.2	0.714	0.754	0.739	0.645	0.771	0.757	1.619	1.393	1.559	1.091	1.035	1.029
Biological Process	GO:0016043	4	cellular component organization	1.28	0.165892	Cla97C08G154540.1	protein CutA, chloroplastic	--	1.308	0.000138046	Up	22.9	1.014	1.072	1.131	0.865	0.863	0.851	1.163	1.116	1.094	0.957	0.949	0.924
Biological Process	GO:0016043	4	cellular component organization	1.28	0.165892	Cla97C08G146130.1	60S ribosomal protein L3	--	1.417	0.00677633	Up	44.4	1.364	1.38	1.302	0.719	0.705	0.688	0.937	1.132	0.923	0.931	0.968	1.044
Biological Process	GO:0016043	4	cellular component organization	1.28	0.165892	Cla97C07G136230.1	apoptotic chromatin condensation inducer in the nucleus	--	1.514	8.2e-05	Up	48.1	1.347	1.457	1.349	0.7	0.669	0.693	1.013	1.085	1.024	0.891	0.85	0.997
Biological Process	GO:0016043	4	cellular component organization	1.28	0.165892	Cla97C06G122600.1	Xyloglucan endotransglucosylase/hydrolase	--	1.395	4.43e-05	Up	32.7	0.72	0.863	0.835	0.785	0.798	0.813	1.128	1.132	1.083	1.299	1.179	1.198
Biological Process	GO:0016043	4	cellular component organization	1.28	0.165892	Cla97C05G103640.1	Uricase	--	1.325	0.000200299	Up	35.3	0.463	0.433	0.485	0.985	1	1.014	1.342	1.358	1.273	1.144	1.176	1.165
Biological Process	GO:0016043	4	cellular component organization	1.28	0.165892	Cla97C05G101700.1	HXXXD-type acyl-transferase family protein	--	1.82	0.000393356	Up	51.3	0.633	0.54	0.604	0.854	0.749	0.781	1.381	1.559	1.398	1.135	1.152	1.119
Biological Process	GO:0016043	4	cellular component organization	1.28	0.165892	Cla97C05G094190.1	Glyceraldehyde-3-phosphate dehydrogenase	--	1.444	0.0118646	Up	42.8	1.197	1.157	1.229	0.638	0.71	0.844	1.08	1.083	1.003	1.085	1.048	0.999
Biological Process	GO:0016043	4	cellular component organization	1.28	0.165892	Cla97C05G088630.1	1,4-dihydroxy-2-naphthoyl-CoA thioesterase 1-like	--	1.702	1.09e-06	Up	18.9	0.432	0.52	0.459	0.731	0.742	0.753	1.261	1.249	1.279	1.576	1.489	1.51
Biological Process	GO:0016043	4	cellular component organization	1.28	0.165892	Cla97C05G084200.1	3-ketoacyl-CoA thiolase 2, peroxisomal	--	1.893	8.3e-07	Up	48.4	0.456	0.405	0.425	0.708	0.687	0.701	1.339	1.328	1.301	1.489	1.518	1.577
Biological Process	GO:0016043	4	cellular component organization	1.28	0.165892	Cla97C05G083100.1	HOPM interactor 7	--	1.358	0.00181221	Up	197.7	0.969	0.903	1.053	0.765	0.782	0.74	0.989	1.001	1.115	1.222	1.358	1.245
Biological Process	GO:0016043	4	cellular component organization	1.28	0.165892	Cla97C04G073160.1	regulatory-associated protein of TOR 1-like	--	1.362	0.00592919	Up	149.7	0.959	0.906	1.183	0.812	0.902	0.737	1.104	1.12	1.114	1.125	1.072	0.965
Biological Process	GO:0016043	4	cellular component organization	1.28	0.165892	Cla97C03G067570.1	Epoxide hydrolase 2	--	1.34	2.89e-06	Up	35.7	0.441	0.451	0.565	0.851	0.853	0.834	1.138	1.135	1.127	1.586	1.545	1.473
Biological Process	GO:0016043	4	cellular component organization	1.28	0.165892	Cla97C03G067450.1	Rubber elongation factor protein (REF)	--	1.624	8.42e-05	Up	26.8	0.608	0.717	0.712	0.94	0.991	0.973	1.638	1.5	1.578	0.815	0.776	0.757
Biological Process	GO:0016043	4	cellular component organization	1.28	0.165892	Cla97C03G066140.1	protein PLASTID MOVEMENT IMPAIRED 1-RELATED 1	--	1.379	0.0333644	Up	127.3	1.105	1.091		0.83	0.793		1.057	1.181		1.009	0.935
Biological Process	GO:0016043	4	cellular component organization	1.28	0.165892	Cla97C02G037510.1	E3 ubiquitin-protein ligase UPL3	--	1.583	0.00244784	Up	204.3	0.892	1.131	1.137	0.673	0.78	0.793	1.247	1.086	1.223	1.188	1.031	0.831
Biological Process	GO:0016043	4	cellular component organization	1.28	0.165892	Cla97C02G032560.1	2-oxoglutarate (2OG) and Fe(II)-dependent oxygenase superfamily protein	--	1.31	2.06e-05	Up	40.4	0.384	0.494	0.375	1.049	1.085	1.047	1.391	1.39	1.385	1.16	1.119	1.118
Biological Process	GO:0016043	4	cellular component organization	1.28	0.165892	Cla97C01G025240.1	Receptor-like kinase	--	1.491	0.0314225	Up	94	1.058		1.015	0.699		0.795	1.076		1.152	1.167		1.038
Biological Process	GO:0010026	6	trichome differentiation	2.64	0.174449	Cla97C02G037510.1	E3 ubiquitin-protein ligase UPL3	--	1.583	0.00244784	Up	204.3	0.892	1.131	1.137	0.673	0.78	0.793	1.247	1.086	1.223	1.188	1.031	0.831
Biological Process	GO:0010639	7	negative regulation of organelle organization	2.74	0.164377	Cla97C11G217900.1	Villin protein	--	1.406	5.55e-05	Up	109.7	0.789	0.77	0.792	0.73	0.757	0.775	1.073	1.061	1.046	1.403	1.39	1.375
Biological Process	GO:0010026	6	trichome differentiation	2.64	0.174449	Cla97C05G101700.1	HXXXD-type acyl-transferase family protein	--	1.82	0.000393356	Up	51.3	0.633	0.54	0.604	0.854	0.749	0.781	1.381	1.559	1.398	1.135	1.152	1.119
Biological Process	GO:0051493	7	regulation of cytoskeleton organization	2.64	0.174449	Cla97C11G217900.1	Villin protein	--	1.406	5.55e-05	Up	109.7	0.789	0.77	0.792	0.73	0.757	0.775	1.073	1.061	1.046	1.403	1.39	1.375
Biological Process	GO:0001101	4	response to acid chemical	1.46	0.190196	Cla97C02G032560.1	2-oxoglutarate (2OG) and Fe(II)-dependent oxygenase superfamily protein	--	1.31	2.06e-05	Up	40.4	0.384	0.494	0.375	1.049	1.085	1.047	1.391	1.39	1.385	1.16	1.119	1.118
Biological Process	GO:0001101	4	response to acid chemical	1.46	0.190196	Cla97C02G030880.1	Glycerate dehydrogenase-like protein	--	2.926	3.82e-05	Up	42.1	0.4	0.486	0.457	0.483	0.57	0.51	1.598	1.491	1.485	1.484	1.428	1.484
Biological Process	GO:1901615	4	organic hydroxy compound metabolic process	1.9	0.188474	Cla97C11G224850.1	Niemann-Pick C1 protein isoform X1	--	1.625	1.4e-05	Up	140.9	0.592	0.654	0.544	0.862	0.903	0.866	1.458	1.4	1.418	1.088	1.017	1.171
Biological Process	GO:1901615	4	organic hydroxy compound metabolic process	1.9	0.188474	Cla97C07G137260.1	9-cis-epoxycarotenoid dioxygenase 1	--	1.554	6.47e-05	Up	64	0.633	0.441	0.531	0.784	0.833	0.775	1.229	1.268	1.219	1.264	1.409	1.291
Biological Process	GO:1901615	4	organic hydroxy compound metabolic process	1.9	0.188474	Cla97C03G061570.1	sterol 3-beta-glucosyltransferase UGT80A2-like	--	1.334	0.00665004	Up	65.6	0.697	0.74	0.914	0.851	0.894	0.811	1.032	1.173	1.205	1.359	1.194	1.069
Biological Process	GO:1901615	4	organic hydroxy compound metabolic process	1.9	0.188474	Cla97C02G027300.1	bifunctional 3-dehydroquinate dehydratase/shikimate dehydrogenase, chloroplastic-like	--	1.306	3.61e-05	Up	59.2	0.708	0.793	0.785	0.914	0.924	0.918	1.231	1.187	1.182	1.141	1.153	1.141
Biological Process	GO:1901615	4	organic hydroxy compound metabolic process	1.9	0.188474	Cla97C01G015610.1	Methyl esterase 6, putative	--	1.419	4.88e-05	Up	29.4	0.547	0.535	0.541	0.788	0.806	0.756	1.112	1.109	1.114	1.591	1.461	1.644
Biological Process	GO:0006972	5	hyperosmotic response	2.55	0.184619	Cla97C09G175640.1	low-temperature-induced 65 kDa protein	--	1.785	0.00329485	Up	46	0.473	0.489	0.641	0.899	0.98	0.849	1.58	1.874	1.416	0.846	0.657	1.006
Biological Process	GO:0006972	5	hyperosmotic response	2.55	0.184619	Cla97C07G137260.1	9-cis-epoxycarotenoid dioxygenase 1	--	1.554	6.47e-05	Up	64	0.633	0.441	0.531	0.784	0.833	0.775	1.229	1.268	1.219	1.264	1.409	1.291
Biological Process	GO:0001558	6	regulation of cell growth	2.55	0.184619	Cla97C10G194700.1	Protein kinase	--	1.334	0.000440556	Up	157	1.191	1.1	1.19	0.775	0.727	0.715	1.006	0.967	0.984	1.12	1.156	1.096
Biological Process	GO:0001558	6	regulation of cell growth	2.55	0.184619	Cla97C04G073160.1	regulatory-associated protein of TOR 1-like	--	1.362	0.00592919	Up	149.7	0.959	0.906	1.183	0.812	0.902	0.737	1.104	1.12	1.114	1.125	1.072	0.965
Biological Process	GO:0045859	10	regulation of protein kinase activity	2.55	0.184619	Cla97C10G194700.1	Protein kinase	--	1.334	0.000440556	Up	157	1.191	1.1	1.19	0.775	0.727	0.715	1.006	0.967	0.984	1.12	1.156	1.096
Biological Process	GO:0045859	10	regulation of protein kinase activity	2.55	0.184619	Cla97C04G073160.1	regulatory-associated protein of TOR 1-like	--	1.362	0.00592919	Up	149.7	0.959	0.906	1.183	0.812	0.902	0.737	1.104	1.12	1.114	1.125	1.072	0.965
Biological Process	GO:0043087	6	regulation of GTPase activity	2.55	0.184619	Cla97C05G083100.1	HOPM interactor 7	--	1.358	0.00181221	Up	197.7	0.969	0.903	1.053	0.765	0.782	0.74	0.989	1.001	1.115	1.222	1.358	1.245
Biological Process	GO:0043087	6	regulation of GTPase activity	2.55	0.184619	Cla97C01G020790.1	protein C2-DOMAIN ABA-RELATED 11-like	--	1.313	0.000851984	Up	18.8	0.481	0.534	0.564	0.943	0.981	1.031	1.281	1.334	1.265	1.177	1.152	1.192
Biological Process	GO:0051347	6	positive regulation of transferase activity	2.55	0.184619	Cla97C10G194700.1	Protein kinase	--	1.334	0.000440556	Up	157	1.191	1.1	1.19	0.775	0.727	0.715	1.006	0.967	0.984	1.12	1.156	1.096
Biological Process	GO:0051347	6	positive regulation of transferase activity	2.55	0.184619	Cla97C04G073160.1	regulatory-associated protein of TOR 1-like	--	1.362	0.00592919	Up	149.7	0.959	0.906	1.183	0.812	0.902	0.737	1.104	1.12	1.114	1.125	1.072	0.965
Biological Process	GO:0043933	5	protein-containing complex subunit organization	1.58	0.181139	Cla97C07G142650.1	40S ribosomal protein S8	--	1.548	0.0373793	Up	25		1.56	1.065		0.819	0.843		1.395	1.177		0.226	0.88
Biological Process	GO:0043933	5	protein-containing complex subunit organization	1.58	0.181139	Cla97C11G220120.1	Outer arm dynein light chain 1	--	1.6	0.000102487	Up	73.7	0.383	0.567	0.905	0.85	0.823	0.863	1.36	1.411	1.286	1.325	1.219	1.143
Biological Process	GO:0043933	5	protein-containing complex subunit organization	1.58	0.181139	Cla97C11G217900.1	Villin protein	--	1.406	5.55e-05	Up	109.7	0.789	0.77	0.792	0.73	0.757	0.775	1.073	1.061	1.046	1.403	1.39	1.375
Biological Process	GO:0043933	5	protein-containing complex subunit organization	1.58	0.181139	Cla97C11G206870.1	succinate dehydrogenase assembly factor 2, mitochondrial	--	1.341	0.00307685	Up	22.7	0.501	0.435	0.527	0.975	0.958	1.069	1.341	1.415	1.271	1.184	1.192	1.133
Biological Process	GO:0043933	5	protein-containing complex subunit organization	1.58	0.181139	Cla97C10G200740.1	Serine/arginine-rich splicing factor SC35	--	1.529	0.00702831	Up	25.2	0.601	0.498	0.556	0.913	0.694	0.778	1.152	1.27	1.224	1.334	1.538	1.442
Biological Process	GO:0043933	5	protein-containing complex subunit organization	1.58	0.181139	Cla97C08G154540.1	protein CutA, chloroplastic	--	1.308	0.000138046	Up	22.9	1.014	1.072	1.131	0.865	0.863	0.851	1.163	1.116	1.094	0.957	0.949	0.924
Biological Process	GO:0043933	5	protein-containing complex subunit organization	1.58	0.181139	Cla97C08G146130.1	60S ribosomal protein L3	--	1.417	0.00677633	Up	44.4	1.364	1.38	1.302	0.719	0.705	0.688	0.937	1.132	0.923	0.931	0.968	1.044
Biological Process	GO:0043933	5	protein-containing complex subunit organization	1.58	0.181139	Cla97C05G094190.1	Glyceraldehyde-3-phosphate dehydrogenase	--	1.444	0.0118646	Up	42.8	1.197	1.157	1.229	0.638	0.71	0.844	1.08	1.083	1.003	1.085	1.048	0.999
Biological Process	GO:0043933	5	protein-containing complex subunit organization	1.58	0.181139	Cla97C05G088630.1	1,4-dihydroxy-2-naphthoyl-CoA thioesterase 1-like	--	1.702	1.09e-06	Up	18.9	0.432	0.52	0.459	0.731	0.742	0.753	1.261	1.249	1.279	1.576	1.489	1.51
Biological Process	GO:0097237	5	cellular response to toxic substance	2.06	0.177957	Cla97C09G177300.1	Peroxidase	--	2.104	0.000505419	Up	36.2	0.714	0.754	0.739	0.645	0.771	0.757	1.619	1.393	1.559	1.091	1.035	1.029
Biological Process	GO:0097237	5	cellular response to toxic substance	2.06	0.177957	Cla97C03G056320.1	Thioredoxin	--	1.437	6.23e-05	Up	14	0.623	0.698	0.682	1.046	1.001	1.027	1.492	1.5	1.425	0.838	0.819	0.828
Biological Process	GO:0097237	5	cellular response to toxic substance	2.06	0.177957	Cla97C02G030990.1	Ascorbate peroxidase	--	1.324	2.64e-05	Up	31.5	0.685	0.716	0.731	0.974	0.943	0.959	1.25	1.289	1.268	1.034	1.02	1.012
Biological Process	GO:0051493	7	regulation of cytoskeleton organization	2.64	0.174449	Cla97C05G083100.1	HOPM interactor 7	--	1.358	0.00181221	Up	197.7	0.969	0.903	1.053	0.765	0.782	0.74	0.989	1.001	1.115	1.222	1.358	1.245
Biological Process	GO:0010639	7	negative regulation of organelle organization	2.74	0.164377	Cla97C05G083100.1	HOPM interactor 7	--	1.358	0.00181221	Up	197.7	0.969	0.903	1.053	0.765	0.782	0.74	0.989	1.001	1.115	1.222	1.358	1.245
Biological Process	GO:0065003	6	protein-containing complex assembly	1.6	0.159124	Cla97C07G142650.1	40S ribosomal protein S8	--	1.548	0.0373793	Up	25		1.56	1.065		0.819	0.843		1.395	1.177		0.226	0.88
Biological Process	GO:0065003	6	protein-containing complex assembly	1.6	0.159124	Cla97C11G220120.1	Outer arm dynein light chain 1	--	1.6	0.000102487	Up	73.7	0.383	0.567	0.905	0.85	0.823	0.863	1.36	1.411	1.286	1.325	1.219	1.143
Biological Process	GO:0071695	4	anatomical structure maturation	2.27	0.143814	Cla97C11G217900.1	Villin protein	--	1.406	5.55e-05	Up	109.7	0.789	0.77	0.792	0.73	0.757	0.775	1.073	1.061	1.046	1.403	1.39	1.375
Biological Process	GO:0071695	4	anatomical structure maturation	2.27	0.143814	Cla97C10G191260.1	PHD finger protein ALFIN-LIKE 7	--	1.476	0.000136729	Up	28.8	1.022	1.061	1.104	0.717	0.721	0.665	1.044	1.019	1.04	1.217	1.199	1.19
Biological Process	GO:0071695	4	anatomical structure maturation	2.27	0.143814	Cla97C07G137260.1	9-cis-epoxycarotenoid dioxygenase 1	--	1.554	6.47e-05	Up	64	0.633	0.441	0.531	0.784	0.833	0.775	1.229	1.268	1.219	1.264	1.409	1.291
Biological Process	GO:0034599	6	cellular response to oxidative stress	2.27	0.143814	Cla97C11G208340.1	gamma-glutamyltranspeptidase 3	--	1.421	0.000353699	Up	67.2	0.612	0.636	0.613	0.848	0.852	0.877	1.284	1.219	1.16	1.241	1.265	1.354
Biological Process	GO:0034599	6	cellular response to oxidative stress	2.27	0.143814	Cla97C03G056320.1	Thioredoxin	--	1.437	6.23e-05	Up	14	0.623	0.698	0.682	1.046	1.001	1.027	1.492	1.5	1.425	0.838	0.819	0.828
Biological Process	GO:0034599	6	cellular response to oxidative stress	2.27	0.143814	Cla97C02G030990.1	Ascorbate peroxidase	--	1.324	2.64e-05	Up	31.5	0.685	0.716	0.731	0.974	0.943	0.959	1.25	1.289	1.268	1.034	1.02	1.012
Biological Process	GO:0043436	5	oxoacid metabolic process	1.42	0.137783	Cla97C11G224850.1	Niemann-Pick C1 protein isoform X1	--	1.625	1.4e-05	Up	140.9	0.592	0.654	0.544	0.862	0.903	0.866	1.458	1.4	1.418	1.088	1.017	1.171
Biological Process	GO:0043436	5	oxoacid metabolic process	1.42	0.137783	Cla97C11G208340.1	gamma-glutamyltranspeptidase 3	--	1.421	0.000353699	Up	67.2	0.612	0.636	0.613	0.848	0.852	0.877	1.284	1.219	1.16	1.241	1.265	1.354
Biological Process	GO:0043436	5	oxoacid metabolic process	1.42	0.137783	Cla97C11G206870.1	succinate dehydrogenase assembly factor 2, mitochondrial	--	1.341	0.00307685	Up	22.7	0.501	0.435	0.527	0.975	0.958	1.069	1.341	1.415	1.271	1.184	1.192	1.133
Biological Process	GO:0043436	5	oxoacid metabolic process	1.42	0.137783	Cla97C10G193960.1	Epoxide hydrolase 2	--	1.314	4.34e-05	Up	35.9	0.59	0.329	0.436	0.977	1.026	1.003	1.317	1.313	1.321	1.237	1.263	1.226
Biological Process	GO:0043436	5	oxoacid metabolic process	1.42	0.137783	Cla97C07G137260.1	9-cis-epoxycarotenoid dioxygenase 1	--	1.554	6.47e-05	Up	64	0.633	0.441	0.531	0.784	0.833	0.775	1.229	1.268	1.219	1.264	1.409	1.291
Biological Process	GO:0043436	5	oxoacid metabolic process	1.42	0.137783	Cla97C05G103110.1	Malate dehydrogenase	--	1.502	2.01e-05	Up	48	0.579	0.61	0.524	0.842	0.862	0.826	1.296	1.263	1.242	1.304	1.303	1.334
Biological Process	GO:0043436	5	oxoacid metabolic process	1.42	0.137783	Cla97C05G095880.1	electron transfer flavoprotein subunit alpha, mitochondrial	--	1.353	8.63e-07	Up	37.7	0.691	0.646	0.663	0.887	0.883	0.899	1.198	1.206	1.207	1.203	1.257	1.215
Biological Process	GO:0043436	5	oxoacid metabolic process	1.42	0.137783	Cla97C05G086550.1	Long chain acyl-CoA synthetase 7	--	1.311	4.04e-06	Up	76.3	0.66	0.561	0.545	0.909	0.902	0.902	1.171	1.201	1.184	1.341	1.323	1.319
Biological Process	GO:0043436	5	oxoacid metabolic process	1.42	0.137783	Cla97C05G084200.1	3-ketoacyl-CoA thiolase 2, peroxisomal	--	1.893	8.3e-07	Up	48.4	0.456	0.405	0.425	0.708	0.687	0.701	1.339	1.328	1.301	1.489	1.518	1.577
Biological Process	GO:0043436	5	oxoacid metabolic process	1.42	0.137783	Cla97C03G067570.1	Epoxide hydrolase 2	--	1.34	2.89e-06	Up	35.7	0.441	0.451	0.565	0.851	0.853	0.834	1.138	1.135	1.127	1.586	1.545	1.473
Biological Process	GO:0043436	5	oxoacid metabolic process	1.42	0.137783	Cla97C02G042380.1	GDP-mannose 3,5-epimerase 2	--	1.373	2.57e-06	Up	44.2	0.628	0.694	0.619	0.928	0.931	0.934	1.296	1.261	1.278	1.178	1.132	1.185
Biological Process	GO:0043436	5	oxoacid metabolic process	1.42	0.137783	Cla97C02G036270.1	Acyl-coenzyme A oxidase	--	1.412	4.36e-05	Up	76.5	0.534	0.451	0.503	0.83	0.824	0.86	1.183	1.208	1.158	1.467	1.49	1.495
Biological Process	GO:0043436	5	oxoacid metabolic process	1.42	0.137783	Cla97C02G032560.1	2-oxoglutarate (2OG) and Fe(II)-dependent oxygenase superfamily protein	--	1.31	2.06e-05	Up	40.4	0.384	0.494	0.375	1.049	1.085	1.047	1.391	1.39	1.385	1.16	1.119	1.118
Biological Process	GO:0043436	5	oxoacid metabolic process	1.42	0.137783	Cla97C02G027300.1	bifunctional 3-dehydroquinate dehydratase/shikimate dehydrogenase, chloroplastic-like	--	1.306	3.61e-05	Up	59.2	0.708	0.793	0.785	0.914	0.924	0.918	1.231	1.187	1.182	1.141	1.153	1.141
Biological Process	GO:0043436	5	oxoacid metabolic process	1.42	0.137783	Cla97C01G015610.1	Methyl esterase 6, putative	--	1.419	4.88e-05	Up	29.4	0.547	0.535	0.541	0.788	0.806	0.756	1.112	1.109	1.114	1.591	1.461	1.644
Biological Process	GO:0006082	4	organic acid metabolic process	1.42	0.137783	Cla97C11G224850.1	Niemann-Pick C1 protein isoform X1	--	1.625	1.4e-05	Up	140.9	0.592	0.654	0.544	0.862	0.903	0.866	1.458	1.4	1.418	1.088	1.017	1.171
Biological Process	GO:0006082	4	organic acid metabolic process	1.42	0.137783	Cla97C11G208340.1	gamma-glutamyltranspeptidase 3	--	1.421	0.000353699	Up	67.2	0.612	0.636	0.613	0.848	0.852	0.877	1.284	1.219	1.16	1.241	1.265	1.354
Biological Process	GO:0006082	4	organic acid metabolic process	1.42	0.137783	Cla97C11G206870.1	succinate dehydrogenase assembly factor 2, mitochondrial	--	1.341	0.00307685	Up	22.7	0.501	0.435	0.527	0.975	0.958	1.069	1.341	1.415	1.271	1.184	1.192	1.133
Biological Process	GO:0006082	4	organic acid metabolic process	1.42	0.137783	Cla97C10G193960.1	Epoxide hydrolase 2	--	1.314	4.34e-05	Up	35.9	0.59	0.329	0.436	0.977	1.026	1.003	1.317	1.313	1.321	1.237	1.263	1.226
Biological Process	GO:0006082	4	organic acid metabolic process	1.42	0.137783	Cla97C07G137260.1	9-cis-epoxycarotenoid dioxygenase 1	--	1.554	6.47e-05	Up	64	0.633	0.441	0.531	0.784	0.833	0.775	1.229	1.268	1.219	1.264	1.409	1.291
Biological Process	GO:0006082	4	organic acid metabolic process	1.42	0.137783	Cla97C05G103110.1	Malate dehydrogenase	--	1.502	2.01e-05	Up	48	0.579	0.61	0.524	0.842	0.862	0.826	1.296	1.263	1.242	1.304	1.303	1.334
Biological Process	GO:0006082	4	organic acid metabolic process	1.42	0.137783	Cla97C05G095880.1	electron transfer flavoprotein subunit alpha, mitochondrial	--	1.353	8.63e-07	Up	37.7	0.691	0.646	0.663	0.887	0.883	0.899	1.198	1.206	1.207	1.203	1.257	1.215
Biological Process	GO:0006082	4	organic acid metabolic process	1.42	0.137783	Cla97C05G086550.1	Long chain acyl-CoA synthetase 7	--	1.311	4.04e-06	Up	76.3	0.66	0.561	0.545	0.909	0.902	0.902	1.171	1.201	1.184	1.341	1.323	1.319
Biological Process	GO:0009060	7	aerobic respiration	2.97	0.144582	Cla97C05G103110.1	Malate dehydrogenase	--	1.502	2.01e-05	Up	48	0.579	0.61	0.524	0.842	0.862	0.826	1.296	1.263	1.242	1.304	1.303	1.334
Biological Process	GO:0009060	7	aerobic respiration	2.97	0.144582	Cla97C11G206870.1	succinate dehydrogenase assembly factor 2, mitochondrial	--	1.341	0.00307685	Up	22.7	0.501	0.435	0.527	0.975	0.958	1.069	1.341	1.415	1.271	1.184	1.192	1.133
Biological Process	GO:0048024	10	regulation of mRNA splicing, via spliceosome	2.97	0.144582	Cla97C07G136230.1	apoptotic chromatin condensation inducer in the nucleus	--	1.514	8.2e-05	Up	48.1	1.347	1.457	1.349	0.7	0.669	0.693	1.013	1.085	1.024	0.891	0.85	0.997
Biological Process	GO:0048024	10	regulation of mRNA splicing, via spliceosome	2.97	0.144582	Cla97C10G200740.1	Serine/arginine-rich splicing factor SC35	--	1.529	0.00702831	Up	25.2	0.601	0.498	0.556	0.913	0.694	0.778	1.152	1.27	1.224	1.334	1.538	1.442
Biological Process	GO:0065003	6	protein-containing complex assembly	1.6	0.159124	Cla97C11G206870.1	succinate dehydrogenase assembly factor 2, mitochondrial	--	1.341	0.00307685	Up	22.7	0.501	0.435	0.527	0.975	0.958	1.069	1.341	1.415	1.271	1.184	1.192	1.133
Biological Process	GO:0065003	6	protein-containing complex assembly	1.6	0.159124	Cla97C10G200740.1	Serine/arginine-rich splicing factor SC35	--	1.529	0.00702831	Up	25.2	0.601	0.498	0.556	0.913	0.694	0.778	1.152	1.27	1.224	1.334	1.538	1.442
Biological Process	GO:0065003	6	protein-containing complex assembly	1.6	0.159124	Cla97C08G154540.1	protein CutA, chloroplastic	--	1.308	0.000138046	Up	22.9	1.014	1.072	1.131	0.865	0.863	0.851	1.163	1.116	1.094	0.957	0.949	0.924
Biological Process	GO:0065003	6	protein-containing complex assembly	1.6	0.159124	Cla97C08G146130.1	60S ribosomal protein L3	--	1.417	0.00677633	Up	44.4	1.364	1.38	1.302	0.719	0.705	0.688	0.937	1.132	0.923	0.931	0.968	1.044
Biological Process	GO:0065003	6	protein-containing complex assembly	1.6	0.159124	Cla97C05G094190.1	Glyceraldehyde-3-phosphate dehydrogenase	--	1.444	0.0118646	Up	42.8	1.197	1.157	1.229	0.638	0.71	0.844	1.08	1.083	1.003	1.085	1.048	0.999
Biological Process	GO:0065003	6	protein-containing complex assembly	1.6	0.159124	Cla97C05G088630.1	1,4-dihydroxy-2-naphthoyl-CoA thioesterase 1-like	--	1.702	1.09e-06	Up	18.9	0.432	0.52	0.459	0.731	0.742	0.753	1.261	1.249	1.279	1.576	1.489	1.51
Biological Process	GO:0042493	4	response to drug	1.75	0.154737	Cla97C07G132310.1	17.8 kDa class I heat shock protein-like	--	3.252	0.0141095	Up	17.6		0.315	0.366		0.3	0.399		1.128	1.145		2.257	2.09
Biological Process	GO:0042493	4	response to drug	1.75	0.154737	Cla97C07G132190.1	17.8 kDa class I heat shock protein-like	--	2.689	0.000700051	Up	18.1	0.416	0.387	0.619	0.402	0.436	0.564	1.31	1.268	1.192	1.839	1.899	1.68
Biological Process	GO:0042493	4	response to drug	1.75	0.154737	Cla97C05G107480.1	Carbonic anhydrase	--	1.415	1.39e-05	Up	30.1	0.413	0.431	0.382	0.941	0.904	0.92	1.313	1.286	1.314	1.299	1.331	1.301
Biological Process	GO:0042493	4	response to drug	1.75	0.154737	Cla97C05G086550.1	Long chain acyl-CoA synthetase 7	--	1.311	4.04e-06	Up	76.3	0.66	0.561	0.545	0.909	0.902	0.902	1.171	1.201	1.184	1.341	1.323	1.319
Biological Process	GO:0042493	4	response to drug	1.75	0.154737	Cla97C05G086420.1	heat shock 70 kDa protein 8	--	1.651	0.00154643	Up	62	0.518	0.327	0.414	0.649	0.529	0.639	0.998	0.994	1.008	1.845	2.153	1.936
Biological Process	GO:0042493	4	response to drug	1.75	0.154737	Cla97C04G077270.1	UV-B-induced protein At3g17800, chloroplastic	--	1.41	0.0118259	Up	69.4	0.996	0.994	0.935	0.786	0.777	0.698	1.141	0.924	1.123	1.076	1.304	1.243
Biological Process	GO:0009110	5	vitamin biosynthetic process	2.85	0.154416	Cla97C05G088630.1	1,4-dihydroxy-2-naphthoyl-CoA thioesterase 1-like	--	1.702	1.09e-06	Up	18.9	0.432	0.52	0.459	0.731	0.742	0.753	1.261	1.249	1.279	1.576	1.489	1.51
Biological Process	GO:0009110	5	vitamin biosynthetic process	2.85	0.154416	Cla97C02G042380.1	GDP-mannose 3,5-epimerase 2	--	1.373	2.57e-06	Up	44.2	0.628	0.694	0.619	0.928	0.931	0.934	1.296	1.261	1.278	1.178	1.132	1.185
Biological Process	GO:0001101	4	response to acid chemical	1.46	0.190196	Cla97C04G073160.1	regulatory-associated protein of TOR 1-like	--	1.362	0.00592919	Up	149.7	0.959	0.906	1.183	0.812	0.902	0.737	1.104	1.12	1.114	1.125	1.072	0.965
Biological Process	GO:0042327	9	positive regulation of phosphorylation	2.85	0.154416	Cla97C10G194700.1	Protein kinase	--	1.334	0.000440556	Up	157	1.191	1.1	1.19	0.775	0.727	0.715	1.006	0.967	0.984	1.12	1.156	1.096
Biological Process	GO:0062012	5	regulation of small molecule metabolic process	2.85	0.154416	Cla97C10G193960.1	Epoxide hydrolase 2	--	1.314	4.34e-05	Up	35.9	0.59	0.329	0.436	0.977	1.026	1.003	1.317	1.313	1.321	1.237	1.263	1.226
Biological Process	GO:0062012	5	regulation of small molecule metabolic process	2.85	0.154416	Cla97C03G067570.1	Epoxide hydrolase 2	--	1.34	2.89e-06	Up	35.7	0.441	0.451	0.565	0.851	0.853	0.834	1.138	1.135	1.127	1.586	1.545	1.473
Biological Process	GO:0016236	6	macroautophagy	2.85	0.154416	Cla97C03G066370.1	Kinase family protein	--	1.486	0.011745	Up	173.2		0.854	0.943		0.756	0.816		1.192	1.144		1.198	1.097
Biological Process	GO:0016236	6	macroautophagy	2.85	0.154416	Cla97C06G110740.1	RNA binding protein	--	1.464	0.000104341	Up	49.7	0.95	0.963	1.009	0.776	0.822	0.8	1.213	1.153	1.144	1.061	1.062	1.047
Biological Process	GO:0006629	4	lipid metabolic process	1.54	0.148375	Cla97C11G224850.1	Niemann-Pick C1 protein isoform X1	--	1.625	1.4e-05	Up	140.9	0.592	0.654	0.544	0.862	0.903	0.866	1.458	1.4	1.418	1.088	1.017	1.171
Biological Process	GO:0006629	4	lipid metabolic process	1.54	0.148375	Cla97C10G193960.1	Epoxide hydrolase 2	--	1.314	4.34e-05	Up	35.9	0.59	0.329	0.436	0.977	1.026	1.003	1.317	1.313	1.321	1.237	1.263	1.226
Biological Process	GO:0006629	4	lipid metabolic process	1.54	0.148375	Cla97C07G137260.1	9-cis-epoxycarotenoid dioxygenase 1	--	1.554	6.47e-05	Up	64	0.633	0.441	0.531	0.784	0.833	0.775	1.229	1.268	1.219	1.264	1.409	1.291
Biological Process	GO:0006629	4	lipid metabolic process	1.54	0.148375	Cla97C05G095880.1	electron transfer flavoprotein subunit alpha, mitochondrial	--	1.353	8.63e-07	Up	37.7	0.691	0.646	0.663	0.887	0.883	0.899	1.198	1.206	1.207	1.203	1.257	1.215
Biological Process	GO:0006629	4	lipid metabolic process	1.54	0.148375	Cla97C05G086550.1	Long chain acyl-CoA synthetase 7	--	1.311	4.04e-06	Up	76.3	0.66	0.561	0.545	0.909	0.902	0.902	1.171	1.201	1.184	1.341	1.323	1.319
Biological Process	GO:0006629	4	lipid metabolic process	1.54	0.148375	Cla97C05G084200.1	3-ketoacyl-CoA thiolase 2, peroxisomal	--	1.893	8.3e-07	Up	48.4	0.456	0.405	0.425	0.708	0.687	0.701	1.339	1.328	1.301	1.489	1.518	1.577
Biological Process	GO:0006629	4	lipid metabolic process	1.54	0.148375	Cla97C03G067570.1	Epoxide hydrolase 2	--	1.34	2.89e-06	Up	35.7	0.441	0.451	0.565	0.851	0.853	0.834	1.138	1.135	1.127	1.586	1.545	1.473
Biological Process	GO:0006629	4	lipid metabolic process	1.54	0.148375	Cla97C03G061570.1	sterol 3-beta-glucosyltransferase UGT80A2-like	--	1.334	0.00665004	Up	65.6	0.697	0.74	0.914	0.851	0.894	0.811	1.032	1.173	1.205	1.359	1.194	1.069
Biological Process	GO:0006629	4	lipid metabolic process	1.54	0.148375	Cla97C02G036270.1	Acyl-coenzyme A oxidase	--	1.412	4.36e-05	Up	76.5	0.534	0.451	0.503	0.83	0.824	0.86	1.183	1.208	1.158	1.467	1.49	1.495
Biological Process	GO:0006629	4	lipid metabolic process	1.54	0.148375	Cla97C02G032560.1	2-oxoglutarate (2OG) and Fe(II)-dependent oxygenase superfamily protein	--	1.31	2.06e-05	Up	40.4	0.384	0.494	0.375	1.049	1.085	1.047	1.391	1.39	1.385	1.16	1.119	1.118
Biological Process	GO:0042327	9	positive regulation of phosphorylation	2.85	0.154416	Cla97C04G073160.1	regulatory-associated protein of TOR 1-like	--	1.362	0.00592919	Up	149.7	0.959	0.906	1.183	0.812	0.902	0.737	1.104	1.12	1.114	1.125	1.072	0.965
Biological Process	GO:1901419	5	regulation of response to alcohol	1.83	0.299601	Cla97C05G084200.1	3-ketoacyl-CoA thiolase 2, peroxisomal	--	1.893	8.3e-07	Up	48.4	0.456	0.405	0.425	0.708	0.687	0.701	1.339	1.328	1.301	1.489	1.518	1.577
Biological Process	GO:0001101	4	response to acid chemical	1.46	0.190196	Cla97C04G077270.1	UV-B-induced protein At3g17800, chloroplastic	--	1.41	0.0118259	Up	69.4	0.996	0.994	0.935	0.786	0.777	0.698	1.141	0.924	1.123	1.076	1.304	1.243
Biological Process	GO:0001101	4	response to acid chemical	1.46	0.190196	Cla97C05G097160.1	Protein phosphatase 2c, putative	--	1.315	0.0249797	Up	40.4	0.859	0.694		0.94	0.885		1.161	1.238		1.04	1.183
Biological Process	GO:0045333	6	cellular respiration	1.98	0.268047	Cla97C11G206870.1	succinate dehydrogenase assembly factor 2, mitochondrial	--	1.341	0.00307685	Up	22.7	0.501	0.435	0.527	0.975	0.958	1.069	1.341	1.415	1.271	1.184	1.192	1.133
Biological Process	GO:0045333	6	cellular respiration	1.98	0.268047	Cla97C05G103110.1	Malate dehydrogenase	--	1.502	2.01e-05	Up	48	0.579	0.61	0.524	0.842	0.862	0.826	1.296	1.263	1.242	1.304	1.303	1.334
Biological Process	GO:0046148	4	pigment biosynthetic process	1.98	0.268047	Cla97C11G219650.1	Caffeoyl-CoA 3-O-methyltransferase	--	1.336	0.00037008	Up	26.5	0.449	0.734	0.6	0.956	0.973	0.92	1.313	1.267	1.225	1.19	1.043	1.184
Biological Process	GO:0046148	4	pigment biosynthetic process	1.98	0.268047	Cla97C03G052710.1	HXXXD-type acyl-transferase family protein, putative	--	1.342	0.000241898	Up	51	0.6	0.645	0.462	0.791	0.809	0.795	1.031	1.068	1.115	1.562	1.418	1.59
Biological Process	GO:0048764	11	trichoblast maturation	1.98	0.268047	Cla97C11G217900.1	Villin protein	--	1.406	5.55e-05	Up	109.7	0.789	0.77	0.792	0.73	0.757	0.775	1.073	1.061	1.046	1.403	1.39	1.375
Biological Process	GO:0048764	11	trichoblast maturation	1.98	0.268047	Cla97C10G191260.1	PHD finger protein ALFIN-LIKE 7	--	1.476	0.000136729	Up	28.8	1.022	1.061	1.104	0.717	0.721	0.665	1.044	1.019	1.04	1.217	1.199	1.19
Biological Process	GO:0048765	12	root hair cell differentiation	1.98	0.268047	Cla97C11G217900.1	Villin protein	--	1.406	5.55e-05	Up	109.7	0.789	0.77	0.792	0.73	0.757	0.775	1.073	1.061	1.046	1.403	1.39	1.375
Biological Process	GO:0048765	12	root hair cell differentiation	1.98	0.268047	Cla97C10G191260.1	PHD finger protein ALFIN-LIKE 7	--	1.476	0.000136729	Up	28.8	1.022	1.061	1.104	0.717	0.721	0.665	1.044	1.019	1.04	1.217	1.199	1.19
Biological Process	GO:0030029	3	actin filament-based process	1.98	0.268047	Cla97C11G217900.1	Villin protein	--	1.406	5.55e-05	Up	109.7	0.789	0.77	0.792	0.73	0.757	0.775	1.073	1.061	1.046	1.403	1.39	1.375
Biological Process	GO:0030029	3	actin filament-based process	1.98	0.268047	Cla97C03G066140.1	protein PLASTID MOVEMENT IMPAIRED 1-RELATED 1	--	1.379	0.0333644	Up	127.3	1.105	1.091		0.83	0.793		1.057	1.181		1.009	0.935
Biological Process	GO:0043484	8	regulation of RNA splicing	2.04	0.257518	Cla97C10G200740.1	Serine/arginine-rich splicing factor SC35	--	1.529	0.00702831	Up	25.2	0.601	0.498	0.556	0.913	0.694	0.778	1.152	1.27	1.224	1.334	1.538	1.442
Biological Process	GO:0043484	8	regulation of RNA splicing	2.04	0.257518	Cla97C07G136230.1	apoptotic chromatin condensation inducer in the nucleus	--	1.514	8.2e-05	Up	48.1	1.347	1.457	1.349	0.7	0.669	0.693	1.013	1.085	1.024	0.891	0.85	0.997
Biological Process	GO:0001932	9	regulation of protein phosphorylation	2.04	0.257518	Cla97C10G194700.1	Protein kinase	--	1.334	0.000440556	Up	157	1.191	1.1	1.19	0.775	0.727	0.715	1.006	0.967	0.984	1.12	1.156	1.096
Biological Process	GO:0001932	9	regulation of protein phosphorylation	2.04	0.257518	Cla97C04G073160.1	regulatory-associated protein of TOR 1-like	--	1.362	0.00592919	Up	149.7	0.959	0.906	1.183	0.812	0.902	0.737	1.104	1.12	1.114	1.125	1.072	0.965
Biological Process	GO:0009409	5	response to cold	1.56	0.251329	Cla97C07G130520.1	Phosphoribulokinase	--	1.344	0.0203769	Up	46.2		1.061	1.216		0.741	0.798		1.012	1.057		1.187	1.035
Biological Process	GO:0009409	5	response to cold	1.56	0.251329	Cla97C09G175640.1	low-temperature-induced 65 kDa protein	--	1.785	0.00329485	Up	46	0.473	0.489	0.641	0.899	0.98	0.849	1.58	1.874	1.416	0.846	0.657	1.006
Biological Process	GO:0009409	5	response to cold	1.56	0.251329	Cla97C06G122600.1	Xyloglucan endotransglucosylase/hydrolase	--	1.395	4.43e-05	Up	32.7	0.72	0.863	0.835	0.785	0.798	0.813	1.128	1.132	1.083	1.299	1.179	1.198
Biological Process	GO:0009409	5	response to cold	1.56	0.251329	Cla97C05G094190.1	Glyceraldehyde-3-phosphate dehydrogenase	--	1.444	0.0118646	Up	42.8	1.197	1.157	1.229	0.638	0.71	0.844	1.08	1.083	1.003	1.085	1.048	0.999
Biological Process	GO:0009409	5	response to cold	1.56	0.251329	Cla97C02G032410.1	Malate dehydrogenase	--	1.498	6.39e-05	Up	43.6	1.142	1.06	1.061	0.659	0.658	0.7	1.024	0.986	1.012	1.175	1.297	1.228
Biological Process	GO:0009664	7	plant-type cell wall organization	2.1	0.246999	Cla97C09G177300.1	Peroxidase	--	2.104	0.000505419	Up	36.2	0.714	0.754	0.739	0.645	0.771	0.757	1.619	1.393	1.559	1.091	1.035	1.029
Biological Process	GO:0009664	7	plant-type cell wall organization	2.1	0.246999	Cla97C06G122600.1	Xyloglucan endotransglucosylase/hydrolase	--	1.395	4.43e-05	Up	32.7	0.72	0.863	0.835	0.785	0.798	0.813	1.128	1.132	1.083	1.299	1.179	1.198
Biological Process	GO:0048513	6	animal organ development	2.1	0.246999	Cla97C11G220120.1	Outer arm dynein light chain 1	--	1.6	0.000102487	Up	73.7	0.383	0.567	0.905	0.85	0.823	0.863	1.36	1.411	1.286	1.325	1.219	1.143
Biological Process	GO:0048513	6	animal organ development	2.1	0.246999	Cla97C07G136230.1	apoptotic chromatin condensation inducer in the nucleus	--	1.514	8.2e-05	Up	48.1	1.347	1.457	1.349	0.7	0.669	0.693	1.013	1.085	1.024	0.891	0.85	0.997
Biological Process	GO:1901699	5	cellular response to nitrogen compound	2.1	0.246999	Cla97C01G006990.1	THO complex subunit 2	--	1.391	0.047312	Up	213.2		1.689	1.766		0.672	0.677		1.007	0.869		0.632	0.688
Biological Process	GO:1901699	5	cellular response to nitrogen compound	2.1	0.246999	Cla97C04G073160.1	regulatory-associated protein of TOR 1-like	--	1.362	0.00592919	Up	149.7	0.959	0.906	1.183	0.812	0.902	0.737	1.104	1.12	1.114	1.125	1.072	0.965
Biological Process	GO:0009108	6	coenzyme biosynthetic process	1.75	0.244034	Cla97C09G168550.1	Thiamine pyrophosphokinase	--	1.447	0.000245211	Up	29.2	0.433	0.648	0.445	0.837	0.823	0.815	1.254	1.135	1.193	1.486	1.394	1.45
Biological Process	GO:0009108	6	coenzyme biosynthetic process	1.75	0.244034	Cla97C05G088630.1	1,4-dihydroxy-2-naphthoyl-CoA thioesterase 1-like	--	1.702	1.09e-06	Up	18.9	0.432	0.52	0.459	0.731	0.742	0.753	1.261	1.249	1.279	1.576	1.489	1.51
Biological Process	GO:0009108	6	coenzyme biosynthetic process	1.75	0.244034	Cla97C02G042380.1	GDP-mannose 3,5-epimerase 2	--	1.373	2.57e-06	Up	44.2	0.628	0.694	0.619	0.928	0.931	0.934	1.296	1.261	1.278	1.178	1.132	1.185
Biological Process	GO:0016114	8	terpenoid biosynthetic process	2.16	0.236498	Cla97C07G137260.1	9-cis-epoxycarotenoid dioxygenase 1	--	1.554	6.47e-05	Up	64	0.633	0.441	0.531	0.784	0.833	0.775	1.229	1.268	1.219	1.264	1.409	1.291
Biological Process	GO:0009617	6	response to bacterium	1.62	0.271332	Cla97C05G083100.1	HOPM interactor 7	--	1.358	0.00181221	Up	197.7	0.969	0.903	1.053	0.765	0.782	0.74	0.989	1.001	1.115	1.222	1.358	1.245
Biological Process	GO:0016114	8	terpenoid biosynthetic process	2.16	0.236498	Cla97C02G032560.1	2-oxoglutarate (2OG) and Fe(II)-dependent oxygenase superfamily protein	--	1.31	2.06e-05	Up	40.4	0.384	0.494	0.375	1.049	1.085	1.047	1.391	1.39	1.385	1.16	1.119	1.118
Biological Process	GO:0009617	6	response to bacterium	1.62	0.271332	Cla97C07G132400.1	Sedoheptulose-1,7-bisphosphatase	--	2.23	2.19e-06	Up	41.9	0.522	0.683	0.661	0.621	0.653	0.636	1.457	1.408	1.394	1.399	1.288	1.309
Biological Process	GO:0009617	6	response to bacterium	1.62	0.271332	Cla97C10G185280.1	Ferredoxin--NADP reductase	--	1.673	1.73e-05	Up	40.3	1.136	1.046	1.085	0.812	0.779	0.809	1.325	1.308	1.382	0.761	0.789	0.73
Biological Process	GO:0051338	5	regulation of transferase activity	1.83	0.299601	Cla97C10G194700.1	Protein kinase	--	1.334	0.000440556	Up	157	1.191	1.1	1.19	0.775	0.727	0.715	1.006	0.967	0.984	1.12	1.156	1.096
Biological Process	GO:0051338	5	regulation of transferase activity	1.83	0.299601	Cla97C04G073160.1	regulatory-associated protein of TOR 1-like	--	1.362	0.00592919	Up	149.7	0.959	0.906	1.183	0.812	0.902	0.737	1.104	1.12	1.114	1.125	1.072	0.965
Biological Process	GO:1905957	6	regulation of cellular response to alcohol	1.83	0.299601	Cla97C05G084200.1	3-ketoacyl-CoA thiolase 2, peroxisomal	--	1.893	8.3e-07	Up	48.4	0.456	0.405	0.425	0.708	0.687	0.701	1.339	1.328	1.301	1.489	1.518	1.577
Biological Process	GO:1905957	6	regulation of cellular response to alcohol	1.83	0.299601	Cla97C01G020790.1	protein C2-DOMAIN ABA-RELATED 11-like	--	1.313	0.000851984	Up	18.8	0.481	0.534	0.564	0.943	0.981	1.031	1.281	1.334	1.265	1.177	1.152	1.192
Biological Process	GO:0006633	9	fatty acid biosynthetic process	1.83	0.299601	Cla97C10G193960.1	Epoxide hydrolase 2	--	1.314	4.34e-05	Up	35.9	0.59	0.329	0.436	0.977	1.026	1.003	1.317	1.313	1.321	1.237	1.263	1.226
Biological Process	GO:0006633	9	fatty acid biosynthetic process	1.83	0.299601	Cla97C03G067570.1	Epoxide hydrolase 2	--	1.34	2.89e-06	Up	35.7	0.441	0.451	0.565	0.851	0.853	0.834	1.138	1.135	1.127	1.586	1.545	1.473
Biological Process	GO:0009653	4	anatomical structure morphogenesis	1.4	0.295169	Cla97C11G220120.1	Outer arm dynein light chain 1	--	1.6	0.000102487	Up	73.7	0.383	0.567	0.905	0.85	0.823	0.863	1.36	1.411	1.286	1.325	1.219	1.143
Biological Process	GO:0009653	4	anatomical structure morphogenesis	1.4	0.295169	Cla97C11G217900.1	Villin protein	--	1.406	5.55e-05	Up	109.7	0.789	0.77	0.792	0.73	0.757	0.775	1.073	1.061	1.046	1.403	1.39	1.375
Biological Process	GO:0009653	4	anatomical structure morphogenesis	1.4	0.295169	Cla97C10G199330.1	Exocyst complex component	--	3.171	0.0129693	Up	89.3	1.69	1.228		0.431	0.539		1.427	1.649		0.452	0.584
Biological Process	GO:0009653	4	anatomical structure morphogenesis	1.4	0.295169	Cla97C10G191260.1	PHD finger protein ALFIN-LIKE 7	--	1.476	0.000136729	Up	28.8	1.022	1.061	1.104	0.717	0.721	0.665	1.044	1.019	1.04	1.217	1.199	1.19
Biological Process	GO:0009653	4	anatomical structure morphogenesis	1.4	0.295169	Cla97C05G102660.1	mRNA-decapping enzyme subunit 2-like	--	1.39	0.0236937	Up	35.6	1.075	1.095		0.764	0.829		1.072	1.142		1.089	0.934
Biological Process	GO:0009653	4	anatomical structure morphogenesis	1.4	0.295169	Cla97C05G101700.1	HXXXD-type acyl-transferase family protein	--	1.82	0.000393356	Up	51.3	0.633	0.54	0.604	0.854	0.749	0.781	1.381	1.559	1.398	1.135	1.152	1.119
Biological Process	GO:0009653	4	anatomical structure morphogenesis	1.4	0.295169	Cla97C02G037510.1	E3 ubiquitin-protein ligase UPL3	--	1.583	0.00244784	Up	204.3	0.892	1.131	1.137	0.673	0.78	0.793	1.247	1.086	1.223	1.188	1.031	0.831
Biological Process	GO:0009653	4	anatomical structure morphogenesis	1.4	0.295169	Cla97C02G032560.1	2-oxoglutarate (2OG) and Fe(II)-dependent oxygenase superfamily protein	--	1.31	2.06e-05	Up	40.4	0.384	0.494	0.375	1.049	1.085	1.047	1.391	1.39	1.385	1.16	1.119	1.118
Biological Process	GO:0009653	4	anatomical structure morphogenesis	1.4	0.295169	Cla97C01G025240.1	Receptor-like kinase	--	1.491	0.0314225	Up	94	1.058		1.015	0.699		0.795	1.076		1.152	1.167		1.038
Biological Process	GO:0048469	6	cell maturation	1.88	0.289096	Cla97C11G217900.1	Villin protein	--	1.406	5.55e-05	Up	109.7	0.789	0.77	0.792	0.73	0.757	0.775	1.073	1.061	1.046	1.403	1.39	1.375
Biological Process	GO:0048469	6	cell maturation	1.88	0.289096	Cla97C10G191260.1	PHD finger protein ALFIN-LIKE 7	--	1.476	0.000136729	Up	28.8	1.022	1.061	1.104	0.717	0.721	0.665	1.044	1.019	1.04	1.217	1.199	1.19
Biological Process	GO:0072330	8	monocarboxylic acid biosynthetic process	1.76	0.288022	Cla97C10G193960.1	Epoxide hydrolase 2	--	1.314	4.34e-05	Up	35.9	0.59	0.329	0.436	0.977	1.026	1.003	1.317	1.313	1.321	1.237	1.263	1.226
Biological Process	GO:0072330	8	monocarboxylic acid biosynthetic process	1.76	0.288022	Cla97C07G137260.1	9-cis-epoxycarotenoid dioxygenase 1	--	1.554	6.47e-05	Up	64	0.633	0.441	0.531	0.784	0.833	0.775	1.229	1.268	1.219	1.264	1.409	1.291
Biological Process	GO:0072330	8	monocarboxylic acid biosynthetic process	1.76	0.288022	Cla97C05G084200.1	3-ketoacyl-CoA thiolase 2, peroxisomal	--	1.893	8.3e-07	Up	48.4	0.456	0.405	0.425	0.708	0.687	0.701	1.339	1.328	1.301	1.489	1.518	1.577
Biological Process	GO:0072330	8	monocarboxylic acid biosynthetic process	1.76	0.288022	Cla97C03G067570.1	Epoxide hydrolase 2	--	1.34	2.89e-06	Up	35.7	0.441	0.451	0.565	0.851	0.853	0.834	1.138	1.135	1.127	1.586	1.545	1.473
Biological Process	GO:0002181	9	cytoplasmic translation	1.93	0.278575	Cla97C10G203840.1	60S ribosomal protein L4-like	--	1.383	0.000869504	Up	44.6	1.59	1.436	1.418	0.783	0.796	0.713	1.072	1.031	1.067	0.48	0.491	0.562
Biological Process	GO:0002181	9	cytoplasmic translation	1.93	0.278575	Cla97C04G075480.1	60S ribosomal protein L4-like	--	1.5	0.00041118	Up	44.6	1.556	1.525	1.71	0.698	0.671	0.684	1.089	0.963	1.027	0.733	0.785	0.679
Biological Process	GO:0072527	5	pyrimidine-containing compound metabolic process	1.93	0.278575	Cla97C07G130520.1	Phosphoribulokinase	--	1.344	0.0203769	Up	46.2		1.061	1.216		0.741	0.798		1.012	1.057		1.187	1.035
Biological Process	GO:0072527	5	pyrimidine-containing compound metabolic process	1.93	0.278575	Cla97C09G168550.1	Thiamine pyrophosphokinase	--	1.447	0.000245211	Up	29.2	0.433	0.648	0.445	0.837	0.823	0.815	1.254	1.135	1.193	1.486	1.394	1.45
Biological Process	GO:0010054	10	trichoblast differentiation	1.93	0.278575	Cla97C11G217900.1	Villin protein	--	1.406	5.55e-05	Up	109.7	0.789	0.77	0.792	0.73	0.757	0.775	1.073	1.061	1.046	1.403	1.39	1.375
Biological Process	GO:0010054	10	trichoblast differentiation	1.93	0.278575	Cla97C10G191260.1	PHD finger protein ALFIN-LIKE 7	--	1.476	0.000136729	Up	28.8	1.022	1.061	1.104	0.717	0.721	0.665	1.044	1.019	1.04	1.217	1.199	1.19
Biological Process	GO:0009617	6	response to bacterium	1.62	0.271332	Cla97C07G130520.1	Phosphoribulokinase	--	1.344	0.0203769	Up	46.2		1.061	1.216		0.741	0.798		1.012	1.057		1.187	1.035
Biological Process	GO:0009617	6	response to bacterium	1.62	0.271332	Cla97C11G208340.1	gamma-glutamyltranspeptidase 3	--	1.421	0.000353699	Up	67.2	0.612	0.636	0.613	0.848	0.852	0.877	1.284	1.219	1.16	1.241	1.265	1.354
Biological Process	GO:0009617	6	response to bacterium	1.62	0.271332	Cla97C09G175640.1	low-temperature-induced 65 kDa protein	--	1.785	0.00329485	Up	46	0.473	0.489	0.641	0.899	0.98	0.849	1.58	1.874	1.416	0.846	0.657	1.006
Biological Process	GO:0000904	6	cell morphogenesis involved in differentiation	1.78	0.236476	Cla97C10G199330.1	Exocyst complex component	--	3.171	0.0129693	Up	89.3	1.69	1.228		0.431	0.539		1.427	1.649		0.452	0.584
Biological Process	GO:0000904	6	cell morphogenesis involved in differentiation	1.78	0.236476	Cla97C05G101700.1	HXXXD-type acyl-transferase family protein	--	1.82	0.000393356	Up	51.3	0.633	0.54	0.604	0.854	0.749	0.781	1.381	1.559	1.398	1.135	1.152	1.119
Biological Process	GO:0000904	6	cell morphogenesis involved in differentiation	1.78	0.236476	Cla97C02G037510.1	E3 ubiquitin-protein ligase UPL3	--	1.583	0.00244784	Up	204.3	0.892	1.131	1.137	0.673	0.78	0.793	1.247	1.086	1.223	1.188	1.031	0.831
Biological Process	GO:0000902	5	cell morphogenesis	1.8	0.200462	Cla97C02G032560.1	2-oxoglutarate (2OG) and Fe(II)-dependent oxygenase superfamily protein	--	1.31	2.06e-05	Up	40.4	0.384	0.494	0.375	1.049	1.085	1.047	1.391	1.39	1.385	1.16	1.119	1.118
Biological Process	GO:0000902	5	cell morphogenesis	1.8	0.200462	Cla97C01G025240.1	Receptor-like kinase	--	1.491	0.0314225	Up	94	1.058		1.015	0.699		0.795	1.076		1.152	1.167		1.038
Biological Process	GO:0021700	3	developmental maturation	1.94	0.199431	Cla97C11G217900.1	Villin protein	--	1.406	5.55e-05	Up	109.7	0.789	0.77	0.792	0.73	0.757	0.775	1.073	1.061	1.046	1.403	1.39	1.375
Biological Process	GO:0021700	3	developmental maturation	1.94	0.199431	Cla97C10G191260.1	PHD finger protein ALFIN-LIKE 7	--	1.476	0.000136729	Up	28.8	1.022	1.061	1.104	0.717	0.721	0.665	1.044	1.019	1.04	1.217	1.199	1.19
Biological Process	GO:0021700	3	developmental maturation	1.94	0.199431	Cla97C07G137260.1	9-cis-epoxycarotenoid dioxygenase 1	--	1.554	6.47e-05	Up	64	0.633	0.441	0.531	0.784	0.833	0.775	1.229	1.268	1.219	1.264	1.409	1.291
Biological Process	GO:1901657	5	glycosyl compound metabolic process	1.94	0.199431	Cla97C07G130520.1	Phosphoribulokinase	--	1.344	0.0203769	Up	46.2		1.061	1.216		0.741	0.798		1.012	1.057		1.187	1.035
Biological Process	GO:1901657	5	glycosyl compound metabolic process	1.94	0.199431	Cla97C11G219650.1	Caffeoyl-CoA 3-O-methyltransferase	--	1.336	0.00037008	Up	26.5	0.449	0.734	0.6	0.956	0.973	0.92	1.313	1.267	1.225	1.19	1.043	1.184
Biological Process	GO:1901657	5	glycosyl compound metabolic process	1.94	0.199431	Cla97C01G015610.1	Methyl esterase 6, putative	--	1.419	4.88e-05	Up	29.4	0.547	0.535	0.541	0.788	0.806	0.756	1.112	1.109	1.114	1.591	1.461	1.644
Biological Process	GO:0017144	4	drug metabolic process	1.64	0.19903	Cla97C11G206870.1	succinate dehydrogenase assembly factor 2, mitochondrial	--	1.341	0.00307685	Up	22.7	0.501	0.435	0.527	0.975	0.958	1.069	1.341	1.415	1.271	1.184	1.192	1.133
Biological Process	GO:0017144	4	drug metabolic process	1.64	0.19903	Cla97C10G193960.1	Epoxide hydrolase 2	--	1.314	4.34e-05	Up	35.9	0.59	0.329	0.436	0.977	1.026	1.003	1.317	1.313	1.321	1.237	1.263	1.226
Biological Process	GO:0017144	4	drug metabolic process	1.64	0.19903	Cla97C09G168550.1	Thiamine pyrophosphokinase	--	1.447	0.000245211	Up	29.2	0.433	0.648	0.445	0.837	0.823	0.815	1.254	1.135	1.193	1.486	1.394	1.45
Biological Process	GO:0017144	4	drug metabolic process	1.64	0.19903	Cla97C05G103110.1	Malate dehydrogenase	--	1.502	2.01e-05	Up	48	0.579	0.61	0.524	0.842	0.862	0.826	1.296	1.263	1.242	1.304	1.303	1.334
Biological Process	GO:0017144	4	drug metabolic process	1.64	0.19903	Cla97C03G067570.1	Epoxide hydrolase 2	--	1.34	2.89e-06	Up	35.7	0.441	0.451	0.565	0.851	0.853	0.834	1.138	1.135	1.127	1.586	1.545	1.473
Biological Process	GO:0017144	4	drug metabolic process	1.64	0.19903	Cla97C02G030990.1	Ascorbate peroxidase	--	1.324	2.64e-05	Up	31.5	0.685	0.716	0.731	0.974	0.943	0.959	1.25	1.289	1.268	1.034	1.02	1.012
Biological Process	GO:0017144	4	drug metabolic process	1.64	0.19903	Cla97C01G015610.1	Methyl esterase 6, putative	--	1.419	4.88e-05	Up	29.4	0.547	0.535	0.541	0.788	0.806	0.756	1.112	1.109	1.114	1.591	1.461	1.644
Biological Process	GO:0006914	5	autophagy	2.46	0.194874	Cla97C03G066370.1	Kinase family protein	--	1.486	0.011745	Up	173.2		0.854	0.943		0.756	0.816		1.192	1.144		1.198	1.097
Biological Process	GO:0006914	5	autophagy	2.46	0.194874	Cla97C06G110740.1	RNA binding protein	--	1.464	0.000104341	Up	49.7	0.95	0.963	1.009	0.776	0.822	0.8	1.213	1.153	1.144	1.061	1.062	1.047
Biological Process	GO:0080147	13	root hair cell development	2.46	0.194874	Cla97C11G217900.1	Villin protein	--	1.406	5.55e-05	Up	109.7	0.789	0.77	0.792	0.73	0.757	0.775	1.073	1.061	1.046	1.403	1.39	1.375
Biological Process	GO:0080147	13	root hair cell development	2.46	0.194874	Cla97C10G191260.1	PHD finger protein ALFIN-LIKE 7	--	1.476	0.000136729	Up	28.8	1.022	1.061	1.104	0.717	0.721	0.665	1.044	1.019	1.04	1.217	1.199	1.19
Biological Process	GO:0061919	3	process utilizing autophagic mechanism	2.46	0.194874	Cla97C03G066370.1	Kinase family protein	--	1.486	0.011745	Up	173.2		0.854	0.943		0.756	0.816		1.192	1.144		1.198	1.097
Biological Process	GO:0061919	3	process utilizing autophagic mechanism	2.46	0.194874	Cla97C06G110740.1	RNA binding protein	--	1.464	0.000104341	Up	49.7	0.95	0.963	1.009	0.776	0.822	0.8	1.213	1.153	1.144	1.061	1.062	1.047
Biological Process	GO:0042255	7	ribosome assembly	2.46	0.194874	Cla97C07G142650.1	40S ribosomal protein S8	--	1.548	0.0373793	Up	25		1.56	1.065		0.819	0.843		1.395	1.177		0.226	0.88
Biological Process	GO:0042255	7	ribosome assembly	2.46	0.194874	Cla97C08G146130.1	60S ribosomal protein L3	--	1.417	0.00677633	Up	44.4	1.364	1.38	1.302	0.719	0.705	0.688	0.937	1.132	0.923	0.931	0.968	1.044
Biological Process	GO:0001101	4	response to acid chemical	1.46	0.190196	Cla97C11G220180.1	Serine/threonine-protein phosphatase 2A activator	--	1.338	8.42e-06	Up	41.3	0.571	0.645	0.679	0.922	0.943	0.918	1.251	1.228	1.246	1.237	1.165	1.087
Biological Process	GO:0001101	4	response to acid chemical	1.46	0.190196	Cla97C11G217900.1	Villin protein	--	1.406	5.55e-05	Up	109.7	0.789	0.77	0.792	0.73	0.757	0.775	1.073	1.061	1.046	1.403	1.39	1.375
Biological Process	GO:0001101	4	response to acid chemical	1.46	0.190196	Cla97C11G214200.1	Ribulose bisphosphate carboxylase large chain	--	1.82	0.000903124	Up	46.7	0.9	0.983	0.987	0.509	0.588	0.639	1.041	1.033	1.085	1.55	1.396	1.29
Biological Process	GO:0001101	4	response to acid chemical	1.46	0.190196	Cla97C09G175640.1	low-temperature-induced 65 kDa protein	--	1.785	0.00329485	Up	46	0.473	0.489	0.641	0.899	0.98	0.849	1.58	1.874	1.416	0.846	0.657	1.006
Biological Process	GO:0001101	4	response to acid chemical	1.46	0.190196	Cla97C07G137260.1	9-cis-epoxycarotenoid dioxygenase 1	--	1.554	6.47e-05	Up	64	0.633	0.441	0.531	0.784	0.833	0.775	1.229	1.268	1.219	1.264	1.409	1.291
Biological Process	GO:0001101	4	response to acid chemical	1.46	0.190196	Cla97C07G132990.1	Ferritin	--	1.416	0.000429298	Up	28.7	0.692	0.689	0.695	0.652	0.694	0.716	0.981	0.997	0.941	1.652	1.604	1.646
Biological Process	GO:0000902	5	cell morphogenesis	1.8	0.200462	Cla97C02G037510.1	E3 ubiquitin-protein ligase UPL3	--	1.583	0.00244784	Up	204.3	0.892	1.131	1.137	0.673	0.78	0.793	1.247	1.086	1.223	1.188	1.031	0.831
Biological Process	GO:0000902	5	cell morphogenesis	1.8	0.200462	Cla97C05G101700.1	HXXXD-type acyl-transferase family protein	--	1.82	0.000393356	Up	51.3	0.633	0.54	0.604	0.854	0.749	0.781	1.381	1.559	1.398	1.135	1.152	1.119
Biological Process	GO:0000902	5	cell morphogenesis	1.8	0.200462	Cla97C10G199330.1	Exocyst complex component	--	3.171	0.0129693	Up	89.3	1.69	1.228		0.431	0.539		1.427	1.649		0.452	0.584
Biological Process	GO:0006928	3	movement of cell or subcellular component	2.38	0.205201	Cla97C03G066140.1	protein PLASTID MOVEMENT IMPAIRED 1-RELATED 1	--	1.379	0.0333644	Up	127.3	1.105	1.091		0.83	0.793		1.057	1.181		1.009	0.935
Biological Process	GO:0009642	6	response to light intensity	1.81	0.228961	Cla97C07G132310.1	17.8 kDa class I heat shock protein-like	--	3.252	0.0141095	Up	17.6		0.315	0.366		0.3	0.399		1.128	1.145		2.257	2.09
Biological Process	GO:0009642	6	response to light intensity	1.81	0.228961	Cla97C07G132190.1	17.8 kDa class I heat shock protein-like	--	2.689	0.000700051	Up	18.1	0.416	0.387	0.619	0.402	0.436	0.564	1.31	1.268	1.192	1.839	1.899	1.68
Biological Process	GO:0009642	6	response to light intensity	1.81	0.228961	Cla97C05G086420.1	heat shock 70 kDa protein 8	--	1.651	0.00154643	Up	62	0.518	0.327	0.414	0.649	0.529	0.639	0.998	0.994	1.008	1.845	2.153	1.936
Biological Process	GO:0048468	5	cell development	1.65	0.228606	Cla97C11G217900.1	Villin protein	--	1.406	5.55e-05	Up	109.7	0.789	0.77	0.792	0.73	0.757	0.775	1.073	1.061	1.046	1.403	1.39	1.375
Biological Process	GO:0048468	5	cell development	1.65	0.228606	Cla97C10G199330.1	Exocyst complex component	--	3.171	0.0129693	Up	89.3	1.69	1.228		0.431	0.539		1.427	1.649		0.452	0.584
Biological Process	GO:0048468	5	cell development	1.65	0.228606	Cla97C10G191260.1	PHD finger protein ALFIN-LIKE 7	--	1.476	0.000136729	Up	28.8	1.022	1.061	1.104	0.717	0.721	0.665	1.044	1.019	1.04	1.217	1.199	1.19
Biological Process	GO:0048468	5	cell development	1.65	0.228606	Cla97C05G101700.1	HXXXD-type acyl-transferase family protein	--	1.82	0.000393356	Up	51.3	0.633	0.54	0.604	0.854	0.749	0.781	1.381	1.559	1.398	1.135	1.152	1.119
Biological Process	GO:0048468	5	cell development	1.65	0.228606	Cla97C02G037510.1	E3 ubiquitin-protein ligase UPL3	--	1.583	0.00244784	Up	204.3	0.892	1.131	1.137	0.673	0.78	0.793	1.247	1.086	1.223	1.188	1.031	0.831
Biological Process	GO:0032989	5	cellular component morphogenesis	1.66	0.225104	Cla97C10G199330.1	Exocyst complex component	--	3.171	0.0129693	Up	89.3	1.69	1.228		0.431	0.539		1.427	1.649		0.452	0.584
Biological Process	GO:0032989	5	cellular component morphogenesis	1.66	0.225104	Cla97C05G101700.1	HXXXD-type acyl-transferase family protein	--	1.82	0.000393356	Up	51.3	0.633	0.54	0.604	0.854	0.749	0.781	1.381	1.559	1.398	1.135	1.152	1.119
Biological Process	GO:0032989	5	cellular component morphogenesis	1.66	0.225104	Cla97C02G037510.1	E3 ubiquitin-protein ligase UPL3	--	1.583	0.00244784	Up	204.3	0.892	1.131	1.137	0.673	0.78	0.793	1.247	1.086	1.223	1.188	1.031	0.831
Biological Process	GO:0032989	5	cellular component morphogenesis	1.66	0.225104	Cla97C02G032560.1	2-oxoglutarate (2OG) and Fe(II)-dependent oxygenase superfamily protein	--	1.31	2.06e-05	Up	40.4	0.384	0.494	0.375	1.049	1.085	1.047	1.391	1.39	1.385	1.16	1.119	1.118
Biological Process	GO:0032989	5	cellular component morphogenesis	1.66	0.225104	Cla97C01G025240.1	Receptor-like kinase	--	1.491	0.0314225	Up	94	1.058		1.015	0.699		0.795	1.076		1.152	1.167		1.038
Biological Process	GO:0016049	3	cell growth	1.7	0.218368	Cla97C11G217900.1	Villin protein	--	1.406	5.55e-05	Up	109.7	0.789	0.77	0.792	0.73	0.757	0.775	1.073	1.061	1.046	1.403	1.39	1.375
Biological Process	GO:0001101	4	response to acid chemical	1.46	0.190196	Cla97C05G086550.1	Long chain acyl-CoA synthetase 7	--	1.311	4.04e-06	Up	76.3	0.66	0.561	0.545	0.909	0.902	0.902	1.171	1.201	1.184	1.341	1.323	1.319
Biological Process	GO:0016049	3	cell growth	1.7	0.218368	Cla97C10G199330.1	Exocyst complex component	--	3.171	0.0129693	Up	89.3	1.69	1.228		0.431	0.539		1.427	1.649		0.452	0.584
Biological Process	GO:0016049	3	cell growth	1.7	0.218368	Cla97C02G032560.1	2-oxoglutarate (2OG) and Fe(II)-dependent oxygenase superfamily protein	--	1.31	2.06e-05	Up	40.4	0.384	0.494	0.375	1.049	1.085	1.047	1.391	1.39	1.385	1.16	1.119	1.118
Biological Process	GO:0016049	3	cell growth	1.7	0.218368	Cla97C01G025240.1	Receptor-like kinase	--	1.491	0.0314225	Up	94	1.058		1.015	0.699		0.795	1.076		1.152	1.167		1.038
Biological Process	GO:1901659	6	glycosyl compound biosynthetic process	2.3	0.215588	Cla97C07G130520.1	Phosphoribulokinase	--	1.344	0.0203769	Up	46.2		1.061	1.216		0.741	0.798		1.012	1.057		1.187	1.035
Biological Process	GO:1901659	6	glycosyl compound biosynthetic process	2.3	0.215588	Cla97C11G219650.1	Caffeoyl-CoA 3-O-methyltransferase	--	1.336	0.00037008	Up	26.5	0.449	0.734	0.6	0.956	0.973	0.92	1.313	1.267	1.225	1.19	1.043	1.184
Biological Process	GO:0043549	9	regulation of kinase activity	2.3	0.215588	Cla97C10G194700.1	Protein kinase	--	1.334	0.000440556	Up	157	1.191	1.1	1.19	0.775	0.727	0.715	1.006	0.967	0.984	1.12	1.156	1.096
Biological Process	GO:0043549	9	regulation of kinase activity	2.3	0.215588	Cla97C04G073160.1	regulatory-associated protein of TOR 1-like	--	1.362	0.00592919	Up	149.7	0.959	0.906	1.183	0.812	0.902	0.737	1.104	1.12	1.114	1.125	1.072	0.965
Biological Process	GO:0022411	5	cellular component disassembly	2.3	0.215588	Cla97C11G217900.1	Villin protein	--	1.406	5.55e-05	Up	109.7	0.789	0.77	0.792	0.73	0.757	0.775	1.073	1.061	1.046	1.403	1.39	1.375
Biological Process	GO:0022411	5	cellular component disassembly	2.3	0.215588	Cla97C07G136230.1	apoptotic chromatin condensation inducer in the nucleus	--	1.514	8.2e-05	Up	48.1	1.347	1.457	1.349	0.7	0.669	0.693	1.013	1.085	1.024	0.891	0.85	0.997
Biological Process	GO:0016441	8	posttranscriptional gene silencing	2.3	0.215588	Cla97C01G006990.1	THO complex subunit 2	--	1.391	0.047312	Up	213.2		1.689	1.766		0.672	0.677		1.007	0.869		0.632	0.688
Biological Process	GO:0016441	8	posttranscriptional gene silencing	2.3	0.215588	Cla97C05G102660.1	mRNA-decapping enzyme subunit 2-like	--	1.39	0.0236937	Up	35.6	1.075	1.095		0.764	0.829		1.072	1.142		1.089	0.934
Biological Process	GO:0040008	4	regulation of growth	1.91	0.206726	Cla97C10G194700.1	Protein kinase	--	1.334	0.000440556	Up	157	1.191	1.1	1.19	0.775	0.727	0.715	1.006	0.967	0.984	1.12	1.156	1.096
Biological Process	GO:0040008	4	regulation of growth	1.91	0.206726	Cla97C04G073160.1	regulatory-associated protein of TOR 1-like	--	1.362	0.00592919	Up	149.7	0.959	0.906	1.183	0.812	0.902	0.737	1.104	1.12	1.114	1.125	1.072	0.965
Biological Process	GO:0040008	4	regulation of growth	1.91	0.206726	Cla97C03G067450.1	Rubber elongation factor protein (REF)	--	1.624	8.42e-05	Up	26.8	0.608	0.717	0.712	0.94	0.991	0.973	1.638	1.5	1.578	0.815	0.776	0.757
Biological Process	GO:0006928	3	movement of cell or subcellular component	2.38	0.205201	Cla97C11G220120.1	Outer arm dynein light chain 1	--	1.6	0.000102487	Up	73.7	0.383	0.567	0.905	0.85	0.823	0.863	1.36	1.411	1.286	1.325	1.219	1.143
Biological Process	GO:0016049	3	cell growth	1.7	0.218368	Cla97C10G191260.1	PHD finger protein ALFIN-LIKE 7	--	1.476	0.000136729	Up	28.8	1.022	1.061	1.104	0.717	0.721	0.665	1.044	1.019	1.04	1.217	1.199	1.19
Biological Process	GO:0006950	3	response to stress	1.51	0.00668881	Cla97C05G094190.1	Glyceraldehyde-3-phosphate dehydrogenase	--	1.444	0.0118646	Up	42.8	1.197	1.157	1.229	0.638	0.71	0.844	1.08	1.083	1.003	1.085	1.048	0.999
Biological Process	GO:0016051	5	carbohydrate biosynthetic process	1.35	0.485975	Cla97C07G132400.1	Sedoheptulose-1,7-bisphosphatase	--	2.23	2.19e-06	Up	41.9	0.522	0.683	0.661	0.621	0.653	0.636	1.457	1.408	1.394	1.399	1.288	1.309
Biological Process	GO:0006950	3	response to stress	1.51	0.00668881	Cla97C05G086420.1	heat shock 70 kDa protein 8	--	1.651	0.00154643	Up	62	0.518	0.327	0.414	0.649	0.529	0.639	0.998	0.994	1.008	1.845	2.153	1.936
Biological Process	GO:0050896	2	response to stimulus	1.41	0.000830234	Cla97C11G208340.1	gamma-glutamyltranspeptidase 3	--	1.421	0.000353699	Up	67.2	0.612	0.636	0.613	0.848	0.852	0.877	1.284	1.219	1.16	1.241	1.265	1.354
Biological Process	GO:0050896	2	response to stimulus	1.41	0.000830234	Cla97C10G205630.1	pyruvate decarboxylase 2-like	--	1.407	6.42e-07	Up	65.3	0.492	0.477	0.489	0.955	0.967	0.956	1.337	1.358	1.353	1.198	1.212	1.207
Biological Process	GO:0050896	2	response to stimulus	1.41	0.000830234	Cla97C10G203840.1	60S ribosomal protein L4-like	--	1.383	0.000869504	Up	44.6	1.59	1.436	1.418	0.783	0.796	0.713	1.072	1.031	1.067	0.48	0.491	0.562
Biological Process	GO:0050896	2	response to stimulus	1.41	0.000830234	Cla97C10G194700.1	Protein kinase	--	1.334	0.000440556	Up	157	1.191	1.1	1.19	0.775	0.727	0.715	1.006	0.967	0.984	1.12	1.156	1.096
Biological Process	GO:0050896	2	response to stimulus	1.41	0.000830234	Cla97C10G193960.1	Epoxide hydrolase 2	--	1.314	4.34e-05	Up	35.9	0.59	0.329	0.436	0.977	1.026	1.003	1.317	1.313	1.321	1.237	1.263	1.226
Biological Process	GO:0050896	2	response to stimulus	1.41	0.000830234	Cla97C10G191260.1	PHD finger protein ALFIN-LIKE 7	--	1.476	0.000136729	Up	28.8	1.022	1.061	1.104	0.717	0.721	0.665	1.044	1.019	1.04	1.217	1.199	1.19
Biological Process	GO:0050896	2	response to stimulus	1.41	0.000830234	Cla97C10G188720.1	nuclear transcription factor Y subunit B-3-like	--	1.334	0.000920754	Up	18.8	0.451	0.429	0.519	1.095	0.995	1.009	1.409	1.344	1.382	1.045	1.232	1.09
Biological Process	GO:0050896	2	response to stimulus	1.41	0.000830234	Cla97C10G187290.1	Heat-shock protein, putative	--	1.753	0.000691063	Up	23.5	0.512	0.497	0.606	0.745	0.792	0.868	1.487	1.426	1.302	1.256	1.285	1.223
Biological Process	GO:0050896	2	response to stimulus	1.41	0.000830234	Cla97C10G186680.1	Receptor-like protein kinase	--	1.304	0.000262474	Up	44.6	0.569	0.474	0.632	0.914	0.947	0.893	1.216	1.211	1.165	1.258	1.252	1.273
Biological Process	GO:0050896	2	response to stimulus	1.41	0.000830234	Cla97C10G185280.1	Ferredoxin--NADP reductase	--	1.673	1.73e-05	Up	40.3	1.136	1.046	1.085	0.812	0.779	0.809	1.325	1.308	1.382	0.761	0.789	0.73
Biological Process	GO:0050896	2	response to stimulus	1.41	0.000830234	Cla97C09G177300.1	Peroxidase	--	2.104	0.000505419	Up	36.2	0.714	0.754	0.739	0.645	0.771	0.757	1.619	1.393	1.559	1.091	1.035	1.029
Biological Process	GO:0050896	2	response to stimulus	1.41	0.000830234	Cla97C09G175640.1	low-temperature-induced 65 kDa protein	--	1.785	0.00329485	Up	46	0.473	0.489	0.641	0.899	0.98	0.849	1.58	1.874	1.416	0.846	0.657	1.006
Biological Process	GO:0050896	2	response to stimulus	1.41	0.000830234	Cla97C08G145950.1	22.0 kDa class IV heat shock protein	--	1.695	0.00482718	Up	21.6	0.487	0.562	0.434	0.439	0.594	0.467	0.879	0.848	0.815	2.195	1.961	2.283
Biological Process	GO:0050896	2	response to stimulus	1.41	0.000830234	Cla97C07G137260.1	9-cis-epoxycarotenoid dioxygenase 1	--	1.554	6.47e-05	Up	64	0.633	0.441	0.531	0.784	0.833	0.775	1.229	1.268	1.219	1.264	1.409	1.291
Biological Process	GO:0050896	2	response to stimulus	1.41	0.000830234	Cla97C07G132990.1	Ferritin	--	1.416	0.000429298	Up	28.7	0.692	0.689	0.695	0.652	0.694	0.716	0.981	0.997	0.941	1.652	1.604	1.646
Biological Process	GO:0050896	2	response to stimulus	1.41	0.000830234	Cla97C07G132400.1	Sedoheptulose-1,7-bisphosphatase	--	2.23	2.19e-06	Up	41.9	0.522	0.683	0.661	0.621	0.653	0.636	1.457	1.408	1.394	1.399	1.288	1.309
Biological Process	GO:0050896	2	response to stimulus	1.41	0.000830234	Cla97C07G132190.1	17.8 kDa class I heat shock protein-like	--	2.689	0.000700051	Up	18.1	0.416	0.387	0.619	0.402	0.436	0.564	1.31	1.268	1.192	1.839	1.899	1.68
Biological Process	GO:0050896	2	response to stimulus	1.41	0.000830234	Cla97C06G126380.1	Thiol-disulfide oxidoreductase DCC isoform 1	--	1.816	0.000585373	Up	25.9	0.738		0.767	0.766		0.751	1.392		1.363	1.104		1.118
Biological Process	GO:0050896	2	response to stimulus	1.41	0.000830234	Cla97C06G122600.1	Xyloglucan endotransglucosylase/hydrolase	--	1.395	4.43e-05	Up	32.7	0.72	0.863	0.835	0.785	0.798	0.813	1.128	1.132	1.083	1.299	1.179	1.198
Biological Process	GO:0050896	2	response to stimulus	1.41	0.000830234	Cla97C05G107480.1	Carbonic anhydrase	--	1.415	1.39e-05	Up	30.1	0.413	0.431	0.382	0.941	0.904	0.92	1.313	1.286	1.314	1.299	1.331	1.301
Biological Process	GO:0050896	2	response to stimulus	1.41	0.000830234	Cla97C05G103110.1	Malate dehydrogenase	--	1.502	2.01e-05	Up	48	0.579	0.61	0.524	0.842	0.862	0.826	1.296	1.263	1.242	1.304	1.303	1.334
Biological Process	GO:0050896	2	response to stimulus	1.41	0.000830234	Cla97C05G099220.1	beta-fructofuranosidase, insoluble isoenzyme 1-like	--	1.363	0.000791768	Up	63.7	0.608	0.621	0.614	0.751	0.769	0.765	1.107	0.997	1.01	1.507	1.571	1.608
Biological Process	GO:0050896	2	response to stimulus	1.41	0.000830234	Cla97C05G098000.1	protein WVD2-like 5 isoform X2	--	1.303	0.00011654	Up	56.1	2.184	2.188	2.22	0.649	0.641	0.62	0.836	0.841	0.811	0.331	0.331	0.348
Biological Process	GO:0050896	2	response to stimulus	1.41	0.000830234	Cla97C05G097160.1	Protein phosphatase 2c, putative	--	1.315	0.0249797	Up	40.4	0.859	0.694		0.94	0.885		1.161	1.238		1.04	1.183
Biological Process	GO:0050896	2	response to stimulus	1.41	0.000830234	Cla97C05G094190.1	Glyceraldehyde-3-phosphate dehydrogenase	--	1.444	0.0118646	Up	42.8	1.197	1.157	1.229	0.638	0.71	0.844	1.08	1.083	1.003	1.085	1.048	0.999
Biological Process	GO:0050896	2	response to stimulus	1.41	0.000830234	Cla97C11G214200.1	Ribulose bisphosphate carboxylase large chain	--	1.82	0.000903124	Up	46.7	0.9	0.983	0.987	0.509	0.588	0.639	1.041	1.033	1.085	1.55	1.396	1.29
Biological Process	GO:0050896	2	response to stimulus	1.41	0.000830234	Cla97C11G217900.1	Villin protein	--	1.406	5.55e-05	Up	109.7	0.789	0.77	0.792	0.73	0.757	0.775	1.073	1.061	1.046	1.403	1.39	1.375
Biological Process	GO:0050896	2	response to stimulus	1.41	0.000830234	Cla97C11G220180.1	Serine/threonine-protein phosphatase 2A activator	--	1.338	8.42e-06	Up	41.3	0.571	0.645	0.679	0.922	0.943	0.918	1.251	1.228	1.246	1.237	1.165	1.087
Biological Process	GO:0050896	2	response to stimulus	1.41	0.000830234	Cla97C01G006990.1	THO complex subunit 2	--	1.391	0.047312	Up	213.2		1.689	1.766		0.672	0.677		1.007	0.869		0.632	0.688
Biological Process	GO:1901700	4	response to oxygen-containing compound	1.94	0.00183856	Cla97C06G122600.1	Xyloglucan endotransglucosylase/hydrolase	--	1.395	4.43e-05	Up	32.7	0.72	0.863	0.835	0.785	0.798	0.813	1.128	1.132	1.083	1.299	1.179	1.198
Biological Process	GO:1901700	4	response to oxygen-containing compound	1.94	0.00183856	Cla97C05G107480.1	Carbonic anhydrase	--	1.415	1.39e-05	Up	30.1	0.413	0.431	0.382	0.941	0.904	0.92	1.313	1.286	1.314	1.299	1.331	1.301
Biological Process	GO:1901700	4	response to oxygen-containing compound	1.94	0.00183856	Cla97C05G097160.1	Protein phosphatase 2c, putative	--	1.315	0.0249797	Up	40.4	0.859	0.694		0.94	0.885		1.161	1.238		1.04	1.183
Biological Process	GO:1901700	4	response to oxygen-containing compound	1.94	0.00183856	Cla97C05G094190.1	Glyceraldehyde-3-phosphate dehydrogenase	--	1.444	0.0118646	Up	42.8	1.197	1.157	1.229	0.638	0.71	0.844	1.08	1.083	1.003	1.085	1.048	0.999
Biological Process	GO:1901700	4	response to oxygen-containing compound	1.94	0.00183856	Cla97C05G086550.1	Long chain acyl-CoA synthetase 7	--	1.311	4.04e-06	Up	76.3	0.66	0.561	0.545	0.909	0.902	0.902	1.171	1.201	1.184	1.341	1.323	1.319
Biological Process	GO:1901700	4	response to oxygen-containing compound	1.94	0.00183856	Cla97C05G086420.1	heat shock 70 kDa protein 8	--	1.651	0.00154643	Up	62	0.518	0.327	0.414	0.649	0.529	0.639	0.998	0.994	1.008	1.845	2.153	1.936
Biological Process	GO:1901700	4	response to oxygen-containing compound	1.94	0.00183856	Cla97C04G077270.1	UV-B-induced protein At3g17800, chloroplastic	--	1.41	0.0118259	Up	69.4	0.996	0.994	0.935	0.786	0.777	0.698	1.141	0.924	1.123	1.076	1.304	1.243
Biological Process	GO:1901700	4	response to oxygen-containing compound	1.94	0.00183856	Cla97C04G073160.1	regulatory-associated protein of TOR 1-like	--	1.362	0.00592919	Up	149.7	0.959	0.906	1.183	0.812	0.902	0.737	1.104	1.12	1.114	1.125	1.072	0.965
Biological Process	GO:1901700	4	response to oxygen-containing compound	1.94	0.00183856	Cla97C02G032560.1	2-oxoglutarate (2OG) and Fe(II)-dependent oxygenase superfamily protein	--	1.31	2.06e-05	Up	40.4	0.384	0.494	0.375	1.049	1.085	1.047	1.391	1.39	1.385	1.16	1.119	1.118
Biological Process	GO:1901700	4	response to oxygen-containing compound	1.94	0.00183856	Cla97C02G030990.1	Ascorbate peroxidase	--	1.324	2.64e-05	Up	31.5	0.685	0.716	0.731	0.974	0.943	0.959	1.25	1.289	1.268	1.034	1.02	1.012
Biological Process	GO:1901700	4	response to oxygen-containing compound	1.94	0.00183856	Cla97C02G030880.1	Glycerate dehydrogenase-like protein	--	2.926	3.82e-05	Up	42.1	0.4	0.486	0.457	0.483	0.57	0.51	1.598	1.491	1.485	1.484	1.428	1.484
Biological Process	GO:1901700	4	response to oxygen-containing compound	1.94	0.00183856	Cla97C01G025240.1	Receptor-like kinase	--	1.491	0.0314225	Up	94	1.058		1.015	0.699		0.795	1.076		1.152	1.167		1.038
Biological Process	GO:0050896	2	response to stimulus	1.41	0.000830234	Cla97C05G091900.1	Ferredoxin	--	1.597	0.000137507	Up	15.7	0.372	0.344	0.412	0.845	0.92	0.903	1.477	1.4	1.384	1.306	1.336	1.301
Biological Process	GO:1901700	4	response to oxygen-containing compound	1.94	0.00183856	Cla97C01G008920.1	17.4 kDa class I heat shock protein 3	--	2.249	3.52e-05	Up	15.9	0.377	0.381	0.297	0.658	0.693	0.612	1.485	1.422	1.508	1.373	1.442	1.45
Biological Process	GO:0009636	4	response to toxic substance	3.17	0.00181504	Cla97C10G193960.1	Epoxide hydrolase 2	--	1.314	4.34e-05	Up	35.9	0.59	0.329	0.436	0.977	1.026	1.003	1.317	1.313	1.321	1.237	1.263	1.226
Biological Process	GO:0009636	4	response to toxic substance	3.17	0.00181504	Cla97C09G177300.1	Peroxidase	--	2.104	0.000505419	Up	36.2	0.714	0.754	0.739	0.645	0.771	0.757	1.619	1.393	1.559	1.091	1.035	1.029
Biological Process	GO:0009636	4	response to toxic substance	3.17	0.00181504	Cla97C07G132190.1	17.8 kDa class I heat shock protein-like	--	2.689	0.000700051	Up	18.1	0.416	0.387	0.619	0.402	0.436	0.564	1.31	1.268	1.192	1.839	1.899	1.68
Biological Process	GO:0009636	4	response to toxic substance	3.17	0.00181504	Cla97C05G086420.1	heat shock 70 kDa protein 8	--	1.651	0.00154643	Up	62	0.518	0.327	0.414	0.649	0.529	0.639	0.998	0.994	1.008	1.845	2.153	1.936
Biological Process	GO:0009636	4	response to toxic substance	3.17	0.00181504	Cla97C04G079270.1	Glutathione s-transferase	--	1.674	3.25e-05	Up	27.1	0.36	0.407	0.401	0.795	0.844	0.855	1.418	1.365	1.391	1.375	1.392	1.417
Biological Process	GO:0009636	4	response to toxic substance	3.17	0.00181504	Cla97C03G067570.1	Epoxide hydrolase 2	--	1.34	2.89e-06	Up	35.7	0.441	0.451	0.565	0.851	0.853	0.834	1.138	1.135	1.127	1.586	1.545	1.473
Biological Process	GO:0009636	4	response to toxic substance	3.17	0.00181504	Cla97C03G056320.1	Thioredoxin	--	1.437	6.23e-05	Up	14	0.623	0.698	0.682	1.046	1.001	1.027	1.492	1.5	1.425	0.838	0.819	0.828
Biological Process	GO:0009636	4	response to toxic substance	3.17	0.00181504	Cla97C02G030990.1	Ascorbate peroxidase	--	1.324	2.64e-05	Up	31.5	0.685	0.716	0.731	0.974	0.943	0.959	1.25	1.289	1.268	1.034	1.02	1.012
Biological Process	GO:0050896	2	response to stimulus	1.41	0.000830234	Cla97C08G152480.1	ATP synthase subunit b, chloroplastic	--	1.487	0.0311468	Up	8.8		1.933	1.63		0.624	0.72		0.99	1.008		0.453	0.642
Biological Process	GO:0050896	2	response to stimulus	1.41	0.000830234	Cla97C07G132310.1	17.8 kDa class I heat shock protein-like	--	3.252	0.0141095	Up	17.6		0.315	0.366		0.3	0.399		1.128	1.145		2.257	2.09
Biological Process	GO:0050896	2	response to stimulus	1.41	0.000830234	Cla97C07G130520.1	Phosphoribulokinase	--	1.344	0.0203769	Up	46.2		1.061	1.216		0.741	0.798		1.012	1.057		1.187	1.035
Biological Process	GO:0050896	2	response to stimulus	1.41	0.000830234	Cla97C03G066370.1	Kinase family protein	--	1.486	0.011745	Up	173.2		0.854	0.943		0.756	0.816		1.192	1.144		1.198	1.097
Biological Process	GO:0009636	4	response to toxic substance	3.17	0.00181504	Cla97C07G132310.1	17.8 kDa class I heat shock protein-like	--	3.252	0.0141095	Up	17.6		0.315	0.366		0.3	0.399		1.128	1.145		2.257	2.09
Biological Process	GO:0050896	2	response to stimulus	1.41	0.000830234	Cla97C05G086550.1	Long chain acyl-CoA synthetase 7	--	1.311	4.04e-06	Up	76.3	0.66	0.561	0.545	0.909	0.902	0.902	1.171	1.201	1.184	1.341	1.323	1.319
Biological Process	GO:0050896	2	response to stimulus	1.41	0.000830234	Cla97C05G086420.1	heat shock 70 kDa protein 8	--	1.651	0.00154643	Up	62	0.518	0.327	0.414	0.649	0.529	0.639	0.998	0.994	1.008	1.845	2.153	1.936
Biological Process	GO:0050896	2	response to stimulus	1.41	0.000830234	Cla97C05G084200.1	3-ketoacyl-CoA thiolase 2, peroxisomal	--	1.893	8.3e-07	Up	48.4	0.456	0.405	0.425	0.708	0.687	0.701	1.339	1.328	1.301	1.489	1.518	1.577
Biological Process	GO:0006805	6	xenobiotic metabolic process	15.27	0.00069024	Cla97C10G193960.1	Epoxide hydrolase 2	--	1.314	4.34e-05	Up	35.9	0.59	0.329	0.436	0.977	1.026	1.003	1.317	1.313	1.321	1.237	1.263	1.226
Biological Process	GO:0006805	6	xenobiotic metabolic process	15.27	0.00069024	Cla97C03G067570.1	Epoxide hydrolase 2	--	1.34	2.89e-06	Up	35.7	0.441	0.451	0.565	0.851	0.853	0.834	1.138	1.135	1.127	1.586	1.545	1.473
Biological Process	GO:0009410	4	response to xenobiotic stimulus	15.27	0.00069024	Cla97C11G208340.1	gamma-glutamyltranspeptidase 3	--	1.421	0.000353699	Up	67.2	0.612	0.636	0.613	0.848	0.852	0.877	1.284	1.219	1.16	1.241	1.265	1.354
Biological Process	GO:0009410	4	response to xenobiotic stimulus	15.27	0.00069024	Cla97C10G193960.1	Epoxide hydrolase 2	--	1.314	4.34e-05	Up	35.9	0.59	0.329	0.436	0.977	1.026	1.003	1.317	1.313	1.321	1.237	1.263	1.226
Biological Process	GO:0009410	4	response to xenobiotic stimulus	15.27	0.00069024	Cla97C03G067570.1	Epoxide hydrolase 2	--	1.34	2.89e-06	Up	35.7	0.441	0.451	0.565	0.851	0.853	0.834	1.138	1.135	1.127	1.586	1.545	1.473
Biological Process	GO:0055092	7	sterol homeostasis	17.82	0.0004026	Cla97C11G224850.1	Niemann-Pick C1 protein isoform X1	--	1.625	1.4e-05	Up	140.9	0.592	0.654	0.544	0.862	0.903	0.866	1.458	1.4	1.418	1.088	1.017	1.171
Biological Process	GO:0055092	7	sterol homeostasis	17.82	0.0004026	Cla97C10G193960.1	Epoxide hydrolase 2	--	1.314	4.34e-05	Up	35.9	0.59	0.329	0.436	0.977	1.026	1.003	1.317	1.313	1.321	1.237	1.263	1.226
Biological Process	GO:0055092	7	sterol homeostasis	17.82	0.0004026	Cla97C03G067570.1	Epoxide hydrolase 2	--	1.34	2.89e-06	Up	35.7	0.441	0.451	0.565	0.851	0.853	0.834	1.138	1.135	1.127	1.586	1.545	1.473
Biological Process	GO:0042632	8	cholesterol homeostasis	17.82	0.0004026	Cla97C11G224850.1	Niemann-Pick C1 protein isoform X1	--	1.625	1.4e-05	Up	140.9	0.592	0.654	0.544	0.862	0.903	0.866	1.458	1.4	1.418	1.088	1.017	1.171
Biological Process	GO:0042632	8	cholesterol homeostasis	17.82	0.0004026	Cla97C10G193960.1	Epoxide hydrolase 2	--	1.314	4.34e-05	Up	35.9	0.59	0.329	0.436	0.977	1.026	1.003	1.317	1.313	1.321	1.237	1.263	1.226
Biological Process	GO:0090066	4	regulation of anatomical structure size	6.48	0.000249347	Cla97C11G217900.1	Villin protein	--	1.406	5.55e-05	Up	109.7	0.789	0.77	0.792	0.73	0.757	0.775	1.073	1.061	1.046	1.403	1.39	1.375
Biological Process	GO:0090066	4	regulation of anatomical structure size	6.48	0.000249347	Cla97C10G194700.1	Protein kinase	--	1.334	0.000440556	Up	157	1.191	1.1	1.19	0.775	0.727	0.715	1.006	0.967	0.984	1.12	1.156	1.096
Biological Process	GO:0006805	6	xenobiotic metabolic process	15.27	0.00069024	Cla97C11G208340.1	gamma-glutamyltranspeptidase 3	--	1.421	0.000353699	Up	67.2	0.612	0.636	0.613	0.848	0.852	0.877	1.284	1.219	1.16	1.241	1.265	1.354
Biological Process	GO:0090066	4	regulation of anatomical structure size	6.48	0.000249347	Cla97C10G193960.1	Epoxide hydrolase 2	--	1.314	4.34e-05	Up	35.9	0.59	0.329	0.436	0.977	1.026	1.003	1.317	1.313	1.321	1.237	1.263	1.226
Biological Process	GO:0090066	4	regulation of anatomical structure size	6.48	0.000249347	Cla97C04G073160.1	regulatory-associated protein of TOR 1-like	--	1.362	0.00592919	Up	149.7	0.959	0.906	1.183	0.812	0.902	0.737	1.104	1.12	1.114	1.125	1.072	0.965
Biological Process	GO:0090066	4	regulation of anatomical structure size	6.48	0.000249347	Cla97C03G067570.1	Epoxide hydrolase 2	--	1.34	2.89e-06	Up	35.7	0.441	0.451	0.565	0.851	0.853	0.834	1.138	1.135	1.127	1.586	1.545	1.473
Biological Process	GO:0009408	5	response to heat	4.16	0.00024412	Cla97C07G132310.1	17.8 kDa class I heat shock protein-like	--	3.252	0.0141095	Up	17.6		0.315	0.366		0.3	0.399		1.128	1.145		2.257	2.09
Biological Process	GO:0009408	5	response to heat	4.16	0.00024412	Cla97C10G187290.1	Heat-shock protein, putative	--	1.753	0.000691063	Up	23.5	0.512	0.497	0.606	0.745	0.792	0.868	1.487	1.426	1.302	1.256	1.285	1.223
Biological Process	GO:0009408	5	response to heat	4.16	0.00024412	Cla97C08G145950.1	22.0 kDa class IV heat shock protein	--	1.695	0.00482718	Up	21.6	0.487	0.562	0.434	0.439	0.594	0.467	0.879	0.848	0.815	2.195	1.961	2.283
Biological Process	GO:0009408	5	response to heat	4.16	0.00024412	Cla97C07G132190.1	17.8 kDa class I heat shock protein-like	--	2.689	0.000700051	Up	18.1	0.416	0.387	0.619	0.402	0.436	0.564	1.31	1.268	1.192	1.839	1.899	1.68
Biological Process	GO:0009408	5	response to heat	4.16	0.00024412	Cla97C06G122600.1	Xyloglucan endotransglucosylase/hydrolase	--	1.395	4.43e-05	Up	32.7	0.72	0.863	0.835	0.785	0.798	0.813	1.128	1.132	1.083	1.299	1.179	1.198
Biological Process	GO:0009408	5	response to heat	4.16	0.00024412	Cla97C05G086420.1	heat shock 70 kDa protein 8	--	1.651	0.00154643	Up	62	0.518	0.327	0.414	0.649	0.529	0.639	0.998	0.994	1.008	1.845	2.153	1.936
Biological Process	GO:0009408	5	response to heat	4.16	0.00024412	Cla97C04G071950.1	Heat-shock protein, putative	--	1.786	3.63e-05	Up	23.6	0.619	0.645	0.659	0.721	0.74	0.791	1.337	1.363	1.323	1.318	1.297	1.209
Biological Process	GO:0009408	5	response to heat	4.16	0.00024412	Cla97C02G033390.1	22.0 kDa class IV heat shock protein-like	--	1.62	9.71e-05	Up	24.2	0.464	0.44	0.49	0.505	0.484	0.536	0.824	0.811	0.836	2.181	2.199	2.15
Biological Process	GO:0009408	5	response to heat	4.16	0.00024412	Cla97C01G008920.1	17.4 kDa class I heat shock protein 3	--	2.249	3.52e-05	Up	15.9	0.377	0.381	0.297	0.658	0.693	0.612	1.485	1.422	1.508	1.373	1.442	1.45
Biological Process	GO:0016051	5	carbohydrate biosynthetic process	1.35	0.485975	Cla97C05G094190.1	Glyceraldehyde-3-phosphate dehydrogenase	--	1.444	0.0118646	Up	42.8	1.197	1.157	1.229	0.638	0.71	0.844	1.08	1.083	1.003	1.085	1.048	0.999
Biological Process	GO:0090066	4	regulation of anatomical structure size	6.48	0.000249347	Cla97C05G083100.1	HOPM interactor 7	--	1.358	0.00181221	Up	197.7	0.969	0.903	1.053	0.765	0.782	0.74	0.989	1.001	1.115	1.222	1.358	1.245
Biological Process	GO:1901700	4	response to oxygen-containing compound	1.94	0.00183856	Cla97C07G132190.1	17.8 kDa class I heat shock protein-like	--	2.689	0.000700051	Up	18.1	0.416	0.387	0.619	0.402	0.436	0.564	1.31	1.268	1.192	1.839	1.899	1.68
Biological Process	GO:0071466	5	cellular response to xenobiotic stimulus	15.27	0.00069024	Cla97C03G067570.1	Epoxide hydrolase 2	--	1.34	2.89e-06	Up	35.7	0.441	0.451	0.565	0.851	0.853	0.834	1.138	1.135	1.127	1.586	1.545	1.473
Biological Process	GO:0071466	5	cellular response to xenobiotic stimulus	15.27	0.00069024	Cla97C11G208340.1	gamma-glutamyltranspeptidase 3	--	1.421	0.000353699	Up	67.2	0.612	0.636	0.613	0.848	0.852	0.877	1.284	1.219	1.16	1.241	1.265	1.354
Biological Process	GO:0050896	2	response to stimulus	1.41	0.000830234	Cla97C05G083100.1	HOPM interactor 7	--	1.358	0.00181221	Up	197.7	0.969	0.903	1.053	0.765	0.782	0.74	0.989	1.001	1.115	1.222	1.358	1.245
Biological Process	GO:0050896	2	response to stimulus	1.41	0.000830234	Cla97C04G079270.1	Glutathione s-transferase	--	1.674	3.25e-05	Up	27.1	0.36	0.407	0.401	0.795	0.844	0.855	1.418	1.365	1.391	1.375	1.392	1.417
Biological Process	GO:0050896	2	response to stimulus	1.41	0.000830234	Cla97C04G077270.1	UV-B-induced protein At3g17800, chloroplastic	--	1.41	0.0118259	Up	69.4	0.996	0.994	0.935	0.786	0.777	0.698	1.141	0.924	1.123	1.076	1.304	1.243
Biological Process	GO:0050896	2	response to stimulus	1.41	0.000830234	Cla97C04G075480.1	60S ribosomal protein L4-like	--	1.5	0.00041118	Up	44.6	1.556	1.525	1.71	0.698	0.671	0.684	1.089	0.963	1.027	0.733	0.785	0.679
Biological Process	GO:0050896	2	response to stimulus	1.41	0.000830234	Cla97C04G073160.1	regulatory-associated protein of TOR 1-like	--	1.362	0.00592919	Up	149.7	0.959	0.906	1.183	0.812	0.902	0.737	1.104	1.12	1.114	1.125	1.072	0.965
Biological Process	GO:0050896	2	response to stimulus	1.41	0.000830234	Cla97C04G071950.1	Heat-shock protein, putative	--	1.786	3.63e-05	Up	23.6	0.619	0.645	0.659	0.721	0.74	0.791	1.337	1.363	1.323	1.318	1.297	1.209
Biological Process	GO:0050896	2	response to stimulus	1.41	0.000830234	Cla97C03G067570.1	Epoxide hydrolase 2	--	1.34	2.89e-06	Up	35.7	0.441	0.451	0.565	0.851	0.853	0.834	1.138	1.135	1.127	1.586	1.545	1.473
Biological Process	GO:0050896	2	response to stimulus	1.41	0.000830234	Cla97C03G066140.1	protein PLASTID MOVEMENT IMPAIRED 1-RELATED 1	--	1.379	0.0333644	Up	127.3	1.105	1.091		0.83	0.793		1.057	1.181		1.009	0.935
Biological Process	GO:0050896	2	response to stimulus	1.41	0.000830234	Cla97C03G056320.1	Thioredoxin	--	1.437	6.23e-05	Up	14	0.623	0.698	0.682	1.046	1.001	1.027	1.492	1.5	1.425	0.838	0.819	0.828
Biological Process	GO:0050896	2	response to stimulus	1.41	0.000830234	Cla97C02G050400.1	serine/threonine protein kinase 1	--	1.459	0.00941209	Up	50.5	0.998	0.995	1.116	0.729	0.79	0.6	1.018	1.043	1.03	1.25	1.16	1.253
Biological Process	GO:0050896	2	response to stimulus	1.41	0.000830234	Cla97C02G033390.1	22.0 kDa class IV heat shock protein-like	--	1.62	9.71e-05	Up	24.2	0.464	0.44	0.49	0.505	0.484	0.536	0.824	0.811	0.836	2.181	2.199	2.15
Biological Process	GO:0050896	2	response to stimulus	1.41	0.000830234	Cla97C02G032560.1	2-oxoglutarate (2OG) and Fe(II)-dependent oxygenase superfamily protein	--	1.31	2.06e-05	Up	40.4	0.384	0.494	0.375	1.049	1.085	1.047	1.391	1.39	1.385	1.16	1.119	1.118
Biological Process	GO:0071466	5	cellular response to xenobiotic stimulus	15.27	0.00069024	Cla97C10G193960.1	Epoxide hydrolase 2	--	1.314	4.34e-05	Up	35.9	0.59	0.329	0.436	0.977	1.026	1.003	1.317	1.313	1.321	1.237	1.263	1.226
Biological Process	GO:0050896	2	response to stimulus	1.41	0.000830234	Cla97C02G032410.1	Malate dehydrogenase	--	1.498	6.39e-05	Up	43.6	1.142	1.06	1.061	0.659	0.658	0.7	1.024	0.986	1.012	1.175	1.297	1.228
Biological Process	GO:0050896	2	response to stimulus	1.41	0.000830234	Cla97C02G030880.1	Glycerate dehydrogenase-like protein	--	2.926	3.82e-05	Up	42.1	0.4	0.486	0.457	0.483	0.57	0.51	1.598	1.491	1.485	1.484	1.428	1.484
Biological Process	GO:0050896	2	response to stimulus	1.41	0.000830234	Cla97C01G025240.1	Receptor-like kinase	--	1.491	0.0314225	Up	94	1.058		1.015	0.699		0.795	1.076		1.152	1.167		1.038
Biological Process	GO:0050896	2	response to stimulus	1.41	0.000830234	Cla97C01G015610.1	Methyl esterase 6, putative	--	1.419	4.88e-05	Up	29.4	0.547	0.535	0.541	0.788	0.806	0.756	1.112	1.109	1.114	1.591	1.461	1.644
Biological Process	GO:0050896	2	response to stimulus	1.41	0.000830234	Cla97C01G008920.1	17.4 kDa class I heat shock protein 3	--	2.249	3.52e-05	Up	15.9	0.377	0.381	0.297	0.658	0.693	0.612	1.485	1.422	1.508	1.373	1.442	1.45
Biological Process	GO:0000302	5	response to reactive oxygen species	4.01	0.000706467	Cla97C07G132310.1	17.8 kDa class I heat shock protein-like	--	3.252	0.0141095	Up	17.6		0.315	0.366		0.3	0.399		1.128	1.145		2.257	2.09
Biological Process	GO:0000302	5	response to reactive oxygen species	4.01	0.000706467	Cla97C09G175640.1	low-temperature-induced 65 kDa protein	--	1.785	0.00329485	Up	46	0.473	0.489	0.641	0.899	0.98	0.849	1.58	1.874	1.416	0.846	0.657	1.006
Biological Process	GO:0000302	5	response to reactive oxygen species	4.01	0.000706467	Cla97C07G132190.1	17.8 kDa class I heat shock protein-like	--	2.689	0.000700051	Up	18.1	0.416	0.387	0.619	0.402	0.436	0.564	1.31	1.268	1.192	1.839	1.899	1.68
Biological Process	GO:0000302	5	response to reactive oxygen species	4.01	0.000706467	Cla97C05G086550.1	Long chain acyl-CoA synthetase 7	--	1.311	4.04e-06	Up	76.3	0.66	0.561	0.545	0.909	0.902	0.902	1.171	1.201	1.184	1.341	1.323	1.319
Biological Process	GO:0000302	5	response to reactive oxygen species	4.01	0.000706467	Cla97C05G086420.1	heat shock 70 kDa protein 8	--	1.651	0.00154643	Up	62	0.518	0.327	0.414	0.649	0.529	0.639	0.998	0.994	1.008	1.845	2.153	1.936
Biological Process	GO:0000302	5	response to reactive oxygen species	4.01	0.000706467	Cla97C04G077270.1	UV-B-induced protein At3g17800, chloroplastic	--	1.41	0.0118259	Up	69.4	0.996	0.994	0.935	0.786	0.777	0.698	1.141	0.924	1.123	1.076	1.304	1.243
Biological Process	GO:0000302	5	response to reactive oxygen species	4.01	0.000706467	Cla97C02G030990.1	Ascorbate peroxidase	--	1.324	2.64e-05	Up	31.5	0.685	0.716	0.731	0.974	0.943	0.959	1.25	1.289	1.268	1.034	1.02	1.012
Biological Process	GO:0000302	5	response to reactive oxygen species	4.01	0.000706467	Cla97C01G008920.1	17.4 kDa class I heat shock protein 3	--	2.249	3.52e-05	Up	15.9	0.377	0.381	0.297	0.658	0.693	0.612	1.485	1.422	1.508	1.373	1.442	1.45
Biological Process	GO:0050896	2	response to stimulus	1.41	0.000830234	Cla97C02G030990.1	Ascorbate peroxidase	--	1.324	2.64e-05	Up	31.5	0.685	0.716	0.731	0.974	0.943	0.959	1.25	1.289	1.268	1.034	1.02	1.012
Biological Process	GO:1901700	4	response to oxygen-containing compound	1.94	0.00183856	Cla97C07G132990.1	Ferritin	--	1.416	0.000429298	Up	28.7	0.692	0.689	0.695	0.652	0.694	0.716	0.981	0.997	0.941	1.652	1.604	1.646
Biological Process	GO:0042632	8	cholesterol homeostasis	17.82	0.0004026	Cla97C03G067570.1	Epoxide hydrolase 2	--	1.34	2.89e-06	Up	35.7	0.441	0.451	0.565	0.851	0.853	0.834	1.138	1.135	1.127	1.586	1.545	1.473
Biological Process	GO:1901700	4	response to oxygen-containing compound	1.94	0.00183856	Cla97C09G175640.1	low-temperature-induced 65 kDa protein	--	1.785	0.00329485	Up	46	0.473	0.489	0.641	0.899	0.98	0.849	1.58	1.874	1.416	0.846	0.657	1.006
Biological Process	GO:0042221	3	response to chemical	1.51	0.00657045	Cla97C05G098000.1	protein WVD2-like 5 isoform X2	--	1.303	0.00011654	Up	56.1	2.184	2.188	2.22	0.649	0.641	0.62	0.836	0.841	0.811	0.331	0.331	0.348
Biological Process	GO:0042221	3	response to chemical	1.51	0.00657045	Cla97C05G097160.1	Protein phosphatase 2c, putative	--	1.315	0.0249797	Up	40.4	0.859	0.694		0.94	0.885		1.161	1.238		1.04	1.183
Biological Process	GO:0042221	3	response to chemical	1.51	0.00657045	Cla97C05G094190.1	Glyceraldehyde-3-phosphate dehydrogenase	--	1.444	0.0118646	Up	42.8	1.197	1.157	1.229	0.638	0.71	0.844	1.08	1.083	1.003	1.085	1.048	0.999
Biological Process	GO:0042221	3	response to chemical	1.51	0.00657045	Cla97C05G086550.1	Long chain acyl-CoA synthetase 7	--	1.311	4.04e-06	Up	76.3	0.66	0.561	0.545	0.909	0.902	0.902	1.171	1.201	1.184	1.341	1.323	1.319
Biological Process	GO:0042221	3	response to chemical	1.51	0.00657045	Cla97C05G086420.1	heat shock 70 kDa protein 8	--	1.651	0.00154643	Up	62	0.518	0.327	0.414	0.649	0.529	0.639	0.998	0.994	1.008	1.845	2.153	1.936
Biological Process	GO:0042221	3	response to chemical	1.51	0.00657045	Cla97C04G079270.1	Glutathione s-transferase	--	1.674	3.25e-05	Up	27.1	0.36	0.407	0.401	0.795	0.844	0.855	1.418	1.365	1.391	1.375	1.392	1.417
Biological Process	GO:0042221	3	response to chemical	1.51	0.00657045	Cla97C04G077270.1	UV-B-induced protein At3g17800, chloroplastic	--	1.41	0.0118259	Up	69.4	0.996	0.994	0.935	0.786	0.777	0.698	1.141	0.924	1.123	1.076	1.304	1.243
Biological Process	GO:0042221	3	response to chemical	1.51	0.00657045	Cla97C04G075480.1	60S ribosomal protein L4-like	--	1.5	0.00041118	Up	44.6	1.556	1.525	1.71	0.698	0.671	0.684	1.089	0.963	1.027	0.733	0.785	0.679
Biological Process	GO:0042221	3	response to chemical	1.51	0.00657045	Cla97C04G073160.1	regulatory-associated protein of TOR 1-like	--	1.362	0.00592919	Up	149.7	0.959	0.906	1.183	0.812	0.902	0.737	1.104	1.12	1.114	1.125	1.072	0.965
Biological Process	GO:0042221	3	response to chemical	1.51	0.00657045	Cla97C03G067570.1	Epoxide hydrolase 2	--	1.34	2.89e-06	Up	35.7	0.441	0.451	0.565	0.851	0.853	0.834	1.138	1.135	1.127	1.586	1.545	1.473
Biological Process	GO:0042221	3	response to chemical	1.51	0.00657045	Cla97C03G056320.1	Thioredoxin	--	1.437	6.23e-05	Up	14	0.623	0.698	0.682	1.046	1.001	1.027	1.492	1.5	1.425	0.838	0.819	0.828
Biological Process	GO:0042221	3	response to chemical	1.51	0.00657045	Cla97C02G032560.1	2-oxoglutarate (2OG) and Fe(II)-dependent oxygenase superfamily protein	--	1.31	2.06e-05	Up	40.4	0.384	0.494	0.375	1.049	1.085	1.047	1.391	1.39	1.385	1.16	1.119	1.118
Biological Process	GO:0042221	3	response to chemical	1.51	0.00657045	Cla97C05G107480.1	Carbonic anhydrase	--	1.415	1.39e-05	Up	30.1	0.413	0.431	0.382	0.941	0.904	0.92	1.313	1.286	1.314	1.299	1.331	1.301
Biological Process	GO:0042221	3	response to chemical	1.51	0.00657045	Cla97C02G032410.1	Malate dehydrogenase	--	1.498	6.39e-05	Up	43.6	1.142	1.06	1.061	0.659	0.658	0.7	1.024	0.986	1.012	1.175	1.297	1.228
Biological Process	GO:0042221	3	response to chemical	1.51	0.00657045	Cla97C02G030880.1	Glycerate dehydrogenase-like protein	--	2.926	3.82e-05	Up	42.1	0.4	0.486	0.457	0.483	0.57	0.51	1.598	1.491	1.485	1.484	1.428	1.484
Biological Process	GO:0042221	3	response to chemical	1.51	0.00657045	Cla97C01G025240.1	Receptor-like kinase	--	1.491	0.0314225	Up	94	1.058		1.015	0.699		0.795	1.076		1.152	1.167		1.038
Biological Process	GO:0042221	3	response to chemical	1.51	0.00657045	Cla97C01G008920.1	17.4 kDa class I heat shock protein 3	--	2.249	3.52e-05	Up	15.9	0.377	0.381	0.297	0.658	0.693	0.612	1.485	1.422	1.508	1.373	1.442	1.45
Biological Process	GO:0051235	4	maintenance of location	7.64	0.00622229	Cla97C03G066370.1	Kinase family protein	--	1.486	0.011745	Up	173.2		0.854	0.943		0.756	0.816		1.192	1.144		1.198	1.097
Biological Process	GO:0051235	4	maintenance of location	7.64	0.00622229	Cla97C07G132990.1	Ferritin	--	1.416	0.000429298	Up	28.7	0.692	0.689	0.695	0.652	0.694	0.716	0.981	0.997	0.941	1.652	1.604	1.646
Biological Process	GO:0051235	4	maintenance of location	7.64	0.00622229	Cla97C03G067450.1	Rubber elongation factor protein (REF)	--	1.624	8.42e-05	Up	26.8	0.608	0.717	0.712	0.94	0.991	0.973	1.638	1.5	1.578	0.815	0.776	0.757
Biological Process	GO:0001676	9	long-chain fatty acid metabolic process	7.64	0.00622229	Cla97C10G193960.1	Epoxide hydrolase 2	--	1.314	4.34e-05	Up	35.9	0.59	0.329	0.436	0.977	1.026	1.003	1.317	1.313	1.321	1.237	1.263	1.226
Biological Process	GO:0001676	9	long-chain fatty acid metabolic process	7.64	0.00622229	Cla97C05G086550.1	Long chain acyl-CoA synthetase 7	--	1.311	4.04e-06	Up	76.3	0.66	0.561	0.545	0.909	0.902	0.902	1.171	1.201	1.184	1.341	1.323	1.319
Biological Process	GO:0001676	9	long-chain fatty acid metabolic process	7.64	0.00622229	Cla97C03G067570.1	Epoxide hydrolase 2	--	1.34	2.89e-06	Up	35.7	0.441	0.451	0.565	0.851	0.853	0.834	1.138	1.135	1.127	1.586	1.545	1.473
Biological Process	GO:0007031	6	peroxisome organization	5.28	0.00621815	Cla97C10G193960.1	Epoxide hydrolase 2	--	1.314	4.34e-05	Up	35.9	0.59	0.329	0.436	0.977	1.026	1.003	1.317	1.313	1.321	1.237	1.263	1.226
Biological Process	GO:0007031	6	peroxisome organization	5.28	0.00621815	Cla97C05G103640.1	Uricase	--	1.325	0.000200299	Up	35.3	0.463	0.433	0.485	0.985	1	1.014	1.342	1.358	1.273	1.144	1.176	1.165
Biological Process	GO:0007031	6	peroxisome organization	5.28	0.00621815	Cla97C05G084200.1	3-ketoacyl-CoA thiolase 2, peroxisomal	--	1.893	8.3e-07	Up	48.4	0.456	0.405	0.425	0.708	0.687	0.701	1.339	1.328	1.301	1.489	1.518	1.577
Biological Process	GO:0042221	3	response to chemical	1.51	0.00657045	Cla97C02G030990.1	Ascorbate peroxidase	--	1.324	2.64e-05	Up	31.5	0.685	0.716	0.731	0.974	0.943	0.959	1.25	1.289	1.268	1.034	1.02	1.012
Biological Process	GO:0007031	6	peroxisome organization	5.28	0.00621815	Cla97C03G067570.1	Epoxide hydrolase 2	--	1.34	2.89e-06	Up	35.7	0.441	0.451	0.565	0.851	0.853	0.834	1.138	1.135	1.127	1.586	1.545	1.473
Biological Process	GO:0042221	3	response to chemical	1.51	0.00657045	Cla97C06G122600.1	Xyloglucan endotransglucosylase/hydrolase	--	1.395	4.43e-05	Up	32.7	0.72	0.863	0.835	0.785	0.798	0.813	1.128	1.132	1.083	1.299	1.179	1.198
Biological Process	GO:0042221	3	response to chemical	1.51	0.00657045	Cla97C07G132990.1	Ferritin	--	1.416	0.000429298	Up	28.7	0.692	0.689	0.695	0.652	0.694	0.716	0.981	0.997	0.941	1.652	1.604	1.646
Biological Process	GO:0006950	3	response to stress	1.51	0.00668881	Cla97C05G084200.1	3-ketoacyl-CoA thiolase 2, peroxisomal	--	1.893	8.3e-07	Up	48.4	0.456	0.405	0.425	0.708	0.687	0.701	1.339	1.328	1.301	1.489	1.518	1.577
Biological Process	GO:1901700	4	response to oxygen-containing compound	1.94	0.00183856	Cla97C07G137260.1	9-cis-epoxycarotenoid dioxygenase 1	--	1.554	6.47e-05	Up	64	0.633	0.441	0.531	0.784	0.833	0.775	1.229	1.268	1.219	1.264	1.409	1.291
Biological Process	GO:0006950	3	response to stress	1.51	0.00668881	Cla97C05G083100.1	HOPM interactor 7	--	1.358	0.00181221	Up	197.7	0.969	0.903	1.053	0.765	0.782	0.74	0.989	1.001	1.115	1.222	1.358	1.245
Biological Process	GO:0006950	3	response to stress	1.51	0.00668881	Cla97C04G077270.1	UV-B-induced protein At3g17800, chloroplastic	--	1.41	0.0118259	Up	69.4	0.996	0.994	0.935	0.786	0.777	0.698	1.141	0.924	1.123	1.076	1.304	1.243
Biological Process	GO:0006950	3	response to stress	1.51	0.00668881	Cla97C04G073160.1	regulatory-associated protein of TOR 1-like	--	1.362	0.00592919	Up	149.7	0.959	0.906	1.183	0.812	0.902	0.737	1.104	1.12	1.114	1.125	1.072	0.965
Biological Process	GO:0006950	3	response to stress	1.51	0.00668881	Cla97C04G071950.1	Heat-shock protein, putative	--	1.786	3.63e-05	Up	23.6	0.619	0.645	0.659	0.721	0.74	0.791	1.337	1.363	1.323	1.318	1.297	1.209
Biological Process	GO:0006950	3	response to stress	1.51	0.00668881	Cla97C03G067570.1	Epoxide hydrolase 2	--	1.34	2.89e-06	Up	35.7	0.441	0.451	0.565	0.851	0.853	0.834	1.138	1.135	1.127	1.586	1.545	1.473
Biological Process	GO:0006950	3	response to stress	1.51	0.00668881	Cla97C03G056320.1	Thioredoxin	--	1.437	6.23e-05	Up	14	0.623	0.698	0.682	1.046	1.001	1.027	1.492	1.5	1.425	0.838	0.819	0.828
Biological Process	GO:0006950	3	response to stress	1.51	0.00668881	Cla97C02G033390.1	22.0 kDa class IV heat shock protein-like	--	1.62	9.71e-05	Up	24.2	0.464	0.44	0.49	0.505	0.484	0.536	0.824	0.811	0.836	2.181	2.199	2.15
Biological Process	GO:0006950	3	response to stress	1.51	0.00668881	Cla97C02G032410.1	Malate dehydrogenase	--	1.498	6.39e-05	Up	43.6	1.142	1.06	1.061	0.659	0.658	0.7	1.024	0.986	1.012	1.175	1.297	1.228
Biological Process	GO:0006950	3	response to stress	1.51	0.00668881	Cla97C02G030880.1	Glycerate dehydrogenase-like protein	--	2.926	3.82e-05	Up	42.1	0.4	0.486	0.457	0.483	0.57	0.51	1.598	1.491	1.485	1.484	1.428	1.484
Biological Process	GO:0006950	3	response to stress	1.51	0.00668881	Cla97C01G015610.1	Methyl esterase 6, putative	--	1.419	4.88e-05	Up	29.4	0.547	0.535	0.541	0.788	0.806	0.756	1.112	1.109	1.114	1.591	1.461	1.644
Biological Process	GO:0042221	3	response to chemical	1.51	0.00657045	Cla97C07G132190.1	17.8 kDa class I heat shock protein-like	--	2.689	0.000700051	Up	18.1	0.416	0.387	0.619	0.402	0.436	0.564	1.31	1.268	1.192	1.839	1.899	1.68
Biological Process	GO:0006950	3	response to stress	1.51	0.00668881	Cla97C01G008920.1	17.4 kDa class I heat shock protein 3	--	2.249	3.52e-05	Up	15.9	0.377	0.381	0.297	0.658	0.693	0.612	1.485	1.422	1.508	1.373	1.442	1.45
Biological Process	GO:0042221	3	response to chemical	1.51	0.00657045	Cla97C07G132310.1	17.8 kDa class I heat shock protein-like	--	3.252	0.0141095	Up	17.6		0.315	0.366		0.3	0.399		1.128	1.145		2.257	2.09
Biological Process	GO:0042221	3	response to chemical	1.51	0.00657045	Cla97C07G130520.1	Phosphoribulokinase	--	1.344	0.0203769	Up	46.2		1.061	1.216		0.741	0.798		1.012	1.057		1.187	1.035
Biological Process	GO:0042221	3	response to chemical	1.51	0.00657045	Cla97C01G006990.1	THO complex subunit 2	--	1.391	0.047312	Up	213.2		1.689	1.766		0.672	0.677		1.007	0.869		0.632	0.688
Biological Process	GO:0042221	3	response to chemical	1.51	0.00657045	Cla97C11G220180.1	Serine/threonine-protein phosphatase 2A activator	--	1.338	8.42e-06	Up	41.3	0.571	0.645	0.679	0.922	0.943	0.918	1.251	1.228	1.246	1.237	1.165	1.087
Biological Process	GO:0042221	3	response to chemical	1.51	0.00657045	Cla97C11G217900.1	Villin protein	--	1.406	5.55e-05	Up	109.7	0.789	0.77	0.792	0.73	0.757	0.775	1.073	1.061	1.046	1.403	1.39	1.375
Biological Process	GO:0042221	3	response to chemical	1.51	0.00657045	Cla97C11G214200.1	Ribulose bisphosphate carboxylase large chain	--	1.82	0.000903124	Up	46.7	0.9	0.983	0.987	0.509	0.588	0.639	1.041	1.033	1.085	1.55	1.396	1.29
Biological Process	GO:0042221	3	response to chemical	1.51	0.00657045	Cla97C11G208340.1	gamma-glutamyltranspeptidase 3	--	1.421	0.000353699	Up	67.2	0.612	0.636	0.613	0.848	0.852	0.877	1.284	1.219	1.16	1.241	1.265	1.354
Biological Process	GO:0042221	3	response to chemical	1.51	0.00657045	Cla97C10G203840.1	60S ribosomal protein L4-like	--	1.383	0.000869504	Up	44.6	1.59	1.436	1.418	0.783	0.796	0.713	1.072	1.031	1.067	0.48	0.491	0.562
Biological Process	GO:0042221	3	response to chemical	1.51	0.00657045	Cla97C10G193960.1	Epoxide hydrolase 2	--	1.314	4.34e-05	Up	35.9	0.59	0.329	0.436	0.977	1.026	1.003	1.317	1.313	1.321	1.237	1.263	1.226
Biological Process	GO:0042221	3	response to chemical	1.51	0.00657045	Cla97C09G177300.1	Peroxidase	--	2.104	0.000505419	Up	36.2	0.714	0.754	0.739	0.645	0.771	0.757	1.619	1.393	1.559	1.091	1.035	1.029
Biological Process	GO:0042221	3	response to chemical	1.51	0.00657045	Cla97C09G175640.1	low-temperature-induced 65 kDa protein	--	1.785	0.00329485	Up	46	0.473	0.489	0.641	0.899	0.98	0.849	1.58	1.874	1.416	0.846	0.657	1.006
Biological Process	GO:0042221	3	response to chemical	1.51	0.00657045	Cla97C07G137260.1	9-cis-epoxycarotenoid dioxygenase 1	--	1.554	6.47e-05	Up	64	0.633	0.441	0.531	0.784	0.833	0.775	1.229	1.268	1.219	1.264	1.409	1.291
Biological Process	GO:0042221	3	response to chemical	1.51	0.00657045	Cla97C08G152480.1	ATP synthase subunit b, chloroplastic	--	1.487	0.0311468	Up	8.8		1.933	1.63		0.624	0.72		0.99	1.008		0.453	0.642
Biological Process	GO:0030258	6	lipid modification	4.24	0.00584612	Cla97C10G193960.1	Epoxide hydrolase 2	--	1.314	4.34e-05	Up	35.9	0.59	0.329	0.436	0.977	1.026	1.003	1.317	1.313	1.321	1.237	1.263	1.226
Biological Process	GO:0006950	3	response to stress	1.51	0.00668881	Cla97C02G030990.1	Ascorbate peroxidase	--	1.324	2.64e-05	Up	31.5	0.685	0.716	0.731	0.974	0.943	0.959	1.25	1.289	1.268	1.034	1.02	1.012
Biological Process	GO:0030258	6	lipid modification	4.24	0.00584612	Cla97C05G084200.1	3-ketoacyl-CoA thiolase 2, peroxisomal	--	1.893	8.3e-07	Up	48.4	0.456	0.405	0.425	0.708	0.687	0.701	1.339	1.328	1.301	1.489	1.518	1.577
Biological Process	GO:0006979	4	response to oxidative stress	2.58	0.00308376	Cla97C07G132990.1	Ferritin	--	1.416	0.000429298	Up	28.7	0.692	0.689	0.695	0.652	0.694	0.716	0.981	0.997	0.941	1.652	1.604	1.646
Biological Process	GO:0006979	4	response to oxidative stress	2.58	0.00308376	Cla97C07G132190.1	17.8 kDa class I heat shock protein-like	--	2.689	0.000700051	Up	18.1	0.416	0.387	0.619	0.402	0.436	0.564	1.31	1.268	1.192	1.839	1.899	1.68
Biological Process	GO:0006979	4	response to oxidative stress	2.58	0.00308376	Cla97C05G086550.1	Long chain acyl-CoA synthetase 7	--	1.311	4.04e-06	Up	76.3	0.66	0.561	0.545	0.909	0.902	0.902	1.171	1.201	1.184	1.341	1.323	1.319
Biological Process	GO:0006979	4	response to oxidative stress	2.58	0.00308376	Cla97C05G086420.1	heat shock 70 kDa protein 8	--	1.651	0.00154643	Up	62	0.518	0.327	0.414	0.649	0.529	0.639	0.998	0.994	1.008	1.845	2.153	1.936
Biological Process	GO:0006979	4	response to oxidative stress	2.58	0.00308376	Cla97C04G077270.1	UV-B-induced protein At3g17800, chloroplastic	--	1.41	0.0118259	Up	69.4	0.996	0.994	0.935	0.786	0.777	0.698	1.141	0.924	1.123	1.076	1.304	1.243
Biological Process	GO:0006979	4	response to oxidative stress	2.58	0.00308376	Cla97C03G056320.1	Thioredoxin	--	1.437	6.23e-05	Up	14	0.623	0.698	0.682	1.046	1.001	1.027	1.492	1.5	1.425	0.838	0.819	0.828
Biological Process	GO:0006979	4	response to oxidative stress	2.58	0.00308376	Cla97C02G030990.1	Ascorbate peroxidase	--	1.324	2.64e-05	Up	31.5	0.685	0.716	0.731	0.974	0.943	0.959	1.25	1.289	1.268	1.034	1.02	1.012
Biological Process	GO:0006979	4	response to oxidative stress	2.58	0.00308376	Cla97C01G008920.1	17.4 kDa class I heat shock protein 3	--	2.249	3.52e-05	Up	15.9	0.377	0.381	0.297	0.658	0.693	0.612	1.485	1.422	1.508	1.373	1.442	1.45
Biological Process	GO:0009266	4	response to temperature stimulus	2.48	0.00184685	Cla97C07G132310.1	17.8 kDa class I heat shock protein-like	--	3.252	0.0141095	Up	17.6		0.315	0.366		0.3	0.399		1.128	1.145		2.257	2.09
Biological Process	GO:0009266	4	response to temperature stimulus	2.48	0.00184685	Cla97C07G130520.1	Phosphoribulokinase	--	1.344	0.0203769	Up	46.2		1.061	1.216		0.741	0.798		1.012	1.057		1.187	1.035
Biological Process	GO:0009266	4	response to temperature stimulus	2.48	0.00184685	Cla97C10G187290.1	Heat-shock protein, putative	--	1.753	0.000691063	Up	23.5	0.512	0.497	0.606	0.745	0.792	0.868	1.487	1.426	1.302	1.256	1.285	1.223
Biological Process	GO:0009266	4	response to temperature stimulus	2.48	0.00184685	Cla97C09G175640.1	low-temperature-induced 65 kDa protein	--	1.785	0.00329485	Up	46	0.473	0.489	0.641	0.899	0.98	0.849	1.58	1.874	1.416	0.846	0.657	1.006
Biological Process	GO:0006979	4	response to oxidative stress	2.58	0.00308376	Cla97C09G175640.1	low-temperature-induced 65 kDa protein	--	1.785	0.00329485	Up	46	0.473	0.489	0.641	0.899	0.98	0.849	1.58	1.874	1.416	0.846	0.657	1.006
Biological Process	GO:0009266	4	response to temperature stimulus	2.48	0.00184685	Cla97C08G145950.1	22.0 kDa class IV heat shock protein	--	1.695	0.00482718	Up	21.6	0.487	0.562	0.434	0.439	0.594	0.467	0.879	0.848	0.815	2.195	1.961	2.283
Biological Process	GO:0009266	4	response to temperature stimulus	2.48	0.00184685	Cla97C06G122600.1	Xyloglucan endotransglucosylase/hydrolase	--	1.395	4.43e-05	Up	32.7	0.72	0.863	0.835	0.785	0.798	0.813	1.128	1.132	1.083	1.299	1.179	1.198
Biological Process	GO:0009266	4	response to temperature stimulus	2.48	0.00184685	Cla97C05G094190.1	Glyceraldehyde-3-phosphate dehydrogenase	--	1.444	0.0118646	Up	42.8	1.197	1.157	1.229	0.638	0.71	0.844	1.08	1.083	1.003	1.085	1.048	0.999
Biological Process	GO:0009266	4	response to temperature stimulus	2.48	0.00184685	Cla97C05G086420.1	heat shock 70 kDa protein 8	--	1.651	0.00154643	Up	62	0.518	0.327	0.414	0.649	0.529	0.639	0.998	0.994	1.008	1.845	2.153	1.936
Biological Process	GO:0009266	4	response to temperature stimulus	2.48	0.00184685	Cla97C04G071950.1	Heat-shock protein, putative	--	1.786	3.63e-05	Up	23.6	0.619	0.645	0.659	0.721	0.74	0.791	1.337	1.363	1.323	1.318	1.297	1.209
Biological Process	GO:0009266	4	response to temperature stimulus	2.48	0.00184685	Cla97C02G033390.1	22.0 kDa class IV heat shock protein-like	--	1.62	9.71e-05	Up	24.2	0.464	0.44	0.49	0.505	0.484	0.536	0.824	0.811	0.836	2.181	2.199	2.15
Biological Process	GO:0009266	4	response to temperature stimulus	2.48	0.00184685	Cla97C01G008920.1	17.4 kDa class I heat shock protein 3	--	2.249	3.52e-05	Up	15.9	0.377	0.381	0.297	0.658	0.693	0.612	1.485	1.422	1.508	1.373	1.442	1.45
Biological Process	GO:1901700	4	response to oxygen-containing compound	1.94	0.00183856	Cla97C07G132310.1	17.8 kDa class I heat shock protein-like	--	3.252	0.0141095	Up	17.6		0.315	0.366		0.3	0.399		1.128	1.145		2.257	2.09
Biological Process	GO:1901700	4	response to oxygen-containing compound	1.94	0.00183856	Cla97C11G220180.1	Serine/threonine-protein phosphatase 2A activator	--	1.338	8.42e-06	Up	41.3	0.571	0.645	0.679	0.922	0.943	0.918	1.251	1.228	1.246	1.237	1.165	1.087
Biological Process	GO:1901700	4	response to oxygen-containing compound	1.94	0.00183856	Cla97C11G217900.1	Villin protein	--	1.406	5.55e-05	Up	109.7	0.789	0.77	0.792	0.73	0.757	0.775	1.073	1.061	1.046	1.403	1.39	1.375
Biological Process	GO:1901700	4	response to oxygen-containing compound	1.94	0.00183856	Cla97C11G208340.1	gamma-glutamyltranspeptidase 3	--	1.421	0.000353699	Up	67.2	0.612	0.636	0.613	0.848	0.852	0.877	1.284	1.219	1.16	1.241	1.265	1.354
Biological Process	GO:0030258	6	lipid modification	4.24	0.00584612	Cla97C05G095880.1	electron transfer flavoprotein subunit alpha, mitochondrial	--	1.353	8.63e-07	Up	37.7	0.691	0.646	0.663	0.887	0.883	0.899	1.198	1.206	1.207	1.203	1.257	1.215
Biological Process	GO:1901700	4	response to oxygen-containing compound	1.94	0.00183856	Cla97C11G214200.1	Ribulose bisphosphate carboxylase large chain	--	1.82	0.000903124	Up	46.7	0.9	0.983	0.987	0.509	0.588	0.639	1.041	1.033	1.085	1.55	1.396	1.29
Biological Process	GO:0009266	4	response to temperature stimulus	2.48	0.00184685	Cla97C07G132190.1	17.8 kDa class I heat shock protein-like	--	2.689	0.000700051	Up	18.1	0.416	0.387	0.619	0.402	0.436	0.564	1.31	1.268	1.192	1.839	1.899	1.68
Biological Process	GO:0006979	4	response to oxidative stress	2.58	0.00308376	Cla97C11G208340.1	gamma-glutamyltranspeptidase 3	--	1.421	0.000353699	Up	67.2	0.612	0.636	0.613	0.848	0.852	0.877	1.284	1.219	1.16	1.241	1.265	1.354
Biological Process	GO:0009266	4	response to temperature stimulus	2.48	0.00184685	Cla97C02G032410.1	Malate dehydrogenase	--	1.498	6.39e-05	Up	43.6	1.142	1.06	1.061	0.659	0.658	0.7	1.024	0.986	1.012	1.175	1.297	1.228
Biological Process	GO:0003018	5	vascular process in circulatory system	17.82	0.00450668	Cla97C03G067570.1	Epoxide hydrolase 2	--	1.34	2.89e-06	Up	35.7	0.441	0.451	0.565	0.851	0.853	0.834	1.138	1.135	1.127	1.586	1.545	1.473
Biological Process	GO:0006979	4	response to oxidative stress	2.58	0.00308376	Cla97C07G132310.1	17.8 kDa class I heat shock protein-like	--	3.252	0.0141095	Up	17.6		0.315	0.366		0.3	0.399		1.128	1.145		2.257	2.09
Biological Process	GO:0055065	8	metal ion homeostasis	4.35	0.00526487	Cla97C10G193960.1	Epoxide hydrolase 2	--	1.314	4.34e-05	Up	35.9	0.59	0.329	0.436	0.977	1.026	1.003	1.317	1.313	1.321	1.237	1.263	1.226
Biological Process	GO:0030258	6	lipid modification	4.24	0.00584612	Cla97C03G067570.1	Epoxide hydrolase 2	--	1.34	2.89e-06	Up	35.7	0.441	0.451	0.565	0.851	0.853	0.834	1.138	1.135	1.127	1.586	1.545	1.473
Biological Process	GO:0055065	8	metal ion homeostasis	4.35	0.00526487	Cla97C10G191260.1	PHD finger protein ALFIN-LIKE 7	--	1.476	0.000136729	Up	28.8	1.022	1.061	1.104	0.717	0.721	0.665	1.044	1.019	1.04	1.217	1.199	1.19
Biological Process	GO:0055065	8	metal ion homeostasis	4.35	0.00526487	Cla97C07G132990.1	Ferritin	--	1.416	0.000429298	Up	28.7	0.692	0.689	0.695	0.652	0.694	0.716	0.981	0.997	0.941	1.652	1.604	1.646
Biological Process	GO:0030258	6	lipid modification	4.24	0.00584612	Cla97C02G036270.1	Acyl-coenzyme A oxidase	--	1.412	4.36e-05	Up	76.5	0.534	0.451	0.503	0.83	0.824	0.86	1.183	1.208	1.158	1.467	1.49	1.495
Biological Process	GO:0055065	8	metal ion homeostasis	4.35	0.00526487	Cla97C02G033280.1	protein TIC 21, chloroplastic	--	1.601	0.000169986	Up	31.8	1.157	1.181	1.177	0.693	0.71	0.667	1.082	1.063	1.17	1.068	1.047	0.986
Biological Process	GO:0046272	6	stilbene catabolic process	17.82	0.00450668	Cla97C10G193960.1	Epoxide hydrolase 2	--	1.314	4.34e-05	Up	35.9	0.59	0.329	0.436	0.977	1.026	1.003	1.317	1.313	1.321	1.237	1.263	1.226
Biological Process	GO:0046272	6	stilbene catabolic process	17.82	0.00450668	Cla97C03G067570.1	Epoxide hydrolase 2	--	1.34	2.89e-06	Up	35.7	0.441	0.451	0.565	0.851	0.853	0.834	1.138	1.135	1.127	1.586	1.545	1.473
Biological Process	GO:0097755	8	positive regulation of blood vessel diameter	17.82	0.00450668	Cla97C10G193960.1	Epoxide hydrolase 2	--	1.314	4.34e-05	Up	35.9	0.59	0.329	0.436	0.977	1.026	1.003	1.317	1.313	1.321	1.237	1.263	1.226
Biological Process	GO:0097755	8	positive regulation of blood vessel diameter	17.82	0.00450668	Cla97C03G067570.1	Epoxide hydrolase 2	--	1.34	2.89e-06	Up	35.7	0.441	0.451	0.565	0.851	0.853	0.834	1.138	1.135	1.127	1.586	1.545	1.473
Biological Process	GO:0035150	5	regulation of tube size	17.82	0.00450668	Cla97C10G193960.1	Epoxide hydrolase 2	--	1.314	4.34e-05	Up	35.9	0.59	0.329	0.436	0.977	1.026	1.003	1.317	1.313	1.321	1.237	1.263	1.226
Biological Process	GO:0035150	5	regulation of tube size	17.82	0.00450668	Cla97C03G067570.1	Epoxide hydrolase 2	--	1.34	2.89e-06	Up	35.7	0.441	0.451	0.565	0.851	0.853	0.834	1.138	1.135	1.127	1.586	1.545	1.473
Biological Process	GO:0055065	8	metal ion homeostasis	4.35	0.00526487	Cla97C03G067570.1	Epoxide hydrolase 2	--	1.34	2.89e-06	Up	35.7	0.441	0.451	0.565	0.851	0.853	0.834	1.138	1.135	1.127	1.586	1.545	1.473
Biological Process	GO:0018904	4	ether metabolic process	17.82	0.00450668	Cla97C03G067570.1	Epoxide hydrolase 2	--	1.34	2.89e-06	Up	35.7	0.441	0.451	0.565	0.851	0.853	0.834	1.138	1.135	1.127	1.586	1.545	1.473
Biological Process	GO:0018904	4	ether metabolic process	17.82	0.00450668	Cla97C10G193960.1	Epoxide hydrolase 2	--	1.314	4.34e-05	Up	35.9	0.59	0.329	0.436	0.977	1.026	1.003	1.317	1.313	1.321	1.237	1.263	1.226
Biological Process	GO:0035296	6	regulation of tube diameter	17.82	0.00450668	Cla97C10G193960.1	Epoxide hydrolase 2	--	1.314	4.34e-05	Up	35.9	0.59	0.329	0.436	0.977	1.026	1.003	1.317	1.313	1.321	1.237	1.263	1.226
Biological Process	GO:0035296	6	regulation of tube diameter	17.82	0.00450668	Cla97C03G067570.1	Epoxide hydrolase 2	--	1.34	2.89e-06	Up	35.7	0.441	0.451	0.565	0.851	0.853	0.834	1.138	1.135	1.127	1.586	1.545	1.473
Biological Process	GO:0097746	7	regulation of blood vessel diameter	17.82	0.00450668	Cla97C10G193960.1	Epoxide hydrolase 2	--	1.314	4.34e-05	Up	35.9	0.59	0.329	0.436	0.977	1.026	1.003	1.317	1.313	1.321	1.237	1.263	1.226
Biological Process	GO:0097176	5	epoxide metabolic process	17.82	0.00450668	Cla97C03G067570.1	Epoxide hydrolase 2	--	1.34	2.89e-06	Up	35.7	0.441	0.451	0.565	0.851	0.853	0.834	1.138	1.135	1.127	1.586	1.545	1.473
Biological Process	GO:0097176	5	epoxide metabolic process	17.82	0.00450668	Cla97C10G193960.1	Epoxide hydrolase 2	--	1.314	4.34e-05	Up	35.9	0.59	0.329	0.436	0.977	1.026	1.003	1.317	1.313	1.321	1.237	1.263	1.226
Biological Process	GO:0097746	7	regulation of blood vessel diameter	17.82	0.00450668	Cla97C03G067570.1	Epoxide hydrolase 2	--	1.34	2.89e-06	Up	35.7	0.441	0.451	0.565	0.851	0.853	0.834	1.138	1.135	1.127	1.586	1.545	1.473
Biological Process	GO:0019373	11	epoxygenase P450 pathway	17.82	0.00450668	Cla97C03G067570.1	Epoxide hydrolase 2	--	1.34	2.89e-06	Up	35.7	0.441	0.451	0.565	0.851	0.853	0.834	1.138	1.135	1.127	1.586	1.545	1.473
Biological Process	GO:0019373	11	epoxygenase P450 pathway	17.82	0.00450668	Cla97C10G193960.1	Epoxide hydrolase 2	--	1.314	4.34e-05	Up	35.9	0.59	0.329	0.436	0.977	1.026	1.003	1.317	1.313	1.321	1.237	1.263	1.226
Biological Process	GO:0009810	5	stilbene metabolic process	17.82	0.00450668	Cla97C03G067570.1	Epoxide hydrolase 2	--	1.34	2.89e-06	Up	35.7	0.441	0.451	0.565	0.851	0.853	0.834	1.138	1.135	1.127	1.586	1.545	1.473
Biological Process	GO:0009810	5	stilbene metabolic process	17.82	0.00450668	Cla97C10G193960.1	Epoxide hydrolase 2	--	1.314	4.34e-05	Up	35.9	0.59	0.329	0.436	0.977	1.026	1.003	1.317	1.313	1.321	1.237	1.263	1.226
Biological Process	GO:0003018	5	vascular process in circulatory system	17.82	0.00450668	Cla97C10G193960.1	Epoxide hydrolase 2	--	1.314	4.34e-05	Up	35.9	0.59	0.329	0.436	0.977	1.026	1.003	1.317	1.313	1.321	1.237	1.263	1.226
Cellular Component	GO:0009570	8	chloroplast stroma	1.47	0.121394	Cla97C07G141590.1	Plastid lipid-associated protein	--	1.36	0.0147111	Up	31.1	0.779	0.976		0.877	0.818		1.17	1.136		1.174	1.07
Cellular Component	GO:0009570	8	chloroplast stroma	1.47	0.121394	Cla97C10G185280.1	Ferredoxin--NADP reductase	--	1.673	1.73e-05	Up	40.3	1.136	1.046	1.085	0.812	0.779	0.809	1.325	1.308	1.382	0.761	0.789	0.73
Cellular Component	GO:0009570	8	chloroplast stroma	1.47	0.121394	Cla97C07G132400.1	Sedoheptulose-1,7-bisphosphatase	--	2.23	2.19e-06	Up	41.9	0.522	0.683	0.661	0.621	0.653	0.636	1.457	1.408	1.394	1.399	1.288	1.309
Cellular Component	GO:0009570	8	chloroplast stroma	1.47	0.121394	Cla97C05G107480.1	Carbonic anhydrase	--	1.415	1.39e-05	Up	30.1	0.413	0.431	0.382	0.941	0.904	0.92	1.313	1.286	1.314	1.299	1.331	1.301
Cellular Component	GO:0009570	8	chloroplast stroma	1.47	0.121394	Cla97C05G103110.1	Malate dehydrogenase	--	1.502	2.01e-05	Up	48	0.579	0.61	0.524	0.842	0.862	0.826	1.296	1.263	1.242	1.304	1.303	1.334
Cellular Component	GO:0009570	8	chloroplast stroma	1.47	0.121394	Cla97C05G094190.1	Glyceraldehyde-3-phosphate dehydrogenase	--	1.444	0.0118646	Up	42.8	1.197	1.157	1.229	0.638	0.71	0.844	1.08	1.083	1.003	1.085	1.048	0.999
Cellular Component	GO:0009570	8	chloroplast stroma	1.47	0.121394	Cla97C05G086450.1	Photosystem I reaction center subunit II	--	1.679	0.0251393	Up	22.8	0.601	1.12	1.023	0.53	0.835	0.753	1.336	1.067	1.154	1.533	0.977	1.071
Cellular Component	GO:0009570	8	chloroplast stroma	1.47	0.121394	Cla97C02G032410.1	Malate dehydrogenase	--	1.498	6.39e-05	Up	43.6	1.142	1.06	1.061	0.659	0.658	0.7	1.024	0.986	1.012	1.175	1.297	1.228
Cellular Component	GO:0009570	8	chloroplast stroma	1.47	0.121394	Cla97C02G027300.1	bifunctional 3-dehydroquinate dehydratase/shikimate dehydrogenase, chloroplastic-like	--	1.306	3.61e-05	Up	59.2	0.708	0.793	0.785	0.914	0.924	0.918	1.231	1.187	1.182	1.141	1.153	1.141
Cellular Component	GO:0009570	8	chloroplast stroma	1.47	0.121394	Cla97C07G137260.1	9-cis-epoxycarotenoid dioxygenase 1	--	1.554	6.47e-05	Up	64	0.633	0.441	0.531	0.784	0.833	0.775	1.229	1.268	1.219	1.264	1.409	1.291
Cellular Component	GO:0031975	3	envelope	1.42	0.117847	Cla97C11G214200.1	Ribulose bisphosphate carboxylase large chain	--	1.82	0.000903124	Up	46.7	0.9	0.983	0.987	0.509	0.588	0.639	1.041	1.033	1.085	1.55	1.396	1.29
Cellular Component	GO:0031975	3	envelope	1.42	0.117847	Cla97C03G066370.1	Kinase family protein	--	1.486	0.011745	Up	173.2		0.854	0.943		0.756	0.816		1.192	1.144		1.198	1.097
Cellular Component	GO:0031975	3	envelope	1.42	0.117847	Cla97C11G224850.1	Niemann-Pick C1 protein isoform X1	--	1.625	1.4e-05	Up	140.9	0.592	0.654	0.544	0.862	0.903	0.866	1.458	1.4	1.418	1.088	1.017	1.171
Cellular Component	GO:0031975	3	envelope	1.42	0.117847	Cla97C10G198310.1	Saccharopine dehydrogenase-like protein	--	1.42	0.0102712	Up	48.1	0.791	0.715	0.845	0.777	0.69	0.885	1.114	1.169	1.056	1.221	1.426	1.126
Cellular Component	GO:0031975	3	envelope	1.42	0.117847	Cla97C10G185280.1	Ferredoxin--NADP reductase	--	1.673	1.73e-05	Up	40.3	1.136	1.046	1.085	0.812	0.779	0.809	1.325	1.308	1.382	0.761	0.789	0.73
Cellular Component	GO:0031975	3	envelope	1.42	0.117847	Cla97C08G147310.1	Trigalactosyldiacylglycerol 1, chloroplastic-like protein	--	1.306	0.000550344	Up	37.9	0.734		0.8	0.88		0.874	1.139		1.151	1.247		1.175
Cellular Component	GO:0031975	3	envelope	1.42	0.117847	Cla97C07G132400.1	Sedoheptulose-1,7-bisphosphatase	--	2.23	2.19e-06	Up	41.9	0.522	0.683	0.661	0.621	0.653	0.636	1.457	1.408	1.394	1.399	1.288	1.309
Cellular Component	GO:0031975	3	envelope	1.42	0.117847	Cla97C05G107480.1	Carbonic anhydrase	--	1.415	1.39e-05	Up	30.1	0.413	0.431	0.382	0.941	0.904	0.92	1.313	1.286	1.314	1.299	1.331	1.301
Cellular Component	GO:0031975	3	envelope	1.42	0.117847	Cla97C05G103110.1	Malate dehydrogenase	--	1.502	2.01e-05	Up	48	0.579	0.61	0.524	0.842	0.862	0.826	1.296	1.263	1.242	1.304	1.303	1.334
Cellular Component	GO:0031975	3	envelope	1.42	0.117847	Cla97C05G094190.1	Glyceraldehyde-3-phosphate dehydrogenase	--	1.444	0.0118646	Up	42.8	1.197	1.157	1.229	0.638	0.71	0.844	1.08	1.083	1.003	1.085	1.048	0.999
Cellular Component	GO:0031975	3	envelope	1.42	0.117847	Cla97C07G130520.1	Phosphoribulokinase	--	1.344	0.0203769	Up	46.2		1.061	1.216		0.741	0.798		1.012	1.057		1.187	1.035
Cellular Component	GO:0009570	8	chloroplast stroma	1.47	0.121394	Cla97C11G213700.1	Ribulose bisphosphate carboxylase/oxygenase activase 1	--	1.362	0.000260203	Up	52.3	1.18	1.094	1.214	0.76	0.827	0.789	1.087	1.064	1.086	1.067	1.003	0.911
Cellular Component	GO:0009532	7	plastid stroma	1.46	0.122473	Cla97C02G027300.1	bifunctional 3-dehydroquinate dehydratase/shikimate dehydrogenase, chloroplastic-like	--	1.306	3.61e-05	Up	59.2	0.708	0.793	0.785	0.914	0.924	0.918	1.231	1.187	1.182	1.141	1.153	1.141
Cellular Component	GO:0009570	8	chloroplast stroma	1.47	0.121394	Cla97C07G130520.1	Phosphoribulokinase	--	1.344	0.0203769	Up	46.2		1.061	1.216		0.741	0.798		1.012	1.057		1.187	1.035
Cellular Component	GO:0009532	7	plastid stroma	1.46	0.122473	Cla97C11G214200.1	Ribulose bisphosphate carboxylase large chain	--	1.82	0.000903124	Up	46.7	0.9	0.983	0.987	0.509	0.588	0.639	1.041	1.033	1.085	1.55	1.396	1.29
Cellular Component	GO:0009532	7	plastid stroma	1.46	0.122473	Cla97C11G213700.1	Ribulose bisphosphate carboxylase/oxygenase activase 1	--	1.362	0.000260203	Up	52.3	1.18	1.094	1.214	0.76	0.827	0.789	1.087	1.064	1.086	1.067	1.003	0.911
Cellular Component	GO:0031975	3	envelope	1.42	0.117847	Cla97C05G092230.1	Cytochrome b-c1 complex subunit 6	--	1.414	1.37e-05	Up	14.5	1.248	1.265	1.212	1.007	1.006	1.039	1.43	1.424	1.463	0.315	0.305	0.286
Cellular Component	GO:0009532	7	plastid stroma	1.46	0.122473	Cla97C10G185280.1	Ferredoxin--NADP reductase	--	1.673	1.73e-05	Up	40.3	1.136	1.046	1.085	0.812	0.779	0.809	1.325	1.308	1.382	0.761	0.789	0.73
Cellular Component	GO:0009532	7	plastid stroma	1.46	0.122473	Cla97C07G141590.1	Plastid lipid-associated protein	--	1.36	0.0147111	Up	31.1	0.779	0.976		0.877	0.818		1.17	1.136		1.174	1.07
Cellular Component	GO:0009532	7	plastid stroma	1.46	0.122473	Cla97C07G137260.1	9-cis-epoxycarotenoid dioxygenase 1	--	1.554	6.47e-05	Up	64	0.633	0.441	0.531	0.784	0.833	0.775	1.229	1.268	1.219	1.264	1.409	1.291
Cellular Component	GO:0009532	7	plastid stroma	1.46	0.122473	Cla97C07G132400.1	Sedoheptulose-1,7-bisphosphatase	--	2.23	2.19e-06	Up	41.9	0.522	0.683	0.661	0.621	0.653	0.636	1.457	1.408	1.394	1.399	1.288	1.309
Cellular Component	GO:0009532	7	plastid stroma	1.46	0.122473	Cla97C05G107480.1	Carbonic anhydrase	--	1.415	1.39e-05	Up	30.1	0.413	0.431	0.382	0.941	0.904	0.92	1.313	1.286	1.314	1.299	1.331	1.301
Cellular Component	GO:0009532	7	plastid stroma	1.46	0.122473	Cla97C05G103110.1	Malate dehydrogenase	--	1.502	2.01e-05	Up	48	0.579	0.61	0.524	0.842	0.862	0.826	1.296	1.263	1.242	1.304	1.303	1.334
Cellular Component	GO:0009532	7	plastid stroma	1.46	0.122473	Cla97C05G094190.1	Glyceraldehyde-3-phosphate dehydrogenase	--	1.444	0.0118646	Up	42.8	1.197	1.157	1.229	0.638	0.71	0.844	1.08	1.083	1.003	1.085	1.048	0.999
Cellular Component	GO:0009570	8	chloroplast stroma	1.47	0.121394	Cla97C11G214200.1	Ribulose bisphosphate carboxylase large chain	--	1.82	0.000903124	Up	46.7	0.9	0.983	0.987	0.509	0.588	0.639	1.041	1.033	1.085	1.55	1.396	1.29
Cellular Component	GO:0009532	7	plastid stroma	1.46	0.122473	Cla97C05G086450.1	Photosystem I reaction center subunit II	--	1.679	0.0251393	Up	22.8	0.601	1.12	1.023	0.53	0.835	0.753	1.336	1.067	1.154	1.533	0.977	1.071
Cellular Component	GO:0005730	8	nucleolus	1.62	0.121935	Cla97C10G203840.1	60S ribosomal protein L4-like	--	1.383	0.000869504	Up	44.6	1.59	1.436	1.418	0.783	0.796	0.713	1.072	1.031	1.067	0.48	0.491	0.562
Cellular Component	GO:0005730	8	nucleolus	1.62	0.121935	Cla97C10G194700.1	Protein kinase	--	1.334	0.000440556	Up	157	1.191	1.1	1.19	0.775	0.727	0.715	1.006	0.967	0.984	1.12	1.156	1.096
Cellular Component	GO:0005730	8	nucleolus	1.62	0.121935	Cla97C08G146130.1	60S ribosomal protein L3	--	1.417	0.00677633	Up	44.4	1.364	1.38	1.302	0.719	0.705	0.688	0.937	1.132	0.923	0.931	0.968	1.044
Cellular Component	GO:0005730	8	nucleolus	1.62	0.121935	Cla97C07G136230.1	apoptotic chromatin condensation inducer in the nucleus	--	1.514	8.2e-05	Up	48.1	1.347	1.457	1.349	0.7	0.669	0.693	1.013	1.085	1.024	0.891	0.85	0.997
Cellular Component	GO:0005730	8	nucleolus	1.62	0.121935	Cla97C05G093540.1	THO complex subunit 4D	--	1.636	0.000219048	Up	30.9	1.236	1.177	1.226	0.658	0.731	0.664	1.16	1.087	1.111	0.963	1.099	1.054
Cellular Component	GO:0005730	8	nucleolus	1.62	0.121935	Cla97C05G084200.1	3-ketoacyl-CoA thiolase 2, peroxisomal	--	1.893	8.3e-07	Up	48.4	0.456	0.405	0.425	0.708	0.687	0.701	1.339	1.328	1.301	1.489	1.518	1.577
Cellular Component	GO:0005730	8	nucleolus	1.62	0.121935	Cla97C05G083100.1	HOPM interactor 7	--	1.358	0.00181221	Up	197.7	0.969	0.903	1.053	0.765	0.782	0.74	0.989	1.001	1.115	1.222	1.358	1.245
Cellular Component	GO:0005730	8	nucleolus	1.62	0.121935	Cla97C04G075480.1	60S ribosomal protein L4-like	--	1.5	0.00041118	Up	44.6	1.556	1.525	1.71	0.698	0.671	0.684	1.089	0.963	1.027	0.733	0.785	0.679
Cellular Component	GO:0005730	8	nucleolus	1.62	0.121935	Cla97C03G062650.1	Serine/arginine-rich splicing factor SC35	--	1.545	0.000120092	Up	33.1	0.837	0.817	0.884	0.752	0.696	0.749	1.133	1.16	1.101	1.268	1.327	1.252
Cellular Component	GO:0009570	8	chloroplast stroma	1.47	0.121394	Cla97C07G142650.1	40S ribosomal protein S8	--	1.548	0.0373793	Up	25		1.56	1.065		0.819	0.843		1.395	1.177		0.226	0.88
Cellular Component	GO:0009532	7	plastid stroma	1.46	0.122473	Cla97C02G032410.1	Malate dehydrogenase	--	1.498	6.39e-05	Up	43.6	1.142	1.06	1.061	0.659	0.658	0.7	1.024	0.986	1.012	1.175	1.297	1.228
Cellular Component	GO:0031975	3	envelope	1.42	0.117847	Cla97C05G086450.1	Photosystem I reaction center subunit II	--	1.679	0.0251393	Up	22.8	0.601	1.12	1.023	0.53	0.835	0.753	1.336	1.067	1.154	1.533	0.977	1.071
Cellular Component	GO:0010494	8	cytoplasmic stress granule	3.54	0.10823	Cla97C05G102660.1	mRNA-decapping enzyme subunit 2-like	--	1.39	0.0236937	Up	35.6	1.075	1.095		0.764	0.829		1.072	1.142		1.089	0.934
Cellular Component	GO:0031975	3	envelope	1.42	0.117847	Cla97C02G033280.1	protein TIC 21, chloroplastic	--	1.601	0.000169986	Up	31.8	1.157	1.181	1.177	0.693	0.71	0.667	1.082	1.063	1.17	1.068	1.047	0.986
Cellular Component	GO:0048471	4	perinuclear region of cytoplasm	3.93	0.0903432	Cla97C05G083100.1	HOPM interactor 7	--	1.358	0.00181221	Up	197.7	0.969	0.903	1.053	0.765	0.782	0.74	0.989	1.001	1.115	1.222	1.358	1.245
Cellular Component	GO:0000313	7	organellar ribosome	4.16	0.0817668	Cla97C07G142650.1	40S ribosomal protein S8	--	1.548	0.0373793	Up	25		1.56	1.065		0.819	0.843		1.395	1.177		0.226	0.88
Cellular Component	GO:0000313	7	organellar ribosome	4.16	0.0817668	Cla97C11G214200.1	Ribulose bisphosphate carboxylase large chain	--	1.82	0.000903124	Up	46.7	0.9	0.983	0.987	0.509	0.588	0.639	1.041	1.033	1.085	1.55	1.396	1.29
Cellular Component	GO:0042788	7	polysomal ribosome	3.03	0.0748454	Cla97C10G203840.1	60S ribosomal protein L4-like	--	1.383	0.000869504	Up	44.6	1.59	1.436	1.418	0.783	0.796	0.713	1.072	1.031	1.067	0.48	0.491	0.562
Cellular Component	GO:0042788	7	polysomal ribosome	3.03	0.0748454	Cla97C08G146130.1	60S ribosomal protein L3	--	1.417	0.00677633	Up	44.4	1.364	1.38	1.302	0.719	0.705	0.688	0.937	1.132	0.923	0.931	0.968	1.044
Cellular Component	GO:0042788	7	polysomal ribosome	3.03	0.0748454	Cla97C04G075480.1	60S ribosomal protein L4-like	--	1.5	0.00041118	Up	44.6	1.556	1.525	1.71	0.698	0.671	0.684	1.089	0.963	1.027	0.733	0.785	0.679
Cellular Component	GO:0010287	9	plastoglobule	3.42	0.0556866	Cla97C11G214200.1	Ribulose bisphosphate carboxylase large chain	--	1.82	0.000903124	Up	46.7	0.9	0.983	0.987	0.509	0.588	0.639	1.041	1.033	1.085	1.55	1.396	1.29
Cellular Component	GO:0010287	9	plastoglobule	3.42	0.0556866	Cla97C07G141590.1	Plastid lipid-associated protein	--	1.36	0.0147111	Up	31.1	0.779	0.976		0.877	0.818		1.17	1.136		1.174	1.07
Cellular Component	GO:0010287	9	plastoglobule	3.42	0.0556866	Cla97C05G086450.1	Photosystem I reaction center subunit II	--	1.679	0.0251393	Up	22.8	0.601	1.12	1.023	0.53	0.835	0.753	1.336	1.067	1.154	1.533	0.977	1.071
Cellular Component	GO:0016607	10	nuclear speck	2.83	0.0514367	Cla97C01G006990.1	THO complex subunit 2	--	1.391	0.047312	Up	213.2		1.689	1.766		0.672	0.677		1.007	0.869		0.632	0.688
Cellular Component	GO:0048471	4	perinuclear region of cytoplasm	3.93	0.0903432	Cla97C11G224850.1	Niemann-Pick C1 protein isoform X1	--	1.625	1.4e-05	Up	140.9	0.592	0.654	0.544	0.862	0.903	0.866	1.458	1.4	1.418	1.088	1.017	1.171
Cellular Component	GO:0016607	10	nuclear speck	2.83	0.0514367	Cla97C11G220120.1	Outer arm dynein light chain 1	--	1.6	0.000102487	Up	73.7	0.383	0.567	0.905	0.85	0.823	0.863	1.36	1.411	1.286	1.325	1.219	1.143
Cellular Component	GO:0016607	10	nuclear speck	2.83	0.0514367	Cla97C03G062650.1	Serine/arginine-rich splicing factor SC35	--	1.545	0.000120092	Up	33.1	0.837	0.817	0.884	0.752	0.696	0.749	1.133	1.16	1.101	1.268	1.327	1.252
Cellular Component	GO:0031976	7	plastid thylakoid	2.17	0.0354294	Cla97C08G152480.1	ATP synthase subunit b, chloroplastic	--	1.487	0.0311468	Up	8.8		1.933	1.63		0.624	0.72		0.99	1.008		0.453	0.642
Cellular Component	GO:0031976	7	plastid thylakoid	2.17	0.0354294	Cla97C07G130520.1	Phosphoribulokinase	--	1.344	0.0203769	Up	46.2		1.061	1.216		0.741	0.798		1.012	1.057		1.187	1.035
Cellular Component	GO:0031976	7	plastid thylakoid	2.17	0.0354294	Cla97C11G214200.1	Ribulose bisphosphate carboxylase large chain	--	1.82	0.000903124	Up	46.7	0.9	0.983	0.987	0.509	0.588	0.639	1.041	1.033	1.085	1.55	1.396	1.29
Cellular Component	GO:0031976	7	plastid thylakoid	2.17	0.0354294	Cla97C10G185280.1	Ferredoxin--NADP reductase	--	1.673	1.73e-05	Up	40.3	1.136	1.046	1.085	0.812	0.779	0.809	1.325	1.308	1.382	0.761	0.789	0.73
Cellular Component	GO:0031976	7	plastid thylakoid	2.17	0.0354294	Cla97C08G148420.1	photosystem II 22 kDa protein, chloroplastic	--	1.346	0.00634154	Up	28.8	1.08	0.794	0.933	0.785	0.771	0.815	0.998	1.181	1.013	1.137	1.253	1.239
Cellular Component	GO:0031976	7	plastid thylakoid	2.17	0.0354294	Cla97C07G137540.1	oxygen-evolving enhancer protein 2, chloroplastic	--	1.558	0.0379441	Up	28.3	1.145	1.099		0.725	0.849		1.278	1.175		0.851	0.877
Cellular Component	GO:0031976	7	plastid thylakoid	2.17	0.0354294	Cla97C07G137260.1	9-cis-epoxycarotenoid dioxygenase 1	--	1.554	6.47e-05	Up	64	0.633	0.441	0.531	0.784	0.833	0.775	1.229	1.268	1.219	1.264	1.409	1.291
Cellular Component	GO:0009532	7	plastid stroma	1.46	0.122473	Cla97C07G130520.1	Phosphoribulokinase	--	1.344	0.0203769	Up	46.2		1.061	1.216		0.741	0.798		1.012	1.057		1.187	1.035
Cellular Component	GO:0031976	7	plastid thylakoid	2.17	0.0354294	Cla97C05G094190.1	Glyceraldehyde-3-phosphate dehydrogenase	--	1.444	0.0118646	Up	42.8	1.197	1.157	1.229	0.638	0.71	0.844	1.08	1.083	1.003	1.085	1.048	0.999
Cellular Component	GO:0016607	10	nuclear speck	2.83	0.0514367	Cla97C07G136230.1	apoptotic chromatin condensation inducer in the nucleus	--	1.514	8.2e-05	Up	48.1	1.347	1.457	1.349	0.7	0.669	0.693	1.013	1.085	1.024	0.891	0.85	0.997
Cellular Component	GO:0031975	3	envelope	1.42	0.117847	Cla97C03G064650.1	protochlorophyllide-dependent translocon component 52, chloroplastic-like	--	1.632	0.0168543	Up	32.3		0.751	0.665		0.704	0.801		1.223	1.233		1.322	1.3
Cellular Component	GO:0010494	8	cytoplasmic stress granule	3.54	0.10823	Cla97C06G110740.1	RNA binding protein	--	1.464	0.000104341	Up	49.7	0.95	0.963	1.009	0.776	0.822	0.8	1.213	1.153	1.144	1.061	1.062	1.047
Cellular Component	GO:0044391	7	ribosomal subunit	1.94	0.113364	Cla97C08G146130.1	60S ribosomal protein L3	--	1.417	0.00677633	Up	44.4	1.364	1.38	1.302	0.719	0.705	0.688	0.937	1.132	0.923	0.931	0.968	1.044
Cellular Component	GO:0031975	3	envelope	1.42	0.117847	Cla97C02G032410.1	Malate dehydrogenase	--	1.498	6.39e-05	Up	43.6	1.142	1.06	1.061	0.659	0.658	0.7	1.024	0.986	1.012	1.175	1.297	1.228
Cellular Component	GO:0031975	3	envelope	1.42	0.117847	Cla97C02G030990.1	Ascorbate peroxidase	--	1.324	2.64e-05	Up	31.5	0.685	0.716	0.731	0.974	0.943	0.959	1.25	1.289	1.268	1.034	1.02	1.012
Cellular Component	GO:0031967	5	organelle envelope	1.42	0.117847	Cla97C07G130520.1	Phosphoribulokinase	--	1.344	0.0203769	Up	46.2		1.061	1.216		0.741	0.798		1.012	1.057		1.187	1.035
Cellular Component	GO:0031967	5	organelle envelope	1.42	0.117847	Cla97C03G066370.1	Kinase family protein	--	1.486	0.011745	Up	173.2		0.854	0.943		0.756	0.816		1.192	1.144		1.198	1.097
Cellular Component	GO:0031967	5	organelle envelope	1.42	0.117847	Cla97C11G224850.1	Niemann-Pick C1 protein isoform X1	--	1.625	1.4e-05	Up	140.9	0.592	0.654	0.544	0.862	0.903	0.866	1.458	1.4	1.418	1.088	1.017	1.171
Cellular Component	GO:0031967	5	organelle envelope	1.42	0.117847	Cla97C11G214200.1	Ribulose bisphosphate carboxylase large chain	--	1.82	0.000903124	Up	46.7	0.9	0.983	0.987	0.509	0.588	0.639	1.041	1.033	1.085	1.55	1.396	1.29
Cellular Component	GO:0031967	5	organelle envelope	1.42	0.117847	Cla97C10G198310.1	Saccharopine dehydrogenase-like protein	--	1.42	0.0102712	Up	48.1	0.791	0.715	0.845	0.777	0.69	0.885	1.114	1.169	1.056	1.221	1.426	1.126
Cellular Component	GO:0031967	5	organelle envelope	1.42	0.117847	Cla97C10G185280.1	Ferredoxin--NADP reductase	--	1.673	1.73e-05	Up	40.3	1.136	1.046	1.085	0.812	0.779	0.809	1.325	1.308	1.382	0.761	0.789	0.73
Cellular Component	GO:0031967	5	organelle envelope	1.42	0.117847	Cla97C08G147310.1	Trigalactosyldiacylglycerol 1, chloroplastic-like protein	--	1.306	0.000550344	Up	37.9	0.734		0.8	0.88		0.874	1.139		1.151	1.247		1.175
Cellular Component	GO:0031967	5	organelle envelope	1.42	0.117847	Cla97C07G132400.1	Sedoheptulose-1,7-bisphosphatase	--	2.23	2.19e-06	Up	41.9	0.522	0.683	0.661	0.621	0.653	0.636	1.457	1.408	1.394	1.399	1.288	1.309
Cellular Component	GO:0044391	7	ribosomal subunit	1.94	0.113364	Cla97C04G075480.1	60S ribosomal protein L4-like	--	1.5	0.00041118	Up	44.6	1.556	1.525	1.71	0.698	0.671	0.684	1.089	0.963	1.027	0.733	0.785	0.679
Cellular Component	GO:0031967	5	organelle envelope	1.42	0.117847	Cla97C05G107480.1	Carbonic anhydrase	--	1.415	1.39e-05	Up	30.1	0.413	0.431	0.382	0.941	0.904	0.92	1.313	1.286	1.314	1.299	1.331	1.301
Cellular Component	GO:0031967	5	organelle envelope	1.42	0.117847	Cla97C05G094190.1	Glyceraldehyde-3-phosphate dehydrogenase	--	1.444	0.0118646	Up	42.8	1.197	1.157	1.229	0.638	0.71	0.844	1.08	1.083	1.003	1.085	1.048	0.999
Cellular Component	GO:0031967	5	organelle envelope	1.42	0.117847	Cla97C05G092230.1	Cytochrome b-c1 complex subunit 6	--	1.414	1.37e-05	Up	14.5	1.248	1.265	1.212	1.007	1.006	1.039	1.43	1.424	1.463	0.315	0.305	0.286
Cellular Component	GO:0031967	5	organelle envelope	1.42	0.117847	Cla97C05G086450.1	Photosystem I reaction center subunit II	--	1.679	0.0251393	Up	22.8	0.601	1.12	1.023	0.53	0.835	0.753	1.336	1.067	1.154	1.533	0.977	1.071
Cellular Component	GO:0031967	5	organelle envelope	1.42	0.117847	Cla97C03G064650.1	protochlorophyllide-dependent translocon component 52, chloroplastic-like	--	1.632	0.0168543	Up	32.3		0.751	0.665		0.704	0.801		1.223	1.233		1.322	1.3
Cellular Component	GO:0031967	5	organelle envelope	1.42	0.117847	Cla97C02G033280.1	protein TIC 21, chloroplastic	--	1.601	0.000169986	Up	31.8	1.157	1.181	1.177	0.693	0.71	0.667	1.082	1.063	1.17	1.068	1.047	0.986
Cellular Component	GO:0031967	5	organelle envelope	1.42	0.117847	Cla97C02G032410.1	Malate dehydrogenase	--	1.498	6.39e-05	Up	43.6	1.142	1.06	1.061	0.659	0.658	0.7	1.024	0.986	1.012	1.175	1.297	1.228
Cellular Component	GO:0031967	5	organelle envelope	1.42	0.117847	Cla97C02G030990.1	Ascorbate peroxidase	--	1.324	2.64e-05	Up	31.5	0.685	0.716	0.731	0.974	0.943	0.959	1.25	1.289	1.268	1.034	1.02	1.012
Cellular Component	GO:0044391	7	ribosomal subunit	1.94	0.113364	Cla97C07G142650.1	40S ribosomal protein S8	--	1.548	0.0373793	Up	25		1.56	1.065		0.819	0.843		1.395	1.177		0.226	0.88
Cellular Component	GO:0044391	7	ribosomal subunit	1.94	0.113364	Cla97C11G214200.1	Ribulose bisphosphate carboxylase large chain	--	1.82	0.000903124	Up	46.7	0.9	0.983	0.987	0.509	0.588	0.639	1.041	1.033	1.085	1.55	1.396	1.29
Cellular Component	GO:0044391	7	ribosomal subunit	1.94	0.113364	Cla97C10G203840.1	60S ribosomal protein L4-like	--	1.383	0.000869504	Up	44.6	1.59	1.436	1.418	0.783	0.796	0.713	1.072	1.031	1.067	0.48	0.491	0.562
Cellular Component	GO:0031967	5	organelle envelope	1.42	0.117847	Cla97C05G103110.1	Malate dehydrogenase	--	1.502	2.01e-05	Up	48	0.579	0.61	0.524	0.842	0.862	0.826	1.296	1.263	1.242	1.304	1.303	1.334
Cellular Component	GO:0009532	7	plastid stroma	1.46	0.122473	Cla97C07G142650.1	40S ribosomal protein S8	--	1.548	0.0373793	Up	25		1.56	1.065		0.819	0.843		1.395	1.177		0.226	0.88
Cellular Component	GO:0071944	3	cell periphery	1.18	0.347479	Cla97C01G008880.1	universal stress protein A-like protein	--	1.631	0.000107935	Up	18.9	0.56	0.46	0.466	0.889	0.899	0.854	1.366	1.437	1.505	1.172	1.189	1.204
Cellular Component	GO:0005618	5	cell wall	1.65	0.130376	Cla97C02G040350.1	germin-like protein 5-1	--	1.382	0.000200996	Up	22.8	1.054	1.042	0.915	0.763	0.777	0.814	1.051	1.106	1.096	1.132	1.074	1.109
Cellular Component	GO:0071944	3	cell periphery	1.18	0.347479	Cla97C09G177300.1	Peroxidase	--	2.104	0.000505419	Up	36.2	0.714	0.754	0.739	0.645	0.771	0.757	1.619	1.393	1.559	1.091	1.035	1.029
Cellular Component	GO:0071944	3	cell periphery	1.18	0.347479	Cla97C09G169940.1	protein NETWORKED 1D	--	1.741	0.00101102	Up	248.1	0.907	0.942	0.945	0.83	0.711	0.683	1.25	1.264	1.359	1.001	1.083	1.013
Cellular Component	GO:0071944	3	cell periphery	1.18	0.347479	Cla97C08G151710.1	hypersensitive-induced response protein 2	--	1.304	3.02e-05	Up	31.3	0.644	0.685	0.6	1.025	1.037	1.044	1.335	1.334	1.381	0.997	0.945	0.996
Cellular Component	GO:0071944	3	cell periphery	1.18	0.347479	Cla97C08G146130.1	60S ribosomal protein L3	--	1.417	0.00677633	Up	44.4	1.364	1.38	1.302	0.719	0.705	0.688	0.937	1.132	0.923	0.931	0.968	1.044
Cellular Component	GO:0071944	3	cell periphery	1.18	0.347479	Cla97C07G136230.1	apoptotic chromatin condensation inducer in the nucleus	--	1.514	8.2e-05	Up	48.1	1.347	1.457	1.349	0.7	0.669	0.693	1.013	1.085	1.024	0.891	0.85	0.997
Cellular Component	GO:0071944	3	cell periphery	1.18	0.347479	Cla97C06G122600.1	Xyloglucan endotransglucosylase/hydrolase	--	1.395	4.43e-05	Up	32.7	0.72	0.863	0.835	0.785	0.798	0.813	1.128	1.132	1.083	1.299	1.179	1.198
Cellular Component	GO:0071944	3	cell periphery	1.18	0.347479	Cla97C05G107480.1	Carbonic anhydrase	--	1.415	1.39e-05	Up	30.1	0.413	0.431	0.382	0.941	0.904	0.92	1.313	1.286	1.314	1.299	1.331	1.301
Cellular Component	GO:0071944	3	cell periphery	1.18	0.347479	Cla97C05G099220.1	beta-fructofuranosidase, insoluble isoenzyme 1-like	--	1.363	0.000791768	Up	63.7	0.608	0.621	0.614	0.751	0.769	0.765	1.107	0.997	1.01	1.507	1.571	1.608
Cellular Component	GO:0071944	3	cell periphery	1.18	0.347479	Cla97C05G097160.1	Protein phosphatase 2c, putative	--	1.315	0.0249797	Up	40.4	0.859	0.694		0.94	0.885		1.161	1.238		1.04	1.183
Cellular Component	GO:0071944	3	cell periphery	1.18	0.347479	Cla97C04G075480.1	60S ribosomal protein L4-like	--	1.5	0.00041118	Up	44.6	1.556	1.525	1.71	0.698	0.671	0.684	1.089	0.963	1.027	0.733	0.785	0.679
Cellular Component	GO:0071944	3	cell periphery	1.18	0.347479	Cla97C10G186680.1	Receptor-like protein kinase	--	1.304	0.000262474	Up	44.6	0.569	0.474	0.632	0.914	0.947	0.893	1.216	1.211	1.165	1.258	1.252	1.273
Cellular Component	GO:0071944	3	cell periphery	1.18	0.347479	Cla97C04G071620.1	NADH--cytochrome b5 reductase 1	--	1.329	0.00015518	Up	31.3	0.705	0.733	0.896	0.905	0.927	0.916	1.241	1.24	1.171	1.134	1.101	1.053
Cellular Component	GO:0071944	3	cell periphery	1.18	0.347479	Cla97C03G061570.1	sterol 3-beta-glucosyltransferase UGT80A2-like	--	1.334	0.00665004	Up	65.6	0.697	0.74	0.914	0.851	0.894	0.811	1.032	1.173	1.205	1.359	1.194	1.069
Cellular Component	GO:0071944	3	cell periphery	1.18	0.347479	Cla97C02G040350.1	germin-like protein 5-1	--	1.382	0.000200996	Up	22.8	1.054	1.042	0.915	0.763	0.777	0.814	1.051	1.106	1.096	1.132	1.074	1.109
Cellular Component	GO:0071944	3	cell periphery	1.18	0.347479	Cla97C02G037510.1	E3 ubiquitin-protein ligase UPL3	--	1.583	0.00244784	Up	204.3	0.892	1.131	1.137	0.673	0.78	0.793	1.247	1.086	1.223	1.188	1.031	0.831
Cellular Component	GO:0071944	3	cell periphery	1.18	0.347479	Cla97C02G030360.1	expansin-like A2	--	1.374	8.58e-05	Up	29.5	0.759	0.809	0.786	0.781	0.797	0.75	1.084	1.058	1.057	1.42	1.319	1.384
Cellular Component	GO:0071944	3	cell periphery	1.18	0.347479	Cla97C01G025240.1	Receptor-like kinase	--	1.491	0.0314225	Up	94	1.058		1.015	0.699		0.795	1.076		1.152	1.167		1.038
Cellular Component	GO:0071944	3	cell periphery	1.18	0.347479	Cla97C01G020790.1	protein C2-DOMAIN ABA-RELATED 11-like	--	1.313	0.000851984	Up	18.8	0.481	0.534	0.564	0.943	0.981	1.031	1.281	1.334	1.265	1.177	1.152	1.192
Cellular Component	GO:0031461	6	cullin-RING ubiquitin ligase complex	1.77	0.313232	Cla97C03G066370.1	Kinase family protein	--	1.486	0.011745	Up	173.2		0.854	0.943		0.756	0.816		1.192	1.144		1.198	1.097
Cellular Component	GO:0031461	6	cullin-RING ubiquitin ligase complex	1.77	0.313232	Cla97C04G073160.1	regulatory-associated protein of TOR 1-like	--	1.362	0.00592919	Up	149.7	0.959	0.906	1.183	0.812	0.902	0.737	1.104	1.12	1.114	1.125	1.072	0.965
Cellular Component	GO:0099568	4	cytoplasmic region	1.96	0.270919	Cla97C11G220120.1	Outer arm dynein light chain 1	--	1.6	0.000102487	Up	73.7	0.383	0.567	0.905	0.85	0.823	0.863	1.36	1.411	1.286	1.325	1.219	1.143
Cellular Component	GO:0099568	4	cytoplasmic region	1.96	0.270919	Cla97C10G199330.1	Exocyst complex component	--	3.171	0.0129693	Up	89.3	1.69	1.228		0.431	0.539		1.427	1.649		0.452	0.584
Cellular Component	GO:0071944	3	cell periphery	1.18	0.347479	Cla97C03G062650.1	Serine/arginine-rich splicing factor SC35	--	1.545	0.000120092	Up	33.1	0.837	0.817	0.884	0.752	0.696	0.749	1.133	1.16	1.101	1.268	1.327	1.252
Cellular Component	GO:0015935	8	small ribosomal subunit	1.96	0.270919	Cla97C07G142650.1	40S ribosomal protein S8	--	1.548	0.0373793	Up	25		1.56	1.065		0.819	0.843		1.395	1.177		0.226	0.88
Cellular Component	GO:0071944	3	cell periphery	1.18	0.347479	Cla97C10G194700.1	Protein kinase	--	1.334	0.000440556	Up	157	1.191	1.1	1.19	0.775	0.727	0.715	1.006	0.967	0.984	1.12	1.156	1.096
Cellular Component	GO:0071944	3	cell periphery	1.18	0.347479	Cla97C10G199330.1	Exocyst complex component	--	3.171	0.0129693	Up	89.3	1.69	1.228		0.431	0.539		1.427	1.649		0.452	0.584
Cellular Component	GO:0031976	7	plastid thylakoid	2.17	0.0354294	Cla97C05G086450.1	Photosystem I reaction center subunit II	--	1.679	0.0251393	Up	22.8	0.601	1.12	1.023	0.53	0.835	0.753	1.336	1.067	1.154	1.533	0.977	1.071
Cellular Component	GO:0005840	6	ribosome	1.43	0.399584	Cla97C10G203840.1	60S ribosomal protein L4-like	--	1.383	0.000869504	Up	44.6	1.59	1.436	1.418	0.783	0.796	0.713	1.072	1.031	1.067	0.48	0.491	0.562
Cellular Component	GO:0005840	6	ribosome	1.43	0.399584	Cla97C08G146130.1	60S ribosomal protein L3	--	1.417	0.00677633	Up	44.4	1.364	1.38	1.302	0.719	0.705	0.688	0.937	1.132	0.923	0.931	0.968	1.044
Cellular Component	GO:0005840	6	ribosome	1.43	0.399584	Cla97C04G075480.1	60S ribosomal protein L4-like	--	1.5	0.00041118	Up	44.6	1.556	1.525	1.71	0.698	0.671	0.684	1.089	0.963	1.027	0.733	0.785	0.679
Cellular Component	GO:0005774	7	vacuolar membrane	1.38	0.379754	Cla97C10G203840.1	60S ribosomal protein L4-like	--	1.383	0.000869504	Up	44.6	1.59	1.436	1.418	0.783	0.796	0.713	1.072	1.031	1.067	0.48	0.491	0.562
Cellular Component	GO:0005774	7	vacuolar membrane	1.38	0.379754	Cla97C10G198310.1	Saccharopine dehydrogenase-like protein	--	1.42	0.0102712	Up	48.1	0.791	0.715	0.845	0.777	0.69	0.885	1.114	1.169	1.056	1.221	1.426	1.126
Cellular Component	GO:0005774	7	vacuolar membrane	1.38	0.379754	Cla97C08G151710.1	hypersensitive-induced response protein 2	--	1.304	3.02e-05	Up	31.3	0.644	0.685	0.6	1.025	1.037	1.044	1.335	1.334	1.381	0.997	0.945	0.996
Cellular Component	GO:0005774	7	vacuolar membrane	1.38	0.379754	Cla97C08G146130.1	60S ribosomal protein L3	--	1.417	0.00677633	Up	44.4	1.364	1.38	1.302	0.719	0.705	0.688	0.937	1.132	0.923	0.931	0.968	1.044
Cellular Component	GO:0005774	7	vacuolar membrane	1.38	0.379754	Cla97C05G084200.1	3-ketoacyl-CoA thiolase 2, peroxisomal	--	1.893	8.3e-07	Up	48.4	0.456	0.405	0.425	0.708	0.687	0.701	1.339	1.328	1.301	1.489	1.518	1.577
Cellular Component	GO:0005774	7	vacuolar membrane	1.38	0.379754	Cla97C04G075480.1	60S ribosomal protein L4-like	--	1.5	0.00041118	Up	44.6	1.556	1.525	1.71	0.698	0.671	0.684	1.089	0.963	1.027	0.733	0.785	0.679
Cellular Component	GO:0071944	3	cell periphery	1.18	0.347479	Cla97C10G198310.1	Saccharopine dehydrogenase-like protein	--	1.42	0.0102712	Up	48.1	0.791	0.715	0.845	0.777	0.69	0.885	1.114	1.169	1.056	1.221	1.426	1.126
Cellular Component	GO:0005774	7	vacuolar membrane	1.38	0.379754	Cla97C02G032410.1	Malate dehydrogenase	--	1.498	6.39e-05	Up	43.6	1.142	1.06	1.061	0.659	0.658	0.7	1.024	0.986	1.012	1.175	1.297	1.228
Cellular Component	GO:0036464	7	cytoplasmic ribonucleoprotein granule	1.57	0.365349	Cla97C06G110740.1	RNA binding protein	--	1.464	0.000104341	Up	49.7	0.95	0.963	1.009	0.776	0.822	0.8	1.213	1.153	1.144	1.061	1.062	1.047
Cellular Component	GO:0036464	7	cytoplasmic ribonucleoprotein granule	1.57	0.365349	Cla97C05G102660.1	mRNA-decapping enzyme subunit 2-like	--	1.39	0.0236937	Up	35.6	1.075	1.095		0.764	0.829		1.072	1.142		1.089	0.934
Cellular Component	GO:0035770	6	ribonucleoprotein granule	1.57	0.365349	Cla97C06G110740.1	RNA binding protein	--	1.464	0.000104341	Up	49.7	0.95	0.963	1.009	0.776	0.822	0.8	1.213	1.153	1.144	1.061	1.062	1.047
Cellular Component	GO:0035770	6	ribonucleoprotein granule	1.57	0.365349	Cla97C05G102660.1	mRNA-decapping enzyme subunit 2-like	--	1.39	0.0236937	Up	35.6	1.075	1.095		0.764	0.829		1.072	1.142		1.089	0.934
Cellular Component	GO:0071944	3	cell periphery	1.18	0.347479	Cla97C01G025270.1	germin-like protein 8-2	--	2.109	0.000365739	Up	21.7		0.507	0.704		0.625	0.643		1.335	1.339		1.533	1.313
Cellular Component	GO:0071944	3	cell periphery	1.18	0.347479	Cla97C11G224850.1	Niemann-Pick C1 protein isoform X1	--	1.625	1.4e-05	Up	140.9	0.592	0.654	0.544	0.862	0.903	0.866	1.458	1.4	1.418	1.088	1.017	1.171
Cellular Component	GO:0071944	3	cell periphery	1.18	0.347479	Cla97C11G220120.1	Outer arm dynein light chain 1	--	1.6	0.000102487	Up	73.7	0.383	0.567	0.905	0.85	0.823	0.863	1.36	1.411	1.286	1.325	1.219	1.143
Cellular Component	GO:0071944	3	cell periphery	1.18	0.347479	Cla97C11G214200.1	Ribulose bisphosphate carboxylase large chain	--	1.82	0.000903124	Up	46.7	0.9	0.983	0.987	0.509	0.588	0.639	1.041	1.033	1.085	1.55	1.396	1.29
Cellular Component	GO:0071944	3	cell periphery	1.18	0.347479	Cla97C11G208340.1	gamma-glutamyltranspeptidase 3	--	1.421	0.000353699	Up	67.2	0.612	0.636	0.613	0.848	0.852	0.877	1.284	1.219	1.16	1.241	1.265	1.354
Cellular Component	GO:0071944	3	cell periphery	1.18	0.347479	Cla97C10G203840.1	60S ribosomal protein L4-like	--	1.383	0.000869504	Up	44.6	1.59	1.436	1.418	0.783	0.796	0.713	1.072	1.031	1.067	0.48	0.491	0.562
Cellular Component	GO:0005774	7	vacuolar membrane	1.38	0.379754	Cla97C02G030990.1	Ascorbate peroxidase	--	1.324	2.64e-05	Up	31.5	0.685	0.716	0.731	0.974	0.943	0.959	1.25	1.289	1.268	1.034	1.02	1.012
Cellular Component	GO:0005618	5	cell wall	1.65	0.130376	Cla97C02G030360.1	expansin-like A2	--	1.374	8.58e-05	Up	29.5	0.759	0.809	0.786	0.781	0.797	0.75	1.084	1.058	1.057	1.42	1.319	1.384
Cellular Component	GO:0015935	8	small ribosomal subunit	1.96	0.270919	Cla97C11G214200.1	Ribulose bisphosphate carboxylase large chain	--	1.82	0.000903124	Up	46.7	0.9	0.983	0.987	0.509	0.588	0.639	1.041	1.033	1.085	1.55	1.396	1.29
Cellular Component	GO:0042170	8	plastid membrane	1.77	0.239977	Cla97C05G094190.1	Glyceraldehyde-3-phosphate dehydrogenase	--	1.444	0.0118646	Up	42.8	1.197	1.157	1.229	0.638	0.71	0.844	1.08	1.083	1.003	1.085	1.048	0.999
Cellular Component	GO:0022625	9	cytosolic large ribosomal subunit	2.26	0.146267	Cla97C04G075480.1	60S ribosomal protein L4-like	--	1.5	0.00041118	Up	44.6	1.556	1.525	1.71	0.698	0.671	0.684	1.089	0.963	1.027	0.733	0.785	0.679
Cellular Component	GO:0005844	4	polysome	2.36	0.133121	Cla97C10G203840.1	60S ribosomal protein L4-like	--	1.383	0.000869504	Up	44.6	1.59	1.436	1.418	0.783	0.796	0.713	1.072	1.031	1.067	0.48	0.491	0.562
Cellular Component	GO:0005844	4	polysome	2.36	0.133121	Cla97C08G146130.1	60S ribosomal protein L3	--	1.417	0.00677633	Up	44.4	1.364	1.38	1.302	0.719	0.705	0.688	0.937	1.132	0.923	0.931	0.968	1.044
Cellular Component	GO:0005844	4	polysome	2.36	0.133121	Cla97C04G075480.1	60S ribosomal protein L4-like	--	1.5	0.00041118	Up	44.6	1.556	1.525	1.71	0.698	0.671	0.684	1.089	0.963	1.027	0.733	0.785	0.679
Cellular Component	GO:0030312	4	external encapsulating structure	1.65	0.130376	Cla97C01G025270.1	germin-like protein 8-2	--	2.109	0.000365739	Up	21.7		0.507	0.704		0.625	0.643		1.335	1.339		1.533	1.313
Cellular Component	GO:0030312	4	external encapsulating structure	1.65	0.130376	Cla97C11G214200.1	Ribulose bisphosphate carboxylase large chain	--	1.82	0.000903124	Up	46.7	0.9	0.983	0.987	0.509	0.588	0.639	1.041	1.033	1.085	1.55	1.396	1.29
Cellular Component	GO:0030312	4	external encapsulating structure	1.65	0.130376	Cla97C10G203840.1	60S ribosomal protein L4-like	--	1.383	0.000869504	Up	44.6	1.59	1.436	1.418	0.783	0.796	0.713	1.072	1.031	1.067	0.48	0.491	0.562
Cellular Component	GO:0030312	4	external encapsulating structure	1.65	0.130376	Cla97C09G177300.1	Peroxidase	--	2.104	0.000505419	Up	36.2	0.714	0.754	0.739	0.645	0.771	0.757	1.619	1.393	1.559	1.091	1.035	1.029
Cellular Component	GO:0030312	4	external encapsulating structure	1.65	0.130376	Cla97C08G146130.1	60S ribosomal protein L3	--	1.417	0.00677633	Up	44.4	1.364	1.38	1.302	0.719	0.705	0.688	0.937	1.132	0.923	0.931	0.968	1.044
Cellular Component	GO:0030312	4	external encapsulating structure	1.65	0.130376	Cla97C06G122600.1	Xyloglucan endotransglucosylase/hydrolase	--	1.395	4.43e-05	Up	32.7	0.72	0.863	0.835	0.785	0.798	0.813	1.128	1.132	1.083	1.299	1.179	1.198
Cellular Component	GO:0022625	9	cytosolic large ribosomal subunit	2.26	0.146267	Cla97C08G146130.1	60S ribosomal protein L3	--	1.417	0.00677633	Up	44.4	1.364	1.38	1.302	0.719	0.705	0.688	0.937	1.132	0.923	0.931	0.968	1.044
Cellular Component	GO:0030312	4	external encapsulating structure	1.65	0.130376	Cla97C05G099220.1	beta-fructofuranosidase, insoluble isoenzyme 1-like	--	1.363	0.000791768	Up	63.7	0.608	0.621	0.614	0.751	0.769	0.765	1.107	0.997	1.01	1.507	1.571	1.608
Cellular Component	GO:0030312	4	external encapsulating structure	1.65	0.130376	Cla97C02G040350.1	germin-like protein 5-1	--	1.382	0.000200996	Up	22.8	1.054	1.042	0.915	0.763	0.777	0.814	1.051	1.106	1.096	1.132	1.074	1.109
Cellular Component	GO:0030312	4	external encapsulating structure	1.65	0.130376	Cla97C02G030360.1	expansin-like A2	--	1.374	8.58e-05	Up	29.5	0.759	0.809	0.786	0.781	0.797	0.75	1.084	1.058	1.057	1.42	1.319	1.384
Cellular Component	GO:0005618	5	cell wall	1.65	0.130376	Cla97C01G025270.1	germin-like protein 8-2	--	2.109	0.000365739	Up	21.7		0.507	0.704		0.625	0.643		1.335	1.339		1.533	1.313
Cellular Component	GO:0005618	5	cell wall	1.65	0.130376	Cla97C11G214200.1	Ribulose bisphosphate carboxylase large chain	--	1.82	0.000903124	Up	46.7	0.9	0.983	0.987	0.509	0.588	0.639	1.041	1.033	1.085	1.55	1.396	1.29
Cellular Component	GO:0005618	5	cell wall	1.65	0.130376	Cla97C10G203840.1	60S ribosomal protein L4-like	--	1.383	0.000869504	Up	44.6	1.59	1.436	1.418	0.783	0.796	0.713	1.072	1.031	1.067	0.48	0.491	0.562
Cellular Component	GO:0005618	5	cell wall	1.65	0.130376	Cla97C09G177300.1	Peroxidase	--	2.104	0.000505419	Up	36.2	0.714	0.754	0.739	0.645	0.771	0.757	1.619	1.393	1.559	1.091	1.035	1.029
Cellular Component	GO:0005618	5	cell wall	1.65	0.130376	Cla97C08G146130.1	60S ribosomal protein L3	--	1.417	0.00677633	Up	44.4	1.364	1.38	1.302	0.719	0.705	0.688	0.937	1.132	0.923	0.931	0.968	1.044
Cellular Component	GO:0005618	5	cell wall	1.65	0.130376	Cla97C06G122600.1	Xyloglucan endotransglucosylase/hydrolase	--	1.395	4.43e-05	Up	32.7	0.72	0.863	0.835	0.785	0.798	0.813	1.128	1.132	1.083	1.299	1.179	1.198
Cellular Component	GO:0005618	5	cell wall	1.65	0.130376	Cla97C05G099220.1	beta-fructofuranosidase, insoluble isoenzyme 1-like	--	1.363	0.000791768	Up	63.7	0.608	0.621	0.614	0.751	0.769	0.765	1.107	0.997	1.01	1.507	1.571	1.608
Cellular Component	GO:0005618	5	cell wall	1.65	0.130376	Cla97C04G075480.1	60S ribosomal protein L4-like	--	1.5	0.00041118	Up	44.6	1.556	1.525	1.71	0.698	0.671	0.684	1.089	0.963	1.027	0.733	0.785	0.679
Cellular Component	GO:0030312	4	external encapsulating structure	1.65	0.130376	Cla97C04G075480.1	60S ribosomal protein L4-like	--	1.5	0.00041118	Up	44.6	1.556	1.525	1.71	0.698	0.671	0.684	1.089	0.963	1.027	0.733	0.785	0.679
Cellular Component	GO:0042170	8	plastid membrane	1.77	0.239977	Cla97C08G147310.1	Trigalactosyldiacylglycerol 1, chloroplastic-like protein	--	1.306	0.000550344	Up	37.9	0.734		0.8	0.88		0.874	1.139		1.151	1.247		1.175
Cellular Component	GO:0022625	9	cytosolic large ribosomal subunit	2.26	0.146267	Cla97C10G203840.1	60S ribosomal protein L4-like	--	1.383	0.000869504	Up	44.6	1.59	1.436	1.418	0.783	0.796	0.713	1.072	1.031	1.067	0.48	0.491	0.562
Cellular Component	GO:0016604	9	nuclear body	1.86	0.166529	Cla97C07G136230.1	apoptotic chromatin condensation inducer in the nucleus	--	1.514	8.2e-05	Up	48.1	1.347	1.457	1.349	0.7	0.669	0.693	1.013	1.085	1.024	0.891	0.85	0.997
Cellular Component	GO:0042170	8	plastid membrane	1.77	0.239977	Cla97C02G033280.1	protein TIC 21, chloroplastic	--	1.601	0.000169986	Up	31.8	1.157	1.181	1.177	0.693	0.71	0.667	1.082	1.063	1.17	1.068	1.047	0.986
Cellular Component	GO:0022626	7	cytosolic ribosome	1.7	0.21817	Cla97C07G142650.1	40S ribosomal protein S8	--	1.548	0.0373793	Up	25		1.56	1.065		0.819	0.843		1.395	1.177		0.226	0.88
Cellular Component	GO:0022626	7	cytosolic ribosome	1.7	0.21817	Cla97C11G214200.1	Ribulose bisphosphate carboxylase large chain	--	1.82	0.000903124	Up	46.7	0.9	0.983	0.987	0.509	0.588	0.639	1.041	1.033	1.085	1.55	1.396	1.29
Cellular Component	GO:0022626	7	cytosolic ribosome	1.7	0.21817	Cla97C10G203840.1	60S ribosomal protein L4-like	--	1.383	0.000869504	Up	44.6	1.59	1.436	1.418	0.783	0.796	0.713	1.072	1.031	1.067	0.48	0.491	0.562
Cellular Component	GO:0022626	7	cytosolic ribosome	1.7	0.21817	Cla97C08G146130.1	60S ribosomal protein L3	--	1.417	0.00677633	Up	44.4	1.364	1.38	1.302	0.719	0.705	0.688	0.937	1.132	0.923	0.931	0.968	1.044
Cellular Component	GO:0022626	7	cytosolic ribosome	1.7	0.21817	Cla97C04G075480.1	60S ribosomal protein L4-like	--	1.5	0.00041118	Up	44.6	1.556	1.525	1.71	0.698	0.671	0.684	1.089	0.963	1.027	0.733	0.785	0.679
Cellular Component	GO:0031969	9	chloroplast membrane	1.89	0.209926	Cla97C08G147310.1	Trigalactosyldiacylglycerol 1, chloroplastic-like protein	--	1.306	0.000550344	Up	37.9	0.734		0.8	0.88		0.874	1.139		1.151	1.247		1.175
Cellular Component	GO:0031969	9	chloroplast membrane	1.89	0.209926	Cla97C05G094190.1	Glyceraldehyde-3-phosphate dehydrogenase	--	1.444	0.0118646	Up	42.8	1.197	1.157	1.229	0.638	0.71	0.844	1.08	1.083	1.003	1.085	1.048	0.999
Cellular Component	GO:0031969	9	chloroplast membrane	1.89	0.209926	Cla97C02G033280.1	protein TIC 21, chloroplastic	--	1.601	0.000169986	Up	31.8	1.157	1.181	1.177	0.693	0.71	0.667	1.082	1.063	1.17	1.068	1.047	0.986
Cellular Component	GO:0005887	6	integral component of plasma membrane	2.36	0.207579	Cla97C11G224850.1	Niemann-Pick C1 protein isoform X1	--	1.625	1.4e-05	Up	140.9	0.592	0.654	0.544	0.862	0.903	0.866	1.458	1.4	1.418	1.088	1.017	1.171
Cellular Component	GO:0016604	9	nuclear body	1.86	0.166529	Cla97C03G062650.1	Serine/arginine-rich splicing factor SC35	--	1.545	0.000120092	Up	33.1	0.837	0.817	0.884	0.752	0.696	0.749	1.133	1.16	1.101	1.268	1.327	1.252
Cellular Component	GO:0005887	6	integral component of plasma membrane	2.36	0.207579	Cla97C11G208340.1	gamma-glutamyltranspeptidase 3	--	1.421	0.000353699	Up	67.2	0.612	0.636	0.613	0.848	0.852	0.877	1.284	1.219	1.16	1.241	1.265	1.354
Cellular Component	GO:0009528	9	plastid inner membrane	2.36	0.207579	Cla97C02G033280.1	protein TIC 21, chloroplastic	--	1.601	0.000169986	Up	31.8	1.157	1.181	1.177	0.693	0.71	0.667	1.082	1.063	1.17	1.068	1.047	0.986
Cellular Component	GO:0015934	8	large ribosomal subunit	1.93	0.202552	Cla97C10G203840.1	60S ribosomal protein L4-like	--	1.383	0.000869504	Up	44.6	1.59	1.436	1.418	0.783	0.796	0.713	1.072	1.031	1.067	0.48	0.491	0.562
Cellular Component	GO:0015934	8	large ribosomal subunit	1.93	0.202552	Cla97C08G146130.1	60S ribosomal protein L3	--	1.417	0.00677633	Up	44.4	1.364	1.38	1.302	0.719	0.705	0.688	0.937	1.132	0.923	0.931	0.968	1.044
Cellular Component	GO:0015934	8	large ribosomal subunit	1.93	0.202552	Cla97C04G075480.1	60S ribosomal protein L4-like	--	1.5	0.00041118	Up	44.6	1.556	1.525	1.71	0.698	0.671	0.684	1.089	0.963	1.027	0.733	0.785	0.679
Cellular Component	GO:0009706	10	chloroplast inner membrane	2.44	0.197162	Cla97C08G147310.1	Trigalactosyldiacylglycerol 1, chloroplastic-like protein	--	1.306	0.000550344	Up	37.9	0.734		0.8	0.88		0.874	1.139		1.151	1.247		1.175
Cellular Component	GO:0009706	10	chloroplast inner membrane	2.44	0.197162	Cla97C02G033280.1	protein TIC 21, chloroplastic	--	1.601	0.000169986	Up	31.8	1.157	1.181	1.177	0.693	0.71	0.667	1.082	1.063	1.17	1.068	1.047	0.986
Cellular Component	GO:0080008	7	Cul4-RING E3 ubiquitin ligase complex	2.62	0.17655	Cla97C03G066370.1	Kinase family protein	--	1.486	0.011745	Up	173.2		0.854	0.943		0.756	0.816		1.192	1.144		1.198	1.097
Cellular Component	GO:0080008	7	Cul4-RING E3 ubiquitin ligase complex	2.62	0.17655	Cla97C04G073160.1	regulatory-associated protein of TOR 1-like	--	1.362	0.00592919	Up	149.7	0.959	0.906	1.183	0.812	0.902	0.737	1.104	1.12	1.114	1.125	1.072	0.965
Cellular Component	GO:0016604	9	nuclear body	1.86	0.166529	Cla97C01G006990.1	THO complex subunit 2	--	1.391	0.047312	Up	213.2		1.689	1.766		0.672	0.677		1.007	0.869		0.632	0.688
Cellular Component	GO:0016604	9	nuclear body	1.86	0.166529	Cla97C11G220120.1	Outer arm dynein light chain 1	--	1.6	0.000102487	Up	73.7	0.383	0.567	0.905	0.85	0.823	0.863	1.36	1.411	1.286	1.325	1.219	1.143
Cellular Component	GO:0009528	9	plastid inner membrane	2.36	0.207579	Cla97C08G147310.1	Trigalactosyldiacylglycerol 1, chloroplastic-like protein	--	1.306	0.000550344	Up	37.9	0.734		0.8	0.88		0.874	1.139		1.151	1.247		1.175
Cellular Component	GO:0009547	8	plastid ribosome	7.07	0.0307332	Cla97C07G142650.1	40S ribosomal protein S8	--	1.548	0.0373793	Up	25		1.56	1.065		0.819	0.843		1.395	1.177		0.226	0.88
Cellular Component	GO:0009507	7	chloroplast	1.46	0.0123031	Cla97C05G084510.1	Haloacid dehalogenase-like hydrolase domain-containing protein	--	1.308	1.5e-05	Up	32.2	0.854	0.809	0.816	0.88	0.899	0.906	1.157	1.172	1.182	1.108	1.101	1.13
Cellular Component	GO:0099080	3	supramolecular complex	3.45	0.0273881	Cla97C07G130520.1	Phosphoribulokinase	--	1.344	0.0203769	Up	46.2		1.061	1.216		0.741	0.798		1.012	1.057		1.187	1.035
Cellular Component	GO:0048046	4	apoplast	2.57	0.0117509	Cla97C02G032410.1	Malate dehydrogenase	--	1.498	6.39e-05	Up	43.6	1.142	1.06	1.061	0.659	0.658	0.7	1.024	0.986	1.012	1.175	1.297	1.228
Cellular Component	GO:0048046	4	apoplast	2.57	0.0117509	Cla97C02G030880.1	Glycerate dehydrogenase-like protein	--	2.926	3.82e-05	Up	42.1	0.4	0.486	0.457	0.483	0.57	0.51	1.598	1.491	1.485	1.484	1.428	1.484
Cellular Component	GO:0034357	4	photosynthetic membrane	2.61	0.00696744	Cla97C08G152480.1	ATP synthase subunit b, chloroplastic	--	1.487	0.0311468	Up	8.8		1.933	1.63		0.624	0.72		0.99	1.008		0.453	0.642
Cellular Component	GO:0034357	4	photosynthetic membrane	2.61	0.00696744	Cla97C07G130520.1	Phosphoribulokinase	--	1.344	0.0203769	Up	46.2		1.061	1.216		0.741	0.798		1.012	1.057		1.187	1.035
Cellular Component	GO:0034357	4	photosynthetic membrane	2.61	0.00696744	Cla97C11G214200.1	Ribulose bisphosphate carboxylase large chain	--	1.82	0.000903124	Up	46.7	0.9	0.983	0.987	0.509	0.588	0.639	1.041	1.033	1.085	1.55	1.396	1.29
Cellular Component	GO:0034357	4	photosynthetic membrane	2.61	0.00696744	Cla97C10G185280.1	Ferredoxin--NADP reductase	--	1.673	1.73e-05	Up	40.3	1.136	1.046	1.085	0.812	0.779	0.809	1.325	1.308	1.382	0.761	0.789	0.73
Cellular Component	GO:0034357	4	photosynthetic membrane	2.61	0.00696744	Cla97C08G148420.1	photosystem II 22 kDa protein, chloroplastic	--	1.346	0.00634154	Up	28.8	1.08	0.794	0.933	0.785	0.771	0.815	0.998	1.181	1.013	1.137	1.253	1.239
Cellular Component	GO:0034357	4	photosynthetic membrane	2.61	0.00696744	Cla97C07G137540.1	oxygen-evolving enhancer protein 2, chloroplastic	--	1.558	0.0379441	Up	28.3	1.145	1.099		0.725	0.849		1.278	1.175		0.851	0.877
Cellular Component	GO:0034357	4	photosynthetic membrane	2.61	0.00696744	Cla97C07G137260.1	9-cis-epoxycarotenoid dioxygenase 1	--	1.554	6.47e-05	Up	64	0.633	0.441	0.531	0.784	0.833	0.775	1.229	1.268	1.219	1.264	1.409	1.291
Cellular Component	GO:0034357	4	photosynthetic membrane	2.61	0.00696744	Cla97C05G094190.1	Glyceraldehyde-3-phosphate dehydrogenase	--	1.444	0.0118646	Up	42.8	1.197	1.157	1.229	0.638	0.71	0.844	1.08	1.083	1.003	1.085	1.048	0.999
Cellular Component	GO:0048046	4	apoplast	2.57	0.0117509	Cla97C05G094190.1	Glyceraldehyde-3-phosphate dehydrogenase	--	1.444	0.0118646	Up	42.8	1.197	1.157	1.229	0.638	0.71	0.844	1.08	1.083	1.003	1.085	1.048	0.999
Cellular Component	GO:0034357	4	photosynthetic membrane	2.61	0.00696744	Cla97C05G086450.1	Photosystem I reaction center subunit II	--	1.679	0.0251393	Up	22.8	0.601	1.12	1.023	0.53	0.835	0.753	1.336	1.067	1.154	1.533	0.977	1.071
Cellular Component	GO:0042651	5	thylakoid membrane	2.61	0.00696744	Cla97C07G130520.1	Phosphoribulokinase	--	1.344	0.0203769	Up	46.2		1.061	1.216		0.741	0.798		1.012	1.057		1.187	1.035
Cellular Component	GO:0042651	5	thylakoid membrane	2.61	0.00696744	Cla97C11G214200.1	Ribulose bisphosphate carboxylase large chain	--	1.82	0.000903124	Up	46.7	0.9	0.983	0.987	0.509	0.588	0.639	1.041	1.033	1.085	1.55	1.396	1.29
Cellular Component	GO:0042651	5	thylakoid membrane	2.61	0.00696744	Cla97C10G185280.1	Ferredoxin--NADP reductase	--	1.673	1.73e-05	Up	40.3	1.136	1.046	1.085	0.812	0.779	0.809	1.325	1.308	1.382	0.761	0.789	0.73
Cellular Component	GO:0042651	5	thylakoid membrane	2.61	0.00696744	Cla97C08G148420.1	photosystem II 22 kDa protein, chloroplastic	--	1.346	0.00634154	Up	28.8	1.08	0.794	0.933	0.785	0.771	0.815	0.998	1.181	1.013	1.137	1.253	1.239
Cellular Component	GO:0042651	5	thylakoid membrane	2.61	0.00696744	Cla97C07G137540.1	oxygen-evolving enhancer protein 2, chloroplastic	--	1.558	0.0379441	Up	28.3	1.145	1.099		0.725	0.849		1.278	1.175		0.851	0.877
Cellular Component	GO:0042651	5	thylakoid membrane	2.61	0.00696744	Cla97C07G137260.1	9-cis-epoxycarotenoid dioxygenase 1	--	1.554	6.47e-05	Up	64	0.633	0.441	0.531	0.784	0.833	0.775	1.229	1.268	1.219	1.264	1.409	1.291
Cellular Component	GO:0042651	5	thylakoid membrane	2.61	0.00696744	Cla97C05G094190.1	Glyceraldehyde-3-phosphate dehydrogenase	--	1.444	0.0118646	Up	42.8	1.197	1.157	1.229	0.638	0.71	0.844	1.08	1.083	1.003	1.085	1.048	0.999
Cellular Component	GO:0042651	5	thylakoid membrane	2.61	0.00696744	Cla97C05G086450.1	Photosystem I reaction center subunit II	--	1.679	0.0251393	Up	22.8	0.601	1.12	1.023	0.53	0.835	0.753	1.336	1.067	1.154	1.533	0.977	1.071
Cellular Component	GO:0005576	3	extracellular region	2.36	0.00627057	Cla97C07G130520.1	Phosphoribulokinase	--	1.344	0.0203769	Up	46.2		1.061	1.216		0.741	0.798		1.012	1.057		1.187	1.035
Cellular Component	GO:0005576	3	extracellular region	2.36	0.00627057	Cla97C11G224850.1	Niemann-Pick C1 protein isoform X1	--	1.625	1.4e-05	Up	140.9	0.592	0.654	0.544	0.862	0.903	0.866	1.458	1.4	1.418	1.088	1.017	1.171
Cellular Component	GO:0042651	5	thylakoid membrane	2.61	0.00696744	Cla97C08G152480.1	ATP synthase subunit b, chloroplastic	--	1.487	0.0311468	Up	8.8		1.933	1.63		0.624	0.72		0.99	1.008		0.453	0.642
Cellular Component	GO:0005576	3	extracellular region	2.36	0.00627057	Cla97C11G214200.1	Ribulose bisphosphate carboxylase large chain	--	1.82	0.000903124	Up	46.7	0.9	0.983	0.987	0.509	0.588	0.639	1.041	1.033	1.085	1.55	1.396	1.29
Cellular Component	GO:0048046	4	apoplast	2.57	0.0117509	Cla97C05G103110.1	Malate dehydrogenase	--	1.502	2.01e-05	Up	48	0.579	0.61	0.524	0.842	0.862	0.826	1.296	1.263	1.242	1.304	1.303	1.334
Cellular Component	GO:0048046	4	apoplast	2.57	0.0117509	Cla97C10G185280.1	Ferredoxin--NADP reductase	--	1.673	1.73e-05	Up	40.3	1.136	1.046	1.085	0.812	0.779	0.809	1.325	1.308	1.382	0.761	0.789	0.73
Cellular Component	GO:0009507	7	chloroplast	1.46	0.0123031	Cla97C07G137540.1	oxygen-evolving enhancer protein 2, chloroplastic	--	1.558	0.0379441	Up	28.3	1.145	1.099		0.725	0.849		1.278	1.175		0.851	0.877
Cellular Component	GO:0009507	7	chloroplast	1.46	0.0123031	Cla97C07G137260.1	9-cis-epoxycarotenoid dioxygenase 1	--	1.554	6.47e-05	Up	64	0.633	0.441	0.531	0.784	0.833	0.775	1.229	1.268	1.219	1.264	1.409	1.291
Cellular Component	GO:0009507	7	chloroplast	1.46	0.0123031	Cla97C07G132990.1	Ferritin	--	1.416	0.000429298	Up	28.7	0.692	0.689	0.695	0.652	0.694	0.716	0.981	0.997	0.941	1.652	1.604	1.646
Cellular Component	GO:0009507	7	chloroplast	1.46	0.0123031	Cla97C07G132400.1	Sedoheptulose-1,7-bisphosphatase	--	2.23	2.19e-06	Up	41.9	0.522	0.683	0.661	0.621	0.653	0.636	1.457	1.408	1.394	1.399	1.288	1.309
Cellular Component	GO:0009507	7	chloroplast	1.46	0.0123031	Cla97C07G132190.1	17.8 kDa class I heat shock protein-like	--	2.689	0.000700051	Up	18.1	0.416	0.387	0.619	0.402	0.436	0.564	1.31	1.268	1.192	1.839	1.899	1.68
Cellular Component	GO:0009507	7	chloroplast	1.46	0.0123031	Cla97C05G107480.1	Carbonic anhydrase	--	1.415	1.39e-05	Up	30.1	0.413	0.431	0.382	0.941	0.904	0.92	1.313	1.286	1.314	1.299	1.331	1.301
Cellular Component	GO:0009507	7	chloroplast	1.46	0.0123031	Cla97C05G104530.1	Ribulose bisphosphate carboxylase small chain	--	1.617	0.000123396	Up	20.7	1.548	1.422	1.395	0.629	0.699	0.652	1.085	1.047	1.069	0.799	0.866	0.836
Cellular Component	GO:0009507	7	chloroplast	1.46	0.0123031	Cla97C05G103110.1	Malate dehydrogenase	--	1.502	2.01e-05	Up	48	0.579	0.61	0.524	0.842	0.862	0.826	1.296	1.263	1.242	1.304	1.303	1.334
Cellular Component	GO:0009507	7	chloroplast	1.46	0.0123031	Cla97C05G094190.1	Glyceraldehyde-3-phosphate dehydrogenase	--	1.444	0.0118646	Up	42.8	1.197	1.157	1.229	0.638	0.71	0.844	1.08	1.083	1.003	1.085	1.048	0.999
Cellular Component	GO:0009507	7	chloroplast	1.46	0.0123031	Cla97C05G091900.1	Ferredoxin	--	1.597	0.000137507	Up	15.7	0.372	0.344	0.412	0.845	0.92	0.903	1.477	1.4	1.384	1.306	1.336	1.301
Cellular Component	GO:0048046	4	apoplast	2.57	0.0117509	Cla97C07G132400.1	Sedoheptulose-1,7-bisphosphatase	--	2.23	2.19e-06	Up	41.9	0.522	0.683	0.661	0.621	0.653	0.636	1.457	1.408	1.394	1.399	1.288	1.309
Cellular Component	GO:0009507	7	chloroplast	1.46	0.0123031	Cla97C05G086450.1	Photosystem I reaction center subunit II	--	1.679	0.0251393	Up	22.8	0.601	1.12	1.023	0.53	0.835	0.753	1.336	1.067	1.154	1.533	0.977	1.071
Cellular Component	GO:0009507	7	chloroplast	1.46	0.0123031	Cla97C05G084200.1	3-ketoacyl-CoA thiolase 2, peroxisomal	--	1.893	8.3e-07	Up	48.4	0.456	0.405	0.425	0.708	0.687	0.701	1.339	1.328	1.301	1.489	1.518	1.577
Cellular Component	GO:0009507	7	chloroplast	1.46	0.0123031	Cla97C04G075480.1	60S ribosomal protein L4-like	--	1.5	0.00041118	Up	44.6	1.556	1.525	1.71	0.698	0.671	0.684	1.089	0.963	1.027	0.733	0.785	0.679
Cellular Component	GO:0009507	7	chloroplast	1.46	0.0123031	Cla97C03G064650.1	protochlorophyllide-dependent translocon component 52, chloroplastic-like	--	1.632	0.0168543	Up	32.3		0.751	0.665		0.704	0.801		1.223	1.233		1.322	1.3
Cellular Component	GO:0009507	7	chloroplast	1.46	0.0123031	Cla97C02G033280.1	protein TIC 21, chloroplastic	--	1.601	0.000169986	Up	31.8	1.157	1.181	1.177	0.693	0.71	0.667	1.082	1.063	1.17	1.068	1.047	0.986
Cellular Component	GO:0009507	7	chloroplast	1.46	0.0123031	Cla97C02G032410.1	Malate dehydrogenase	--	1.498	6.39e-05	Up	43.6	1.142	1.06	1.061	0.659	0.658	0.7	1.024	0.986	1.012	1.175	1.297	1.228
Cellular Component	GO:0009507	7	chloroplast	1.46	0.0123031	Cla97C02G030990.1	Ascorbate peroxidase	--	1.324	2.64e-05	Up	31.5	0.685	0.716	0.731	0.974	0.943	0.959	1.25	1.289	1.268	1.034	1.02	1.012
Cellular Component	GO:0009507	7	chloroplast	1.46	0.0123031	Cla97C02G030880.1	Glycerate dehydrogenase-like protein	--	2.926	3.82e-05	Up	42.1	0.4	0.486	0.457	0.483	0.57	0.51	1.598	1.491	1.485	1.484	1.428	1.484
Cellular Component	GO:0009507	7	chloroplast	1.46	0.0123031	Cla97C02G027300.1	bifunctional 3-dehydroquinate dehydratase/shikimate dehydrogenase, chloroplastic-like	--	1.306	3.61e-05	Up	59.2	0.708	0.793	0.785	0.914	0.924	0.918	1.231	1.187	1.182	1.141	1.153	1.141
Cellular Component	GO:0048046	4	apoplast	2.57	0.0117509	Cla97C07G130520.1	Phosphoribulokinase	--	1.344	0.0203769	Up	46.2		1.061	1.216		0.741	0.798		1.012	1.057		1.187	1.035
Cellular Component	GO:0048046	4	apoplast	2.57	0.0117509	Cla97C11G214200.1	Ribulose bisphosphate carboxylase large chain	--	1.82	0.000903124	Up	46.7	0.9	0.983	0.987	0.509	0.588	0.639	1.041	1.033	1.085	1.55	1.396	1.29
Cellular Component	GO:0005840	6	ribosome	1.43	0.399584	Cla97C11G214200.1	Ribulose bisphosphate carboxylase large chain	--	1.82	0.000903124	Up	46.7	0.9	0.983	0.987	0.509	0.588	0.639	1.041	1.033	1.085	1.55	1.396	1.29
Cellular Component	GO:0009507	7	chloroplast	1.46	0.0123031	Cla97C07G141590.1	Plastid lipid-associated protein	--	1.36	0.0147111	Up	31.1	0.779	0.976		0.877	0.818		1.17	1.136		1.174	1.07
Cellular Component	GO:0005576	3	extracellular region	2.36	0.00627057	Cla97C11G208340.1	gamma-glutamyltranspeptidase 3	--	1.421	0.000353699	Up	67.2	0.612	0.636	0.613	0.848	0.852	0.877	1.284	1.219	1.16	1.241	1.265	1.354
Cellular Component	GO:0005576	3	extracellular region	2.36	0.00627057	Cla97C07G132400.1	Sedoheptulose-1,7-bisphosphatase	--	2.23	2.19e-06	Up	41.9	0.522	0.683	0.661	0.621	0.653	0.636	1.457	1.408	1.394	1.399	1.288	1.309
Cellular Component	GO:0005782	8	peroxisomal matrix	13.26	0.00110901	Cla97C10G193960.1	Epoxide hydrolase 2	--	1.314	4.34e-05	Up	35.9	0.59	0.329	0.436	0.977	1.026	1.003	1.317	1.313	1.321	1.237	1.263	1.226
Cellular Component	GO:0005782	8	peroxisomal matrix	13.26	0.00110901	Cla97C03G067570.1	Epoxide hydrolase 2	--	1.34	2.89e-06	Up	35.7	0.441	0.451	0.565	0.851	0.853	0.834	1.138	1.135	1.127	1.586	1.545	1.473
Cellular Component	GO:0005782	8	peroxisomal matrix	13.26	0.00110901	Cla97C01G008920.1	17.4 kDa class I heat shock protein 3	--	2.249	3.52e-05	Up	15.9	0.377	0.381	0.297	0.658	0.693	0.612	1.485	1.422	1.508	1.373	1.442	1.45
Cellular Component	GO:0005777	7	peroxisome	3.47	0.000512031	Cla97C10G193960.1	Epoxide hydrolase 2	--	1.314	4.34e-05	Up	35.9	0.59	0.329	0.436	0.977	1.026	1.003	1.317	1.313	1.321	1.237	1.263	1.226
Cellular Component	GO:0005777	7	peroxisome	3.47	0.000512031	Cla97C06G113970.1	Enoyl-CoA hydratase	--	1.437	0.000220076	Up	28.7	0.605	0.532	0.679	0.901	0.875	0.933	1.293	1.348	1.251	1.219	1.233	1.146
Cellular Component	GO:0005777	7	peroxisome	3.47	0.000512031	Cla97C05G103640.1	Uricase	--	1.325	0.000200299	Up	35.3	0.463	0.433	0.485	0.985	1	1.014	1.342	1.358	1.273	1.144	1.176	1.165
Cellular Component	GO:0005777	7	peroxisome	3.47	0.000512031	Cla97C05G088630.1	1,4-dihydroxy-2-naphthoyl-CoA thioesterase 1-like	--	1.702	1.09e-06	Up	18.9	0.432	0.52	0.459	0.731	0.742	0.753	1.261	1.249	1.279	1.576	1.489	1.51
Cellular Component	GO:0005777	7	peroxisome	3.47	0.000512031	Cla97C05G086550.1	Long chain acyl-CoA synthetase 7	--	1.311	4.04e-06	Up	76.3	0.66	0.561	0.545	0.909	0.902	0.902	1.171	1.201	1.184	1.341	1.323	1.319
Cellular Component	GO:0005777	7	peroxisome	3.47	0.000512031	Cla97C05G084200.1	3-ketoacyl-CoA thiolase 2, peroxisomal	--	1.893	8.3e-07	Up	48.4	0.456	0.405	0.425	0.708	0.687	0.701	1.339	1.328	1.301	1.489	1.518	1.577
Cellular Component	GO:0005777	7	peroxisome	3.47	0.000512031	Cla97C03G067570.1	Epoxide hydrolase 2	--	1.34	2.89e-06	Up	35.7	0.441	0.451	0.565	0.851	0.853	0.834	1.138	1.135	1.127	1.586	1.545	1.473
Cellular Component	GO:0031907	7	microbody lumen	13.26	0.00110901	Cla97C01G008920.1	17.4 kDa class I heat shock protein 3	--	2.249	3.52e-05	Up	15.9	0.377	0.381	0.297	0.658	0.693	0.612	1.485	1.422	1.508	1.373	1.442	1.45
Cellular Component	GO:0005777	7	peroxisome	3.47	0.000512031	Cla97C02G030990.1	Ascorbate peroxidase	--	1.324	2.64e-05	Up	31.5	0.685	0.716	0.731	0.974	0.943	0.959	1.25	1.289	1.268	1.034	1.02	1.012
Cellular Component	GO:0005777	7	peroxisome	3.47	0.000512031	Cla97C01G008920.1	17.4 kDa class I heat shock protein 3	--	2.249	3.52e-05	Up	15.9	0.377	0.381	0.297	0.658	0.693	0.612	1.485	1.422	1.508	1.373	1.442	1.45
Cellular Component	GO:0042579	6	microbody	3.47	0.000512031	Cla97C10G193960.1	Epoxide hydrolase 2	--	1.314	4.34e-05	Up	35.9	0.59	0.329	0.436	0.977	1.026	1.003	1.317	1.313	1.321	1.237	1.263	1.226
Cellular Component	GO:0042579	6	microbody	3.47	0.000512031	Cla97C06G113970.1	Enoyl-CoA hydratase	--	1.437	0.000220076	Up	28.7	0.605	0.532	0.679	0.901	0.875	0.933	1.293	1.348	1.251	1.219	1.233	1.146
Cellular Component	GO:0042579	6	microbody	3.47	0.000512031	Cla97C05G103640.1	Uricase	--	1.325	0.000200299	Up	35.3	0.463	0.433	0.485	0.985	1	1.014	1.342	1.358	1.273	1.144	1.176	1.165
Cellular Component	GO:0042579	6	microbody	3.47	0.000512031	Cla97C05G088630.1	1,4-dihydroxy-2-naphthoyl-CoA thioesterase 1-like	--	1.702	1.09e-06	Up	18.9	0.432	0.52	0.459	0.731	0.742	0.753	1.261	1.249	1.279	1.576	1.489	1.51
Cellular Component	GO:0042579	6	microbody	3.47	0.000512031	Cla97C05G086550.1	Long chain acyl-CoA synthetase 7	--	1.311	4.04e-06	Up	76.3	0.66	0.561	0.545	0.909	0.902	0.902	1.171	1.201	1.184	1.341	1.323	1.319
Cellular Component	GO:0042579	6	microbody	3.47	0.000512031	Cla97C05G084200.1	3-ketoacyl-CoA thiolase 2, peroxisomal	--	1.893	8.3e-07	Up	48.4	0.456	0.405	0.425	0.708	0.687	0.701	1.339	1.328	1.301	1.489	1.518	1.577
Cellular Component	GO:0042579	6	microbody	3.47	0.000512031	Cla97C03G067570.1	Epoxide hydrolase 2	--	1.34	2.89e-06	Up	35.7	0.441	0.451	0.565	0.851	0.853	0.834	1.138	1.135	1.127	1.586	1.545	1.473
Cellular Component	GO:0042579	6	microbody	3.47	0.000512031	Cla97C02G030990.1	Ascorbate peroxidase	--	1.324	2.64e-05	Up	31.5	0.685	0.716	0.731	0.974	0.943	0.959	1.25	1.289	1.268	1.034	1.02	1.012
Cellular Component	GO:0042579	6	microbody	3.47	0.000512031	Cla97C02G030880.1	Glycerate dehydrogenase-like protein	--	2.926	3.82e-05	Up	42.1	0.4	0.486	0.457	0.483	0.57	0.51	1.598	1.491	1.485	1.484	1.428	1.484
Cellular Component	GO:0005777	7	peroxisome	3.47	0.000512031	Cla97C02G030880.1	Glycerate dehydrogenase-like protein	--	2.926	3.82e-05	Up	42.1	0.4	0.486	0.457	0.483	0.57	0.51	1.598	1.491	1.485	1.484	1.428	1.484
Cellular Component	GO:0005576	3	extracellular region	2.36	0.00627057	Cla97C10G185280.1	Ferredoxin--NADP reductase	--	1.673	1.73e-05	Up	40.3	1.136	1.046	1.085	0.812	0.779	0.809	1.325	1.308	1.382	0.761	0.789	0.73
Cellular Component	GO:0031907	7	microbody lumen	13.26	0.00110901	Cla97C03G067570.1	Epoxide hydrolase 2	--	1.34	2.89e-06	Up	35.7	0.441	0.451	0.565	0.851	0.853	0.834	1.138	1.135	1.127	1.586	1.545	1.473
Cellular Component	GO:0009535	9	chloroplast thylakoid membrane	2.82	0.00420949	Cla97C05G086450.1	Photosystem I reaction center subunit II	--	1.679	0.0251393	Up	22.8	0.601	1.12	1.023	0.53	0.835	0.753	1.336	1.067	1.154	1.533	0.977	1.071
Cellular Component	GO:0005576	3	extracellular region	2.36	0.00627057	Cla97C07G132040.1	Subtilisin-like protease C1	--	1.614	0.000150484	Up	75.2	0.522	0.54	0.503	0.677	0.762	0.719	1.159	1.157	1.167	1.543	1.372	1.538
Cellular Component	GO:0005576	3	extracellular region	2.36	0.00627057	Cla97C05G103110.1	Malate dehydrogenase	--	1.502	2.01e-05	Up	48	0.579	0.61	0.524	0.842	0.862	0.826	1.296	1.263	1.242	1.304	1.303	1.334
Cellular Component	GO:0005576	3	extracellular region	2.36	0.00627057	Cla97C05G094190.1	Glyceraldehyde-3-phosphate dehydrogenase	--	1.444	0.0118646	Up	42.8	1.197	1.157	1.229	0.638	0.71	0.844	1.08	1.083	1.003	1.085	1.048	0.999
Cellular Component	GO:0005576	3	extracellular region	2.36	0.00627057	Cla97C02G032410.1	Malate dehydrogenase	--	1.498	6.39e-05	Up	43.6	1.142	1.06	1.061	0.659	0.658	0.7	1.024	0.986	1.012	1.175	1.297	1.228
Cellular Component	GO:0005576	3	extracellular region	2.36	0.00627057	Cla97C02G030880.1	Glycerate dehydrogenase-like protein	--	2.926	3.82e-05	Up	42.1	0.4	0.486	0.457	0.483	0.57	0.51	1.598	1.491	1.485	1.484	1.428	1.484
Cellular Component	GO:0055035	8	plastid thylakoid membrane	2.74	0.00501101	Cla97C08G152480.1	ATP synthase subunit b, chloroplastic	--	1.487	0.0311468	Up	8.8		1.933	1.63		0.624	0.72		0.99	1.008		0.453	0.642
Cellular Component	GO:0055035	8	plastid thylakoid membrane	2.74	0.00501101	Cla97C07G130520.1	Phosphoribulokinase	--	1.344	0.0203769	Up	46.2		1.061	1.216		0.741	0.798		1.012	1.057		1.187	1.035
Cellular Component	GO:0055035	8	plastid thylakoid membrane	2.74	0.00501101	Cla97C11G214200.1	Ribulose bisphosphate carboxylase large chain	--	1.82	0.000903124	Up	46.7	0.9	0.983	0.987	0.509	0.588	0.639	1.041	1.033	1.085	1.55	1.396	1.29
Cellular Component	GO:0055035	8	plastid thylakoid membrane	2.74	0.00501101	Cla97C10G185280.1	Ferredoxin--NADP reductase	--	1.673	1.73e-05	Up	40.3	1.136	1.046	1.085	0.812	0.779	0.809	1.325	1.308	1.382	0.761	0.789	0.73
Cellular Component	GO:0055035	8	plastid thylakoid membrane	2.74	0.00501101	Cla97C08G148420.1	photosystem II 22 kDa protein, chloroplastic	--	1.346	0.00634154	Up	28.8	1.08	0.794	0.933	0.785	0.771	0.815	0.998	1.181	1.013	1.137	1.253	1.239
Cellular Component	GO:0031907	7	microbody lumen	13.26	0.00110901	Cla97C10G193960.1	Epoxide hydrolase 2	--	1.314	4.34e-05	Up	35.9	0.59	0.329	0.436	0.977	1.026	1.003	1.317	1.313	1.321	1.237	1.263	1.226
Cellular Component	GO:0055035	8	plastid thylakoid membrane	2.74	0.00501101	Cla97C07G137540.1	oxygen-evolving enhancer protein 2, chloroplastic	--	1.558	0.0379441	Up	28.3	1.145	1.099		0.725	0.849		1.278	1.175		0.851	0.877
Cellular Component	GO:0055035	8	plastid thylakoid membrane	2.74	0.00501101	Cla97C05G094190.1	Glyceraldehyde-3-phosphate dehydrogenase	--	1.444	0.0118646	Up	42.8	1.197	1.157	1.229	0.638	0.71	0.844	1.08	1.083	1.003	1.085	1.048	0.999
Cellular Component	GO:0055035	8	plastid thylakoid membrane	2.74	0.00501101	Cla97C05G086450.1	Photosystem I reaction center subunit II	--	1.679	0.0251393	Up	22.8	0.601	1.12	1.023	0.53	0.835	0.753	1.336	1.067	1.154	1.533	0.977	1.071
Cellular Component	GO:0009535	9	chloroplast thylakoid membrane	2.82	0.00420949	Cla97C08G152480.1	ATP synthase subunit b, chloroplastic	--	1.487	0.0311468	Up	8.8		1.933	1.63		0.624	0.72		0.99	1.008		0.453	0.642
Cellular Component	GO:0009535	9	chloroplast thylakoid membrane	2.82	0.00420949	Cla97C07G130520.1	Phosphoribulokinase	--	1.344	0.0203769	Up	46.2		1.061	1.216		0.741	0.798		1.012	1.057		1.187	1.035
Cellular Component	GO:0009535	9	chloroplast thylakoid membrane	2.82	0.00420949	Cla97C11G214200.1	Ribulose bisphosphate carboxylase large chain	--	1.82	0.000903124	Up	46.7	0.9	0.983	0.987	0.509	0.588	0.639	1.041	1.033	1.085	1.55	1.396	1.29
Cellular Component	GO:0009535	9	chloroplast thylakoid membrane	2.82	0.00420949	Cla97C10G185280.1	Ferredoxin--NADP reductase	--	1.673	1.73e-05	Up	40.3	1.136	1.046	1.085	0.812	0.779	0.809	1.325	1.308	1.382	0.761	0.789	0.73
Cellular Component	GO:0009535	9	chloroplast thylakoid membrane	2.82	0.00420949	Cla97C08G148420.1	photosystem II 22 kDa protein, chloroplastic	--	1.346	0.00634154	Up	28.8	1.08	0.794	0.933	0.785	0.771	0.815	0.998	1.181	1.013	1.137	1.253	1.239
Cellular Component	GO:0009535	9	chloroplast thylakoid membrane	2.82	0.00420949	Cla97C07G137540.1	oxygen-evolving enhancer protein 2, chloroplastic	--	1.558	0.0379441	Up	28.3	1.145	1.099		0.725	0.849		1.278	1.175		0.851	0.877
Cellular Component	GO:0009535	9	chloroplast thylakoid membrane	2.82	0.00420949	Cla97C07G137260.1	9-cis-epoxycarotenoid dioxygenase 1	--	1.554	6.47e-05	Up	64	0.633	0.441	0.531	0.784	0.833	0.775	1.229	1.268	1.219	1.264	1.409	1.291
Cellular Component	GO:0009535	9	chloroplast thylakoid membrane	2.82	0.00420949	Cla97C05G094190.1	Glyceraldehyde-3-phosphate dehydrogenase	--	1.444	0.0118646	Up	42.8	1.197	1.157	1.229	0.638	0.71	0.844	1.08	1.083	1.003	1.085	1.048	0.999
Cellular Component	GO:0055035	8	plastid thylakoid membrane	2.74	0.00501101	Cla97C07G137260.1	9-cis-epoxycarotenoid dioxygenase 1	--	1.554	6.47e-05	Up	64	0.633	0.441	0.531	0.784	0.833	0.775	1.229	1.268	1.219	1.264	1.409	1.291
Cellular Component	GO:0009547	8	plastid ribosome	7.07	0.0307332	Cla97C11G214200.1	Ribulose bisphosphate carboxylase large chain	--	1.82	0.000903124	Up	46.7	0.9	0.983	0.987	0.509	0.588	0.639	1.041	1.033	1.085	1.55	1.396	1.29
Cellular Component	GO:0009507	7	chloroplast	1.46	0.0123031	Cla97C08G147310.1	Trigalactosyldiacylglycerol 1, chloroplastic-like protein	--	1.306	0.000550344	Up	37.9	0.734		0.8	0.88		0.874	1.139		1.151	1.247		1.175
Cellular Component	GO:0009507	7	chloroplast	1.46	0.0123031	Cla97C08G151710.1	hypersensitive-induced response protein 2	--	1.304	3.02e-05	Up	31.3	0.644	0.685	0.6	1.025	1.037	1.044	1.335	1.334	1.381	0.997	0.945	0.996
Cellular Component	GO:0009536	6	plastid	1.41	0.0253439	Cla97C05G094190.1	Glyceraldehyde-3-phosphate dehydrogenase	--	1.444	0.0118646	Up	42.8	1.197	1.157	1.229	0.638	0.71	0.844	1.08	1.083	1.003	1.085	1.048	0.999
Cellular Component	GO:0009536	6	plastid	1.41	0.0253439	Cla97C05G091900.1	Ferredoxin	--	1.597	0.000137507	Up	15.7	0.372	0.344	0.412	0.845	0.92	0.903	1.477	1.4	1.384	1.306	1.336	1.301
Cellular Component	GO:0009536	6	plastid	1.41	0.0253439	Cla97C05G086450.1	Photosystem I reaction center subunit II	--	1.679	0.0251393	Up	22.8	0.601	1.12	1.023	0.53	0.835	0.753	1.336	1.067	1.154	1.533	0.977	1.071
Cellular Component	GO:0009536	6	plastid	1.41	0.0253439	Cla97C05G084510.1	Haloacid dehalogenase-like hydrolase domain-containing protein	--	1.308	1.5e-05	Up	32.2	0.854	0.809	0.816	0.88	0.899	0.906	1.157	1.172	1.182	1.108	1.101	1.13
Cellular Component	GO:0009536	6	plastid	1.41	0.0253439	Cla97C05G084200.1	3-ketoacyl-CoA thiolase 2, peroxisomal	--	1.893	8.3e-07	Up	48.4	0.456	0.405	0.425	0.708	0.687	0.701	1.339	1.328	1.301	1.489	1.518	1.577
Cellular Component	GO:0009536	6	plastid	1.41	0.0253439	Cla97C04G075480.1	60S ribosomal protein L4-like	--	1.5	0.00041118	Up	44.6	1.556	1.525	1.71	0.698	0.671	0.684	1.089	0.963	1.027	0.733	0.785	0.679
Cellular Component	GO:0009536	6	plastid	1.41	0.0253439	Cla97C03G064650.1	protochlorophyllide-dependent translocon component 52, chloroplastic-like	--	1.632	0.0168543	Up	32.3		0.751	0.665		0.704	0.801		1.223	1.233		1.322	1.3
Cellular Component	GO:0009536	6	plastid	1.41	0.0253439	Cla97C02G033280.1	protein TIC 21, chloroplastic	--	1.601	0.000169986	Up	31.8	1.157	1.181	1.177	0.693	0.71	0.667	1.082	1.063	1.17	1.068	1.047	0.986
Cellular Component	GO:0009536	6	plastid	1.41	0.0253439	Cla97C02G032410.1	Malate dehydrogenase	--	1.498	6.39e-05	Up	43.6	1.142	1.06	1.061	0.659	0.658	0.7	1.024	0.986	1.012	1.175	1.297	1.228
Cellular Component	GO:0009536	6	plastid	1.41	0.0253439	Cla97C02G030990.1	Ascorbate peroxidase	--	1.324	2.64e-05	Up	31.5	0.685	0.716	0.731	0.974	0.943	0.959	1.25	1.289	1.268	1.034	1.02	1.012
Cellular Component	GO:0009536	6	plastid	1.41	0.0253439	Cla97C05G103110.1	Malate dehydrogenase	--	1.502	2.01e-05	Up	48	0.579	0.61	0.524	0.842	0.862	0.826	1.296	1.263	1.242	1.304	1.303	1.334
Cellular Component	GO:0009536	6	plastid	1.41	0.0253439	Cla97C02G030880.1	Glycerate dehydrogenase-like protein	--	2.926	3.82e-05	Up	42.1	0.4	0.486	0.457	0.483	0.57	0.51	1.598	1.491	1.485	1.484	1.428	1.484
Cellular Component	GO:0010319	8	stromule	4.82	0.0228826	Cla97C07G130520.1	Phosphoribulokinase	--	1.344	0.0203769	Up	46.2		1.061	1.216		0.741	0.798		1.012	1.057		1.187	1.035
Cellular Component	GO:0010319	8	stromule	4.82	0.0228826	Cla97C05G094190.1	Glyceraldehyde-3-phosphate dehydrogenase	--	1.444	0.0118646	Up	42.8	1.197	1.157	1.229	0.638	0.71	0.844	1.08	1.083	1.003	1.085	1.048	0.999
Cellular Component	GO:0010319	8	stromule	4.82	0.0228826	Cla97C02G032410.1	Malate dehydrogenase	--	1.498	6.39e-05	Up	43.6	1.142	1.06	1.061	0.659	0.658	0.7	1.024	0.986	1.012	1.175	1.297	1.228
Cellular Component	GO:0009579	3	thylakoid	2.03	0.0219473	Cla97C08G152480.1	ATP synthase subunit b, chloroplastic	--	1.487	0.0311468	Up	8.8		1.933	1.63		0.624	0.72		0.99	1.008		0.453	0.642
Cellular Component	GO:0009579	3	thylakoid	2.03	0.0219473	Cla97C07G130520.1	Phosphoribulokinase	--	1.344	0.0203769	Up	46.2		1.061	1.216		0.741	0.798		1.012	1.057		1.187	1.035
Cellular Component	GO:0009579	3	thylakoid	2.03	0.0219473	Cla97C11G214200.1	Ribulose bisphosphate carboxylase large chain	--	1.82	0.000903124	Up	46.7	0.9	0.983	0.987	0.509	0.588	0.639	1.041	1.033	1.085	1.55	1.396	1.29
Cellular Component	GO:0009579	3	thylakoid	2.03	0.0219473	Cla97C10G185280.1	Ferredoxin--NADP reductase	--	1.673	1.73e-05	Up	40.3	1.136	1.046	1.085	0.812	0.779	0.809	1.325	1.308	1.382	0.761	0.789	0.73
Cellular Component	GO:0009579	3	thylakoid	2.03	0.0219473	Cla97C08G148420.1	photosystem II 22 kDa protein, chloroplastic	--	1.346	0.00634154	Up	28.8	1.08	0.794	0.933	0.785	0.771	0.815	0.998	1.181	1.013	1.137	1.253	1.239
Cellular Component	GO:0009579	3	thylakoid	2.03	0.0219473	Cla97C07G137540.1	oxygen-evolving enhancer protein 2, chloroplastic	--	1.558	0.0379441	Up	28.3	1.145	1.099		0.725	0.849		1.278	1.175		0.851	0.877
Cellular Component	GO:0009579	3	thylakoid	2.03	0.0219473	Cla97C07G137260.1	9-cis-epoxycarotenoid dioxygenase 1	--	1.554	6.47e-05	Up	64	0.633	0.441	0.531	0.784	0.833	0.775	1.229	1.268	1.219	1.264	1.409	1.291
Cellular Component	GO:0009536	6	plastid	1.41	0.0253439	Cla97C02G027300.1	bifunctional 3-dehydroquinate dehydratase/shikimate dehydrogenase, chloroplastic-like	--	1.306	3.61e-05	Up	59.2	0.708	0.793	0.785	0.914	0.924	0.918	1.231	1.187	1.182	1.141	1.153	1.141
Cellular Component	GO:0009579	3	thylakoid	2.03	0.0219473	Cla97C07G132400.1	Sedoheptulose-1,7-bisphosphatase	--	2.23	2.19e-06	Up	41.9	0.522	0.683	0.661	0.621	0.653	0.636	1.457	1.408	1.394	1.399	1.288	1.309
Cellular Component	GO:0009536	6	plastid	1.41	0.0253439	Cla97C05G104530.1	Ribulose bisphosphate carboxylase small chain	--	1.617	0.000123396	Up	20.7	1.548	1.422	1.395	0.629	0.699	0.652	1.085	1.047	1.069	0.799	0.866	0.836
Cellular Component	GO:0009536	6	plastid	1.41	0.0253439	Cla97C07G132190.1	17.8 kDa class I heat shock protein-like	--	2.689	0.000700051	Up	18.1	0.416	0.387	0.619	0.402	0.436	0.564	1.31	1.268	1.192	1.839	1.899	1.68
Cellular Component	GO:0099080	3	supramolecular complex	3.45	0.0273881	Cla97C10G185800.1	Phosphoribulokinase	--	1.421	0.00340737	Up	45.4	0.921	0.918	0.873	0.808	0.824	0.959	1.242	1.256	1.185	0.983	0.979	0.983
Cellular Component	GO:0099080	3	supramolecular complex	3.45	0.0273881	Cla97C05G094190.1	Glyceraldehyde-3-phosphate dehydrogenase	--	1.444	0.0118646	Up	42.8	1.197	1.157	1.229	0.638	0.71	0.844	1.08	1.083	1.003	1.085	1.048	0.999
Cellular Component	GO:0099080	3	supramolecular complex	3.45	0.0273881	Cla97C03G062160.1	protein IQ-DOMAIN 1	--	1.456	0.0349329	Up	50.9	1.387	1.68	1.326	0.759	0.541	0.801	1.039	1.04	0.981	0.815	0.739	0.893
Cellular Component	GO:0009536	6	plastid	1.41	0.0253439	Cla97C08G152480.1	ATP synthase subunit b, chloroplastic	--	1.487	0.0311468	Up	8.8		1.933	1.63		0.624	0.72		0.99	1.008		0.453	0.642
Cellular Component	GO:0009536	6	plastid	1.41	0.0253439	Cla97C07G142650.1	40S ribosomal protein S8	--	1.548	0.0373793	Up	25		1.56	1.065		0.819	0.843		1.395	1.177		0.226	0.88
Cellular Component	GO:0009536	6	plastid	1.41	0.0253439	Cla97C07G132310.1	17.8 kDa class I heat shock protein-like	--	3.252	0.0141095	Up	17.6		0.315	0.366		0.3	0.399		1.128	1.145		2.257	2.09
Cellular Component	GO:0009536	6	plastid	1.41	0.0253439	Cla97C07G130520.1	Phosphoribulokinase	--	1.344	0.0203769	Up	46.2		1.061	1.216		0.741	0.798		1.012	1.057		1.187	1.035
Cellular Component	GO:0009536	6	plastid	1.41	0.0253439	Cla97C11G214200.1	Ribulose bisphosphate carboxylase large chain	--	1.82	0.000903124	Up	46.7	0.9	0.983	0.987	0.509	0.588	0.639	1.041	1.033	1.085	1.55	1.396	1.29
Cellular Component	GO:0009536	6	plastid	1.41	0.0253439	Cla97C11G213700.1	Ribulose bisphosphate carboxylase/oxygenase activase 1	--	1.362	0.000260203	Up	52.3	1.18	1.094	1.214	0.76	0.827	0.789	1.087	1.064	1.086	1.067	1.003	0.911
Cellular Component	GO:0009536	6	plastid	1.41	0.0253439	Cla97C10G203840.1	60S ribosomal protein L4-like	--	1.383	0.000869504	Up	44.6	1.59	1.436	1.418	0.783	0.796	0.713	1.072	1.031	1.067	0.48	0.491	0.562
Cellular Component	GO:0009536	6	plastid	1.41	0.0253439	Cla97C05G107480.1	Carbonic anhydrase	--	1.415	1.39e-05	Up	30.1	0.413	0.431	0.382	0.941	0.904	0.92	1.313	1.286	1.314	1.299	1.331	1.301
Cellular Component	GO:0009536	6	plastid	1.41	0.0253439	Cla97C10G198310.1	Saccharopine dehydrogenase-like protein	--	1.42	0.0102712	Up	48.1	0.791	0.715	0.845	0.777	0.69	0.885	1.114	1.169	1.056	1.221	1.426	1.126
Cellular Component	GO:0009536	6	plastid	1.41	0.0253439	Cla97C10G185280.1	Ferredoxin--NADP reductase	--	1.673	1.73e-05	Up	40.3	1.136	1.046	1.085	0.812	0.779	0.809	1.325	1.308	1.382	0.761	0.789	0.73
Cellular Component	GO:0009536	6	plastid	1.41	0.0253439	Cla97C08G154540.1	protein CutA, chloroplastic	--	1.308	0.000138046	Up	22.9	1.014	1.072	1.131	0.865	0.863	0.851	1.163	1.116	1.094	0.957	0.949	0.924
Cellular Component	GO:0009536	6	plastid	1.41	0.0253439	Cla97C08G151710.1	hypersensitive-induced response protein 2	--	1.304	3.02e-05	Up	31.3	0.644	0.685	0.6	1.025	1.037	1.044	1.335	1.334	1.381	0.997	0.945	0.996
Cellular Component	GO:0009536	6	plastid	1.41	0.0253439	Cla97C08G148420.1	photosystem II 22 kDa protein, chloroplastic	--	1.346	0.00634154	Up	28.8	1.08	0.794	0.933	0.785	0.771	0.815	0.998	1.181	1.013	1.137	1.253	1.239
Cellular Component	GO:0009536	6	plastid	1.41	0.0253439	Cla97C08G147310.1	Trigalactosyldiacylglycerol 1, chloroplastic-like protein	--	1.306	0.000550344	Up	37.9	0.734		0.8	0.88		0.874	1.139		1.151	1.247		1.175
Cellular Component	GO:0009536	6	plastid	1.41	0.0253439	Cla97C07G141590.1	Plastid lipid-associated protein	--	1.36	0.0147111	Up	31.1	0.779	0.976		0.877	0.818		1.17	1.136		1.174	1.07
Cellular Component	GO:0009536	6	plastid	1.41	0.0253439	Cla97C07G137540.1	oxygen-evolving enhancer protein 2, chloroplastic	--	1.558	0.0379441	Up	28.3	1.145	1.099		0.725	0.849		1.278	1.175		0.851	0.877
Cellular Component	GO:0009536	6	plastid	1.41	0.0253439	Cla97C07G137260.1	9-cis-epoxycarotenoid dioxygenase 1	--	1.554	6.47e-05	Up	64	0.633	0.441	0.531	0.784	0.833	0.775	1.229	1.268	1.219	1.264	1.409	1.291
Cellular Component	GO:0009536	6	plastid	1.41	0.0253439	Cla97C07G132990.1	Ferritin	--	1.416	0.000429298	Up	28.7	0.692	0.689	0.695	0.652	0.694	0.716	0.981	0.997	0.941	1.652	1.604	1.646
Cellular Component	GO:0009536	6	plastid	1.41	0.0253439	Cla97C07G132400.1	Sedoheptulose-1,7-bisphosphatase	--	2.23	2.19e-06	Up	41.9	0.522	0.683	0.661	0.621	0.653	0.636	1.457	1.408	1.394	1.399	1.288	1.309
Cellular Component	GO:0009536	6	plastid	1.41	0.0253439	Cla97C10G185800.1	Phosphoribulokinase	--	1.421	0.00340737	Up	45.4	0.921	0.918	0.873	0.808	0.824	0.959	1.242	1.256	1.185	0.983	0.979	0.983
Cellular Component	GO:0009507	7	chloroplast	1.46	0.0123031	Cla97C08G148420.1	photosystem II 22 kDa protein, chloroplastic	--	1.346	0.00634154	Up	28.8	1.08	0.794	0.933	0.785	0.771	0.815	0.998	1.181	1.013	1.137	1.253	1.239
Cellular Component	GO:0009579	3	thylakoid	2.03	0.0219473	Cla97C05G103110.1	Malate dehydrogenase	--	1.502	2.01e-05	Up	48	0.579	0.61	0.524	0.842	0.862	0.826	1.296	1.263	1.242	1.304	1.303	1.334
Cellular Component	GO:0009579	3	thylakoid	2.03	0.0219473	Cla97C05G086450.1	Photosystem I reaction center subunit II	--	1.679	0.0251393	Up	22.8	0.601	1.12	1.023	0.53	0.835	0.753	1.336	1.067	1.154	1.533	0.977	1.071
Cellular Component	GO:0009941	8	chloroplast envelope	1.98	0.0149935	Cla97C10G185280.1	Ferredoxin--NADP reductase	--	1.673	1.73e-05	Up	40.3	1.136	1.046	1.085	0.812	0.779	0.809	1.325	1.308	1.382	0.761	0.789	0.73
Cellular Component	GO:0009941	8	chloroplast envelope	1.98	0.0149935	Cla97C08G147310.1	Trigalactosyldiacylglycerol 1, chloroplastic-like protein	--	1.306	0.000550344	Up	37.9	0.734		0.8	0.88		0.874	1.139		1.151	1.247		1.175
Cellular Component	GO:0009941	8	chloroplast envelope	1.98	0.0149935	Cla97C07G132400.1	Sedoheptulose-1,7-bisphosphatase	--	2.23	2.19e-06	Up	41.9	0.522	0.683	0.661	0.621	0.653	0.636	1.457	1.408	1.394	1.399	1.288	1.309
Cellular Component	GO:0009941	8	chloroplast envelope	1.98	0.0149935	Cla97C05G107480.1	Carbonic anhydrase	--	1.415	1.39e-05	Up	30.1	0.413	0.431	0.382	0.941	0.904	0.92	1.313	1.286	1.314	1.299	1.331	1.301
Cellular Component	GO:0009941	8	chloroplast envelope	1.98	0.0149935	Cla97C05G103110.1	Malate dehydrogenase	--	1.502	2.01e-05	Up	48	0.579	0.61	0.524	0.842	0.862	0.826	1.296	1.263	1.242	1.304	1.303	1.334
Cellular Component	GO:0009941	8	chloroplast envelope	1.98	0.0149935	Cla97C05G094190.1	Glyceraldehyde-3-phosphate dehydrogenase	--	1.444	0.0118646	Up	42.8	1.197	1.157	1.229	0.638	0.71	0.844	1.08	1.083	1.003	1.085	1.048	0.999
Cellular Component	GO:0009941	8	chloroplast envelope	1.98	0.0149935	Cla97C05G086450.1	Photosystem I reaction center subunit II	--	1.679	0.0251393	Up	22.8	0.601	1.12	1.023	0.53	0.835	0.753	1.336	1.067	1.154	1.533	0.977	1.071
Cellular Component	GO:0009941	8	chloroplast envelope	1.98	0.0149935	Cla97C03G064650.1	protochlorophyllide-dependent translocon component 52, chloroplastic-like	--	1.632	0.0168543	Up	32.3		0.751	0.665		0.704	0.801		1.223	1.233		1.322	1.3
Cellular Component	GO:0009941	8	chloroplast envelope	1.98	0.0149935	Cla97C02G033280.1	protein TIC 21, chloroplastic	--	1.601	0.000169986	Up	31.8	1.157	1.181	1.177	0.693	0.71	0.667	1.082	1.063	1.17	1.068	1.047	0.986
Cellular Component	GO:0009941	8	chloroplast envelope	1.98	0.0149935	Cla97C02G032410.1	Malate dehydrogenase	--	1.498	6.39e-05	Up	43.6	1.142	1.06	1.061	0.659	0.658	0.7	1.024	0.986	1.012	1.175	1.297	1.228
Cellular Component	GO:0009941	8	chloroplast envelope	1.98	0.0149935	Cla97C10G198310.1	Saccharopine dehydrogenase-like protein	--	1.42	0.0102712	Up	48.1	0.791	0.715	0.845	0.777	0.69	0.885	1.114	1.169	1.056	1.221	1.426	1.126
Cellular Component	GO:0009941	8	chloroplast envelope	1.98	0.0149935	Cla97C02G030990.1	Ascorbate peroxidase	--	1.324	2.64e-05	Up	31.5	0.685	0.716	0.731	0.974	0.943	0.959	1.25	1.289	1.268	1.034	1.02	1.012
Cellular Component	GO:0009507	7	chloroplast	1.46	0.0123031	Cla97C07G142650.1	40S ribosomal protein S8	--	1.548	0.0373793	Up	25		1.56	1.065		0.819	0.843		1.395	1.177		0.226	0.88
Cellular Component	GO:0009507	7	chloroplast	1.46	0.0123031	Cla97C07G132310.1	17.8 kDa class I heat shock protein-like	--	3.252	0.0141095	Up	17.6		0.315	0.366		0.3	0.399		1.128	1.145		2.257	2.09
Cellular Component	GO:0009507	7	chloroplast	1.46	0.0123031	Cla97C07G130520.1	Phosphoribulokinase	--	1.344	0.0203769	Up	46.2		1.061	1.216		0.741	0.798		1.012	1.057		1.187	1.035
Cellular Component	GO:0009507	7	chloroplast	1.46	0.0123031	Cla97C11G214200.1	Ribulose bisphosphate carboxylase large chain	--	1.82	0.000903124	Up	46.7	0.9	0.983	0.987	0.509	0.588	0.639	1.041	1.033	1.085	1.55	1.396	1.29
Cellular Component	GO:0009507	7	chloroplast	1.46	0.0123031	Cla97C11G213700.1	Ribulose bisphosphate carboxylase/oxygenase activase 1	--	1.362	0.000260203	Up	52.3	1.18	1.094	1.214	0.76	0.827	0.789	1.087	1.064	1.086	1.067	1.003	0.911
Cellular Component	GO:0009507	7	chloroplast	1.46	0.0123031	Cla97C10G203840.1	60S ribosomal protein L4-like	--	1.383	0.000869504	Up	44.6	1.59	1.436	1.418	0.783	0.796	0.713	1.072	1.031	1.067	0.48	0.491	0.562
Cellular Component	GO:0009507	7	chloroplast	1.46	0.0123031	Cla97C10G198310.1	Saccharopine dehydrogenase-like protein	--	1.42	0.0102712	Up	48.1	0.791	0.715	0.845	0.777	0.69	0.885	1.114	1.169	1.056	1.221	1.426	1.126
Cellular Component	GO:0009507	7	chloroplast	1.46	0.0123031	Cla97C10G185800.1	Phosphoribulokinase	--	1.421	0.00340737	Up	45.4	0.921	0.918	0.873	0.808	0.824	0.959	1.242	1.256	1.185	0.983	0.979	0.983
Cellular Component	GO:0009507	7	chloroplast	1.46	0.0123031	Cla97C10G185280.1	Ferredoxin--NADP reductase	--	1.673	1.73e-05	Up	40.3	1.136	1.046	1.085	0.812	0.779	0.809	1.325	1.308	1.382	0.761	0.789	0.73
Cellular Component	GO:0009507	7	chloroplast	1.46	0.0123031	Cla97C08G154540.1	protein CutA, chloroplastic	--	1.308	0.000138046	Up	22.9	1.014	1.072	1.131	0.865	0.863	0.851	1.163	1.116	1.094	0.957	0.949	0.924
Cellular Component	GO:0009507	7	chloroplast	1.46	0.0123031	Cla97C08G152480.1	ATP synthase subunit b, chloroplastic	--	1.487	0.0311468	Up	8.8		1.933	1.63		0.624	0.72		0.99	1.008		0.453	0.642
Cellular Component	GO:0009579	3	thylakoid	2.03	0.0219473	Cla97C05G094190.1	Glyceraldehyde-3-phosphate dehydrogenase	--	1.444	0.0118646	Up	42.8	1.197	1.157	1.229	0.638	0.71	0.844	1.08	1.083	1.003	1.085	1.048	0.999
Cellular Component	GO:0009941	8	chloroplast envelope	1.98	0.0149935	Cla97C11G214200.1	Ribulose bisphosphate carboxylase large chain	--	1.82	0.000903124	Up	46.7	0.9	0.983	0.987	0.509	0.588	0.639	1.041	1.033	1.085	1.55	1.396	1.29
Cellular Component	GO:0009526	7	plastid envelope	1.89	0.0182017	Cla97C02G030990.1	Ascorbate peroxidase	--	1.324	2.64e-05	Up	31.5	0.685	0.716	0.731	0.974	0.943	0.959	1.25	1.289	1.268	1.034	1.02	1.012
Cellular Component	GO:0009534	8	chloroplast thylakoid	2.18	0.0210817	Cla97C08G152480.1	ATP synthase subunit b, chloroplastic	--	1.487	0.0311468	Up	8.8		1.933	1.63		0.624	0.72		0.99	1.008		0.453	0.642
Cellular Component	GO:0009534	8	chloroplast thylakoid	2.18	0.0210817	Cla97C07G130520.1	Phosphoribulokinase	--	1.344	0.0203769	Up	46.2		1.061	1.216		0.741	0.798		1.012	1.057		1.187	1.035
Cellular Component	GO:0009534	8	chloroplast thylakoid	2.18	0.0210817	Cla97C11G214200.1	Ribulose bisphosphate carboxylase large chain	--	1.82	0.000903124	Up	46.7	0.9	0.983	0.987	0.509	0.588	0.639	1.041	1.033	1.085	1.55	1.396	1.29
Cellular Component	GO:0009534	8	chloroplast thylakoid	2.18	0.0210817	Cla97C10G185280.1	Ferredoxin--NADP reductase	--	1.673	1.73e-05	Up	40.3	1.136	1.046	1.085	0.812	0.779	0.809	1.325	1.308	1.382	0.761	0.789	0.73
Cellular Component	GO:0009534	8	chloroplast thylakoid	2.18	0.0210817	Cla97C08G148420.1	photosystem II 22 kDa protein, chloroplastic	--	1.346	0.00634154	Up	28.8	1.08	0.794	0.933	0.785	0.771	0.815	0.998	1.181	1.013	1.137	1.253	1.239
Cellular Component	GO:0009534	8	chloroplast thylakoid	2.18	0.0210817	Cla97C07G137540.1	oxygen-evolving enhancer protein 2, chloroplastic	--	1.558	0.0379441	Up	28.3	1.145	1.099		0.725	0.849		1.278	1.175		0.851	0.877
Cellular Component	GO:0009534	8	chloroplast thylakoid	2.18	0.0210817	Cla97C07G137260.1	9-cis-epoxycarotenoid dioxygenase 1	--	1.554	6.47e-05	Up	64	0.633	0.441	0.531	0.784	0.833	0.775	1.229	1.268	1.219	1.264	1.409	1.291
Cellular Component	GO:0009534	8	chloroplast thylakoid	2.18	0.0210817	Cla97C05G094190.1	Glyceraldehyde-3-phosphate dehydrogenase	--	1.444	0.0118646	Up	42.8	1.197	1.157	1.229	0.638	0.71	0.844	1.08	1.083	1.003	1.085	1.048	0.999
Cellular Component	GO:0009534	8	chloroplast thylakoid	2.18	0.0210817	Cla97C05G086450.1	Photosystem I reaction center subunit II	--	1.679	0.0251393	Up	22.8	0.601	1.12	1.023	0.53	0.835	0.753	1.336	1.067	1.154	1.533	0.977	1.071
Cellular Component	GO:0009526	7	plastid envelope	1.89	0.0182017	Cla97C07G130520.1	Phosphoribulokinase	--	1.344	0.0203769	Up	46.2		1.061	1.216		0.741	0.798		1.012	1.057		1.187	1.035
Cellular Component	GO:0009941	8	chloroplast envelope	1.98	0.0149935	Cla97C07G130520.1	Phosphoribulokinase	--	1.344	0.0203769	Up	46.2		1.061	1.216		0.741	0.798		1.012	1.057		1.187	1.035
Cellular Component	GO:0009526	7	plastid envelope	1.89	0.0182017	Cla97C11G214200.1	Ribulose bisphosphate carboxylase large chain	--	1.82	0.000903124	Up	46.7	0.9	0.983	0.987	0.509	0.588	0.639	1.041	1.033	1.085	1.55	1.396	1.29
Cellular Component	GO:0009526	7	plastid envelope	1.89	0.0182017	Cla97C10G185280.1	Ferredoxin--NADP reductase	--	1.673	1.73e-05	Up	40.3	1.136	1.046	1.085	0.812	0.779	0.809	1.325	1.308	1.382	0.761	0.789	0.73
Cellular Component	GO:0009526	7	plastid envelope	1.89	0.0182017	Cla97C08G147310.1	Trigalactosyldiacylglycerol 1, chloroplastic-like protein	--	1.306	0.000550344	Up	37.9	0.734		0.8	0.88		0.874	1.139		1.151	1.247		1.175
Cellular Component	GO:0009526	7	plastid envelope	1.89	0.0182017	Cla97C07G132400.1	Sedoheptulose-1,7-bisphosphatase	--	2.23	2.19e-06	Up	41.9	0.522	0.683	0.661	0.621	0.653	0.636	1.457	1.408	1.394	1.399	1.288	1.309
Cellular Component	GO:0009526	7	plastid envelope	1.89	0.0182017	Cla97C05G107480.1	Carbonic anhydrase	--	1.415	1.39e-05	Up	30.1	0.413	0.431	0.382	0.941	0.904	0.92	1.313	1.286	1.314	1.299	1.331	1.301
Cellular Component	GO:0009526	7	plastid envelope	1.89	0.0182017	Cla97C05G103110.1	Malate dehydrogenase	--	1.502	2.01e-05	Up	48	0.579	0.61	0.524	0.842	0.862	0.826	1.296	1.263	1.242	1.304	1.303	1.334
Cellular Component	GO:0009526	7	plastid envelope	1.89	0.0182017	Cla97C05G094190.1	Glyceraldehyde-3-phosphate dehydrogenase	--	1.444	0.0118646	Up	42.8	1.197	1.157	1.229	0.638	0.71	0.844	1.08	1.083	1.003	1.085	1.048	0.999
Cellular Component	GO:0009526	7	plastid envelope	1.89	0.0182017	Cla97C05G086450.1	Photosystem I reaction center subunit II	--	1.679	0.0251393	Up	22.8	0.601	1.12	1.023	0.53	0.835	0.753	1.336	1.067	1.154	1.533	0.977	1.071
Cellular Component	GO:0009526	7	plastid envelope	1.89	0.0182017	Cla97C03G064650.1	protochlorophyllide-dependent translocon component 52, chloroplastic-like	--	1.632	0.0168543	Up	32.3		0.751	0.665		0.704	0.801		1.223	1.233		1.322	1.3
Cellular Component	GO:0009526	7	plastid envelope	1.89	0.0182017	Cla97C02G033280.1	protein TIC 21, chloroplastic	--	1.601	0.000169986	Up	31.8	1.157	1.181	1.177	0.693	0.71	0.667	1.082	1.063	1.17	1.068	1.047	0.986
Cellular Component	GO:0009526	7	plastid envelope	1.89	0.0182017	Cla97C02G032410.1	Malate dehydrogenase	--	1.498	6.39e-05	Up	43.6	1.142	1.06	1.061	0.659	0.658	0.7	1.024	0.986	1.012	1.175	1.297	1.228
Cellular Component	GO:0009526	7	plastid envelope	1.89	0.0182017	Cla97C10G198310.1	Saccharopine dehydrogenase-like protein	--	1.42	0.0102712	Up	48.1	0.791	0.715	0.845	0.777	0.69	0.885	1.114	1.169	1.056	1.221	1.426	1.126
Cellular Component	GO:0005840	6	ribosome	1.43	0.399584	Cla97C07G142650.1	40S ribosomal protein S8	--	1.548	0.0373793	Up	25		1.56	1.065		0.819	0.843		1.395	1.177		0.226	0.88
Cellular Component	GO:0042579	6	microbody	3.47	0.000512031	Cla97C01G008920.1	17.4 kDa class I heat shock protein 3	--	2.249	3.52e-05	Up	15.9	0.377	0.381	0.297	0.658	0.693	0.612	1.485	1.422	1.508	1.373	1.442	1.45
Cellular Component	GO:0005773	6	vacuole	1.26	0.403079	Cla97C02G030990.1	Ascorbate peroxidase	--	1.324	2.64e-05	Up	31.5	0.685	0.716	0.731	0.974	0.943	0.959	1.25	1.289	1.268	1.034	1.02	1.012
Cellular Component	GO:0016020	3	membrane	1.09	0.470607	Cla97C05G084200.1	3-ketoacyl-CoA thiolase 2, peroxisomal	--	1.893	8.3e-07	Up	48.4	0.456	0.405	0.425	0.708	0.687	0.701	1.339	1.328	1.301	1.489	1.518	1.577
Cellular Component	GO:0016020	3	membrane	1.09	0.470607	Cla97C05G083100.1	HOPM interactor 7	--	1.358	0.00181221	Up	197.7	0.969	0.903	1.053	0.765	0.782	0.74	0.989	1.001	1.115	1.222	1.358	1.245
Cellular Component	GO:0016020	3	membrane	1.09	0.470607	Cla97C04G075480.1	60S ribosomal protein L4-like	--	1.5	0.00041118	Up	44.6	1.556	1.525	1.71	0.698	0.671	0.684	1.089	0.963	1.027	0.733	0.785	0.679
Cellular Component	GO:0016020	3	membrane	1.09	0.470607	Cla97C04G071620.1	NADH--cytochrome b5 reductase 1	--	1.329	0.00015518	Up	31.3	0.705	0.733	0.896	0.905	0.927	0.916	1.241	1.24	1.171	1.134	1.101	1.053
Cellular Component	GO:0016020	3	membrane	1.09	0.470607	Cla97C03G062650.1	Serine/arginine-rich splicing factor SC35	--	1.545	0.000120092	Up	33.1	0.837	0.817	0.884	0.752	0.696	0.749	1.133	1.16	1.101	1.268	1.327	1.252
Cellular Component	GO:0016020	3	membrane	1.09	0.470607	Cla97C03G061570.1	sterol 3-beta-glucosyltransferase UGT80A2-like	--	1.334	0.00665004	Up	65.6	0.697	0.74	0.914	0.851	0.894	0.811	1.032	1.173	1.205	1.359	1.194	1.069
Cellular Component	GO:0016020	3	membrane	1.09	0.470607	Cla97C02G037510.1	E3 ubiquitin-protein ligase UPL3	--	1.583	0.00244784	Up	204.3	0.892	1.131	1.137	0.673	0.78	0.793	1.247	1.086	1.223	1.188	1.031	0.831
Cellular Component	GO:0016020	3	membrane	1.09	0.470607	Cla97C02G033280.1	protein TIC 21, chloroplastic	--	1.601	0.000169986	Up	31.8	1.157	1.181	1.177	0.693	0.71	0.667	1.082	1.063	1.17	1.068	1.047	0.986
Cellular Component	GO:0016020	3	membrane	1.09	0.470607	Cla97C02G032410.1	Malate dehydrogenase	--	1.498	6.39e-05	Up	43.6	1.142	1.06	1.061	0.659	0.658	0.7	1.024	0.986	1.012	1.175	1.297	1.228
Cellular Component	GO:0016020	3	membrane	1.09	0.470607	Cla97C02G030990.1	Ascorbate peroxidase	--	1.324	2.64e-05	Up	31.5	0.685	0.716	0.731	0.974	0.943	0.959	1.25	1.289	1.268	1.034	1.02	1.012
Cellular Component	GO:0016020	3	membrane	1.09	0.470607	Cla97C02G030360.1	expansin-like A2	--	1.374	8.58e-05	Up	29.5	0.759	0.809	0.786	0.781	0.797	0.75	1.084	1.058	1.057	1.42	1.319	1.384
Cellular Component	GO:0016020	3	membrane	1.09	0.470607	Cla97C05G086450.1	Photosystem I reaction center subunit II	--	1.679	0.0251393	Up	22.8	0.601	1.12	1.023	0.53	0.835	0.753	1.336	1.067	1.154	1.533	0.977	1.071
Cellular Component	GO:0016020	3	membrane	1.09	0.470607	Cla97C01G025240.1	Receptor-like kinase	--	1.491	0.0314225	Up	94	1.058		1.015	0.699		0.795	1.076		1.152	1.167		1.038
Cellular Component	GO:0016020	3	membrane	1.09	0.470607	Cla97C01G008880.1	universal stress protein A-like protein	--	1.631	0.000107935	Up	18.9	0.56	0.46	0.466	0.889	0.899	0.854	1.366	1.437	1.505	1.172	1.189	1.204
Cellular Component	GO:0043232	5	intracellular non-membrane-bounded organelle	1.18	0.470102	Cla97C07G142650.1	40S ribosomal protein S8	--	1.548	0.0373793	Up	25		1.56	1.065		0.819	0.843		1.395	1.177		0.226	0.88
Cellular Component	GO:0043232	5	intracellular non-membrane-bounded organelle	1.18	0.470102	Cla97C11G220120.1	Outer arm dynein light chain 1	--	1.6	0.000102487	Up	73.7	0.383	0.567	0.905	0.85	0.823	0.863	1.36	1.411	1.286	1.325	1.219	1.143
Cellular Component	GO:0043232	5	intracellular non-membrane-bounded organelle	1.18	0.470102	Cla97C11G217900.1	Villin protein	--	1.406	5.55e-05	Up	109.7	0.789	0.77	0.792	0.73	0.757	0.775	1.073	1.061	1.046	1.403	1.39	1.375
Cellular Component	GO:0043232	5	intracellular non-membrane-bounded organelle	1.18	0.470102	Cla97C11G214200.1	Ribulose bisphosphate carboxylase large chain	--	1.82	0.000903124	Up	46.7	0.9	0.983	0.987	0.509	0.588	0.639	1.041	1.033	1.085	1.55	1.396	1.29
Cellular Component	GO:0043232	5	intracellular non-membrane-bounded organelle	1.18	0.470102	Cla97C10G203840.1	60S ribosomal protein L4-like	--	1.383	0.000869504	Up	44.6	1.59	1.436	1.418	0.783	0.796	0.713	1.072	1.031	1.067	0.48	0.491	0.562
Cellular Component	GO:0043232	5	intracellular non-membrane-bounded organelle	1.18	0.470102	Cla97C10G194700.1	Protein kinase	--	1.334	0.000440556	Up	157	1.191	1.1	1.19	0.775	0.727	0.715	1.006	0.967	0.984	1.12	1.156	1.096
Cellular Component	GO:0043232	5	intracellular non-membrane-bounded organelle	1.18	0.470102	Cla97C08G146130.1	60S ribosomal protein L3	--	1.417	0.00677633	Up	44.4	1.364	1.38	1.302	0.719	0.705	0.688	0.937	1.132	0.923	0.931	0.968	1.044
Cellular Component	GO:0043232	5	intracellular non-membrane-bounded organelle	1.18	0.470102	Cla97C07G136230.1	apoptotic chromatin condensation inducer in the nucleus	--	1.514	8.2e-05	Up	48.1	1.347	1.457	1.349	0.7	0.669	0.693	1.013	1.085	1.024	0.891	0.85	0.997
Cellular Component	GO:0043232	5	intracellular non-membrane-bounded organelle	1.18	0.470102	Cla97C06G110740.1	RNA binding protein	--	1.464	0.000104341	Up	49.7	0.95	0.963	1.009	0.776	0.822	0.8	1.213	1.153	1.144	1.061	1.062	1.047
Cellular Component	GO:0043232	5	intracellular non-membrane-bounded organelle	1.18	0.470102	Cla97C05G102660.1	mRNA-decapping enzyme subunit 2-like	--	1.39	0.0236937	Up	35.6	1.075	1.095		0.764	0.829		1.072	1.142		1.089	0.934
Cellular Component	GO:0016020	3	membrane	1.09	0.470607	Cla97C01G020790.1	protein C2-DOMAIN ABA-RELATED 11-like	--	1.313	0.000851984	Up	18.8	0.481	0.534	0.564	0.943	0.981	1.031	1.281	1.334	1.265	1.177	1.152	1.192
Cellular Component	GO:0016020	3	membrane	1.09	0.470607	Cla97C05G086550.1	Long chain acyl-CoA synthetase 7	--	1.311	4.04e-06	Up	76.3	0.66	0.561	0.545	0.909	0.902	0.902	1.171	1.201	1.184	1.341	1.323	1.319
Cellular Component	GO:0016020	3	membrane	1.09	0.470607	Cla97C05G092230.1	Cytochrome b-c1 complex subunit 6	--	1.414	1.37e-05	Up	14.5	1.248	1.265	1.212	1.007	1.006	1.039	1.43	1.424	1.463	0.315	0.305	0.286
Cellular Component	GO:0016020	3	membrane	1.09	0.470607	Cla97C05G094190.1	Glyceraldehyde-3-phosphate dehydrogenase	--	1.444	0.0118646	Up	42.8	1.197	1.157	1.229	0.638	0.71	0.844	1.08	1.083	1.003	1.085	1.048	0.999
Cellular Component	GO:0005773	6	vacuole	1.26	0.403079	Cla97C01G020790.1	protein C2-DOMAIN ABA-RELATED 11-like	--	1.313	0.000851984	Up	18.8	0.481	0.534	0.564	0.943	0.981	1.031	1.281	1.334	1.265	1.177	1.152	1.192
Cellular Component	GO:0016020	3	membrane	1.09	0.470607	Cla97C08G152480.1	ATP synthase subunit b, chloroplastic	--	1.487	0.0311468	Up	8.8		1.933	1.63		0.624	0.72		0.99	1.008		0.453	0.642
Cellular Component	GO:0016020	3	membrane	1.09	0.470607	Cla97C07G130520.1	Phosphoribulokinase	--	1.344	0.0203769	Up	46.2		1.061	1.216		0.741	0.798		1.012	1.057		1.187	1.035
Cellular Component	GO:0016020	3	membrane	1.09	0.470607	Cla97C03G066370.1	Kinase family protein	--	1.486	0.011745	Up	173.2		0.854	0.943		0.756	0.816		1.192	1.144		1.198	1.097
Cellular Component	GO:0016020	3	membrane	1.09	0.470607	Cla97C11G224850.1	Niemann-Pick C1 protein isoform X1	--	1.625	1.4e-05	Up	140.9	0.592	0.654	0.544	0.862	0.903	0.866	1.458	1.4	1.418	1.088	1.017	1.171
Cellular Component	GO:0016020	3	membrane	1.09	0.470607	Cla97C11G220120.1	Outer arm dynein light chain 1	--	1.6	0.000102487	Up	73.7	0.383	0.567	0.905	0.85	0.823	0.863	1.36	1.411	1.286	1.325	1.219	1.143
Cellular Component	GO:0016020	3	membrane	1.09	0.470607	Cla97C11G214200.1	Ribulose bisphosphate carboxylase large chain	--	1.82	0.000903124	Up	46.7	0.9	0.983	0.987	0.509	0.588	0.639	1.041	1.033	1.085	1.55	1.396	1.29
Cellular Component	GO:0016020	3	membrane	1.09	0.470607	Cla97C11G208340.1	gamma-glutamyltranspeptidase 3	--	1.421	0.000353699	Up	67.2	0.612	0.636	0.613	0.848	0.852	0.877	1.284	1.219	1.16	1.241	1.265	1.354
Cellular Component	GO:0016020	3	membrane	1.09	0.470607	Cla97C10G203840.1	60S ribosomal protein L4-like	--	1.383	0.000869504	Up	44.6	1.59	1.436	1.418	0.783	0.796	0.713	1.072	1.031	1.067	0.48	0.491	0.562
Cellular Component	GO:0016020	3	membrane	1.09	0.470607	Cla97C10G198310.1	Saccharopine dehydrogenase-like protein	--	1.42	0.0102712	Up	48.1	0.791	0.715	0.845	0.777	0.69	0.885	1.114	1.169	1.056	1.221	1.426	1.126
Cellular Component	GO:0016020	3	membrane	1.09	0.470607	Cla97C10G194700.1	Protein kinase	--	1.334	0.000440556	Up	157	1.191	1.1	1.19	0.775	0.727	0.715	1.006	0.967	0.984	1.12	1.156	1.096
Cellular Component	GO:0016020	3	membrane	1.09	0.470607	Cla97C10G186680.1	Receptor-like protein kinase	--	1.304	0.000262474	Up	44.6	0.569	0.474	0.632	0.914	0.947	0.893	1.216	1.211	1.165	1.258	1.252	1.273
Cellular Component	GO:0016020	3	membrane	1.09	0.470607	Cla97C10G185280.1	Ferredoxin--NADP reductase	--	1.673	1.73e-05	Up	40.3	1.136	1.046	1.085	0.812	0.779	0.809	1.325	1.308	1.382	0.761	0.789	0.73
Cellular Component	GO:0016020	3	membrane	1.09	0.470607	Cla97C09G177300.1	Peroxidase	--	2.104	0.000505419	Up	36.2	0.714	0.754	0.739	0.645	0.771	0.757	1.619	1.393	1.559	1.091	1.035	1.029
Cellular Component	GO:0016020	3	membrane	1.09	0.470607	Cla97C09G169940.1	protein NETWORKED 1D	--	1.741	0.00101102	Up	248.1	0.907	0.942	0.945	0.83	0.711	0.683	1.25	1.264	1.359	1.001	1.083	1.013
Cellular Component	GO:0016020	3	membrane	1.09	0.470607	Cla97C08G157230.1	Membrane steroid-binding protein 1	--	1.382	1.57e-05	Up	10.9	0.82	0.813	0.81	0.961	0.967	0.977	1.371	1.322	1.322	0.849	0.978	0.893
Cellular Component	GO:0016020	3	membrane	1.09	0.470607	Cla97C08G151710.1	hypersensitive-induced response protein 2	--	1.304	3.02e-05	Up	31.3	0.644	0.685	0.6	1.025	1.037	1.044	1.335	1.334	1.381	0.997	0.945	0.996
Cellular Component	GO:0016020	3	membrane	1.09	0.470607	Cla97C08G148420.1	photosystem II 22 kDa protein, chloroplastic	--	1.346	0.00634154	Up	28.8	1.08	0.794	0.933	0.785	0.771	0.815	0.998	1.181	1.013	1.137	1.253	1.239
Cellular Component	GO:0016020	3	membrane	1.09	0.470607	Cla97C08G147310.1	Trigalactosyldiacylglycerol 1, chloroplastic-like protein	--	1.306	0.000550344	Up	37.9	0.734		0.8	0.88		0.874	1.139		1.151	1.247		1.175
Cellular Component	GO:0016020	3	membrane	1.09	0.470607	Cla97C08G146130.1	60S ribosomal protein L3	--	1.417	0.00677633	Up	44.4	1.364	1.38	1.302	0.719	0.705	0.688	0.937	1.132	0.923	0.931	0.968	1.044
Cellular Component	GO:0016020	3	membrane	1.09	0.470607	Cla97C07G137260.1	9-cis-epoxycarotenoid dioxygenase 1	--	1.554	6.47e-05	Up	64	0.633	0.441	0.531	0.784	0.833	0.775	1.229	1.268	1.219	1.264	1.409	1.291
Cellular Component	GO:0016020	3	membrane	1.09	0.470607	Cla97C07G136230.1	apoptotic chromatin condensation inducer in the nucleus	--	1.514	8.2e-05	Up	48.1	1.347	1.457	1.349	0.7	0.669	0.693	1.013	1.085	1.024	0.891	0.85	0.997
Cellular Component	GO:0016020	3	membrane	1.09	0.470607	Cla97C05G107480.1	Carbonic anhydrase	--	1.415	1.39e-05	Up	30.1	0.413	0.431	0.382	0.941	0.904	0.92	1.313	1.286	1.314	1.299	1.331	1.301
Cellular Component	GO:0016020	3	membrane	1.09	0.470607	Cla97C05G099220.1	beta-fructofuranosidase, insoluble isoenzyme 1-like	--	1.363	0.000791768	Up	63.7	0.608	0.621	0.614	0.751	0.769	0.765	1.107	0.997	1.01	1.507	1.571	1.608
Cellular Component	GO:0016020	3	membrane	1.09	0.470607	Cla97C05G097160.1	Protein phosphatase 2c, putative	--	1.315	0.0249797	Up	40.4	0.859	0.694		0.94	0.885		1.161	1.238		1.04	1.183
Cellular Component	GO:0043232	5	intracellular non-membrane-bounded organelle	1.18	0.470102	Cla97C05G093540.1	THO complex subunit 4D	--	1.636	0.000219048	Up	30.9	1.236	1.177	1.226	0.658	0.731	0.664	1.16	1.087	1.111	0.963	1.099	1.054
Cellular Component	GO:0043232	5	intracellular non-membrane-bounded organelle	1.18	0.470102	Cla97C05G084200.1	3-ketoacyl-CoA thiolase 2, peroxisomal	--	1.893	8.3e-07	Up	48.4	0.456	0.405	0.425	0.708	0.687	0.701	1.339	1.328	1.301	1.489	1.518	1.577
Cellular Component	GO:0016020	3	membrane	1.09	0.470607	Cla97C07G137540.1	oxygen-evolving enhancer protein 2, chloroplastic	--	1.558	0.0379441	Up	28.3	1.145	1.099		0.725	0.849		1.278	1.175		0.851	0.877
Cellular Component	GO:0043232	5	intracellular non-membrane-bounded organelle	1.18	0.470102	Cla97C04G075480.1	60S ribosomal protein L4-like	--	1.5	0.00041118	Up	44.6	1.556	1.525	1.71	0.698	0.671	0.684	1.089	0.963	1.027	0.733	0.785	0.679
Cellular Component	GO:0005886	4	plasma membrane	1.14	0.450637	Cla97C08G151710.1	hypersensitive-induced response protein 2	--	1.304	3.02e-05	Up	31.3	0.644	0.685	0.6	1.025	1.037	1.044	1.335	1.334	1.381	0.997	0.945	0.996
Cellular Component	GO:0005886	4	plasma membrane	1.14	0.450637	Cla97C08G146130.1	60S ribosomal protein L3	--	1.417	0.00677633	Up	44.4	1.364	1.38	1.302	0.719	0.705	0.688	0.937	1.132	0.923	0.931	0.968	1.044
Cellular Component	GO:0005886	4	plasma membrane	1.14	0.450637	Cla97C07G136230.1	apoptotic chromatin condensation inducer in the nucleus	--	1.514	8.2e-05	Up	48.1	1.347	1.457	1.349	0.7	0.669	0.693	1.013	1.085	1.024	0.891	0.85	0.997
Cellular Component	GO:0005886	4	plasma membrane	1.14	0.450637	Cla97C05G107480.1	Carbonic anhydrase	--	1.415	1.39e-05	Up	30.1	0.413	0.431	0.382	0.941	0.904	0.92	1.313	1.286	1.314	1.299	1.331	1.301
Cellular Component	GO:0005886	4	plasma membrane	1.14	0.450637	Cla97C05G099220.1	beta-fructofuranosidase, insoluble isoenzyme 1-like	--	1.363	0.000791768	Up	63.7	0.608	0.621	0.614	0.751	0.769	0.765	1.107	0.997	1.01	1.507	1.571	1.608
Cellular Component	GO:0005886	4	plasma membrane	1.14	0.450637	Cla97C05G097160.1	Protein phosphatase 2c, putative	--	1.315	0.0249797	Up	40.4	0.859	0.694		0.94	0.885		1.161	1.238		1.04	1.183
Cellular Component	GO:0005886	4	plasma membrane	1.14	0.450637	Cla97C04G075480.1	60S ribosomal protein L4-like	--	1.5	0.00041118	Up	44.6	1.556	1.525	1.71	0.698	0.671	0.684	1.089	0.963	1.027	0.733	0.785	0.679
Cellular Component	GO:0005886	4	plasma membrane	1.14	0.450637	Cla97C04G071620.1	NADH--cytochrome b5 reductase 1	--	1.329	0.00015518	Up	31.3	0.705	0.733	0.896	0.905	0.927	0.916	1.241	1.24	1.171	1.134	1.101	1.053
Cellular Component	GO:0005886	4	plasma membrane	1.14	0.450637	Cla97C03G062650.1	Serine/arginine-rich splicing factor SC35	--	1.545	0.000120092	Up	33.1	0.837	0.817	0.884	0.752	0.696	0.749	1.133	1.16	1.101	1.268	1.327	1.252
Cellular Component	GO:0005886	4	plasma membrane	1.14	0.450637	Cla97C03G061570.1	sterol 3-beta-glucosyltransferase UGT80A2-like	--	1.334	0.00665004	Up	65.6	0.697	0.74	0.914	0.851	0.894	0.811	1.032	1.173	1.205	1.359	1.194	1.069
Cellular Component	GO:0005886	4	plasma membrane	1.14	0.450637	Cla97C02G037510.1	E3 ubiquitin-protein ligase UPL3	--	1.583	0.00244784	Up	204.3	0.892	1.131	1.137	0.673	0.78	0.793	1.247	1.086	1.223	1.188	1.031	0.831
Cellular Component	GO:0005886	4	plasma membrane	1.14	0.450637	Cla97C01G025240.1	Receptor-like kinase	--	1.491	0.0314225	Up	94	1.058		1.015	0.699		0.795	1.076		1.152	1.167		1.038
Cellular Component	GO:0005886	4	plasma membrane	1.14	0.450637	Cla97C01G020790.1	protein C2-DOMAIN ABA-RELATED 11-like	--	1.313	0.000851984	Up	18.8	0.481	0.534	0.564	0.943	0.981	1.031	1.281	1.334	1.265	1.177	1.152	1.192
Cellular Component	GO:0005886	4	plasma membrane	1.14	0.450637	Cla97C01G008880.1	universal stress protein A-like protein	--	1.631	0.000107935	Up	18.9	0.56	0.46	0.466	0.889	0.899	0.854	1.366	1.437	1.505	1.172	1.189	1.204
Cellular Component	GO:0005773	6	vacuole	1.26	0.403079	Cla97C11G208340.1	gamma-glutamyltranspeptidase 3	--	1.421	0.000353699	Up	67.2	0.612	0.636	0.613	0.848	0.852	0.877	1.284	1.219	1.16	1.241	1.265	1.354
Cellular Component	GO:0005773	6	vacuole	1.26	0.403079	Cla97C10G203840.1	60S ribosomal protein L4-like	--	1.383	0.000869504	Up	44.6	1.59	1.436	1.418	0.783	0.796	0.713	1.072	1.031	1.067	0.48	0.491	0.562
Cellular Component	GO:0005773	6	vacuole	1.26	0.403079	Cla97C10G198310.1	Saccharopine dehydrogenase-like protein	--	1.42	0.0102712	Up	48.1	0.791	0.715	0.845	0.777	0.69	0.885	1.114	1.169	1.056	1.221	1.426	1.126
Cellular Component	GO:0005773	6	vacuole	1.26	0.403079	Cla97C10G194700.1	Protein kinase	--	1.334	0.000440556	Up	157	1.191	1.1	1.19	0.775	0.727	0.715	1.006	0.967	0.984	1.12	1.156	1.096
Cellular Component	GO:0005773	6	vacuole	1.26	0.403079	Cla97C08G151710.1	hypersensitive-induced response protein 2	--	1.304	3.02e-05	Up	31.3	0.644	0.685	0.6	1.025	1.037	1.044	1.335	1.334	1.381	0.997	0.945	0.996
Cellular Component	GO:0005773	6	vacuole	1.26	0.403079	Cla97C08G146130.1	60S ribosomal protein L3	--	1.417	0.00677633	Up	44.4	1.364	1.38	1.302	0.719	0.705	0.688	0.937	1.132	0.923	0.931	0.968	1.044
Cellular Component	GO:0005773	6	vacuole	1.26	0.403079	Cla97C05G084200.1	3-ketoacyl-CoA thiolase 2, peroxisomal	--	1.893	8.3e-07	Up	48.4	0.456	0.405	0.425	0.708	0.687	0.701	1.339	1.328	1.301	1.489	1.518	1.577
[truncated: 334 more rows]

## Sheet: Down
GO Terms Level 1	GO Terms Description	GO Terms Level	GO Terms ID	Mapping	Background	All Mapping	All Background	Fold Enrichment	Fisher's exact test p value	-log10(p value)	Related proteins
[truncated: 30 more rows]

[truncated: 3 more sheets: Down GO2Protein, all, all GO2Protein]
