# Supplementary material for: Quantitative Transcriptomic and Proteomic Analysis of Fruit Development and Ripening in Watermelon (Citrullus lanatus)
Source: Front Plant Sci. 2022 Mar 22;13:818392. doi: 10.3389/fpls.2022.818392 (PMC8980866; doi:10.3389/fpls.2022.818392)
Supplement: Supplementary file 9 [file Table_8.XLSX]

## Sheet: Up
GO Terms Level 1	GO Terms Description	GO Terms Level	GO Terms ID	Mapping	Background	All Mapping	All Background	Fold Enrichment	Fisher's exact test p value	-log10(p value)	Related proteins
Cellular Component	cytosol	4	GO:0005829	166	945	396	3607	1.6	5.00709e-13	12.3	Cla97C01G001870.1 Cla97C01G005930.1 Cla97C01G006080.1 Cla97C01G007510.1 Cla97C01G012170.1 Cla97C01G012980.1 Cla97C01G017730.1 Cla97C01G018440.1 Cla97C01G018500.1 Cla97C01G019840.1 Cla97C01G020500.1 Cla97C01G022150.1 Cla97C01G023800.1 Cla97C01G025460.1 Cla97C02G028810.1 Cla97C02G028970.1 Cla97C02G032710.1 Cla97C02G035240.1 Cla97C02G037760.1 Cla97C02G039110.1 Cla97C02G040220.1 Cla97C02G040760.1 Cla…
	cell junction	3	GO:0030054	76	335	396	3607	2.07	8.17618e-11	10.09	Cla97C01G001870.1 Cla97C01G004400.1 Cla97C01G010350.1 Cla97C01G018500.1 Cla97C01G020470.1 Cla97C01G025460.1 Cla97C01G025620.1 Cla97C02G028810.1 Cla97C02G032130.1 Cla97C02G041040.1 Cla97C02G044070.1 Cla97C02G045240.1 Cla97C02G045340.1 Cla97C03G053180.1 Cla97C03G059560.1 Cla97C03G064990.1 Cla97C03G065560.1 Cla97C04G068640.1 Cla97C05G080870.1 Cla97C05G084960.1 Cla97C05G088930.1 Cla97C05G106450.1 Cla…
	symplast	3	GO:0055044	75	332	396	3607	2.06	1.33113e-10	9.88	Cla97C01G001870.1 Cla97C01G004400.1 Cla97C01G010350.1 Cla97C01G018500.1 Cla97C01G020470.1 Cla97C01G025460.1 Cla97C01G025620.1 Cla97C02G028810.1 Cla97C02G032130.1 Cla97C02G041040.1 Cla97C02G044070.1 Cla97C02G045240.1 Cla97C02G045340.1 Cla97C03G053180.1 Cla97C03G059560.1 Cla97C03G064990.1 Cla97C03G065560.1 Cla97C04G068640.1 Cla97C05G080870.1 Cla97C05G084960.1 Cla97C05G088930.1 Cla97C05G106450.1 Cla…
	plasmodesma	6	GO:0009506	75	332	396	3607	2.06	1.33113e-10	9.88	Cla97C01G001870.1 Cla97C01G004400.1 Cla97C01G010350.1 Cla97C01G018500.1 Cla97C01G020470.1 Cla97C01G025460.1 Cla97C01G025620.1 Cla97C02G028810.1 Cla97C02G032130.1 Cla97C02G041040.1 Cla97C02G044070.1 Cla97C02G045240.1 Cla97C02G045340.1 Cla97C03G053180.1 Cla97C03G059560.1 Cla97C03G064990.1 Cla97C03G065560.1 Cla97C04G068640.1 Cla97C05G080870.1 Cla97C05G084960.1 Cla97C05G088930.1 Cla97C05G106450.1 Cla…
	cell-cell junction	5	GO:0005911	75	334	396	3607	2.05	1.64255e-10	9.78	Cla97C01G001870.1 Cla97C01G004400.1 Cla97C01G010350.1 Cla97C01G018500.1 Cla97C01G020470.1 Cla97C01G025460.1 Cla97C01G025620.1 Cla97C02G028810.1 Cla97C02G032130.1 Cla97C02G041040.1 Cla97C02G044070.1 Cla97C02G045240.1 Cla97C02G045340.1 Cla97C03G053180.1 Cla97C03G059560.1 Cla97C03G064990.1 Cla97C03G065560.1 Cla97C04G068640.1 Cla97C05G080870.1 Cla97C05G084960.1 Cla97C05G088930.1 Cla97C05G106450.1 Cla…
	endomembrane system	3	GO:0012505	115	655	396	3607	1.6	1.65722e-08	7.78	Cla97C01G000350.1 Cla97C01G000370.1 Cla97C01G000390.1 Cla97C01G001870.1 Cla97C01G007510.1 Cla97C01G007690.1 Cla97C01G009280.1 Cla97C01G010350.1 Cla97C01G013860.1 Cla97C01G014180.1 Cla97C01G018500.1 Cla97C01G020470.1 Cla97C01G020500.1 Cla97C01G025460.1 Cla97C02G026290.1 Cla97C02G027740.1 Cla97C02G029500.1 Cla97C02G031680.1 Cla97C02G035680.1 Cla97C02G037760.1 Cla97C02G039580.1 Cla97C02G040930.1 Cla…
	vesicle tethering complex	3	GO:0099023	14	28	396	3607	4.55	2.7974e-07	6.55	Cla97C01G018440.1 Cla97C02G027740.1 Cla97C02G035680.1 Cla97C05G081580.1 Cla97C05G102890.1 Cla97C07G136110.1 Cla97C08G147950.1 Cla97C08G150490.1 Cla97C09G163590.1 Cla97C09G168170.1 Cla97C09G172800.1 Cla97C10G190330.1 Cla97C11G215310.1 Cla97C11G222610.1
	nuclear envelope	7	GO:0005635	19	56	396	3607	3.09	3.47116e-06	5.46	Cla97C01G000350.1 Cla97C01G000390.1 Cla97C01G025460.1 Cla97C02G037760.1 Cla97C02G040930.1 Cla97C02G050190.1 Cla97C02G050590.1 Cla97C05G080870.1 Cla97C05G092000.1 Cla97C05G105190.1 Cla97C06G114260.1 Cla97C06G128240.1 Cla97C07G133890.1 Cla97C08G147150.1 Cla97C08G153690.1 Cla97C09G170190.1 Cla97C09G184470.1 Cla97C10G202720.1 Cla97C11G209720.1
Molecular Function	nuclear localization sequence binding	6	GO:0008139	9	14	312	2846	5.86	2.49215e-06	5.6	Cla97C01G000350.1 Cla97C01G000390.1 Cla97C02G037760.1 Cla97C02G040930.1 Cla97C02G050190.1 Cla97C02G050590.1 Cla97C05G092000.1 Cla97C06G114260.1 Cla97C11G209720.1
	aminoacyl-tRNA ligase activity	5	GO:0004812	13	30	312	2846	3.95	5.48737e-06	5.26	Cla97C01G005930.1 Cla97C01G020500.1 Cla97C01G021320.1 Cla97C03G053180.1 Cla97C03G066350.1 Cla97C03G068350.1 Cla97C05G098540.1 Cla97C07G142570.1 Cla97C10G186520.1 Cla97C10G194690.1 Cla97C11G206520.1 Cla97C11G217300.1 Cla97C11G217960.1
	ligase activity, forming carbon-oxygen bonds	4	GO:0016875	13	30	312	2846	3.95	5.48737e-06	5.26	Cla97C01G005930.1 Cla97C01G020500.1 Cla97C01G021320.1 Cla97C03G053180.1 Cla97C03G066350.1 Cla97C03G068350.1 Cla97C05G098540.1 Cla97C07G142570.1 Cla97C10G186520.1 Cla97C10G194690.1 Cla97C11G206520.1 Cla97C11G217300.1 Cla97C11G217960.1
	nucleocytoplasmic carrier activity	3	GO:0140142	5	5	312	2846	9.12	1.53864e-05	4.81	Cla97C02G042120.1 Cla97C05G080870.1 Cla97C05G092000.1 Cla97C08G153690.1 Cla97C10G192280.1
	signal sequence binding	5	GO:0005048	9	19	312	2846	4.32	6.95901e-05	4.16	Cla97C01G000350.1 Cla97C01G000390.1 Cla97C02G037760.1 Cla97C02G040930.1 Cla97C02G050190.1 Cla97C02G050590.1 Cla97C05G092000.1 Cla97C06G114260.1 Cla97C11G209720.1
	catalytic activity, acting on a tRNA	4	GO:0140101	14	42	312	2846	3.04	8.20831e-05	4.09	Cla97C01G005930.1 Cla97C01G017980.1 Cla97C01G020500.1 Cla97C01G021320.1 Cla97C03G053180.1 Cla97C03G066350.1 Cla97C03G068350.1 Cla97C05G098540.1 Cla97C07G142570.1 Cla97C10G186520.1 Cla97C10G194690.1 Cla97C11G206520.1 Cla97C11G217300.1 Cla97C11G217960.1
	GTPase binding	5	GO:0051020	13	38	312	2846	3.12	0.00010933	3.96	Cla97C01G018440.1 Cla97C05G082670.1 Cla97C05G105190.1 Cla97C06G119360.1 Cla97C07G131870.1 Cla97C07G142570.1 Cla97C07G143490.1 Cla97C08G153690.1 Cla97C09G164360.1 Cla97C10G184770.1 Cla97C10G184810.1 Cla97C11G215310.1 Cla97C11G220640.1
	ligase activity	3	GO:0016874	22	85	312	2846	2.36	0.000114906	3.94	Cla97C01G005930.1 Cla97C01G020500.1 Cla97C01G021320.1 Cla97C02G029500.1 Cla97C02G035240.1 Cla97C03G053180.1 Cla97C03G066350.1 Cla97C03G068350.1 Cla97C05G094160.1 Cla97C05G098540.1 Cla97C07G133010.1 Cla97C07G141980.1 Cla97C07G142570.1 Cla97C09G183120.1 Cla97C10G186520.1 Cla97C10G194690.1 Cla97C10G195660.1 Cla97C11G206520.1 Cla97C11G217300.1 Cla97C11G217960.1 Cla97C11G221760.1 Cla97C07G133060.1
Biological Process	nucleocytoplasmic transport	7	GO:0006913	24	62	372	3278	3.41	1.66591e-08	7.78	Cla97C01G000350.1 Cla97C01G000390.1 Cla97C01G019650.1 Cla97C01G025460.1 Cla97C02G037760.1 Cla97C02G040930.1 Cla97C02G042120.1 Cla97C02G050190.1 Cla97C02G050590.1 Cla97C05G080870.1 Cla97C05G092000.1 Cla97C05G105190.1 Cla97C06G114260.1 Cla97C07G133890.1 Cla97C08G147150.1 Cla97C08G153690.1 Cla97C08G156690.1 Cla97C09G164360.1 Cla97C09G170190.1 Cla97C09G184470.1 Cla97C10G192280.1 Cla97C10G202720.1 Cla…
	nuclear transport	6	GO:0051169	24	62	372	3278	3.41	1.66591e-08	7.78	Cla97C01G000350.1 Cla97C01G000390.1 Cla97C01G019650.1 Cla97C01G025460.1 Cla97C02G037760.1 Cla97C02G040930.1 Cla97C02G042120.1 Cla97C02G050190.1 Cla97C02G050590.1 Cla97C05G080870.1 Cla97C05G092000.1 Cla97C05G105190.1 Cla97C06G114260.1 Cla97C07G133890.1 Cla97C08G147150.1 Cla97C08G153690.1 Cla97C08G156690.1 Cla97C09G164360.1 Cla97C09G170190.1 Cla97C09G184470.1 Cla97C10G192280.1 Cla97C10G202720.1 Cla…
	response to cadmium ion	6	GO:0046686	40	163	372	3278	2.16	1.3598e-06	5.87	Cla97C01G001870.1 Cla97C01G004400.1 Cla97C01G014770.1 Cla97C01G020500.1 Cla97C01G025460.1 Cla97C02G026290.1 Cla97C02G032780.1 Cla97C02G044880.1 Cla97C02G045340.1 Cla97C02G045770.1 Cla97C03G052750.1 Cla97C03G059560.1 Cla97C03G064990.1 Cla97C03G066640.1 Cla97C04G075990.1 Cla97C05G098540.1 Cla97C05G104770.1 Cla97C06G116090.1 Cla97C06G117140.1 Cla97C06G119280.1 Cla97C06G128240.1 Cla97C07G131680.1 Cla…
	protein localization to nucleus	7	GO:0034504	14	31	372	3278	3.98	2.00248e-06	5.7	Cla97C01G000350.1 Cla97C01G000390.1 Cla97C02G037760.1 Cla97C02G040930.1 Cla97C02G050190.1 Cla97C02G050590.1 Cla97C05G080870.1 Cla97C05G092000.1 Cla97C05G105190.1 Cla97C06G114260.1 Cla97C07G133890.1 Cla97C08G147150.1 Cla97C09G164360.1 Cla97C09G170190.1
	peptide transport	7	GO:0015833	47	217	372	3278	1.91	6.39809e-06	5.19	Cla97C01G000350.1 Cla97C01G000390.1 Cla97C01G007690.1 Cla97C01G013290.1 Cla97C01G019650.1 Cla97C02G037760.1 Cla97C02G040930.1 Cla97C02G050190.1 Cla97C02G050590.1 Cla97C03G052680.1 Cla97C03G053180.1 Cla97C03G067570.1 Cla97C04G077900.1 Cla97C05G080870.1 Cla97C05G081830.1 Cla97C05G082670.1 Cla97C05G090610.1 Cla97C05G092000.1 Cla97C05G105190.1 Cla97C05G108460.1 Cla97C06G114260.1 Cla97C06G117140.1 Cla…
	amide transport	6	GO:0042886	47	219	372	3278	1.89	7.42677e-06	5.13	Cla97C01G000350.1 Cla97C01G000390.1 Cla97C01G007690.1 Cla97C01G013290.1 Cla97C01G019650.1 Cla97C02G037760.1 Cla97C02G040930.1 Cla97C02G050190.1 Cla97C02G050590.1 Cla97C03G052680.1 Cla97C03G053180.1 Cla97C03G067570.1 Cla97C04G077900.1 Cla97C05G080870.1 Cla97C05G081830.1 Cla97C05G082670.1 Cla97C05G090610.1 Cla97C05G092000.1 Cla97C05G105190.1 Cla97C05G108460.1 Cla97C06G114260.1 Cla97C06G117140.1 Cla…
	plant organ morphogenesis	7	GO:1905392	24	94	372	3278	2.25	8.78325e-05	4.06	Cla97C01G019840.1 Cla97C01G020470.1 Cla97C02G027740.1 Cla97C02G035240.1 Cla97C02G039580.1 Cla97C02G042120.1 Cla97C03G063270.1 Cla97C03G065560.1 Cla97C04G079510.1 Cla97C05G087820.1 Cla97C06G115570.1 Cla97C07G131870.1 Cla97C08G145730.1 Cla97C09G162610.1 Cla97C09G165010.1 Cla97C10G185220.1 Cla97C10G194760.1 Cla97C11G208780.1 Cla97C11G211780.1 Cla97C11G215240.1 Cla97C11G217900.1 Cla97C11G218370.1 Cla…
	peptide metabolic process	6	GO:0006518	37	172	372	3278	1.9	9.66596e-05	4.01	Cla97C01G002630.1 Cla97C01G005930.1 Cla97C01G020500.1 Cla97C01G021320.1 Cla97C01G023800.1 Cla97C01G025460.1 Cla97C02G041040.1 Cla97C03G053180.1 Cla97C03G057450.1 Cla97C03G057460.1 Cla97C03G066350.1 Cla97C03G068350.1 Cla97C04G068640.1 Cla97C04G077620.1 Cla97C05G083070.1 Cla97C05G084960.1 Cla97C05G091830.1 Cla97C05G099390.1 Cla97C06G110930.1 Cla97C06G123170.1 Cla97C06G124780.1 Cla97C07G132970.1 Cla…
	peptide biosynthetic process	7	GO:0043043	32	145	372	3278	1.94	0.000138719	3.86	Cla97C01G005930.1 Cla97C01G020500.1 Cla97C01G021320.1 Cla97C01G023800.1 Cla97C01G025460.1 Cla97C02G041040.1 Cla97C03G053180.1 Cla97C03G057450.1 Cla97C03G057460.1 Cla97C03G066350.1 Cla97C03G068350.1 Cla97C04G068640.1 Cla97C04G077620.1 Cla97C05G084960.1 Cla97C05G091830.1 Cla97C06G110930.1 Cla97C06G123170.1 Cla97C06G124780.1 Cla97C07G132970.1 Cla97C07G142570.1 Cla97C07G143490.1 Cla97C09G166150.1 Cla…
	developmental cell growth	6	GO:0048588	14	44	372	3278	2.8	0.000215516	3.67	Cla97C01G019840.1 Cla97C01G020470.1 Cla97C02G028970.1 Cla97C02G041610.1 Cla97C03G065560.1 Cla97C05G087820.1 Cla97C08G144640.1 Cla97C09G168170.1 Cla97C10G185220.1 Cla97C10G192280.1 Cla97C10G205620.1 Cla97C11G215310.1 Cla97C11G217900.1 Cla97C11G224680.1
	Golgi vesicle transport	6	GO:0048193	17	61	372	3278	2.46	0.000284352	3.55	Cla97C01G018440.1 Cla97C05G081580.1 Cla97C05G082670.1 Cla97C06G123850.1 Cla97C07G139800.1 Cla97C07G140970.1 Cla97C08G145730.1 Cla97C08G147950.1 Cla97C08G150490.1 Cla97C09G162610.1 Cla97C09G164350.1 Cla97C09G180820.1 Cla97C11G210770.1 Cla97C11G215240.1 Cla97C11G215310.1 Cla97C11G222610.1 Cla97C11G210780.1
	adaxial/abaxial pattern specification	7	GO:0009955	5	7	372	3278	6.29	0.000317252	3.5	Cla97C02G042120.1 Cla97C02G047930.1 Cla97C04G079510.1 Cla97C06G121290.1 Cla97C11G219390.1
	exocytosis	7	GO:0006887	11	31	372	3278	3.13	0.000356746	3.45	Cla97C02G027740.1 Cla97C02G035680.1 Cla97C05G081580.1 Cla97C05G082670.1 Cla97C06G119680.1 Cla97C07G141360.1 Cla97C08G150490.1 Cla97C09G163590.1 Cla97C09G172800.1 Cla97C10G196310.1 Cla97C10G201220.1
	root development	7	GO:0048364	28	126	372	3278	1.96	0.000447414	3.35	Cla97C01G019840.1 Cla97C01G020470.1 Cla97C02G027740.1 Cla97C02G039580.1 Cla97C02G042120.1 Cla97C02G044880.1 Cla97C02G047930.1 Cla97C03G063270.1 Cla97C03G065560.1 Cla97C04G074180.1 Cla97C04G079510.1 Cla97C05G087820.1 Cla97C06G115570.1 Cla97C06G119360.1 Cla97C07G131870.1 Cla97C07G132430.1 Cla97C08G145730.1 Cla97C08G154960.1 Cla97C09G162610.1 Cla97C10G185220.1 Cla97C10G194760.1 Cla97C11G208780.1 Cla…

## Sheet: Up GO2Protein
GO Terms Level 1	GO Terms ID	GO Terms Level	GO Terms Description	Fold Enrichment	Fisher's exact test p value	Protein accession	Protein description	Gene name	34DAP/26DAP Ratio	34DAP/26DAP P value	Regulated Type	MW [kDa]	10DAP_1	10DAP_2	10DAP_3	18DAP_1	18DAP_2	18DAP_3	26DAP_1	26DAP_2	26DAP_3	34DAP_1	34DAP_2	34DAP_3
Biological Process	GO:0051179	2	localization	1.51	1.55355e-06	Cla97C07G133890.1	nuclear pore complex protein NUP155	--	1.313	0.0148891	Up	162.5	0.961	0.96	0.977	0.806	0.758	0.816	0.877	1	0.977	1.339	1.125	1.284
Biological Process	GO:0009932	7	cell tip growth	2.45	0.00526685	Cla97C08G144640.1	patellin-3-like	--	1.481	4.89e-05	Up	68.2	1.061	1.016	1.045	0.907	0.911	0.913	0.808	0.827	0.844	1.186	1.257	1.228
Biological Process	GO:0009932	7	cell tip growth	2.45	0.00526685	Cla97C09G162610.1	Protein ROOT HAIR DEFECTIVE 3 homolog	--	1.629	0.000271205	Up	85.6	1.021	1.006	1.017	1.027	1.034	1.023	0.687	0.736	0.789	1.218	1.191	1.194
Biological Process	GO:0009932	7	cell tip growth	2.45	0.00526685	Cla97C09G168170.1	Exocyst complex component	--	2.28	0.000188438	Up	91	1.007	0.937	0.789	0.727	0.736	0.756	0.745	0.662	0.722	1.459	1.674	1.722
Biological Process	GO:0009932	7	cell tip growth	2.45	0.00526685	Cla97C10G192280.1	protein EXPORTIN 1A	--	1.999	4.8e-05	Up	123.9	0.802	0.875	0.817	0.908	0.924	0.893	0.755	0.705	0.757	1.561	1.452	1.419
Biological Process	GO:0009932	7	cell tip growth	2.45	0.00526685	Cla97C10G205620.1	DnaJ homolog subfamily C member 16	--	1.623	0.000220268	Up	63	0.804	0.793	0.813	0.881	0.873	0.847	0.865	0.946	0.853	1.449	1.388	1.487
Biological Process	GO:0009932	7	cell tip growth	2.45	0.00526685	Cla97C11G215310.1	vacuolar protein sorting-associated protein 52 A	--	2.509	0.000165957	Up	80.7	0.807	0.753	0.803	0.586	0.646	0.685	0.686	0.712	0.705	1.921	1.815	1.541
Biological Process	GO:0009904	9	chloroplast accumulation movement	6.61	0.00531381	Cla97C01G017730.1	Kinesin	--	1.464	7.83e-05	Up	141.1	1.112	1.058	1.088	0.879	0.759	0.862	0.847	0.841	0.853	1.197	1.293	1.229
Biological Process	GO:0009904	9	chloroplast accumulation movement	6.61	0.00531381	Cla97C05G101460.1	protein WEAK CHLOROPLAST MOVEMENT UNDER BLUE LIGHT 1-like	--	1.346	0.000117187	Up	103.2	1.349	1.311	1.187	0.788	0.826	0.87	0.784	0.8	0.8	1.03	1.093	1.085
Biological Process	GO:0009904	9	chloroplast accumulation movement	6.61	0.00531381	Cla97C10G188820.1	WEB family protein	--	1.374	0.0024757	Up	74.9	1.28	1.233	1.205	0.854	0.938	0.853	0.866	0.785	0.767	1.083	1.068	1.171
Biological Process	GO:0050667	9	homocysteine metabolic process	6.61	0.00531381	Cla97C03G064600.1	5-methyltetrahydropteroyltriglutamate-- homocysteine methyltransferase	--	1.635	0.000136588	Up	91.4	0.779	0.71	0.747	0.934	0.942	0.937	0.917	0.851	0.844	1.363	1.443	1.464
Biological Process	GO:0050667	9	homocysteine metabolic process	6.61	0.00531381	Cla97C08G152200.1	Cystathionine beta-lyase	--	1.317	2.76e-05	Up	49.8	0.882	0.915	0.85	0.917	0.916	0.966	0.943	0.933	0.941	1.258	1.207	1.244
Biological Process	GO:0050667	9	homocysteine metabolic process	6.61	0.00531381	Cla97C10G196410.1	5-methyltetrahydropteroyltriglutamate-- homocysteine methyltransferase-like	--	1.507	6.69e-05	Up	84.5	1.017	1.077	1.112	0.972	0.965	0.971	0.783	0.753	0.776	1.202	1.163	1.119
Biological Process	GO:0080171	7	lytic vacuole organization	6.61	0.00531381	Cla97C02G027740.1	vacuolar protein sorting-associated protein 18 homolog	--	1.514	0.0274281	Up	111.8	1.594	0.904	1.005	0.736	0.778	0.803	0.673	0.869	0.832	0.996	1.237	1.361
Biological Process	GO:0080171	7	lytic vacuole organization	6.61	0.00531381	Cla97C02G035680.1	vacuolar protein-sorting-associated protein 11 homolog	--	1.544	0.000502332	Up	108.8	0.783	0.727	0.782	0.912	0.882	0.891	0.919	0.897	0.954	1.341	1.528	1.408
Biological Process	GO:0080171	7	lytic vacuole organization	6.61	0.00531381	Cla97C04G077900.1	AP-3 complex subunit delta	--	1.842	0.00100591	Up	108.6	1.136	0.963	0.997	0.773	0.767	0.648	0.72	0.871	0.773	1.372	1.4	1.582
Biological Process	GO:0006893	8	Golgi to plasma membrane transport	6.61	0.00531381	Cla97C05G081580.1	exocyst complex component SEC10	--	1.755	0.000369666	Up	115.7	0.957	1.032	0.935	0.88	0.838	0.904	0.725	0.832	0.808	1.405	1.437	1.308
Biological Process	GO:0006893	8	Golgi to plasma membrane transport	6.61	0.00531381	Cla97C05G082670.1	Brefeldin A-inhibited guanine nucleotide-exchange protein 2	--	1.552	0.00018961	Up	198.7	1.115	1.041	1.013	0.732	0.913	0.834	0.855	0.86	0.798	1.252	1.292	1.355
Biological Process	GO:0006893	8	Golgi to plasma membrane transport	6.61	0.00531381	Cla97C08G150490.1	exocyst complex component SEC8	--	1.42	0.00573803	Up	119.2	0.86	0.869	0.88	0.807	0.714	0.822	0.983	0.944	0.956	1.263	1.541	1.289
Biological Process	GO:0030048	4	actin filament-based movement	6.61	0.00531381	Cla97C01G017730.1	Kinesin	--	1.464	7.83e-05	Up	141.1	1.112	1.058	1.088	0.879	0.759	0.862	0.847	0.841	0.853	1.197	1.293	1.229
Biological Process	GO:0030048	4	actin filament-based movement	6.61	0.00531381	Cla97C03G065560.1	myosin-17-like	--	1.727	0.00139168	Up	172.8	1.151	0.928	0.893	0.625	0.679	0.776	0.68	0.796	0.803	1.4	1.328	1.207
Biological Process	GO:0030048	4	actin filament-based movement	6.61	0.00531381	Cla97C06G110580.1	myosin-6	--	1.395	0.0444322	Up	171.3	1.079	1	1.031	0.949	0.736	0.848	0.839	0.802	1.013	1.133	1.462	1.108
Biological Process	GO:0009943	8	adaxial/abaxial axis specification	6.61	0.00531381	Cla97C02G042120.1	protein HASTY 1-like	--	1.465	0.003303	Up	133.2	0.642	0.779	0.662	0.945	0.951	0.936	0.929	1.013	0.933	1.485	1.258	1.47
Biological Process	GO:0009943	8	adaxial/abaxial axis specification	6.61	0.00531381	Cla97C02G047930.1	histone deacetylase HDT1-like	--	1.947	0.00278813	Up	49.2	2.146	1.575	2.001	0.496	0.661	0.476	0.482	0.641	0.463	1.006	1.05	1.032
Biological Process	GO:0009943	8	adaxial/abaxial axis specification	6.61	0.00531381	Cla97C06G121290.1	Dicer-like protein 4	--	1.464	0.000937477	Up	185.5	1.041	1.15		0.814	0.73		0.863	0.867		1.281	1.252
Biological Process	GO:0010148	7	transpiration	6.61	0.00531381	Cla97C03G066410.1	Phosphotransferase	--	1.331	0.000597632	Up	54.2	0.903	0.834	0.817	0.98	1.018	1.057	0.916	0.887	0.911	1.142	1.217	1.252
Biological Process	GO:0009932	7	cell tip growth	2.45	0.00526685	Cla97C03G065560.1	myosin-17-like	--	1.727	0.00139168	Up	172.8	1.151	0.928	0.893	0.625	0.679	0.776	0.68	0.796	0.803	1.4	1.328	1.207
Biological Process	GO:0009932	7	cell tip growth	2.45	0.00526685	Cla97C02G041610.1	Mitochondrial Rho GTPase	--	1.323	0.000376504	Up	71.9	0.833	0.729	0.693	0.957	0.947	0.942	0.988	1.007	0.973	1.271	1.287	1.37
Biological Process	GO:0009932	7	cell tip growth	2.45	0.00526685	Cla97C02G028970.1	fimbrin-5	--	2.286	4.29e-05	Up	77	0.628	0.562	0.661	0.828	0.728	0.853	0.802	0.737	0.804	1.796	1.878	1.682
Biological Process	GO:0009932	7	cell tip growth	2.45	0.00526685	Cla97C01G020470.1	Phosphoinositide phosphatase family protein	--	1.314	0.00160972	Up	67.4	0.928	1	0.97	0.942	1.006	0.991	0.887	0.862	0.914	1.241	1.133	1.125
Biological Process	GO:0007275	4	multicellular organism development	1.3	0.00506771	Cla97C09G162610.1	Protein ROOT HAIR DEFECTIVE 3 homolog	--	1.629	0.000271205	Up	85.6	1.021	1.006	1.017	1.027	1.034	1.023	0.687	0.736	0.789	1.218	1.191	1.194
Biological Process	GO:0007275	4	multicellular organism development	1.3	0.00506771	Cla97C09G165010.1	Phospholipase D	--	1.324	1.21e-06	Up	91.8	0.675	0.582	0.637	1.042	1.015	1.044	0.986	0.994	0.983	1.312	1.316	1.295
Biological Process	GO:0007275	4	multicellular organism development	1.3	0.00506771	Cla97C09G166170.1	alpha-N-acetylglucosaminidase	--	1.433	1.59e-05	Up	88.2	0.788	0.792	0.829	0.909	0.904	0.902	0.916	0.941	0.955	1.342	1.363	1.326
Biological Process	GO:0007275	4	multicellular organism development	1.3	0.00506771	Cla97C09G180820.1	golgin candidate 6	--	1.856	0.00515598	Up	101	0.787	1.092	1.126	1.06	0.762	0.875	0.735	0.635	0.835	1.418	1.511	1.164
Biological Process	GO:0007275	4	multicellular organism development	1.3	0.00506771	Cla97C09G184470.1	nuclear-pore anchor-like	--	1.553	4.38e-05	Up	234.7	1.306	1.227	1.154	0.759	0.718	0.871	0.759	0.788	0.8	1.227	1.242	1.175
Biological Process	GO:0007275	4	multicellular organism development	1.3	0.00506771	Cla97C10G185220.1	26S proteasome non-ATPase regulatory subunit 4 homolog	--	1.328	0.00390339	Up	42.7	1.134	1.189	1.296	0.934	0.906	0.975	0.827	0.748	0.749	1.075	1.049	0.962
Biological Process	GO:0007275	4	multicellular organism development	1.3	0.00506771	Cla97C10G190330.1	vacuolar protein sorting-associated protein 51 homolog	--	1.448	0.0180987	Up	87.2	0.879	0.961	0.942	0.825	0.821	0.883	0.956	0.768	0.873	1.085	1.374	1.302
Biological Process	GO:0007275	4	multicellular organism development	1.3	0.00506771	Cla97C10G191090.1	cullin-associated NEDD8-dissociated protein 1	--	1.776	5.39e-05	Up	134.3	0.959	0.977	0.956	0.891	0.801	0.827	0.797	0.754	0.765	1.334	1.334	1.446
Biological Process	GO:0007275	4	multicellular organism development	1.3	0.00506771	Cla97C10G192280.1	protein EXPORTIN 1A	--	1.999	4.8e-05	Up	123.9	0.802	0.875	0.817	0.908	0.924	0.893	0.755	0.705	0.757	1.561	1.452	1.419
Biological Process	GO:0007275	4	multicellular organism development	1.3	0.00506771	Cla97C10G192300.1	D-xylose-proton symporter-like 2	--	1.486	0.000570916	Up	53.6	0.604	0.823	0.601	0.947	0.858	0.881	0.978	0.973	0.979	1.471	1.345	1.539
Biological Process	GO:0007275	4	multicellular organism development	1.3	0.00506771	Cla97C10G194760.1	RNA-binding protein 39 isoform X2	--	1.566	0.000156051	Up	77.9	1.152	1.183	1.254	0.809	0.749	0.651	0.868	0.779	0.816	1.297	1.265	1.296
Biological Process	GO:0007275	4	multicellular organism development	1.3	0.00506771	Cla97C10G197730.1	FACT complex subunit SSRP1	--	1.434	0.00134486	Up	71.6	1.556	1.5	1.369	0.63	0.713	0.748	0.7	0.738	0.815	1.093	1.06	1.077
Biological Process	GO:0010148	7	transpiration	6.61	0.00531381	Cla97C10G201220.1	syntaxin-121	--	1.392	0.000142656	Up	34.3	0.689	0.658	0.719	1.068	0.962	0.931	0.948	0.982	0.977	1.306	1.401	1.34
Biological Process	GO:0007275	4	multicellular organism development	1.3	0.00506771	Cla97C10G201410.1	Late embryogenesis abundant (LEA) hydroxyproline-rich glycoprotein family, putative	--	3.879	0.00217526	Up	24.9	0.513	0.666	0.37	0.419	0.68	0.399	0.533	0.808	0.494	2.535	1.846	2.737
Biological Process	GO:0007275	4	multicellular organism development	1.3	0.00506771	Cla97C11G208780.1	Protein kinase	--	1.54	0.000277679	Up	53.8	1.205	1.263	1.102	0.733	0.689	0.793	0.815	0.836	0.744	1.241	1.212	1.236
Biological Process	GO:0007275	4	multicellular organism development	1.3	0.00506771	Cla97C11G208800.1	Peroxisomal fatty acid beta-oxidation multifunctional protein	--	1.638	1.49e-05	Up	79.1	0.682	0.622	0.641	1.019	0.98	1.022	0.865	0.909	0.865	1.423	1.429	1.472
Biological Process	GO:0007275	4	multicellular organism development	1.3	0.00506771	Cla97C11G211780.1	auxin transport protein BIG	--	1.615	0.00191907	Up	571.2	1.008	0.94	1.011	0.804	0.762	0.753	0.856	0.89	0.761	1.229	1.429	1.391
Biological Process	GO:0007275	4	multicellular organism development	1.3	0.00506771	Cla97C11G215240.1	dynamin-2A-like	--	1.343	0.00223864	Up	100.3	1.052	1.096	1.082	0.883	0.871	0.791	0.912	0.839	0.87	1.099	1.183	1.238
Biological Process	GO:0007275	4	multicellular organism development	1.3	0.00506771	Cla97C11G215950.1	DNA-directed RNA polymerase II subunit, putative	--	1.635	0.000832318	Up	35.7	1.084	1.019	0.967	0.834	0.852	0.943	0.752	0.879	0.796	1.33	1.251	1.387
Biological Process	GO:0007275	4	multicellular organism development	1.3	0.00506771	Cla97C11G217900.1	Villin protein	--	1.311	8.66e-06	Up	109.7	0.789	0.77	0.792	0.73	0.757	0.775	1.073	1.061	1.046	1.403	1.39	1.375
Biological Process	GO:0007275	4	multicellular organism development	1.3	0.00506771	Cla97C11G218370.1	26S proteasome regulatory subunit 4 homolog A	--	1.633	0.00367907	Up	49.8	1.167	0.944	1.144	0.913	0.823	0.832	0.823	0.864	0.692	1.183	1.369	1.332
Biological Process	GO:0007275	4	multicellular organism development	1.3	0.00506771	Cla97C11G219390.1	60S ribosomal protein L5	--	1.82	0.000104234	Up	34.2	1.644	1.607	1.641	0.711	0.72	0.738	0.588	0.589	0.548	0.989	1.1	1.05
Biological Process	GO:0007275	4	multicellular organism development	1.3	0.00506771	Cla97C11G223240.1	Alpha,alpha-trehalose-phosphate synthase 1	--	1.808	0.000253159	Up	105	1.285	1.258	1.179	0.716	0.687	0.758	0.697	0.695	0.794	1.323	1.361	1.269
Biological Process	GO:0007275	4	multicellular organism development	1.3	0.00506771	Cla97C11G223580.1	Phosphoenolpyruvate carboxylase protein	--	2.259	0.000298296	Up	110.1	0.754	0.785	0.828	0.879	0.895	0.893	0.722	0.663	0.777	1.645	1.764	1.476
Biological Process	GO:0007275	4	multicellular organism development	1.3	0.00506771	Cla97C11G224680.1	Ubiquitinyl hydrolase 1	--	1.777	0.000138219	Up	90.4	0.835	0.839	0.804	0.854	0.865	0.874	0.891	0.786	0.823	1.435	1.488	1.519
Biological Process	GO:0007275	4	multicellular organism development	1.3	0.00506771	Cla97C07G133060.1	Phosphoribosylformylglycinamidine synthase family protein	--	3.176	0.000550594	Up	105		0.623	0.657		0.84	0.744		0.599	0.631		1.938	1.968
Biological Process	GO:0007275	4	multicellular organism development	1.3	0.00506771	Cla97C11G206820.1	Non-lysosomal glucosylceramidase	--	2.01	4.42e-06	Up	107.3	0.579	0.529	0.571	0.891	0.907	0.867	0.866	0.83	0.831	1.644	1.728	1.707
Biological Process	GO:0010148	7	transpiration	6.61	0.00531381	Cla97C11G208480.1	Phosphotransferase	--	1.385	0.000472119	Up	54.1	0.961	1.011	0.957	1.005	1.009	0.979	0.866	0.833	0.865	1.168	1.135	1.249
Biological Process	GO:0009944	9	polarity specification of adaxial/abaxial axis	6.61	0.00531381	Cla97C02G042120.1	protein HASTY 1-like	--	1.465	0.003303	Up	133.2	0.642	0.779	0.662	0.945	0.951	0.936	0.929	1.013	0.933	1.485	1.258	1.47
Biological Process	GO:0009944	9	polarity specification of adaxial/abaxial axis	6.61	0.00531381	Cla97C02G047930.1	histone deacetylase HDT1-like	--	1.947	0.00278813	Up	49.2	2.146	1.575	2.001	0.496	0.661	0.476	0.482	0.641	0.463	1.006	1.05	1.032
Biological Process	GO:0048869	3	cellular developmental process	1.53	0.00564536	Cla97C10G185220.1	26S proteasome non-ATPase regulatory subunit 4 homolog	--	1.328	0.00390339	Up	42.7	1.134	1.189	1.296	0.934	0.906	0.975	0.827	0.748	0.749	1.075	1.049	0.962
Biological Process	GO:0048869	3	cellular developmental process	1.53	0.00564536	Cla97C10G186390.1	eyes absent homolog 2	--	1.378	0.00638394	Up	36.8	1.088	0.97	1.099	0.923	0.965	0.935	0.846	0.792	0.893	1.142	1.273	1.072
Biological Process	GO:0048869	3	cellular developmental process	1.53	0.00564536	Cla97C10G192280.1	protein EXPORTIN 1A	--	1.999	4.8e-05	Up	123.9	0.802	0.875	0.817	0.908	0.924	0.893	0.755	0.705	0.757	1.561	1.452	1.419
Biological Process	GO:0048869	3	cellular developmental process	1.53	0.00564536	Cla97C10G197730.1	FACT complex subunit SSRP1	--	1.434	0.00134486	Up	71.6	1.556	1.5	1.369	0.63	0.713	0.748	0.7	0.738	0.815	1.093	1.06	1.077
Biological Process	GO:0048869	3	cellular developmental process	1.53	0.00564536	Cla97C10G205620.1	DnaJ homolog subfamily C member 16	--	1.623	0.000220268	Up	63	0.804	0.793	0.813	0.881	0.873	0.847	0.865	0.946	0.853	1.449	1.388	1.487
Biological Process	GO:0048869	3	cellular developmental process	1.53	0.00564536	Cla97C11G206820.1	Non-lysosomal glucosylceramidase	--	2.01	4.42e-06	Up	107.3	0.579	0.529	0.571	0.891	0.907	0.867	0.866	0.83	0.831	1.644	1.728	1.707
Biological Process	GO:0048869	3	cellular developmental process	1.53	0.00564536	Cla97C11G208080.1	nucleosome assembly protein 13-like	--	1.632	0.000503121	Up	42.5	1.5	1.509	1.576	0.783	0.769	0.761	0.624	0.698	0.622	1.073	1.1	0.999
Biological Process	GO:0048869	3	cellular developmental process	1.53	0.00564536	Cla97C11G211780.1	auxin transport protein BIG	--	1.615	0.00191907	Up	571.2	1.008	0.94	1.011	0.804	0.762	0.753	0.856	0.89	0.761	1.229	1.429	1.391
Biological Process	GO:0048869	3	cellular developmental process	1.53	0.00564536	Cla97C11G215240.1	dynamin-2A-like	--	1.343	0.00223864	Up	100.3	1.052	1.096	1.082	0.883	0.871	0.791	0.912	0.839	0.87	1.099	1.183	1.238
Biological Process	GO:0048869	3	cellular developmental process	1.53	0.00564536	Cla97C11G215310.1	vacuolar protein sorting-associated protein 52 A	--	2.509	0.000165957	Up	80.7	0.807	0.753	0.803	0.586	0.646	0.685	0.686	0.712	0.705	1.921	1.815	1.541
Biological Process	GO:0048869	3	cellular developmental process	1.53	0.00564536	Cla97C11G217900.1	Villin protein	--	1.311	8.66e-06	Up	109.7	0.789	0.77	0.792	0.73	0.757	0.775	1.073	1.061	1.046	1.403	1.39	1.375
Biological Process	GO:0048869	3	cellular developmental process	1.53	0.00564536	Cla97C11G224680.1	Ubiquitinyl hydrolase 1	--	1.777	0.000138219	Up	90.4	0.835	0.839	0.804	0.854	0.865	0.874	0.891	0.786	0.823	1.435	1.488	1.519
Biological Process	GO:0048869	3	cellular developmental process	1.53	0.00564536	Cla97C09G168170.1	Exocyst complex component	--	2.28	0.000188438	Up	91	1.007	0.937	0.789	0.727	0.736	0.756	0.745	0.662	0.722	1.459	1.674	1.722
Biological Process	GO:0031503	5	protein-containing complex localization	2.56	0.00583913	Cla97C01G019650.1	2OG-Fe(II) oxygenase family oxidoreductase	--	1.492	0.000472161	Up	100.1	1.367	1.175	1.177	0.699	0.763	0.852	0.782	0.788	0.825	1.152	1.274	1.147
Biological Process	GO:0031503	5	protein-containing complex localization	2.56	0.00583913	Cla97C08G156690.1	DEAD-box ATP-dependent RNA helicase 56	--	1.373	0.000315071	Up	48.3	1.099	1.128	1.169	0.895	0.922	0.887	0.839	0.839	0.852	1.21	1.161	1.103
Biological Process	GO:0031503	5	protein-containing complex localization	2.56	0.00583913	Cla97C09G163590.1	Exocyst complex component 8	--	1.456	0.0308044	Up	84.1	0.855	0.941	1.131	0.79	0.875	0.914	0.849	0.899	0.922	1.566	1.244	1.078
Biological Process	GO:0031503	5	protein-containing complex localization	2.56	0.00583913	Cla97C09G164360.1	nuclear pore complex protein NUP50A-like	--	1.308	0.0227085	Up	51.4	1.205	1.329	1.362	0.718	0.699	0.691	0.93	0.83	0.774	1.147	0.994	1.174
Biological Process	GO:0031503	5	protein-containing complex localization	2.56	0.00583913	Cla97C09G184470.1	nuclear-pore anchor-like	--	1.553	4.38e-05	Up	234.7	1.306	1.227	1.154	0.759	0.718	0.871	0.759	0.788	0.8	1.227	1.242	1.175
Biological Process	GO:0031503	5	protein-containing complex localization	2.56	0.00583913	Cla97C10G192280.1	protein EXPORTIN 1A	--	1.999	4.8e-05	Up	123.9	0.802	0.875	0.817	0.908	0.924	0.893	0.755	0.705	0.757	1.561	1.452	1.419
Biological Process	GO:0031503	5	protein-containing complex localization	2.56	0.00583913	Cla97C10G202720.1	DEAD-box ATP-dependent RNA helicase 38-like	--	1.911	8.02e-06	Up	56.2	0.769	0.768	0.807	0.88	0.874	0.893	0.798	0.833	0.779	1.541	1.506	1.559
Biological Process	GO:0031503	5	protein-containing complex localization	2.56	0.00583913	Cla97C11G222070.1	ABC transporter E family member 2	--	1.929	0.000292052	Up	68.3	0.764	0.839	0.832	0.875	0.837	0.816	0.873	0.8	0.74	1.465	1.606	1.584
Biological Process	GO:0006892	7	post-Golgi vesicle-mediated transport	3.3	0.00608243	Cla97C05G081580.1	exocyst complex component SEC10	--	1.755	0.000369666	Up	115.7	0.957	1.032	0.935	0.88	0.838	0.904	0.725	0.832	0.808	1.405	1.437	1.308
Biological Process	GO:0006892	7	post-Golgi vesicle-mediated transport	3.3	0.00608243	Cla97C05G082670.1	Brefeldin A-inhibited guanine nucleotide-exchange protein 2	--	1.552	0.00018961	Up	198.7	1.115	1.041	1.013	0.732	0.913	0.834	0.855	0.86	0.798	1.252	1.292	1.355
Biological Process	GO:0006892	7	post-Golgi vesicle-mediated transport	3.3	0.00608243	Cla97C08G145730.1	dynamin-2A	--	1.514	4.14e-05	Up	100.6	0.921	0.965	0.984	0.765	0.732	0.774	0.901	0.869	0.89	1.301	1.387	1.339
Biological Process	GO:0006892	7	post-Golgi vesicle-mediated transport	3.3	0.00608243	Cla97C08G150490.1	exocyst complex component SEC8	--	1.42	0.00573803	Up	119.2	0.86	0.869	0.88	0.807	0.714	0.822	0.983	0.944	0.956	1.263	1.541	1.289
Biological Process	GO:0006892	7	post-Golgi vesicle-mediated transport	3.3	0.00608243	Cla97C11G215240.1	dynamin-2A-like	--	1.343	0.00223864	Up	100.3	1.052	1.096	1.082	0.883	0.871	0.791	0.912	0.839	0.87	1.099	1.183	1.238
Biological Process	GO:0031503	5	protein-containing complex localization	2.56	0.00583913	Cla97C07G133890.1	nuclear pore complex protein NUP155	--	1.313	0.0148891	Up	162.5	0.961	0.96	0.977	0.806	0.758	0.816	0.877	1	0.977	1.339	1.125	1.284
Biological Process	GO:0007275	4	multicellular organism development	1.3	0.00506771	Cla97C08G158470.1	Pentatricopeptide repeat-containing protein	--	1.614	0.000417224	Up	81.4	1.156	1.133	1.155	0.759	0.874	0.796	0.711	0.799	0.784	1.294	1.185	1.223
Biological Process	GO:0048869	3	cellular developmental process	1.53	0.00564536	Cla97C09G166970.1	delta(24)-sterol reductase	--	1.335	0.00221096	Up	66.2	1.08	1.02	1.029	0.952	0.962	0.963	0.795	0.898	0.895	1.177	1.143	1.135
Biological Process	GO:0048869	3	cellular developmental process	1.53	0.00564536	Cla97C08G158470.1	Pentatricopeptide repeat-containing protein	--	1.614	0.000417224	Up	81.4	1.156	1.133	1.155	0.759	0.874	0.796	0.711	0.799	0.784	1.294	1.185	1.223
Biological Process	GO:0009944	9	polarity specification of adaxial/abaxial axis	6.61	0.00531381	Cla97C06G121290.1	Dicer-like protein 4	--	1.464	0.000937477	Up	185.5	1.041	1.15		0.814	0.73		0.863	0.867		1.281	1.252
Biological Process	GO:0006415	9	translational termination	6.61	0.00531381	Cla97C04G077620.1	Elongation factor	--	1.706	0.000340043	Up	58.9	0.788	0.793	0.766	0.926	0.943	0.945	0.807	0.867	0.834	1.526	1.32	1.432
Biological Process	GO:0006415	9	translational termination	6.61	0.00531381	Cla97C06G110930.1	eukaryotic peptide chain release factor subunit 1-3	--	1.633	0.000294246	Up	95.1	0.965	1.101	0.993	0.86	0.857	0.855	0.868	0.757	0.803	1.355	1.308	1.301
Biological Process	GO:0006415	9	translational termination	6.61	0.00531381	Cla97C11G222070.1	ABC transporter E family member 2	--	1.929	0.000292052	Up	68.3	0.764	0.839	0.832	0.875	0.837	0.816	0.873	0.8	0.74	1.465	1.606	1.584
Biological Process	GO:0048869	3	cellular developmental process	1.53	0.00564536	Cla97C01G018500.1	U-box domain-containing 4-like protein	--	1.879	0.011209	Up	306	1.125	1.032	0.985	0.802	0.731	0.833	0.865	0.808	0.617	1.203	1.415	1.685
Biological Process	GO:0048869	3	cellular developmental process	1.53	0.00564536	Cla97C01G019840.1	26S proteasome non-ATPase regulatory subunit 4 homolog	--	1.401	0.00873649	Up	82.7	1	1.032	1.057	0.945	0.855	0.791	0.908	0.842	0.823	1.055	1.276	1.275
Biological Process	GO:0048869	3	cellular developmental process	1.53	0.00564536	Cla97C01G020470.1	Phosphoinositide phosphatase family protein	--	1.314	0.00160972	Up	67.4	0.928	1	0.97	0.942	1.006	0.991	0.887	0.862	0.914	1.241	1.133	1.125
Biological Process	GO:0048869	3	cellular developmental process	1.53	0.00564536	Cla97C02G026290.1	Alpha-glucosidase	--	1.551	4.27e-06	Up	104.4	0.942	0.921	0.93	0.95	0.971	0.971	0.829	0.851	0.821	1.31	1.288	1.28
Biological Process	GO:0048869	3	cellular developmental process	1.53	0.00564536	Cla97C02G027740.1	vacuolar protein sorting-associated protein 18 homolog	--	1.514	0.0274281	Up	111.8	1.594	0.904	1.005	0.736	0.778	0.803	0.673	0.869	0.832	0.996	1.237	1.361
Biological Process	GO:0048869	3	cellular developmental process	1.53	0.00564536	Cla97C02G028970.1	fimbrin-5	--	2.286	4.29e-05	Up	77	0.628	0.562	0.661	0.828	0.728	0.853	0.802	0.737	0.804	1.796	1.878	1.682
Biological Process	GO:0048869	3	cellular developmental process	1.53	0.00564536	Cla97C02G032710.1	armadillo repeat-containing protein 6	--	1.391	8.34e-05	Up	50.5	1.069	1.139	1.127	0.917	0.868	0.908	0.827	0.837	0.866	1.147	1.206	1.165
Biological Process	GO:0048869	3	cellular developmental process	1.53	0.00564536	Cla97C02G039580.1	glycosyltransferase-like KOBITO 1	--	1.42	0.0114437	Up	58.9	0.858		0.922	0.934		0.894	0.884		0.931	1.324		1.253
Biological Process	GO:0048869	3	cellular developmental process	1.53	0.00564536	Cla97C09G162610.1	Protein ROOT HAIR DEFECTIVE 3 homolog	--	1.629	0.000271205	Up	85.6	1.021	1.006	1.017	1.027	1.034	1.023	0.687	0.736	0.789	1.218	1.191	1.194
Biological Process	GO:0048869	3	cellular developmental process	1.53	0.00564536	Cla97C02G041610.1	Mitochondrial Rho GTPase	--	1.323	0.000376504	Up	71.9	0.833	0.729	0.693	0.957	0.947	0.942	0.988	1.007	0.973	1.271	1.287	1.37
Biological Process	GO:0048869	3	cellular developmental process	1.53	0.00564536	Cla97C03G063270.1	Phosphotransferase	--	1.685	0.00565777	Up	55.7	0.933	0.606	0.808	0.918	0.992	0.972	0.759	0.807	0.956	1.391	1.595	1.264
Biological Process	GO:0048869	3	cellular developmental process	1.53	0.00564536	Cla97C03G064110.1	callose synthase 9	--	1.687	0.000140483	Up	210.5	0.981	0.967	1.045	0.837	0.808	0.804	0.745	0.826	0.82	1.365	1.366	1.303
Biological Process	GO:0048869	3	cellular developmental process	1.53	0.00564536	Cla97C03G065560.1	myosin-17-like	--	1.727	0.00139168	Up	172.8	1.151	0.928	0.893	0.625	0.679	0.776	0.68	0.796	0.803	1.4	1.328	1.207
Biological Process	GO:0048869	3	cellular developmental process	1.53	0.00564536	Cla97C04G074180.1	Peptidylprolyl isomerase	--	1.635	1.83e-05	Up	70.1	0.697	0.746	0.763	0.957	0.921	0.952	0.878	0.851	0.904	1.439	1.46	1.406
Biological Process	GO:0048869	3	cellular developmental process	1.53	0.00564536	Cla97C04G079510.1	protein argonaute 1	--	1.496	0.00105333	Up	117.3	1.076	1.185	1.082	0.902	0.903	0.919	0.875	0.767	0.757	1.209	1.169	1.211
Biological Process	GO:0048869	3	cellular developmental process	1.53	0.00564536	Cla97C05G087820.1	Acyl-CoA dehydrogenase	--	1.789	5.03e-05	Up	92	0.588	0.449	0.562	0.798	0.752	0.822	0.937	0.965	0.937	1.603	1.7	1.777
Biological Process	GO:0048869	3	cellular developmental process	1.53	0.00564536	Cla97C05G099790.1	filament-like plant protein 4	--	1.389	1.83e-05	Up	119.5	1.116	1.026	1.071	0.686	0.743	0.754	0.929	0.888	0.906	1.268	1.25	1.265
Biological Process	GO:0048869	3	cellular developmental process	1.53	0.00564536	Cla97C06G114260.1	Importin subunit alpha	--	1.449	0.00023128	Up	58.5	0.902	0.877	0.886	0.915	0.916	0.903	0.888	0.905	0.877	1.244	1.263	1.362
Biological Process	GO:0048869	3	cellular developmental process	1.53	0.00564536	Cla97C07G131870.1	ARF guanine-nucleotide exchange factor GNOM-like	--	1.637	0.000486533	Up	164.3	1.067	1.095	1.078	0.751	0.8	0.755	0.863	0.744	0.835	1.338	1.366	1.294
Biological Process	GO:0048869	3	cellular developmental process	1.53	0.00564536	Cla97C07G132660.1	Phosphoinositide phospholipase C	--	2.038	5.82e-06	Up	68	0.87	0.864	0.864	0.881	0.889	0.867	0.753	0.707	0.708	1.466	1.456	1.497
Biological Process	GO:0048869	3	cellular developmental process	1.53	0.00564536	Cla97C08G144640.1	patellin-3-like	--	1.481	4.89e-05	Up	68.2	1.061	1.016	1.045	0.907	0.911	0.913	0.808	0.827	0.844	1.186	1.257	1.228
Biological Process	GO:0048869	3	cellular developmental process	1.53	0.00564536	Cla97C08G145730.1	dynamin-2A	--	1.514	4.14e-05	Up	100.6	0.921	0.965	0.984	0.765	0.732	0.774	0.901	0.869	0.89	1.301	1.387	1.339
Biological Process	GO:0048869	3	cellular developmental process	1.53	0.00564536	Cla97C02G042040.1	Cation-transporting ATPase	--	1.439	0.00288857	Up	132.5	1.141	1.174	1.186	0.882	0.953	1.016	0.774	0.777	0.779	1.232	1.017	1.105
Biological Process	GO:0007275	4	multicellular organism development	1.3	0.00506771	Cla97C08G156690.1	DEAD-box ATP-dependent RNA helicase 56	--	1.373	0.000315071	Up	48.3	1.099	1.128	1.169	0.895	0.922	0.887	0.839	0.839	0.852	1.21	1.161	1.103
Biological Process	GO:0007275	4	multicellular organism development	1.3	0.00506771	Cla97C08G154960.1	serine/threonine protein kinase 1	--	1.398	0.0245863	Up	50.8	1.261	1.389		0.792	0.803		0.799	0.767		1.149	1.041
Biological Process	GO:0007275	4	multicellular organism development	1.3	0.00506771	Cla97C08G152110.1	RING-type E3 ubiquitin transferase	--	1.577	0.00685096	Up	89.7	0.841	1.017	0.893	0.93	0.959	0.948	0.971	0.897	0.73	1.377	1.291	1.429
Biological Process	GO:0009746	7	response to hexose	2.82	0.00482076	Cla97C02G039580.1	glycosyltransferase-like KOBITO 1	--	1.42	0.0114437	Up	58.9	0.858		0.922	0.934		0.894	0.884		0.931	1.324		1.253
Biological Process	GO:0009746	7	response to hexose	2.82	0.00482076	Cla97C03G064990.1	Sucrose synthase	--	2.666	1.85e-06	Up	92.4	0.495	0.433	0.393	0.779	0.72	0.772	0.768	0.748	0.771	2.007	2.116	1.973
Biological Process	GO:0009746	7	response to hexose	2.82	0.00482076	Cla97C03G066410.1	Phosphotransferase	--	1.331	0.000597632	Up	54.2	0.903	0.834	0.817	0.98	1.018	1.057	0.916	0.887	0.911	1.142	1.217	1.252
Biological Process	GO:0009746	7	response to hexose	2.82	0.00482076	Cla97C07G142760.1	Eukaryotic translation initiation factor 3 subunit H	--	1.398	3.44e-05	Up	38.7	0.897	0.921	0.953	0.889	0.893	0.886	0.895	0.933	0.906	1.302	1.264	1.257
Biological Process	GO:0009746	7	response to hexose	2.82	0.00482076	Cla97C08G154960.1	serine/threonine protein kinase 1	--	1.398	0.0245863	Up	50.8	1.261	1.389		0.792	0.803		0.799	0.767		1.149	1.041
Biological Process	GO:0009746	7	response to hexose	2.82	0.00482076	Cla97C09G184300.1	Phosphoglycerate kinase	--	1.411	0.000206942	Up	42.4	0.863	0.872	0.885	0.979	0.987	0.969	0.922	0.871	0.866	1.207	1.274	1.271
Biological Process	GO:0009746	7	response to hexose	2.82	0.00482076	Cla97C11G208480.1	Phosphotransferase	--	1.385	0.000472119	Up	54.1	0.961	1.011	0.957	1.005	1.009	0.979	0.866	0.833	0.865	1.168	1.135	1.249
Biological Process	GO:0048468	5	cell development	1.8	0.00503295	Cla97C01G019840.1	26S proteasome non-ATPase regulatory subunit 4 homolog	--	1.401	0.00873649	Up	82.7	1	1.032	1.057	0.945	0.855	0.791	0.908	0.842	0.823	1.055	1.276	1.275
Biological Process	GO:0048468	5	cell development	1.8	0.00503295	Cla97C01G020470.1	Phosphoinositide phosphatase family protein	--	1.314	0.00160972	Up	67.4	0.928	1	0.97	0.942	1.006	0.991	0.887	0.862	0.914	1.241	1.133	1.125
Biological Process	GO:0048468	5	cell development	1.8	0.00503295	Cla97C02G027740.1	vacuolar protein sorting-associated protein 18 homolog	--	1.514	0.0274281	Up	111.8	1.594	0.904	1.005	0.736	0.778	0.803	0.673	0.869	0.832	0.996	1.237	1.361
Biological Process	GO:0048468	5	cell development	1.8	0.00503295	Cla97C02G028970.1	fimbrin-5	--	2.286	4.29e-05	Up	77	0.628	0.562	0.661	0.828	0.728	0.853	0.802	0.737	0.804	1.796	1.878	1.682
Biological Process	GO:0048468	5	cell development	1.8	0.00503295	Cla97C02G041610.1	Mitochondrial Rho GTPase	--	1.323	0.000376504	Up	71.9	0.833	0.729	0.693	0.957	0.947	0.942	0.988	1.007	0.973	1.271	1.287	1.37
Biological Process	GO:0009746	7	response to hexose	2.82	0.00482076	Cla97C01G009510.1	zinc finger protein ZPR1-like	--	2.413	9.07e-05	Up	53.8	0.749	0.79	0.775	0.55	0.679	0.619	0.709	0.782	0.809	1.99	1.749	1.81
Biological Process	GO:0048468	5	cell development	1.8	0.00503295	Cla97C03G063270.1	Phosphotransferase	--	1.685	0.00565777	Up	55.7	0.933	0.606	0.808	0.918	0.992	0.972	0.759	0.807	0.956	1.391	1.595	1.264
Biological Process	GO:0048468	5	cell development	1.8	0.00503295	Cla97C04G079510.1	protein argonaute 1	--	1.496	0.00105333	Up	117.3	1.076	1.185	1.082	0.902	0.903	0.919	0.875	0.767	0.757	1.209	1.169	1.211
Biological Process	GO:0048468	5	cell development	1.8	0.00503295	Cla97C05G087820.1	Acyl-CoA dehydrogenase	--	1.789	5.03e-05	Up	92	0.588	0.449	0.562	0.798	0.752	0.822	0.937	0.965	0.937	1.603	1.7	1.777
Biological Process	GO:0048468	5	cell development	1.8	0.00503295	Cla97C05G099790.1	filament-like plant protein 4	--	1.389	1.83e-05	Up	119.5	1.116	1.026	1.071	0.686	0.743	0.754	0.929	0.888	0.906	1.268	1.25	1.265
Biological Process	GO:0048468	5	cell development	1.8	0.00503295	Cla97C07G131870.1	ARF guanine-nucleotide exchange factor GNOM-like	--	1.637	0.000486533	Up	164.3	1.067	1.095	1.078	0.751	0.8	0.755	0.863	0.744	0.835	1.338	1.366	1.294
Biological Process	GO:0048468	5	cell development	1.8	0.00503295	Cla97C08G144640.1	patellin-3-like	--	1.481	4.89e-05	Up	68.2	1.061	1.016	1.045	0.907	0.911	0.913	0.808	0.827	0.844	1.186	1.257	1.228
Biological Process	GO:0048468	5	cell development	1.8	0.00503295	Cla97C08G145730.1	dynamin-2A	--	1.514	4.14e-05	Up	100.6	0.921	0.965	0.984	0.765	0.732	0.774	0.901	0.869	0.89	1.301	1.387	1.339
Biological Process	GO:0048468	5	cell development	1.8	0.00503295	Cla97C09G168170.1	Exocyst complex component	--	2.28	0.000188438	Up	91	1.007	0.937	0.789	0.727	0.736	0.756	0.745	0.662	0.722	1.459	1.674	1.722
Biological Process	GO:0048468	5	cell development	1.8	0.00503295	Cla97C10G185220.1	26S proteasome non-ATPase regulatory subunit 4 homolog	--	1.328	0.00390339	Up	42.7	1.134	1.189	1.296	0.934	0.906	0.975	0.827	0.748	0.749	1.075	1.049	0.962
Biological Process	GO:0048468	5	cell development	1.8	0.00503295	Cla97C10G192280.1	protein EXPORTIN 1A	--	1.999	4.8e-05	Up	123.9	0.802	0.875	0.817	0.908	0.924	0.893	0.755	0.705	0.757	1.561	1.452	1.419
Biological Process	GO:0048468	5	cell development	1.8	0.00503295	Cla97C10G205620.1	DnaJ homolog subfamily C member 16	--	1.623	0.000220268	Up	63	0.804	0.793	0.813	0.881	0.873	0.847	0.865	0.946	0.853	1.449	1.388	1.487
Biological Process	GO:0048468	5	cell development	1.8	0.00503295	Cla97C11G206820.1	Non-lysosomal glucosylceramidase	--	2.01	4.42e-06	Up	107.3	0.579	0.529	0.571	0.891	0.907	0.867	0.866	0.83	0.831	1.644	1.728	1.707
Biological Process	GO:0048468	5	cell development	1.8	0.00503295	Cla97C11G215240.1	dynamin-2A-like	--	1.343	0.00223864	Up	100.3	1.052	1.096	1.082	0.883	0.871	0.791	0.912	0.839	0.87	1.099	1.183	1.238
Biological Process	GO:0048468	5	cell development	1.8	0.00503295	Cla97C03G065560.1	myosin-17-like	--	1.727	0.00139168	Up	172.8	1.151	0.928	0.893	0.625	0.679	0.776	0.68	0.796	0.803	1.4	1.328	1.207
Biological Process	GO:0048468	5	cell development	1.8	0.00503295	Cla97C11G215310.1	vacuolar protein sorting-associated protein 52 A	--	2.509	0.000165957	Up	80.7	0.807	0.753	0.803	0.586	0.646	0.685	0.686	0.712	0.705	1.921	1.815	1.541
Biological Process	GO:0055046	7	microgametogenesis	4.01	0.00473317	Cla97C07G133060.1	Phosphoribosylformylglycinamidine synthase family protein	--	3.176	0.000550594	Up	105		0.623	0.657		0.84	0.744		0.599	0.631		1.938	1.968
Biological Process	GO:0055046	7	microgametogenesis	4.01	0.00473317	Cla97C06G127100.1	plant intracellular Ras-group-related LRR protein 9-like	--	1.314	0.000309788	Up	58.5	0.913	0.844	0.914	0.927	0.963	0.883	0.915	0.963	0.914	1.185	1.247	1.238
Biological Process	GO:0030154	4	cell differentiation	1.61	0.00468733	Cla97C03G063270.1	Phosphotransferase	--	1.685	0.00565777	Up	55.7	0.933	0.606	0.808	0.918	0.992	0.972	0.759	0.807	0.956	1.391	1.595	1.264
Biological Process	GO:0030154	4	cell differentiation	1.61	0.00468733	Cla97C03G065560.1	myosin-17-like	--	1.727	0.00139168	Up	172.8	1.151	0.928	0.893	0.625	0.679	0.776	0.68	0.796	0.803	1.4	1.328	1.207
Biological Process	GO:0030154	4	cell differentiation	1.61	0.00468733	Cla97C04G074180.1	Peptidylprolyl isomerase	--	1.635	1.83e-05	Up	70.1	0.697	0.746	0.763	0.957	0.921	0.952	0.878	0.851	0.904	1.439	1.46	1.406
Biological Process	GO:0030154	4	cell differentiation	1.61	0.00468733	Cla97C04G079510.1	protein argonaute 1	--	1.496	0.00105333	Up	117.3	1.076	1.185	1.082	0.902	0.903	0.919	0.875	0.767	0.757	1.209	1.169	1.211
Biological Process	GO:0030154	4	cell differentiation	1.61	0.00468733	Cla97C05G087820.1	Acyl-CoA dehydrogenase	--	1.789	5.03e-05	Up	92	0.588	0.449	0.562	0.798	0.752	0.822	0.937	0.965	0.937	1.603	1.7	1.777
Biological Process	GO:0030154	4	cell differentiation	1.61	0.00468733	Cla97C05G099790.1	filament-like plant protein 4	--	1.389	1.83e-05	Up	119.5	1.116	1.026	1.071	0.686	0.743	0.754	0.929	0.888	0.906	1.268	1.25	1.265
Biological Process	GO:0030154	4	cell differentiation	1.61	0.00468733	Cla97C06G114260.1	Importin subunit alpha	--	1.449	0.00023128	Up	58.5	0.902	0.877	0.886	0.915	0.916	0.903	0.888	0.905	0.877	1.244	1.263	1.362
Biological Process	GO:0030154	4	cell differentiation	1.61	0.00468733	Cla97C07G131870.1	ARF guanine-nucleotide exchange factor GNOM-like	--	1.637	0.000486533	Up	164.3	1.067	1.095	1.078	0.751	0.8	0.755	0.863	0.744	0.835	1.338	1.366	1.294
Biological Process	GO:0030154	4	cell differentiation	1.61	0.00468733	Cla97C08G144640.1	patellin-3-like	--	1.481	4.89e-05	Up	68.2	1.061	1.016	1.045	0.907	0.911	0.913	0.808	0.827	0.844	1.186	1.257	1.228
Biological Process	GO:0030154	4	cell differentiation	1.61	0.00468733	Cla97C08G145730.1	dynamin-2A	--	1.514	4.14e-05	Up	100.6	0.921	0.965	0.984	0.765	0.732	0.774	0.901	0.869	0.89	1.301	1.387	1.339
Biological Process	GO:0030154	4	cell differentiation	1.61	0.00468733	Cla97C08G158470.1	Pentatricopeptide repeat-containing protein	--	1.614	0.000417224	Up	81.4	1.156	1.133	1.155	0.759	0.874	0.796	0.711	0.799	0.784	1.294	1.185	1.223
Biological Process	GO:0030154	4	cell differentiation	1.61	0.00468733	Cla97C09G162610.1	Protein ROOT HAIR DEFECTIVE 3 homolog	--	1.629	0.000271205	Up	85.6	1.021	1.006	1.017	1.027	1.034	1.023	0.687	0.736	0.789	1.218	1.191	1.194
Biological Process	GO:0055046	7	microgametogenesis	4.01	0.00473317	Cla97C07G133010.1	Phosphoribosylformylglycinamidine synthase family protein	--	1.943	7e-06	Up	154.5	0.793	0.797	0.773	0.877	0.887	0.871	0.777	0.815	0.776	1.518	1.505	1.579
Biological Process	GO:0030154	4	cell differentiation	1.61	0.00468733	Cla97C09G168170.1	Exocyst complex component	--	2.28	0.000188438	Up	91	1.007	0.937	0.789	0.727	0.736	0.756	0.745	0.662	0.722	1.459	1.674	1.722
Biological Process	GO:0030154	4	cell differentiation	1.61	0.00468733	Cla97C10G186390.1	eyes absent homolog 2	--	1.378	0.00638394	Up	36.8	1.088	0.97	1.099	0.923	0.965	0.935	0.846	0.792	0.893	1.142	1.273	1.072
Biological Process	GO:0030154	4	cell differentiation	1.61	0.00468733	Cla97C10G192280.1	protein EXPORTIN 1A	--	1.999	4.8e-05	Up	123.9	0.802	0.875	0.817	0.908	0.924	0.893	0.755	0.705	0.757	1.561	1.452	1.419
Biological Process	GO:0030154	4	cell differentiation	1.61	0.00468733	Cla97C10G197730.1	FACT complex subunit SSRP1	--	1.434	0.00134486	Up	71.6	1.556	1.5	1.369	0.63	0.713	0.748	0.7	0.738	0.815	1.093	1.06	1.077
Biological Process	GO:0030154	4	cell differentiation	1.61	0.00468733	Cla97C10G205620.1	DnaJ homolog subfamily C member 16	--	1.623	0.000220268	Up	63	0.804	0.793	0.813	0.881	0.873	0.847	0.865	0.946	0.853	1.449	1.388	1.487
Biological Process	GO:0030154	4	cell differentiation	1.61	0.00468733	Cla97C11G206820.1	Non-lysosomal glucosylceramidase	--	2.01	4.42e-06	Up	107.3	0.579	0.529	0.571	0.891	0.907	0.867	0.866	0.83	0.831	1.644	1.728	1.707
Biological Process	GO:0030154	4	cell differentiation	1.61	0.00468733	Cla97C11G208080.1	nucleosome assembly protein 13-like	--	1.632	0.000503121	Up	42.5	1.5	1.509	1.576	0.783	0.769	0.761	0.624	0.698	0.622	1.073	1.1	0.999
Biological Process	GO:0030154	4	cell differentiation	1.61	0.00468733	Cla97C11G215240.1	dynamin-2A-like	--	1.343	0.00223864	Up	100.3	1.052	1.096	1.082	0.883	0.871	0.791	0.912	0.839	0.87	1.099	1.183	1.238
Biological Process	GO:0030154	4	cell differentiation	1.61	0.00468733	Cla97C11G215310.1	vacuolar protein sorting-associated protein 52 A	--	2.509	0.000165957	Up	80.7	0.807	0.753	0.803	0.586	0.646	0.685	0.686	0.712	0.705	1.921	1.815	1.541
Biological Process	GO:0030154	4	cell differentiation	1.61	0.00468733	Cla97C11G217900.1	Villin protein	--	1.311	8.66e-06	Up	109.7	0.789	0.77	0.792	0.73	0.757	0.775	1.073	1.061	1.046	1.403	1.39	1.375
Biological Process	GO:0030154	4	cell differentiation	1.61	0.00468733	Cla97C11G224680.1	Ubiquitinyl hydrolase 1	--	1.777	0.000138219	Up	90.4	0.835	0.839	0.804	0.854	0.865	0.874	0.891	0.786	0.823	1.435	1.488	1.519
Biological Process	GO:0055046	7	microgametogenesis	4.01	0.00473317	Cla97C01G012980.1	protein argonaute 5	--	1.335	0.000104134	Up	107.6	1.381	1.443	1.414	0.929	0.926	0.866	0.706	0.712	0.717	0.983	0.924	0.943
Biological Process	GO:0055046	7	microgametogenesis	4.01	0.00473317	Cla97C06G114260.1	Importin subunit alpha	--	1.449	0.00023128	Up	58.5	0.902	0.877	0.886	0.915	0.916	0.903	0.888	0.905	0.877	1.244	1.263	1.362
Biological Process	GO:0030154	4	cell differentiation	1.61	0.00468733	Cla97C10G185220.1	26S proteasome non-ATPase regulatory subunit 4 homolog	--	1.328	0.00390339	Up	42.7	1.134	1.189	1.296	0.934	0.906	0.975	0.827	0.748	0.749	1.075	1.049	0.962
Biological Process	GO:0006892	7	post-Golgi vesicle-mediated transport	3.3	0.00608243	Cla97C11G215310.1	vacuolar protein sorting-associated protein 52 A	--	2.509	0.000165957	Up	80.7	0.807	0.753	0.803	0.586	0.646	0.685	0.686	0.712	0.705	1.921	1.815	1.541
Biological Process	GO:0048468	5	cell development	1.8	0.00503295	Cla97C11G217900.1	Villin protein	--	1.311	8.66e-06	Up	109.7	0.789	0.77	0.792	0.73	0.757	0.775	1.073	1.061	1.046	1.403	1.39	1.375
Biological Process	GO:0007275	4	multicellular organism development	1.3	0.00506771	Cla97C01G000370.1	Acyl-CoA-binding domain-containing protein 2	--	1.524	0.00020241	Up	38.9	0.859	0.849	0.864	0.951	1.012	0.967	0.822	0.865	0.897	1.36	1.309	1.268
Biological Process	GO:0007275	4	multicellular organism development	1.3	0.00506771	Cla97C05G082670.1	Brefeldin A-inhibited guanine nucleotide-exchange protein 2	--	1.552	0.00018961	Up	198.7	1.115	1.041	1.013	0.732	0.913	0.834	0.855	0.86	0.798	1.252	1.292	1.355
Biological Process	GO:0007275	4	multicellular organism development	1.3	0.00506771	Cla97C05G087820.1	Acyl-CoA dehydrogenase	--	1.789	5.03e-05	Up	92	0.588	0.449	0.562	0.798	0.752	0.822	0.937	0.965	0.937	1.603	1.7	1.777
Biological Process	GO:0007275	4	multicellular organism development	1.3	0.00506771	Cla97C05G088930.1	protein TPLATE	--	1.599	0.000330284	Up	134.8	0.893	0.995	0.952	0.848	0.804	0.818	0.855	0.791	0.871	1.418	1.313	1.294
Biological Process	GO:0007275	4	multicellular organism development	1.3	0.00506771	Cla97C05G090610.1	DnaJ subfamily C member 16	--	2.109	0.00014344	Up	76.6	1.007	0.99	0.933	0.737	0.678	0.833	0.748	0.677	0.757	1.469	1.655	1.477
Biological Process	GO:0007275	4	multicellular organism development	1.3	0.00506771	Cla97C05G091210.1	Pentatricopeptide repeat-containing protein	--	1.662	0.00442295	Up	69.9	1.395	1.405	1.293	0.827	0.813	0.84	0.567	0.701	0.758	1.166	1.093	1.108
Biological Process	GO:0007275	4	multicellular organism development	1.3	0.00506771	Cla97C05G098550.1	DDB1- and CUL4-associated factor homolog 1-like	--	1.353	0.0251576	Up	215.1	0.832	1.129	1.05	0.7	0.784	0.838	0.955	0.955	0.914	1.489	1.133	1.198
Biological Process	GO:0007275	4	multicellular organism development	1.3	0.00506771	Cla97C05G102150.1	Progesterone 5-beta-reductase	--	1.338	0.000852282	Up	45	0.659	0.733	0.727	1.005	0.965	0.988	0.976	0.994	0.957	1.367	1.318	1.232
Biological Process	GO:0007275	4	multicellular organism development	1.3	0.00506771	Cla97C06G109780.1	tubulin-folding cofactor D	--	1.726	0.000365216	Up	140.7	0.967	1.016	1.016	0.878	0.798	0.754	0.857	0.778	0.749	1.364	1.309	1.442
Biological Process	GO:0007275	4	multicellular organism development	1.3	0.00506771	Cla97C06G114260.1	Importin subunit alpha	--	1.449	0.00023128	Up	58.5	0.902	0.877	0.886	0.915	0.916	0.903	0.888	0.905	0.877	1.244	1.263	1.362
Biological Process	GO:0007275	4	multicellular organism development	1.3	0.00506771	Cla97C06G114750.1	cullin-1	--	1.489	0.00155414	Up	86.7	0.959	0.899	0.901	1.041	1.055	1.113	0.712	0.833	0.805	1.17	1.207	1.122
Biological Process	GO:0007275	4	multicellular organism development	1.3	0.00506771	Cla97C06G115570.1	Lipoxygenase	--	1.317	3.29e-05	Up	100.8	0.615	0.636	0.564	1.033	1.039	1.007	1.042	1.022	1.025	1.335	1.345	1.388
Biological Process	GO:0007275	4	multicellular organism development	1.3	0.00506771	Cla97C06G116090.1	Pyruvate kinase	--	1.311	0.00703684	Up	64.9	1.027	0.965	1.001	0.993	0.887	0.952	0.848	0.88	0.909	1.097	1.268	1.093
Biological Process	GO:0007275	4	multicellular organism development	1.3	0.00506771	Cla97C04G079510.1	protein argonaute 1	--	1.496	0.00105333	Up	117.3	1.076	1.185	1.082	0.902	0.903	0.919	0.875	0.767	0.757	1.209	1.169	1.211
Biological Process	GO:0007275	4	multicellular organism development	1.3	0.00506771	Cla97C06G119360.1	vacuolar protein sorting-associated protein 9A-like	--	1.655	0.00093587	Up	64.6	0.847	0.85	0.798	0.748	0.903	0.882	0.821	0.902	0.902	1.583	1.345	1.417
Biological Process	GO:0007275	4	multicellular organism development	1.3	0.00506771	Cla97C06G127100.1	plant intracellular Ras-group-related LRR protein 9-like	--	1.314	0.000309788	Up	58.5	0.913	0.844	0.914	0.927	0.963	0.883	0.915	0.963	0.914	1.185	1.247	1.238
Biological Process	GO:0007275	4	multicellular organism development	1.3	0.00506771	Cla97C06G127520.1	ribonuclease J isoform X1	--	1.601	0.00463097	Up	99.8	1.05	1.37	1.078	0.854	0.644	0.627	0.881	0.791	0.787	1.235	1.194	1.508
Biological Process	GO:0007275	4	multicellular organism development	1.3	0.00506771	Cla97C06G128240.1	staphylococcal nuclease domain-containing protein 1	--	1.414	0.000366892	Up	108.1	1.224	1.215	1.197	0.947	0.945	0.939	0.762	0.752	0.783	1.117	1.022	1.11
Biological Process	GO:0007275	4	multicellular organism development	1.3	0.00506771	Cla97C07G131130.1	phosphoenolpyruvate carboxylase 2	--	2.42	1.37e-05	Up	110.1	0.67	0.693	0.659	0.867	0.887	0.899	0.695	0.708	0.643	1.657	1.597	1.698
Biological Process	GO:0007275	4	multicellular organism development	1.3	0.00506771	Cla97C07G131870.1	ARF guanine-nucleotide exchange factor GNOM-like	--	1.637	0.000486533	Up	164.3	1.067	1.095	1.078	0.751	0.8	0.755	0.863	0.744	0.835	1.338	1.366	1.294
Biological Process	GO:0007275	4	multicellular organism development	1.3	0.00506771	Cla97C07G132430.1	coronatine-insensitive protein 1	--	1.647	0.000422443	Up	66.8	0.665	0.63	0.601	0.912	0.93	0.946	0.953	0.923	0.881	1.476	1.431	1.635
Biological Process	GO:0007275	4	multicellular organism development	1.3	0.00506771	Cla97C07G132660.1	Phosphoinositide phospholipase C	--	2.038	5.82e-06	Up	68	0.87	0.864	0.864	0.881	0.889	0.867	0.753	0.707	0.708	1.466	1.456	1.497
Biological Process	GO:0007275	4	multicellular organism development	1.3	0.00506771	Cla97C07G133010.1	Phosphoribosylformylglycinamidine synthase family protein	--	1.943	7e-06	Up	154.5	0.793	0.797	0.773	0.877	0.887	0.871	0.777	0.815	0.776	1.518	1.505	1.579
Biological Process	GO:0007275	4	multicellular organism development	1.3	0.00506771	Cla97C07G133130.1	sorting nexin 2B-like	--	1.336	0.0169117	Up	61.1	0.982	0.98	1.017	0.823	0.879	0.911	0.878	0.857	0.911	1.348	1.099	1.087
Biological Process	GO:0007275	4	multicellular organism development	1.3	0.00506771	Cla97C08G145730.1	dynamin-2A	--	1.514	4.14e-05	Up	100.6	0.921	0.965	0.984	0.765	0.732	0.774	0.901	0.869	0.89	1.301	1.387	1.339
Biological Process	GO:0007275	4	multicellular organism development	1.3	0.00506771	Cla97C08G148560.1	Protein disulfide-isomerase	--	1.572	8.52e-06	Up	57.4	0.871	0.876	0.914	1.031	1.032	1.011	0.814	0.822	0.788	1.257	1.293	1.26
Biological Process	GO:0007275	4	multicellular organism development	1.3	0.00506771	Cla97C08G150490.1	exocyst complex component SEC8	--	1.42	0.00573803	Up	119.2	0.86	0.869	0.88	0.807	0.714	0.822	0.983	0.944	0.956	1.263	1.541	1.289
Biological Process	GO:0007275	4	multicellular organism development	1.3	0.00506771	Cla97C06G121290.1	Dicer-like protein 4	--	1.464	0.000937477	Up	185.5	1.041	1.15		0.814	0.73		0.863	0.867		1.281	1.252
Biological Process	GO:0048468	5	cell development	1.8	0.00503295	Cla97C11G224680.1	Ubiquitinyl hydrolase 1	--	1.777	0.000138219	Up	90.4	0.835	0.839	0.804	0.854	0.865	0.874	0.891	0.786	0.823	1.435	1.488	1.519
Biological Process	GO:0007275	4	multicellular organism development	1.3	0.00506771	Cla97C04G074180.1	Peptidylprolyl isomerase	--	1.635	1.83e-05	Up	70.1	0.697	0.746	0.763	0.957	0.921	0.952	0.878	0.851	0.904	1.439	1.46	1.406
Biological Process	GO:0007275	4	multicellular organism development	1.3	0.00506771	Cla97C03G066640.1	Asparagine--tRNA ligase	--	1.391	0.00551036	Up	64.1	0.85	0.834	0.867	0.932	0.961	0.927	0.929	0.992	0.85	1.283	1.195	1.377
Biological Process	GO:0007275	4	multicellular organism development	1.3	0.00506771	Cla97C01G005930.1	Valine--tRNA ligase	--	2.011	1.05e-06	Up	119.3	0.899	0.901	0.905	0.836	0.862	0.823	0.755	0.746	0.76	1.53	1.476	1.54
Biological Process	GO:0007275	4	multicellular organism development	1.3	0.00506771	Cla97C01G007690.1	Heat shock family protein	--	1.346	0.0062011	Up	89.5	1.467	1.225	1.433	0.646	0.909	0.775	0.714	0.829	0.816	1.045	1.121	1.009
Biological Process	GO:0007275	4	multicellular organism development	1.3	0.00506771	Cla97C01G012850.1	pheophorbide a oxygenase, chloroplastic	--	1.583	0.000310386	Up	61.1	0.676	0.628	0.756	0.857	0.956	0.845	0.911	0.938	1.002	1.511	1.573	1.43
Biological Process	GO:0007275	4	multicellular organism development	1.3	0.00506771	Cla97C01G012980.1	protein argonaute 5	--	1.335	0.000104134	Up	107.6	1.381	1.443	1.414	0.929	0.926	0.866	0.706	0.712	0.717	0.983	0.924	0.943
Biological Process	GO:0007275	4	multicellular organism development	1.3	0.00506771	Cla97C01G018500.1	U-box domain-containing 4-like protein	--	1.879	0.011209	Up	306	1.125	1.032	0.985	0.802	0.731	0.833	0.865	0.808	0.617	1.203	1.415	1.685
Biological Process	GO:0007275	4	multicellular organism development	1.3	0.00506771	Cla97C01G019840.1	26S proteasome non-ATPase regulatory subunit 4 homolog	--	1.401	0.00873649	Up	82.7	1	1.032	1.057	0.945	0.855	0.791	0.908	0.842	0.823	1.055	1.276	1.275
Biological Process	GO:0007275	4	multicellular organism development	1.3	0.00506771	Cla97C01G020470.1	Phosphoinositide phosphatase family protein	--	1.314	0.00160972	Up	67.4	0.928	1	0.97	0.942	1.006	0.991	0.887	0.862	0.914	1.241	1.133	1.125
Biological Process	GO:0007275	4	multicellular organism development	1.3	0.00506771	Cla97C01G021320.1	Leucine--tRNA ligase	--	1.848	0.00175329	Up	114	0.739		0.683	0.821		0.789	0.855		0.89	1.586		1.638
Biological Process	GO:0007275	4	multicellular organism development	1.3	0.00506771	Cla97C02G027270.1	26S proteasome non-ATPase regulatory subunit 12 homolog A	--	1.85	2.64e-05	Up	50.8	0.892	0.888	0.877	0.979	0.983	0.991	0.755	0.709	0.776	1.363	1.406	1.374
Biological Process	GO:0007275	4	multicellular organism development	1.3	0.00506771	Cla97C02G027740.1	vacuolar protein sorting-associated protein 18 homolog	--	1.514	0.0274281	Up	111.8	1.594	0.904	1.005	0.736	0.778	0.803	0.673	0.869	0.832	0.996	1.237	1.361
Biological Process	GO:0007275	4	multicellular organism development	1.3	0.00506771	Cla97C02G032710.1	armadillo repeat-containing protein 6	--	1.391	8.34e-05	Up	50.5	1.069	1.139	1.127	0.917	0.868	0.908	0.827	0.837	0.866	1.147	1.206	1.165
Biological Process	GO:0007275	4	multicellular organism development	1.3	0.00506771	Cla97C02G035240.1	NEDD8-activating enzyme E1 regulatory subunit	--	1.412	0.000522883	Up	58	0.867	0.963	0.949	0.905	0.972	1.024	0.863	0.867	0.821	1.259	1.205	1.139
Biological Process	GO:0007275	4	multicellular organism development	1.3	0.00506771	Cla97C04G073560.1	AMP deaminase	--	1.687	0.000123227	Up	96.1	1.092	1.068	0.993	0.859	0.846	0.879	0.778	0.791	0.729	1.228	1.321	1.328
Biological Process	GO:0007275	4	multicellular organism development	1.3	0.00506771	Cla97C02G039580.1	glycosyltransferase-like KOBITO 1	--	1.42	0.0114437	Up	58.9	0.858		0.922	0.934		0.894	0.884		0.931	1.324		1.253
Biological Process	GO:0007275	4	multicellular organism development	1.3	0.00506771	Cla97C02G042040.1	Cation-transporting ATPase	--	1.439	0.00288857	Up	132.5	1.141	1.174	1.186	0.882	0.953	1.016	0.774	0.777	0.779	1.232	1.017	1.105
Biological Process	GO:0007275	4	multicellular organism development	1.3	0.00506771	Cla97C02G042120.1	protein HASTY 1-like	--	1.465	0.003303	Up	133.2	0.642	0.779	0.662	0.945	0.951	0.936	0.929	1.013	0.933	1.485	1.258	1.47
Biological Process	GO:0007275	4	multicellular organism development	1.3	0.00506771	Cla97C02G044880.1	ABC transporter family protein	--	1.55	0.00116771	Up	83.3	0.861	0.97	0.857	0.809	0.86	0.942	0.883	0.816	0.929	1.447	1.354	1.272
Biological Process	GO:0007275	4	multicellular organism development	1.3	0.00506771	Cla97C02G047410.1	chaperonin 60 subunit alpha 2, chloroplastic	--	1.313	8.75e-05	Up	61.6	0.935	0.947	0.909	0.904	0.886	0.888	0.941	0.924	0.918	1.21	1.19	1.253
Biological Process	GO:0007275	4	multicellular organism development	1.3	0.00506771	Cla97C02G047930.1	histone deacetylase HDT1-like	--	1.947	0.00278813	Up	49.2	2.146	1.575	2.001	0.496	0.661	0.476	0.482	0.641	0.463	1.006	1.05	1.032
Biological Process	GO:0007275	4	multicellular organism development	1.3	0.00506771	Cla97C03G058090.1	cullin-4	--	2.104	1.04e-05	Up	94.9	0.927	1.034	0.99	0.945	0.743	0.847	0.673	0.7	0.72	1.438	1.523	1.442
Biological Process	GO:0007275	4	multicellular organism development	1.3	0.00506771	Cla97C03G062030.1	TUBULIN-FOLDING COFACTOR E family protein	--	1.583	0.000247984	Up	60.2	0.803	0.853	0.878	0.923	0.867	0.863	0.87	0.838	0.927	1.333	1.442	1.396
Biological Process	GO:0007275	4	multicellular organism development	1.3	0.00506771	Cla97C03G063270.1	Phosphotransferase	--	1.685	0.00565777	Up	55.7	0.933	0.606	0.808	0.918	0.992	0.972	0.759	0.807	0.956	1.391	1.595	1.264
Biological Process	GO:0007275	4	multicellular organism development	1.3	0.00506771	Cla97C03G064110.1	callose synthase 9	--	1.687	0.000140483	Up	210.5	0.981	0.967	1.045	0.837	0.808	0.804	0.745	0.826	0.82	1.365	1.366	1.303
Biological Process	GO:0007275	4	multicellular organism development	1.3	0.00506771	Cla97C03G064990.1	Sucrose synthase	--	2.666	1.85e-06	Up	92.4	0.495	0.433	0.393	0.779	0.72	0.772	0.768	0.748	0.771	2.007	2.116	1.973
Biological Process	GO:0007275	4	multicellular organism development	1.3	0.00506771	Cla97C03G065560.1	myosin-17-like	--	1.727	0.00139168	Up	172.8	1.151	0.928	0.893	0.625	0.679	0.776	0.68	0.796	0.803	1.4	1.328	1.207
Biological Process	GO:0007275	4	multicellular organism development	1.3	0.00506771	Cla97C03G066350.1	Arginine--tRNA ligase	--	1.623	4.61e-05	Up	72.3	0.903	0.906	0.938	0.914	0.927	0.897	0.842	0.787	0.845	1.309	1.351	1.355
Biological Process	GO:0007275	4	multicellular organism development	1.3	0.00506771	Cla97C02G041610.1	Mitochondrial Rho GTPase	--	1.323	0.000376504	Up	71.9	0.833	0.729	0.693	0.957	0.947	0.942	0.988	1.007	0.973	1.271	1.287	1.37
Biological Process	GO:0000272	6	polysaccharide catabolic process	2.71	0.00628987	Cla97C02G045770.1	Alpha-1,4 glucan phosphorylase	--	1.964	0.000104255	Up	95.5	0.662	0.687	0.681	1.04	1.02	1.018	0.781	0.722	0.799	1.519	1.581	1.42
Biological Process	GO:0000272	6	polysaccharide catabolic process	2.71	0.00628987	Cla97C03G059290.1	Alpha-1,4 glucan phosphorylase	--	2.042	0.000294041	Up	113.3	1.195	1.2	1.29	0.721	0.745	0.725	0.612	0.697	0.704	1.472	1.358	1.281
Biological Process	GO:0000272	6	polysaccharide catabolic process	2.71	0.00628987	Cla97C05G084480.1	Beta-amylase	--	1.543	0.00151771	Up	63.7	0.716	0.81	0.615	0.844	0.83	0.798	0.95	0.917	0.953	1.497	1.3	1.555
Biological Process	GO:0048767	14	root hair elongation	2.8	0.00857274	Cla97C01G019840.1	26S proteasome non-ATPase regulatory subunit 4 homolog	--	1.401	0.00873649	Up	82.7	1	1.032	1.057	0.945	0.855	0.791	0.908	0.842	0.823	1.055	1.276	1.275
Biological Process	GO:0048767	14	root hair elongation	2.8	0.00857274	Cla97C01G020470.1	Phosphoinositide phosphatase family protein	--	1.314	0.00160972	Up	67.4	0.928	1	0.97	0.942	1.006	0.991	0.887	0.862	0.914	1.241	1.133	1.125
Biological Process	GO:0048767	14	root hair elongation	2.8	0.00857274	Cla97C03G065560.1	myosin-17-like	--	1.727	0.00139168	Up	172.8	1.151	0.928	0.893	0.625	0.679	0.776	0.68	0.796	0.803	1.4	1.328	1.207
Biological Process	GO:0048767	14	root hair elongation	2.8	0.00857274	Cla97C05G087820.1	Acyl-CoA dehydrogenase	--	1.789	5.03e-05	Up	92	0.588	0.449	0.562	0.798	0.752	0.822	0.937	0.965	0.937	1.603	1.7	1.777
Biological Process	GO:0048767	14	root hair elongation	2.8	0.00857274	Cla97C10G185220.1	26S proteasome non-ATPase regulatory subunit 4 homolog	--	1.328	0.00390339	Up	42.7	1.134	1.189	1.296	0.934	0.906	0.975	0.827	0.748	0.749	1.075	1.049	0.962
Biological Process	GO:0048767	14	root hair elongation	2.8	0.00857274	Cla97C11G217900.1	Villin protein	--	1.311	8.66e-06	Up	109.7	0.789	0.77	0.792	0.73	0.757	0.775	1.073	1.061	1.046	1.403	1.39	1.375
Biological Process	GO:0048767	14	root hair elongation	2.8	0.00857274	Cla97C11G224680.1	Ubiquitinyl hydrolase 1	--	1.777	0.000138219	Up	90.4	0.835	0.839	0.804	0.854	0.865	0.874	0.891	0.786	0.823	1.435	1.488	1.519
Biological Process	GO:0006405	9	RNA export from nucleus	2.4	0.00909877	Cla97C01G019650.1	2OG-Fe(II) oxygenase family oxidoreductase	--	1.492	0.000472161	Up	100.1	1.367	1.175	1.177	0.699	0.763	0.852	0.782	0.788	0.825	1.152	1.274	1.147
Biological Process	GO:0006405	9	RNA export from nucleus	2.4	0.00909877	Cla97C02G042120.1	protein HASTY 1-like	--	1.465	0.003303	Up	133.2	0.642	0.779	0.662	0.945	0.951	0.936	0.929	1.013	0.933	1.485	1.258	1.47
Biological Process	GO:0006405	9	RNA export from nucleus	2.4	0.00909877	Cla97C07G133890.1	nuclear pore complex protein NUP155	--	1.313	0.0148891	Up	162.5	0.961	0.96	0.977	0.806	0.758	0.816	0.877	1	0.977	1.339	1.125	1.284
Biological Process	GO:0006405	9	RNA export from nucleus	2.4	0.00909877	Cla97C08G156690.1	DEAD-box ATP-dependent RNA helicase 56	--	1.373	0.000315071	Up	48.3	1.099	1.128	1.169	0.895	0.922	0.887	0.839	0.839	0.852	1.21	1.161	1.103
Biological Process	GO:0006405	9	RNA export from nucleus	2.4	0.00909877	Cla97C09G164360.1	nuclear pore complex protein NUP50A-like	--	1.308	0.0227085	Up	51.4	1.205	1.329	1.362	0.718	0.699	0.691	0.93	0.83	0.774	1.147	0.994	1.174
Biological Process	GO:0048466	11	androecium development	3.11	0.00851833	Cla97C10G185220.1	26S proteasome non-ATPase regulatory subunit 4 homolog	--	1.328	0.00390339	Up	42.7	1.134	1.189	1.296	0.934	0.906	0.975	0.827	0.748	0.749	1.075	1.049	0.962
Biological Process	GO:0006405	9	RNA export from nucleus	2.4	0.00909877	Cla97C09G184470.1	nuclear-pore anchor-like	--	1.553	4.38e-05	Up	234.7	1.306	1.227	1.154	0.759	0.718	0.871	0.759	0.788	0.8	1.227	1.242	1.175
Biological Process	GO:0006405	9	RNA export from nucleus	2.4	0.00909877	Cla97C10G202720.1	DEAD-box ATP-dependent RNA helicase 38-like	--	1.911	8.02e-06	Up	56.2	0.769	0.768	0.807	0.88	0.874	0.893	0.798	0.833	0.779	1.541	1.506	1.559
Biological Process	GO:0006405	9	RNA export from nucleus	2.4	0.00909877	Cla97C11G222070.1	ABC transporter E family member 2	--	1.929	0.000292052	Up	68.3	0.764	0.839	0.832	0.875	0.837	0.816	0.873	0.8	0.74	1.465	1.606	1.584
Biological Process	GO:0044042	6	glucan metabolic process	2.05	0.00937018	Cla97C01G018500.1	U-box domain-containing 4-like protein	--	1.879	0.011209	Up	306	1.125	1.032	0.985	0.802	0.731	0.833	0.865	0.808	0.617	1.203	1.415	1.685
Biological Process	GO:0044042	6	glucan metabolic process	2.05	0.00937018	Cla97C02G026290.1	Alpha-glucosidase	--	1.551	4.27e-06	Up	104.4	0.942	0.921	0.93	0.95	0.971	0.971	0.829	0.851	0.821	1.31	1.288	1.28
Biological Process	GO:0044042	6	glucan metabolic process	2.05	0.00937018	Cla97C02G039580.1	glycosyltransferase-like KOBITO 1	--	1.42	0.0114437	Up	58.9	0.858		0.922	0.934		0.894	0.884		0.931	1.324		1.253
Biological Process	GO:0044042	6	glucan metabolic process	2.05	0.00937018	Cla97C02G045770.1	Alpha-1,4 glucan phosphorylase	--	1.964	0.000104255	Up	95.5	0.662	0.687	0.681	1.04	1.02	1.018	0.781	0.722	0.799	1.519	1.581	1.42
Biological Process	GO:0044042	6	glucan metabolic process	2.05	0.00937018	Cla97C03G059290.1	Alpha-1,4 glucan phosphorylase	--	2.042	0.000294041	Up	113.3	1.195	1.2	1.29	0.721	0.745	0.725	0.612	0.697	0.704	1.472	1.358	1.281
Biological Process	GO:0044042	6	glucan metabolic process	2.05	0.00937018	Cla97C05G084480.1	Beta-amylase	--	1.543	0.00151771	Up	63.7	0.716	0.81	0.615	0.844	0.83	0.798	0.95	0.917	0.953	1.497	1.3	1.555
Biological Process	GO:0044042	6	glucan metabolic process	2.05	0.00937018	Cla97C05G103190.1	Phosphoglucan phosphatase	--	2.007	3.56e-05	Up	43	0.971	0.97	0.908	0.869	0.796	0.994	0.721	0.703	0.718	1.389	1.531	1.38
Biological Process	GO:0044042	6	glucan metabolic process	2.05	0.00937018	Cla97C05G107760.1	Alpha-glucan water dikinase, chloroplastic	--	1.723	0.000168159	Up	164.9	0.779	0.789	0.889	0.874	0.928	0.961	0.771	0.798	0.823	1.385	1.451	1.286
Biological Process	GO:0044042	6	glucan metabolic process	2.05	0.00937018	Cla97C06G117180.1	Beta-amylase	--	1.395	0.000247589	Up	62.4	0.793	0.655	0.648	0.89	0.949	0.918	0.928	1.012	0.983	1.352	1.384	1.343
Biological Process	GO:0044042	6	glucan metabolic process	2.05	0.00937018	Cla97C08G152230.1	1,4-alpha-glucan branching enzyme	--	1.671	0.000850372	Up	97.8	1.173	1.029	1.087	0.878	1.003	0.867	0.668	0.789	0.757	1.281	1.167	1.252
Biological Process	GO:0006405	9	RNA export from nucleus	2.4	0.00909877	Cla97C10G192280.1	protein EXPORTIN 1A	--	1.999	4.8e-05	Up	123.9	0.802	0.875	0.817	0.908	0.924	0.893	0.755	0.705	0.757	1.561	1.452	1.419
Biological Process	GO:0044042	6	glucan metabolic process	2.05	0.00937018	Cla97C09G169430.1	isoamylase 2, chloroplastic	--	1.547	1.56e-05	Up	98.1	0.773	0.731	0.844	1.115	1.111	1.116	0.799	0.834	0.847	1.279	1.284	1.274
Biological Process	GO:0048466	11	androecium development	3.11	0.00851833	Cla97C09G184470.1	nuclear-pore anchor-like	--	1.553	4.38e-05	Up	234.7	1.306	1.227	1.154	0.759	0.718	0.871	0.759	0.788	0.8	1.227	1.242	1.175
Biological Process	GO:0048466	11	androecium development	3.11	0.00851833	Cla97C07G132430.1	coronatine-insensitive protein 1	--	1.647	0.000422443	Up	66.8	0.665	0.63	0.601	0.912	0.93	0.946	0.953	0.923	0.881	1.476	1.431	1.635
Biological Process	GO:0002183	10	cytoplasmic translational initiation	4.41	0.0078692	Cla97C07G143490.1	translation initiation factor eIF-2B subunit epsilon-like	--	2.476	0.000171549	Up	94.2	0.72	0.566	0.705	0.672	0.552	0.689	0.793	0.728	0.807	1.814	2.153	1.798
Biological Process	GO:0002183	10	cytoplasmic translational initiation	4.41	0.0078692	Cla97C09G177000.1	Eukaryotic translation initiation factor 2 subunit alpha	--	1.81	0.00773195	Up	39	1.107	1.013	1.031	0.793	0.847	0.711	0.738	0.689	0.722	1.279	1.048	1.563
Biological Process	GO:0051644	5	plastid localization	4.41	0.0078692	Cla97C01G017730.1	Kinesin	--	1.464	7.83e-05	Up	141.1	1.112	1.058	1.088	0.879	0.759	0.862	0.847	0.841	0.853	1.197	1.293	1.229
Biological Process	GO:0051644	5	plastid localization	4.41	0.0078692	Cla97C05G088180.1	Phytochrome	--	1.412	0.00663749	Up	125.9	0.85	0.871	0.996	0.962	0.873	0.962	0.855	0.91	0.88	1.277	1.36	1.098
Biological Process	GO:0051644	5	plastid localization	4.41	0.0078692	Cla97C05G101460.1	protein WEAK CHLOROPLAST MOVEMENT UNDER BLUE LIGHT 1-like	--	1.346	0.000117187	Up	103.2	1.349	1.311	1.187	0.788	0.826	0.87	0.784	0.8	0.8	1.03	1.093	1.085
Biological Process	GO:0051644	5	plastid localization	4.41	0.0078692	Cla97C10G188820.1	WEB family protein	--	1.374	0.0024757	Up	74.9	1.28	1.233	1.205	0.854	0.938	0.853	0.866	0.785	0.767	1.083	1.068	1.171
Biological Process	GO:0019750	6	chloroplast localization	4.41	0.0078692	Cla97C01G017730.1	Kinesin	--	1.464	7.83e-05	Up	141.1	1.112	1.058	1.088	0.879	0.759	0.862	0.847	0.841	0.853	1.197	1.293	1.229
Biological Process	GO:0019750	6	chloroplast localization	4.41	0.0078692	Cla97C05G088180.1	Phytochrome	--	1.412	0.00663749	Up	125.9	0.85	0.871	0.996	0.962	0.873	0.962	0.855	0.91	0.88	1.277	1.36	1.098
Biological Process	GO:0019750	6	chloroplast localization	4.41	0.0078692	Cla97C05G101460.1	protein WEAK CHLOROPLAST MOVEMENT UNDER BLUE LIGHT 1-like	--	1.346	0.000117187	Up	103.2	1.349	1.311	1.187	0.788	0.826	0.87	0.784	0.8	0.8	1.03	1.093	1.085
Biological Process	GO:0019750	6	chloroplast localization	4.41	0.0078692	Cla97C10G188820.1	WEB family protein	--	1.374	0.0024757	Up	74.9	1.28	1.233	1.205	0.854	0.938	0.853	0.866	0.785	0.767	1.083	1.068	1.171
Biological Process	GO:0061077	4	chaperone-mediated protein folding	2.61	0.00807521	Cla97C02G047410.1	chaperonin 60 subunit alpha 2, chloroplastic	--	1.313	8.75e-05	Up	61.6	0.935	0.947	0.909	0.904	0.886	0.888	0.941	0.924	0.918	1.21	1.19	1.253
Biological Process	GO:0061077	4	chaperone-mediated protein folding	2.61	0.00807521	Cla97C03G067600.1	Heat shock protein, putative	--	1.835	6.55e-05	Up	80	1.132	1.136	1.225	0.832	0.861	0.811	0.715	0.736	0.66	1.259	1.298	1.316
Biological Process	GO:0048466	11	androecium development	3.11	0.00851833	Cla97C08G156690.1	DEAD-box ATP-dependent RNA helicase 56	--	1.373	0.000315071	Up	48.3	1.099	1.128	1.169	0.895	0.922	0.887	0.839	0.839	0.852	1.21	1.161	1.103
Biological Process	GO:0061077	4	chaperone-mediated protein folding	2.61	0.00807521	Cla97C04G074180.1	Peptidylprolyl isomerase	--	1.635	1.83e-05	Up	70.1	0.697	0.746	0.763	0.957	0.921	0.952	0.878	0.851	0.904	1.439	1.46	1.406
Biological Process	GO:0061077	4	chaperone-mediated protein folding	2.61	0.00807521	Cla97C06G117140.1	Chaperonin Cpn60	--	1.527	1.53e-06	Up	61.1	0.844	0.848	0.876	0.887	0.875	0.899	0.897	0.897	0.894	1.373	1.388	1.344
Biological Process	GO:0061077	4	chaperone-mediated protein folding	2.61	0.00807521	Cla97C08G161250.1	T-complex protein 1 subunit	--	1.478	9.99e-06	Up	59.2	0.887	0.893	0.9	0.845	0.839	0.838	0.918	0.895	0.901	1.345	1.36	1.307
Biological Process	GO:0061077	4	chaperone-mediated protein folding	2.61	0.00807521	Cla97C09G171250.1	Peptidylprolyl isomerase	--	1.564	0.000404331	Up	61.3	1.425	1.506	1.541	0.638	0.693	0.679	0.675	0.705	0.731	1.139	1.135	1.027
Biological Process	GO:0061077	4	chaperone-mediated protein folding	2.61	0.00807521	Cla97C10G194890.1	T-complex protein 1 subunit alpha	--	1.717	0.00039113	Up	59.3	1.035	1.05	1.107	0.736	0.702	0.7	0.81	0.886	0.788	1.369	1.376	1.521
Biological Process	GO:0048443	12	stamen development	3.11	0.00851833	Cla97C01G018500.1	U-box domain-containing 4-like protein	--	1.879	0.011209	Up	306	1.125	1.032	0.985	0.802	0.731	0.833	0.865	0.808	0.617	1.203	1.415	1.685
Biological Process	GO:0048443	12	stamen development	3.11	0.00851833	Cla97C01G019840.1	26S proteasome non-ATPase regulatory subunit 4 homolog	--	1.401	0.00873649	Up	82.7	1	1.032	1.057	0.945	0.855	0.791	0.908	0.842	0.823	1.055	1.276	1.275
Biological Process	GO:0048443	12	stamen development	3.11	0.00851833	Cla97C07G132430.1	coronatine-insensitive protein 1	--	1.647	0.000422443	Up	66.8	0.665	0.63	0.601	0.912	0.93	0.946	0.953	0.923	0.881	1.476	1.431	1.635
Biological Process	GO:0048443	12	stamen development	3.11	0.00851833	Cla97C08G156690.1	DEAD-box ATP-dependent RNA helicase 56	--	1.373	0.000315071	Up	48.3	1.099	1.128	1.169	0.895	0.922	0.887	0.839	0.839	0.852	1.21	1.161	1.103
Biological Process	GO:0048443	12	stamen development	3.11	0.00851833	Cla97C09G184470.1	nuclear-pore anchor-like	--	1.553	4.38e-05	Up	234.7	1.306	1.227	1.154	0.759	0.718	0.871	0.759	0.788	0.8	1.227	1.242	1.175
Biological Process	GO:0048443	12	stamen development	3.11	0.00851833	Cla97C10G185220.1	26S proteasome non-ATPase regulatory subunit 4 homolog	--	1.328	0.00390339	Up	42.7	1.134	1.189	1.296	0.934	0.906	0.975	0.827	0.748	0.749	1.075	1.049	0.962
Biological Process	GO:0048466	11	androecium development	3.11	0.00851833	Cla97C01G018500.1	U-box domain-containing 4-like protein	--	1.879	0.011209	Up	306	1.125	1.032	0.985	0.802	0.731	0.833	0.865	0.808	0.617	1.203	1.415	1.685
Biological Process	GO:0048466	11	androecium development	3.11	0.00851833	Cla97C01G019840.1	26S proteasome non-ATPase regulatory subunit 4 homolog	--	1.401	0.00873649	Up	82.7	1	1.032	1.057	0.945	0.855	0.791	0.908	0.842	0.823	1.055	1.276	1.275
Biological Process	GO:0061077	4	chaperone-mediated protein folding	2.61	0.00807521	Cla97C05G088850.1	Peptidylprolyl isomerase	--	2.804	3.49e-05	Up	63.8	0.617	0.607	0.627	0.648	0.645	0.626	0.732	0.709	0.671	1.981	1.821	2.12
Biological Process	GO:0002183	10	cytoplasmic translational initiation	4.41	0.0078692	Cla97C03G057460.1	Eukaryotic translation initiation factor 3 subunit A	--	1.598	1.43e-05	Up	112.9	1.117	1.255	1.187	0.779	0.725	0.784	0.78	0.765	0.762	1.198	1.269	1.22
Biological Process	GO:0044042	6	glucan metabolic process	2.05	0.00937018	Cla97C10G199480.1	Protein of unknown function (DUF288)	--	1.359	0.0092278	Up	87.1	0.859	0.852	0.855	1.092	1.072	1.095	0.808	0.912	0.845	1.241	1.041	1.205
Biological Process	GO:0000003	2	reproduction	1.38	0.00957092	Cla97C01G000370.1	Acyl-CoA-binding domain-containing protein 2	--	1.524	0.00020241	Up	38.9	0.859	0.849	0.864	0.951	1.012	0.967	0.822	0.865	0.897	1.36	1.309	1.268
Biological Process	GO:0000003	2	reproduction	1.38	0.00957092	Cla97C06G127520.1	ribonuclease J isoform X1	--	1.601	0.00463097	Up	99.8	1.05	1.37	1.078	0.854	0.644	0.627	0.881	0.791	0.787	1.235	1.194	1.508
Biological Process	GO:0000003	2	reproduction	1.38	0.00957092	Cla97C07G131870.1	ARF guanine-nucleotide exchange factor GNOM-like	--	1.637	0.000486533	Up	164.3	1.067	1.095	1.078	0.751	0.8	0.755	0.863	0.744	0.835	1.338	1.366	1.294
Biological Process	GO:0000003	2	reproduction	1.38	0.00957092	Cla97C07G132430.1	coronatine-insensitive protein 1	--	1.647	0.000422443	Up	66.8	0.665	0.63	0.601	0.912	0.93	0.946	0.953	0.923	0.881	1.476	1.431	1.635
Biological Process	GO:0000003	2	reproduction	1.38	0.00957092	Cla97C07G132660.1	Phosphoinositide phospholipase C	--	2.038	5.82e-06	Up	68	0.87	0.864	0.864	0.881	0.889	0.867	0.753	0.707	0.708	1.466	1.456	1.497
Biological Process	GO:0000003	2	reproduction	1.38	0.00957092	Cla97C08G144640.1	patellin-3-like	--	1.481	4.89e-05	Up	68.2	1.061	1.016	1.045	0.907	0.911	0.913	0.808	0.827	0.844	1.186	1.257	1.228
Biological Process	GO:0000003	2	reproduction	1.38	0.00957092	Cla97C08G148560.1	Protein disulfide-isomerase	--	1.572	8.52e-06	Up	57.4	0.871	0.876	0.914	1.031	1.032	1.011	0.814	0.822	0.788	1.257	1.293	1.26
Biological Process	GO:0000003	2	reproduction	1.38	0.00957092	Cla97C08G150490.1	exocyst complex component SEC8	--	1.42	0.00573803	Up	119.2	0.86	0.869	0.88	0.807	0.714	0.822	0.983	0.944	0.956	1.263	1.541	1.289
Biological Process	GO:0000003	2	reproduction	1.38	0.00957092	Cla97C08G156690.1	DEAD-box ATP-dependent RNA helicase 56	--	1.373	0.000315071	Up	48.3	1.099	1.128	1.169	0.895	0.922	0.887	0.839	0.839	0.852	1.21	1.161	1.103
Biological Process	GO:0000003	2	reproduction	1.38	0.00957092	Cla97C09G166170.1	alpha-N-acetylglucosaminidase	--	1.433	1.59e-05	Up	88.2	0.788	0.792	0.829	0.909	0.904	0.902	0.916	0.941	0.955	1.342	1.363	1.326
Biological Process	GO:0000003	2	reproduction	1.38	0.00957092	Cla97C09G168170.1	Exocyst complex component	--	2.28	0.000188438	Up	91	1.007	0.937	0.789	0.727	0.736	0.756	0.745	0.662	0.722	1.459	1.674	1.722
Biological Process	GO:0000003	2	reproduction	1.38	0.00957092	Cla97C09G172800.1	exocyst complex component SEC5A-like	--	1.635	0.00112314	Up	122.1	1.005	1.081	0.979	0.854	0.831	0.718	0.886	0.811	0.804	1.319	1.271	1.498
Biological Process	GO:0000003	2	reproduction	1.38	0.00957092	Cla97C09G184470.1	nuclear-pore anchor-like	--	1.553	4.38e-05	Up	234.7	1.306	1.227	1.154	0.759	0.718	0.871	0.759	0.788	0.8	1.227	1.242	1.175
Biological Process	GO:0000003	2	reproduction	1.38	0.00957092	Cla97C06G121290.1	Dicer-like protein 4	--	1.464	0.000937477	Up	185.5	1.041	1.15		0.814	0.73		0.863	0.867		1.281	1.252
Biological Process	GO:0000003	2	reproduction	1.38	0.00957092	Cla97C10G185220.1	26S proteasome non-ATPase regulatory subunit 4 homolog	--	1.328	0.00390339	Up	42.7	1.134	1.189	1.296	0.934	0.906	0.975	0.827	0.748	0.749	1.075	1.049	0.962
Biological Process	GO:0000003	2	reproduction	1.38	0.00957092	Cla97C10G192280.1	protein EXPORTIN 1A	--	1.999	4.8e-05	Up	123.9	0.802	0.875	0.817	0.908	0.924	0.893	0.755	0.705	0.757	1.561	1.452	1.419
Biological Process	GO:0000003	2	reproduction	1.38	0.00957092	Cla97C10G194760.1	RNA-binding protein 39 isoform X2	--	1.566	0.000156051	Up	77.9	1.152	1.183	1.254	0.809	0.749	0.651	0.868	0.779	0.816	1.297	1.265	1.296
Biological Process	GO:0000003	2	reproduction	1.38	0.00957092	Cla97C10G197730.1	FACT complex subunit SSRP1	--	1.434	0.00134486	Up	71.6	1.556	1.5	1.369	0.63	0.713	0.748	0.7	0.738	0.815	1.093	1.06	1.077
Biological Process	GO:0000003	2	reproduction	1.38	0.00957092	Cla97C10G205620.1	DnaJ homolog subfamily C member 16	--	1.623	0.000220268	Up	63	0.804	0.793	0.813	0.881	0.873	0.847	0.865	0.946	0.853	1.449	1.388	1.487
Biological Process	GO:0000003	2	reproduction	1.38	0.00957092	Cla97C11G208800.1	Peroxisomal fatty acid beta-oxidation multifunctional protein	--	1.638	1.49e-05	Up	79.1	0.682	0.622	0.641	1.019	0.98	1.022	0.865	0.909	0.865	1.423	1.429	1.472
Biological Process	GO:0000003	2	reproduction	1.38	0.00957092	Cla97C11G211780.1	auxin transport protein BIG	--	1.615	0.00191907	Up	571.2	1.008	0.94	1.011	0.804	0.762	0.753	0.856	0.89	0.761	1.229	1.429	1.391
Biological Process	GO:0000003	2	reproduction	1.38	0.00957092	Cla97C11G215310.1	vacuolar protein sorting-associated protein 52 A	--	2.509	0.000165957	Up	80.7	0.807	0.753	0.803	0.586	0.646	0.685	0.686	0.712	0.705	1.921	1.815	1.541
Biological Process	GO:0000003	2	reproduction	1.38	0.00957092	Cla97C11G218370.1	26S proteasome regulatory subunit 4 homolog A	--	1.633	0.00367907	Up	49.8	1.167	0.944	1.144	0.913	0.823	0.832	0.823	0.864	0.692	1.183	1.369	1.332
Biological Process	GO:0000003	2	reproduction	1.38	0.00957092	Cla97C11G223240.1	Alpha,alpha-trehalose-phosphate synthase 1	--	1.808	0.000253159	Up	105	1.285	1.258	1.179	0.716	0.687	0.758	0.697	0.695	0.794	1.323	1.361	1.269
Biological Process	GO:0000003	2	reproduction	1.38	0.00957092	Cla97C11G224680.1	Ubiquitinyl hydrolase 1	--	1.777	0.000138219	Up	90.4	0.835	0.839	0.804	0.854	0.865	0.874	0.891	0.786	0.823	1.435	1.488	1.519
Biological Process	GO:0048366	8	leaf development	1.9	0.0103537	Cla97C01G019840.1	26S proteasome non-ATPase regulatory subunit 4 homolog	--	1.401	0.00873649	Up	82.7	1	1.032	1.057	0.945	0.855	0.791	0.908	0.842	0.823	1.055	1.276	1.275
Biological Process	GO:0048366	8	leaf development	1.9	0.0103537	Cla97C02G035240.1	NEDD8-activating enzyme E1 regulatory subunit	--	1.412	0.000522883	Up	58	0.867	0.963	0.949	0.905	0.972	1.024	0.863	0.867	0.821	1.259	1.205	1.139
Biological Process	GO:0000003	2	reproduction	1.38	0.00957092	Cla97C10G191090.1	cullin-associated NEDD8-dissociated protein 1	--	1.776	5.39e-05	Up	134.3	0.959	0.977	0.956	0.891	0.801	0.827	0.797	0.754	0.765	1.334	1.334	1.446
Biological Process	GO:0044042	6	glucan metabolic process	2.05	0.00937018	Cla97C11G220330.1	Isoamylase 3, chloroplastic-like protein	--	1.357	8.2e-05	Up	86.9	0.495	0.588	0.541	0.919	0.905	0.867	1.083	1.075	1.084	1.495	1.413	1.492
Biological Process	GO:0000003	2	reproduction	1.38	0.00957092	Cla97C06G119360.1	vacuolar protein sorting-associated protein 9A-like	--	1.655	0.00093587	Up	64.6	0.847	0.85	0.798	0.748	0.903	0.882	0.821	0.902	0.902	1.583	1.345	1.417
Biological Process	GO:0000003	2	reproduction	1.38	0.00957092	Cla97C06G114750.1	cullin-1	--	1.489	0.00155414	Up	86.7	0.959	0.899	0.901	1.041	1.055	1.113	0.712	0.833	0.805	1.17	1.207	1.122
Biological Process	GO:0000003	2	reproduction	1.38	0.00957092	Cla97C01G005930.1	Valine--tRNA ligase	--	2.011	1.05e-06	Up	119.3	0.899	0.901	0.905	0.836	0.862	0.823	0.755	0.746	0.76	1.53	1.476	1.54
Biological Process	GO:0000003	2	reproduction	1.38	0.00957092	Cla97C01G012850.1	pheophorbide a oxygenase, chloroplastic	--	1.583	0.000310386	Up	61.1	0.676	0.628	0.756	0.857	0.956	0.845	0.911	0.938	1.002	1.511	1.573	1.43
Biological Process	GO:0000003	2	reproduction	1.38	0.00957092	Cla97C01G012980.1	protein argonaute 5	--	1.335	0.000104134	Up	107.6	1.381	1.443	1.414	0.929	0.926	0.866	0.706	0.712	0.717	0.983	0.924	0.943
Biological Process	GO:0000003	2	reproduction	1.38	0.00957092	Cla97C01G018500.1	U-box domain-containing 4-like protein	--	1.879	0.011209	Up	306	1.125	1.032	0.985	0.802	0.731	0.833	0.865	0.808	0.617	1.203	1.415	1.685
Biological Process	GO:0000003	2	reproduction	1.38	0.00957092	Cla97C01G019650.1	2OG-Fe(II) oxygenase family oxidoreductase	--	1.492	0.000472161	Up	100.1	1.367	1.175	1.177	0.699	0.763	0.852	0.782	0.788	0.825	1.152	1.274	1.147
Biological Process	GO:0000003	2	reproduction	1.38	0.00957092	Cla97C01G019840.1	26S proteasome non-ATPase regulatory subunit 4 homolog	--	1.401	0.00873649	Up	82.7	1	1.032	1.057	0.945	0.855	0.791	0.908	0.842	0.823	1.055	1.276	1.275
Biological Process	GO:0000003	2	reproduction	1.38	0.00957092	Cla97C01G021320.1	Leucine--tRNA ligase	--	1.848	0.00175329	Up	114	0.739		0.683	0.821		0.789	0.855		0.89	1.586		1.638
Biological Process	GO:0000003	2	reproduction	1.38	0.00957092	Cla97C02G028970.1	fimbrin-5	--	2.286	4.29e-05	Up	77	0.628	0.562	0.661	0.828	0.728	0.853	0.802	0.737	0.804	1.796	1.878	1.682
Biological Process	GO:0000003	2	reproduction	1.38	0.00957092	Cla97C02G035240.1	NEDD8-activating enzyme E1 regulatory subunit	--	1.412	0.000522883	Up	58	0.867	0.963	0.949	0.905	0.972	1.024	0.863	0.867	0.821	1.259	1.205	1.139
Biological Process	GO:0000003	2	reproduction	1.38	0.00957092	Cla97C02G041610.1	Mitochondrial Rho GTPase	--	1.323	0.000376504	Up	71.9	0.833	0.729	0.693	0.957	0.947	0.942	0.988	1.007	0.973	1.271	1.287	1.37
Biological Process	GO:0000003	2	reproduction	1.38	0.00957092	Cla97C02G042040.1	Cation-transporting ATPase	--	1.439	0.00288857	Up	132.5	1.141	1.174	1.186	0.882	0.953	1.016	0.774	0.777	0.779	1.232	1.017	1.105
Biological Process	GO:0000003	2	reproduction	1.38	0.00957092	Cla97C02G047410.1	chaperonin 60 subunit alpha 2, chloroplastic	--	1.313	8.75e-05	Up	61.6	0.935	0.947	0.909	0.904	0.886	0.888	0.941	0.924	0.918	1.21	1.19	1.253
Biological Process	GO:0000003	2	reproduction	1.38	0.00957092	Cla97C06G116090.1	Pyruvate kinase	--	1.311	0.00703684	Up	64.9	1.027	0.965	1.001	0.993	0.887	0.952	0.848	0.88	0.909	1.097	1.268	1.093
Biological Process	GO:0000003	2	reproduction	1.38	0.00957092	Cla97C02G047930.1	histone deacetylase HDT1-like	--	1.947	0.00278813	Up	49.2	2.146	1.575	2.001	0.496	0.661	0.476	0.482	0.641	0.463	1.006	1.05	1.032
Biological Process	GO:0000003	2	reproduction	1.38	0.00957092	Cla97C03G062030.1	TUBULIN-FOLDING COFACTOR E family protein	--	1.583	0.000247984	Up	60.2	0.803	0.853	0.878	0.923	0.867	0.863	0.87	0.838	0.927	1.333	1.442	1.396
Biological Process	GO:0000003	2	reproduction	1.38	0.00957092	Cla97C03G064110.1	callose synthase 9	--	1.687	0.000140483	Up	210.5	0.981	0.967	1.045	0.837	0.808	0.804	0.745	0.826	0.82	1.365	1.366	1.303
Biological Process	GO:0000003	2	reproduction	1.38	0.00957092	Cla97C03G064990.1	Sucrose synthase	--	2.666	1.85e-06	Up	92.4	0.495	0.433	0.393	0.779	0.72	0.772	0.768	0.748	0.771	2.007	2.116	1.973
Biological Process	GO:0000003	2	reproduction	1.38	0.00957092	Cla97C03G065560.1	myosin-17-like	--	1.727	0.00139168	Up	172.8	1.151	0.928	0.893	0.625	0.679	0.776	0.68	0.796	0.803	1.4	1.328	1.207
Biological Process	GO:0000003	2	reproduction	1.38	0.00957092	Cla97C03G066350.1	Arginine--tRNA ligase	--	1.623	4.61e-05	Up	72.3	0.903	0.906	0.938	0.914	0.927	0.897	0.842	0.787	0.845	1.309	1.351	1.355
Biological Process	GO:0000003	2	reproduction	1.38	0.00957092	Cla97C03G066640.1	Asparagine--tRNA ligase	--	1.391	0.00551036	Up	64.1	0.85	0.834	0.867	0.932	0.961	0.927	0.929	0.992	0.85	1.283	1.195	1.377
Biological Process	GO:0000003	2	reproduction	1.38	0.00957092	Cla97C04G073560.1	AMP deaminase	--	1.687	0.000123227	Up	96.1	1.092	1.068	0.993	0.859	0.846	0.879	0.778	0.791	0.729	1.228	1.321	1.328
Biological Process	GO:0000003	2	reproduction	1.38	0.00957092	Cla97C04G074180.1	Peptidylprolyl isomerase	--	1.635	1.83e-05	Up	70.1	0.697	0.746	0.763	0.957	0.921	0.952	0.878	0.851	0.904	1.439	1.46	1.406
Biological Process	GO:0000003	2	reproduction	1.38	0.00957092	Cla97C05G091210.1	Pentatricopeptide repeat-containing protein	--	1.662	0.00442295	Up	69.9	1.395	1.405	1.293	0.827	0.813	0.84	0.567	0.701	0.758	1.166	1.093	1.108
Biological Process	GO:0000003	2	reproduction	1.38	0.00957092	Cla97C05G098550.1	DDB1- and CUL4-associated factor homolog 1-like	--	1.353	0.0251576	Up	215.1	0.832	1.129	1.05	0.7	0.784	0.838	0.955	0.955	0.914	1.489	1.133	1.198
Biological Process	GO:0000003	2	reproduction	1.38	0.00957092	Cla97C06G109780.1	tubulin-folding cofactor D	--	1.726	0.000365216	Up	140.7	0.967	1.016	1.016	0.878	0.798	0.754	0.857	0.778	0.749	1.364	1.309	1.442
Biological Process	GO:0000003	2	reproduction	1.38	0.00957092	Cla97C06G114260.1	Importin subunit alpha	--	1.449	0.00023128	Up	58.5	0.902	0.877	0.886	0.915	0.916	0.903	0.888	0.905	0.877	1.244	1.263	1.362
Biological Process	GO:0000003	2	reproduction	1.38	0.00957092	Cla97C03G058090.1	cullin-4	--	2.104	1.04e-05	Up	94.9	0.927	1.034	0.99	0.945	0.743	0.847	0.673	0.7	0.72	1.438	1.523	1.442
Biological Process	GO:0030154	4	cell differentiation	1.61	0.00468733	Cla97C02G042040.1	Cation-transporting ATPase	--	1.439	0.00288857	Up	132.5	1.141	1.174	1.186	0.882	0.953	1.016	0.774	0.777	0.779	1.232	1.017	1.105
Biological Process	GO:0002183	10	cytoplasmic translational initiation	4.41	0.0078692	Cla97C03G057450.1	Eukaryotic translation initiation factor 3 subunit A	--	1.843	0.00083989	Up	113.1	1.151	1.163	1.349	0.788	0.731	0.678	0.786	0.742	0.632	1.276	1.365	1.34
Biological Process	GO:0006073	7	cellular glucan metabolic process	2.12	0.00739499	Cla97C10G199480.1	Protein of unknown function (DUF288)	--	1.359	0.0092278	Up	87.1	0.859	0.852	0.855	1.092	1.072	1.095	0.808	0.912	0.845	1.241	1.041	1.205
Biological Process	GO:0032504	3	multicellular organism reproduction	2.25	0.00689007	Cla97C06G114260.1	Importin subunit alpha	--	1.449	0.00023128	Up	58.5	0.902	0.877	0.886	0.915	0.916	0.903	0.888	0.905	0.877	1.244	1.263	1.362
Biological Process	GO:0032504	3	multicellular organism reproduction	2.25	0.00689007	Cla97C06G116090.1	Pyruvate kinase	--	1.311	0.00703684	Up	64.9	1.027	0.965	1.001	0.993	0.887	0.952	0.848	0.88	0.909	1.097	1.268	1.093
Biological Process	GO:0032504	3	multicellular organism reproduction	2.25	0.00689007	Cla97C07G132430.1	coronatine-insensitive protein 1	--	1.647	0.000422443	Up	66.8	0.665	0.63	0.601	0.912	0.93	0.946	0.953	0.923	0.881	1.476	1.431	1.635
Biological Process	GO:0032504	3	multicellular organism reproduction	2.25	0.00689007	Cla97C11G218370.1	26S proteasome regulatory subunit 4 homolog A	--	1.633	0.00367907	Up	49.8	1.167	0.944	1.144	0.913	0.823	0.832	0.823	0.864	0.692	1.183	1.369	1.332
Biological Process	GO:0009826	6	unidimensional cell growth	1.96	0.00721941	Cla97C01G020470.1	Phosphoinositide phosphatase family protein	--	1.314	0.00160972	Up	67.4	0.928	1	0.97	0.942	1.006	0.991	0.887	0.862	0.914	1.241	1.133	1.125
Biological Process	GO:0009826	6	unidimensional cell growth	1.96	0.00721941	Cla97C02G026290.1	Alpha-glucosidase	--	1.551	4.27e-06	Up	104.4	0.942	0.921	0.93	0.95	0.971	0.971	0.829	0.851	0.821	1.31	1.288	1.28
Biological Process	GO:0009826	6	unidimensional cell growth	1.96	0.00721941	Cla97C02G028970.1	fimbrin-5	--	2.286	4.29e-05	Up	77	0.628	0.562	0.661	0.828	0.728	0.853	0.802	0.737	0.804	1.796	1.878	1.682
Biological Process	GO:0009826	6	unidimensional cell growth	1.96	0.00721941	Cla97C02G039580.1	glycosyltransferase-like KOBITO 1	--	1.42	0.0114437	Up	58.9	0.858		0.922	0.934		0.894	0.884		0.931	1.324		1.253
Biological Process	GO:0009826	6	unidimensional cell growth	1.96	0.00721941	Cla97C02G041610.1	Mitochondrial Rho GTPase	--	1.323	0.000376504	Up	71.9	0.833	0.729	0.693	0.957	0.947	0.942	0.988	1.007	0.973	1.271	1.287	1.37
Biological Process	GO:0009826	6	unidimensional cell growth	1.96	0.00721941	Cla97C03G065560.1	myosin-17-like	--	1.727	0.00139168	Up	172.8	1.151	0.928	0.893	0.625	0.679	0.776	0.68	0.796	0.803	1.4	1.328	1.207
Biological Process	GO:0009826	6	unidimensional cell growth	1.96	0.00721941	Cla97C04G074180.1	Peptidylprolyl isomerase	--	1.635	1.83e-05	Up	70.1	0.697	0.746	0.763	0.957	0.921	0.952	0.878	0.851	0.904	1.439	1.46	1.406
Biological Process	GO:0009826	6	unidimensional cell growth	1.96	0.00721941	Cla97C07G131870.1	ARF guanine-nucleotide exchange factor GNOM-like	--	1.637	0.000486533	Up	164.3	1.067	1.095	1.078	0.751	0.8	0.755	0.863	0.744	0.835	1.338	1.366	1.294
Biological Process	GO:0032504	3	multicellular organism reproduction	2.25	0.00689007	Cla97C03G064990.1	Sucrose synthase	--	2.666	1.85e-06	Up	92.4	0.495	0.433	0.393	0.779	0.72	0.772	0.768	0.748	0.771	2.007	2.116	1.973
Biological Process	GO:0009826	6	unidimensional cell growth	1.96	0.00721941	Cla97C08G144640.1	patellin-3-like	--	1.481	4.89e-05	Up	68.2	1.061	1.016	1.045	0.907	0.911	0.913	0.808	0.827	0.844	1.186	1.257	1.228
Biological Process	GO:0009826	6	unidimensional cell growth	1.96	0.00721941	Cla97C09G166970.1	delta(24)-sterol reductase	--	1.335	0.00221096	Up	66.2	1.08	1.02	1.029	0.952	0.962	0.963	0.795	0.898	0.895	1.177	1.143	1.135
Biological Process	GO:0009826	6	unidimensional cell growth	1.96	0.00721941	Cla97C09G168170.1	Exocyst complex component	--	2.28	0.000188438	Up	91	1.007	0.937	0.789	0.727	0.736	0.756	0.745	0.662	0.722	1.459	1.674	1.722
Biological Process	GO:0009826	6	unidimensional cell growth	1.96	0.00721941	Cla97C10G192280.1	protein EXPORTIN 1A	--	1.999	4.8e-05	Up	123.9	0.802	0.875	0.817	0.908	0.924	0.893	0.755	0.705	0.757	1.561	1.452	1.419
Biological Process	GO:0009826	6	unidimensional cell growth	1.96	0.00721941	Cla97C10G205620.1	DnaJ homolog subfamily C member 16	--	1.623	0.000220268	Up	63	0.804	0.793	0.813	0.881	0.873	0.847	0.865	0.946	0.853	1.449	1.388	1.487
Biological Process	GO:0009826	6	unidimensional cell growth	1.96	0.00721941	Cla97C11G211780.1	auxin transport protein BIG	--	1.615	0.00191907	Up	571.2	1.008	0.94	1.011	0.804	0.762	0.753	0.856	0.89	0.761	1.229	1.429	1.391
Biological Process	GO:0009826	6	unidimensional cell growth	1.96	0.00721941	Cla97C11G215310.1	vacuolar protein sorting-associated protein 52 A	--	2.509	0.000165957	Up	80.7	0.807	0.753	0.803	0.586	0.646	0.685	0.686	0.712	0.705	1.921	1.815	1.541
Biological Process	GO:0022414	3	reproductive process	1.39	0.00724533	Cla97C01G000370.1	Acyl-CoA-binding domain-containing protein 2	--	1.524	0.00020241	Up	38.9	0.859	0.849	0.864	0.951	1.012	0.967	0.822	0.865	0.897	1.36	1.309	1.268
Biological Process	GO:0022414	3	reproductive process	1.39	0.00724533	Cla97C01G005930.1	Valine--tRNA ligase	--	2.011	1.05e-06	Up	119.3	0.899	0.901	0.905	0.836	0.862	0.823	0.755	0.746	0.76	1.53	1.476	1.54
Biological Process	GO:0022414	3	reproductive process	1.39	0.00724533	Cla97C01G012850.1	pheophorbide a oxygenase, chloroplastic	--	1.583	0.000310386	Up	61.1	0.676	0.628	0.756	0.857	0.956	0.845	0.911	0.938	1.002	1.511	1.573	1.43
Biological Process	GO:0022414	3	reproductive process	1.39	0.00724533	Cla97C01G012980.1	protein argonaute 5	--	1.335	0.000104134	Up	107.6	1.381	1.443	1.414	0.929	0.926	0.866	0.706	0.712	0.717	0.983	0.924	0.943
Biological Process	GO:0022414	3	reproductive process	1.39	0.00724533	Cla97C01G018500.1	U-box domain-containing 4-like protein	--	1.879	0.011209	Up	306	1.125	1.032	0.985	0.802	0.731	0.833	0.865	0.808	0.617	1.203	1.415	1.685
Biological Process	GO:0022414	3	reproductive process	1.39	0.00724533	Cla97C01G019650.1	2OG-Fe(II) oxygenase family oxidoreductase	--	1.492	0.000472161	Up	100.1	1.367	1.175	1.177	0.699	0.763	0.852	0.782	0.788	0.825	1.152	1.274	1.147
Biological Process	GO:0009826	6	unidimensional cell growth	1.96	0.00721941	Cla97C09G162610.1	Protein ROOT HAIR DEFECTIVE 3 homolog	--	1.629	0.000271205	Up	85.6	1.021	1.006	1.017	1.027	1.034	1.023	0.687	0.736	0.789	1.218	1.191	1.194
Biological Process	GO:0022414	3	reproductive process	1.39	0.00724533	Cla97C01G019840.1	26S proteasome non-ATPase regulatory subunit 4 homolog	--	1.401	0.00873649	Up	82.7	1	1.032	1.057	0.945	0.855	0.791	0.908	0.842	0.823	1.055	1.276	1.275
Biological Process	GO:0032504	3	multicellular organism reproduction	2.25	0.00689007	Cla97C03G064110.1	callose synthase 9	--	1.687	0.000140483	Up	210.5	0.981	0.967	1.045	0.837	0.808	0.804	0.745	0.826	0.82	1.365	1.366	1.303
Biological Process	GO:0032504	3	multicellular organism reproduction	2.25	0.00689007	Cla97C01G019650.1	2OG-Fe(II) oxygenase family oxidoreductase	--	1.492	0.000472161	Up	100.1	1.367	1.175	1.177	0.699	0.763	0.852	0.782	0.788	0.825	1.152	1.274	1.147
Biological Process	GO:0000272	6	polysaccharide catabolic process	2.71	0.00628987	Cla97C05G103190.1	Phosphoglucan phosphatase	--	2.007	3.56e-05	Up	43	0.971	0.97	0.908	0.869	0.796	0.994	0.721	0.703	0.718	1.389	1.531	1.38
Biological Process	GO:0000272	6	polysaccharide catabolic process	2.71	0.00628987	Cla97C05G107760.1	Alpha-glucan water dikinase, chloroplastic	--	1.723	0.000168159	Up	164.9	0.779	0.789	0.889	0.874	0.928	0.961	0.771	0.798	0.823	1.385	1.451	1.286
Biological Process	GO:0000272	6	polysaccharide catabolic process	2.71	0.00628987	Cla97C06G117180.1	Beta-amylase	--	1.395	0.000247589	Up	62.4	0.793	0.655	0.648	0.89	0.949	0.918	0.928	1.012	0.983	1.352	1.384	1.343
Biological Process	GO:0000272	6	polysaccharide catabolic process	2.71	0.00628987	Cla97C09G169430.1	isoamylase 2, chloroplastic	--	1.547	1.56e-05	Up	98.1	0.773	0.731	0.844	1.115	1.111	1.116	0.799	0.834	0.847	1.279	1.284	1.274
Biological Process	GO:0000272	6	polysaccharide catabolic process	2.71	0.00628987	Cla97C11G220330.1	Isoamylase 3, chloroplastic-like protein	--	1.357	8.2e-05	Up	86.9	0.495	0.588	0.541	0.919	0.905	0.867	1.083	1.075	1.084	1.495	1.413	1.492
Biological Process	GO:0034284	6	response to monosaccharide	2.71	0.00628987	Cla97C01G009510.1	zinc finger protein ZPR1-like	--	2.413	9.07e-05	Up	53.8	0.749	0.79	0.775	0.55	0.679	0.619	0.709	0.782	0.809	1.99	1.749	1.81
Biological Process	GO:0034284	6	response to monosaccharide	2.71	0.00628987	Cla97C02G039580.1	glycosyltransferase-like KOBITO 1	--	1.42	0.0114437	Up	58.9	0.858		0.922	0.934		0.894	0.884		0.931	1.324		1.253
Biological Process	GO:0034284	6	response to monosaccharide	2.71	0.00628987	Cla97C03G064990.1	Sucrose synthase	--	2.666	1.85e-06	Up	92.4	0.495	0.433	0.393	0.779	0.72	0.772	0.768	0.748	0.771	2.007	2.116	1.973
Biological Process	GO:0034284	6	response to monosaccharide	2.71	0.00628987	Cla97C03G066410.1	Phosphotransferase	--	1.331	0.000597632	Up	54.2	0.903	0.834	0.817	0.98	1.018	1.057	0.916	0.887	0.911	1.142	1.217	1.252
Biological Process	GO:0034284	6	response to monosaccharide	2.71	0.00628987	Cla97C07G142760.1	Eukaryotic translation initiation factor 3 subunit H	--	1.398	3.44e-05	Up	38.7	0.897	0.921	0.953	0.889	0.893	0.886	0.895	0.933	0.906	1.302	1.264	1.257
Biological Process	GO:0034284	6	response to monosaccharide	2.71	0.00628987	Cla97C08G154960.1	serine/threonine protein kinase 1	--	1.398	0.0245863	Up	50.8	1.261	1.389		0.792	0.803		0.799	0.767		1.149	1.041
Biological Process	GO:0034284	6	response to monosaccharide	2.71	0.00628987	Cla97C09G184300.1	Phosphoglycerate kinase	--	1.411	0.000206942	Up	42.4	0.863	0.872	0.885	0.979	0.987	0.969	0.922	0.871	0.866	1.207	1.274	1.271
Biological Process	GO:0032504	3	multicellular organism reproduction	2.25	0.00689007	Cla97C02G047930.1	histone deacetylase HDT1-like	--	1.947	0.00278813	Up	49.2	2.146	1.575	2.001	0.496	0.661	0.476	0.482	0.641	0.463	1.006	1.05	1.032
Biological Process	GO:0034284	6	response to monosaccharide	2.71	0.00628987	Cla97C11G208480.1	Phosphotransferase	--	1.385	0.000472119	Up	54.1	0.961	1.011	0.957	1.005	1.009	0.979	0.866	0.833	0.865	1.168	1.135	1.249
Biological Process	GO:0002181	9	cytoplasmic translation	2.38	0.00650745	Cla97C03G057460.1	Eukaryotic translation initiation factor 3 subunit A	--	1.598	1.43e-05	Up	112.9	1.117	1.255	1.187	0.779	0.725	0.784	0.78	0.765	0.762	1.198	1.269	1.22
Biological Process	GO:0002181	9	cytoplasmic translation	2.38	0.00650745	Cla97C03G068350.1	tRNA synthetase	--	1.585	1.53e-05	Up	83.4	0.729	0.749	0.773	0.952	1.011	0.993	0.847	0.88	0.865	1.406	1.366	1.336
Biological Process	GO:0002181	9	cytoplasmic translation	2.38	0.00650745	Cla97C04G068640.1	60S ribosomal protein L6	--	2.316	2.21e-05	Up	25.7	1.151	1.12	1.108	0.773	0.756	0.747	0.621	0.655	0.611	1.455	1.381	1.534
Biological Process	GO:0002181	9	cytoplasmic translation	2.38	0.00650745	Cla97C04G077620.1	Elongation factor	--	1.706	0.000340043	Up	58.9	0.788	0.793	0.766	0.926	0.943	0.945	0.807	0.867	0.834	1.526	1.32	1.432
Biological Process	GO:0002181	9	cytoplasmic translation	2.38	0.00650745	Cla97C06G123170.1	60S ribosomal protein L7-4-like	--	2.196	1.17e-05	Up	28.3	1.354	1.372	1.336	0.751	0.656	0.675	0.604	0.605	0.594	1.36	1.245	1.355
Biological Process	GO:0002181	9	cytoplasmic translation	2.38	0.00650745	Cla97C07G143490.1	translation initiation factor eIF-2B subunit epsilon-like	--	2.476	0.000171549	Up	94.2	0.72	0.566	0.705	0.672	0.552	0.689	0.793	0.728	0.807	1.814	2.153	1.798
Biological Process	GO:0002181	9	cytoplasmic translation	2.38	0.00650745	Cla97C09G166150.1	60S ribosomal protein L6	--	1.636	2.53e-05	Up	25.7	1.271	1.292	1.235	0.793	0.816	0.852	0.712	0.716	0.749	1.224	1.175	1.163
Biological Process	GO:0002181	9	cytoplasmic translation	2.38	0.00650745	Cla97C09G177000.1	Eukaryotic translation initiation factor 2 subunit alpha	--	1.81	0.00773195	Up	39	1.107	1.013	1.031	0.793	0.847	0.711	0.738	0.689	0.722	1.279	1.048	1.563
Biological Process	GO:0002181	9	cytoplasmic translation	2.38	0.00650745	Cla97C10G195400.1	60S ribosomal protein L6	--	2.023	0.000863437	Up	25.8	1.079		1.093	0.838		0.781	0.687		0.713	1.429		1.403
Biological Process	GO:0032504	3	multicellular organism reproduction	2.25	0.00689007	Cla97C01G000370.1	Acyl-CoA-binding domain-containing protein 2	--	1.524	0.00020241	Up	38.9	0.859	0.849	0.864	0.951	1.012	0.967	0.822	0.865	0.897	1.36	1.309	1.268
Biological Process	GO:0032504	3	multicellular organism reproduction	2.25	0.00689007	Cla97C01G012980.1	protein argonaute 5	--	1.335	0.000104134	Up	107.6	1.381	1.443	1.414	0.929	0.926	0.866	0.706	0.712	0.717	0.983	0.924	0.943
Biological Process	GO:0032504	3	multicellular organism reproduction	2.25	0.00689007	Cla97C01G018500.1	U-box domain-containing 4-like protein	--	1.879	0.011209	Up	306	1.125	1.032	0.985	0.802	0.731	0.833	0.865	0.808	0.617	1.203	1.415	1.685
Biological Process	GO:0002181	9	cytoplasmic translation	2.38	0.00650745	Cla97C03G057450.1	Eukaryotic translation initiation factor 3 subunit A	--	1.843	0.00083989	Up	113.1	1.151	1.163	1.349	0.788	0.731	0.678	0.786	0.742	0.632	1.276	1.365	1.34
Biological Process	GO:0006073	7	cellular glucan metabolic process	2.12	0.00739499	Cla97C11G220330.1	Isoamylase 3, chloroplastic-like protein	--	1.357	8.2e-05	Up	86.9	0.495	0.588	0.541	0.919	0.905	0.867	1.083	1.075	1.084	1.495	1.413	1.492
Biological Process	GO:0022414	3	reproductive process	1.39	0.00724533	Cla97C01G021320.1	Leucine--tRNA ligase	--	1.848	0.00175329	Up	114	0.739		0.683	0.821		0.789	0.855		0.89	1.586		1.638
Biological Process	GO:0022414	3	reproductive process	1.39	0.00724533	Cla97C02G035240.1	NEDD8-activating enzyme E1 regulatory subunit	--	1.412	0.000522883	Up	58	0.867	0.963	0.949	0.905	0.972	1.024	0.863	0.867	0.821	1.259	1.205	1.139
Biological Process	GO:0022414	3	reproductive process	1.39	0.00724533	Cla97C09G168170.1	Exocyst complex component	--	2.28	0.000188438	Up	91	1.007	0.937	0.789	0.727	0.736	0.756	0.745	0.662	0.722	1.459	1.674	1.722
Biological Process	GO:0022414	3	reproductive process	1.39	0.00724533	Cla97C09G172800.1	exocyst complex component SEC5A-like	--	1.635	0.00112314	Up	122.1	1.005	1.081	0.979	0.854	0.831	0.718	0.886	0.811	0.804	1.319	1.271	1.498
Biological Process	GO:0022414	3	reproductive process	1.39	0.00724533	Cla97C09G184470.1	nuclear-pore anchor-like	--	1.553	4.38e-05	Up	234.7	1.306	1.227	1.154	0.759	0.718	0.871	0.759	0.788	0.8	1.227	1.242	1.175
Biological Process	GO:0022414	3	reproductive process	1.39	0.00724533	Cla97C10G185220.1	26S proteasome non-ATPase regulatory subunit 4 homolog	--	1.328	0.00390339	Up	42.7	1.134	1.189	1.296	0.934	0.906	0.975	0.827	0.748	0.749	1.075	1.049	0.962
Biological Process	GO:0022414	3	reproductive process	1.39	0.00724533	Cla97C10G191090.1	cullin-associated NEDD8-dissociated protein 1	--	1.776	5.39e-05	Up	134.3	0.959	0.977	0.956	0.891	0.801	0.827	0.797	0.754	0.765	1.334	1.334	1.446
Biological Process	GO:0022414	3	reproductive process	1.39	0.00724533	Cla97C10G192280.1	protein EXPORTIN 1A	--	1.999	4.8e-05	Up	123.9	0.802	0.875	0.817	0.908	0.924	0.893	0.755	0.705	0.757	1.561	1.452	1.419
Biological Process	GO:0022414	3	reproductive process	1.39	0.00724533	Cla97C10G194760.1	RNA-binding protein 39 isoform X2	--	1.566	0.000156051	Up	77.9	1.152	1.183	1.254	0.809	0.749	0.651	0.868	0.779	0.816	1.297	1.265	1.296
Biological Process	GO:0022414	3	reproductive process	1.39	0.00724533	Cla97C10G197730.1	FACT complex subunit SSRP1	--	1.434	0.00134486	Up	71.6	1.556	1.5	1.369	0.63	0.713	0.748	0.7	0.738	0.815	1.093	1.06	1.077
Biological Process	GO:0022414	3	reproductive process	1.39	0.00724533	Cla97C10G205620.1	DnaJ homolog subfamily C member 16	--	1.623	0.000220268	Up	63	0.804	0.793	0.813	0.881	0.873	0.847	0.865	0.946	0.853	1.449	1.388	1.487
Biological Process	GO:0022414	3	reproductive process	1.39	0.00724533	Cla97C11G208800.1	Peroxisomal fatty acid beta-oxidation multifunctional protein	--	1.638	1.49e-05	Up	79.1	0.682	0.622	0.641	1.019	0.98	1.022	0.865	0.909	0.865	1.423	1.429	1.472
Biological Process	GO:0022414	3	reproductive process	1.39	0.00724533	Cla97C11G211780.1	auxin transport protein BIG	--	1.615	0.00191907	Up	571.2	1.008	0.94	1.011	0.804	0.762	0.753	0.856	0.89	0.761	1.229	1.429	1.391
Biological Process	GO:0022414	3	reproductive process	1.39	0.00724533	Cla97C11G215310.1	vacuolar protein sorting-associated protein 52 A	--	2.509	0.000165957	Up	80.7	0.807	0.753	0.803	0.586	0.646	0.685	0.686	0.712	0.705	1.921	1.815	1.541
Biological Process	GO:0022414	3	reproductive process	1.39	0.00724533	Cla97C09G166170.1	alpha-N-acetylglucosaminidase	--	1.433	1.59e-05	Up	88.2	0.788	0.792	0.829	0.909	0.904	0.902	0.916	0.941	0.955	1.342	1.363	1.326
Biological Process	GO:0022414	3	reproductive process	1.39	0.00724533	Cla97C11G218370.1	26S proteasome regulatory subunit 4 homolog A	--	1.633	0.00367907	Up	49.8	1.167	0.944	1.144	0.913	0.823	0.832	0.823	0.864	0.692	1.183	1.369	1.332
Biological Process	GO:0022414	3	reproductive process	1.39	0.00724533	Cla97C11G224680.1	Ubiquitinyl hydrolase 1	--	1.777	0.000138219	Up	90.4	0.835	0.839	0.804	0.854	0.865	0.874	0.891	0.786	0.823	1.435	1.488	1.519
Biological Process	GO:0006073	7	cellular glucan metabolic process	2.12	0.00739499	Cla97C01G018500.1	U-box domain-containing 4-like protein	--	1.879	0.011209	Up	306	1.125	1.032	0.985	0.802	0.731	0.833	0.865	0.808	0.617	1.203	1.415	1.685
Biological Process	GO:0006073	7	cellular glucan metabolic process	2.12	0.00739499	Cla97C02G026290.1	Alpha-glucosidase	--	1.551	4.27e-06	Up	104.4	0.942	0.921	0.93	0.95	0.971	0.971	0.829	0.851	0.821	1.31	1.288	1.28
Biological Process	GO:0006073	7	cellular glucan metabolic process	2.12	0.00739499	Cla97C02G039580.1	glycosyltransferase-like KOBITO 1	--	1.42	0.0114437	Up	58.9	0.858		0.922	0.934		0.894	0.884		0.931	1.324		1.253
Biological Process	GO:0006073	7	cellular glucan metabolic process	2.12	0.00739499	Cla97C02G045770.1	Alpha-1,4 glucan phosphorylase	--	1.964	0.000104255	Up	95.5	0.662	0.687	0.681	1.04	1.02	1.018	0.781	0.722	0.799	1.519	1.581	1.42
Biological Process	GO:0006073	7	cellular glucan metabolic process	2.12	0.00739499	Cla97C03G059290.1	Alpha-1,4 glucan phosphorylase	--	2.042	0.000294041	Up	113.3	1.195	1.2	1.29	0.721	0.745	0.725	0.612	0.697	0.704	1.472	1.358	1.281
Biological Process	GO:0006073	7	cellular glucan metabolic process	2.12	0.00739499	Cla97C05G084480.1	Beta-amylase	--	1.543	0.00151771	Up	63.7	0.716	0.81	0.615	0.844	0.83	0.798	0.95	0.917	0.953	1.497	1.3	1.555
Biological Process	GO:0006073	7	cellular glucan metabolic process	2.12	0.00739499	Cla97C05G103190.1	Phosphoglucan phosphatase	--	2.007	3.56e-05	Up	43	0.971	0.97	0.908	0.869	0.796	0.994	0.721	0.703	0.718	1.389	1.531	1.38
Biological Process	GO:0006073	7	cellular glucan metabolic process	2.12	0.00739499	Cla97C05G107760.1	Alpha-glucan water dikinase, chloroplastic	--	1.723	0.000168159	Up	164.9	0.779	0.789	0.889	0.874	0.928	0.961	0.771	0.798	0.823	1.385	1.451	1.286
Biological Process	GO:0006073	7	cellular glucan metabolic process	2.12	0.00739499	Cla97C06G117180.1	Beta-amylase	--	1.395	0.000247589	Up	62.4	0.793	0.655	0.648	0.89	0.949	0.918	0.928	1.012	0.983	1.352	1.384	1.343
Biological Process	GO:0006073	7	cellular glucan metabolic process	2.12	0.00739499	Cla97C08G152230.1	1,4-alpha-glucan branching enzyme	--	1.671	0.000850372	Up	97.8	1.173	1.029	1.087	0.878	1.003	0.867	0.668	0.789	0.757	1.281	1.167	1.252
Biological Process	GO:0006073	7	cellular glucan metabolic process	2.12	0.00739499	Cla97C09G169430.1	isoamylase 2, chloroplastic	--	1.547	1.56e-05	Up	98.1	0.773	0.731	0.844	1.115	1.111	1.116	0.799	0.834	0.847	1.279	1.284	1.274
Biological Process	GO:0022414	3	reproductive process	1.39	0.00724533	Cla97C11G223240.1	Alpha,alpha-trehalose-phosphate synthase 1	--	1.808	0.000253159	Up	105	1.285	1.258	1.179	0.716	0.687	0.758	0.697	0.695	0.794	1.323	1.361	1.269
Biological Process	GO:0022414	3	reproductive process	1.39	0.00724533	Cla97C02G028970.1	fimbrin-5	--	2.286	4.29e-05	Up	77	0.628	0.562	0.661	0.828	0.728	0.853	0.802	0.737	0.804	1.796	1.878	1.682
Biological Process	GO:0022414	3	reproductive process	1.39	0.00724533	Cla97C08G156690.1	DEAD-box ATP-dependent RNA helicase 56	--	1.373	0.000315071	Up	48.3	1.099	1.128	1.169	0.895	0.922	0.887	0.839	0.839	0.852	1.21	1.161	1.103
Biological Process	GO:0022414	3	reproductive process	1.39	0.00724533	Cla97C08G148560.1	Protein disulfide-isomerase	--	1.572	8.52e-06	Up	57.4	0.871	0.876	0.914	1.031	1.032	1.011	0.814	0.822	0.788	1.257	1.293	1.26
Biological Process	GO:0022414	3	reproductive process	1.39	0.00724533	Cla97C02G041610.1	Mitochondrial Rho GTPase	--	1.323	0.000376504	Up	71.9	0.833	0.729	0.693	0.957	0.947	0.942	0.988	1.007	0.973	1.271	1.287	1.37
Biological Process	GO:0022414	3	reproductive process	1.39	0.00724533	Cla97C02G042040.1	Cation-transporting ATPase	--	1.439	0.00288857	Up	132.5	1.141	1.174	1.186	0.882	0.953	1.016	0.774	0.777	0.779	1.232	1.017	1.105
Biological Process	GO:0022414	3	reproductive process	1.39	0.00724533	Cla97C02G047410.1	chaperonin 60 subunit alpha 2, chloroplastic	--	1.313	8.75e-05	Up	61.6	0.935	0.947	0.909	0.904	0.886	0.888	0.941	0.924	0.918	1.21	1.19	1.253
Biological Process	GO:0022414	3	reproductive process	1.39	0.00724533	Cla97C02G047930.1	histone deacetylase HDT1-like	--	1.947	0.00278813	Up	49.2	2.146	1.575	2.001	0.496	0.661	0.476	0.482	0.641	0.463	1.006	1.05	1.032
Biological Process	GO:0022414	3	reproductive process	1.39	0.00724533	Cla97C03G058090.1	cullin-4	--	2.104	1.04e-05	Up	94.9	0.927	1.034	0.99	0.945	0.743	0.847	0.673	0.7	0.72	1.438	1.523	1.442
Biological Process	GO:0022414	3	reproductive process	1.39	0.00724533	Cla97C03G062030.1	TUBULIN-FOLDING COFACTOR E family protein	--	1.583	0.000247984	Up	60.2	0.803	0.853	0.878	0.923	0.867	0.863	0.87	0.838	0.927	1.333	1.442	1.396
Biological Process	GO:0022414	3	reproductive process	1.39	0.00724533	Cla97C03G064110.1	callose synthase 9	--	1.687	0.000140483	Up	210.5	0.981	0.967	1.045	0.837	0.808	0.804	0.745	0.826	0.82	1.365	1.366	1.303
Biological Process	GO:0022414	3	reproductive process	1.39	0.00724533	Cla97C03G064990.1	Sucrose synthase	--	2.666	1.85e-06	Up	92.4	0.495	0.433	0.393	0.779	0.72	0.772	0.768	0.748	0.771	2.007	2.116	1.973
Biological Process	GO:0022414	3	reproductive process	1.39	0.00724533	Cla97C03G065560.1	myosin-17-like	--	1.727	0.00139168	Up	172.8	1.151	0.928	0.893	0.625	0.679	0.776	0.68	0.796	0.803	1.4	1.328	1.207
Biological Process	GO:0022414	3	reproductive process	1.39	0.00724533	Cla97C03G066350.1	Arginine--tRNA ligase	--	1.623	4.61e-05	Up	72.3	0.903	0.906	0.938	0.914	0.927	0.897	0.842	0.787	0.845	1.309	1.351	1.355
Biological Process	GO:0022414	3	reproductive process	1.39	0.00724533	Cla97C03G066640.1	Asparagine--tRNA ligase	--	1.391	0.00551036	Up	64.1	0.85	0.834	0.867	0.932	0.961	0.927	0.929	0.992	0.85	1.283	1.195	1.377
Biological Process	GO:0022414	3	reproductive process	1.39	0.00724533	Cla97C04G073560.1	AMP deaminase	--	1.687	0.000123227	Up	96.1	1.092	1.068	0.993	0.859	0.846	0.879	0.778	0.791	0.729	1.228	1.321	1.328
Biological Process	GO:0022414	3	reproductive process	1.39	0.00724533	Cla97C08G150490.1	exocyst complex component SEC8	--	1.42	0.00573803	Up	119.2	0.86	0.869	0.88	0.807	0.714	0.822	0.983	0.944	0.956	1.263	1.541	1.289
Biological Process	GO:0022414	3	reproductive process	1.39	0.00724533	Cla97C04G074180.1	Peptidylprolyl isomerase	--	1.635	1.83e-05	Up	70.1	0.697	0.746	0.763	0.957	0.921	0.952	0.878	0.851	0.904	1.439	1.46	1.406
Biological Process	GO:0022414	3	reproductive process	1.39	0.00724533	Cla97C05G098550.1	DDB1- and CUL4-associated factor homolog 1-like	--	1.353	0.0251576	Up	215.1	0.832	1.129	1.05	0.7	0.784	0.838	0.955	0.955	0.914	1.489	1.133	1.198
Biological Process	GO:0022414	3	reproductive process	1.39	0.00724533	Cla97C06G109780.1	tubulin-folding cofactor D	--	1.726	0.000365216	Up	140.7	0.967	1.016	1.016	0.878	0.798	0.754	0.857	0.778	0.749	1.364	1.309	1.442
Biological Process	GO:0022414	3	reproductive process	1.39	0.00724533	Cla97C06G114260.1	Importin subunit alpha	--	1.449	0.00023128	Up	58.5	0.902	0.877	0.886	0.915	0.916	0.903	0.888	0.905	0.877	1.244	1.263	1.362
Biological Process	GO:0022414	3	reproductive process	1.39	0.00724533	Cla97C06G114750.1	cullin-1	--	1.489	0.00155414	Up	86.7	0.959	0.899	0.901	1.041	1.055	1.113	0.712	0.833	0.805	1.17	1.207	1.122
Biological Process	GO:0022414	3	reproductive process	1.39	0.00724533	Cla97C06G116090.1	Pyruvate kinase	--	1.311	0.00703684	Up	64.9	1.027	0.965	1.001	0.993	0.887	0.952	0.848	0.88	0.909	1.097	1.268	1.093
Biological Process	GO:0022414	3	reproductive process	1.39	0.00724533	Cla97C06G119360.1	vacuolar protein sorting-associated protein 9A-like	--	1.655	0.00093587	Up	64.6	0.847	0.85	0.798	0.748	0.903	0.882	0.821	0.902	0.902	1.583	1.345	1.417
Biological Process	GO:0022414	3	reproductive process	1.39	0.00724533	Cla97C06G121290.1	Dicer-like protein 4	--	1.464	0.000937477	Up	185.5	1.041	1.15		0.814	0.73		0.863	0.867		1.281	1.252
Biological Process	GO:0022414	3	reproductive process	1.39	0.00724533	Cla97C06G127520.1	ribonuclease J isoform X1	--	1.601	0.00463097	Up	99.8	1.05	1.37	1.078	0.854	0.644	0.627	0.881	0.791	0.787	1.235	1.194	1.508
Biological Process	GO:0022414	3	reproductive process	1.39	0.00724533	Cla97C07G131870.1	ARF guanine-nucleotide exchange factor GNOM-like	--	1.637	0.000486533	Up	164.3	1.067	1.095	1.078	0.751	0.8	0.755	0.863	0.744	0.835	1.338	1.366	1.294
Biological Process	GO:0022414	3	reproductive process	1.39	0.00724533	Cla97C07G132430.1	coronatine-insensitive protein 1	--	1.647	0.000422443	Up	66.8	0.665	0.63	0.601	0.912	0.93	0.946	0.953	0.923	0.881	1.476	1.431	1.635
Biological Process	GO:0022414	3	reproductive process	1.39	0.00724533	Cla97C07G132660.1	Phosphoinositide phospholipase C	--	2.038	5.82e-06	Up	68	0.87	0.864	0.864	0.881	0.889	0.867	0.753	0.707	0.708	1.466	1.456	1.497
Biological Process	GO:0022414	3	reproductive process	1.39	0.00724533	Cla97C08G144640.1	patellin-3-like	--	1.481	4.89e-05	Up	68.2	1.061	1.016	1.045	0.907	0.911	0.913	0.808	0.827	0.844	1.186	1.257	1.228
Biological Process	GO:0022414	3	reproductive process	1.39	0.00724533	Cla97C05G091210.1	Pentatricopeptide repeat-containing protein	--	1.662	0.00442295	Up	69.9	1.395	1.405	1.293	0.827	0.813	0.84	0.567	0.701	0.758	1.166	1.093	1.108
Biological Process	GO:0048366	8	leaf development	1.9	0.0103537	Cla97C02G042120.1	protein HASTY 1-like	--	1.465	0.003303	Up	133.2	0.642	0.779	0.662	0.945	0.951	0.936	0.929	1.013	0.933	1.485	1.258	1.47
Biological Process	GO:0030154	4	cell differentiation	1.61	0.00468733	Cla97C02G041610.1	Mitochondrial Rho GTPase	--	1.323	0.000376504	Up	71.9	0.833	0.729	0.693	0.957	0.947	0.942	0.988	1.007	0.973	1.271	1.287	1.37
Biological Process	GO:0030154	4	cell differentiation	1.61	0.00468733	Cla97C02G032710.1	armadillo repeat-containing protein 6	--	1.391	8.34e-05	Up	50.5	1.069	1.139	1.127	0.917	0.868	0.908	0.827	0.837	0.866	1.147	1.206	1.165
Biological Process	GO:0065003	6	protein-containing complex assembly	1.63	0.00333303	Cla97C03G054070.1	protein NBR1 homolog	--	1.587	2.91e-05	Up	88.9	0.705	0.635	0.703	0.871	0.815	0.858	0.948	0.932	0.941	1.5	1.542	1.434
Biological Process	GO:0065003	6	protein-containing complex assembly	1.63	0.00333303	Cla97C03G057450.1	Eukaryotic translation initiation factor 3 subunit A	--	1.843	0.00083989	Up	113.1	1.151	1.163	1.349	0.788	0.731	0.678	0.786	0.742	0.632	1.276	1.365	1.34
Biological Process	GO:0065003	6	protein-containing complex assembly	1.63	0.00333303	Cla97C03G057460.1	Eukaryotic translation initiation factor 3 subunit A	--	1.598	1.43e-05	Up	112.9	1.117	1.255	1.187	0.779	0.725	0.784	0.78	0.765	0.762	1.198	1.269	1.22
Biological Process	GO:0065003	6	protein-containing complex assembly	1.63	0.00333303	Cla97C03G064990.1	Sucrose synthase	--	2.666	1.85e-06	Up	92.4	0.495	0.433	0.393	0.779	0.72	0.772	0.768	0.748	0.771	2.007	2.116	1.973
Biological Process	GO:0065003	6	protein-containing complex assembly	1.63	0.00333303	Cla97C03G067600.1	Heat shock protein, putative	--	1.835	6.55e-05	Up	80	1.132	1.136	1.225	0.832	0.861	0.811	0.715	0.736	0.66	1.259	1.298	1.316
Biological Process	GO:0065003	6	protein-containing complex assembly	1.63	0.00333303	Cla97C04G068640.1	60S ribosomal protein L6	--	2.316	2.21e-05	Up	25.7	1.151	1.12	1.108	0.773	0.756	0.747	0.621	0.655	0.611	1.455	1.381	1.534
Biological Process	GO:0065003	6	protein-containing complex assembly	1.63	0.00333303	Cla97C05G091140.1	splicing factor 3A subunit 3	--	1.765	0.0405031	Up	59.3	1.098	1.39	1.314	0.867	0.732	0.707	0.974	0.589	0.551	1.061	1.243	1.428
Biological Process	GO:0065003	6	protein-containing complex assembly	1.63	0.00333303	Cla97C05G099790.1	filament-like plant protein 4	--	1.389	1.83e-05	Up	119.5	1.116	1.026	1.071	0.686	0.743	0.754	0.929	0.888	0.906	1.268	1.25	1.265
Biological Process	GO:0065003	6	protein-containing complex assembly	1.63	0.00333303	Cla97C06G109780.1	tubulin-folding cofactor D	--	1.726	0.000365216	Up	140.7	0.967	1.016	1.016	0.878	0.798	0.754	0.857	0.778	0.749	1.364	1.309	1.442
Biological Process	GO:0065003	6	protein-containing complex assembly	1.63	0.00333303	Cla97C06G110750.1	pre-mRNA-processing factor 39 isoform X1	--	1.357	0.00131562	Up	92.4	1.206	1.228	1.142	1.059	0.941	1.013	0.757	0.71	0.792	0.984	1.059	1.022
Biological Process	GO:0065003	6	protein-containing complex assembly	1.63	0.00333303	Cla97C08G147150.1	importin beta-like SAD2	--	2.373	0.00071609	Up	118.3	0.966	0.987	0.925	0.751	0.63	0.867	0.702	0.592	0.738	1.591	1.792	1.439
Biological Process	GO:0065003	6	protein-containing complex assembly	1.63	0.00333303	Cla97C09G163590.1	Exocyst complex component 8	--	1.456	0.0308044	Up	84.1	0.855	0.941	1.131	0.79	0.875	0.914	0.849	0.899	0.922	1.566	1.244	1.078
Biological Process	GO:0065003	6	protein-containing complex assembly	1.63	0.00333303	Cla97C09G165170.1	pre-mRNA-processing-splicing factor 8-like	--	1.368	0.0275696	Up	274.2	1.038	1.334	1.061	0.619	0.816	0.678	0.959	0.826	0.878	1.211	1.048	1.383
Biological Process	GO:0065003	6	protein-containing complex assembly	1.63	0.00333303	Cla97C09G166150.1	60S ribosomal protein L6	--	1.636	2.53e-05	Up	25.7	1.271	1.292	1.235	0.793	0.816	0.852	0.712	0.716	0.749	1.224	1.175	1.163
Biological Process	GO:0065003	6	protein-containing complex assembly	1.63	0.00333303	Cla97C09G172800.1	exocyst complex component SEC5A-like	--	1.635	0.00112314	Up	122.1	1.005	1.081	0.979	0.854	0.831	0.718	0.886	0.811	0.804	1.319	1.271	1.498
Biological Process	GO:0065003	6	protein-containing complex assembly	1.63	0.00333303	Cla97C10G185220.1	26S proteasome non-ATPase regulatory subunit 4 homolog	--	1.328	0.00390339	Up	42.7	1.134	1.189	1.296	0.934	0.906	0.975	0.827	0.748	0.749	1.075	1.049	0.962
Biological Process	GO:0065003	6	protein-containing complex assembly	1.63	0.00333303	Cla97C10G191090.1	cullin-associated NEDD8-dissociated protein 1	--	1.776	5.39e-05	Up	134.3	0.959	0.977	0.956	0.891	0.801	0.827	0.797	0.754	0.765	1.334	1.334	1.446
Biological Process	GO:0065003	6	protein-containing complex assembly	1.63	0.00333303	Cla97C10G195400.1	60S ribosomal protein L6	--	2.023	0.000863437	Up	25.8	1.079		1.093	0.838		0.781	0.687		0.713	1.429		1.403
Biological Process	GO:0065003	6	protein-containing complex assembly	1.63	0.00333303	Cla97C11G208080.1	nucleosome assembly protein 13-like	--	1.632	0.000503121	Up	42.5	1.5	1.509	1.576	0.783	0.769	0.761	0.624	0.698	0.622	1.073	1.1	0.999
Biological Process	GO:0065003	6	protein-containing complex assembly	1.63	0.00333303	Cla97C11G217420.1	Regulatory particle non-ATPase 13	--	1.955	0.000512434	Up	34.3	0.848	0.99	0.91	0.736	0.871	0.916	0.771	0.707	0.799	1.645	1.432	1.375
Biological Process	GO:0065003	6	protein-containing complex assembly	1.63	0.00333303	Cla97C11G218370.1	26S proteasome regulatory subunit 4 homolog A	--	1.633	0.00367907	Up	49.8	1.167	0.944	1.144	0.913	0.823	0.832	0.823	0.864	0.692	1.183	1.369	1.332
Biological Process	GO:0065003	6	protein-containing complex assembly	1.63	0.00333303	Cla97C11G219390.1	60S ribosomal protein L5	--	1.82	0.000104234	Up	34.2	1.644	1.607	1.641	0.711	0.72	0.738	0.588	0.589	0.548	0.989	1.1	1.05
Biological Process	GO:0065003	6	protein-containing complex assembly	1.63	0.00333303	Cla97C11G223580.1	Phosphoenolpyruvate carboxylase protein	--	2.259	0.000298296	Up	110.1	0.754	0.785	0.828	0.879	0.895	0.893	0.722	0.663	0.777	1.645	1.764	1.476
Biological Process	GO:0065003	6	protein-containing complex assembly	1.63	0.00333303	Cla97C11G223840.1	ARM repeat superfamily protein	--	1.481	0.00272847	Up	57.5	0.698	0.861	0.643	0.947	1.071	1.02	0.9	0.971	0.953	1.415	1.255	1.512
Biological Process	GO:0065003	6	protein-containing complex assembly	1.63	0.00333303	Cla97C05G088330.1	ATP-dependent RNA helicase	--	1.527	0.0491958	Up	184		1.157	1.209		0.788	0.845		0.749	0.835		1.306	1.112
Biological Process	GO:0065003	6	protein-containing complex assembly	1.63	0.00333303	Cla97C03G052680.1	Clp protease ATP-binding subunit	--	1.885	0.0140378	Up	102.2	1.099		1.038	0.772		0.788	0.785		0.699	1.33		1.467
Biological Process	GO:0065003	6	protein-containing complex assembly	1.63	0.00333303	Cla97C02G037760.1	transportin-1	--	1.894	0.000102742	Up	99.3	0.743	0.823	0.785	0.96	0.887	0.91	0.762	0.809	0.75	1.544	1.373	1.48
Biological Process	GO:0065003	6	protein-containing complex assembly	1.63	0.00333303	Cla97C02G031680.1	V-type proton ATPase subunit a	--	1.426	0.000222193	Up	92.2	0.73	0.81	0.841	0.975	0.976	0.976	0.893	0.898	0.909	1.354	1.243	1.252
Biological Process	GO:0065003	6	protein-containing complex assembly	1.63	0.00333303	Cla97C01G025620.1	protein MOR1	--	1.366	0.00235491	Up	223	1.249	1.158	1.159	0.699	0.753	0.871	0.853	0.815	0.875	1.24	1.154	1.079
Biological Process	GO:0001676	9	long-chain fatty acid metabolic process	3.78	0.00277966	Cla97C01G004400.1	Acyl-coenzyme A oxidase	--	1.617	0.0187528	Up	74.7	0.719	0.579	0.851	0.899	0.919	0.97	0.874	0.829	1	1.506	1.697	1.168
Biological Process	GO:0001676	9	long-chain fatty acid metabolic process	3.78	0.00277966	Cla97C02G029500.1	Long-chain acyl-CoA synthetase 2	--	1.355	0.020555	Up	80.6	0.815	0.835	0.966	0.964	0.897	0.944	0.957	0.843	0.881	1.361	1.062	1.209
Biological Process	GO:0001676	9	long-chain fatty acid metabolic process	3.78	0.00277966	Cla97C03G056030.1	Patatin	--	1.719	0.0126666	Up	146.6		1.083	1.059		0.802	0.836		0.736	0.816		1.379	1.289
Biological Process	GO:0001676	9	long-chain fatty acid metabolic process	3.78	0.00277966	Cla97C03G067570.1	Epoxide hydrolase 2	--	1.354	0.000156845	Up	35.7	0.441	0.451	0.565	0.851	0.853	0.834	1.138	1.135	1.127	1.586	1.545	1.473
Biological Process	GO:0001676	9	long-chain fatty acid metabolic process	3.78	0.00277966	Cla97C07G141980.1	long chain acyl-CoA synthetase 4-like	--	1.647	9.48e-05	Up	73.8	1.016	1.088	0.992	1.072	1.043	1.078	0.704	0.683	0.735	1.111	1.187	1.196
Biological Process	GO:0001676	9	long-chain fatty acid metabolic process	3.78	0.00277966	Cla97C11G221760.1	Long-chain acyl-CoA synthetase 4	--	1.345	0.000126635	Up	75.9	0.925	0.81	0.895	1.11	1.204	1.174	0.864	0.811	0.826	1.133	1.105	1.127
Biological Process	GO:0009798	6	axis specification	4.41	0.00284371	Cla97C02G042120.1	protein HASTY 1-like	--	1.465	0.003303	Up	133.2	0.642	0.779	0.662	0.945	0.951	0.936	0.929	1.013	0.933	1.485	1.258	1.47
Biological Process	GO:0009798	6	axis specification	4.41	0.00284371	Cla97C02G047930.1	histone deacetylase HDT1-like	--	1.947	0.00278813	Up	49.2	2.146	1.575	2.001	0.496	0.661	0.476	0.482	0.641	0.463	1.006	1.05	1.032
Biological Process	GO:0009798	6	axis specification	4.41	0.00284371	Cla97C06G121290.1	Dicer-like protein 4	--	1.464	0.000937477	Up	185.5	1.041	1.15		0.814	0.73		0.863	0.867		1.281	1.252
Biological Process	GO:0009798	6	axis specification	4.41	0.00284371	Cla97C06G127520.1	ribonuclease J isoform X1	--	1.601	0.00463097	Up	99.8	1.05	1.37	1.078	0.854	0.644	0.627	0.881	0.791	0.787	1.235	1.194	1.508
Biological Process	GO:0009798	6	axis specification	4.41	0.00284371	Cla97C07G131870.1	ARF guanine-nucleotide exchange factor GNOM-like	--	1.637	0.000486533	Up	164.3	1.067	1.095	1.078	0.751	0.8	0.755	0.863	0.744	0.835	1.338	1.366	1.294
Biological Process	GO:0010256	5	endomembrane system organization	2.49	0.00304822	Cla97C01G018440.1	trafficking protein particle complex subunit 12	--	1.329	0.00293042	Up	43.7	0.765	0.659	0.812	0.969	0.969	0.987	0.991	1.025	0.907	1.233	1.315	1.337
Biological Process	GO:0048856	3	anatomical structure development	1.29	0.00338635	Cla97C01G000370.1	Acyl-CoA-binding domain-containing protein 2	--	1.524	0.00020241	Up	38.9	0.859	0.849	0.864	0.951	1.012	0.967	0.822	0.865	0.897	1.36	1.309	1.268
Biological Process	GO:0010256	5	endomembrane system organization	2.49	0.00304822	Cla97C02G027740.1	vacuolar protein sorting-associated protein 18 homolog	--	1.514	0.0274281	Up	111.8	1.594	0.904	1.005	0.736	0.778	0.803	0.673	0.869	0.832	0.996	1.237	1.361
Biological Process	GO:0010256	5	endomembrane system organization	2.49	0.00304822	Cla97C04G077900.1	AP-3 complex subunit delta	--	1.842	0.00100591	Up	108.6	1.136	0.963	0.997	0.773	0.767	0.648	0.72	0.871	0.773	1.372	1.4	1.582
Biological Process	GO:0010256	5	endomembrane system organization	2.49	0.00304822	Cla97C05G082670.1	Brefeldin A-inhibited guanine nucleotide-exchange protein 2	--	1.552	0.00018961	Up	198.7	1.115	1.041	1.013	0.732	0.913	0.834	0.855	0.86	0.798	1.252	1.292	1.355
Biological Process	GO:0010256	5	endomembrane system organization	2.49	0.00304822	Cla97C06G109410.1	ATPase ASNA1 homolog	--	2.051	0.000333107	Up	40	0.791	0.843	0.856	0.774	0.864	0.853	0.736	0.723	0.808	1.715	1.452	1.483
Biological Process	GO:0010256	5	endomembrane system organization	2.49	0.00304822	Cla97C06G119680.1	dnaJ homolog subfamily C GRV2	--	1.587	0.00169802	Up	279.3	0.868	0.906	0.833	0.758	0.797	0.915	0.831	0.881	0.953	1.53	1.4	1.3
Biological Process	GO:0010256	5	endomembrane system organization	2.49	0.00304822	Cla97C06G123850.1	golgin candidate 2	--	1.98	0.0255811	Up	76.8	1.257	1.007		0.723	0.629		0.678	0.793		1.341	1.571
Biological Process	GO:0010256	5	endomembrane system organization	2.49	0.00304822	Cla97C07G133890.1	nuclear pore complex protein NUP155	--	1.313	0.0148891	Up	162.5	0.961	0.96	0.977	0.806	0.758	0.816	0.877	1	0.977	1.339	1.125	1.284
Biological Process	GO:0010256	5	endomembrane system organization	2.49	0.00304822	Cla97C08G147950.1	conserved oligomeric Golgi complex subunit 3	--	1.45	0.00109487	Up	88.1	0.944	0.956	1.086	1.098	1.034	0.979	0.742	0.854	0.804	1.17	1.121	1.189
Biological Process	GO:0010256	5	endomembrane system organization	2.49	0.00304822	Cla97C11G222610.1	vacuolar protein sorting-associated protein 53 A-like	--	1.924	0.000364135	Up	91.7	0.879	0.917	0.946	0.836	0.867	0.85	0.802	0.69	0.81	1.525	1.507	1.397
Biological Process	GO:0065003	6	protein-containing complex assembly	1.63	0.00333303	Cla97C01G013290.1	AAA-ATPase 1	--	1.347	0.000877889	Up	61.2	0.569	0.486	0.659	1.088	1.07	1.041	0.998	0.958	0.984	1.326	1.387	1.246
Biological Process	GO:0065003	6	protein-containing complex assembly	1.63	0.00333303	Cla97C01G018440.1	trafficking protein particle complex subunit 12	--	1.329	0.00293042	Up	43.7	0.765	0.659	0.812	0.969	0.969	0.987	0.991	1.025	0.907	1.233	1.315	1.337
Biological Process	GO:0065003	6	protein-containing complex assembly	1.63	0.00333303	Cla97C01G019840.1	26S proteasome non-ATPase regulatory subunit 4 homolog	--	1.401	0.00873649	Up	82.7	1	1.032	1.057	0.945	0.855	0.791	0.908	0.842	0.823	1.055	1.276	1.275
Biological Process	GO:0065003	6	protein-containing complex assembly	1.63	0.00333303	Cla97C01G023800.1	60S ribosomal protein L11-1-like	--	1.305	0.0021056	Up	23.1	1.213	1.188	1.169	0.999	0.936	0.961	0.777	0.81	0.876	1.073	1.096	1.045
Biological Process	GO:0010256	5	endomembrane system organization	2.49	0.00304822	Cla97C02G035680.1	vacuolar protein-sorting-associated protein 11 homolog	--	1.544	0.000502332	Up	108.8	0.783	0.727	0.782	0.912	0.882	0.891	0.919	0.897	0.954	1.341	1.528	1.408
Biological Process	GO:0048856	3	anatomical structure development	1.29	0.00338635	Cla97C01G005930.1	Valine--tRNA ligase	--	2.011	1.05e-06	Up	119.3	0.899	0.901	0.905	0.836	0.862	0.823	0.755	0.746	0.76	1.53	1.476	1.54
Biological Process	GO:0048856	3	anatomical structure development	1.29	0.00338635	Cla97C01G007510.1	multicopper oxidase LPR1-like	--	1.422	0.00260962	Up	65.7	0.72	0.561	0.737	0.905	0.926	0.951	1.016	0.962	1.023	1.329	1.56	1.377
Biological Process	GO:0048856	3	anatomical structure development	1.29	0.00338635	Cla97C01G007690.1	Heat shock family protein	--	1.346	0.0062011	Up	89.5	1.467	1.225	1.433	0.646	0.909	0.775	0.714	0.829	0.816	1.045	1.121	1.009
Biological Process	GO:0048856	3	anatomical structure development	1.29	0.00338635	Cla97C05G082670.1	Brefeldin A-inhibited guanine nucleotide-exchange protein 2	--	1.552	0.00018961	Up	198.7	1.115	1.041	1.013	0.732	0.913	0.834	0.855	0.86	0.798	1.252	1.292	1.355
Biological Process	GO:0048856	3	anatomical structure development	1.29	0.00338635	Cla97C05G087820.1	Acyl-CoA dehydrogenase	--	1.789	5.03e-05	Up	92	0.588	0.449	0.562	0.798	0.752	0.822	0.937	0.965	0.937	1.603	1.7	1.777
Biological Process	GO:0048856	3	anatomical structure development	1.29	0.00338635	Cla97C05G088930.1	protein TPLATE	--	1.599	0.000330284	Up	134.8	0.893	0.995	0.952	0.848	0.804	0.818	0.855	0.791	0.871	1.418	1.313	1.294
Biological Process	GO:0048856	3	anatomical structure development	1.29	0.00338635	Cla97C05G090610.1	DnaJ subfamily C member 16	--	2.109	0.00014344	Up	76.6	1.007	0.99	0.933	0.737	0.678	0.833	0.748	0.677	0.757	1.469	1.655	1.477
Biological Process	GO:0048856	3	anatomical structure development	1.29	0.00338635	Cla97C05G091210.1	Pentatricopeptide repeat-containing protein	--	1.662	0.00442295	Up	69.9	1.395	1.405	1.293	0.827	0.813	0.84	0.567	0.701	0.758	1.166	1.093	1.108
Biological Process	GO:0048856	3	anatomical structure development	1.29	0.00338635	Cla97C05G098550.1	DDB1- and CUL4-associated factor homolog 1-like	--	1.353	0.0251576	Up	215.1	0.832	1.129	1.05	0.7	0.784	0.838	0.955	0.955	0.914	1.489	1.133	1.198
Biological Process	GO:0048856	3	anatomical structure development	1.29	0.00338635	Cla97C05G099790.1	filament-like plant protein 4	--	1.389	1.83e-05	Up	119.5	1.116	1.026	1.071	0.686	0.743	0.754	0.929	0.888	0.906	1.268	1.25	1.265
Biological Process	GO:0048856	3	anatomical structure development	1.29	0.00338635	Cla97C05G102150.1	Progesterone 5-beta-reductase	--	1.338	0.000852282	Up	45	0.659	0.733	0.727	1.005	0.965	0.988	0.976	0.994	0.957	1.367	1.318	1.232
Biological Process	GO:0048856	3	anatomical structure development	1.29	0.00338635	Cla97C06G109780.1	tubulin-folding cofactor D	--	1.726	0.000365216	Up	140.7	0.967	1.016	1.016	0.878	0.798	0.754	0.857	0.778	0.749	1.364	1.309	1.442
Biological Process	GO:0048856	3	anatomical structure development	1.29	0.00338635	Cla97C06G114260.1	Importin subunit alpha	--	1.449	0.00023128	Up	58.5	0.902	0.877	0.886	0.915	0.916	0.903	0.888	0.905	0.877	1.244	1.263	1.362
Biological Process	GO:0048856	3	anatomical structure development	1.29	0.00338635	Cla97C06G114750.1	cullin-1	--	1.489	0.00155414	Up	86.7	0.959	0.899	0.901	1.041	1.055	1.113	0.712	0.833	0.805	1.17	1.207	1.122
Biological Process	GO:0048856	3	anatomical structure development	1.29	0.00338635	Cla97C06G115570.1	Lipoxygenase	--	1.317	3.29e-05	Up	100.8	0.615	0.636	0.564	1.033	1.039	1.007	1.042	1.022	1.025	1.335	1.345	1.388
Biological Process	GO:0048856	3	anatomical structure development	1.29	0.00338635	Cla97C04G079510.1	protein argonaute 1	--	1.496	0.00105333	Up	117.3	1.076	1.185	1.082	0.902	0.903	0.919	0.875	0.767	0.757	1.209	1.169	1.211
Biological Process	GO:0048856	3	anatomical structure development	1.29	0.00338635	Cla97C06G116090.1	Pyruvate kinase	--	1.311	0.00703684	Up	64.9	1.027	0.965	1.001	0.993	0.887	0.952	0.848	0.88	0.909	1.097	1.268	1.093
Biological Process	GO:0048856	3	anatomical structure development	1.29	0.00338635	Cla97C06G121290.1	Dicer-like protein 4	--	1.464	0.000937477	Up	185.5	1.041	1.15		0.814	0.73		0.863	0.867		1.281	1.252
Biological Process	GO:0048856	3	anatomical structure development	1.29	0.00338635	Cla97C06G127100.1	plant intracellular Ras-group-related LRR protein 9-like	--	1.314	0.000309788	Up	58.5	0.913	0.844	0.914	0.927	0.963	0.883	0.915	0.963	0.914	1.185	1.247	1.238
Biological Process	GO:0048856	3	anatomical structure development	1.29	0.00338635	Cla97C06G127520.1	ribonuclease J isoform X1	--	1.601	0.00463097	Up	99.8	1.05	1.37	1.078	0.854	0.644	0.627	0.881	0.791	0.787	1.235	1.194	1.508
Biological Process	GO:0048856	3	anatomical structure development	1.29	0.00338635	Cla97C06G128240.1	staphylococcal nuclease domain-containing protein 1	--	1.414	0.000366892	Up	108.1	1.224	1.215	1.197	0.947	0.945	0.939	0.762	0.752	0.783	1.117	1.022	1.11
Biological Process	GO:0048856	3	anatomical structure development	1.29	0.00338635	Cla97C07G131130.1	phosphoenolpyruvate carboxylase 2	--	2.42	1.37e-05	Up	110.1	0.67	0.693	0.659	0.867	0.887	0.899	0.695	0.708	0.643	1.657	1.597	1.698
Biological Process	GO:0048856	3	anatomical structure development	1.29	0.00338635	Cla97C07G131870.1	ARF guanine-nucleotide exchange factor GNOM-like	--	1.637	0.000486533	Up	164.3	1.067	1.095	1.078	0.751	0.8	0.755	0.863	0.744	0.835	1.338	1.366	1.294
Biological Process	GO:0048856	3	anatomical structure development	1.29	0.00338635	Cla97C07G132430.1	coronatine-insensitive protein 1	--	1.647	0.000422443	Up	66.8	0.665	0.63	0.601	0.912	0.93	0.946	0.953	0.923	0.881	1.476	1.431	1.635
Biological Process	GO:0048856	3	anatomical structure development	1.29	0.00338635	Cla97C07G132660.1	Phosphoinositide phospholipase C	--	2.038	5.82e-06	Up	68	0.87	0.864	0.864	0.881	0.889	0.867	0.753	0.707	0.708	1.466	1.456	1.497
Biological Process	GO:0048856	3	anatomical structure development	1.29	0.00338635	Cla97C07G133010.1	Phosphoribosylformylglycinamidine synthase family protein	--	1.943	7e-06	Up	154.5	0.793	0.797	0.773	0.877	0.887	0.871	0.777	0.815	0.776	1.518	1.505	1.579
Biological Process	GO:0048856	3	anatomical structure development	1.29	0.00338635	Cla97C07G133130.1	sorting nexin 2B-like	--	1.336	0.0169117	Up	61.1	0.982	0.98	1.017	0.823	0.879	0.911	0.878	0.857	0.911	1.348	1.099	1.087
Biological Process	GO:0048856	3	anatomical structure development	1.29	0.00338635	Cla97C08G144640.1	patellin-3-like	--	1.481	4.89e-05	Up	68.2	1.061	1.016	1.045	0.907	0.911	0.913	0.808	0.827	0.844	1.186	1.257	1.228
Biological Process	GO:0048856	3	anatomical structure development	1.29	0.00338635	Cla97C08G145730.1	dynamin-2A	--	1.514	4.14e-05	Up	100.6	0.921	0.965	0.984	0.765	0.732	0.774	0.901	0.869	0.89	1.301	1.387	1.339
Biological Process	GO:0048856	3	anatomical structure development	1.29	0.00338635	Cla97C06G119360.1	vacuolar protein sorting-associated protein 9A-like	--	1.655	0.00093587	Up	64.6	0.847	0.85	0.798	0.748	0.903	0.882	0.821	0.902	0.902	1.583	1.345	1.417
Biological Process	GO:0043624	7	cellular protein complex disassembly	3.78	0.00277966	Cla97C11G222070.1	ABC transporter E family member 2	--	1.929	0.000292052	Up	68.3	0.764	0.839	0.832	0.875	0.837	0.816	0.873	0.8	0.74	1.465	1.606	1.584
Biological Process	GO:0048856	3	anatomical structure development	1.29	0.00338635	Cla97C04G074180.1	Peptidylprolyl isomerase	--	1.635	1.83e-05	Up	70.1	0.697	0.746	0.763	0.957	0.921	0.952	0.878	0.851	0.904	1.439	1.46	1.406
Biological Process	GO:0048856	3	anatomical structure development	1.29	0.00338635	Cla97C03G066640.1	Asparagine--tRNA ligase	--	1.391	0.00551036	Up	64.1	0.85	0.834	0.867	0.932	0.961	0.927	0.929	0.992	0.85	1.283	1.195	1.377
Biological Process	GO:0048856	3	anatomical structure development	1.29	0.00338635	Cla97C01G012850.1	pheophorbide a oxygenase, chloroplastic	--	1.583	0.000310386	Up	61.1	0.676	0.628	0.756	0.857	0.956	0.845	0.911	0.938	1.002	1.511	1.573	1.43
Biological Process	GO:0048856	3	anatomical structure development	1.29	0.00338635	Cla97C01G012980.1	protein argonaute 5	--	1.335	0.000104134	Up	107.6	1.381	1.443	1.414	0.929	0.926	0.866	0.706	0.712	0.717	0.983	0.924	0.943
Biological Process	GO:0048856	3	anatomical structure development	1.29	0.00338635	Cla97C01G018500.1	U-box domain-containing 4-like protein	--	1.879	0.011209	Up	306	1.125	1.032	0.985	0.802	0.731	0.833	0.865	0.808	0.617	1.203	1.415	1.685
Biological Process	GO:0048856	3	anatomical structure development	1.29	0.00338635	Cla97C01G019840.1	26S proteasome non-ATPase regulatory subunit 4 homolog	--	1.401	0.00873649	Up	82.7	1	1.032	1.057	0.945	0.855	0.791	0.908	0.842	0.823	1.055	1.276	1.275
Biological Process	GO:0048856	3	anatomical structure development	1.29	0.00338635	Cla97C01G020470.1	Phosphoinositide phosphatase family protein	--	1.314	0.00160972	Up	67.4	0.928	1	0.97	0.942	1.006	0.991	0.887	0.862	0.914	1.241	1.133	1.125
Biological Process	GO:0048856	3	anatomical structure development	1.29	0.00338635	Cla97C01G021320.1	Leucine--tRNA ligase	--	1.848	0.00175329	Up	114	0.739		0.683	0.821		0.789	0.855		0.89	1.586		1.638
Biological Process	GO:0048856	3	anatomical structure development	1.29	0.00338635	Cla97C02G026290.1	Alpha-glucosidase	--	1.551	4.27e-06	Up	104.4	0.942	0.921	0.93	0.95	0.971	0.971	0.829	0.851	0.821	1.31	1.288	1.28
Biological Process	GO:0048856	3	anatomical structure development	1.29	0.00338635	Cla97C02G027270.1	26S proteasome non-ATPase regulatory subunit 12 homolog A	--	1.85	2.64e-05	Up	50.8	0.892	0.888	0.877	0.979	0.983	0.991	0.755	0.709	0.776	1.363	1.406	1.374
Biological Process	GO:0048856	3	anatomical structure development	1.29	0.00338635	Cla97C02G027740.1	vacuolar protein sorting-associated protein 18 homolog	--	1.514	0.0274281	Up	111.8	1.594	0.904	1.005	0.736	0.778	0.803	0.673	0.869	0.832	0.996	1.237	1.361
Biological Process	GO:0048856	3	anatomical structure development	1.29	0.00338635	Cla97C02G028970.1	fimbrin-5	--	2.286	4.29e-05	Up	77	0.628	0.562	0.661	0.828	0.728	0.853	0.802	0.737	0.804	1.796	1.878	1.682
Biological Process	GO:0048856	3	anatomical structure development	1.29	0.00338635	Cla97C02G032710.1	armadillo repeat-containing protein 6	--	1.391	8.34e-05	Up	50.5	1.069	1.139	1.127	0.917	0.868	0.908	0.827	0.837	0.866	1.147	1.206	1.165
Biological Process	GO:0048856	3	anatomical structure development	1.29	0.00338635	Cla97C02G035240.1	NEDD8-activating enzyme E1 regulatory subunit	--	1.412	0.000522883	Up	58	0.867	0.963	0.949	0.905	0.972	1.024	0.863	0.867	0.821	1.259	1.205	1.139
Biological Process	GO:0048856	3	anatomical structure development	1.29	0.00338635	Cla97C04G073560.1	AMP deaminase	--	1.687	0.000123227	Up	96.1	1.092	1.068	0.993	0.859	0.846	0.879	0.778	0.791	0.729	1.228	1.321	1.328
Biological Process	GO:0048856	3	anatomical structure development	1.29	0.00338635	Cla97C02G039580.1	glycosyltransferase-like KOBITO 1	--	1.42	0.0114437	Up	58.9	0.858		0.922	0.934		0.894	0.884		0.931	1.324		1.253
Biological Process	GO:0048856	3	anatomical structure development	1.29	0.00338635	Cla97C02G042040.1	Cation-transporting ATPase	--	1.439	0.00288857	Up	132.5	1.141	1.174	1.186	0.882	0.953	1.016	0.774	0.777	0.779	1.232	1.017	1.105
Biological Process	GO:0048856	3	anatomical structure development	1.29	0.00338635	Cla97C02G042120.1	protein HASTY 1-like	--	1.465	0.003303	Up	133.2	0.642	0.779	0.662	0.945	0.951	0.936	0.929	1.013	0.933	1.485	1.258	1.47
Biological Process	GO:0048856	3	anatomical structure development	1.29	0.00338635	Cla97C02G044880.1	ABC transporter family protein	--	1.55	0.00116771	Up	83.3	0.861	0.97	0.857	0.809	0.86	0.942	0.883	0.816	0.929	1.447	1.354	1.272
Biological Process	GO:0048856	3	anatomical structure development	1.29	0.00338635	Cla97C02G047410.1	chaperonin 60 subunit alpha 2, chloroplastic	--	1.313	8.75e-05	Up	61.6	0.935	0.947	0.909	0.904	0.886	0.888	0.941	0.924	0.918	1.21	1.19	1.253
Biological Process	GO:0048856	3	anatomical structure development	1.29	0.00338635	Cla97C02G047930.1	histone deacetylase HDT1-like	--	1.947	0.00278813	Up	49.2	2.146	1.575	2.001	0.496	0.661	0.476	0.482	0.641	0.463	1.006	1.05	1.032
Biological Process	GO:0048856	3	anatomical structure development	1.29	0.00338635	Cla97C03G058090.1	cullin-4	--	2.104	1.04e-05	Up	94.9	0.927	1.034	0.99	0.945	0.743	0.847	0.673	0.7	0.72	1.438	1.523	1.442
Biological Process	GO:0048856	3	anatomical structure development	1.29	0.00338635	Cla97C03G062030.1	TUBULIN-FOLDING COFACTOR E family protein	--	1.583	0.000247984	Up	60.2	0.803	0.853	0.878	0.923	0.867	0.863	0.87	0.838	0.927	1.333	1.442	1.396
Biological Process	GO:0048856	3	anatomical structure development	1.29	0.00338635	Cla97C03G063270.1	Phosphotransferase	--	1.685	0.00565777	Up	55.7	0.933	0.606	0.808	0.918	0.992	0.972	0.759	0.807	0.956	1.391	1.595	1.264
Biological Process	GO:0048856	3	anatomical structure development	1.29	0.00338635	Cla97C03G064110.1	callose synthase 9	--	1.687	0.000140483	Up	210.5	0.981	0.967	1.045	0.837	0.808	0.804	0.745	0.826	0.82	1.365	1.366	1.303
Biological Process	GO:0048856	3	anatomical structure development	1.29	0.00338635	Cla97C03G064990.1	Sucrose synthase	--	2.666	1.85e-06	Up	92.4	0.495	0.433	0.393	0.779	0.72	0.772	0.768	0.748	0.771	2.007	2.116	1.973
Biological Process	GO:0048856	3	anatomical structure development	1.29	0.00338635	Cla97C03G065560.1	myosin-17-like	--	1.727	0.00139168	Up	172.8	1.151	0.928	0.893	0.625	0.679	0.776	0.68	0.796	0.803	1.4	1.328	1.207
Biological Process	GO:0048856	3	anatomical structure development	1.29	0.00338635	Cla97C03G066350.1	Arginine--tRNA ligase	--	1.623	4.61e-05	Up	72.3	0.903	0.906	0.938	0.914	0.927	0.897	0.842	0.787	0.845	1.309	1.351	1.355
Biological Process	GO:0048856	3	anatomical structure development	1.29	0.00338635	Cla97C02G041610.1	Mitochondrial Rho GTPase	--	1.323	0.000376504	Up	71.9	0.833	0.729	0.693	0.957	0.947	0.942	0.988	1.007	0.973	1.271	1.287	1.37
Biological Process	GO:0043624	7	cellular protein complex disassembly	3.78	0.00277966	Cla97C11G217900.1	Villin protein	--	1.311	8.66e-06	Up	109.7	0.789	0.77	0.792	0.73	0.757	0.775	1.073	1.061	1.046	1.403	1.39	1.375
Biological Process	GO:0043624	7	cellular protein complex disassembly	3.78	0.00277966	Cla97C11G212800.1	alpha-soluble NSF attachment protein 2	--	1.571	2.25e-05	Up	32.4	0.946	0.943	0.984	1.007	0.994	1.03	0.793	0.817	0.791	1.294	1.22	1.258
Biological Process	GO:0043624	7	cellular protein complex disassembly	3.78	0.00277966	Cla97C07G133200.1	Alpha-soluble NSF attachment protein 2	--	1.548	0.00116966	Up	32.5	0.981	1.126	1.109	0.947	0.885	0.881	0.879	0.744	0.811	1.276	1.291	1.201
Biological Process	GO:0048609	4	multicellular organismal reproductive process	2.55	0.00242994	Cla97C01G018500.1	U-box domain-containing 4-like protein	--	1.879	0.011209	Up	306	1.125	1.032	0.985	0.802	0.731	0.833	0.865	0.808	0.617	1.203	1.415	1.685
Biological Process	GO:0048609	4	multicellular organismal reproductive process	2.55	0.00242994	Cla97C01G019650.1	2OG-Fe(II) oxygenase family oxidoreductase	--	1.492	0.000472161	Up	100.1	1.367	1.175	1.177	0.699	0.763	0.852	0.782	0.788	0.825	1.152	1.274	1.147
Biological Process	GO:0048609	4	multicellular organismal reproductive process	2.55	0.00242994	Cla97C02G047930.1	histone deacetylase HDT1-like	--	1.947	0.00278813	Up	49.2	2.146	1.575	2.001	0.496	0.661	0.476	0.482	0.641	0.463	1.006	1.05	1.032
Biological Process	GO:0048609	4	multicellular organismal reproductive process	2.55	0.00242994	Cla97C03G064110.1	callose synthase 9	--	1.687	0.000140483	Up	210.5	0.981	0.967	1.045	0.837	0.808	0.804	0.745	0.826	0.82	1.365	1.366	1.303
Biological Process	GO:0048609	4	multicellular organismal reproductive process	2.55	0.00242994	Cla97C03G064990.1	Sucrose synthase	--	2.666	1.85e-06	Up	92.4	0.495	0.433	0.393	0.779	0.72	0.772	0.768	0.748	0.771	2.007	2.116	1.973
Biological Process	GO:0048609	4	multicellular organismal reproductive process	2.55	0.00242994	Cla97C06G114260.1	Importin subunit alpha	--	1.449	0.00023128	Up	58.5	0.902	0.877	0.886	0.915	0.916	0.903	0.888	0.905	0.877	1.244	1.263	1.362
Biological Process	GO:0048609	4	multicellular organismal reproductive process	2.55	0.00242994	Cla97C06G116090.1	Pyruvate kinase	--	1.311	0.00703684	Up	64.9	1.027	0.965	1.001	0.993	0.887	0.952	0.848	0.88	0.909	1.097	1.268	1.093
Biological Process	GO:0048609	4	multicellular organismal reproductive process	2.55	0.00242994	Cla97C07G132430.1	coronatine-insensitive protein 1	--	1.647	0.000422443	Up	66.8	0.665	0.63	0.601	0.912	0.93	0.946	0.953	0.923	0.881	1.476	1.431	1.635
Biological Process	GO:0048609	4	multicellular organismal reproductive process	2.55	0.00242994	Cla97C11G218370.1	26S proteasome regulatory subunit 4 homolog A	--	1.633	0.00367907	Up	49.8	1.167	0.944	1.144	0.913	0.823	0.832	0.823	0.864	0.692	1.183	1.369	1.332
Biological Process	GO:0010498	9	proteasomal protein catabolic process	2.24	0.00258096	Cla97C01G001870.1	Heat shock binding protein 70, ER luminal	--	1.887	5.78e-06	Up	73.4	0.921	0.913	0.913	0.86	0.833	0.83	0.798	0.823	0.783	1.482	1.503	1.552
Biological Process	GO:0010498	9	proteasomal protein catabolic process	2.24	0.00258096	Cla97C01G019840.1	26S proteasome non-ATPase regulatory subunit 4 homolog	--	1.401	0.00873649	Up	82.7	1	1.032	1.057	0.945	0.855	0.791	0.908	0.842	0.823	1.055	1.276	1.275
Biological Process	GO:0010498	9	proteasomal protein catabolic process	2.24	0.00258096	Cla97C02G027270.1	26S proteasome non-ATPase regulatory subunit 12 homolog A	--	1.85	2.64e-05	Up	50.8	0.892	0.888	0.877	0.979	0.983	0.991	0.755	0.709	0.776	1.363	1.406	1.374
Biological Process	GO:0048609	4	multicellular organismal reproductive process	2.55	0.00242994	Cla97C01G012980.1	protein argonaute 5	--	1.335	0.000104134	Up	107.6	1.381	1.443	1.414	0.929	0.926	0.866	0.706	0.712	0.717	0.983	0.924	0.943
Biological Process	GO:0010498	9	proteasomal protein catabolic process	2.24	0.00258096	Cla97C02G028810.1	26S proteasome non-ATPase regulatory subunit 2 homolog A	--	1.562	0.000310734	Up	98.5	1.281	1.256	1.189	0.885	0.941	0.903	0.684	0.691	0.763	1.135	1.078	1.126
Biological Process	GO:0010498	9	proteasomal protein catabolic process	2.24	0.00258096	Cla97C03G067640.1	26S protease regulatory subunit 6A homolog	--	2.129	9.7e-05	Up	47.6	0.769	0.692	0.727	0.839	0.755	0.77	0.83	0.759	0.791	1.562	1.794	1.712
Biological Process	GO:0010498	9	proteasomal protein catabolic process	2.24	0.00258096	Cla97C05G091970.1	UDP-glucose:glycoprotein glucosyltransferase-like	--	2.504	0.00261646	Up	171.5	1.054	0.797	0.839	0.858	0.646	0.645	0.733	0.689	0.608	1.303	1.871	1.909
Biological Process	GO:0010498	9	proteasomal protein catabolic process	2.24	0.00258096	Cla97C06G117440.1	26S proteasome non-ATPase regulatory subunit 1 homolog A	--	1.834	0.000592496	Up	109	1.137	1.07	0.966	0.741	0.809	0.877	0.699	0.7	0.821	1.35	1.433	1.288
Biological Process	GO:0010498	9	proteasomal protein catabolic process	2.24	0.00258096	Cla97C06G125620.1	DNAJ heat shock N-terminal domain-containing protein, putative	--	1.882	0.000136395	Up	79.5	0.601	0.663	0.757	0.883	0.953	0.882	0.901	0.776	0.85	1.603	1.59	1.562
Biological Process	GO:0010498	9	proteasomal protein catabolic process	2.24	0.00258096	Cla97C07G132430.1	coronatine-insensitive protein 1	--	1.647	0.000422443	Up	66.8	0.665	0.63	0.601	0.912	0.93	0.946	0.953	0.923	0.881	1.476	1.431	1.635
Biological Process	GO:0010498	9	proteasomal protein catabolic process	2.24	0.00258096	Cla97C10G185220.1	26S proteasome non-ATPase regulatory subunit 4 homolog	--	1.328	0.00390339	Up	42.7	1.134	1.189	1.296	0.934	0.906	0.975	0.827	0.748	0.749	1.075	1.049	0.962
Biological Process	GO:0010498	9	proteasomal protein catabolic process	2.24	0.00258096	Cla97C10G188650.1	proteasome activator subunit 4-like	--	1.854	0.00060755	Up	201.5	0.902	0.917	1.07	0.846	0.824	0.835	0.788	0.701	0.794	1.397	1.536	1.3
Biological Process	GO:0010498	9	proteasomal protein catabolic process	2.24	0.00258096	Cla97C10G198280.1	Ubiquitin conjugation factor E4, putative	--	1.519	0.00102536	Up	117.5	0.995	0.921	0.914	0.909	0.968	0.94	0.891	0.79	0.82	1.183	1.313	1.303
Biological Process	GO:0010498	9	proteasomal protein catabolic process	2.24	0.00258096	Cla97C11G218370.1	26S proteasome regulatory subunit 4 homolog A	--	1.633	0.00367907	Up	49.8	1.167	0.944	1.144	0.913	0.823	0.832	0.823	0.864	0.692	1.183	1.369	1.332
Biological Process	GO:0010498	9	proteasomal protein catabolic process	2.24	0.00258096	Cla97C03G060730.1	Kelch repeat-containing family protein	--	1.514	0.0450305	Up	47.5		0.733	0.641		1.041	0.833		0.917	0.973		1.309	1.553
Biological Process	GO:0044275	6	cellular carbohydrate catabolic process	2.83	0.00272434	Cla97C02G045770.1	Alpha-1,4 glucan phosphorylase	--	1.964	0.000104255	Up	95.5	0.662	0.687	0.681	1.04	1.02	1.018	0.781	0.722	0.799	1.519	1.581	1.42
Biological Process	GO:0044275	6	cellular carbohydrate catabolic process	2.83	0.00272434	Cla97C03G059290.1	Alpha-1,4 glucan phosphorylase	--	2.042	0.000294041	Up	113.3	1.195	1.2	1.29	0.721	0.745	0.725	0.612	0.697	0.704	1.472	1.358	1.281
Biological Process	GO:0010498	9	proteasomal protein catabolic process	2.24	0.00258096	Cla97C03G054590.1	26S proteasome non-ATPase regulatory subunit 6 homolog	--	1.398	4.1e-05	Up	44.3	0.755	0.753	0.806	0.966	0.972	0.978	0.908	0.936	0.931	1.258	1.301	1.321
Biological Process	GO:0044275	6	cellular carbohydrate catabolic process	2.83	0.00272434	Cla97C05G084480.1	Beta-amylase	--	1.543	0.00151771	Up	63.7	0.716	0.81	0.615	0.844	0.83	0.798	0.95	0.917	0.953	1.497	1.3	1.555
Biological Process	GO:0048609	4	multicellular organismal reproductive process	2.55	0.00242994	Cla97C01G000370.1	Acyl-CoA-binding domain-containing protein 2	--	1.524	0.00020241	Up	38.9	0.859	0.849	0.864	0.951	1.012	0.967	0.822	0.865	0.897	1.36	1.309	1.268
Biological Process	GO:0048469	6	cell maturation	2.55	0.00242994	Cla97C11G217900.1	Villin protein	--	1.311	8.66e-06	Up	109.7	0.789	0.77	0.792	0.73	0.757	0.775	1.073	1.061	1.046	1.403	1.39	1.375
Biological Process	GO:0034622	7	cellular protein-containing complex assembly	1.76	0.00238753	Cla97C05G091140.1	splicing factor 3A subunit 3	--	1.765	0.0405031	Up	59.3	1.098	1.39	1.314	0.867	0.732	0.707	0.974	0.589	0.551	1.061	1.243	1.428
Biological Process	GO:0034622	7	cellular protein-containing complex assembly	1.76	0.00238753	Cla97C05G099790.1	filament-like plant protein 4	--	1.389	1.83e-05	Up	119.5	1.116	1.026	1.071	0.686	0.743	0.754	0.929	0.888	0.906	1.268	1.25	1.265
Biological Process	GO:0034622	7	cellular protein-containing complex assembly	1.76	0.00238753	Cla97C06G109780.1	tubulin-folding cofactor D	--	1.726	0.000365216	Up	140.7	0.967	1.016	1.016	0.878	0.798	0.754	0.857	0.778	0.749	1.364	1.309	1.442
Biological Process	GO:0034622	7	cellular protein-containing complex assembly	1.76	0.00238753	Cla97C06G110750.1	pre-mRNA-processing factor 39 isoform X1	--	1.357	0.00131562	Up	92.4	1.206	1.228	1.142	1.059	0.941	1.013	0.757	0.71	0.792	0.984	1.059	1.022
Biological Process	GO:0034622	7	cellular protein-containing complex assembly	1.76	0.00238753	Cla97C08G147150.1	importin beta-like SAD2	--	2.373	0.00071609	Up	118.3	0.966	0.987	0.925	0.751	0.63	0.867	0.702	0.592	0.738	1.591	1.792	1.439
Biological Process	GO:0034622	7	cellular protein-containing complex assembly	1.76	0.00238753	Cla97C09G163590.1	Exocyst complex component 8	--	1.456	0.0308044	Up	84.1	0.855	0.941	1.131	0.79	0.875	0.914	0.849	0.899	0.922	1.566	1.244	1.078
Biological Process	GO:0034622	7	cellular protein-containing complex assembly	1.76	0.00238753	Cla97C09G165170.1	pre-mRNA-processing-splicing factor 8-like	--	1.368	0.0275696	Up	274.2	1.038	1.334	1.061	0.619	0.816	0.678	0.959	0.826	0.878	1.211	1.048	1.383
Biological Process	GO:0034622	7	cellular protein-containing complex assembly	1.76	0.00238753	Cla97C09G166150.1	60S ribosomal protein L6	--	1.636	2.53e-05	Up	25.7	1.271	1.292	1.235	0.793	0.816	0.852	0.712	0.716	0.749	1.224	1.175	1.163
Biological Process	GO:0034622	7	cellular protein-containing complex assembly	1.76	0.00238753	Cla97C09G172800.1	exocyst complex component SEC5A-like	--	1.635	0.00112314	Up	122.1	1.005	1.081	0.979	0.854	0.831	0.718	0.886	0.811	0.804	1.319	1.271	1.498
Biological Process	GO:0034622	7	cellular protein-containing complex assembly	1.76	0.00238753	Cla97C10G185220.1	26S proteasome non-ATPase regulatory subunit 4 homolog	--	1.328	0.00390339	Up	42.7	1.134	1.189	1.296	0.934	0.906	0.975	0.827	0.748	0.749	1.075	1.049	0.962
Biological Process	GO:0034622	7	cellular protein-containing complex assembly	1.76	0.00238753	Cla97C10G195400.1	60S ribosomal protein L6	--	2.023	0.000863437	Up	25.8	1.079		1.093	0.838		0.781	0.687		0.713	1.429		1.403
Biological Process	GO:0034622	7	cellular protein-containing complex assembly	1.76	0.00238753	Cla97C11G208080.1	nucleosome assembly protein 13-like	--	1.632	0.000503121	Up	42.5	1.5	1.509	1.576	0.783	0.769	0.761	0.624	0.698	0.622	1.073	1.1	0.999
Biological Process	GO:0048469	6	cell maturation	2.55	0.00242994	Cla97C11G224680.1	Ubiquitinyl hydrolase 1	--	1.777	0.000138219	Up	90.4	0.835	0.839	0.804	0.854	0.865	0.874	0.891	0.786	0.823	1.435	1.488	1.519
Biological Process	GO:0034622	7	cellular protein-containing complex assembly	1.76	0.00238753	Cla97C11G217420.1	Regulatory particle non-ATPase 13	--	1.955	0.000512434	Up	34.3	0.848	0.99	0.91	0.736	0.871	0.916	0.771	0.707	0.799	1.645	1.432	1.375
Biological Process	GO:0034622	7	cellular protein-containing complex assembly	1.76	0.00238753	Cla97C11G219390.1	60S ribosomal protein L5	--	1.82	0.000104234	Up	34.2	1.644	1.607	1.641	0.711	0.72	0.738	0.588	0.589	0.548	0.989	1.1	1.05
Biological Process	GO:0034622	7	cellular protein-containing complex assembly	1.76	0.00238753	Cla97C11G223840.1	ARM repeat superfamily protein	--	1.481	0.00272847	Up	57.5	0.698	0.861	0.643	0.947	1.071	1.02	0.9	0.971	0.953	1.415	1.255	1.512
Biological Process	GO:0034622	7	cellular protein-containing complex assembly	1.76	0.00238753	Cla97C05G088330.1	ATP-dependent RNA helicase	--	1.527	0.0491958	Up	184		1.157	1.209		0.788	0.845		0.749	0.835		1.306	1.112
Biological Process	GO:0048469	6	cell maturation	2.55	0.00242994	Cla97C01G019840.1	26S proteasome non-ATPase regulatory subunit 4 homolog	--	1.401	0.00873649	Up	82.7	1	1.032	1.057	0.945	0.855	0.791	0.908	0.842	0.823	1.055	1.276	1.275
Biological Process	GO:0048469	6	cell maturation	2.55	0.00242994	Cla97C01G020470.1	Phosphoinositide phosphatase family protein	--	1.314	0.00160972	Up	67.4	0.928	1	0.97	0.942	1.006	0.991	0.887	0.862	0.914	1.241	1.133	1.125
Biological Process	GO:0048469	6	cell maturation	2.55	0.00242994	Cla97C03G063270.1	Phosphotransferase	--	1.685	0.00565777	Up	55.7	0.933	0.606	0.808	0.918	0.992	0.972	0.759	0.807	0.956	1.391	1.595	1.264
Biological Process	GO:0048469	6	cell maturation	2.55	0.00242994	Cla97C03G065560.1	myosin-17-like	--	1.727	0.00139168	Up	172.8	1.151	0.928	0.893	0.625	0.679	0.776	0.68	0.796	0.803	1.4	1.328	1.207
Biological Process	GO:0048469	6	cell maturation	2.55	0.00242994	Cla97C05G087820.1	Acyl-CoA dehydrogenase	--	1.789	5.03e-05	Up	92	0.588	0.449	0.562	0.798	0.752	0.822	0.937	0.965	0.937	1.603	1.7	1.777
Biological Process	GO:0048469	6	cell maturation	2.55	0.00242994	Cla97C07G131870.1	ARF guanine-nucleotide exchange factor GNOM-like	--	1.637	0.000486533	Up	164.3	1.067	1.095	1.078	0.751	0.8	0.755	0.863	0.744	0.835	1.338	1.366	1.294
Biological Process	GO:0048469	6	cell maturation	2.55	0.00242994	Cla97C08G145730.1	dynamin-2A	--	1.514	4.14e-05	Up	100.6	0.921	0.965	0.984	0.765	0.732	0.774	0.901	0.869	0.89	1.301	1.387	1.339
Biological Process	GO:0048469	6	cell maturation	2.55	0.00242994	Cla97C10G185220.1	26S proteasome non-ATPase regulatory subunit 4 homolog	--	1.328	0.00390339	Up	42.7	1.134	1.189	1.296	0.934	0.906	0.975	0.827	0.748	0.749	1.075	1.049	0.962
Biological Process	GO:0048469	6	cell maturation	2.55	0.00242994	Cla97C11G215240.1	dynamin-2A-like	--	1.343	0.00223864	Up	100.3	1.052	1.096	1.082	0.883	0.871	0.791	0.912	0.839	0.87	1.099	1.183	1.238
Biological Process	GO:0034622	7	cellular protein-containing complex assembly	1.76	0.00238753	Cla97C11G218370.1	26S proteasome regulatory subunit 4 homolog A	--	1.633	0.00367907	Up	49.8	1.167	0.944	1.144	0.913	0.823	0.832	0.823	0.864	0.692	1.183	1.369	1.332
Biological Process	GO:0048856	3	anatomical structure development	1.29	0.00338635	Cla97C08G148560.1	Protein disulfide-isomerase	--	1.572	8.52e-06	Up	57.4	0.871	0.876	0.914	1.031	1.032	1.011	0.814	0.822	0.788	1.257	1.293	1.26
Biological Process	GO:0044275	6	cellular carbohydrate catabolic process	2.83	0.00272434	Cla97C05G103190.1	Phosphoglucan phosphatase	--	2.007	3.56e-05	Up	43	0.971	0.97	0.908	0.869	0.796	0.994	0.721	0.703	0.718	1.389	1.531	1.38
Biological Process	GO:0044275	6	cellular carbohydrate catabolic process	2.83	0.00272434	Cla97C06G117180.1	Beta-amylase	--	1.395	0.000247589	Up	62.4	0.793	0.655	0.648	0.89	0.949	0.918	0.928	1.012	0.983	1.352	1.384	1.343
Biological Process	GO:0043603	5	cellular amide metabolic process	1.58	0.00273074	Cla97C05G083070.1	Glutathione s-transferase, putative	--	1.453	0.00605016	Up	25.7	0.709	0.608	0.729	0.944	0.883	0.8	1.002	1.037	0.967	1.274	1.591	1.504
Biological Process	GO:0043603	5	cellular amide metabolic process	1.58	0.00273074	Cla97C05G084960.1	60S ribosomal protein L14-1-like	--	1.325	0.000187196	Up	15.5	1.321	1.265	1.232	0.895	0.898	0.939	0.745	0.765	0.798	1.017	1.033	1.008
Biological Process	GO:0043603	5	cellular amide metabolic process	1.58	0.00273074	Cla97C05G091830.1	Eukaryotic translation initiation factor 3 subunit C	--	1.888	0.00589288	Up	131.9	1.18	1.471	1.102	0.774	0.749	0.652	0.619	0.738	0.682	1.213	1.085	1.551
Biological Process	GO:0043603	5	cellular amide metabolic process	1.58	0.00273074	Cla97C05G099390.1	Aminopeptidase	--	2.244	5.61e-06	Up	99.4	0.585	0.574	0.585	0.917	0.889	0.882	0.809	0.743	0.779	1.728	1.76	1.742
Biological Process	GO:0043603	5	cellular amide metabolic process	1.58	0.00273074	Cla97C06G110930.1	eukaryotic peptide chain release factor subunit 1-3	--	1.633	0.000294246	Up	95.1	0.965	1.101	0.993	0.86	0.857	0.855	0.868	0.757	0.803	1.355	1.308	1.301
Biological Process	GO:0043603	5	cellular amide metabolic process	1.58	0.00273074	Cla97C06G123170.1	60S ribosomal protein L7-4-like	--	2.196	1.17e-05	Up	28.3	1.354	1.372	1.336	0.751	0.656	0.675	0.604	0.605	0.594	1.36	1.245	1.355
Biological Process	GO:0043603	5	cellular amide metabolic process	1.58	0.00273074	Cla97C06G124780.1	Phenylalanine-tRNA ligase, beta subunit	--	1.824	0.00102674	Up	66.6	0.875	0.86	0.805	0.857	0.812	0.842	0.883	0.748	0.788	1.328	1.562	1.523
Biological Process	GO:0043603	5	cellular amide metabolic process	1.58	0.00273074	Cla97C07G132970.1	40S ribosomal protein S4	--	1.816	0.00227896	Up	29.8	1.246	1.129	1.251	0.831	1.007	0.907	0.583	0.733	0.705	1.34	1.131	1.199
Biological Process	GO:0043603	5	cellular amide metabolic process	1.58	0.00273074	Cla97C07G136570.1	Oligopeptidase A	--	1.408	0.000191611	Up	89.7	0.665	0.707	0.688	0.931	0.915	0.93	0.971	1.005	0.971	1.434	1.391	1.324
Biological Process	GO:0043603	5	cellular amide metabolic process	1.58	0.00273074	Cla97C07G137320.1	Glutathione S-transferase	--	1.579	0.000174135	Up	25.1	0.283	0.431	0.413	0.845	0.85	0.861	1.095	1.055	1.088	1.806	1.686	1.62
Biological Process	GO:0043603	5	cellular amide metabolic process	1.58	0.00273074	Cla97C07G142570.1	Isoleucine--tRNA ligase	--	1.975	3.82e-05	Up	135	0.709	0.711	0.771	0.954	0.928	0.929	0.818	0.732	0.782	1.516	1.572	1.518
Biological Process	GO:0043603	5	cellular amide metabolic process	1.58	0.00273074	Cla97C07G143490.1	translation initiation factor eIF-2B subunit epsilon-like	--	2.476	0.000171549	Up	94.2	0.72	0.566	0.705	0.672	0.552	0.689	0.793	0.728	0.807	1.814	2.153	1.798
Biological Process	GO:0043603	5	cellular amide metabolic process	1.58	0.00273074	Cla97C04G077620.1	Elongation factor	--	1.706	0.000340043	Up	58.9	0.788	0.793	0.766	0.926	0.943	0.945	0.807	0.867	0.834	1.526	1.32	1.432
Biological Process	GO:0043603	5	cellular amide metabolic process	1.58	0.00273074	Cla97C09G166150.1	60S ribosomal protein L6	--	1.636	2.53e-05	Up	25.7	1.271	1.292	1.235	0.793	0.816	0.852	0.712	0.716	0.749	1.224	1.175	1.163
Biological Process	GO:0043603	5	cellular amide metabolic process	1.58	0.00273074	Cla97C09G177000.1	Eukaryotic translation initiation factor 2 subunit alpha	--	1.81	0.00773195	Up	39	1.107	1.013	1.031	0.793	0.847	0.711	0.738	0.689	0.722	1.279	1.048	1.563
Biological Process	GO:0043603	5	cellular amide metabolic process	1.58	0.00273074	Cla97C09G183120.1	Carbamoyl-phosphate synthase large chain	--	2.674	8.67e-06	Up	130.4	0.63	0.649	0.628	0.717	0.717	0.665	0.727	0.745	0.678	1.939	1.845	1.966
Biological Process	GO:0043603	5	cellular amide metabolic process	1.58	0.00273074	Cla97C10G186520.1	Phenylalanine--tRNA ligase	--	1.744	2.42e-05	Up	56.6	0.891	0.941	0.937	0.833	0.853	0.87	0.848	0.823	0.781	1.445	1.418	1.413
Biological Process	GO:0043603	5	cellular amide metabolic process	1.58	0.00273074	Cla97C10G194690.1	Alanine--tRNA ligase	--	1.637	0.000162015	Up	113.4	0.895	0.836	0.895	0.973	0.969	0.953	0.859	0.776	0.822	1.299	1.393	1.33
Biological Process	GO:0043603	5	cellular amide metabolic process	1.58	0.00273074	Cla97C10G195400.1	60S ribosomal protein L6	--	2.023	0.000863437	Up	25.8	1.079		1.093	0.838		0.781	0.687		0.713	1.429		1.403
Biological Process	GO:0043603	5	cellular amide metabolic process	1.58	0.00273074	Cla97C11G206520.1	Threonine--tRNA ligase	--	1.365	0.000575511	Up	62.2	1.174	1.051	1.015	1.013	0.992	1.037	0.794	0.875	0.821	1.109	1.129	1.16
Biological Process	GO:0043603	5	cellular amide metabolic process	1.58	0.00273074	Cla97C11G215130.1	histidine--tRNA ligase	--	1.649	0.00713847	Up	96.7	1.003	1.006	0.989	0.92	0.817	0.784	0.882	0.713	0.917	1.224	1.416	1.503
Biological Process	GO:0043603	5	cellular amide metabolic process	1.58	0.00273074	Cla97C11G217300.1	Glycine--tRNA ligase 1	--	1.694	6.7e-06	Up	81.2	0.782	0.767	0.76	1.033	1.018	1.038	0.817	0.853	0.823	1.417	1.428	1.378
Biological Process	GO:0043603	5	cellular amide metabolic process	1.58	0.00273074	Cla97C11G219390.1	60S ribosomal protein L5	--	1.82	0.000104234	Up	34.2	1.644	1.607	1.641	0.711	0.72	0.738	0.588	0.589	0.548	0.989	1.1	1.05
Biological Process	GO:0043603	5	cellular amide metabolic process	1.58	0.00273074	Cla97C11G222070.1	ABC transporter E family member 2	--	1.929	0.000292052	Up	68.3	0.764	0.839	0.832	0.875	0.837	0.816	0.873	0.8	0.74	1.465	1.606	1.584
Biological Process	GO:0043624	7	cellular protein complex disassembly	3.78	0.00277966	Cla97C04G077620.1	Elongation factor	--	1.706	0.000340043	Up	58.9	0.788	0.793	0.766	0.926	0.943	0.945	0.807	0.867	0.834	1.526	1.32	1.432
Biological Process	GO:0043624	7	cellular protein complex disassembly	3.78	0.00277966	Cla97C06G110930.1	eukaryotic peptide chain release factor subunit 1-3	--	1.633	0.000294246	Up	95.1	0.965	1.101	0.993	0.86	0.857	0.855	0.868	0.757	0.803	1.355	1.308	1.301
Biological Process	GO:0043603	5	cellular amide metabolic process	1.58	0.00273074	Cla97C09G173210.1	40S ribosomal protein S4	--	1.864	0.000743548	Up	29.8	1.168	1.205		0.864	0.908		0.663	0.641		1.213	1.218
Biological Process	GO:0044275	6	cellular carbohydrate catabolic process	2.83	0.00272434	Cla97C05G107760.1	Alpha-glucan water dikinase, chloroplastic	--	1.723	0.000168159	Up	164.9	0.779	0.789	0.889	0.874	0.928	0.961	0.771	0.798	0.823	1.385	1.451	1.286
Biological Process	GO:0043603	5	cellular amide metabolic process	1.58	0.00273074	Cla97C04G068640.1	60S ribosomal protein L6	--	2.316	2.21e-05	Up	25.7	1.151	1.12	1.108	0.773	0.756	0.747	0.621	0.655	0.611	1.455	1.381	1.534
Biological Process	GO:0043603	5	cellular amide metabolic process	1.58	0.00273074	Cla97C03G066350.1	Arginine--tRNA ligase	--	1.623	4.61e-05	Up	72.3	0.903	0.906	0.938	0.914	0.927	0.897	0.842	0.787	0.845	1.309	1.351	1.355
Biological Process	GO:0044275	6	cellular carbohydrate catabolic process	2.83	0.00272434	Cla97C08G150450.1	Glycerol-3-phosphate dehydrogenase	--	1.386	0.000261612	Up	68.6	0.841	0.727	0.829	0.8	1.002	0.827	0.975	0.964	0.949	1.392	1.274	1.337
Biological Process	GO:0044275	6	cellular carbohydrate catabolic process	2.83	0.00272434	Cla97C09G169430.1	isoamylase 2, chloroplastic	--	1.547	1.56e-05	Up	98.1	0.773	0.731	0.844	1.115	1.111	1.116	0.799	0.834	0.847	1.279	1.284	1.274
Biological Process	GO:0044275	6	cellular carbohydrate catabolic process	2.83	0.00272434	Cla97C11G220330.1	Isoamylase 3, chloroplastic-like protein	--	1.357	8.2e-05	Up	86.9	0.495	0.588	0.541	0.919	0.905	0.867	1.083	1.075	1.084	1.495	1.413	1.492
Biological Process	GO:0090627	5	plant epidermal cell differentiation	2.4	0.00272505	Cla97C01G019840.1	26S proteasome non-ATPase regulatory subunit 4 homolog	--	1.401	0.00873649	Up	82.7	1	1.032	1.057	0.945	0.855	0.791	0.908	0.842	0.823	1.055	1.276	1.275
Biological Process	GO:0090627	5	plant epidermal cell differentiation	2.4	0.00272505	Cla97C01G020470.1	Phosphoinositide phosphatase family protein	--	1.314	0.00160972	Up	67.4	0.928	1	0.97	0.942	1.006	0.991	0.887	0.862	0.914	1.241	1.133	1.125
Biological Process	GO:0090627	5	plant epidermal cell differentiation	2.4	0.00272505	Cla97C03G063270.1	Phosphotransferase	--	1.685	0.00565777	Up	55.7	0.933	0.606	0.808	0.918	0.992	0.972	0.759	0.807	0.956	1.391	1.595	1.264
Biological Process	GO:0090627	5	plant epidermal cell differentiation	2.4	0.00272505	Cla97C03G065560.1	myosin-17-like	--	1.727	0.00139168	Up	172.8	1.151	0.928	0.893	0.625	0.679	0.776	0.68	0.796	0.803	1.4	1.328	1.207
Biological Process	GO:0090627	5	plant epidermal cell differentiation	2.4	0.00272505	Cla97C05G087820.1	Acyl-CoA dehydrogenase	--	1.789	5.03e-05	Up	92	0.588	0.449	0.562	0.798	0.752	0.822	0.937	0.965	0.937	1.603	1.7	1.777
Biological Process	GO:0090627	5	plant epidermal cell differentiation	2.4	0.00272505	Cla97C07G131870.1	ARF guanine-nucleotide exchange factor GNOM-like	--	1.637	0.000486533	Up	164.3	1.067	1.095	1.078	0.751	0.8	0.755	0.863	0.744	0.835	1.338	1.366	1.294
Biological Process	GO:0090627	5	plant epidermal cell differentiation	2.4	0.00272505	Cla97C08G145730.1	dynamin-2A	--	1.514	4.14e-05	Up	100.6	0.921	0.965	0.984	0.765	0.732	0.774	0.901	0.869	0.89	1.301	1.387	1.339
Biological Process	GO:0090627	5	plant epidermal cell differentiation	2.4	0.00272505	Cla97C09G162610.1	Protein ROOT HAIR DEFECTIVE 3 homolog	--	1.629	0.000271205	Up	85.6	1.021	1.006	1.017	1.027	1.034	1.023	0.687	0.736	0.789	1.218	1.191	1.194
Biological Process	GO:0090627	5	plant epidermal cell differentiation	2.4	0.00272505	Cla97C10G185220.1	26S proteasome non-ATPase regulatory subunit 4 homolog	--	1.328	0.00390339	Up	42.7	1.134	1.189	1.296	0.934	0.906	0.975	0.827	0.748	0.749	1.075	1.049	0.962
Biological Process	GO:0043603	5	cellular amide metabolic process	1.58	0.00273074	Cla97C03G068350.1	tRNA synthetase	--	1.585	1.53e-05	Up	83.4	0.729	0.749	0.773	0.952	1.011	0.993	0.847	0.88	0.865	1.406	1.366	1.336
Biological Process	GO:0090627	5	plant epidermal cell differentiation	2.4	0.00272505	Cla97C11G215240.1	dynamin-2A-like	--	1.343	0.00223864	Up	100.3	1.052	1.096	1.082	0.883	0.871	0.791	0.912	0.839	0.87	1.099	1.183	1.238
Biological Process	GO:0090627	5	plant epidermal cell differentiation	2.4	0.00272505	Cla97C11G224680.1	Ubiquitinyl hydrolase 1	--	1.777	0.000138219	Up	90.4	0.835	0.839	0.804	0.854	0.865	0.874	0.891	0.786	0.823	1.435	1.488	1.519
Biological Process	GO:0043603	5	cellular amide metabolic process	1.58	0.00273074	Cla97C01G002630.1	Aminopeptidase N	--	1.847	7.77e-06	Up	110.7	0.84	0.844	0.868	1.093	1.074	1.064	0.702	0.731	0.743	1.369	1.338	1.313
Biological Process	GO:0043603	5	cellular amide metabolic process	1.58	0.00273074	Cla97C01G005930.1	Valine--tRNA ligase	--	2.011	1.05e-06	Up	119.3	0.899	0.901	0.905	0.836	0.862	0.823	0.755	0.746	0.76	1.53	1.476	1.54
Biological Process	GO:0043603	5	cellular amide metabolic process	1.58	0.00273074	Cla97C01G009850.1	Malonyl-CoA decarboxylase	--	1.505	0.0121546	Up	61.7	0.61	0.587	0.885	0.86	0.795	0.862	0.996	0.903	1.015	1.528	1.629	1.229
Biological Process	GO:0043603	5	cellular amide metabolic process	1.58	0.00273074	Cla97C01G020500.1	Glycine--tRNA ligase 1	--	1.409	8.1e-05	Up	81	0.675	0.731	0.761	1.113	1.085	1.111	0.893	0.918	0.89	1.316	1.25	1.241
Biological Process	GO:0043603	5	cellular amide metabolic process	1.58	0.00273074	Cla97C01G021320.1	Leucine--tRNA ligase	--	1.848	0.00175329	Up	114	0.739		0.683	0.821		0.789	0.855		0.89	1.586		1.638
Biological Process	GO:0043603	5	cellular amide metabolic process	1.58	0.00273074	Cla97C01G023800.1	60S ribosomal protein L11-1-like	--	1.305	0.0021056	Up	23.1	1.213	1.188	1.169	0.999	0.936	0.961	0.777	0.81	0.876	1.073	1.096	1.045
Biological Process	GO:0043603	5	cellular amide metabolic process	1.58	0.00273074	Cla97C01G025460.1	Eukaryotic translation initiation factor 3 subunit D	--	1.393	8.8e-05	Up	64.2	1.251	1.303	1.218	0.962	0.926	0.904	0.733	0.778	0.776	1.068	1.047	1.07
Biological Process	GO:0043603	5	cellular amide metabolic process	1.58	0.00273074	Cla97C02G041040.1	60S ribosomal protein L18-3	--	1.558	0.000207103	Up	20.9	1.19	1.134	1.156	0.755	0.85	0.807	0.761	0.755	0.814	1.235	1.243	1.151
Biological Process	GO:0043603	5	cellular amide metabolic process	1.58	0.00273074	Cla97C03G053180.1	Leucine--tRNA ligase	--	1.513	3.02e-05	Up	126.9	0.94	0.868	0.819	1.019	1.068	1.022	0.85	0.848	0.824	1.231	1.283	1.303
Biological Process	GO:0043603	5	cellular amide metabolic process	1.58	0.00273074	Cla97C03G057450.1	Eukaryotic translation initiation factor 3 subunit A	--	1.843	0.00083989	Up	113.1	1.151	1.163	1.349	0.788	0.731	0.678	0.786	0.742	0.632	1.276	1.365	1.34
Biological Process	GO:0043603	5	cellular amide metabolic process	1.58	0.00273074	Cla97C03G057460.1	Eukaryotic translation initiation factor 3 subunit A	--	1.598	1.43e-05	Up	112.9	1.117	1.255	1.187	0.779	0.725	0.784	0.78	0.765	0.762	1.198	1.269	1.22
Biological Process	GO:0090627	5	plant epidermal cell differentiation	2.4	0.00272505	Cla97C11G217900.1	Villin protein	--	1.311	8.66e-06	Up	109.7	0.789	0.77	0.792	0.73	0.757	0.775	1.073	1.061	1.046	1.403	1.39	1.375
Biological Process	GO:0048856	3	anatomical structure development	1.29	0.00338635	Cla97C08G150490.1	exocyst complex component SEC8	--	1.42	0.00573803	Up	119.2	0.86	0.869	0.88	0.807	0.714	0.822	0.983	0.944	0.956	1.263	1.541	1.289
Biological Process	GO:0048856	3	anatomical structure development	1.29	0.00338635	Cla97C08G152110.1	RING-type E3 ubiquitin transferase	--	1.577	0.00685096	Up	89.7	0.841	1.017	0.893	0.93	0.959	0.948	0.971	0.897	0.73	1.377	1.291	1.429
Biological Process	GO:0048856	3	anatomical structure development	1.29	0.00338635	Cla97C08G154960.1	serine/threonine protein kinase 1	--	1.398	0.0245863	Up	50.8	1.261	1.389		0.792	0.803		0.799	0.767		1.149	1.041
Biological Process	GO:0042221	3	response to chemical	1.25	0.00391484	Cla97C07G132430.1	coronatine-insensitive protein 1	--	1.647	0.000422443	Up	66.8	0.665	0.63	0.601	0.912	0.93	0.946	0.953	0.923	0.881	1.476	1.431	1.635
Biological Process	GO:0042221	3	response to chemical	1.25	0.00391484	Cla97C07G132990.1	Ferritin	--	1.679	1.2e-05	Up	28.7	0.692	0.689	0.695	0.652	0.694	0.716	0.981	0.997	0.941	1.652	1.604	1.646
Biological Process	GO:0042221	3	response to chemical	1.25	0.00391484	Cla97C07G136570.1	Oligopeptidase A	--	1.408	0.000191611	Up	89.7	0.665	0.707	0.688	0.931	0.915	0.93	0.971	1.005	0.971	1.434	1.391	1.324
Biological Process	GO:0042221	3	response to chemical	1.25	0.00391484	Cla97C07G137320.1	Glutathione S-transferase	--	1.579	0.000174135	Up	25.1	0.283	0.431	0.413	0.845	0.85	0.861	1.095	1.055	1.088	1.806	1.686	1.62
Biological Process	GO:0042221	3	response to chemical	1.25	0.00391484	Cla97C07G142570.1	Isoleucine--tRNA ligase	--	1.975	3.82e-05	Up	135	0.709	0.711	0.771	0.954	0.928	0.929	0.818	0.732	0.782	1.516	1.572	1.518
Biological Process	GO:0042221	3	response to chemical	1.25	0.00391484	Cla97C07G142760.1	Eukaryotic translation initiation factor 3 subunit H	--	1.398	3.44e-05	Up	38.7	0.897	0.921	0.953	0.889	0.893	0.886	0.895	0.933	0.906	1.302	1.264	1.257
Biological Process	GO:0042221	3	response to chemical	1.25	0.00391484	Cla97C07G143230.1	GF14 protein	--	2.042	0.000346933	Up	29.4	0.738	0.777	0.742	0.887	0.87	0.812	0.891	0.795	0.727	1.574	1.647	1.706
Biological Process	GO:0042221	3	response to chemical	1.25	0.00391484	Cla97C08G145730.1	dynamin-2A	--	1.514	4.14e-05	Up	100.6	0.921	0.965	0.984	0.765	0.732	0.774	0.901	0.869	0.89	1.301	1.387	1.339
Biological Process	GO:0042221	3	response to chemical	1.25	0.00391484	Cla97C08G148560.1	Protein disulfide-isomerase	--	1.572	8.52e-06	Up	57.4	0.871	0.876	0.914	1.031	1.032	1.011	0.814	0.822	0.788	1.257	1.293	1.26
Biological Process	GO:0042221	3	response to chemical	1.25	0.00391484	Cla97C08G154960.1	serine/threonine protein kinase 1	--	1.398	0.0245863	Up	50.8	1.261	1.389		0.792	0.803		0.799	0.767		1.149	1.041
Biological Process	GO:0042221	3	response to chemical	1.25	0.00391484	Cla97C08G156690.1	DEAD-box ATP-dependent RNA helicase 56	--	1.373	0.000315071	Up	48.3	1.099	1.128	1.169	0.895	0.922	0.887	0.839	0.839	0.852	1.21	1.161	1.103
Biological Process	GO:0042221	3	response to chemical	1.25	0.00391484	Cla97C08G157760.1	Heat shock protein 81-2	--	1.358	0.00130124	Up	93.4	1.772	1.624	1.878	0.762	0.741	0.707	0.61	0.612	0.583	0.781	0.874	0.797
Biological Process	GO:0042221	3	response to chemical	1.25	0.00391484	Cla97C07G132190.1	17.8 kDa class I heat shock protein-like	--	1.437	0.00140293	Up	18.1	0.416	0.387	0.619	0.402	0.436	0.564	1.31	1.268	1.192	1.839	1.899	1.68
Biological Process	GO:0042221	3	response to chemical	1.25	0.00391484	Cla97C08G158440.1	Proteasome subunit alpha type	--	1.377	0.000131698	Up	30.6	0.912	0.887	0.827	0.947	0.927	0.902	0.927	0.898	0.889	1.212	1.237	1.289
Biological Process	GO:0042221	3	response to chemical	1.25	0.00391484	Cla97C09G165010.1	Phospholipase D	--	1.324	1.21e-06	Up	91.8	0.675	0.582	0.637	1.042	1.015	1.044	0.986	0.994	0.983	1.312	1.316	1.295
Biological Process	GO:0042221	3	response to chemical	1.25	0.00391484	Cla97C09G165170.1	pre-mRNA-processing-splicing factor 8-like	--	1.368	0.0275696	Up	274.2	1.038	1.334	1.061	0.619	0.816	0.678	0.959	0.826	0.878	1.211	1.048	1.383
Biological Process	GO:0042221	3	response to chemical	1.25	0.00391484	Cla97C09G166150.1	60S ribosomal protein L6	--	1.636	2.53e-05	Up	25.7	1.271	1.292	1.235	0.793	0.816	0.852	0.712	0.716	0.749	1.224	1.175	1.163
Biological Process	GO:0042221	3	response to chemical	1.25	0.00391484	Cla97C09G168010.1	Pectinesterase	--	1.936	0.0022268	Up	61	0.657	0.716	0.634	0.696	0.715	0.756	0.815	0.808	1.042	1.831	1.761	1.568
Biological Process	GO:0042221	3	response to chemical	1.25	0.00391484	Cla97C09G172860.1	70 kDa heat shock protein	--	1.928	0.000589989	Up	72.9	0.865	0.812	0.81	0.656	0.826	0.728	0.752	0.918	0.862	1.727	1.554	1.601
Biological Process	GO:0042221	3	response to chemical	1.25	0.00391484	Cla97C09G173310.1	calcium-dependent protein kinase 11	--	1.658	7.81e-05	Up	56	0.889	0.869	0.888	0.995	0.966	0.988	0.828	0.804	0.761	1.289	1.31	1.369
Biological Process	GO:0042221	3	response to chemical	1.25	0.00391484	Cla97C09G177250.1	BAG family molecular chaperone regulator 7	--	2.368	0.000429306	Up	47.4	1.541	1.427	1.463	0.621	0.657	0.666	0.479	0.572	0.605	1.245	1.412	1.265
Biological Process	GO:0042221	3	response to chemical	1.25	0.00391484	Cla97C09G184300.1	Phosphoglycerate kinase	--	1.411	0.000206942	Up	42.4	0.863	0.872	0.885	0.979	0.987	0.969	0.922	0.871	0.866	1.207	1.274	1.271
Biological Process	GO:0042221	3	response to chemical	1.25	0.00391484	Cla97C10G185220.1	26S proteasome non-ATPase regulatory subunit 4 homolog	--	1.328	0.00390339	Up	42.7	1.134	1.189	1.296	0.934	0.906	0.975	0.827	0.748	0.749	1.075	1.049	0.962
Biological Process	GO:0042221	3	response to chemical	1.25	0.00391484	Cla97C10G186580.1	Regulator of nonsense transcripts 1-like protein	--	1.366	0.0028993	Up	139.2	0.949	0.953	1.019	1.183	1.131	1.13	0.811	0.775	0.79	0.986	1.117	1.143
Biological Process	GO:0042221	3	response to chemical	1.25	0.00391484	Cla97C10G191090.1	cullin-associated NEDD8-dissociated protein 1	--	1.776	5.39e-05	Up	134.3	0.959	0.977	0.956	0.891	0.801	0.827	0.797	0.754	0.765	1.334	1.334	1.446
Biological Process	GO:0042221	3	response to chemical	1.25	0.00391484	Cla97C10G192280.1	protein EXPORTIN 1A	--	1.999	4.8e-05	Up	123.9	0.802	0.875	0.817	0.908	0.924	0.893	0.755	0.705	0.757	1.561	1.452	1.419
Biological Process	GO:0042221	3	response to chemical	1.25	0.00391484	Cla97C09G164300.1	heat shock 70 kDa protein 15-like	--	1.846	1.26e-05	Up	92.7	0.986	1.013	1.003	0.946	0.951	0.979	0.706	0.754	0.715	1.365	1.31	1.341
Biological Process	GO:0042221	3	response to chemical	1.25	0.00391484	Cla97C10G194690.1	Alanine--tRNA ligase	--	1.637	0.000162015	Up	113.4	0.895	0.836	0.895	0.973	0.969	0.953	0.859	0.776	0.822	1.299	1.393	1.33
Biological Process	GO:0042221	3	response to chemical	1.25	0.00391484	Cla97C07G131680.1	Factor of DNA methylation 3	--	1.454	0.0105544	Up	74.7	1.38	1.275	1.212	0.841	0.735	0.843	0.687	0.763	0.878	1.092	1.227	1.066
Biological Process	GO:0042221	3	response to chemical	1.25	0.00391484	Cla97C06G125620.1	DNAJ heat shock N-terminal domain-containing protein, putative	--	1.882	0.000136395	Up	79.5	0.601	0.663	0.757	0.883	0.953	0.882	0.901	0.776	0.85	1.603	1.59	1.562
Biological Process	GO:0042221	3	response to chemical	1.25	0.00391484	Cla97C03G066640.1	Asparagine--tRNA ligase	--	1.391	0.00551036	Up	64.1	0.85	0.834	0.867	0.932	0.961	0.927	0.929	0.992	0.85	1.283	1.195	1.377
Biological Process	GO:0042221	3	response to chemical	1.25	0.00391484	Cla97C03G067570.1	Epoxide hydrolase 2	--	1.354	0.000156845	Up	35.7	0.441	0.451	0.565	0.851	0.853	0.834	1.138	1.135	1.127	1.586	1.545	1.473
Biological Process	GO:0042221	3	response to chemical	1.25	0.00391484	Cla97C03G067600.1	Heat shock protein, putative	--	1.835	6.55e-05	Up	80	1.132	1.136	1.225	0.832	0.861	0.811	0.715	0.736	0.66	1.259	1.298	1.316
Biological Process	GO:0042221	3	response to chemical	1.25	0.00391484	Cla97C03G067640.1	26S protease regulatory subunit 6A homolog	--	2.129	9.7e-05	Up	47.6	0.769	0.692	0.727	0.839	0.755	0.77	0.83	0.759	0.791	1.562	1.794	1.712
Biological Process	GO:0042221	3	response to chemical	1.25	0.00391484	Cla97C04G068640.1	60S ribosomal protein L6	--	2.316	2.21e-05	Up	25.7	1.151	1.12	1.108	0.773	0.756	0.747	0.621	0.655	0.611	1.455	1.381	1.534
Biological Process	GO:0042221	3	response to chemical	1.25	0.00391484	Cla97C04G073560.1	AMP deaminase	--	1.687	0.000123227	Up	96.1	1.092	1.068	0.993	0.859	0.846	0.879	0.778	0.791	0.729	1.228	1.321	1.328
Biological Process	GO:0042221	3	response to chemical	1.25	0.00391484	Cla97C04G074180.1	Peptidylprolyl isomerase	--	1.635	1.83e-05	Up	70.1	0.697	0.746	0.763	0.957	0.921	0.952	0.878	0.851	0.904	1.439	1.46	1.406
Biological Process	GO:0042221	3	response to chemical	1.25	0.00391484	Cla97C04G075990.1	cell division cycle protein 48 homolog	--	1.519	0.0100306	Up	89.6	1.43	1.091	1.257	0.878	0.809	0.877	0.697	0.776	0.763	1.014	1.325	1.057
Biological Process	GO:0042221	3	response to chemical	1.25	0.00391484	Cla97C04G078780.1	Chaperone protein	--	1.934	4.72e-05	Up	100.9	0.722	0.623	0.663	0.749	0.762	0.696	0.893	0.933	0.843	1.656	1.745	1.762
Biological Process	GO:0042221	3	response to chemical	1.25	0.00391484	Cla97C04G079510.1	protein argonaute 1	--	1.496	0.00105333	Up	117.3	1.076	1.185	1.082	0.902	0.903	0.919	0.875	0.767	0.757	1.209	1.169	1.211
Biological Process	GO:0042221	3	response to chemical	1.25	0.00391484	Cla97C05G083070.1	Glutathione s-transferase, putative	--	1.453	0.00605016	Up	25.7	0.709	0.608	0.729	0.944	0.883	0.8	1.002	1.037	0.967	1.274	1.591	1.504
Biological Process	GO:0042221	3	response to chemical	1.25	0.00391484	Cla97C05G084480.1	Beta-amylase	--	1.543	0.00151771	Up	63.7	0.716	0.81	0.615	0.844	0.83	0.798	0.95	0.917	0.953	1.497	1.3	1.555
Biological Process	GO:0042221	3	response to chemical	1.25	0.00391484	Cla97C06G128240.1	staphylococcal nuclease domain-containing protein 1	--	1.414	0.000366892	Up	108.1	1.224	1.215	1.197	0.947	0.945	0.939	0.762	0.752	0.783	1.117	1.022	1.11
Biological Process	GO:0042221	3	response to chemical	1.25	0.00391484	Cla97C05G086420.1	heat shock 70 kDa protein 8	--	1.978	0.000119775	Up	62	0.518	0.327	0.414	0.649	0.529	0.639	0.998	0.994	1.008	1.845	2.153	1.936
Biological Process	GO:0042221	3	response to chemical	1.25	0.00391484	Cla97C05G096490.1	Calcium-dependent protein kinase, putative	--	1.439	0.000843746	Up	58.4	0.639	0.742	0.649	1.163	1.081	1.118	0.919	0.945	0.877	1.317	1.236	1.39
Biological Process	GO:0042221	3	response to chemical	1.25	0.00391484	Cla97C05G098540.1	Aspartate--tRNA ligase	--	1.36	4.01e-05	Up	61	0.875	0.859	0.879	0.916	0.899	0.931	0.94	0.931	0.907	1.277	1.231	1.271
Biological Process	GO:0042221	3	response to chemical	1.25	0.00391484	Cla97C05G099390.1	Aminopeptidase	--	2.244	5.61e-06	Up	99.4	0.585	0.574	0.585	0.917	0.889	0.882	0.809	0.743	0.779	1.728	1.76	1.742
Biological Process	GO:0042221	3	response to chemical	1.25	0.00391484	Cla97C05G101100.1	Cytochrome P450	--	1.667	0.000348333	Up	59.1	0.806	0.851	0.876	1.047	1.07	0.995	0.813	0.779	0.837	1.46	1.297	1.293
Biological Process	GO:0042221	3	response to chemical	1.25	0.00391484	Cla97C05G104770.1	serine/threonine-protein phosphatase 2A 65 kDa regulatory subunit A beta isoform	--	1.598	0.00142421	Up	133.4	0.861	0.886	0.935	0.853	0.844	0.843	0.814	0.833	0.914	1.42	1.436	1.237
Biological Process	GO:0042221	3	response to chemical	1.25	0.00391484	Cla97C05G108460.1	Signal recognition particle subunit SRP72	--	1.793	0.00130459	Up	126.7	1.023	0.996	1.059	0.727	0.771	0.75	0.898	0.735	0.764	1.337	1.533	1.427
Biological Process	GO:0042221	3	response to chemical	1.25	0.00391484	Cla97C06G114750.1	cullin-1	--	1.489	0.00155414	Up	86.7	0.959	0.899	0.901	1.041	1.055	1.113	0.712	0.833	0.805	1.17	1.207	1.122
Biological Process	GO:0042221	3	response to chemical	1.25	0.00391484	Cla97C06G116090.1	Pyruvate kinase	--	1.311	0.00703684	Up	64.9	1.027	0.965	1.001	0.993	0.887	0.952	0.848	0.88	0.909	1.097	1.268	1.093
Biological Process	GO:0042221	3	response to chemical	1.25	0.00391484	Cla97C06G117140.1	Chaperonin Cpn60	--	1.527	1.53e-06	Up	61.1	0.844	0.848	0.876	0.887	0.875	0.899	0.897	0.897	0.894	1.373	1.388	1.344
Biological Process	GO:0042221	3	response to chemical	1.25	0.00391484	Cla97C06G117180.1	Beta-amylase	--	1.395	0.000247589	Up	62.4	0.793	0.655	0.648	0.89	0.949	0.918	0.928	1.012	0.983	1.352	1.384	1.343
Biological Process	GO:0042221	3	response to chemical	1.25	0.00391484	Cla97C06G119280.1	70 kDa heat shock protein	--	1.367	1.99e-06	Up	75.3	0.831	0.824	0.851	0.919	0.88	0.91	0.948	0.944	0.943	1.274	1.296	1.306
Biological Process	GO:0042221	3	response to chemical	1.25	0.00391484	Cla97C06G121290.1	Dicer-like protein 4	--	1.464	0.000937477	Up	185.5	1.041	1.15		0.814	0.73		0.863	0.867		1.281	1.252
Biological Process	GO:0042221	3	response to chemical	1.25	0.00391484	Cla97C05G091970.1	UDP-glucose:glycoprotein glucosyltransferase-like	--	2.504	0.00261646	Up	171.5	1.054	0.797	0.839	0.858	0.646	0.645	0.733	0.689	0.608	1.303	1.871	1.909
Biological Process	GO:0042221	3	response to chemical	1.25	0.00391484	Cla97C03G066410.1	Phosphotransferase	--	1.331	0.000597632	Up	54.2	0.903	0.834	0.817	0.98	1.018	1.057	0.916	0.887	0.911	1.142	1.217	1.252
Biological Process	GO:0042221	3	response to chemical	1.25	0.00391484	Cla97C10G195400.1	60S ribosomal protein L6	--	2.023	0.000863437	Up	25.8	1.079		1.093	0.838		0.781	0.687		0.713	1.429		1.403
Biological Process	GO:0042221	3	response to chemical	1.25	0.00391484	Cla97C10G198280.1	Ubiquitin conjugation factor E4, putative	--	1.519	0.00102536	Up	117.5	0.995	0.921	0.914	0.909	0.968	0.94	0.891	0.79	0.82	1.183	1.313	1.303
Biological Process	GO:0016052	5	carbohydrate catabolic process	2.2	0.00413912	Cla97C09G169430.1	isoamylase 2, chloroplastic	--	1.547	1.56e-05	Up	98.1	0.773	0.731	0.844	1.115	1.111	1.116	0.799	0.834	0.847	1.279	1.284	1.274
Biological Process	GO:0016052	5	carbohydrate catabolic process	2.2	0.00413912	Cla97C09G184300.1	Phosphoglycerate kinase	--	1.411	0.000206942	Up	42.4	0.863	0.872	0.885	0.979	0.987	0.969	0.922	0.871	0.866	1.207	1.274	1.271
Biological Process	GO:0016052	5	carbohydrate catabolic process	2.2	0.00413912	Cla97C11G208480.1	Phosphotransferase	--	1.385	0.000472119	Up	54.1	0.961	1.011	0.957	1.005	1.009	0.979	0.866	0.833	0.865	1.168	1.135	1.249
Biological Process	GO:0016052	5	carbohydrate catabolic process	2.2	0.00413912	Cla97C11G220330.1	Isoamylase 3, chloroplastic-like protein	--	1.357	8.2e-05	Up	86.9	0.495	0.588	0.541	0.919	0.905	0.867	1.083	1.075	1.084	1.495	1.413	1.492
Biological Process	GO:0005983	9	starch catabolic process	3.52	0.0041961	Cla97C05G084480.1	Beta-amylase	--	1.543	0.00151771	Up	63.7	0.716	0.81	0.615	0.844	0.83	0.798	0.95	0.917	0.953	1.497	1.3	1.555
Biological Process	GO:0005983	9	starch catabolic process	3.52	0.0041961	Cla97C05G103190.1	Phosphoglucan phosphatase	--	2.007	3.56e-05	Up	43	0.971	0.97	0.908	0.869	0.796	0.994	0.721	0.703	0.718	1.389	1.531	1.38
Biological Process	GO:0005983	9	starch catabolic process	3.52	0.0041961	Cla97C05G107760.1	Alpha-glucan water dikinase, chloroplastic	--	1.723	0.000168159	Up	164.9	0.779	0.789	0.889	0.874	0.928	0.961	0.771	0.798	0.823	1.385	1.451	1.286
Biological Process	GO:0005983	9	starch catabolic process	3.52	0.0041961	Cla97C06G117180.1	Beta-amylase	--	1.395	0.000247589	Up	62.4	0.793	0.655	0.648	0.89	0.949	0.918	0.928	1.012	0.983	1.352	1.384	1.343
Biological Process	GO:0005983	9	starch catabolic process	3.52	0.0041961	Cla97C09G169430.1	isoamylase 2, chloroplastic	--	1.547	1.56e-05	Up	98.1	0.773	0.731	0.844	1.115	1.111	1.116	0.799	0.834	0.847	1.279	1.284	1.274
Biological Process	GO:0005983	9	starch catabolic process	3.52	0.0041961	Cla97C11G220330.1	Isoamylase 3, chloroplastic-like protein	--	1.357	8.2e-05	Up	86.9	0.495	0.588	0.541	0.919	0.905	0.867	1.083	1.075	1.084	1.495	1.413	1.492
Biological Process	GO:0009902	8	chloroplast relocation	5.04	0.00431829	Cla97C01G017730.1	Kinesin	--	1.464	7.83e-05	Up	141.1	1.112	1.058	1.088	0.879	0.759	0.862	0.847	0.841	0.853	1.197	1.293	1.229
Biological Process	GO:0009902	8	chloroplast relocation	5.04	0.00431829	Cla97C05G088180.1	Phytochrome	--	1.412	0.00663749	Up	125.9	0.85	0.871	0.996	0.962	0.873	0.962	0.855	0.91	0.88	1.277	1.36	1.098
Biological Process	GO:0016052	5	carbohydrate catabolic process	2.2	0.00413912	Cla97C08G150450.1	Glycerol-3-phosphate dehydrogenase	--	1.386	0.000261612	Up	68.6	0.841	0.727	0.829	0.8	1.002	0.827	0.975	0.964	0.949	1.392	1.274	1.337
Biological Process	GO:0009902	8	chloroplast relocation	5.04	0.00431829	Cla97C05G101460.1	protein WEAK CHLOROPLAST MOVEMENT UNDER BLUE LIGHT 1-like	--	1.346	0.000117187	Up	103.2	1.349	1.311	1.187	0.788	0.826	0.87	0.784	0.8	0.8	1.03	1.093	1.085
Biological Process	GO:0051667	6	establishment of plastid localization	5.04	0.00431829	Cla97C01G017730.1	Kinesin	--	1.464	7.83e-05	Up	141.1	1.112	1.058	1.088	0.879	0.759	0.862	0.847	0.841	0.853	1.197	1.293	1.229
Biological Process	GO:0051667	6	establishment of plastid localization	5.04	0.00431829	Cla97C05G088180.1	Phytochrome	--	1.412	0.00663749	Up	125.9	0.85	0.871	0.996	0.962	0.873	0.962	0.855	0.91	0.88	1.277	1.36	1.098
Biological Process	GO:0051667	6	establishment of plastid localization	5.04	0.00431829	Cla97C05G101460.1	protein WEAK CHLOROPLAST MOVEMENT UNDER BLUE LIGHT 1-like	--	1.346	0.000117187	Up	103.2	1.349	1.311	1.187	0.788	0.826	0.87	0.784	0.8	0.8	1.03	1.093	1.085
Biological Process	GO:0051667	6	establishment of plastid localization	5.04	0.00431829	Cla97C10G188820.1	WEB family protein	--	1.374	0.0024757	Up	74.9	1.28	1.233	1.205	0.854	0.938	0.853	0.866	0.785	0.767	1.083	1.068	1.171
Biological Process	GO:0051788	6	response to misfolded protein	5.04	0.00431829	Cla97C01G019840.1	26S proteasome non-ATPase regulatory subunit 4 homolog	--	1.401	0.00873649	Up	82.7	1	1.032	1.057	0.945	0.855	0.791	0.908	0.842	0.823	1.055	1.276	1.275
Biological Process	GO:0051788	6	response to misfolded protein	5.04	0.00431829	Cla97C05G091970.1	UDP-glucose:glycoprotein glucosyltransferase-like	--	2.504	0.00261646	Up	171.5	1.054	0.797	0.839	0.858	0.646	0.645	0.733	0.689	0.608	1.303	1.871	1.909
Biological Process	GO:0051788	6	response to misfolded protein	5.04	0.00431829	Cla97C10G185220.1	26S proteasome non-ATPase regulatory subunit 4 homolog	--	1.328	0.00390339	Up	42.7	1.134	1.189	1.296	0.934	0.906	0.975	0.827	0.748	0.749	1.075	1.049	0.962
Biological Process	GO:0051788	6	response to misfolded protein	5.04	0.00431829	Cla97C11G218370.1	26S proteasome regulatory subunit 4 homolog A	--	1.633	0.00367907	Up	49.8	1.167	0.944	1.144	0.913	0.823	0.832	0.823	0.864	0.692	1.183	1.369	1.332
Biological Process	GO:0030154	4	cell differentiation	1.61	0.00468733	Cla97C01G019840.1	26S proteasome non-ATPase regulatory subunit 4 homolog	--	1.401	0.00873649	Up	82.7	1	1.032	1.057	0.945	0.855	0.791	0.908	0.842	0.823	1.055	1.276	1.275
Biological Process	GO:0030154	4	cell differentiation	1.61	0.00468733	Cla97C01G020470.1	Phosphoinositide phosphatase family protein	--	1.314	0.00160972	Up	67.4	0.928	1	0.97	0.942	1.006	0.991	0.887	0.862	0.914	1.241	1.133	1.125
Biological Process	GO:0030154	4	cell differentiation	1.61	0.00468733	Cla97C02G027740.1	vacuolar protein sorting-associated protein 18 homolog	--	1.514	0.0274281	Up	111.8	1.594	0.904	1.005	0.736	0.778	0.803	0.673	0.869	0.832	0.996	1.237	1.361
Biological Process	GO:0030154	4	cell differentiation	1.61	0.00468733	Cla97C02G028970.1	fimbrin-5	--	2.286	4.29e-05	Up	77	0.628	0.562	0.661	0.828	0.728	0.853	0.802	0.737	0.804	1.796	1.878	1.682
Biological Process	GO:0009902	8	chloroplast relocation	5.04	0.00431829	Cla97C10G188820.1	WEB family protein	--	1.374	0.0024757	Up	74.9	1.28	1.233	1.205	0.854	0.938	0.853	0.866	0.785	0.767	1.083	1.068	1.171
Biological Process	GO:0042221	3	response to chemical	1.25	0.00391484	Cla97C10G196410.1	5-methyltetrahydropteroyltriglutamate-- homocysteine methyltransferase-like	--	1.507	6.69e-05	Up	84.5	1.017	1.077	1.112	0.972	0.965	0.971	0.783	0.753	0.776	1.202	1.163	1.119
Biological Process	GO:0016052	5	carbohydrate catabolic process	2.2	0.00413912	Cla97C06G117180.1	Beta-amylase	--	1.395	0.000247589	Up	62.4	0.793	0.655	0.648	0.89	0.949	0.918	0.928	1.012	0.983	1.352	1.384	1.343
Biological Process	GO:0016052	5	carbohydrate catabolic process	2.2	0.00413912	Cla97C05G107760.1	Alpha-glucan water dikinase, chloroplastic	--	1.723	0.000168159	Up	164.9	0.779	0.789	0.889	0.874	0.928	0.961	0.771	0.798	0.823	1.385	1.451	1.286
Biological Process	GO:0042221	3	response to chemical	1.25	0.00391484	Cla97C10G198580.1	Calcium-transporting ATPase	--	1.562	0.00456302	Up	113.9	0.954	1.036	1.026	0.904	0.835	1.019	0.864	0.763	0.831	1.297	1.419	1.124
Biological Process	GO:0042221	3	response to chemical	1.25	0.00391484	Cla97C10G199080.1	Glutamate synthase, putative	--	1.531	3.44e-05	Up	157.5	0.812	0.838	0.785	1.087	1.076	1.073	0.855	0.846	0.838	1.286	1.256	1.345
Biological Process	GO:0042221	3	response to chemical	1.25	0.00391484	Cla97C10G200830.1	ubiquitin carboxyl-terminal hydrolase 12	--	1.692	0.000187336	Up	130.6	0.96	0.925	0.943	0.95	0.96	1.007	0.751	0.807	0.787	1.394	1.331	1.242
Biological Process	GO:0042221	3	response to chemical	1.25	0.00391484	Cla97C10G201220.1	syntaxin-121	--	1.392	0.000142656	Up	34.3	0.689	0.658	0.719	1.068	0.962	0.931	0.948	0.982	0.977	1.306	1.401	1.34
Biological Process	GO:0042221	3	response to chemical	1.25	0.00391484	Cla97C10G202520.1	histone deacetylase HDT1	--	1.793	0.0030563	Up	34.3	1.473	1.287	1.334	0.726	0.687	0.747	0.645	0.636	0.697	1.092	1.391	1.063
Biological Process	GO:0042221	3	response to chemical	1.25	0.00391484	Cla97C10G202720.1	DEAD-box ATP-dependent RNA helicase 38-like	--	1.911	8.02e-06	Up	56.2	0.769	0.768	0.807	0.88	0.874	0.893	0.798	0.833	0.779	1.541	1.506	1.559
Biological Process	GO:0042221	3	response to chemical	1.25	0.00391484	Cla97C11G208080.1	nucleosome assembly protein 13-like	--	1.632	0.000503121	Up	42.5	1.5	1.509	1.576	0.783	0.769	0.761	0.624	0.698	0.622	1.073	1.1	0.999
Biological Process	GO:0042221	3	response to chemical	1.25	0.00391484	Cla97C11G208480.1	Phosphotransferase	--	1.385	0.000472119	Up	54.1	0.961	1.011	0.957	1.005	1.009	0.979	0.866	0.833	0.865	1.168	1.135	1.249
Biological Process	GO:0042221	3	response to chemical	1.25	0.00391484	Cla97C11G211780.1	auxin transport protein BIG	--	1.615	0.00191907	Up	571.2	1.008	0.94	1.011	0.804	0.762	0.753	0.856	0.89	0.761	1.229	1.429	1.391
Biological Process	GO:0042221	3	response to chemical	1.25	0.00391484	Cla97C11G214200.1	Ribulose bisphosphate carboxylase large chain	--	1.341	0.0062717	Up	46.7	0.9	0.983	0.987	0.509	0.588	0.639	1.041	1.033	1.085	1.55	1.396	1.29
Biological Process	GO:0042221	3	response to chemical	1.25	0.00391484	Cla97C11G215240.1	dynamin-2A-like	--	1.343	0.00223864	Up	100.3	1.052	1.096	1.082	0.883	0.871	0.791	0.912	0.839	0.87	1.099	1.183	1.238
Biological Process	GO:0042221	3	response to chemical	1.25	0.00391484	Cla97C11G217300.1	Glycine--tRNA ligase 1	--	1.694	6.7e-06	Up	81.2	0.782	0.767	0.76	1.033	1.018	1.038	0.817	0.853	0.823	1.417	1.428	1.378
Biological Process	GO:0016052	5	carbohydrate catabolic process	2.2	0.00413912	Cla97C06G116090.1	Pyruvate kinase	--	1.311	0.00703684	Up	64.9	1.027	0.965	1.001	0.993	0.887	0.952	0.848	0.88	0.909	1.097	1.268	1.093
Biological Process	GO:0042221	3	response to chemical	1.25	0.00391484	Cla97C11G217900.1	Villin protein	--	1.311	8.66e-06	Up	109.7	0.789	0.77	0.792	0.73	0.757	0.775	1.073	1.061	1.046	1.403	1.39	1.375
Biological Process	GO:0042221	3	response to chemical	1.25	0.00391484	Cla97C11G219390.1	60S ribosomal protein L5	--	1.82	0.000104234	Up	34.2	1.644	1.607	1.641	0.711	0.72	0.738	0.588	0.589	0.548	0.989	1.1	1.05
Biological Process	GO:0042221	3	response to chemical	1.25	0.00391484	Cla97C11G220100.1	14-3-like protein GF14	--	1.674	0.00115813	Up	28.4	0.922	0.749	0.916	0.936	0.905	0.919	0.859	0.743	0.804	1.282	1.468	1.277
Biological Process	GO:0042221	3	response to chemical	1.25	0.00391484	Cla97C11G220640.1	geranylgeranyl transferase type-2 subunit alpha	--	1.545	0.00832607	Up	79.2	0.823	0.709	0.872	0.813	0.777	0.899	1.025	0.981	0.787	1.339	1.533	1.442
Biological Process	GO:0042221	3	response to chemical	1.25	0.00391484	Cla97C11G220850.1	Phosphoenolpyruvate carboxykinase 1	--	1.458	0.000150799	Up	74.6	0.626	0.458	0.509	0.893	0.861	0.878	1.024	1.057	1.045	1.491	1.596	1.471
Biological Process	GO:0042221	3	response to chemical	1.25	0.00391484	Cla97C11G223240.1	Alpha,alpha-trehalose-phosphate synthase 1	--	1.808	0.000253159	Up	105	1.285	1.258	1.179	0.716	0.687	0.758	0.697	0.695	0.794	1.323	1.361	1.269
Biological Process	GO:0042221	3	response to chemical	1.25	0.00391484	Cla97C07G132310.1	17.8 kDa class I heat shock protein-like	--	1.912	0.00363525	Up	17.6		0.315	0.366		0.3	0.399		1.128	1.145		2.257	2.09
Biological Process	GO:0016052	5	carbohydrate catabolic process	2.2	0.00413912	Cla97C02G045770.1	Alpha-1,4 glucan phosphorylase	--	1.964	0.000104255	Up	95.5	0.662	0.687	0.681	1.04	1.02	1.018	0.781	0.722	0.799	1.519	1.581	1.42
Biological Process	GO:0016052	5	carbohydrate catabolic process	2.2	0.00413912	Cla97C03G059290.1	Alpha-1,4 glucan phosphorylase	--	2.042	0.000294041	Up	113.3	1.195	1.2	1.29	0.721	0.745	0.725	0.612	0.697	0.704	1.472	1.358	1.281
Biological Process	GO:0016052	5	carbohydrate catabolic process	2.2	0.00413912	Cla97C03G063270.1	Phosphotransferase	--	1.685	0.00565777	Up	55.7	0.933	0.606	0.808	0.918	0.992	0.972	0.759	0.807	0.956	1.391	1.595	1.264
Biological Process	GO:0016052	5	carbohydrate catabolic process	2.2	0.00413912	Cla97C03G066410.1	Phosphotransferase	--	1.331	0.000597632	Up	54.2	0.903	0.834	0.817	0.98	1.018	1.057	0.916	0.887	0.911	1.142	1.217	1.252
Biological Process	GO:0016052	5	carbohydrate catabolic process	2.2	0.00413912	Cla97C05G084480.1	Beta-amylase	--	1.543	0.00151771	Up	63.7	0.716	0.81	0.615	0.844	0.83	0.798	0.95	0.917	0.953	1.497	1.3	1.555
Biological Process	GO:0016052	5	carbohydrate catabolic process	2.2	0.00413912	Cla97C05G103190.1	Phosphoglucan phosphatase	--	2.007	3.56e-05	Up	43	0.971	0.97	0.908	0.869	0.796	0.994	0.721	0.703	0.718	1.389	1.531	1.38
Biological Process	GO:0042221	3	response to chemical	1.25	0.00391484	Cla97C11G218370.1	26S proteasome regulatory subunit 4 homolog A	--	1.633	0.00367907	Up	49.8	1.167	0.944	1.144	0.913	0.823	0.832	0.823	0.864	0.692	1.183	1.369	1.332
Biological Process	GO:0030154	4	cell differentiation	1.61	0.00468733	Cla97C02G039580.1	glycosyltransferase-like KOBITO 1	--	1.42	0.0114437	Up	58.9	0.858		0.922	0.934		0.894	0.884		0.931	1.324		1.253
Biological Process	GO:0042221	3	response to chemical	1.25	0.00391484	Cla97C03G064990.1	Sucrose synthase	--	2.666	1.85e-06	Up	92.4	0.495	0.433	0.393	0.779	0.72	0.772	0.768	0.748	0.771	2.007	2.116	1.973
Biological Process	GO:0042221	3	response to chemical	1.25	0.00391484	Cla97C03G059560.1	Tubulin beta chain	--	1.649	8.64e-06	Up	49.8	1.277	1.113	1.282	0.782	0.762	0.838	0.793	0.767	0.757	1.27	1.298	1.252
Biological Process	GO:0048856	3	anatomical structure development	1.29	0.00338635	Cla97C11G219390.1	60S ribosomal protein L5	--	1.82	0.000104234	Up	34.2	1.644	1.607	1.641	0.711	0.72	0.738	0.588	0.589	0.548	0.989	1.1	1.05
Biological Process	GO:0048856	3	anatomical structure development	1.29	0.00338635	Cla97C11G223240.1	Alpha,alpha-trehalose-phosphate synthase 1	--	1.808	0.000253159	Up	105	1.285	1.258	1.179	0.716	0.687	0.758	0.697	0.695	0.794	1.323	1.361	1.269
Biological Process	GO:0048856	3	anatomical structure development	1.29	0.00338635	Cla97C11G223580.1	Phosphoenolpyruvate carboxylase protein	--	2.259	0.000298296	Up	110.1	0.754	0.785	0.828	0.879	0.895	0.893	0.722	0.663	0.777	1.645	1.764	1.476
Biological Process	GO:0048856	3	anatomical structure development	1.29	0.00338635	Cla97C11G224680.1	Ubiquitinyl hydrolase 1	--	1.777	0.000138219	Up	90.4	0.835	0.839	0.804	0.854	0.865	0.874	0.891	0.786	0.823	1.435	1.488	1.519
Biological Process	GO:0048856	3	anatomical structure development	1.29	0.00338635	Cla97C07G133060.1	Phosphoribosylformylglycinamidine synthase family protein	--	3.176	0.000550594	Up	105		0.623	0.657		0.84	0.744		0.599	0.631		1.938	1.968
Biological Process	GO:0009965	9	leaf morphogenesis	3.25	0.00342306	Cla97C02G035240.1	NEDD8-activating enzyme E1 regulatory subunit	--	1.412	0.000522883	Up	58	0.867	0.963	0.949	0.905	0.972	1.024	0.863	0.867	0.821	1.259	1.205	1.139
Biological Process	GO:0009965	9	leaf morphogenesis	3.25	0.00342306	Cla97C02G042120.1	protein HASTY 1-like	--	1.465	0.003303	Up	133.2	0.642	0.779	0.662	0.945	0.951	0.936	0.929	1.013	0.933	1.485	1.258	1.47
Biological Process	GO:0009965	9	leaf morphogenesis	3.25	0.00342306	Cla97C04G079510.1	protein argonaute 1	--	1.496	0.00105333	Up	117.3	1.076	1.185	1.082	0.902	0.903	0.919	0.875	0.767	0.757	1.209	1.169	1.211
Biological Process	GO:0009965	9	leaf morphogenesis	3.25	0.00342306	Cla97C09G165010.1	Phospholipase D	--	1.324	1.21e-06	Up	91.8	0.675	0.582	0.637	1.042	1.015	1.044	0.986	0.994	0.983	1.312	1.316	1.295
Biological Process	GO:0009965	9	leaf morphogenesis	3.25	0.00342306	Cla97C10G194760.1	RNA-binding protein 39 isoform X2	--	1.566	0.000156051	Up	77.9	1.152	1.183	1.254	0.809	0.749	0.651	0.868	0.779	0.816	1.297	1.265	1.296
Biological Process	GO:0009965	9	leaf morphogenesis	3.25	0.00342306	Cla97C11G218370.1	26S proteasome regulatory subunit 4 homolog A	--	1.633	0.00367907	Up	49.8	1.167	0.944	1.144	0.913	0.823	0.832	0.823	0.864	0.692	1.183	1.369	1.332
Biological Process	GO:0009965	9	leaf morphogenesis	3.25	0.00342306	Cla97C11G219390.1	60S ribosomal protein L5	--	1.82	0.000104234	Up	34.2	1.644	1.607	1.641	0.711	0.72	0.738	0.588	0.589	0.548	0.989	1.1	1.05
Biological Process	GO:0048856	3	anatomical structure development	1.29	0.00338635	Cla97C11G218370.1	26S proteasome regulatory subunit 4 homolog A	--	1.633	0.00367907	Up	49.8	1.167	0.944	1.144	0.913	0.823	0.832	0.823	0.864	0.692	1.183	1.369	1.332
Biological Process	GO:0006891	7	intra-Golgi vesicle-mediated transport	3.25	0.00342306	Cla97C06G123850.1	golgin candidate 2	--	1.98	0.0255811	Up	76.8	1.257	1.007		0.723	0.629		0.678	0.793		1.341	1.571
Biological Process	GO:0006891	7	intra-Golgi vesicle-mediated transport	3.25	0.00342306	Cla97C07G140970.1	Coatomer subunit beta	--	1.897	9e-05	Up	109.5	0.854	0.8	0.806	0.81	0.816	0.851	0.848	0.781	0.774	1.441	1.583	1.535
Biological Process	GO:0006891	7	intra-Golgi vesicle-mediated transport	3.25	0.00342306	Cla97C08G147950.1	conserved oligomeric Golgi complex subunit 3	--	1.45	0.00109487	Up	88.1	0.944	0.956	1.086	1.098	1.034	0.979	0.742	0.854	0.804	1.17	1.121	1.189
Biological Process	GO:0006891	7	intra-Golgi vesicle-mediated transport	3.25	0.00342306	Cla97C09G164350.1	Coatomer subunit beta'	--	1.788	8.71e-05	Up	102.4	1.037	1.143	0.892	0.853	0.814	0.906	0.772	0.715	0.793	1.339	1.328	1.409
Biological Process	GO:0006891	7	intra-Golgi vesicle-mediated transport	3.25	0.00342306	Cla97C11G210770.1	Coatomer subunit alpha	--	1.397	0.0182653	Up	136.4	1.085	1.075	1.078	0.943	1.126	0.941	0.692	0.741	0.91	1.147	1.028	1.097
Biological Process	GO:0006891	7	intra-Golgi vesicle-mediated transport	3.25	0.00342306	Cla97C11G210780.1	Coatomer subunit alpha	--	1.487	0.0131229	Up	136.4		1.083	1.132		0.912	0.934		0.828	0.77		1.155	1.222
Biological Process	GO:0009743	5	response to carbohydrate	2.28	0.00351068	Cla97C01G009510.1	zinc finger protein ZPR1-like	--	2.413	9.07e-05	Up	53.8	0.749	0.79	0.775	0.55	0.679	0.619	0.709	0.782	0.809	1.99	1.749	1.81
Biological Process	GO:0009743	5	response to carbohydrate	2.28	0.00351068	Cla97C01G019840.1	26S proteasome non-ATPase regulatory subunit 4 homolog	--	1.401	0.00873649	Up	82.7	1	1.032	1.057	0.945	0.855	0.791	0.908	0.842	0.823	1.055	1.276	1.275
Biological Process	GO:0009743	5	response to carbohydrate	2.28	0.00351068	Cla97C02G039580.1	glycosyltransferase-like KOBITO 1	--	1.42	0.0114437	Up	58.9	0.858		0.922	0.934		0.894	0.884		0.931	1.324		1.253
Biological Process	GO:0009743	5	response to carbohydrate	2.28	0.00351068	Cla97C03G058090.1	cullin-4	--	2.104	1.04e-05	Up	94.9	0.927	1.034	0.99	0.945	0.743	0.847	0.673	0.7	0.72	1.438	1.523	1.442
Biological Process	GO:0009743	5	response to carbohydrate	2.28	0.00351068	Cla97C03G064990.1	Sucrose synthase	--	2.666	1.85e-06	Up	92.4	0.495	0.433	0.393	0.779	0.72	0.772	0.768	0.748	0.771	2.007	2.116	1.973
Biological Process	GO:0009743	5	response to carbohydrate	2.28	0.00351068	Cla97C03G066410.1	Phosphotransferase	--	1.331	0.000597632	Up	54.2	0.903	0.834	0.817	0.98	1.018	1.057	0.916	0.887	0.911	1.142	1.217	1.252
Biological Process	GO:0009743	5	response to carbohydrate	2.28	0.00351068	Cla97C07G142760.1	Eukaryotic translation initiation factor 3 subunit H	--	1.398	3.44e-05	Up	38.7	0.897	0.921	0.953	0.889	0.893	0.886	0.895	0.933	0.906	1.302	1.264	1.257
Biological Process	GO:0006891	7	intra-Golgi vesicle-mediated transport	3.25	0.00342306	Cla97C07G139800.1	Coatomer subunit beta'	--	1.619	6.64e-05	Up	103	1.196	1.246	1.193	0.844	0.815	0.799	0.8	0.756	0.741	1.266	1.201	1.251
Biological Process	GO:0009743	5	response to carbohydrate	2.28	0.00351068	Cla97C08G154960.1	serine/threonine protein kinase 1	--	1.398	0.0245863	Up	50.8	1.261	1.389		0.792	0.803		0.799	0.767		1.149	1.041
Biological Process	GO:0048856	3	anatomical structure development	1.29	0.00338635	Cla97C11G217900.1	Villin protein	--	1.311	8.66e-06	Up	109.7	0.789	0.77	0.792	0.73	0.757	0.775	1.073	1.061	1.046	1.403	1.39	1.375
Biological Process	GO:0048856	3	anatomical structure development	1.29	0.00338635	Cla97C11G215310.1	vacuolar protein sorting-associated protein 52 A	--	2.509	0.000165957	Up	80.7	0.807	0.753	0.803	0.586	0.646	0.685	0.686	0.712	0.705	1.921	1.815	1.541
Biological Process	GO:0048856	3	anatomical structure development	1.29	0.00338635	Cla97C08G156690.1	DEAD-box ATP-dependent RNA helicase 56	--	1.373	0.000315071	Up	48.3	1.099	1.128	1.169	0.895	0.922	0.887	0.839	0.839	0.852	1.21	1.161	1.103
Biological Process	GO:0048856	3	anatomical structure development	1.29	0.00338635	Cla97C08G157760.1	Heat shock protein 81-2	--	1.358	0.00130124	Up	93.4	1.772	1.624	1.878	0.762	0.741	0.707	0.61	0.612	0.583	0.781	0.874	0.797
Biological Process	GO:0048856	3	anatomical structure development	1.29	0.00338635	Cla97C08G158470.1	Pentatricopeptide repeat-containing protein	--	1.614	0.000417224	Up	81.4	1.156	1.133	1.155	0.759	0.874	0.796	0.711	0.799	0.784	1.294	1.185	1.223
Biological Process	GO:0048856	3	anatomical structure development	1.29	0.00338635	Cla97C08G161310.1	protein SIEVE ELEMENT OCCLUSION B	--	1.453	0.000106578	Up	79.8	0.662	0.778	0.687	1.14	1.149	1.181	0.893	0.857	0.862	1.307	1.217	1.27
Biological Process	GO:0048856	3	anatomical structure development	1.29	0.00338635	Cla97C09G162610.1	Protein ROOT HAIR DEFECTIVE 3 homolog	--	1.629	0.000271205	Up	85.6	1.021	1.006	1.017	1.027	1.034	1.023	0.687	0.736	0.789	1.218	1.191	1.194
Biological Process	GO:0048856	3	anatomical structure development	1.29	0.00338635	Cla97C09G165010.1	Phospholipase D	--	1.324	1.21e-06	Up	91.8	0.675	0.582	0.637	1.042	1.015	1.044	0.986	0.994	0.983	1.312	1.316	1.295
Biological Process	GO:0048856	3	anatomical structure development	1.29	0.00338635	Cla97C09G166170.1	alpha-N-acetylglucosaminidase	--	1.433	1.59e-05	Up	88.2	0.788	0.792	0.829	0.909	0.904	0.902	0.916	0.941	0.955	1.342	1.363	1.326
Biological Process	GO:0048856	3	anatomical structure development	1.29	0.00338635	Cla97C09G166970.1	delta(24)-sterol reductase	--	1.335	0.00221096	Up	66.2	1.08	1.02	1.029	0.952	0.962	0.963	0.795	0.898	0.895	1.177	1.143	1.135
Biological Process	GO:0048856	3	anatomical structure development	1.29	0.00338635	Cla97C09G168170.1	Exocyst complex component	--	2.28	0.000188438	Up	91	1.007	0.937	0.789	0.727	0.736	0.756	0.745	0.662	0.722	1.459	1.674	1.722
Biological Process	GO:0048856	3	anatomical structure development	1.29	0.00338635	Cla97C09G180820.1	golgin candidate 6	--	1.856	0.00515598	Up	101	0.787	1.092	1.126	1.06	0.762	0.875	0.735	0.635	0.835	1.418	1.511	1.164
Biological Process	GO:0048856	3	anatomical structure development	1.29	0.00338635	Cla97C09G184470.1	nuclear-pore anchor-like	--	1.553	4.38e-05	Up	234.7	1.306	1.227	1.154	0.759	0.718	0.871	0.759	0.788	0.8	1.227	1.242	1.175
Biological Process	GO:0048856	3	anatomical structure development	1.29	0.00338635	Cla97C10G185220.1	26S proteasome non-ATPase regulatory subunit 4 homolog	--	1.328	0.00390339	Up	42.7	1.134	1.189	1.296	0.934	0.906	0.975	0.827	0.748	0.749	1.075	1.049	0.962
Biological Process	GO:0048856	3	anatomical structure development	1.29	0.00338635	Cla97C11G215950.1	DNA-directed RNA polymerase II subunit, putative	--	1.635	0.000832318	Up	35.7	1.084	1.019	0.967	0.834	0.852	0.943	0.752	0.879	0.796	1.33	1.251	1.387
Biological Process	GO:0048856	3	anatomical structure development	1.29	0.00338635	Cla97C10G186390.1	eyes absent homolog 2	--	1.378	0.00638394	Up	36.8	1.088	0.97	1.099	0.923	0.965	0.935	0.846	0.792	0.893	1.142	1.273	1.072
Biological Process	GO:0048856	3	anatomical structure development	1.29	0.00338635	Cla97C10G191090.1	cullin-associated NEDD8-dissociated protein 1	--	1.776	5.39e-05	Up	134.3	0.959	0.977	0.956	0.891	0.801	0.827	0.797	0.754	0.765	1.334	1.334	1.446
Biological Process	GO:0048856	3	anatomical structure development	1.29	0.00338635	Cla97C10G192280.1	protein EXPORTIN 1A	--	1.999	4.8e-05	Up	123.9	0.802	0.875	0.817	0.908	0.924	0.893	0.755	0.705	0.757	1.561	1.452	1.419
Biological Process	GO:0048856	3	anatomical structure development	1.29	0.00338635	Cla97C10G192300.1	D-xylose-proton symporter-like 2	--	1.486	0.000570916	Up	53.6	0.604	0.823	0.601	0.947	0.858	0.881	0.978	0.973	0.979	1.471	1.345	1.539
Biological Process	GO:0048856	3	anatomical structure development	1.29	0.00338635	Cla97C10G194760.1	RNA-binding protein 39 isoform X2	--	1.566	0.000156051	Up	77.9	1.152	1.183	1.254	0.809	0.749	0.651	0.868	0.779	0.816	1.297	1.265	1.296
Biological Process	GO:0048856	3	anatomical structure development	1.29	0.00338635	Cla97C10G197730.1	FACT complex subunit SSRP1	--	1.434	0.00134486	Up	71.6	1.556	1.5	1.369	0.63	0.713	0.748	0.7	0.738	0.815	1.093	1.06	1.077
Biological Process	GO:0048856	3	anatomical structure development	1.29	0.00338635	Cla97C10G201410.1	Late embryogenesis abundant (LEA) hydroxyproline-rich glycoprotein family, putative	--	3.879	0.00217526	Up	24.9	0.513	0.666	0.37	0.419	0.68	0.399	0.533	0.808	0.494	2.535	1.846	2.737
Biological Process	GO:0048856	3	anatomical structure development	1.29	0.00338635	Cla97C10G205620.1	DnaJ homolog subfamily C member 16	--	1.623	0.000220268	Up	63	0.804	0.793	0.813	0.881	0.873	0.847	0.865	0.946	0.853	1.449	1.388	1.487
Biological Process	GO:0048856	3	anatomical structure development	1.29	0.00338635	Cla97C11G206820.1	Non-lysosomal glucosylceramidase	--	2.01	4.42e-06	Up	107.3	0.579	0.529	0.571	0.891	0.907	0.867	0.866	0.83	0.831	1.644	1.728	1.707
Biological Process	GO:0048856	3	anatomical structure development	1.29	0.00338635	Cla97C11G208780.1	Protein kinase	--	1.54	0.000277679	Up	53.8	1.205	1.263	1.102	0.733	0.689	0.793	0.815	0.836	0.744	1.241	1.212	1.236
Biological Process	GO:0048856	3	anatomical structure development	1.29	0.00338635	Cla97C11G208800.1	Peroxisomal fatty acid beta-oxidation multifunctional protein	--	1.638	1.49e-05	Up	79.1	0.682	0.622	0.641	1.019	0.98	1.022	0.865	0.909	0.865	1.423	1.429	1.472
Biological Process	GO:0048856	3	anatomical structure development	1.29	0.00338635	Cla97C11G211780.1	auxin transport protein BIG	--	1.615	0.00191907	Up	571.2	1.008	0.94	1.011	0.804	0.762	0.753	0.856	0.89	0.761	1.229	1.429	1.391
Biological Process	GO:0048856	3	anatomical structure development	1.29	0.00338635	Cla97C11G215240.1	dynamin-2A-like	--	1.343	0.00223864	Up	100.3	1.052	1.096	1.082	0.883	0.871	0.791	0.912	0.839	0.87	1.099	1.183	1.238
Biological Process	GO:0048856	3	anatomical structure development	1.29	0.00338635	Cla97C10G190330.1	vacuolar protein sorting-associated protein 51 homolog	--	1.448	0.0180987	Up	87.2	0.879	0.961	0.942	0.825	0.821	0.883	0.956	0.768	0.873	1.085	1.374	1.302
Biological Process	GO:0042221	3	response to chemical	1.25	0.00391484	Cla97C03G063500.1	Xanthine dehydrogenase, putative	--	1.801	6.13e-06	Up	150.6	0.539	0.599	0.682	1.056	1.115	1.045	0.818	0.788	0.807	1.493	1.424	1.429
Biological Process	GO:0009743	5	response to carbohydrate	2.28	0.00351068	Cla97C09G184300.1	Phosphoglycerate kinase	--	1.411	0.000206942	Up	42.4	0.863	0.872	0.885	0.979	0.987	0.969	0.922	0.871	0.866	1.207	1.274	1.271
Biological Process	GO:0009743	5	response to carbohydrate	2.28	0.00351068	Cla97C10G186580.1	Regulator of nonsense transcripts 1-like protein	--	1.366	0.0028993	Up	139.2	0.949	0.953	1.019	1.183	1.131	1.13	0.811	0.775	0.79	0.986	1.117	1.143
Biological Process	GO:0042221	3	response to chemical	1.25	0.00391484	Cla97C01G007690.1	Heat shock family protein	--	1.346	0.0062011	Up	89.5	1.467	1.225	1.433	0.646	0.909	0.775	0.714	0.829	0.816	1.045	1.121	1.009
Biological Process	GO:0042221	3	response to chemical	1.25	0.00391484	Cla97C01G009510.1	zinc finger protein ZPR1-like	--	2.413	9.07e-05	Up	53.8	0.749	0.79	0.775	0.55	0.679	0.619	0.709	0.782	0.809	1.99	1.749	1.81
Biological Process	GO:0042221	3	response to chemical	1.25	0.00391484	Cla97C01G014770.1	Ribonucleoside-diphosphate reductase	--	1.96	0.000706163	Up	90.9	0.957	0.958	1.145	0.864	0.689	0.688	0.81	0.787	0.676	1.369	1.596	1.491
Biological Process	GO:0042221	3	response to chemical	1.25	0.00391484	Cla97C01G018500.1	U-box domain-containing 4-like protein	--	1.879	0.011209	Up	306	1.125	1.032	0.985	0.802	0.731	0.833	0.865	0.808	0.617	1.203	1.415	1.685
Biological Process	GO:0042221	3	response to chemical	1.25	0.00391484	Cla97C01G019840.1	26S proteasome non-ATPase regulatory subunit 4 homolog	--	1.401	0.00873649	Up	82.7	1	1.032	1.057	0.945	0.855	0.791	0.908	0.842	0.823	1.055	1.276	1.275
Biological Process	GO:0042221	3	response to chemical	1.25	0.00391484	Cla97C01G020500.1	Glycine--tRNA ligase 1	--	1.409	8.1e-05	Up	81	0.675	0.731	0.761	1.113	1.085	1.111	0.893	0.918	0.89	1.316	1.25	1.241
Biological Process	GO:0042221	3	response to chemical	1.25	0.00391484	Cla97C01G025460.1	Eukaryotic translation initiation factor 3 subunit D	--	1.393	8.8e-05	Up	64.2	1.251	1.303	1.218	0.962	0.926	0.904	0.733	0.778	0.776	1.068	1.047	1.07
Biological Process	GO:0042221	3	response to chemical	1.25	0.00391484	Cla97C02G026290.1	Alpha-glucosidase	--	1.551	4.27e-06	Up	104.4	0.942	0.921	0.93	0.95	0.971	0.971	0.829	0.851	0.821	1.31	1.288	1.28
Biological Process	GO:0042221	3	response to chemical	1.25	0.00391484	Cla97C02G026440.1	Calcium-dependent protein kinase	--	2.033	0.000116502	Up	56.2	1.15	1.148	1.147	0.931	0.884	0.803	0.713	0.609	0.657	1.314	1.333	1.377
Biological Process	GO:0042221	3	response to chemical	1.25	0.00391484	Cla97C02G028810.1	26S proteasome non-ATPase regulatory subunit 2 homolog A	--	1.562	0.000310734	Up	98.5	1.281	1.256	1.189	0.885	0.941	0.903	0.684	0.691	0.763	1.135	1.078	1.126
Biological Process	GO:0042221	3	response to chemical	1.25	0.00391484	Cla97C02G032780.1	presequence protease 1, chloroplastic/mitochondrial-like	--	2.145	2.5e-06	Up	120.5	0.969	0.897	0.95	0.735	0.745	0.775	0.745	0.729	0.753	1.627	1.611	1.54
Biological Process	GO:0042221	3	response to chemical	1.25	0.00391484	Cla97C02G035240.1	NEDD8-activating enzyme E1 regulatory subunit	--	1.412	0.000522883	Up	58	0.867	0.963	0.949	0.905	0.972	1.024	0.863	0.867	0.821	1.259	1.205	1.139
Biological Process	GO:0042221	3	response to chemical	1.25	0.00391484	Cla97C01G004400.1	Acyl-coenzyme A oxidase	--	1.617	0.0187528	Up	74.7	0.719	0.579	0.851	0.899	0.919	0.97	0.874	0.829	1	1.506	1.697	1.168
Biological Process	GO:0042221	3	response to chemical	1.25	0.00391484	Cla97C02G038490.1	calcium-dependent protein kinase 17	--	1.317	0.00141332	Up	19.3	0.917	0.88	0.821	0.915	0.904	0.902	0.993	0.95	0.943	1.194	1.279	1.327
Biological Process	GO:0042221	3	response to chemical	1.25	0.00391484	Cla97C02G042330.1	peptide-N(4)-(N-acetyl-beta- glucosaminyl)asparagine amidase	--	1.622	0.00418232	Up	70.4	0.796	0.66	0.785	0.916	0.893	0.88	0.897	0.85	1.002	1.453	1.672	1.333
Biological Process	GO:0042221	3	response to chemical	1.25	0.00391484	Cla97C02G044880.1	ABC transporter family protein	--	1.55	0.00116771	Up	83.3	0.861	0.97	0.857	0.809	0.86	0.942	0.883	0.816	0.929	1.447	1.354	1.272
Biological Process	GO:0042221	3	response to chemical	1.25	0.00391484	Cla97C02G045340.1	ubiquitin-activating enzyme E1 1	--	1.488	1.35e-06	Up	129.7	1.053	1.026	1.031	1.027	1.036	1.028	0.771	0.783	0.777	1.16	1.169	1.14
Biological Process	GO:0042221	3	response to chemical	1.25	0.00391484	Cla97C02G045770.1	Alpha-1,4 glucan phosphorylase	--	1.964	0.000104255	Up	95.5	0.662	0.687	0.681	1.04	1.02	1.018	0.781	0.722	0.799	1.519	1.581	1.42
Biological Process	GO:0042221	3	response to chemical	1.25	0.00391484	Cla97C02G049090.1	Calcium-binding mitochondrial carrier protein	--	1.448	0.000595519	Up	52.3	0.875	0.815	0.915	0.908	0.913	0.897	0.855	0.95	0.914	1.37	1.288	1.28
Biological Process	GO:0042221	3	response to chemical	1.25	0.00391484	Cla97C02G050590.1	importin-5-like isoform X1	--	2.007	0.000369533	Up	123.7	0.868	0.95	0.935	0.746	0.794	0.761	0.719	0.836	0.729	1.648	1.441	1.495
Biological Process	GO:0042221	3	response to chemical	1.25	0.00391484	Cla97C03G052680.1	Clp protease ATP-binding subunit	--	1.885	0.0140378	Up	102.2	1.099		1.038	0.772		0.788	0.785		0.699	1.33		1.467
Biological Process	GO:0042221	3	response to chemical	1.25	0.00391484	Cla97C03G052750.1	Calcium-transporting P-type ATPase	--	1.614	0.000102323	Up	116.3	1.079	0.984	0.953	0.929	0.898	0.916	0.789	0.759	0.833	1.269	1.32	1.255
Biological Process	GO:0042221	3	response to chemical	1.25	0.00391484	Cla97C03G053170.1	4-hydroxy-3-methylbut-2-en-1-yl diphosphate synthase	--	1.366	0.000356016	Up	82.1	0.587	0.552	0.595	0.885	0.88	0.94	1.09	1.051	1.042	1.436	1.515	1.396
Biological Process	GO:0042221	3	response to chemical	1.25	0.00391484	Cla97C03G053180.1	Leucine--tRNA ligase	--	1.513	3.02e-05	Up	126.9	0.94	0.868	0.819	1.019	1.068	1.022	0.85	0.848	0.824	1.231	1.283	1.303
Biological Process	GO:0042221	3	response to chemical	1.25	0.00391484	Cla97C03G058090.1	cullin-4	--	2.104	1.04e-05	Up	94.9	0.927	1.034	0.99	0.945	0.743	0.847	0.673	0.7	0.72	1.438	1.523	1.442
Biological Process	GO:0042221	3	response to chemical	1.25	0.00391484	Cla97C03G059290.1	Alpha-1,4 glucan phosphorylase	--	2.042	0.000294041	Up	113.3	1.195	1.2	1.29	0.721	0.745	0.725	0.612	0.697	0.704	1.472	1.358	1.281
Biological Process	GO:0042221	3	response to chemical	1.25	0.00391484	Cla97C02G039580.1	glycosyltransferase-like KOBITO 1	--	1.42	0.0114437	Up	58.9	0.858		0.922	0.934		0.894	0.884		0.931	1.324		1.253
Biological Process	GO:0009743	5	response to carbohydrate	2.28	0.00351068	Cla97C10G185220.1	26S proteasome non-ATPase regulatory subunit 4 homolog	--	1.328	0.00390339	Up	42.7	1.134	1.189	1.296	0.934	0.906	0.975	0.827	0.748	0.749	1.075	1.049	0.962
Biological Process	GO:0042221	3	response to chemical	1.25	0.00391484	Cla97C01G001870.1	Heat shock binding protein 70, ER luminal	--	1.887	5.78e-06	Up	73.4	0.921	0.913	0.913	0.86	0.833	0.83	0.798	0.823	0.783	1.482	1.503	1.552
Biological Process	GO:0042221	3	response to chemical	1.25	0.00391484	Cla97C01G000110.1	Heat shock protein 21	--	2.625	0.0276984	Up	25.5	0.743		0.629	0.763		0.58	0.787		0.652	1.638		2.139
Biological Process	GO:0009743	5	response to carbohydrate	2.28	0.00351068	Cla97C10G199080.1	Glutamate synthase, putative	--	1.531	3.44e-05	Up	157.5	0.812	0.838	0.785	1.087	1.076	1.073	0.855	0.846	0.838	1.286	1.256	1.345
Biological Process	GO:0009743	5	response to carbohydrate	2.28	0.00351068	Cla97C11G208480.1	Phosphotransferase	--	1.385	0.000472119	Up	54.1	0.961	1.011	0.957	1.005	1.009	0.979	0.866	0.833	0.865	1.168	1.135	1.249
Biological Process	GO:0009743	5	response to carbohydrate	2.28	0.00351068	Cla97C11G223240.1	Alpha,alpha-trehalose-phosphate synthase 1	--	1.808	0.000253159	Up	105	1.285	1.258	1.179	0.716	0.687	0.758	0.697	0.695	0.794	1.323	1.361	1.269
Biological Process	GO:0048589	3	developmental growth	1.81	0.00363602	Cla97C01G019840.1	26S proteasome non-ATPase regulatory subunit 4 homolog	--	1.401	0.00873649	Up	82.7	1	1.032	1.057	0.945	0.855	0.791	0.908	0.842	0.823	1.055	1.276	1.275
Biological Process	GO:0048589	3	developmental growth	1.81	0.00363602	Cla97C01G020470.1	Phosphoinositide phosphatase family protein	--	1.314	0.00160972	Up	67.4	0.928	1	0.97	0.942	1.006	0.991	0.887	0.862	0.914	1.241	1.133	1.125
Biological Process	GO:0048589	3	developmental growth	1.81	0.00363602	Cla97C02G026290.1	Alpha-glucosidase	--	1.551	4.27e-06	Up	104.4	0.942	0.921	0.93	0.95	0.971	0.971	0.829	0.851	0.821	1.31	1.288	1.28
Biological Process	GO:0048589	3	developmental growth	1.81	0.00363602	Cla97C02G028970.1	fimbrin-5	--	2.286	4.29e-05	Up	77	0.628	0.562	0.661	0.828	0.728	0.853	0.802	0.737	0.804	1.796	1.878	1.682
Biological Process	GO:0048589	3	developmental growth	1.81	0.00363602	Cla97C02G039580.1	glycosyltransferase-like KOBITO 1	--	1.42	0.0114437	Up	58.9	0.858		0.922	0.934		0.894	0.884		0.931	1.324		1.253
Biological Process	GO:0048589	3	developmental growth	1.81	0.00363602	Cla97C02G041610.1	Mitochondrial Rho GTPase	--	1.323	0.000376504	Up	71.9	0.833	0.729	0.693	0.957	0.947	0.942	0.988	1.007	0.973	1.271	1.287	1.37
Biological Process	GO:0048589	3	developmental growth	1.81	0.00363602	Cla97C03G064110.1	callose synthase 9	--	1.687	0.000140483	Up	210.5	0.981	0.967	1.045	0.837	0.808	0.804	0.745	0.826	0.82	1.365	1.366	1.303
Biological Process	GO:0048589	3	developmental growth	1.81	0.00363602	Cla97C03G065560.1	myosin-17-like	--	1.727	0.00139168	Up	172.8	1.151	0.928	0.893	0.625	0.679	0.776	0.68	0.796	0.803	1.4	1.328	1.207
Biological Process	GO:0048589	3	developmental growth	1.81	0.00363602	Cla97C04G074180.1	Peptidylprolyl isomerase	--	1.635	1.83e-05	Up	70.1	0.697	0.746	0.763	0.957	0.921	0.952	0.878	0.851	0.904	1.439	1.46	1.406
Biological Process	GO:0042221	3	response to chemical	1.25	0.00391484	Cla97C01G000370.1	Acyl-CoA-binding domain-containing protein 2	--	1.524	0.00020241	Up	38.9	0.859	0.849	0.864	0.951	1.012	0.967	0.822	0.865	0.897	1.36	1.309	1.268
Biological Process	GO:0048589	3	developmental growth	1.81	0.00363602	Cla97C05G087820.1	Acyl-CoA dehydrogenase	--	1.789	5.03e-05	Up	92	0.588	0.449	0.562	0.798	0.752	0.822	0.937	0.965	0.937	1.603	1.7	1.777
Biological Process	GO:0048589	3	developmental growth	1.81	0.00363602	Cla97C08G144640.1	patellin-3-like	--	1.481	4.89e-05	Up	68.2	1.061	1.016	1.045	0.907	0.911	0.913	0.808	0.827	0.844	1.186	1.257	1.228
Biological Process	GO:0048589	3	developmental growth	1.81	0.00363602	Cla97C09G162610.1	Protein ROOT HAIR DEFECTIVE 3 homolog	--	1.629	0.000271205	Up	85.6	1.021	1.006	1.017	1.027	1.034	1.023	0.687	0.736	0.789	1.218	1.191	1.194
Biological Process	GO:0048589	3	developmental growth	1.81	0.00363602	Cla97C09G166970.1	delta(24)-sterol reductase	--	1.335	0.00221096	Up	66.2	1.08	1.02	1.029	0.952	0.962	0.963	0.795	0.898	0.895	1.177	1.143	1.135
Biological Process	GO:0048589	3	developmental growth	1.81	0.00363602	Cla97C09G168170.1	Exocyst complex component	--	2.28	0.000188438	Up	91	1.007	0.937	0.789	0.727	0.736	0.756	0.745	0.662	0.722	1.459	1.674	1.722
Biological Process	GO:0048589	3	developmental growth	1.81	0.00363602	Cla97C10G185220.1	26S proteasome non-ATPase regulatory subunit 4 homolog	--	1.328	0.00390339	Up	42.7	1.134	1.189	1.296	0.934	0.906	0.975	0.827	0.748	0.749	1.075	1.049	0.962
Biological Process	GO:0048589	3	developmental growth	1.81	0.00363602	Cla97C10G192280.1	protein EXPORTIN 1A	--	1.999	4.8e-05	Up	123.9	0.802	0.875	0.817	0.908	0.924	0.893	0.755	0.705	0.757	1.561	1.452	1.419
Biological Process	GO:0048589	3	developmental growth	1.81	0.00363602	Cla97C10G205620.1	DnaJ homolog subfamily C member 16	--	1.623	0.000220268	Up	63	0.804	0.793	0.813	0.881	0.873	0.847	0.865	0.946	0.853	1.449	1.388	1.487
Biological Process	GO:0048589	3	developmental growth	1.81	0.00363602	Cla97C11G211780.1	auxin transport protein BIG	--	1.615	0.00191907	Up	571.2	1.008	0.94	1.011	0.804	0.762	0.753	0.856	0.89	0.761	1.229	1.429	1.391
Biological Process	GO:0048589	3	developmental growth	1.81	0.00363602	Cla97C11G215310.1	vacuolar protein sorting-associated protein 52 A	--	2.509	0.000165957	Up	80.7	0.807	0.753	0.803	0.586	0.646	0.685	0.686	0.712	0.705	1.921	1.815	1.541
Biological Process	GO:0048589	3	developmental growth	1.81	0.00363602	Cla97C11G217900.1	Villin protein	--	1.311	8.66e-06	Up	109.7	0.789	0.77	0.792	0.73	0.757	0.775	1.073	1.061	1.046	1.403	1.39	1.375
Biological Process	GO:0048589	3	developmental growth	1.81	0.00363602	Cla97C11G218370.1	26S proteasome regulatory subunit 4 homolog A	--	1.633	0.00367907	Up	49.8	1.167	0.944	1.144	0.913	0.823	0.832	0.823	0.864	0.692	1.183	1.369	1.332
Biological Process	GO:0048589	3	developmental growth	1.81	0.00363602	Cla97C11G224680.1	Ubiquitinyl hydrolase 1	--	1.777	0.000138219	Up	90.4	0.835	0.839	0.804	0.854	0.865	0.874	0.891	0.786	0.823	1.435	1.488	1.519
Biological Process	GO:0048589	3	developmental growth	1.81	0.00363602	Cla97C07G131870.1	ARF guanine-nucleotide exchange factor GNOM-like	--	1.637	0.000486533	Up	164.3	1.067	1.095	1.078	0.751	0.8	0.755	0.863	0.744	0.835	1.338	1.366	1.294
Biological Process	GO:0048366	8	leaf development	1.9	0.0103537	Cla97C03G058090.1	cullin-4	--	2.104	1.04e-05	Up	94.9	0.927	1.034	0.99	0.945	0.743	0.847	0.673	0.7	0.72	1.438	1.523	1.442
Biological Process	GO:0048366	8	leaf development	1.9	0.0103537	Cla97C03G065560.1	myosin-17-like	--	1.727	0.00139168	Up	172.8	1.151	0.928	0.893	0.625	0.679	0.776	0.68	0.796	0.803	1.4	1.328	1.207
Biological Process	GO:0048366	8	leaf development	1.9	0.0103537	Cla97C04G079510.1	protein argonaute 1	--	1.496	0.00105333	Up	117.3	1.076	1.185	1.082	0.902	0.903	0.919	0.875	0.767	0.757	1.209	1.169	1.211
Biological Process	GO:0009791	5	post-embryonic development	1.35	0.0176178	Cla97C09G165010.1	Phospholipase D	--	1.324	1.21e-06	Up	91.8	0.675	0.582	0.637	1.042	1.015	1.044	0.986	0.994	0.983	1.312	1.316	1.295
Biological Process	GO:0009791	5	post-embryonic development	1.35	0.0176178	Cla97C09G166170.1	alpha-N-acetylglucosaminidase	--	1.433	1.59e-05	Up	88.2	0.788	0.792	0.829	0.909	0.904	0.902	0.916	0.941	0.955	1.342	1.363	1.326
Biological Process	GO:0009791	5	post-embryonic development	1.35	0.0176178	Cla97C09G180820.1	golgin candidate 6	--	1.856	0.00515598	Up	101	0.787	1.092	1.126	1.06	0.762	0.875	0.735	0.635	0.835	1.418	1.511	1.164
Biological Process	GO:0009791	5	post-embryonic development	1.35	0.0176178	Cla97C09G184470.1	nuclear-pore anchor-like	--	1.553	4.38e-05	Up	234.7	1.306	1.227	1.154	0.759	0.718	0.871	0.759	0.788	0.8	1.227	1.242	1.175
Biological Process	GO:0009791	5	post-embryonic development	1.35	0.0176178	Cla97C10G185220.1	26S proteasome non-ATPase regulatory subunit 4 homolog	--	1.328	0.00390339	Up	42.7	1.134	1.189	1.296	0.934	0.906	0.975	0.827	0.748	0.749	1.075	1.049	0.962
Biological Process	GO:0009791	5	post-embryonic development	1.35	0.0176178	Cla97C10G191090.1	cullin-associated NEDD8-dissociated protein 1	--	1.776	5.39e-05	Up	134.3	0.959	0.977	0.956	0.891	0.801	0.827	0.797	0.754	0.765	1.334	1.334	1.446
Biological Process	GO:0009791	5	post-embryonic development	1.35	0.0176178	Cla97C10G192300.1	D-xylose-proton symporter-like 2	--	1.486	0.000570916	Up	53.6	0.604	0.823	0.601	0.947	0.858	0.881	0.978	0.973	0.979	1.471	1.345	1.539
Biological Process	GO:0009791	5	post-embryonic development	1.35	0.0176178	Cla97C10G194760.1	RNA-binding protein 39 isoform X2	--	1.566	0.000156051	Up	77.9	1.152	1.183	1.254	0.809	0.749	0.651	0.868	0.779	0.816	1.297	1.265	1.296
Biological Process	GO:0009791	5	post-embryonic development	1.35	0.0176178	Cla97C10G197730.1	FACT complex subunit SSRP1	--	1.434	0.00134486	Up	71.6	1.556	1.5	1.369	0.63	0.713	0.748	0.7	0.738	0.815	1.093	1.06	1.077
Biological Process	GO:0009791	5	post-embryonic development	1.35	0.0176178	Cla97C11G208800.1	Peroxisomal fatty acid beta-oxidation multifunctional protein	--	1.638	1.49e-05	Up	79.1	0.682	0.622	0.641	1.019	0.98	1.022	0.865	0.909	0.865	1.423	1.429	1.472
Biological Process	GO:0009791	5	post-embryonic development	1.35	0.0176178	Cla97C11G211780.1	auxin transport protein BIG	--	1.615	0.00191907	Up	571.2	1.008	0.94	1.011	0.804	0.762	0.753	0.856	0.89	0.761	1.229	1.429	1.391
Biological Process	GO:0009791	5	post-embryonic development	1.35	0.0176178	Cla97C11G215950.1	DNA-directed RNA polymerase II subunit, putative	--	1.635	0.000832318	Up	35.7	1.084	1.019	0.967	0.834	0.852	0.943	0.752	0.879	0.796	1.33	1.251	1.387
Biological Process	GO:0009791	5	post-embryonic development	1.35	0.0176178	Cla97C11G218370.1	26S proteasome regulatory subunit 4 homolog A	--	1.633	0.00367907	Up	49.8	1.167	0.944	1.144	0.913	0.823	0.832	0.823	0.864	0.692	1.183	1.369	1.332
Biological Process	GO:0009791	5	post-embryonic development	1.35	0.0176178	Cla97C11G223240.1	Alpha,alpha-trehalose-phosphate synthase 1	--	1.808	0.000253159	Up	105	1.285	1.258	1.179	0.716	0.687	0.758	0.697	0.695	0.794	1.323	1.361	1.269
Biological Process	GO:0009791	5	post-embryonic development	1.35	0.0176178	Cla97C11G224680.1	Ubiquitinyl hydrolase 1	--	1.777	0.000138219	Up	90.4	0.835	0.839	0.804	0.854	0.865	0.874	0.891	0.786	0.823	1.435	1.488	1.519
Biological Process	GO:0040007	2	growth	1.6	0.0186097	Cla97C01G018500.1	U-box domain-containing 4-like protein	--	1.879	0.011209	Up	306	1.125	1.032	0.985	0.802	0.731	0.833	0.865	0.808	0.617	1.203	1.415	1.685
Biological Process	GO:0040007	2	growth	1.6	0.0186097	Cla97C01G019840.1	26S proteasome non-ATPase regulatory subunit 4 homolog	--	1.401	0.00873649	Up	82.7	1	1.032	1.057	0.945	0.855	0.791	0.908	0.842	0.823	1.055	1.276	1.275
Biological Process	GO:0040007	2	growth	1.6	0.0186097	Cla97C01G020470.1	Phosphoinositide phosphatase family protein	--	1.314	0.00160972	Up	67.4	0.928	1	0.97	0.942	1.006	0.991	0.887	0.862	0.914	1.241	1.133	1.125
Biological Process	GO:0040007	2	growth	1.6	0.0186097	Cla97C02G026290.1	Alpha-glucosidase	--	1.551	4.27e-06	Up	104.4	0.942	0.921	0.93	0.95	0.971	0.971	0.829	0.851	0.821	1.31	1.288	1.28
Biological Process	GO:0040007	2	growth	1.6	0.0186097	Cla97C02G028970.1	fimbrin-5	--	2.286	4.29e-05	Up	77	0.628	0.562	0.661	0.828	0.728	0.853	0.802	0.737	0.804	1.796	1.878	1.682
Biological Process	GO:0040007	2	growth	1.6	0.0186097	Cla97C02G039580.1	glycosyltransferase-like KOBITO 1	--	1.42	0.0114437	Up	58.9	0.858		0.922	0.934		0.894	0.884		0.931	1.324		1.253
Biological Process	GO:0040007	2	growth	1.6	0.0186097	Cla97C02G041610.1	Mitochondrial Rho GTPase	--	1.323	0.000376504	Up	71.9	0.833	0.729	0.693	0.957	0.947	0.942	0.988	1.007	0.973	1.271	1.287	1.37
Biological Process	GO:0040007	2	growth	1.6	0.0186097	Cla97C03G055180.1	coiled-coil domain-containing protein SCD2	--	1.43	0.0207296	Up	62	0.979	1.153		0.889	0.821		0.9	0.811		1.232	1.215
Biological Process	GO:0040007	2	growth	1.6	0.0186097	Cla97C03G064110.1	callose synthase 9	--	1.687	0.000140483	Up	210.5	0.981	0.967	1.045	0.837	0.808	0.804	0.745	0.826	0.82	1.365	1.366	1.303
Biological Process	GO:0040007	2	growth	1.6	0.0186097	Cla97C03G065560.1	myosin-17-like	--	1.727	0.00139168	Up	172.8	1.151	0.928	0.893	0.625	0.679	0.776	0.68	0.796	0.803	1.4	1.328	1.207
Biological Process	GO:0009791	5	post-embryonic development	1.35	0.0176178	Cla97C08G156690.1	DEAD-box ATP-dependent RNA helicase 56	--	1.373	0.000315071	Up	48.3	1.099	1.128	1.169	0.895	0.922	0.887	0.839	0.839	0.852	1.21	1.161	1.103
Biological Process	GO:0009791	5	post-embryonic development	1.35	0.0176178	Cla97C08G150490.1	exocyst complex component SEC8	--	1.42	0.00573803	Up	119.2	0.86	0.869	0.88	0.807	0.714	0.822	0.983	0.944	0.956	1.263	1.541	1.289
Biological Process	GO:0009791	5	post-embryonic development	1.35	0.0176178	Cla97C08G148560.1	Protein disulfide-isomerase	--	1.572	8.52e-06	Up	57.4	0.871	0.876	0.914	1.031	1.032	1.011	0.814	0.822	0.788	1.257	1.293	1.26
Biological Process	GO:0009791	5	post-embryonic development	1.35	0.0176178	Cla97C07G133130.1	sorting nexin 2B-like	--	1.336	0.0169117	Up	61.1	0.982	0.98	1.017	0.823	0.879	0.911	0.878	0.857	0.911	1.348	1.099	1.087
Biological Process	GO:0009791	5	post-embryonic development	1.35	0.0176178	Cla97C01G021320.1	Leucine--tRNA ligase	--	1.848	0.00175329	Up	114	0.739		0.683	0.821		0.789	0.855		0.89	1.586		1.638
Biological Process	GO:0009791	5	post-embryonic development	1.35	0.0176178	Cla97C02G035240.1	NEDD8-activating enzyme E1 regulatory subunit	--	1.412	0.000522883	Up	58	0.867	0.963	0.949	0.905	0.972	1.024	0.863	0.867	0.821	1.259	1.205	1.139
Biological Process	GO:0009791	5	post-embryonic development	1.35	0.0176178	Cla97C02G041610.1	Mitochondrial Rho GTPase	--	1.323	0.000376504	Up	71.9	0.833	0.729	0.693	0.957	0.947	0.942	0.988	1.007	0.973	1.271	1.287	1.37
Biological Process	GO:0009791	5	post-embryonic development	1.35	0.0176178	Cla97C02G047410.1	chaperonin 60 subunit alpha 2, chloroplastic	--	1.313	8.75e-05	Up	61.6	0.935	0.947	0.909	0.904	0.886	0.888	0.941	0.924	0.918	1.21	1.19	1.253
Biological Process	GO:0009791	5	post-embryonic development	1.35	0.0176178	Cla97C02G047930.1	histone deacetylase HDT1-like	--	1.947	0.00278813	Up	49.2	2.146	1.575	2.001	0.496	0.661	0.476	0.482	0.641	0.463	1.006	1.05	1.032
Biological Process	GO:0009791	5	post-embryonic development	1.35	0.0176178	Cla97C03G058090.1	cullin-4	--	2.104	1.04e-05	Up	94.9	0.927	1.034	0.99	0.945	0.743	0.847	0.673	0.7	0.72	1.438	1.523	1.442
Biological Process	GO:0009791	5	post-embryonic development	1.35	0.0176178	Cla97C03G062030.1	TUBULIN-FOLDING COFACTOR E family protein	--	1.583	0.000247984	Up	60.2	0.803	0.853	0.878	0.923	0.867	0.863	0.87	0.838	0.927	1.333	1.442	1.396
Biological Process	GO:0009791	5	post-embryonic development	1.35	0.0176178	Cla97C03G064990.1	Sucrose synthase	--	2.666	1.85e-06	Up	92.4	0.495	0.433	0.393	0.779	0.72	0.772	0.768	0.748	0.771	2.007	2.116	1.973
Biological Process	GO:0009791	5	post-embryonic development	1.35	0.0176178	Cla97C03G065560.1	myosin-17-like	--	1.727	0.00139168	Up	172.8	1.151	0.928	0.893	0.625	0.679	0.776	0.68	0.796	0.803	1.4	1.328	1.207
Biological Process	GO:0009791	5	post-embryonic development	1.35	0.0176178	Cla97C03G066350.1	Arginine--tRNA ligase	--	1.623	4.61e-05	Up	72.3	0.903	0.906	0.938	0.914	0.927	0.897	0.842	0.787	0.845	1.309	1.351	1.355
Biological Process	GO:0009791	5	post-embryonic development	1.35	0.0176178	Cla97C03G066640.1	Asparagine--tRNA ligase	--	1.391	0.00551036	Up	64.1	0.85	0.834	0.867	0.932	0.961	0.927	0.929	0.992	0.85	1.283	1.195	1.377
Biological Process	GO:0009791	5	post-embryonic development	1.35	0.0176178	Cla97C04G073560.1	AMP deaminase	--	1.687	0.000123227	Up	96.1	1.092	1.068	0.993	0.859	0.846	0.879	0.778	0.791	0.729	1.228	1.321	1.328
Biological Process	GO:0040007	2	growth	1.6	0.0186097	Cla97C04G074180.1	Peptidylprolyl isomerase	--	1.635	1.83e-05	Up	70.1	0.697	0.746	0.763	0.957	0.921	0.952	0.878	0.851	0.904	1.439	1.46	1.406
Biological Process	GO:0009791	5	post-embryonic development	1.35	0.0176178	Cla97C04G074180.1	Peptidylprolyl isomerase	--	1.635	1.83e-05	Up	70.1	0.697	0.746	0.763	0.957	0.921	0.952	0.878	0.851	0.904	1.439	1.46	1.406
Biological Process	GO:0009791	5	post-embryonic development	1.35	0.0176178	Cla97C05G098550.1	DDB1- and CUL4-associated factor homolog 1-like	--	1.353	0.0251576	Up	215.1	0.832	1.129	1.05	0.7	0.784	0.838	0.955	0.955	0.914	1.489	1.133	1.198
Biological Process	GO:0009791	5	post-embryonic development	1.35	0.0176178	Cla97C06G109780.1	tubulin-folding cofactor D	--	1.726	0.000365216	Up	140.7	0.967	1.016	1.016	0.878	0.798	0.754	0.857	0.778	0.749	1.364	1.309	1.442
Biological Process	GO:0009791	5	post-embryonic development	1.35	0.0176178	Cla97C06G114750.1	cullin-1	--	1.489	0.00155414	Up	86.7	0.959	0.899	0.901	1.041	1.055	1.113	0.712	0.833	0.805	1.17	1.207	1.122
Biological Process	GO:0009791	5	post-embryonic development	1.35	0.0176178	Cla97C06G115570.1	Lipoxygenase	--	1.317	3.29e-05	Up	100.8	0.615	0.636	0.564	1.033	1.039	1.007	1.042	1.022	1.025	1.335	1.345	1.388
Biological Process	GO:0009791	5	post-embryonic development	1.35	0.0176178	Cla97C06G116090.1	Pyruvate kinase	--	1.311	0.00703684	Up	64.9	1.027	0.965	1.001	0.993	0.887	0.952	0.848	0.88	0.909	1.097	1.268	1.093
Biological Process	GO:0009791	5	post-embryonic development	1.35	0.0176178	Cla97C06G119360.1	vacuolar protein sorting-associated protein 9A-like	--	1.655	0.00093587	Up	64.6	0.847	0.85	0.798	0.748	0.903	0.882	0.821	0.902	0.902	1.583	1.345	1.417
Biological Process	GO:0009791	5	post-embryonic development	1.35	0.0176178	Cla97C06G121290.1	Dicer-like protein 4	--	1.464	0.000937477	Up	185.5	1.041	1.15		0.814	0.73		0.863	0.867		1.281	1.252
Biological Process	GO:0009791	5	post-embryonic development	1.35	0.0176178	Cla97C06G127520.1	ribonuclease J isoform X1	--	1.601	0.00463097	Up	99.8	1.05	1.37	1.078	0.854	0.644	0.627	0.881	0.791	0.787	1.235	1.194	1.508
Biological Process	GO:0009791	5	post-embryonic development	1.35	0.0176178	Cla97C06G128240.1	staphylococcal nuclease domain-containing protein 1	--	1.414	0.000366892	Up	108.1	1.224	1.215	1.197	0.947	0.945	0.939	0.762	0.752	0.783	1.117	1.022	1.11
Biological Process	GO:0009791	5	post-embryonic development	1.35	0.0176178	Cla97C07G131870.1	ARF guanine-nucleotide exchange factor GNOM-like	--	1.637	0.000486533	Up	164.3	1.067	1.095	1.078	0.751	0.8	0.755	0.863	0.744	0.835	1.338	1.366	1.294
Biological Process	GO:0009791	5	post-embryonic development	1.35	0.0176178	Cla97C07G132430.1	coronatine-insensitive protein 1	--	1.647	0.000422443	Up	66.8	0.665	0.63	0.601	0.912	0.93	0.946	0.953	0.923	0.881	1.476	1.431	1.635
Biological Process	GO:0009791	5	post-embryonic development	1.35	0.0176178	Cla97C07G132660.1	Phosphoinositide phospholipase C	--	2.038	5.82e-06	Up	68	0.87	0.864	0.864	0.881	0.889	0.867	0.753	0.707	0.708	1.466	1.456	1.497
Biological Process	GO:0009791	5	post-embryonic development	1.35	0.0176178	Cla97C05G091210.1	Pentatricopeptide repeat-containing protein	--	1.662	0.00442295	Up	69.9	1.395	1.405	1.293	0.827	0.813	0.84	0.567	0.701	0.758	1.166	1.093	1.108
Biological Process	GO:0040007	2	growth	1.6	0.0186097	Cla97C05G087820.1	Acyl-CoA dehydrogenase	--	1.789	5.03e-05	Up	92	0.588	0.449	0.562	0.798	0.752	0.822	0.937	0.965	0.937	1.603	1.7	1.777
Biological Process	GO:0040007	2	growth	1.6	0.0186097	Cla97C07G131870.1	ARF guanine-nucleotide exchange factor GNOM-like	--	1.637	0.000486533	Up	164.3	1.067	1.095	1.078	0.751	0.8	0.755	0.863	0.744	0.835	1.338	1.366	1.294
Biological Process	GO:0040007	2	growth	1.6	0.0186097	Cla97C08G144640.1	patellin-3-like	--	1.481	4.89e-05	Up	68.2	1.061	1.016	1.045	0.907	0.911	0.913	0.808	0.827	0.844	1.186	1.257	1.228
Biological Process	GO:1901575	4	organic substance catabolic process	1.33	0.0194119	Cla97C01G012850.1	pheophorbide a oxygenase, chloroplastic	--	1.583	0.000310386	Up	61.1	0.676	0.628	0.756	0.857	0.956	0.845	0.911	0.938	1.002	1.511	1.573	1.43
Biological Process	GO:1901575	4	organic substance catabolic process	1.33	0.0194119	Cla97C01G015610.1	Methyl esterase 6, putative	--	1.408	0.000635038	Up	29.4	0.547	0.535	0.541	0.788	0.806	0.756	1.112	1.109	1.114	1.591	1.461	1.644
Biological Process	GO:1901575	4	organic substance catabolic process	1.33	0.0194119	Cla97C01G015620.1	Salicylic acid-binding protein 2	--	3.711	0.000886752	Up	29.1	0.327	0.199	0.616	0.381	0.23	0.595	0.685	0.579	0.785	2.607	2.993	2.004
Biological Process	GO:1901575	4	organic substance catabolic process	1.33	0.0194119	Cla97C01G019840.1	26S proteasome non-ATPase regulatory subunit 4 homolog	--	1.401	0.00873649	Up	82.7	1	1.032	1.057	0.945	0.855	0.791	0.908	0.842	0.823	1.055	1.276	1.275
Biological Process	GO:1901575	4	organic substance catabolic process	1.33	0.0194119	Cla97C02G027270.1	26S proteasome non-ATPase regulatory subunit 12 homolog A	--	1.85	2.64e-05	Up	50.8	0.892	0.888	0.877	0.979	0.983	0.991	0.755	0.709	0.776	1.363	1.406	1.374
Biological Process	GO:1901575	4	organic substance catabolic process	1.33	0.0194119	Cla97C02G028810.1	26S proteasome non-ATPase regulatory subunit 2 homolog A	--	1.562	0.000310734	Up	98.5	1.281	1.256	1.189	0.885	0.941	0.903	0.684	0.691	0.763	1.135	1.078	1.126
Biological Process	GO:1901575	4	organic substance catabolic process	1.33	0.0194119	Cla97C02G040760.1	Lon protease homolog, mitochondrial	--	1.789	0.000654222	Up	107.3	1.176	1.199	1.245	0.769	0.772	0.822	0.661	0.734	0.765	1.377	1.297	1.191
Biological Process	GO:1901575	4	organic substance catabolic process	1.33	0.0194119	Cla97C02G042330.1	peptide-N(4)-(N-acetyl-beta- glucosaminyl)asparagine amidase	--	1.622	0.00418232	Up	70.4	0.796	0.66	0.785	0.916	0.893	0.88	0.897	0.85	1.002	1.453	1.672	1.333
Biological Process	GO:1901575	4	organic substance catabolic process	1.33	0.0194119	Cla97C02G044070.1	Citrate synthase	--	1.469	4.25e-05	Up	57.6	0.628	0.668	0.722	0.929	0.932	0.925	0.991	0.943	0.956	1.439	1.428	1.378
Biological Process	GO:1901575	4	organic substance catabolic process	1.33	0.0194119	Cla97C02G045770.1	Alpha-1,4 glucan phosphorylase	--	1.964	0.000104255	Up	95.5	0.662	0.687	0.681	1.04	1.02	1.018	0.781	0.722	0.799	1.519	1.581	1.42
Biological Process	GO:1901575	4	organic substance catabolic process	1.33	0.0194119	Cla97C02G048860.1	dihydropyrimidinase	--	1.513	1.69e-05	Up	75.8	0.452	0.454	0.501	1.068	1.058	1.067	0.935	0.975	0.949	1.447	1.41	1.468
Biological Process	GO:1901575	4	organic substance catabolic process	1.33	0.0194119	Cla97C03G054590.1	26S proteasome non-ATPase regulatory subunit 6 homolog	--	1.398	4.1e-05	Up	44.3	0.755	0.753	0.806	0.966	0.972	0.978	0.908	0.936	0.931	1.258	1.301	1.321
Biological Process	GO:1901575	4	organic substance catabolic process	1.33	0.0194119	Cla97C01G009850.1	Malonyl-CoA decarboxylase	--	1.505	0.0121546	Up	61.7	0.61	0.587	0.885	0.86	0.795	0.862	0.996	0.903	1.015	1.528	1.629	1.229
Biological Process	GO:1901575	4	organic substance catabolic process	1.33	0.0194119	Cla97C03G056030.1	Patatin	--	1.719	0.0126666	Up	146.6		1.083	1.059		0.802	0.836		0.736	0.816		1.379	1.289
Biological Process	GO:1901575	4	organic substance catabolic process	1.33	0.0194119	Cla97C03G063270.1	Phosphotransferase	--	1.685	0.00565777	Up	55.7	0.933	0.606	0.808	0.918	0.992	0.972	0.759	0.807	0.956	1.391	1.595	1.264
Biological Process	GO:1901575	4	organic substance catabolic process	1.33	0.0194119	Cla97C03G063500.1	Xanthine dehydrogenase, putative	--	1.801	6.13e-06	Up	150.6	0.539	0.599	0.682	1.056	1.115	1.045	0.818	0.788	0.807	1.493	1.424	1.429
Biological Process	GO:1901575	4	organic substance catabolic process	1.33	0.0194119	Cla97C03G066410.1	Phosphotransferase	--	1.331	0.000597632	Up	54.2	0.903	0.834	0.817	0.98	1.018	1.057	0.916	0.887	0.911	1.142	1.217	1.252
Biological Process	GO:1901575	4	organic substance catabolic process	1.33	0.0194119	Cla97C03G067570.1	Epoxide hydrolase 2	--	1.354	0.000156845	Up	35.7	0.441	0.451	0.565	0.851	0.853	0.834	1.138	1.135	1.127	1.586	1.545	1.473
Biological Process	GO:1901575	4	organic substance catabolic process	1.33	0.0194119	Cla97C03G067640.1	26S protease regulatory subunit 6A homolog	--	2.129	9.7e-05	Up	47.6	0.769	0.692	0.727	0.839	0.755	0.77	0.83	0.759	0.791	1.562	1.794	1.712
Biological Process	GO:1901575	4	organic substance catabolic process	1.33	0.0194119	Cla97C05G084480.1	Beta-amylase	--	1.543	0.00151771	Up	63.7	0.716	0.81	0.615	0.844	0.83	0.798	0.95	0.917	0.953	1.497	1.3	1.555
Biological Process	GO:1901575	4	organic substance catabolic process	1.33	0.0194119	Cla97C05G087820.1	Acyl-CoA dehydrogenase	--	1.789	5.03e-05	Up	92	0.588	0.449	0.562	0.798	0.752	0.822	0.937	0.965	0.937	1.603	1.7	1.777
Biological Process	GO:1901575	4	organic substance catabolic process	1.33	0.0194119	Cla97C05G091970.1	UDP-glucose:glycoprotein glucosyltransferase-like	--	2.504	0.00261646	Up	171.5	1.054	0.797	0.839	0.858	0.646	0.645	0.733	0.689	0.608	1.303	1.871	1.909
Biological Process	GO:1901575	4	organic substance catabolic process	1.33	0.0194119	Cla97C05G099390.1	Aminopeptidase	--	2.244	5.61e-06	Up	99.4	0.585	0.574	0.585	0.917	0.889	0.882	0.809	0.743	0.779	1.728	1.76	1.742
Biological Process	GO:1901575	4	organic substance catabolic process	1.33	0.0194119	Cla97C05G102870.1	SKP1-like protein 12	--	2.096	0.000146688	Up	18.5	0.58	0.505	0.532	0.773	0.651	0.685	0.929	0.844	0.899	1.718	2	1.883
Biological Process	GO:1901575	4	organic substance catabolic process	1.33	0.0194119	Cla97C05G103190.1	Phosphoglucan phosphatase	--	2.007	3.56e-05	Up	43	0.971	0.97	0.908	0.869	0.796	0.994	0.721	0.703	0.718	1.389	1.531	1.38
Biological Process	GO:1901575	4	organic substance catabolic process	1.33	0.0194119	Cla97C05G107760.1	Alpha-glucan water dikinase, chloroplastic	--	1.723	0.000168159	Up	164.9	0.779	0.789	0.889	0.874	0.928	0.961	0.771	0.798	0.823	1.385	1.451	1.286
Biological Process	GO:1901575	4	organic substance catabolic process	1.33	0.0194119	Cla97C03G059290.1	Alpha-1,4 glucan phosphorylase	--	2.042	0.000294041	Up	113.3	1.195	1.2	1.29	0.721	0.745	0.725	0.612	0.697	0.704	1.472	1.358	1.281
Biological Process	GO:0009791	5	post-embryonic development	1.35	0.0176178	Cla97C01G019840.1	26S proteasome non-ATPase regulatory subunit 4 homolog	--	1.401	0.00873649	Up	82.7	1	1.032	1.057	0.945	0.855	0.791	0.908	0.842	0.823	1.055	1.276	1.275
Biological Process	GO:1901575	4	organic substance catabolic process	1.33	0.0194119	Cla97C01G004400.1	Acyl-coenzyme A oxidase	--	1.617	0.0187528	Up	74.7	0.719	0.579	0.851	0.899	0.919	0.97	0.874	0.829	1	1.506	1.697	1.168
Biological Process	GO:1901575	4	organic substance catabolic process	1.33	0.0194119	Cla97C01G002630.1	Aminopeptidase N	--	1.847	7.77e-06	Up	110.7	0.84	0.844	0.868	1.093	1.074	1.064	0.702	0.731	0.743	1.369	1.338	1.313
Biological Process	GO:0040007	2	growth	1.6	0.0186097	Cla97C09G162610.1	Protein ROOT HAIR DEFECTIVE 3 homolog	--	1.629	0.000271205	Up	85.6	1.021	1.006	1.017	1.027	1.034	1.023	0.687	0.736	0.789	1.218	1.191	1.194
Biological Process	GO:0040007	2	growth	1.6	0.0186097	Cla97C09G166970.1	delta(24)-sterol reductase	--	1.335	0.00221096	Up	66.2	1.08	1.02	1.029	0.952	0.962	0.963	0.795	0.898	0.895	1.177	1.143	1.135
Biological Process	GO:0040007	2	growth	1.6	0.0186097	Cla97C09G168170.1	Exocyst complex component	--	2.28	0.000188438	Up	91	1.007	0.937	0.789	0.727	0.736	0.756	0.745	0.662	0.722	1.459	1.674	1.722
Biological Process	GO:0040007	2	growth	1.6	0.0186097	Cla97C10G185220.1	26S proteasome non-ATPase regulatory subunit 4 homolog	--	1.328	0.00390339	Up	42.7	1.134	1.189	1.296	0.934	0.906	0.975	0.827	0.748	0.749	1.075	1.049	0.962
Biological Process	GO:0040007	2	growth	1.6	0.0186097	Cla97C10G192280.1	protein EXPORTIN 1A	--	1.999	4.8e-05	Up	123.9	0.802	0.875	0.817	0.908	0.924	0.893	0.755	0.705	0.757	1.561	1.452	1.419
Biological Process	GO:0040007	2	growth	1.6	0.0186097	Cla97C10G205620.1	DnaJ homolog subfamily C member 16	--	1.623	0.000220268	Up	63	0.804	0.793	0.813	0.881	0.873	0.847	0.865	0.946	0.853	1.449	1.388	1.487
Biological Process	GO:0040007	2	growth	1.6	0.0186097	Cla97C11G211780.1	auxin transport protein BIG	--	1.615	0.00191907	Up	571.2	1.008	0.94	1.011	0.804	0.762	0.753	0.856	0.89	0.761	1.229	1.429	1.391
Biological Process	GO:0040007	2	growth	1.6	0.0186097	Cla97C11G215310.1	vacuolar protein sorting-associated protein 52 A	--	2.509	0.000165957	Up	80.7	0.807	0.753	0.803	0.586	0.646	0.685	0.686	0.712	0.705	1.921	1.815	1.541
Biological Process	GO:0040007	2	growth	1.6	0.0186097	Cla97C11G217900.1	Villin protein	--	1.311	8.66e-06	Up	109.7	0.789	0.77	0.792	0.73	0.757	0.775	1.073	1.061	1.046	1.403	1.39	1.375
Biological Process	GO:0040007	2	growth	1.6	0.0186097	Cla97C11G218370.1	26S proteasome regulatory subunit 4 homolog A	--	1.633	0.00367907	Up	49.8	1.167	0.944	1.144	0.913	0.823	0.832	0.823	0.864	0.692	1.183	1.369	1.332
Biological Process	GO:0040007	2	growth	1.6	0.0186097	Cla97C11G224680.1	Ubiquitinyl hydrolase 1	--	1.777	0.000138219	Up	90.4	0.835	0.839	0.804	0.854	0.865	0.874	0.891	0.786	0.823	1.435	1.488	1.519
Biological Process	GO:0090558	5	plant epidermis development	1.84	0.018792	Cla97C01G019840.1	26S proteasome non-ATPase regulatory subunit 4 homolog	--	1.401	0.00873649	Up	82.7	1	1.032	1.057	0.945	0.855	0.791	0.908	0.842	0.823	1.055	1.276	1.275
Biological Process	GO:1901575	4	organic substance catabolic process	1.33	0.0194119	Cla97C01G003910.1	Vacuolar-processing enzyme	--	1.603	0.00388144	Up	54.6	0.409	0.376	0.521	0.936	0.84	0.973	0.992	0.955	1.15	1.614	1.829	1.52
Biological Process	GO:0090558	5	plant epidermis development	1.84	0.018792	Cla97C01G020470.1	Phosphoinositide phosphatase family protein	--	1.314	0.00160972	Up	67.4	0.928	1	0.97	0.942	1.006	0.991	0.887	0.862	0.914	1.241	1.133	1.125
Biological Process	GO:0090558	5	plant epidermis development	1.84	0.018792	Cla97C03G065560.1	myosin-17-like	--	1.727	0.00139168	Up	172.8	1.151	0.928	0.893	0.625	0.679	0.776	0.68	0.796	0.803	1.4	1.328	1.207
Biological Process	GO:0090558	5	plant epidermis development	1.84	0.018792	Cla97C05G087820.1	Acyl-CoA dehydrogenase	--	1.789	5.03e-05	Up	92	0.588	0.449	0.562	0.798	0.752	0.822	0.937	0.965	0.937	1.603	1.7	1.777
Biological Process	GO:0090558	5	plant epidermis development	1.84	0.018792	Cla97C05G099790.1	filament-like plant protein 4	--	1.389	1.83e-05	Up	119.5	1.116	1.026	1.071	0.686	0.743	0.754	0.929	0.888	0.906	1.268	1.25	1.265
Biological Process	GO:0090558	5	plant epidermis development	1.84	0.018792	Cla97C07G131870.1	ARF guanine-nucleotide exchange factor GNOM-like	--	1.637	0.000486533	Up	164.3	1.067	1.095	1.078	0.751	0.8	0.755	0.863	0.744	0.835	1.338	1.366	1.294
Biological Process	GO:0090558	5	plant epidermis development	1.84	0.018792	Cla97C08G145730.1	dynamin-2A	--	1.514	4.14e-05	Up	100.6	0.921	0.965	0.984	0.765	0.732	0.774	0.901	0.869	0.89	1.301	1.387	1.339
Biological Process	GO:0090558	5	plant epidermis development	1.84	0.018792	Cla97C09G162610.1	Protein ROOT HAIR DEFECTIVE 3 homolog	--	1.629	0.000271205	Up	85.6	1.021	1.006	1.017	1.027	1.034	1.023	0.687	0.736	0.789	1.218	1.191	1.194
Biological Process	GO:0090558	5	plant epidermis development	1.84	0.018792	Cla97C10G185220.1	26S proteasome non-ATPase regulatory subunit 4 homolog	--	1.328	0.00390339	Up	42.7	1.134	1.189	1.296	0.934	0.906	0.975	0.827	0.748	0.749	1.075	1.049	0.962
Biological Process	GO:0090558	5	plant epidermis development	1.84	0.018792	Cla97C11G215240.1	dynamin-2A-like	--	1.343	0.00223864	Up	100.3	1.052	1.096	1.082	0.883	0.871	0.791	0.912	0.839	0.87	1.099	1.183	1.238
Biological Process	GO:0090558	5	plant epidermis development	1.84	0.018792	Cla97C11G215950.1	DNA-directed RNA polymerase II subunit, putative	--	1.635	0.000832318	Up	35.7	1.084	1.019	0.967	0.834	0.852	0.943	0.752	0.879	0.796	1.33	1.251	1.387
Biological Process	GO:0090558	5	plant epidermis development	1.84	0.018792	Cla97C11G217900.1	Villin protein	--	1.311	8.66e-06	Up	109.7	0.789	0.77	0.792	0.73	0.757	0.775	1.073	1.061	1.046	1.403	1.39	1.375
Biological Process	GO:0090558	5	plant epidermis development	1.84	0.018792	Cla97C11G224680.1	Ubiquitinyl hydrolase 1	--	1.777	0.000138219	Up	90.4	0.835	0.839	0.804	0.854	0.865	0.874	0.891	0.786	0.823	1.435	1.488	1.519
Biological Process	GO:1901575	4	organic substance catabolic process	1.33	0.0194119	Cla97C01G001870.1	Heat shock binding protein 70, ER luminal	--	1.887	5.78e-06	Up	73.4	0.921	0.913	0.913	0.86	0.833	0.83	0.798	0.823	0.783	1.482	1.503	1.552
Biological Process	GO:0090558	5	plant epidermis development	1.84	0.018792	Cla97C03G063270.1	Phosphotransferase	--	1.685	0.00565777	Up	55.7	0.933	0.606	0.808	0.918	0.992	0.972	0.759	0.807	0.956	1.391	1.595	1.264
Biological Process	GO:0009791	5	post-embryonic development	1.35	0.0176178	Cla97C01G018500.1	U-box domain-containing 4-like protein	--	1.879	0.011209	Up	306	1.125	1.032	0.985	0.802	0.731	0.833	0.865	0.808	0.617	1.203	1.415	1.685
Biological Process	GO:0009791	5	post-embryonic development	1.35	0.0176178	Cla97C01G012850.1	pheophorbide a oxygenase, chloroplastic	--	1.583	0.000310386	Up	61.1	0.676	0.628	0.756	0.857	0.956	0.845	0.911	0.938	1.002	1.511	1.573	1.43
Biological Process	GO:0009791	5	post-embryonic development	1.35	0.0176178	Cla97C01G007690.1	Heat shock family protein	--	1.346	0.0062011	Up	89.5	1.467	1.225	1.433	0.646	0.909	0.775	0.714	0.829	0.816	1.045	1.121	1.009
Biological Process	GO:0003006	4	developmental process involved in reproduction	1.39	0.0140152	Cla97C08G148560.1	Protein disulfide-isomerase	--	1.572	8.52e-06	Up	57.4	0.871	0.876	0.914	1.031	1.032	1.011	0.814	0.822	0.788	1.257	1.293	1.26
Biological Process	GO:0003006	4	developmental process involved in reproduction	1.39	0.0140152	Cla97C08G150490.1	exocyst complex component SEC8	--	1.42	0.00573803	Up	119.2	0.86	0.869	0.88	0.807	0.714	0.822	0.983	0.944	0.956	1.263	1.541	1.289
Biological Process	GO:0003006	4	developmental process involved in reproduction	1.39	0.0140152	Cla97C08G156690.1	DEAD-box ATP-dependent RNA helicase 56	--	1.373	0.000315071	Up	48.3	1.099	1.128	1.169	0.895	0.922	0.887	0.839	0.839	0.852	1.21	1.161	1.103
Biological Process	GO:0003006	4	developmental process involved in reproduction	1.39	0.0140152	Cla97C09G166170.1	alpha-N-acetylglucosaminidase	--	1.433	1.59e-05	Up	88.2	0.788	0.792	0.829	0.909	0.904	0.902	0.916	0.941	0.955	1.342	1.363	1.326
Biological Process	GO:0003006	4	developmental process involved in reproduction	1.39	0.0140152	Cla97C09G168170.1	Exocyst complex component	--	2.28	0.000188438	Up	91	1.007	0.937	0.789	0.727	0.736	0.756	0.745	0.662	0.722	1.459	1.674	1.722
Biological Process	GO:0003006	4	developmental process involved in reproduction	1.39	0.0140152	Cla97C09G184470.1	nuclear-pore anchor-like	--	1.553	4.38e-05	Up	234.7	1.306	1.227	1.154	0.759	0.718	0.871	0.759	0.788	0.8	1.227	1.242	1.175
Biological Process	GO:0003006	4	developmental process involved in reproduction	1.39	0.0140152	Cla97C10G185220.1	26S proteasome non-ATPase regulatory subunit 4 homolog	--	1.328	0.00390339	Up	42.7	1.134	1.189	1.296	0.934	0.906	0.975	0.827	0.748	0.749	1.075	1.049	0.962
Biological Process	GO:0003006	4	developmental process involved in reproduction	1.39	0.0140152	Cla97C10G191090.1	cullin-associated NEDD8-dissociated protein 1	--	1.776	5.39e-05	Up	134.3	0.959	0.977	0.956	0.891	0.801	0.827	0.797	0.754	0.765	1.334	1.334	1.446
Biological Process	GO:0003006	4	developmental process involved in reproduction	1.39	0.0140152	Cla97C10G192280.1	protein EXPORTIN 1A	--	1.999	4.8e-05	Up	123.9	0.802	0.875	0.817	0.908	0.924	0.893	0.755	0.705	0.757	1.561	1.452	1.419
Biological Process	GO:0003006	4	developmental process involved in reproduction	1.39	0.0140152	Cla97C10G194760.1	RNA-binding protein 39 isoform X2	--	1.566	0.000156051	Up	77.9	1.152	1.183	1.254	0.809	0.749	0.651	0.868	0.779	0.816	1.297	1.265	1.296
Biological Process	GO:0003006	4	developmental process involved in reproduction	1.39	0.0140152	Cla97C10G197730.1	FACT complex subunit SSRP1	--	1.434	0.00134486	Up	71.6	1.556	1.5	1.369	0.63	0.713	0.748	0.7	0.738	0.815	1.093	1.06	1.077
Biological Process	GO:0003006	4	developmental process involved in reproduction	1.39	0.0140152	Cla97C10G205620.1	DnaJ homolog subfamily C member 16	--	1.623	0.000220268	Up	63	0.804	0.793	0.813	0.881	0.873	0.847	0.865	0.946	0.853	1.449	1.388	1.487
Biological Process	GO:0003006	4	developmental process involved in reproduction	1.39	0.0140152	Cla97C08G144640.1	patellin-3-like	--	1.481	4.89e-05	Up	68.2	1.061	1.016	1.045	0.907	0.911	0.913	0.808	0.827	0.844	1.186	1.257	1.228
Biological Process	GO:0003006	4	developmental process involved in reproduction	1.39	0.0140152	Cla97C11G208800.1	Peroxisomal fatty acid beta-oxidation multifunctional protein	--	1.638	1.49e-05	Up	79.1	0.682	0.622	0.641	1.019	0.98	1.022	0.865	0.909	0.865	1.423	1.429	1.472
Biological Process	GO:0003006	4	developmental process involved in reproduction	1.39	0.0140152	Cla97C11G215310.1	vacuolar protein sorting-associated protein 52 A	--	2.509	0.000165957	Up	80.7	0.807	0.753	0.803	0.586	0.646	0.685	0.686	0.712	0.705	1.921	1.815	1.541
Biological Process	GO:0003006	4	developmental process involved in reproduction	1.39	0.0140152	Cla97C11G223240.1	Alpha,alpha-trehalose-phosphate synthase 1	--	1.808	0.000253159	Up	105	1.285	1.258	1.179	0.716	0.687	0.758	0.697	0.695	0.794	1.323	1.361	1.269
Biological Process	GO:0003006	4	developmental process involved in reproduction	1.39	0.0140152	Cla97C11G224680.1	Ubiquitinyl hydrolase 1	--	1.777	0.000138219	Up	90.4	0.835	0.839	0.804	0.854	0.865	0.874	0.891	0.786	0.823	1.435	1.488	1.519
Biological Process	GO:0006955	3	immune response	1.78	0.0140747	Cla97C01G012850.1	pheophorbide a oxygenase, chloroplastic	--	1.583	0.000310386	Up	61.1	0.676	0.628	0.756	0.857	0.956	0.845	0.911	0.938	1.002	1.511	1.573	1.43
Biological Process	GO:0006955	3	immune response	1.78	0.0140747	Cla97C01G012980.1	protein argonaute 5	--	1.335	0.000104134	Up	107.6	1.381	1.443	1.414	0.929	0.926	0.866	0.706	0.712	0.717	0.983	0.924	0.943
Biological Process	GO:0006955	3	immune response	1.78	0.0140747	Cla97C01G015610.1	Methyl esterase 6, putative	--	1.408	0.000635038	Up	29.4	0.547	0.535	0.541	0.788	0.806	0.756	1.112	1.109	1.114	1.591	1.461	1.644
Biological Process	GO:0006955	3	immune response	1.78	0.0140747	Cla97C01G015620.1	Salicylic acid-binding protein 2	--	3.711	0.000886752	Up	29.1	0.327	0.199	0.616	0.381	0.23	0.595	0.685	0.579	0.785	2.607	2.993	2.004
Biological Process	GO:0006955	3	immune response	1.78	0.0140747	Cla97C02G028810.1	26S proteasome non-ATPase regulatory subunit 2 homolog A	--	1.562	0.000310734	Up	98.5	1.281	1.256	1.189	0.885	0.941	0.903	0.684	0.691	0.763	1.135	1.078	1.126
Biological Process	GO:0006955	3	immune response	1.78	0.0140747	Cla97C02G045240.1	GDSL esterase/lipase family	--	1.815	9.68e-05	Up	136.5	0.824	0.9	0.813	0.963	0.95	0.94	0.821	0.744	0.789	1.36	1.483	1.43
Biological Process	GO:0006955	3	immune response	1.78	0.0140747	Cla97C03G053170.1	4-hydroxy-3-methylbut-2-en-1-yl diphosphate synthase	--	1.366	0.000356016	Up	82.1	0.587	0.552	0.595	0.885	0.88	0.94	1.09	1.051	1.042	1.436	1.515	1.396
Biological Process	GO:0006955	3	immune response	1.78	0.0140747	Cla97C03G067600.1	Heat shock protein, putative	--	1.835	6.55e-05	Up	80	1.132	1.136	1.225	0.832	0.861	0.811	0.715	0.736	0.66	1.259	1.298	1.316
Biological Process	GO:0006955	3	immune response	1.78	0.0140747	Cla97C04G079510.1	protein argonaute 1	--	1.496	0.00105333	Up	117.3	1.076	1.185	1.082	0.902	0.903	0.919	0.875	0.767	0.757	1.209	1.169	1.211
Biological Process	GO:0003006	4	developmental process involved in reproduction	1.39	0.0140152	Cla97C11G211780.1	auxin transport protein BIG	--	1.615	0.00191907	Up	571.2	1.008	0.94	1.011	0.804	0.762	0.753	0.856	0.89	0.761	1.229	1.429	1.391
Biological Process	GO:0006955	3	immune response	1.78	0.0140747	Cla97C05G091970.1	UDP-glucose:glycoprotein glucosyltransferase-like	--	2.504	0.00261646	Up	171.5	1.054	0.797	0.839	0.858	0.646	0.645	0.733	0.689	0.608	1.303	1.871	1.909
Biological Process	GO:0003006	4	developmental process involved in reproduction	1.39	0.0140152	Cla97C07G132660.1	Phosphoinositide phospholipase C	--	2.038	5.82e-06	Up	68	0.87	0.864	0.864	0.881	0.889	0.867	0.753	0.707	0.708	1.466	1.456	1.497
Biological Process	GO:0003006	4	developmental process involved in reproduction	1.39	0.0140152	Cla97C07G131870.1	ARF guanine-nucleotide exchange factor GNOM-like	--	1.637	0.000486533	Up	164.3	1.067	1.095	1.078	0.751	0.8	0.755	0.863	0.744	0.835	1.338	1.366	1.294
Biological Process	GO:0003006	4	developmental process involved in reproduction	1.39	0.0140152	Cla97C01G012850.1	pheophorbide a oxygenase, chloroplastic	--	1.583	0.000310386	Up	61.1	0.676	0.628	0.756	0.857	0.956	0.845	0.911	0.938	1.002	1.511	1.573	1.43
Biological Process	GO:0003006	4	developmental process involved in reproduction	1.39	0.0140152	Cla97C01G018500.1	U-box domain-containing 4-like protein	--	1.879	0.011209	Up	306	1.125	1.032	0.985	0.802	0.731	0.833	0.865	0.808	0.617	1.203	1.415	1.685
Biological Process	GO:0003006	4	developmental process involved in reproduction	1.39	0.0140152	Cla97C01G019840.1	26S proteasome non-ATPase regulatory subunit 4 homolog	--	1.401	0.00873649	Up	82.7	1	1.032	1.057	0.945	0.855	0.791	0.908	0.842	0.823	1.055	1.276	1.275
Biological Process	GO:0003006	4	developmental process involved in reproduction	1.39	0.0140152	Cla97C01G021320.1	Leucine--tRNA ligase	--	1.848	0.00175329	Up	114	0.739		0.683	0.821		0.789	0.855		0.89	1.586		1.638
Biological Process	GO:0003006	4	developmental process involved in reproduction	1.39	0.0140152	Cla97C02G028970.1	fimbrin-5	--	2.286	4.29e-05	Up	77	0.628	0.562	0.661	0.828	0.728	0.853	0.802	0.737	0.804	1.796	1.878	1.682
Biological Process	GO:0003006	4	developmental process involved in reproduction	1.39	0.0140152	Cla97C02G041610.1	Mitochondrial Rho GTPase	--	1.323	0.000376504	Up	71.9	0.833	0.729	0.693	0.957	0.947	0.942	0.988	1.007	0.973	1.271	1.287	1.37
Biological Process	GO:0003006	4	developmental process involved in reproduction	1.39	0.0140152	Cla97C02G047410.1	chaperonin 60 subunit alpha 2, chloroplastic	--	1.313	8.75e-05	Up	61.6	0.935	0.947	0.909	0.904	0.886	0.888	0.941	0.924	0.918	1.21	1.19	1.253
Biological Process	GO:0003006	4	developmental process involved in reproduction	1.39	0.0140152	Cla97C02G047930.1	histone deacetylase HDT1-like	--	1.947	0.00278813	Up	49.2	2.146	1.575	2.001	0.496	0.661	0.476	0.482	0.641	0.463	1.006	1.05	1.032
Biological Process	GO:0003006	4	developmental process involved in reproduction	1.39	0.0140152	Cla97C03G058090.1	cullin-4	--	2.104	1.04e-05	Up	94.9	0.927	1.034	0.99	0.945	0.743	0.847	0.673	0.7	0.72	1.438	1.523	1.442
Biological Process	GO:0003006	4	developmental process involved in reproduction	1.39	0.0140152	Cla97C03G062030.1	TUBULIN-FOLDING COFACTOR E family protein	--	1.583	0.000247984	Up	60.2	0.803	0.853	0.878	0.923	0.867	0.863	0.87	0.838	0.927	1.333	1.442	1.396
Biological Process	GO:0003006	4	developmental process involved in reproduction	1.39	0.0140152	Cla97C03G064110.1	callose synthase 9	--	1.687	0.000140483	Up	210.5	0.981	0.967	1.045	0.837	0.808	0.804	0.745	0.826	0.82	1.365	1.366	1.303
Biological Process	GO:0003006	4	developmental process involved in reproduction	1.39	0.0140152	Cla97C03G064990.1	Sucrose synthase	--	2.666	1.85e-06	Up	92.4	0.495	0.433	0.393	0.779	0.72	0.772	0.768	0.748	0.771	2.007	2.116	1.973
Biological Process	GO:0003006	4	developmental process involved in reproduction	1.39	0.0140152	Cla97C07G132430.1	coronatine-insensitive protein 1	--	1.647	0.000422443	Up	66.8	0.665	0.63	0.601	0.912	0.93	0.946	0.953	0.923	0.881	1.476	1.431	1.635
Biological Process	GO:0003006	4	developmental process involved in reproduction	1.39	0.0140152	Cla97C03G065560.1	myosin-17-like	--	1.727	0.00139168	Up	172.8	1.151	0.928	0.893	0.625	0.679	0.776	0.68	0.796	0.803	1.4	1.328	1.207
Biological Process	GO:0003006	4	developmental process involved in reproduction	1.39	0.0140152	Cla97C03G066640.1	Asparagine--tRNA ligase	--	1.391	0.00551036	Up	64.1	0.85	0.834	0.867	0.932	0.961	0.927	0.929	0.992	0.85	1.283	1.195	1.377
Biological Process	GO:0003006	4	developmental process involved in reproduction	1.39	0.0140152	Cla97C04G073560.1	AMP deaminase	--	1.687	0.000123227	Up	96.1	1.092	1.068	0.993	0.859	0.846	0.879	0.778	0.791	0.729	1.228	1.321	1.328
Biological Process	GO:0003006	4	developmental process involved in reproduction	1.39	0.0140152	Cla97C04G074180.1	Peptidylprolyl isomerase	--	1.635	1.83e-05	Up	70.1	0.697	0.746	0.763	0.957	0.921	0.952	0.878	0.851	0.904	1.439	1.46	1.406
Biological Process	GO:0003006	4	developmental process involved in reproduction	1.39	0.0140152	Cla97C05G091210.1	Pentatricopeptide repeat-containing protein	--	1.662	0.00442295	Up	69.9	1.395	1.405	1.293	0.827	0.813	0.84	0.567	0.701	0.758	1.166	1.093	1.108
Biological Process	GO:0003006	4	developmental process involved in reproduction	1.39	0.0140152	Cla97C05G098550.1	DDB1- and CUL4-associated factor homolog 1-like	--	1.353	0.0251576	Up	215.1	0.832	1.129	1.05	0.7	0.784	0.838	0.955	0.955	0.914	1.489	1.133	1.198
Biological Process	GO:0003006	4	developmental process involved in reproduction	1.39	0.0140152	Cla97C06G109780.1	tubulin-folding cofactor D	--	1.726	0.000365216	Up	140.7	0.967	1.016	1.016	0.878	0.798	0.754	0.857	0.778	0.749	1.364	1.309	1.442
Biological Process	GO:0003006	4	developmental process involved in reproduction	1.39	0.0140152	Cla97C06G114260.1	Importin subunit alpha	--	1.449	0.00023128	Up	58.5	0.902	0.877	0.886	0.915	0.916	0.903	0.888	0.905	0.877	1.244	1.263	1.362
Biological Process	GO:0003006	4	developmental process involved in reproduction	1.39	0.0140152	Cla97C06G114750.1	cullin-1	--	1.489	0.00155414	Up	86.7	0.959	0.899	0.901	1.041	1.055	1.113	0.712	0.833	0.805	1.17	1.207	1.122
Biological Process	GO:0003006	4	developmental process involved in reproduction	1.39	0.0140152	Cla97C06G116090.1	Pyruvate kinase	--	1.311	0.00703684	Up	64.9	1.027	0.965	1.001	0.993	0.887	0.952	0.848	0.88	0.909	1.097	1.268	1.093
Biological Process	GO:0003006	4	developmental process involved in reproduction	1.39	0.0140152	Cla97C06G119360.1	vacuolar protein sorting-associated protein 9A-like	--	1.655	0.00093587	Up	64.6	0.847	0.85	0.798	0.748	0.903	0.882	0.821	0.902	0.902	1.583	1.345	1.417
Biological Process	GO:0003006	4	developmental process involved in reproduction	1.39	0.0140152	Cla97C06G121290.1	Dicer-like protein 4	--	1.464	0.000937477	Up	185.5	1.041	1.15		0.814	0.73		0.863	0.867		1.281	1.252
Biological Process	GO:0003006	4	developmental process involved in reproduction	1.39	0.0140152	Cla97C06G127520.1	ribonuclease J isoform X1	--	1.601	0.00463097	Up	99.8	1.05	1.37	1.078	0.854	0.644	0.627	0.881	0.791	0.787	1.235	1.194	1.508
Biological Process	GO:0003006	4	developmental process involved in reproduction	1.39	0.0140152	Cla97C03G066350.1	Arginine--tRNA ligase	--	1.623	4.61e-05	Up	72.3	0.903	0.906	0.938	0.914	0.927	0.897	0.842	0.787	0.845	1.309	1.351	1.355
Biological Process	GO:1901575	4	organic substance catabolic process	1.33	0.0194119	Cla97C06G114510.1	Peroxisomal fatty acid beta-oxidation multifunctional protein	--	1.386	7.98e-05	Up	79	0.53	0.521	0.524	0.998	1.017	1.034	1.027	1.037	1.001	1.463	1.386	1.398
Biological Process	GO:0006955	3	immune response	1.78	0.0140747	Cla97C06G119680.1	dnaJ homolog subfamily C GRV2	--	1.587	0.00169802	Up	279.3	0.868	0.906	0.833	0.758	0.797	0.915	0.831	0.881	0.953	1.53	1.4	1.3
Biological Process	GO:0006955	3	immune response	1.78	0.0140747	Cla97C07G132430.1	coronatine-insensitive protein 1	--	1.647	0.000422443	Up	66.8	0.665	0.63	0.601	0.912	0.93	0.946	0.953	0.923	0.881	1.476	1.431	1.635
Biological Process	GO:0044706	3	multi-multicellular organism process	2	0.0150213	Cla97C09G168170.1	Exocyst complex component	--	2.28	0.000188438	Up	91	1.007	0.937	0.789	0.727	0.736	0.756	0.745	0.662	0.722	1.459	1.674	1.722
Biological Process	GO:0044706	3	multi-multicellular organism process	2	0.0150213	Cla97C09G172800.1	exocyst complex component SEC5A-like	--	1.635	0.00112314	Up	122.1	1.005	1.081	0.979	0.854	0.831	0.718	0.886	0.811	0.804	1.319	1.271	1.498
Biological Process	GO:0044706	3	multi-multicellular organism process	2	0.0150213	Cla97C10G192280.1	protein EXPORTIN 1A	--	1.999	4.8e-05	Up	123.9	0.802	0.875	0.817	0.908	0.924	0.893	0.755	0.705	0.757	1.561	1.452	1.419
Biological Process	GO:0044706	3	multi-multicellular organism process	2	0.0150213	Cla97C10G205620.1	DnaJ homolog subfamily C member 16	--	1.623	0.000220268	Up	63	0.804	0.793	0.813	0.881	0.873	0.847	0.865	0.946	0.853	1.449	1.388	1.487
Biological Process	GO:0044706	3	multi-multicellular organism process	2	0.0150213	Cla97C11G215310.1	vacuolar protein sorting-associated protein 52 A	--	2.509	0.000165957	Up	80.7	0.807	0.753	0.803	0.586	0.646	0.685	0.686	0.712	0.705	1.921	1.815	1.541
Biological Process	GO:0000027	9	ribosomal large subunit assembly	3.15	0.015377	Cla97C01G023800.1	60S ribosomal protein L11-1-like	--	1.305	0.0021056	Up	23.1	1.213	1.188	1.169	0.999	0.936	0.961	0.777	0.81	0.876	1.073	1.096	1.045
Biological Process	GO:0000027	9	ribosomal large subunit assembly	3.15	0.015377	Cla97C04G068640.1	60S ribosomal protein L6	--	2.316	2.21e-05	Up	25.7	1.151	1.12	1.108	0.773	0.756	0.747	0.621	0.655	0.611	1.455	1.381	1.534
Biological Process	GO:0000027	9	ribosomal large subunit assembly	3.15	0.015377	Cla97C09G166150.1	60S ribosomal protein L6	--	1.636	2.53e-05	Up	25.7	1.271	1.292	1.235	0.793	0.816	0.852	0.712	0.716	0.749	1.224	1.175	1.163
Biological Process	GO:0000027	9	ribosomal large subunit assembly	3.15	0.015377	Cla97C10G195400.1	60S ribosomal protein L6	--	2.023	0.000863437	Up	25.8	1.079		1.093	0.838		0.781	0.687		0.713	1.429		1.403
Biological Process	GO:0000027	9	ribosomal large subunit assembly	3.15	0.015377	Cla97C11G219390.1	60S ribosomal protein L5	--	1.82	0.000104234	Up	34.2	1.644	1.607	1.641	0.711	0.72	0.738	0.588	0.589	0.548	0.989	1.1	1.05
Biological Process	GO:0010286	6	heat acclimation	3.15	0.015377	Cla97C05G088850.1	Peptidylprolyl isomerase	--	2.804	3.49e-05	Up	63.8	0.617	0.607	0.627	0.648	0.645	0.626	0.732	0.709	0.671	1.981	1.821	2.12
Biological Process	GO:0010286	6	heat acclimation	3.15	0.015377	Cla97C07G132190.1	17.8 kDa class I heat shock protein-like	--	1.437	0.00140293	Up	18.1	0.416	0.387	0.619	0.402	0.436	0.564	1.31	1.268	1.192	1.839	1.899	1.68
Biological Process	GO:0044706	3	multi-multicellular organism process	2	0.0150213	Cla97C08G150490.1	exocyst complex component SEC8	--	1.42	0.00573803	Up	119.2	0.86	0.869	0.88	0.807	0.714	0.822	0.983	0.944	0.956	1.263	1.541	1.289
Biological Process	GO:0010286	6	heat acclimation	3.15	0.015377	Cla97C09G171250.1	Peptidylprolyl isomerase	--	1.564	0.000404331	Up	61.3	1.425	1.506	1.541	0.638	0.693	0.679	0.675	0.705	0.731	1.139	1.135	1.027
Biological Process	GO:0010286	6	heat acclimation	3.15	0.015377	Cla97C07G132310.1	17.8 kDa class I heat shock protein-like	--	1.912	0.00363525	Up	17.6		0.315	0.366		0.3	0.399		1.128	1.145		2.257	2.09
Biological Process	GO:0030029	3	actin filament-based process	2.2	0.0163468	Cla97C01G017730.1	Kinesin	--	1.464	7.83e-05	Up	141.1	1.112	1.058	1.088	0.879	0.759	0.862	0.847	0.841	0.853	1.197	1.293	1.229
Biological Process	GO:0030029	3	actin filament-based process	2.2	0.0163468	Cla97C02G028970.1	fimbrin-5	--	2.286	4.29e-05	Up	77	0.628	0.562	0.661	0.828	0.728	0.853	0.802	0.737	0.804	1.796	1.878	1.682
Biological Process	GO:0030029	3	actin filament-based process	2.2	0.0163468	Cla97C02G032130.1	phosphatidylinositol 4-kinase alpha 1-like	--	1.566	0.0366093	Up	224.4	1.306	1.256	1.383	0.865	0.805	0.727	0.8	0.868	0.563	1.083	1.083	1.327
Biological Process	GO:0030029	3	actin filament-based process	2.2	0.0163468	Cla97C03G065560.1	myosin-17-like	--	1.727	0.00139168	Up	172.8	1.151	0.928	0.893	0.625	0.679	0.776	0.68	0.796	0.803	1.4	1.328	1.207
Biological Process	GO:0030029	3	actin filament-based process	2.2	0.0163468	Cla97C04G068590.1	villin-2-like	--	1.898	7.32e-06	Up	103.7	0.78	0.823	0.754	0.69	0.746	0.71	0.844	0.859	0.851	1.641	1.55	1.656
Biological Process	GO:0030029	3	actin filament-based process	2.2	0.0163468	Cla97C06G110580.1	myosin-6	--	1.395	0.0444322	Up	171.3	1.079	1	1.031	0.949	0.736	0.848	0.839	0.802	1.013	1.133	1.462	1.108
Biological Process	GO:0030029	3	actin filament-based process	2.2	0.0163468	Cla97C06G127100.1	plant intracellular Ras-group-related LRR protein 9-like	--	1.314	0.000309788	Up	58.5	0.913	0.844	0.914	0.927	0.963	0.883	0.915	0.963	0.914	1.185	1.247	1.238
Biological Process	GO:0030029	3	actin filament-based process	2.2	0.0163468	Cla97C09G162610.1	Protein ROOT HAIR DEFECTIVE 3 homolog	--	1.629	0.000271205	Up	85.6	1.021	1.006	1.017	1.027	1.034	1.023	0.687	0.736	0.789	1.218	1.191	1.194
Biological Process	GO:0030029	3	actin filament-based process	2.2	0.0163468	Cla97C11G217900.1	Villin protein	--	1.311	8.66e-06	Up	109.7	0.789	0.77	0.792	0.73	0.757	0.775	1.073	1.061	1.046	1.403	1.39	1.375
Biological Process	GO:0009791	5	post-embryonic development	1.35	0.0176178	Cla97C01G000370.1	Acyl-CoA-binding domain-containing protein 2	--	1.524	0.00020241	Up	38.9	0.859	0.849	0.864	0.951	1.012	0.967	0.822	0.865	0.897	1.36	1.309	1.268
Biological Process	GO:0009791	5	post-embryonic development	1.35	0.0176178	Cla97C01G005930.1	Valine--tRNA ligase	--	2.011	1.05e-06	Up	119.3	0.899	0.901	0.905	0.836	0.862	0.823	0.755	0.746	0.76	1.53	1.476	1.54
Biological Process	GO:0010286	6	heat acclimation	3.15	0.015377	Cla97C11G222610.1	vacuolar protein sorting-associated protein 53 A-like	--	1.924	0.000364135	Up	91.7	0.879	0.917	0.946	0.836	0.867	0.85	0.802	0.69	0.81	1.525	1.507	1.397
Biological Process	GO:0006955	3	immune response	1.78	0.0140747	Cla97C06G121290.1	Dicer-like protein 4	--	1.464	0.000937477	Up	185.5	1.041	1.15		0.814	0.73		0.863	0.867		1.281	1.252
Biological Process	GO:0044706	3	multi-multicellular organism process	2	0.0150213	Cla97C08G144640.1	patellin-3-like	--	1.481	4.89e-05	Up	68.2	1.061	1.016	1.045	0.907	0.911	0.913	0.808	0.827	0.844	1.186	1.257	1.228
Biological Process	GO:0044706	3	multi-multicellular organism process	2	0.0150213	Cla97C02G042040.1	Cation-transporting ATPase	--	1.439	0.00288857	Up	132.5	1.141	1.174	1.186	0.882	0.953	1.016	0.774	0.777	0.779	1.232	1.017	1.105
Biological Process	GO:0006955	3	immune response	1.78	0.0140747	Cla97C08G148390.1	lysM domain-containing GPI-anchored protein 1	--	1.516	0.00584797	Up	44.9	1.131	1.426	1.443	0.767	0.773	0.702	0.771	0.815	0.721	1.211	1.271	1.015
Biological Process	GO:0006955	3	immune response	1.78	0.0140747	Cla97C11G216550.1	translational activator GCN1	--	2.536	1.37e-05	Up	285.4	0.737	0.746	0.749	0.66	0.639	0.686	0.691	0.773	0.73	1.912	1.807	1.846
Biological Process	GO:0006955	3	immune response	1.78	0.0140747	Cla97C11G218370.1	26S proteasome regulatory subunit 4 homolog A	--	1.633	0.00367907	Up	49.8	1.167	0.944	1.144	0.913	0.823	0.832	0.823	0.864	0.692	1.183	1.369	1.332
Biological Process	GO:0006955	3	immune response	1.78	0.0140747	Cla97C11G220850.1	Phosphoenolpyruvate carboxykinase 1	--	1.458	0.000150799	Up	74.6	0.626	0.458	0.509	0.893	0.861	0.878	1.024	1.057	1.045	1.491	1.596	1.471
Biological Process	GO:0009860	8	pollen tube growth	2.57	0.0142479	Cla97C02G028970.1	fimbrin-5	--	2.286	4.29e-05	Up	77	0.628	0.562	0.661	0.828	0.728	0.853	0.802	0.737	0.804	1.796	1.878	1.682
Biological Process	GO:0009860	8	pollen tube growth	2.57	0.0142479	Cla97C02G041610.1	Mitochondrial Rho GTPase	--	1.323	0.000376504	Up	71.9	0.833	0.729	0.693	0.957	0.947	0.942	0.988	1.007	0.973	1.271	1.287	1.37
Biological Process	GO:0009860	8	pollen tube growth	2.57	0.0142479	Cla97C08G144640.1	patellin-3-like	--	1.481	4.89e-05	Up	68.2	1.061	1.016	1.045	0.907	0.911	0.913	0.808	0.827	0.844	1.186	1.257	1.228
Biological Process	GO:0009860	8	pollen tube growth	2.57	0.0142479	Cla97C09G168170.1	Exocyst complex component	--	2.28	0.000188438	Up	91	1.007	0.937	0.789	0.727	0.736	0.756	0.745	0.662	0.722	1.459	1.674	1.722
Biological Process	GO:0009860	8	pollen tube growth	2.57	0.0142479	Cla97C10G192280.1	protein EXPORTIN 1A	--	1.999	4.8e-05	Up	123.9	0.802	0.875	0.817	0.908	0.924	0.893	0.755	0.705	0.757	1.561	1.452	1.419
Biological Process	GO:0009860	8	pollen tube growth	2.57	0.0142479	Cla97C10G205620.1	DnaJ homolog subfamily C member 16	--	1.623	0.000220268	Up	63	0.804	0.793	0.813	0.881	0.873	0.847	0.865	0.946	0.853	1.449	1.388	1.487
Biological Process	GO:0009860	8	pollen tube growth	2.57	0.0142479	Cla97C11G215310.1	vacuolar protein sorting-associated protein 52 A	--	2.509	0.000165957	Up	80.7	0.807	0.753	0.803	0.586	0.646	0.685	0.686	0.712	0.705	1.921	1.815	1.541
Biological Process	GO:0009856	4	pollination	2	0.0150213	Cla97C01G018500.1	U-box domain-containing 4-like protein	--	1.879	0.011209	Up	306	1.125	1.032	0.985	0.802	0.731	0.833	0.865	0.808	0.617	1.203	1.415	1.685
Biological Process	GO:0044706	3	multi-multicellular organism process	2	0.0150213	Cla97C03G064110.1	callose synthase 9	--	1.687	0.000140483	Up	210.5	0.981	0.967	1.045	0.837	0.808	0.804	0.745	0.826	0.82	1.365	1.366	1.303
Biological Process	GO:0009856	4	pollination	2	0.0150213	Cla97C02G028970.1	fimbrin-5	--	2.286	4.29e-05	Up	77	0.628	0.562	0.661	0.828	0.728	0.853	0.802	0.737	0.804	1.796	1.878	1.682
Biological Process	GO:0009856	4	pollination	2	0.0150213	Cla97C02G042040.1	Cation-transporting ATPase	--	1.439	0.00288857	Up	132.5	1.141	1.174	1.186	0.882	0.953	1.016	0.774	0.777	0.779	1.232	1.017	1.105
Biological Process	GO:0009856	4	pollination	2	0.0150213	Cla97C03G064110.1	callose synthase 9	--	1.687	0.000140483	Up	210.5	0.981	0.967	1.045	0.837	0.808	0.804	0.745	0.826	0.82	1.365	1.366	1.303
Biological Process	GO:0009856	4	pollination	2	0.0150213	Cla97C08G144640.1	patellin-3-like	--	1.481	4.89e-05	Up	68.2	1.061	1.016	1.045	0.907	0.911	0.913	0.808	0.827	0.844	1.186	1.257	1.228
Biological Process	GO:0009856	4	pollination	2	0.0150213	Cla97C08G150490.1	exocyst complex component SEC8	--	1.42	0.00573803	Up	119.2	0.86	0.869	0.88	0.807	0.714	0.822	0.983	0.944	0.956	1.263	1.541	1.289
Biological Process	GO:0009856	4	pollination	2	0.0150213	Cla97C09G168170.1	Exocyst complex component	--	2.28	0.000188438	Up	91	1.007	0.937	0.789	0.727	0.736	0.756	0.745	0.662	0.722	1.459	1.674	1.722
Biological Process	GO:0009856	4	pollination	2	0.0150213	Cla97C09G172800.1	exocyst complex component SEC5A-like	--	1.635	0.00112314	Up	122.1	1.005	1.081	0.979	0.854	0.831	0.718	0.886	0.811	0.804	1.319	1.271	1.498
Biological Process	GO:0009856	4	pollination	2	0.0150213	Cla97C10G192280.1	protein EXPORTIN 1A	--	1.999	4.8e-05	Up	123.9	0.802	0.875	0.817	0.908	0.924	0.893	0.755	0.705	0.757	1.561	1.452	1.419
Biological Process	GO:0009856	4	pollination	2	0.0150213	Cla97C10G205620.1	DnaJ homolog subfamily C member 16	--	1.623	0.000220268	Up	63	0.804	0.793	0.813	0.881	0.873	0.847	0.865	0.946	0.853	1.449	1.388	1.487
Biological Process	GO:0009856	4	pollination	2	0.0150213	Cla97C11G215310.1	vacuolar protein sorting-associated protein 52 A	--	2.509	0.000165957	Up	80.7	0.807	0.753	0.803	0.586	0.646	0.685	0.686	0.712	0.705	1.921	1.815	1.541
Biological Process	GO:0044706	3	multi-multicellular organism process	2	0.0150213	Cla97C01G018500.1	U-box domain-containing 4-like protein	--	1.879	0.011209	Up	306	1.125	1.032	0.985	0.802	0.731	0.833	0.865	0.808	0.617	1.203	1.415	1.685
Biological Process	GO:0044706	3	multi-multicellular organism process	2	0.0150213	Cla97C02G028970.1	fimbrin-5	--	2.286	4.29e-05	Up	77	0.628	0.562	0.661	0.828	0.728	0.853	0.802	0.737	0.804	1.796	1.878	1.682
Biological Process	GO:0044706	3	multi-multicellular organism process	2	0.0150213	Cla97C02G041610.1	Mitochondrial Rho GTPase	--	1.323	0.000376504	Up	71.9	0.833	0.729	0.693	0.957	0.947	0.942	0.988	1.007	0.973	1.271	1.287	1.37
Biological Process	GO:0009856	4	pollination	2	0.0150213	Cla97C02G041610.1	Mitochondrial Rho GTPase	--	1.323	0.000376504	Up	71.9	0.833	0.729	0.693	0.957	0.947	0.942	0.988	1.007	0.973	1.271	1.287	1.37
Biological Process	GO:1901575	4	organic substance catabolic process	1.33	0.0194119	Cla97C06G116090.1	Pyruvate kinase	--	1.311	0.00703684	Up	64.9	1.027	0.965	1.001	0.993	0.887	0.952	0.848	0.88	0.909	1.097	1.268	1.093
Biological Process	GO:1901575	4	organic substance catabolic process	1.33	0.0194119	Cla97C06G117180.1	Beta-amylase	--	1.395	0.000247589	Up	62.4	0.793	0.655	0.648	0.89	0.949	0.918	0.928	1.012	0.983	1.352	1.384	1.343
Biological Process	GO:1901575	4	organic substance catabolic process	1.33	0.0194119	Cla97C06G117440.1	26S proteasome non-ATPase regulatory subunit 1 homolog A	--	1.834	0.000592496	Up	109	1.137	1.07	0.966	0.741	0.809	0.877	0.699	0.7	0.821	1.35	1.433	1.288
Biological Process	GO:0009653	4	anatomical structure morphogenesis	1.42	0.0227666	Cla97C05G099790.1	filament-like plant protein 4	--	1.389	1.83e-05	Up	119.5	1.116	1.026	1.071	0.686	0.743	0.754	0.929	0.888	0.906	1.268	1.25	1.265
Biological Process	GO:0009653	4	anatomical structure morphogenesis	1.42	0.0227666	Cla97C06G115570.1	Lipoxygenase	--	1.317	3.29e-05	Up	100.8	0.615	0.636	0.564	1.033	1.039	1.007	1.042	1.022	1.025	1.335	1.345	1.388
Biological Process	GO:0009653	4	anatomical structure morphogenesis	1.42	0.0227666	Cla97C06G127100.1	plant intracellular Ras-group-related LRR protein 9-like	--	1.314	0.000309788	Up	58.5	0.913	0.844	0.914	0.927	0.963	0.883	0.915	0.963	0.914	1.185	1.247	1.238
Biological Process	GO:0009653	4	anatomical structure morphogenesis	1.42	0.0227666	Cla97C07G131870.1	ARF guanine-nucleotide exchange factor GNOM-like	--	1.637	0.000486533	Up	164.3	1.067	1.095	1.078	0.751	0.8	0.755	0.863	0.744	0.835	1.338	1.366	1.294
Biological Process	GO:0009653	4	anatomical structure morphogenesis	1.42	0.0227666	Cla97C08G144640.1	patellin-3-like	--	1.481	4.89e-05	Up	68.2	1.061	1.016	1.045	0.907	0.911	0.913	0.808	0.827	0.844	1.186	1.257	1.228
Biological Process	GO:0009653	4	anatomical structure morphogenesis	1.42	0.0227666	Cla97C08G145730.1	dynamin-2A	--	1.514	4.14e-05	Up	100.6	0.921	0.965	0.984	0.765	0.732	0.774	0.901	0.869	0.89	1.301	1.387	1.339
Biological Process	GO:0009653	4	anatomical structure morphogenesis	1.42	0.0227666	Cla97C09G162610.1	Protein ROOT HAIR DEFECTIVE 3 homolog	--	1.629	0.000271205	Up	85.6	1.021	1.006	1.017	1.027	1.034	1.023	0.687	0.736	0.789	1.218	1.191	1.194
Biological Process	GO:0009653	4	anatomical structure morphogenesis	1.42	0.0227666	Cla97C09G165010.1	Phospholipase D	--	1.324	1.21e-06	Up	91.8	0.675	0.582	0.637	1.042	1.015	1.044	0.986	0.994	0.983	1.312	1.316	1.295
Biological Process	GO:0009653	4	anatomical structure morphogenesis	1.42	0.0227666	Cla97C09G166970.1	delta(24)-sterol reductase	--	1.335	0.00221096	Up	66.2	1.08	1.02	1.029	0.952	0.962	0.963	0.795	0.898	0.895	1.177	1.143	1.135
Biological Process	GO:0009653	4	anatomical structure morphogenesis	1.42	0.0227666	Cla97C09G168170.1	Exocyst complex component	--	2.28	0.000188438	Up	91	1.007	0.937	0.789	0.727	0.736	0.756	0.745	0.662	0.722	1.459	1.674	1.722
Biological Process	GO:0009653	4	anatomical structure morphogenesis	1.42	0.0227666	Cla97C10G185220.1	26S proteasome non-ATPase regulatory subunit 4 homolog	--	1.328	0.00390339	Up	42.7	1.134	1.189	1.296	0.934	0.906	0.975	0.827	0.748	0.749	1.075	1.049	0.962
Biological Process	GO:0009653	4	anatomical structure morphogenesis	1.42	0.0227666	Cla97C10G192280.1	protein EXPORTIN 1A	--	1.999	4.8e-05	Up	123.9	0.802	0.875	0.817	0.908	0.924	0.893	0.755	0.705	0.757	1.561	1.452	1.419
Biological Process	GO:0009653	4	anatomical structure morphogenesis	1.42	0.0227666	Cla97C05G087820.1	Acyl-CoA dehydrogenase	--	1.789	5.03e-05	Up	92	0.588	0.449	0.562	0.798	0.752	0.822	0.937	0.965	0.937	1.603	1.7	1.777
Biological Process	GO:0009653	4	anatomical structure morphogenesis	1.42	0.0227666	Cla97C10G194760.1	RNA-binding protein 39 isoform X2	--	1.566	0.000156051	Up	77.9	1.152	1.183	1.254	0.809	0.749	0.651	0.868	0.779	0.816	1.297	1.265	1.296
Biological Process	GO:0009653	4	anatomical structure morphogenesis	1.42	0.0227666	Cla97C11G208780.1	Protein kinase	--	1.54	0.000277679	Up	53.8	1.205	1.263	1.102	0.733	0.689	0.793	0.815	0.836	0.744	1.241	1.212	1.236
Biological Process	GO:0009653	4	anatomical structure morphogenesis	1.42	0.0227666	Cla97C11G211780.1	auxin transport protein BIG	--	1.615	0.00191907	Up	571.2	1.008	0.94	1.011	0.804	0.762	0.753	0.856	0.89	0.761	1.229	1.429	1.391
Biological Process	GO:0009653	4	anatomical structure morphogenesis	1.42	0.0227666	Cla97C11G215240.1	dynamin-2A-like	--	1.343	0.00223864	Up	100.3	1.052	1.096	1.082	0.883	0.871	0.791	0.912	0.839	0.87	1.099	1.183	1.238
Biological Process	GO:0009653	4	anatomical structure morphogenesis	1.42	0.0227666	Cla97C11G215310.1	vacuolar protein sorting-associated protein 52 A	--	2.509	0.000165957	Up	80.7	0.807	0.753	0.803	0.586	0.646	0.685	0.686	0.712	0.705	1.921	1.815	1.541
Biological Process	GO:0009653	4	anatomical structure morphogenesis	1.42	0.0227666	Cla97C11G217900.1	Villin protein	--	1.311	8.66e-06	Up	109.7	0.789	0.77	0.792	0.73	0.757	0.775	1.073	1.061	1.046	1.403	1.39	1.375
Biological Process	GO:0009653	4	anatomical structure morphogenesis	1.42	0.0227666	Cla97C11G218370.1	26S proteasome regulatory subunit 4 homolog A	--	1.633	0.00367907	Up	49.8	1.167	0.944	1.144	0.913	0.823	0.832	0.823	0.864	0.692	1.183	1.369	1.332
Biological Process	GO:0009653	4	anatomical structure morphogenesis	1.42	0.0227666	Cla97C11G219390.1	60S ribosomal protein L5	--	1.82	0.000104234	Up	34.2	1.644	1.607	1.641	0.711	0.72	0.738	0.588	0.589	0.548	0.989	1.1	1.05
Biological Process	GO:0009653	4	anatomical structure morphogenesis	1.42	0.0227666	Cla97C11G224680.1	Ubiquitinyl hydrolase 1	--	1.777	0.000138219	Up	90.4	0.835	0.839	0.804	0.854	0.865	0.874	0.891	0.786	0.823	1.435	1.488	1.519
Biological Process	GO:1901700	4	response to oxygen-containing compound	1.31	0.0235454	Cla97C01G000110.1	Heat shock protein 21	--	2.625	0.0276984	Up	25.5	0.743		0.629	0.763		0.58	0.787		0.652	1.638		2.139
Biological Process	GO:1901700	4	response to oxygen-containing compound	1.31	0.0235454	Cla97C01G000370.1	Acyl-CoA-binding domain-containing protein 2	--	1.524	0.00020241	Up	38.9	0.859	0.849	0.864	0.951	1.012	0.967	0.822	0.865	0.897	1.36	1.309	1.268
Biological Process	GO:1901700	4	response to oxygen-containing compound	1.31	0.0235454	Cla97C01G007690.1	Heat shock family protein	--	1.346	0.0062011	Up	89.5	1.467	1.225	1.433	0.646	0.909	0.775	0.714	0.829	0.816	1.045	1.121	1.009
Biological Process	GO:1901700	4	response to oxygen-containing compound	1.31	0.0235454	Cla97C01G009510.1	zinc finger protein ZPR1-like	--	2.413	9.07e-05	Up	53.8	0.749	0.79	0.775	0.55	0.679	0.619	0.709	0.782	0.809	1.99	1.749	1.81
Biological Process	GO:0009653	4	anatomical structure morphogenesis	1.42	0.0227666	Cla97C10G205620.1	DnaJ homolog subfamily C member 16	--	1.623	0.000220268	Up	63	0.804	0.793	0.813	0.881	0.873	0.847	0.865	0.946	0.853	1.449	1.388	1.487
Biological Process	GO:1901700	4	response to oxygen-containing compound	1.31	0.0235454	Cla97C01G018500.1	U-box domain-containing 4-like protein	--	1.879	0.011209	Up	306	1.125	1.032	0.985	0.802	0.731	0.833	0.865	0.808	0.617	1.203	1.415	1.685
Biological Process	GO:0009653	4	anatomical structure morphogenesis	1.42	0.0227666	Cla97C04G079510.1	protein argonaute 1	--	1.496	0.00105333	Up	117.3	1.076	1.185	1.082	0.902	0.903	0.919	0.875	0.767	0.757	1.209	1.169	1.211
Biological Process	GO:0009653	4	anatomical structure morphogenesis	1.42	0.0227666	Cla97C03G065560.1	myosin-17-like	--	1.727	0.00139168	Up	172.8	1.151	0.928	0.893	0.625	0.679	0.776	0.68	0.796	0.803	1.4	1.328	1.207
Biological Process	GO:0000902	5	cell morphogenesis	1.69	0.0224731	Cla97C02G041610.1	Mitochondrial Rho GTPase	--	1.323	0.000376504	Up	71.9	0.833	0.729	0.693	0.957	0.947	0.942	0.988	1.007	0.973	1.271	1.287	1.37
Biological Process	GO:0000902	5	cell morphogenesis	1.69	0.0224731	Cla97C03G065560.1	myosin-17-like	--	1.727	0.00139168	Up	172.8	1.151	0.928	0.893	0.625	0.679	0.776	0.68	0.796	0.803	1.4	1.328	1.207
Biological Process	GO:0000902	5	cell morphogenesis	1.69	0.0224731	Cla97C04G074180.1	Peptidylprolyl isomerase	--	1.635	1.83e-05	Up	70.1	0.697	0.746	0.763	0.957	0.921	0.952	0.878	0.851	0.904	1.439	1.46	1.406
Biological Process	GO:0000902	5	cell morphogenesis	1.69	0.0224731	Cla97C05G099790.1	filament-like plant protein 4	--	1.389	1.83e-05	Up	119.5	1.116	1.026	1.071	0.686	0.743	0.754	0.929	0.888	0.906	1.268	1.25	1.265
Biological Process	GO:0000902	5	cell morphogenesis	1.69	0.0224731	Cla97C07G131870.1	ARF guanine-nucleotide exchange factor GNOM-like	--	1.637	0.000486533	Up	164.3	1.067	1.095	1.078	0.751	0.8	0.755	0.863	0.744	0.835	1.338	1.366	1.294
Biological Process	GO:0000902	5	cell morphogenesis	1.69	0.0224731	Cla97C08G144640.1	patellin-3-like	--	1.481	4.89e-05	Up	68.2	1.061	1.016	1.045	0.907	0.911	0.913	0.808	0.827	0.844	1.186	1.257	1.228
Biological Process	GO:0000902	5	cell morphogenesis	1.69	0.0224731	Cla97C08G145730.1	dynamin-2A	--	1.514	4.14e-05	Up	100.6	0.921	0.965	0.984	0.765	0.732	0.774	0.901	0.869	0.89	1.301	1.387	1.339
Biological Process	GO:0000902	5	cell morphogenesis	1.69	0.0224731	Cla97C09G162610.1	Protein ROOT HAIR DEFECTIVE 3 homolog	--	1.629	0.000271205	Up	85.6	1.021	1.006	1.017	1.027	1.034	1.023	0.687	0.736	0.789	1.218	1.191	1.194
Biological Process	GO:0000902	5	cell morphogenesis	1.69	0.0224731	Cla97C09G166970.1	delta(24)-sterol reductase	--	1.335	0.00221096	Up	66.2	1.08	1.02	1.029	0.952	0.962	0.963	0.795	0.898	0.895	1.177	1.143	1.135
Biological Process	GO:0000902	5	cell morphogenesis	1.69	0.0224731	Cla97C09G168170.1	Exocyst complex component	--	2.28	0.000188438	Up	91	1.007	0.937	0.789	0.727	0.736	0.756	0.745	0.662	0.722	1.459	1.674	1.722
Biological Process	GO:0000902	5	cell morphogenesis	1.69	0.0224731	Cla97C10G192280.1	protein EXPORTIN 1A	--	1.999	4.8e-05	Up	123.9	0.802	0.875	0.817	0.908	0.924	0.893	0.755	0.705	0.757	1.561	1.452	1.419
Biological Process	GO:0000902	5	cell morphogenesis	1.69	0.0224731	Cla97C10G205620.1	DnaJ homolog subfamily C member 16	--	1.623	0.000220268	Up	63	0.804	0.793	0.813	0.881	0.873	0.847	0.865	0.946	0.853	1.449	1.388	1.487
Biological Process	GO:0009653	4	anatomical structure morphogenesis	1.42	0.0227666	Cla97C04G074180.1	Peptidylprolyl isomerase	--	1.635	1.83e-05	Up	70.1	0.697	0.746	0.763	0.957	0.921	0.952	0.878	0.851	0.904	1.439	1.46	1.406
Biological Process	GO:0000902	5	cell morphogenesis	1.69	0.0224731	Cla97C11G211780.1	auxin transport protein BIG	--	1.615	0.00191907	Up	571.2	1.008	0.94	1.011	0.804	0.762	0.753	0.856	0.89	0.761	1.229	1.429	1.391
Biological Process	GO:0000902	5	cell morphogenesis	1.69	0.0224731	Cla97C11G215310.1	vacuolar protein sorting-associated protein 52 A	--	2.509	0.000165957	Up	80.7	0.807	0.753	0.803	0.586	0.646	0.685	0.686	0.712	0.705	1.921	1.815	1.541
Biological Process	GO:0009653	4	anatomical structure morphogenesis	1.42	0.0227666	Cla97C01G018500.1	U-box domain-containing 4-like protein	--	1.879	0.011209	Up	306	1.125	1.032	0.985	0.802	0.731	0.833	0.865	0.808	0.617	1.203	1.415	1.685
Biological Process	GO:0009653	4	anatomical structure morphogenesis	1.42	0.0227666	Cla97C01G019840.1	26S proteasome non-ATPase regulatory subunit 4 homolog	--	1.401	0.00873649	Up	82.7	1	1.032	1.057	0.945	0.855	0.791	0.908	0.842	0.823	1.055	1.276	1.275
Biological Process	GO:0009653	4	anatomical structure morphogenesis	1.42	0.0227666	Cla97C01G020470.1	Phosphoinositide phosphatase family protein	--	1.314	0.00160972	Up	67.4	0.928	1	0.97	0.942	1.006	0.991	0.887	0.862	0.914	1.241	1.133	1.125
Biological Process	GO:0009653	4	anatomical structure morphogenesis	1.42	0.0227666	Cla97C02G026290.1	Alpha-glucosidase	--	1.551	4.27e-06	Up	104.4	0.942	0.921	0.93	0.95	0.971	0.971	0.829	0.851	0.821	1.31	1.288	1.28
Biological Process	GO:0009653	4	anatomical structure morphogenesis	1.42	0.0227666	Cla97C02G027740.1	vacuolar protein sorting-associated protein 18 homolog	--	1.514	0.0274281	Up	111.8	1.594	0.904	1.005	0.736	0.778	0.803	0.673	0.869	0.832	0.996	1.237	1.361
Biological Process	GO:0009653	4	anatomical structure morphogenesis	1.42	0.0227666	Cla97C02G028970.1	fimbrin-5	--	2.286	4.29e-05	Up	77	0.628	0.562	0.661	0.828	0.728	0.853	0.802	0.737	0.804	1.796	1.878	1.682
Biological Process	GO:0009653	4	anatomical structure morphogenesis	1.42	0.0227666	Cla97C02G035240.1	NEDD8-activating enzyme E1 regulatory subunit	--	1.412	0.000522883	Up	58	0.867	0.963	0.949	0.905	0.972	1.024	0.863	0.867	0.821	1.259	1.205	1.139
Biological Process	GO:0009653	4	anatomical structure morphogenesis	1.42	0.0227666	Cla97C02G039580.1	glycosyltransferase-like KOBITO 1	--	1.42	0.0114437	Up	58.9	0.858		0.922	0.934		0.894	0.884		0.931	1.324		1.253
Biological Process	GO:0009653	4	anatomical structure morphogenesis	1.42	0.0227666	Cla97C02G041610.1	Mitochondrial Rho GTPase	--	1.323	0.000376504	Up	71.9	0.833	0.729	0.693	0.957	0.947	0.942	0.988	1.007	0.973	1.271	1.287	1.37
Biological Process	GO:0009653	4	anatomical structure morphogenesis	1.42	0.0227666	Cla97C02G042120.1	protein HASTY 1-like	--	1.465	0.003303	Up	133.2	0.642	0.779	0.662	0.945	0.951	0.936	0.929	1.013	0.933	1.485	1.258	1.47
Biological Process	GO:0009653	4	anatomical structure morphogenesis	1.42	0.0227666	Cla97C03G063270.1	Phosphotransferase	--	1.685	0.00565777	Up	55.7	0.933	0.606	0.808	0.918	0.992	0.972	0.759	0.807	0.956	1.391	1.595	1.264
Biological Process	GO:0000902	5	cell morphogenesis	1.69	0.0224731	Cla97C11G215240.1	dynamin-2A-like	--	1.343	0.00223864	Up	100.3	1.052	1.096	1.082	0.883	0.871	0.791	0.912	0.839	0.87	1.099	1.183	1.238
Biological Process	GO:0000902	5	cell morphogenesis	1.69	0.0224731	Cla97C02G039580.1	glycosyltransferase-like KOBITO 1	--	1.42	0.0114437	Up	58.9	0.858		0.922	0.934		0.894	0.884		0.931	1.324		1.253
Biological Process	GO:1901700	4	response to oxygen-containing compound	1.31	0.0235454	Cla97C01G019840.1	26S proteasome non-ATPase regulatory subunit 4 homolog	--	1.401	0.00873649	Up	82.7	1	1.032	1.057	0.945	0.855	0.791	0.908	0.842	0.823	1.055	1.276	1.275
Biological Process	GO:1901700	4	response to oxygen-containing compound	1.31	0.0235454	Cla97C02G028810.1	26S proteasome non-ATPase regulatory subunit 2 homolog A	--	1.562	0.000310734	Up	98.5	1.281	1.256	1.189	0.885	0.941	0.903	0.684	0.691	0.763	1.135	1.078	1.126
Biological Process	GO:1901700	4	response to oxygen-containing compound	1.31	0.0235454	Cla97C08G154960.1	serine/threonine protein kinase 1	--	1.398	0.0245863	Up	50.8	1.261	1.389		0.792	0.803		0.799	0.767		1.149	1.041
Biological Process	GO:1901700	4	response to oxygen-containing compound	1.31	0.0235454	Cla97C08G157760.1	Heat shock protein 81-2	--	1.358	0.00130124	Up	93.4	1.772	1.624	1.878	0.762	0.741	0.707	0.61	0.612	0.583	0.781	0.874	0.797
Biological Process	GO:1901700	4	response to oxygen-containing compound	1.31	0.0235454	Cla97C09G165010.1	Phospholipase D	--	1.324	1.21e-06	Up	91.8	0.675	0.582	0.637	1.042	1.015	1.044	0.986	0.994	0.983	1.312	1.316	1.295
Biological Process	GO:1901700	4	response to oxygen-containing compound	1.31	0.0235454	Cla97C09G165170.1	pre-mRNA-processing-splicing factor 8-like	--	1.368	0.0275696	Up	274.2	1.038	1.334	1.061	0.619	0.816	0.678	0.959	0.826	0.878	1.211	1.048	1.383
Biological Process	GO:1901700	4	response to oxygen-containing compound	1.31	0.0235454	Cla97C09G168010.1	Pectinesterase	--	1.936	0.0022268	Up	61	0.657	0.716	0.634	0.696	0.715	0.756	0.815	0.808	1.042	1.831	1.761	1.568
Biological Process	GO:1901700	4	response to oxygen-containing compound	1.31	0.0235454	Cla97C09G173310.1	calcium-dependent protein kinase 11	--	1.658	7.81e-05	Up	56	0.889	0.869	0.888	0.995	0.966	0.988	0.828	0.804	0.761	1.289	1.31	1.369
Biological Process	GO:1901700	4	response to oxygen-containing compound	1.31	0.0235454	Cla97C09G184300.1	Phosphoglycerate kinase	--	1.411	0.000206942	Up	42.4	0.863	0.872	0.885	0.979	0.987	0.969	0.922	0.871	0.866	1.207	1.274	1.271
Biological Process	GO:1901700	4	response to oxygen-containing compound	1.31	0.0235454	Cla97C10G185220.1	26S proteasome non-ATPase regulatory subunit 4 homolog	--	1.328	0.00390339	Up	42.7	1.134	1.189	1.296	0.934	0.906	0.975	0.827	0.748	0.749	1.075	1.049	0.962
Biological Process	GO:1901700	4	response to oxygen-containing compound	1.31	0.0235454	Cla97C10G186580.1	Regulator of nonsense transcripts 1-like protein	--	1.366	0.0028993	Up	139.2	0.949	0.953	1.019	1.183	1.131	1.13	0.811	0.775	0.79	0.986	1.117	1.143
Biological Process	GO:1901700	4	response to oxygen-containing compound	1.31	0.0235454	Cla97C10G198580.1	Calcium-transporting ATPase	--	1.562	0.00456302	Up	113.9	0.954	1.036	1.026	0.904	0.835	1.019	0.864	0.763	0.831	1.297	1.419	1.124
Biological Process	GO:1901700	4	response to oxygen-containing compound	1.31	0.0235454	Cla97C10G199080.1	Glutamate synthase, putative	--	1.531	3.44e-05	Up	157.5	0.812	0.838	0.785	1.087	1.076	1.073	0.855	0.846	0.838	1.286	1.256	1.345
Biological Process	GO:1901700	4	response to oxygen-containing compound	1.31	0.0235454	Cla97C10G200830.1	ubiquitin carboxyl-terminal hydrolase 12	--	1.692	0.000187336	Up	130.6	0.96	0.925	0.943	0.95	0.96	1.007	0.751	0.807	0.787	1.394	1.331	1.242
Biological Process	GO:1901700	4	response to oxygen-containing compound	1.31	0.0235454	Cla97C08G145730.1	dynamin-2A	--	1.514	4.14e-05	Up	100.6	0.921	0.965	0.984	0.765	0.732	0.774	0.901	0.869	0.89	1.301	1.387	1.339
Biological Process	GO:1901700	4	response to oxygen-containing compound	1.31	0.0235454	Cla97C10G201220.1	syntaxin-121	--	1.392	0.000142656	Up	34.3	0.689	0.658	0.719	1.068	0.962	0.931	0.948	0.982	0.977	1.306	1.401	1.34
Biological Process	GO:1901700	4	response to oxygen-containing compound	1.31	0.0235454	Cla97C10G202720.1	DEAD-box ATP-dependent RNA helicase 38-like	--	1.911	8.02e-06	Up	56.2	0.769	0.768	0.807	0.88	0.874	0.893	0.798	0.833	0.779	1.541	1.506	1.559
Biological Process	GO:1901700	4	response to oxygen-containing compound	1.31	0.0235454	Cla97C11G208480.1	Phosphotransferase	--	1.385	0.000472119	Up	54.1	0.961	1.011	0.957	1.005	1.009	0.979	0.866	0.833	0.865	1.168	1.135	1.249
Biological Process	GO:1901700	4	response to oxygen-containing compound	1.31	0.0235454	Cla97C11G214200.1	Ribulose bisphosphate carboxylase large chain	--	1.341	0.0062717	Up	46.7	0.9	0.983	0.987	0.509	0.588	0.639	1.041	1.033	1.085	1.55	1.396	1.29
Biological Process	GO:1901700	4	response to oxygen-containing compound	1.31	0.0235454	Cla97C11G215240.1	dynamin-2A-like	--	1.343	0.00223864	Up	100.3	1.052	1.096	1.082	0.883	0.871	0.791	0.912	0.839	0.87	1.099	1.183	1.238
Biological Process	GO:1901700	4	response to oxygen-containing compound	1.31	0.0235454	Cla97C11G217900.1	Villin protein	--	1.311	8.66e-06	Up	109.7	0.789	0.77	0.792	0.73	0.757	0.775	1.073	1.061	1.046	1.403	1.39	1.375
Biological Process	GO:1901700	4	response to oxygen-containing compound	1.31	0.0235454	Cla97C11G220100.1	14-3-like protein GF14	--	1.674	0.00115813	Up	28.4	0.922	0.749	0.916	0.936	0.905	0.919	0.859	0.743	0.804	1.282	1.468	1.277
Biological Process	GO:1901700	4	response to oxygen-containing compound	1.31	0.0235454	Cla97C11G223240.1	Alpha,alpha-trehalose-phosphate synthase 1	--	1.808	0.000253159	Up	105	1.285	1.258	1.179	0.716	0.687	0.758	0.697	0.695	0.794	1.323	1.361	1.269
Biological Process	GO:1901700	4	response to oxygen-containing compound	1.31	0.0235454	Cla97C07G132310.1	17.8 kDa class I heat shock protein-like	--	1.912	0.00363525	Up	17.6		0.315	0.366		0.3	0.399		1.128	1.145		2.257	2.09
Biological Process	GO:0032506	6	cytokinetic process	2.52	0.0252533	Cla97C01G017730.1	Kinesin	--	1.464	7.83e-05	Up	141.1	1.112	1.058	1.088	0.879	0.759	0.862	0.847	0.841	0.853	1.197	1.293	1.229
Biological Process	GO:0032506	6	cytokinetic process	2.52	0.0252533	Cla97C01G025620.1	protein MOR1	--	1.366	0.00235491	Up	223	1.249	1.158	1.159	0.699	0.753	0.871	0.853	0.815	0.875	1.24	1.154	1.079
Biological Process	GO:0032506	6	cytokinetic process	2.52	0.0252533	Cla97C03G055180.1	coiled-coil domain-containing protein SCD2	--	1.43	0.0207296	Up	62	0.979	1.153		0.889	0.821		0.9	0.811		1.232	1.215
Biological Process	GO:0032506	6	cytokinetic process	2.52	0.0252533	Cla97C06G119360.1	vacuolar protein sorting-associated protein 9A-like	--	1.655	0.00093587	Up	64.6	0.847	0.85	0.798	0.748	0.903	0.882	0.821	0.902	0.902	1.583	1.345	1.417
Biological Process	GO:1901700	4	response to oxygen-containing compound	1.31	0.0235454	Cla97C10G202520.1	histone deacetylase HDT1	--	1.793	0.0030563	Up	34.3	1.473	1.287	1.334	0.726	0.687	0.747	0.645	0.636	0.697	1.092	1.391	1.063
Biological Process	GO:1901700	4	response to oxygen-containing compound	1.31	0.0235454	Cla97C02G026440.1	Calcium-dependent protein kinase	--	2.033	0.000116502	Up	56.2	1.15	1.148	1.147	0.931	0.884	0.803	0.713	0.609	0.657	1.314	1.333	1.377
Biological Process	GO:1901700	4	response to oxygen-containing compound	1.31	0.0235454	Cla97C07G142760.1	Eukaryotic translation initiation factor 3 subunit H	--	1.398	3.44e-05	Up	38.7	0.897	0.921	0.953	0.889	0.893	0.886	0.895	0.933	0.906	1.302	1.264	1.257
Biological Process	GO:1901700	4	response to oxygen-containing compound	1.31	0.0235454	Cla97C07G132990.1	Ferritin	--	1.679	1.2e-05	Up	28.7	0.692	0.689	0.695	0.652	0.694	0.716	0.981	0.997	0.941	1.652	1.604	1.646
Biological Process	GO:1901700	4	response to oxygen-containing compound	1.31	0.0235454	Cla97C02G035240.1	NEDD8-activating enzyme E1 regulatory subunit	--	1.412	0.000522883	Up	58	0.867	0.963	0.949	0.905	0.972	1.024	0.863	0.867	0.821	1.259	1.205	1.139
Biological Process	GO:1901700	4	response to oxygen-containing compound	1.31	0.0235454	Cla97C02G038490.1	calcium-dependent protein kinase 17	--	1.317	0.00141332	Up	19.3	0.917	0.88	0.821	0.915	0.904	0.902	0.993	0.95	0.943	1.194	1.279	1.327
Biological Process	GO:1901700	4	response to oxygen-containing compound	1.31	0.0235454	Cla97C02G039580.1	glycosyltransferase-like KOBITO 1	--	1.42	0.0114437	Up	58.9	0.858		0.922	0.934		0.894	0.884		0.931	1.324		1.253
Biological Process	GO:1901700	4	response to oxygen-containing compound	1.31	0.0235454	Cla97C02G042330.1	peptide-N(4)-(N-acetyl-beta- glucosaminyl)asparagine amidase	--	1.622	0.00418232	Up	70.4	0.796	0.66	0.785	0.916	0.893	0.88	0.897	0.85	1.002	1.453	1.672	1.333
Biological Process	GO:1901700	4	response to oxygen-containing compound	1.31	0.0235454	Cla97C02G045770.1	Alpha-1,4 glucan phosphorylase	--	1.964	0.000104255	Up	95.5	0.662	0.687	0.681	1.04	1.02	1.018	0.781	0.722	0.799	1.519	1.581	1.42
Biological Process	GO:1901700	4	response to oxygen-containing compound	1.31	0.0235454	Cla97C02G050590.1	importin-5-like isoform X1	--	2.007	0.000369533	Up	123.7	0.868	0.95	0.935	0.746	0.794	0.761	0.719	0.836	0.729	1.648	1.441	1.495
Biological Process	GO:1901700	4	response to oxygen-containing compound	1.31	0.0235454	Cla97C03G053170.1	4-hydroxy-3-methylbut-2-en-1-yl diphosphate synthase	--	1.366	0.000356016	Up	82.1	0.587	0.552	0.595	0.885	0.88	0.94	1.09	1.051	1.042	1.436	1.515	1.396
Biological Process	GO:1901700	4	response to oxygen-containing compound	1.31	0.0235454	Cla97C03G053180.1	Leucine--tRNA ligase	--	1.513	3.02e-05	Up	126.9	0.94	0.868	0.819	1.019	1.068	1.022	0.85	0.848	0.824	1.231	1.283	1.303
Biological Process	GO:1901700	4	response to oxygen-containing compound	1.31	0.0235454	Cla97C03G058090.1	cullin-4	--	2.104	1.04e-05	Up	94.9	0.927	1.034	0.99	0.945	0.743	0.847	0.673	0.7	0.72	1.438	1.523	1.442
Biological Process	GO:1901700	4	response to oxygen-containing compound	1.31	0.0235454	Cla97C03G059290.1	Alpha-1,4 glucan phosphorylase	--	2.042	0.000294041	Up	113.3	1.195	1.2	1.29	0.721	0.745	0.725	0.612	0.697	0.704	1.472	1.358	1.281
Biological Process	GO:1901700	4	response to oxygen-containing compound	1.31	0.0235454	Cla97C03G063500.1	Xanthine dehydrogenase, putative	--	1.801	6.13e-06	Up	150.6	0.539	0.599	0.682	1.056	1.115	1.045	0.818	0.788	0.807	1.493	1.424	1.429
Biological Process	GO:1901700	4	response to oxygen-containing compound	1.31	0.0235454	Cla97C03G064990.1	Sucrose synthase	--	2.666	1.85e-06	Up	92.4	0.495	0.433	0.393	0.779	0.72	0.772	0.768	0.748	0.771	2.007	2.116	1.973
Biological Process	GO:1901700	4	response to oxygen-containing compound	1.31	0.0235454	Cla97C07G137320.1	Glutathione S-transferase	--	1.579	0.000174135	Up	25.1	0.283	0.431	0.413	0.845	0.85	0.861	1.095	1.055	1.088	1.806	1.686	1.62
Biological Process	GO:1901700	4	response to oxygen-containing compound	1.31	0.0235454	Cla97C03G066410.1	Phosphotransferase	--	1.331	0.000597632	Up	54.2	0.903	0.834	0.817	0.98	1.018	1.057	0.916	0.887	0.911	1.142	1.217	1.252
Biological Process	GO:1901700	4	response to oxygen-containing compound	1.31	0.0235454	Cla97C04G078780.1	Chaperone protein	--	1.934	4.72e-05	Up	100.9	0.722	0.623	0.663	0.749	0.762	0.696	0.893	0.933	0.843	1.656	1.745	1.762
Biological Process	GO:1901700	4	response to oxygen-containing compound	1.31	0.0235454	Cla97C05G083070.1	Glutathione s-transferase, putative	--	1.453	0.00605016	Up	25.7	0.709	0.608	0.729	0.944	0.883	0.8	1.002	1.037	0.967	1.274	1.591	1.504
Biological Process	GO:1901700	4	response to oxygen-containing compound	1.31	0.0235454	Cla97C05G084480.1	Beta-amylase	--	1.543	0.00151771	Up	63.7	0.716	0.81	0.615	0.844	0.83	0.798	0.95	0.917	0.953	1.497	1.3	1.555
Biological Process	GO:1901700	4	response to oxygen-containing compound	1.31	0.0235454	Cla97C05G086420.1	heat shock 70 kDa protein 8	--	1.978	0.000119775	Up	62	0.518	0.327	0.414	0.649	0.529	0.639	0.998	0.994	1.008	1.845	2.153	1.936
Biological Process	GO:1901700	4	response to oxygen-containing compound	1.31	0.0235454	Cla97C05G091970.1	UDP-glucose:glycoprotein glucosyltransferase-like	--	2.504	0.00261646	Up	171.5	1.054	0.797	0.839	0.858	0.646	0.645	0.733	0.689	0.608	1.303	1.871	1.909
Biological Process	GO:1901700	4	response to oxygen-containing compound	1.31	0.0235454	Cla97C05G096490.1	Calcium-dependent protein kinase, putative	--	1.439	0.000843746	Up	58.4	0.639	0.742	0.649	1.163	1.081	1.118	0.919	0.945	0.877	1.317	1.236	1.39
Biological Process	GO:1901700	4	response to oxygen-containing compound	1.31	0.0235454	Cla97C05G101100.1	Cytochrome P450	--	1.667	0.000348333	Up	59.1	0.806	0.851	0.876	1.047	1.07	0.995	0.813	0.779	0.837	1.46	1.297	1.293
Biological Process	GO:1901700	4	response to oxygen-containing compound	1.31	0.0235454	Cla97C05G104770.1	serine/threonine-protein phosphatase 2A 65 kDa regulatory subunit A beta isoform	--	1.598	0.00142421	Up	133.4	0.861	0.886	0.935	0.853	0.844	0.843	0.814	0.833	0.914	1.42	1.436	1.237
Biological Process	GO:1901700	4	response to oxygen-containing compound	1.31	0.0235454	Cla97C06G114750.1	cullin-1	--	1.489	0.00155414	Up	86.7	0.959	0.899	0.901	1.041	1.055	1.113	0.712	0.833	0.805	1.17	1.207	1.122
Biological Process	GO:1901700	4	response to oxygen-containing compound	1.31	0.0235454	Cla97C06G117180.1	Beta-amylase	--	1.395	0.000247589	Up	62.4	0.793	0.655	0.648	0.89	0.949	0.918	0.928	1.012	0.983	1.352	1.384	1.343
Biological Process	GO:1901700	4	response to oxygen-containing compound	1.31	0.0235454	Cla97C07G132190.1	17.8 kDa class I heat shock protein-like	--	1.437	0.00140293	Up	18.1	0.416	0.387	0.619	0.402	0.436	0.564	1.31	1.268	1.192	1.839	1.899	1.68
Biological Process	GO:1901700	4	response to oxygen-containing compound	1.31	0.0235454	Cla97C07G132430.1	coronatine-insensitive protein 1	--	1.647	0.000422443	Up	66.8	0.665	0.63	0.601	0.912	0.93	0.946	0.953	0.923	0.881	1.476	1.431	1.635
Biological Process	GO:1901700	4	response to oxygen-containing compound	1.31	0.0235454	Cla97C04G073560.1	AMP deaminase	--	1.687	0.000123227	Up	96.1	1.092	1.068	0.993	0.859	0.846	0.879	0.778	0.791	0.729	1.228	1.321	1.328
Biological Process	GO:0003006	4	developmental process involved in reproduction	1.39	0.0140152	Cla97C01G005930.1	Valine--tRNA ligase	--	2.011	1.05e-06	Up	119.3	0.899	0.901	0.905	0.836	0.862	0.823	0.755	0.746	0.76	1.53	1.476	1.54
Biological Process	GO:0000902	5	cell morphogenesis	1.69	0.0224731	Cla97C02G028970.1	fimbrin-5	--	2.286	4.29e-05	Up	77	0.628	0.562	0.661	0.828	0.728	0.853	0.802	0.737	0.804	1.796	1.878	1.682
Biological Process	GO:0000902	5	cell morphogenesis	1.69	0.0224731	Cla97C01G020470.1	Phosphoinositide phosphatase family protein	--	1.314	0.00160972	Up	67.4	0.928	1	0.97	0.942	1.006	0.991	0.887	0.862	0.914	1.241	1.133	1.125
Biological Process	GO:0032989	5	cellular component morphogenesis	1.65	0.0197901	Cla97C02G039580.1	glycosyltransferase-like KOBITO 1	--	1.42	0.0114437	Up	58.9	0.858		0.922	0.934		0.894	0.884		0.931	1.324		1.253
Biological Process	GO:0032989	5	cellular component morphogenesis	1.65	0.0197901	Cla97C02G041610.1	Mitochondrial Rho GTPase	--	1.323	0.000376504	Up	71.9	0.833	0.729	0.693	0.957	0.947	0.942	0.988	1.007	0.973	1.271	1.287	1.37
Biological Process	GO:0032989	5	cellular component morphogenesis	1.65	0.0197901	Cla97C03G065560.1	myosin-17-like	--	1.727	0.00139168	Up	172.8	1.151	0.928	0.893	0.625	0.679	0.776	0.68	0.796	0.803	1.4	1.328	1.207
Biological Process	GO:0032989	5	cellular component morphogenesis	1.65	0.0197901	Cla97C04G074180.1	Peptidylprolyl isomerase	--	1.635	1.83e-05	Up	70.1	0.697	0.746	0.763	0.957	0.921	0.952	0.878	0.851	0.904	1.439	1.46	1.406
Biological Process	GO:0032989	5	cellular component morphogenesis	1.65	0.0197901	Cla97C05G099790.1	filament-like plant protein 4	--	1.389	1.83e-05	Up	119.5	1.116	1.026	1.071	0.686	0.743	0.754	0.929	0.888	0.906	1.268	1.25	1.265
Biological Process	GO:0032989	5	cellular component morphogenesis	1.65	0.0197901	Cla97C07G131870.1	ARF guanine-nucleotide exchange factor GNOM-like	--	1.637	0.000486533	Up	164.3	1.067	1.095	1.078	0.751	0.8	0.755	0.863	0.744	0.835	1.338	1.366	1.294
Biological Process	GO:0032989	5	cellular component morphogenesis	1.65	0.0197901	Cla97C08G144640.1	patellin-3-like	--	1.481	4.89e-05	Up	68.2	1.061	1.016	1.045	0.907	0.911	0.913	0.808	0.827	0.844	1.186	1.257	1.228
Biological Process	GO:0032989	5	cellular component morphogenesis	1.65	0.0197901	Cla97C08G145730.1	dynamin-2A	--	1.514	4.14e-05	Up	100.6	0.921	0.965	0.984	0.765	0.732	0.774	0.901	0.869	0.89	1.301	1.387	1.339
Biological Process	GO:0032989	5	cellular component morphogenesis	1.65	0.0197901	Cla97C09G162610.1	Protein ROOT HAIR DEFECTIVE 3 homolog	--	1.629	0.000271205	Up	85.6	1.021	1.006	1.017	1.027	1.034	1.023	0.687	0.736	0.789	1.218	1.191	1.194
Biological Process	GO:0032989	5	cellular component morphogenesis	1.65	0.0197901	Cla97C09G166970.1	delta(24)-sterol reductase	--	1.335	0.00221096	Up	66.2	1.08	1.02	1.029	0.952	0.962	0.963	0.795	0.898	0.895	1.177	1.143	1.135
Biological Process	GO:0032989	5	cellular component morphogenesis	1.65	0.0197901	Cla97C09G168170.1	Exocyst complex component	--	2.28	0.000188438	Up	91	1.007	0.937	0.789	0.727	0.736	0.756	0.745	0.662	0.722	1.459	1.674	1.722
Biological Process	GO:0032989	5	cellular component morphogenesis	1.65	0.0197901	Cla97C10G192280.1	protein EXPORTIN 1A	--	1.999	4.8e-05	Up	123.9	0.802	0.875	0.817	0.908	0.924	0.893	0.755	0.705	0.757	1.561	1.452	1.419
Biological Process	GO:0032989	5	cellular component morphogenesis	1.65	0.0197901	Cla97C02G028970.1	fimbrin-5	--	2.286	4.29e-05	Up	77	0.628	0.562	0.661	0.828	0.728	0.853	0.802	0.737	0.804	1.796	1.878	1.682
Biological Process	GO:0032989	5	cellular component morphogenesis	1.65	0.0197901	Cla97C10G205620.1	DnaJ homolog subfamily C member 16	--	1.623	0.000220268	Up	63	0.804	0.793	0.813	0.881	0.873	0.847	0.865	0.946	0.853	1.449	1.388	1.487
Biological Process	GO:0032989	5	cellular component morphogenesis	1.65	0.0197901	Cla97C11G215240.1	dynamin-2A-like	--	1.343	0.00223864	Up	100.3	1.052	1.096	1.082	0.883	0.871	0.791	0.912	0.839	0.87	1.099	1.183	1.238
Biological Process	GO:0032989	5	cellular component morphogenesis	1.65	0.0197901	Cla97C11G215310.1	vacuolar protein sorting-associated protein 52 A	--	2.509	0.000165957	Up	80.7	0.807	0.753	0.803	0.586	0.646	0.685	0.686	0.712	0.705	1.921	1.815	1.541
Biological Process	GO:1902410	8	mitotic cytokinetic process	2.64	0.019884	Cla97C01G017730.1	Kinesin	--	1.464	7.83e-05	Up	141.1	1.112	1.058	1.088	0.879	0.759	0.862	0.847	0.841	0.853	1.197	1.293	1.229
Biological Process	GO:1902410	8	mitotic cytokinetic process	2.64	0.019884	Cla97C01G025620.1	protein MOR1	--	1.366	0.00235491	Up	223	1.249	1.158	1.159	0.699	0.753	0.871	0.853	0.815	0.875	1.24	1.154	1.079
Biological Process	GO:1902410	8	mitotic cytokinetic process	2.64	0.019884	Cla97C03G055180.1	coiled-coil domain-containing protein SCD2	--	1.43	0.0207296	Up	62	0.979	1.153		0.889	0.821		0.9	0.811		1.232	1.215
Biological Process	GO:1902410	8	mitotic cytokinetic process	2.64	0.019884	Cla97C06G119360.1	vacuolar protein sorting-associated protein 9A-like	--	1.655	0.00093587	Up	64.6	0.847	0.85	0.798	0.748	0.903	0.882	0.821	0.902	0.902	1.583	1.345	1.417
Biological Process	GO:1902410	8	mitotic cytokinetic process	2.64	0.019884	Cla97C07G131870.1	ARF guanine-nucleotide exchange factor GNOM-like	--	1.637	0.000486533	Up	164.3	1.067	1.095	1.078	0.751	0.8	0.755	0.863	0.744	0.835	1.338	1.366	1.294
Biological Process	GO:1902410	8	mitotic cytokinetic process	2.64	0.019884	Cla97C09G170190.1	RAN GTPase-activating protein 1	--	2.735	0.00017634	Up	59	1.165	1.14	1.062	0.574	0.594	0.763	0.614	0.53	0.649	1.669	1.737	1.498
Biological Process	GO:0000911	6	cytokinesis by cell plate formation	2.64	0.019884	Cla97C01G017730.1	Kinesin	--	1.464	7.83e-05	Up	141.1	1.112	1.058	1.088	0.879	0.759	0.862	0.847	0.841	0.853	1.197	1.293	1.229
Biological Process	GO:0000911	6	cytokinesis by cell plate formation	2.64	0.019884	Cla97C01G025620.1	protein MOR1	--	1.366	0.00235491	Up	223	1.249	1.158	1.159	0.699	0.753	0.871	0.853	0.815	0.875	1.24	1.154	1.079
Biological Process	GO:0000911	6	cytokinesis by cell plate formation	2.64	0.019884	Cla97C03G055180.1	coiled-coil domain-containing protein SCD2	--	1.43	0.0207296	Up	62	0.979	1.153		0.889	0.821		0.9	0.811		1.232	1.215
Biological Process	GO:0000911	6	cytokinesis by cell plate formation	2.64	0.019884	Cla97C06G119360.1	vacuolar protein sorting-associated protein 9A-like	--	1.655	0.00093587	Up	64.6	0.847	0.85	0.798	0.748	0.903	0.882	0.821	0.902	0.902	1.583	1.345	1.417
Biological Process	GO:0032989	5	cellular component morphogenesis	1.65	0.0197901	Cla97C11G211780.1	auxin transport protein BIG	--	1.615	0.00191907	Up	571.2	1.008	0.94	1.011	0.804	0.762	0.753	0.856	0.89	0.761	1.229	1.429	1.391
Biological Process	GO:0000911	6	cytokinesis by cell plate formation	2.64	0.019884	Cla97C07G131870.1	ARF guanine-nucleotide exchange factor GNOM-like	--	1.637	0.000486533	Up	164.3	1.067	1.095	1.078	0.751	0.8	0.755	0.863	0.744	0.835	1.338	1.366	1.294
Biological Process	GO:0032989	5	cellular component morphogenesis	1.65	0.0197901	Cla97C02G026290.1	Alpha-glucosidase	--	1.551	4.27e-06	Up	104.4	0.942	0.921	0.93	0.95	0.971	0.971	0.829	0.851	0.821	1.31	1.288	1.28
Biological Process	GO:0032989	5	cellular component morphogenesis	1.65	0.0197901	Cla97C01G018500.1	U-box domain-containing 4-like protein	--	1.879	0.011209	Up	306	1.125	1.032	0.985	0.802	0.731	0.833	0.865	0.808	0.617	1.203	1.415	1.685
Biological Process	GO:1901575	4	organic substance catabolic process	1.33	0.0194119	Cla97C06G117880.1	non-specific phospholipase C3-like	--	1.828	0.00151454	Up	59.2	0.718	0.817		0.769	0.721		0.9	0.859		1.613	1.603
Biological Process	GO:1901575	4	organic substance catabolic process	1.33	0.0194119	Cla97C06G125620.1	DNAJ heat shock N-terminal domain-containing protein, putative	--	1.882	0.000136395	Up	79.5	0.601	0.663	0.757	0.883	0.953	0.882	0.901	0.776	0.85	1.603	1.59	1.562
Biological Process	GO:1901575	4	organic substance catabolic process	1.33	0.0194119	Cla97C06G128240.1	staphylococcal nuclease domain-containing protein 1	--	1.414	0.000366892	Up	108.1	1.224	1.215	1.197	0.947	0.945	0.939	0.762	0.752	0.783	1.117	1.022	1.11
Biological Process	GO:1901575	4	organic substance catabolic process	1.33	0.0194119	Cla97C07G132430.1	coronatine-insensitive protein 1	--	1.647	0.000422443	Up	66.8	0.665	0.63	0.601	0.912	0.93	0.946	0.953	0.923	0.881	1.476	1.431	1.635
Biological Process	GO:1901575	4	organic substance catabolic process	1.33	0.0194119	Cla97C07G137320.1	Glutathione S-transferase	--	1.579	0.000174135	Up	25.1	0.283	0.431	0.413	0.845	0.85	0.861	1.095	1.055	1.088	1.806	1.686	1.62
Biological Process	GO:1901575	4	organic substance catabolic process	1.33	0.0194119	Cla97C08G150450.1	Glycerol-3-phosphate dehydrogenase	--	1.386	0.000261612	Up	68.6	0.841	0.727	0.829	0.8	1.002	0.827	0.975	0.964	0.949	1.392	1.274	1.337
Biological Process	GO:1901575	4	organic substance catabolic process	1.33	0.0194119	Cla97C08G158440.1	Proteasome subunit alpha type	--	1.377	0.000131698	Up	30.6	0.912	0.887	0.827	0.947	0.927	0.902	0.927	0.898	0.889	1.212	1.237	1.289
Biological Process	GO:1901575	4	organic substance catabolic process	1.33	0.0194119	Cla97C09G164360.1	nuclear pore complex protein NUP50A-like	--	1.308	0.0227085	Up	51.4	1.205	1.329	1.362	0.718	0.699	0.691	0.93	0.83	0.774	1.147	0.994	1.174
Biological Process	GO:1901575	4	organic substance catabolic process	1.33	0.0194119	Cla97C09G169430.1	isoamylase 2, chloroplastic	--	1.547	1.56e-05	Up	98.1	0.773	0.731	0.844	1.115	1.111	1.116	0.799	0.834	0.847	1.279	1.284	1.274
Biological Process	GO:1901575	4	organic substance catabolic process	1.33	0.0194119	Cla97C09G184300.1	Phosphoglycerate kinase	--	1.411	0.000206942	Up	42.4	0.863	0.872	0.885	0.979	0.987	0.969	0.922	0.871	0.866	1.207	1.274	1.271
Biological Process	GO:1901575	4	organic substance catabolic process	1.33	0.0194119	Cla97C10G185220.1	26S proteasome non-ATPase regulatory subunit 4 homolog	--	1.328	0.00390339	Up	42.7	1.134	1.189	1.296	0.934	0.906	0.975	0.827	0.748	0.749	1.075	1.049	0.962
Biological Process	GO:1901575	4	organic substance catabolic process	1.33	0.0194119	Cla97C10G186580.1	Regulator of nonsense transcripts 1-like protein	--	1.366	0.0028993	Up	139.2	0.949	0.953	1.019	1.183	1.131	1.13	0.811	0.775	0.79	0.986	1.117	1.143
Biological Process	GO:0032989	5	cellular component morphogenesis	1.65	0.0197901	Cla97C01G020470.1	Phosphoinositide phosphatase family protein	--	1.314	0.00160972	Up	67.4	0.928	1	0.97	0.942	1.006	0.991	0.887	0.862	0.914	1.241	1.133	1.125
Biological Process	GO:1901575	4	organic substance catabolic process	1.33	0.0194119	Cla97C10G188650.1	proteasome activator subunit 4-like	--	1.854	0.00060755	Up	201.5	0.902	0.917	1.07	0.846	0.824	0.835	0.788	0.701	0.794	1.397	1.536	1.3
Biological Process	GO:1901575	4	organic substance catabolic process	1.33	0.0194119	Cla97C10G198280.1	Ubiquitin conjugation factor E4, putative	--	1.519	0.00102536	Up	117.5	0.995	0.921	0.914	0.909	0.968	0.94	0.891	0.79	0.82	1.183	1.313	1.303
Biological Process	GO:1901575	4	organic substance catabolic process	1.33	0.0194119	Cla97C11G206820.1	Non-lysosomal glucosylceramidase	--	2.01	4.42e-06	Up	107.3	0.579	0.529	0.571	0.891	0.907	0.867	0.866	0.83	0.831	1.644	1.728	1.707
Biological Process	GO:1901575	4	organic substance catabolic process	1.33	0.0194119	Cla97C11G208480.1	Phosphotransferase	--	1.385	0.000472119	Up	54.1	0.961	1.011	0.957	1.005	1.009	0.979	0.866	0.833	0.865	1.168	1.135	1.249
Biological Process	GO:1901575	4	organic substance catabolic process	1.33	0.0194119	Cla97C11G208800.1	Peroxisomal fatty acid beta-oxidation multifunctional protein	--	1.638	1.49e-05	Up	79.1	0.682	0.622	0.641	1.019	0.98	1.022	0.865	0.909	0.865	1.423	1.429	1.472
Biological Process	GO:1901575	4	organic substance catabolic process	1.33	0.0194119	Cla97C11G217420.1	Regulatory particle non-ATPase 13	--	1.955	0.000512434	Up	34.3	0.848	0.99	0.91	0.736	0.871	0.916	0.771	0.707	0.799	1.645	1.432	1.375
Biological Process	GO:1901575	4	organic substance catabolic process	1.33	0.0194119	Cla97C11G218370.1	26S proteasome regulatory subunit 4 homolog A	--	1.633	0.00367907	Up	49.8	1.167	0.944	1.144	0.913	0.823	0.832	0.823	0.864	0.692	1.183	1.369	1.332
Biological Process	GO:1901575	4	organic substance catabolic process	1.33	0.0194119	Cla97C11G220330.1	Isoamylase 3, chloroplastic-like protein	--	1.357	8.2e-05	Up	86.9	0.495	0.588	0.541	0.919	0.905	0.867	1.083	1.075	1.084	1.495	1.413	1.492
Biological Process	GO:1901575	4	organic substance catabolic process	1.33	0.0194119	Cla97C03G060730.1	Kelch repeat-containing family protein	--	1.514	0.0450305	Up	47.5		0.733	0.641		1.041	0.833		0.917	0.973		1.309	1.553
Biological Process	GO:0051592	6	response to calcium ion	3.52	0.019623	Cla97C01G018500.1	U-box domain-containing 4-like protein	--	1.879	0.011209	Up	306	1.125	1.032	0.985	0.802	0.731	0.833	0.865	0.808	0.617	1.203	1.415	1.685
Biological Process	GO:0051592	6	response to calcium ion	3.52	0.019623	Cla97C02G049090.1	Calcium-binding mitochondrial carrier protein	--	1.448	0.000595519	Up	52.3	0.875	0.815	0.915	0.908	0.913	0.897	0.855	0.95	0.914	1.37	1.288	1.28
Biological Process	GO:0051592	6	response to calcium ion	3.52	0.019623	Cla97C03G067600.1	Heat shock protein, putative	--	1.835	6.55e-05	Up	80	1.132	1.136	1.225	0.832	0.861	0.811	0.715	0.736	0.66	1.259	1.298	1.316
Biological Process	GO:0051592	6	response to calcium ion	3.52	0.019623	Cla97C11G217900.1	Villin protein	--	1.311	8.66e-06	Up	109.7	0.789	0.77	0.792	0.73	0.757	0.775	1.073	1.061	1.046	1.403	1.39	1.375
Biological Process	GO:1901575	4	organic substance catabolic process	1.33	0.0194119	Cla97C10G192080.1	ABC transporter D family member 1	--	1.782	0.000159686	Up	65.6	0.838	1.013	0.832	0.771	0.725	0.66	0.849	0.841	0.884	1.542	1.421	1.624
Biological Process	GO:0000902	5	cell morphogenesis	1.69	0.0224731	Cla97C02G026290.1	Alpha-glucosidase	--	1.551	4.27e-06	Up	104.4	0.942	0.921	0.93	0.95	0.971	0.971	0.829	0.851	0.821	1.31	1.288	1.28
Biological Process	GO:0000911	6	cytokinesis by cell plate formation	2.64	0.019884	Cla97C09G170190.1	RAN GTPase-activating protein 1	--	2.735	0.00017634	Up	59	1.165	1.14	1.062	0.574	0.594	0.763	0.614	0.53	0.649	1.669	1.737	1.498
Biological Process	GO:0032984	6	protein-containing complex disassembly	2.64	0.019884	Cla97C06G110930.1	eukaryotic peptide chain release factor subunit 1-3	--	1.633	0.000294246	Up	95.1	0.965	1.101	0.993	0.86	0.857	0.855	0.868	0.757	0.803	1.355	1.308	1.301
Biological Process	GO:0035966	5	response to topologically incorrect protein	2.94	0.0209675	Cla97C01G019840.1	26S proteasome non-ATPase regulatory subunit 4 homolog	--	1.401	0.00873649	Up	82.7	1	1.032	1.057	0.945	0.855	0.791	0.908	0.842	0.823	1.055	1.276	1.275
Biological Process	GO:0035966	5	response to topologically incorrect protein	2.94	0.0209675	Cla97C05G091970.1	UDP-glucose:glycoprotein glucosyltransferase-like	--	2.504	0.00261646	Up	171.5	1.054	0.797	0.839	0.858	0.646	0.645	0.733	0.689	0.608	1.303	1.871	1.909
Biological Process	GO:0035966	5	response to topologically incorrect protein	2.94	0.0209675	Cla97C09G177250.1	BAG family molecular chaperone regulator 7	--	2.368	0.000429306	Up	47.4	1.541	1.427	1.463	0.621	0.657	0.666	0.479	0.572	0.605	1.245	1.412	1.265
Biological Process	GO:0035966	5	response to topologically incorrect protein	2.94	0.0209675	Cla97C10G185220.1	26S proteasome non-ATPase regulatory subunit 4 homolog	--	1.328	0.00390339	Up	42.7	1.134	1.189	1.296	0.934	0.906	0.975	0.827	0.748	0.749	1.075	1.049	0.962
Biological Process	GO:0035966	5	response to topologically incorrect protein	2.94	0.0209675	Cla97C11G218370.1	26S proteasome regulatory subunit 4 homolog A	--	1.633	0.00367907	Up	49.8	1.167	0.944	1.144	0.913	0.823	0.832	0.823	0.864	0.692	1.183	1.369	1.332
Biological Process	GO:0048653	13	anther development	4.41	0.0223052	Cla97C01G018500.1	U-box domain-containing 4-like protein	--	1.879	0.011209	Up	306	1.125	1.032	0.985	0.802	0.731	0.833	0.865	0.808	0.617	1.203	1.415	1.685
Biological Process	GO:0048653	13	anther development	4.41	0.0223052	Cla97C07G132430.1	coronatine-insensitive protein 1	--	1.647	0.000422443	Up	66.8	0.665	0.63	0.601	0.912	0.93	0.946	0.953	0.923	0.881	1.476	1.431	1.635
Biological Process	GO:0048653	13	anther development	4.41	0.0223052	Cla97C08G156690.1	DEAD-box ATP-dependent RNA helicase 56	--	1.373	0.000315071	Up	48.3	1.099	1.128	1.169	0.895	0.922	0.887	0.839	0.839	0.852	1.21	1.161	1.103
Biological Process	GO:0009616	8	virus induced gene silencing	4.41	0.0223052	Cla97C01G012980.1	protein argonaute 5	--	1.335	0.000104134	Up	107.6	1.381	1.443	1.414	0.929	0.926	0.866	0.706	0.712	0.717	0.983	0.924	0.943
Biological Process	GO:0009616	8	virus induced gene silencing	4.41	0.0223052	Cla97C04G079510.1	protein argonaute 1	--	1.496	0.00105333	Up	117.3	1.076	1.185	1.082	0.902	0.903	0.919	0.875	0.767	0.757	1.209	1.169	1.211
Biological Process	GO:0009616	8	virus induced gene silencing	4.41	0.0223052	Cla97C06G121290.1	Dicer-like protein 4	--	1.464	0.000937477	Up	185.5	1.041	1.15		0.814	0.73		0.863	0.867		1.281	1.252
Biological Process	GO:0016137	6	glycoside metabolic process	4.41	0.0223052	Cla97C01G015610.1	Methyl esterase 6, putative	--	1.408	0.000635038	Up	29.4	0.547	0.535	0.541	0.788	0.806	0.756	1.112	1.109	1.114	1.591	1.461	1.644
Biological Process	GO:0048232	7	male gamete generation	2.94	0.0209675	Cla97C11G218370.1	26S proteasome regulatory subunit 4 homolog A	--	1.633	0.00367907	Up	49.8	1.167	0.944	1.144	0.913	0.823	0.832	0.823	0.864	0.692	1.183	1.369	1.332
Biological Process	GO:0016137	6	glycoside metabolic process	4.41	0.0223052	Cla97C01G015620.1	Salicylic acid-binding protein 2	--	3.711	0.000886752	Up	29.1	0.327	0.199	0.616	0.381	0.23	0.595	0.685	0.579	0.785	2.607	2.993	2.004
Biological Process	GO:0052018	6	modulation by symbiont of RNA levels in host	4.41	0.0223052	Cla97C01G012980.1	protein argonaute 5	--	1.335	0.000104134	Up	107.6	1.381	1.443	1.414	0.929	0.926	0.866	0.706	0.712	0.717	0.983	0.924	0.943
Biological Process	GO:0052018	6	modulation by symbiont of RNA levels in host	4.41	0.0223052	Cla97C04G079510.1	protein argonaute 1	--	1.496	0.00105333	Up	117.3	1.076	1.185	1.082	0.902	0.903	0.919	0.875	0.767	0.757	1.209	1.169	1.211
Biological Process	GO:0052018	6	modulation by symbiont of RNA levels in host	4.41	0.0223052	Cla97C06G121290.1	Dicer-like protein 4	--	1.464	0.000937477	Up	185.5	1.041	1.15		0.814	0.73		0.863	0.867		1.281	1.252
Biological Process	GO:0010078	9	maintenance of root meristem identity	4.41	0.0223052	Cla97C02G039580.1	glycosyltransferase-like KOBITO 1	--	1.42	0.0114437	Up	58.9	0.858		0.922	0.934		0.894	0.884		0.931	1.324		1.253
Biological Process	GO:0010078	9	maintenance of root meristem identity	4.41	0.0223052	Cla97C11G208780.1	Protein kinase	--	1.54	0.000277679	Up	53.8	1.205	1.263	1.102	0.733	0.689	0.793	0.815	0.836	0.744	1.241	1.212	1.236
Biological Process	GO:0010078	9	maintenance of root meristem identity	4.41	0.0223052	Cla97C11G218370.1	26S proteasome regulatory subunit 4 homolog A	--	1.633	0.00367907	Up	49.8	1.167	0.944	1.144	0.913	0.823	0.832	0.823	0.864	0.692	1.183	1.369	1.332
Biological Process	GO:0001678	8	cellular glucose homeostasis	4.41	0.0223052	Cla97C03G063270.1	Phosphotransferase	--	1.685	0.00565777	Up	55.7	0.933	0.606	0.808	0.918	0.992	0.972	0.759	0.807	0.956	1.391	1.595	1.264
Biological Process	GO:0001678	8	cellular glucose homeostasis	4.41	0.0223052	Cla97C03G066410.1	Phosphotransferase	--	1.331	0.000597632	Up	54.2	0.903	0.834	0.817	0.98	1.018	1.057	0.916	0.887	0.911	1.142	1.217	1.252
Biological Process	GO:0001678	8	cellular glucose homeostasis	4.41	0.0223052	Cla97C11G208480.1	Phosphotransferase	--	1.385	0.000472119	Up	54.1	0.961	1.011	0.957	1.005	1.009	0.979	0.866	0.833	0.865	1.168	1.135	1.249
Biological Process	GO:0005991	7	trehalose metabolic process	4.41	0.0223052	Cla97C07G130930.1	Trehalose-6-phosphate synthase, putative	--	1.782	0.0115999	Up	97.4	0.713	1.176	1.102	0.735	0.799	0.71	0.754	0.949	0.811	1.829	1.273	1.378
Biological Process	GO:0005991	7	trehalose metabolic process	4.41	0.0223052	Cla97C10G186050.1	Trehalose-6-phosphate synthase-8	--	1.827	0.000462855	Up	97.5	1.098	1.11	1.219	0.861	0.884	0.993	0.712	0.709	0.627	1.329	1.253	1.16
Biological Process	GO:0005991	7	trehalose metabolic process	4.41	0.0223052	Cla97C11G223240.1	Alpha,alpha-trehalose-phosphate synthase 1	--	1.808	0.000253159	Up	105	1.285	1.258	1.179	0.716	0.687	0.758	0.697	0.695	0.794	1.323	1.361	1.269
Biological Process	GO:0016137	6	glycoside metabolic process	4.41	0.0223052	Cla97C11G206820.1	Non-lysosomal glucosylceramidase	--	2.01	4.42e-06	Up	107.3	0.579	0.529	0.571	0.891	0.907	0.867	0.866	0.83	0.831	1.644	1.728	1.707
Biological Process	GO:0032984	6	protein-containing complex disassembly	2.64	0.019884	Cla97C04G077620.1	Elongation factor	--	1.706	0.000340043	Up	58.9	0.788	0.793	0.766	0.926	0.943	0.945	0.807	0.867	0.834	1.526	1.32	1.432
Biological Process	GO:0048232	7	male gamete generation	2.94	0.0209675	Cla97C06G114260.1	Importin subunit alpha	--	1.449	0.00023128	Up	58.5	0.902	0.877	0.886	0.915	0.916	0.903	0.888	0.905	0.877	1.244	1.263	1.362
Biological Process	GO:0048232	7	male gamete generation	2.94	0.0209675	Cla97C01G019650.1	2OG-Fe(II) oxygenase family oxidoreductase	--	1.492	0.000472161	Up	100.1	1.367	1.175	1.177	0.699	0.763	0.852	0.782	0.788	0.825	1.152	1.274	1.147
Biological Process	GO:0032984	6	protein-containing complex disassembly	2.64	0.019884	Cla97C07G133200.1	Alpha-soluble NSF attachment protein 2	--	1.548	0.00116966	Up	32.5	0.981	1.126	1.109	0.947	0.885	0.881	0.879	0.744	0.811	1.276	1.291	1.201
Biological Process	GO:0032984	6	protein-containing complex disassembly	2.64	0.019884	Cla97C11G212800.1	alpha-soluble NSF attachment protein 2	--	1.571	2.25e-05	Up	32.4	0.946	0.943	0.984	1.007	0.994	1.03	0.793	0.817	0.791	1.294	1.22	1.258
Biological Process	GO:0032984	6	protein-containing complex disassembly	2.64	0.019884	Cla97C11G217900.1	Villin protein	--	1.311	8.66e-06	Up	109.7	0.789	0.77	0.792	0.73	0.757	0.775	1.073	1.061	1.046	1.403	1.39	1.375
Biological Process	GO:0032984	6	protein-containing complex disassembly	2.64	0.019884	Cla97C11G222070.1	ABC transporter E family member 2	--	1.929	0.000292052	Up	68.3	0.764	0.839	0.832	0.875	0.837	0.816	0.873	0.8	0.74	1.465	1.606	1.584
Biological Process	GO:0009166	9	nucleotide catabolic process	2.64	0.019884	Cla97C01G009850.1	Malonyl-CoA decarboxylase	--	1.505	0.0121546	Up	61.7	0.61	0.587	0.885	0.86	0.795	0.862	0.996	0.903	1.015	1.528	1.629	1.229
Biological Process	GO:0009166	9	nucleotide catabolic process	2.64	0.019884	Cla97C03G063270.1	Phosphotransferase	--	1.685	0.00565777	Up	55.7	0.933	0.606	0.808	0.918	0.992	0.972	0.759	0.807	0.956	1.391	1.595	1.264
Biological Process	GO:0009166	9	nucleotide catabolic process	2.64	0.019884	Cla97C03G066410.1	Phosphotransferase	--	1.331	0.000597632	Up	54.2	0.903	0.834	0.817	0.98	1.018	1.057	0.916	0.887	0.911	1.142	1.217	1.252
Biological Process	GO:0009166	9	nucleotide catabolic process	2.64	0.019884	Cla97C06G116090.1	Pyruvate kinase	--	1.311	0.00703684	Up	64.9	1.027	0.965	1.001	0.993	0.887	0.952	0.848	0.88	0.909	1.097	1.268	1.093
Biological Process	GO:0009166	9	nucleotide catabolic process	2.64	0.019884	Cla97C09G184300.1	Phosphoglycerate kinase	--	1.411	0.000206942	Up	42.4	0.863	0.872	0.885	0.979	0.987	0.969	0.922	0.871	0.866	1.207	1.274	1.271
Biological Process	GO:0009166	9	nucleotide catabolic process	2.64	0.019884	Cla97C11G208480.1	Phosphotransferase	--	1.385	0.000472119	Up	54.1	0.961	1.011	0.957	1.005	1.009	0.979	0.866	0.833	0.865	1.168	1.135	1.249
Biological Process	GO:0006757	12	ATP generation from ADP	2.94	0.0209675	Cla97C03G063270.1	Phosphotransferase	--	1.685	0.00565777	Up	55.7	0.933	0.606	0.808	0.918	0.992	0.972	0.759	0.807	0.956	1.391	1.595	1.264
Biological Process	GO:0006757	12	ATP generation from ADP	2.94	0.0209675	Cla97C03G066410.1	Phosphotransferase	--	1.331	0.000597632	Up	54.2	0.903	0.834	0.817	0.98	1.018	1.057	0.916	0.887	0.911	1.142	1.217	1.252
Biological Process	GO:0048232	7	male gamete generation	2.94	0.0209675	Cla97C03G064110.1	callose synthase 9	--	1.687	0.000140483	Up	210.5	0.981	0.967	1.045	0.837	0.808	0.804	0.745	0.826	0.82	1.365	1.366	1.303
Biological Process	GO:0006757	12	ATP generation from ADP	2.94	0.0209675	Cla97C06G116090.1	Pyruvate kinase	--	1.311	0.00703684	Up	64.9	1.027	0.965	1.001	0.993	0.887	0.952	0.848	0.88	0.909	1.097	1.268	1.093
Biological Process	GO:0006757	12	ATP generation from ADP	2.94	0.0209675	Cla97C11G208480.1	Phosphotransferase	--	1.385	0.000472119	Up	54.1	0.961	1.011	0.957	1.005	1.009	0.979	0.866	0.833	0.865	1.168	1.135	1.249
Biological Process	GO:0046031	11	ADP metabolic process	2.94	0.0209675	Cla97C03G063270.1	Phosphotransferase	--	1.685	0.00565777	Up	55.7	0.933	0.606	0.808	0.918	0.992	0.972	0.759	0.807	0.956	1.391	1.595	1.264
Biological Process	GO:0046031	11	ADP metabolic process	2.94	0.0209675	Cla97C03G066410.1	Phosphotransferase	--	1.331	0.000597632	Up	54.2	0.903	0.834	0.817	0.98	1.018	1.057	0.916	0.887	0.911	1.142	1.217	1.252
Biological Process	GO:0046031	11	ADP metabolic process	2.94	0.0209675	Cla97C06G116090.1	Pyruvate kinase	--	1.311	0.00703684	Up	64.9	1.027	0.965	1.001	0.993	0.887	0.952	0.848	0.88	0.909	1.097	1.268	1.093
Biological Process	GO:0046031	11	ADP metabolic process	2.94	0.0209675	Cla97C09G184300.1	Phosphoglycerate kinase	--	1.411	0.000206942	Up	42.4	0.863	0.872	0.885	0.979	0.987	0.969	0.922	0.871	0.866	1.207	1.274	1.271
Biological Process	GO:0046031	11	ADP metabolic process	2.94	0.0209675	Cla97C11G208480.1	Phosphotransferase	--	1.385	0.000472119	Up	54.1	0.961	1.011	0.957	1.005	1.009	0.979	0.866	0.833	0.865	1.168	1.135	1.249
Biological Process	GO:0006096	13	glycolytic process	2.94	0.0209675	Cla97C03G063270.1	Phosphotransferase	--	1.685	0.00565777	Up	55.7	0.933	0.606	0.808	0.918	0.992	0.972	0.759	0.807	0.956	1.391	1.595	1.264
Biological Process	GO:0006096	13	glycolytic process	2.94	0.0209675	Cla97C03G066410.1	Phosphotransferase	--	1.331	0.000597632	Up	54.2	0.903	0.834	0.817	0.98	1.018	1.057	0.916	0.887	0.911	1.142	1.217	1.252
Biological Process	GO:0006096	13	glycolytic process	2.94	0.0209675	Cla97C06G116090.1	Pyruvate kinase	--	1.311	0.00703684	Up	64.9	1.027	0.965	1.001	0.993	0.887	0.952	0.848	0.88	0.909	1.097	1.268	1.093
Biological Process	GO:0006096	13	glycolytic process	2.94	0.0209675	Cla97C09G184300.1	Phosphoglycerate kinase	--	1.411	0.000206942	Up	42.4	0.863	0.872	0.885	0.979	0.987	0.969	0.922	0.871	0.866	1.207	1.274	1.271
Biological Process	GO:0006096	13	glycolytic process	2.94	0.0209675	Cla97C11G208480.1	Phosphotransferase	--	1.385	0.000472119	Up	54.1	0.961	1.011	0.957	1.005	1.009	0.979	0.866	0.833	0.865	1.168	1.135	1.249
Biological Process	GO:0048232	7	male gamete generation	2.94	0.0209675	Cla97C01G012980.1	protein argonaute 5	--	1.335	0.000104134	Up	107.6	1.381	1.443	1.414	0.929	0.926	0.866	0.706	0.712	0.717	0.983	0.924	0.943
Biological Process	GO:0006757	12	ATP generation from ADP	2.94	0.0209675	Cla97C09G184300.1	Phosphoglycerate kinase	--	1.411	0.000206942	Up	42.4	0.863	0.872	0.885	0.979	0.987	0.969	0.922	0.871	0.866	1.207	1.274	1.271
Biological Process	GO:0003006	4	developmental process involved in reproduction	1.39	0.0140152	Cla97C01G000370.1	Acyl-CoA-binding domain-containing protein 2	--	1.524	0.00020241	Up	38.9	0.859	0.849	0.864	0.951	1.012	0.967	0.822	0.865	0.897	1.36	1.309	1.268
Biological Process	GO:0048827	7	phyllome development	1.68	0.0137753	Cla97C11G223580.1	Phosphoenolpyruvate carboxylase protein	--	2.259	0.000298296	Up	110.1	0.754	0.785	0.828	0.879	0.895	0.893	0.722	0.663	0.777	1.645	1.764	1.476
Biological Process	GO:0048827	7	phyllome development	1.68	0.0137753	Cla97C11G219390.1	60S ribosomal protein L5	--	1.82	0.000104234	Up	34.2	1.644	1.607	1.641	0.711	0.72	0.738	0.588	0.589	0.548	0.989	1.1	1.05
Biological Process	GO:0032502	2	developmental process	1.24	0.0110176	Cla97C06G114750.1	cullin-1	--	1.489	0.00155414	Up	86.7	0.959	0.899	0.901	1.041	1.055	1.113	0.712	0.833	0.805	1.17	1.207	1.122
Biological Process	GO:0032502	2	developmental process	1.24	0.0110176	Cla97C06G115570.1	Lipoxygenase	--	1.317	3.29e-05	Up	100.8	0.615	0.636	0.564	1.033	1.039	1.007	1.042	1.022	1.025	1.335	1.345	1.388
Biological Process	GO:0032502	2	developmental process	1.24	0.0110176	Cla97C06G116090.1	Pyruvate kinase	--	1.311	0.00703684	Up	64.9	1.027	0.965	1.001	0.993	0.887	0.952	0.848	0.88	0.909	1.097	1.268	1.093
Biological Process	GO:0032502	2	developmental process	1.24	0.0110176	Cla97C06G119360.1	vacuolar protein sorting-associated protein 9A-like	--	1.655	0.00093587	Up	64.6	0.847	0.85	0.798	0.748	0.903	0.882	0.821	0.902	0.902	1.583	1.345	1.417
Biological Process	GO:0032502	2	developmental process	1.24	0.0110176	Cla97C06G121290.1	Dicer-like protein 4	--	1.464	0.000937477	Up	185.5	1.041	1.15		0.814	0.73		0.863	0.867		1.281	1.252
Biological Process	GO:0032502	2	developmental process	1.24	0.0110176	Cla97C06G127100.1	plant intracellular Ras-group-related LRR protein 9-like	--	1.314	0.000309788	Up	58.5	0.913	0.844	0.914	0.927	0.963	0.883	0.915	0.963	0.914	1.185	1.247	1.238
Biological Process	GO:0032502	2	developmental process	1.24	0.0110176	Cla97C06G127520.1	ribonuclease J isoform X1	--	1.601	0.00463097	Up	99.8	1.05	1.37	1.078	0.854	0.644	0.627	0.881	0.791	0.787	1.235	1.194	1.508
Biological Process	GO:0032502	2	developmental process	1.24	0.0110176	Cla97C06G128240.1	staphylococcal nuclease domain-containing protein 1	--	1.414	0.000366892	Up	108.1	1.224	1.215	1.197	0.947	0.945	0.939	0.762	0.752	0.783	1.117	1.022	1.11
Biological Process	GO:0032502	2	developmental process	1.24	0.0110176	Cla97C07G131130.1	phosphoenolpyruvate carboxylase 2	--	2.42	1.37e-05	Up	110.1	0.67	0.693	0.659	0.867	0.887	0.899	0.695	0.708	0.643	1.657	1.597	1.698
Biological Process	GO:0032502	2	developmental process	1.24	0.0110176	Cla97C07G131870.1	ARF guanine-nucleotide exchange factor GNOM-like	--	1.637	0.000486533	Up	164.3	1.067	1.095	1.078	0.751	0.8	0.755	0.863	0.744	0.835	1.338	1.366	1.294
Biological Process	GO:0032502	2	developmental process	1.24	0.0110176	Cla97C07G132430.1	coronatine-insensitive protein 1	--	1.647	0.000422443	Up	66.8	0.665	0.63	0.601	0.912	0.93	0.946	0.953	0.923	0.881	1.476	1.431	1.635
Biological Process	GO:0032502	2	developmental process	1.24	0.0110176	Cla97C07G132660.1	Phosphoinositide phospholipase C	--	2.038	5.82e-06	Up	68	0.87	0.864	0.864	0.881	0.889	0.867	0.753	0.707	0.708	1.466	1.456	1.497
Biological Process	GO:0032502	2	developmental process	1.24	0.0110176	Cla97C06G114260.1	Importin subunit alpha	--	1.449	0.00023128	Up	58.5	0.902	0.877	0.886	0.915	0.916	0.903	0.888	0.905	0.877	1.244	1.263	1.362
Biological Process	GO:0032502	2	developmental process	1.24	0.0110176	Cla97C07G133010.1	Phosphoribosylformylglycinamidine synthase family protein	--	1.943	7e-06	Up	154.5	0.793	0.797	0.773	0.877	0.887	0.871	0.777	0.815	0.776	1.518	1.505	1.579
Biological Process	GO:0032502	2	developmental process	1.24	0.0110176	Cla97C08G144640.1	patellin-3-like	--	1.481	4.89e-05	Up	68.2	1.061	1.016	1.045	0.907	0.911	0.913	0.808	0.827	0.844	1.186	1.257	1.228
Biological Process	GO:0032502	2	developmental process	1.24	0.0110176	Cla97C08G145730.1	dynamin-2A	--	1.514	4.14e-05	Up	100.6	0.921	0.965	0.984	0.765	0.732	0.774	0.901	0.869	0.89	1.301	1.387	1.339
Biological Process	GO:0032502	2	developmental process	1.24	0.0110176	Cla97C08G148560.1	Protein disulfide-isomerase	--	1.572	8.52e-06	Up	57.4	0.871	0.876	0.914	1.031	1.032	1.011	0.814	0.822	0.788	1.257	1.293	1.26
Biological Process	GO:0032502	2	developmental process	1.24	0.0110176	Cla97C08G150490.1	exocyst complex component SEC8	--	1.42	0.00573803	Up	119.2	0.86	0.869	0.88	0.807	0.714	0.822	0.983	0.944	0.956	1.263	1.541	1.289
Biological Process	GO:0032502	2	developmental process	1.24	0.0110176	Cla97C08G152110.1	RING-type E3 ubiquitin transferase	--	1.577	0.00685096	Up	89.7	0.841	1.017	0.893	0.93	0.959	0.948	0.971	0.897	0.73	1.377	1.291	1.429
Biological Process	GO:0032502	2	developmental process	1.24	0.0110176	Cla97C08G154960.1	serine/threonine protein kinase 1	--	1.398	0.0245863	Up	50.8	1.261	1.389		0.792	0.803		0.799	0.767		1.149	1.041
Biological Process	GO:0032502	2	developmental process	1.24	0.0110176	Cla97C08G156690.1	DEAD-box ATP-dependent RNA helicase 56	--	1.373	0.000315071	Up	48.3	1.099	1.128	1.169	0.895	0.922	0.887	0.839	0.839	0.852	1.21	1.161	1.103
Biological Process	GO:0032502	2	developmental process	1.24	0.0110176	Cla97C08G157760.1	Heat shock protein 81-2	--	1.358	0.00130124	Up	93.4	1.772	1.624	1.878	0.762	0.741	0.707	0.61	0.612	0.583	0.781	0.874	0.797
Biological Process	GO:0032502	2	developmental process	1.24	0.0110176	Cla97C08G158470.1	Pentatricopeptide repeat-containing protein	--	1.614	0.000417224	Up	81.4	1.156	1.133	1.155	0.759	0.874	0.796	0.711	0.799	0.784	1.294	1.185	1.223
Biological Process	GO:0032502	2	developmental process	1.24	0.0110176	Cla97C08G161310.1	protein SIEVE ELEMENT OCCLUSION B	--	1.453	0.000106578	Up	79.8	0.662	0.778	0.687	1.14	1.149	1.181	0.893	0.857	0.862	1.307	1.217	1.27
Biological Process	GO:0032502	2	developmental process	1.24	0.0110176	Cla97C09G162610.1	Protein ROOT HAIR DEFECTIVE 3 homolog	--	1.629	0.000271205	Up	85.6	1.021	1.006	1.017	1.027	1.034	1.023	0.687	0.736	0.789	1.218	1.191	1.194
Biological Process	GO:0032502	2	developmental process	1.24	0.0110176	Cla97C09G165010.1	Phospholipase D	--	1.324	1.21e-06	Up	91.8	0.675	0.582	0.637	1.042	1.015	1.044	0.986	0.994	0.983	1.312	1.316	1.295
Biological Process	GO:0032502	2	developmental process	1.24	0.0110176	Cla97C07G133130.1	sorting nexin 2B-like	--	1.336	0.0169117	Up	61.1	0.982	0.98	1.017	0.823	0.879	0.911	0.878	0.857	0.911	1.348	1.099	1.087
Biological Process	GO:0032502	2	developmental process	1.24	0.0110176	Cla97C09G166170.1	alpha-N-acetylglucosaminidase	--	1.433	1.59e-05	Up	88.2	0.788	0.792	0.829	0.909	0.904	0.902	0.916	0.941	0.955	1.342	1.363	1.326
Biological Process	GO:0032502	2	developmental process	1.24	0.0110176	Cla97C06G109780.1	tubulin-folding cofactor D	--	1.726	0.000365216	Up	140.7	0.967	1.016	1.016	0.878	0.798	0.754	0.857	0.778	0.749	1.364	1.309	1.442
Biological Process	GO:0032502	2	developmental process	1.24	0.0110176	Cla97C05G099790.1	filament-like plant protein 4	--	1.389	1.83e-05	Up	119.5	1.116	1.026	1.071	0.686	0.743	0.754	0.929	0.888	0.906	1.268	1.25	1.265
Biological Process	GO:0032502	2	developmental process	1.24	0.0110176	Cla97C02G032710.1	armadillo repeat-containing protein 6	--	1.391	8.34e-05	Up	50.5	1.069	1.139	1.127	0.917	0.868	0.908	0.827	0.837	0.866	1.147	1.206	1.165
Biological Process	GO:0032502	2	developmental process	1.24	0.0110176	Cla97C02G035240.1	NEDD8-activating enzyme E1 regulatory subunit	--	1.412	0.000522883	Up	58	0.867	0.963	0.949	0.905	0.972	1.024	0.863	0.867	0.821	1.259	1.205	1.139
Biological Process	GO:0032502	2	developmental process	1.24	0.0110176	Cla97C02G039580.1	glycosyltransferase-like KOBITO 1	--	1.42	0.0114437	Up	58.9	0.858		0.922	0.934		0.894	0.884		0.931	1.324		1.253
Biological Process	GO:0032502	2	developmental process	1.24	0.0110176	Cla97C02G041610.1	Mitochondrial Rho GTPase	--	1.323	0.000376504	Up	71.9	0.833	0.729	0.693	0.957	0.947	0.942	0.988	1.007	0.973	1.271	1.287	1.37
Biological Process	GO:0032502	2	developmental process	1.24	0.0110176	Cla97C02G042040.1	Cation-transporting ATPase	--	1.439	0.00288857	Up	132.5	1.141	1.174	1.186	0.882	0.953	1.016	0.774	0.777	0.779	1.232	1.017	1.105
Biological Process	GO:0032502	2	developmental process	1.24	0.0110176	Cla97C02G042120.1	protein HASTY 1-like	--	1.465	0.003303	Up	133.2	0.642	0.779	0.662	0.945	0.951	0.936	0.929	1.013	0.933	1.485	1.258	1.47
Biological Process	GO:0032502	2	developmental process	1.24	0.0110176	Cla97C02G044880.1	ABC transporter family protein	--	1.55	0.00116771	Up	83.3	0.861	0.97	0.857	0.809	0.86	0.942	0.883	0.816	0.929	1.447	1.354	1.272
Biological Process	GO:0032502	2	developmental process	1.24	0.0110176	Cla97C02G047410.1	chaperonin 60 subunit alpha 2, chloroplastic	--	1.313	8.75e-05	Up	61.6	0.935	0.947	0.909	0.904	0.886	0.888	0.941	0.924	0.918	1.21	1.19	1.253
Biological Process	GO:0032502	2	developmental process	1.24	0.0110176	Cla97C02G047930.1	histone deacetylase HDT1-like	--	1.947	0.00278813	Up	49.2	2.146	1.575	2.001	0.496	0.661	0.476	0.482	0.641	0.463	1.006	1.05	1.032
Biological Process	GO:0032502	2	developmental process	1.24	0.0110176	Cla97C03G058090.1	cullin-4	--	2.104	1.04e-05	Up	94.9	0.927	1.034	0.99	0.945	0.743	0.847	0.673	0.7	0.72	1.438	1.523	1.442
Biological Process	GO:0032502	2	developmental process	1.24	0.0110176	Cla97C03G062030.1	TUBULIN-FOLDING COFACTOR E family protein	--	1.583	0.000247984	Up	60.2	0.803	0.853	0.878	0.923	0.867	0.863	0.87	0.838	0.927	1.333	1.442	1.396
Biological Process	GO:0032502	2	developmental process	1.24	0.0110176	Cla97C03G063270.1	Phosphotransferase	--	1.685	0.00565777	Up	55.7	0.933	0.606	0.808	0.918	0.992	0.972	0.759	0.807	0.956	1.391	1.595	1.264
Biological Process	GO:0032502	2	developmental process	1.24	0.0110176	Cla97C05G102150.1	Progesterone 5-beta-reductase	--	1.338	0.000852282	Up	45	0.659	0.733	0.727	1.005	0.965	0.988	0.976	0.994	0.957	1.367	1.318	1.232
Biological Process	GO:0032502	2	developmental process	1.24	0.0110176	Cla97C03G064110.1	callose synthase 9	--	1.687	0.000140483	Up	210.5	0.981	0.967	1.045	0.837	0.808	0.804	0.745	0.826	0.82	1.365	1.366	1.303
Biological Process	GO:0032502	2	developmental process	1.24	0.0110176	Cla97C03G065560.1	myosin-17-like	--	1.727	0.00139168	Up	172.8	1.151	0.928	0.893	0.625	0.679	0.776	0.68	0.796	0.803	1.4	1.328	1.207
Biological Process	GO:0032502	2	developmental process	1.24	0.0110176	Cla97C03G066350.1	Arginine--tRNA ligase	--	1.623	4.61e-05	Up	72.3	0.903	0.906	0.938	0.914	0.927	0.897	0.842	0.787	0.845	1.309	1.351	1.355
Biological Process	GO:0032502	2	developmental process	1.24	0.0110176	Cla97C03G066640.1	Asparagine--tRNA ligase	--	1.391	0.00551036	Up	64.1	0.85	0.834	0.867	0.932	0.961	0.927	0.929	0.992	0.85	1.283	1.195	1.377
Biological Process	GO:0032502	2	developmental process	1.24	0.0110176	Cla97C04G073560.1	AMP deaminase	--	1.687	0.000123227	Up	96.1	1.092	1.068	0.993	0.859	0.846	0.879	0.778	0.791	0.729	1.228	1.321	1.328
Biological Process	GO:0032502	2	developmental process	1.24	0.0110176	Cla97C04G074180.1	Peptidylprolyl isomerase	--	1.635	1.83e-05	Up	70.1	0.697	0.746	0.763	0.957	0.921	0.952	0.878	0.851	0.904	1.439	1.46	1.406
Biological Process	GO:0032502	2	developmental process	1.24	0.0110176	Cla97C04G079510.1	protein argonaute 1	--	1.496	0.00105333	Up	117.3	1.076	1.185	1.082	0.902	0.903	0.919	0.875	0.767	0.757	1.209	1.169	1.211
Biological Process	GO:0032502	2	developmental process	1.24	0.0110176	Cla97C05G082670.1	Brefeldin A-inhibited guanine nucleotide-exchange protein 2	--	1.552	0.00018961	Up	198.7	1.115	1.041	1.013	0.732	0.913	0.834	0.855	0.86	0.798	1.252	1.292	1.355
Biological Process	GO:0032502	2	developmental process	1.24	0.0110176	Cla97C05G087820.1	Acyl-CoA dehydrogenase	--	1.789	5.03e-05	Up	92	0.588	0.449	0.562	0.798	0.752	0.822	0.937	0.965	0.937	1.603	1.7	1.777
Biological Process	GO:0032502	2	developmental process	1.24	0.0110176	Cla97C05G088930.1	protein TPLATE	--	1.599	0.000330284	Up	134.8	0.893	0.995	0.952	0.848	0.804	0.818	0.855	0.791	0.871	1.418	1.313	1.294
Biological Process	GO:0032502	2	developmental process	1.24	0.0110176	Cla97C05G090610.1	DnaJ subfamily C member 16	--	2.109	0.00014344	Up	76.6	1.007	0.99	0.933	0.737	0.678	0.833	0.748	0.677	0.757	1.469	1.655	1.477
Biological Process	GO:0032502	2	developmental process	1.24	0.0110176	Cla97C05G091210.1	Pentatricopeptide repeat-containing protein	--	1.662	0.00442295	Up	69.9	1.395	1.405	1.293	0.827	0.813	0.84	0.567	0.701	0.758	1.166	1.093	1.108
Biological Process	GO:0032502	2	developmental process	1.24	0.0110176	Cla97C05G098550.1	DDB1- and CUL4-associated factor homolog 1-like	--	1.353	0.0251576	Up	215.1	0.832	1.129	1.05	0.7	0.784	0.838	0.955	0.955	0.914	1.489	1.133	1.198
Biological Process	GO:0032502	2	developmental process	1.24	0.0110176	Cla97C03G064990.1	Sucrose synthase	--	2.666	1.85e-06	Up	92.4	0.495	0.433	0.393	0.779	0.72	0.772	0.768	0.748	0.771	2.007	2.116	1.973
Biological Process	GO:0032502	2	developmental process	1.24	0.0110176	Cla97C02G028970.1	fimbrin-5	--	2.286	4.29e-05	Up	77	0.628	0.562	0.661	0.828	0.728	0.853	0.802	0.737	0.804	1.796	1.878	1.682
Biological Process	GO:0032502	2	developmental process	1.24	0.0110176	Cla97C09G166970.1	delta(24)-sterol reductase	--	1.335	0.00221096	Up	66.2	1.08	1.02	1.029	0.952	0.962	0.963	0.795	0.898	0.895	1.177	1.143	1.135
Biological Process	GO:0032502	2	developmental process	1.24	0.0110176	Cla97C09G180820.1	golgin candidate 6	--	1.856	0.00515598	Up	101	0.787	1.092	1.126	1.06	0.762	0.875	0.735	0.635	0.835	1.418	1.511	1.164
Biological Process	GO:0050658	8	RNA transport	2.33	0.0111706	Cla97C09G164360.1	nuclear pore complex protein NUP50A-like	--	1.308	0.0227085	Up	51.4	1.205	1.329	1.362	0.718	0.699	0.691	0.93	0.83	0.774	1.147	0.994	1.174
Biological Process	GO:0050658	8	RNA transport	2.33	0.0111706	Cla97C09G184470.1	nuclear-pore anchor-like	--	1.553	4.38e-05	Up	234.7	1.306	1.227	1.154	0.759	0.718	0.871	0.759	0.788	0.8	1.227	1.242	1.175
Biological Process	GO:0050658	8	RNA transport	2.33	0.0111706	Cla97C10G192280.1	protein EXPORTIN 1A	--	1.999	4.8e-05	Up	123.9	0.802	0.875	0.817	0.908	0.924	0.893	0.755	0.705	0.757	1.561	1.452	1.419
Biological Process	GO:0050658	8	RNA transport	2.33	0.0111706	Cla97C10G202720.1	DEAD-box ATP-dependent RNA helicase 38-like	--	1.911	8.02e-06	Up	56.2	0.769	0.768	0.807	0.88	0.874	0.893	0.798	0.833	0.779	1.541	1.506	1.559
Biological Process	GO:0050658	8	RNA transport	2.33	0.0111706	Cla97C11G222070.1	ABC transporter E family member 2	--	1.929	0.000292052	Up	68.3	0.764	0.839	0.832	0.875	0.837	0.816	0.873	0.8	0.74	1.465	1.606	1.584
Biological Process	GO:0050657	7	nucleic acid transport	2.33	0.0111706	Cla97C01G019650.1	2OG-Fe(II) oxygenase family oxidoreductase	--	1.492	0.000472161	Up	100.1	1.367	1.175	1.177	0.699	0.763	0.852	0.782	0.788	0.825	1.152	1.274	1.147
Biological Process	GO:0050657	7	nucleic acid transport	2.33	0.0111706	Cla97C02G042120.1	protein HASTY 1-like	--	1.465	0.003303	Up	133.2	0.642	0.779	0.662	0.945	0.951	0.936	0.929	1.013	0.933	1.485	1.258	1.47
Biological Process	GO:0050657	7	nucleic acid transport	2.33	0.0111706	Cla97C07G133890.1	nuclear pore complex protein NUP155	--	1.313	0.0148891	Up	162.5	0.961	0.96	0.977	0.806	0.758	0.816	0.877	1	0.977	1.339	1.125	1.284
Biological Process	GO:0050657	7	nucleic acid transport	2.33	0.0111706	Cla97C08G156690.1	DEAD-box ATP-dependent RNA helicase 56	--	1.373	0.000315071	Up	48.3	1.099	1.128	1.169	0.895	0.922	0.887	0.839	0.839	0.852	1.21	1.161	1.103
Biological Process	GO:0050657	7	nucleic acid transport	2.33	0.0111706	Cla97C09G164360.1	nuclear pore complex protein NUP50A-like	--	1.308	0.0227085	Up	51.4	1.205	1.329	1.362	0.718	0.699	0.691	0.93	0.83	0.774	1.147	0.994	1.174
Biological Process	GO:0050657	7	nucleic acid transport	2.33	0.0111706	Cla97C09G184470.1	nuclear-pore anchor-like	--	1.553	4.38e-05	Up	234.7	1.306	1.227	1.154	0.759	0.718	0.871	0.759	0.788	0.8	1.227	1.242	1.175
Biological Process	GO:0050657	7	nucleic acid transport	2.33	0.0111706	Cla97C10G192280.1	protein EXPORTIN 1A	--	1.999	4.8e-05	Up	123.9	0.802	0.875	0.817	0.908	0.924	0.893	0.755	0.705	0.757	1.561	1.452	1.419
Biological Process	GO:0050658	8	RNA transport	2.33	0.0111706	Cla97C08G156690.1	DEAD-box ATP-dependent RNA helicase 56	--	1.373	0.000315071	Up	48.3	1.099	1.128	1.169	0.895	0.922	0.887	0.839	0.839	0.852	1.21	1.161	1.103
Biological Process	GO:0050657	7	nucleic acid transport	2.33	0.0111706	Cla97C10G202720.1	DEAD-box ATP-dependent RNA helicase 38-like	--	1.911	8.02e-06	Up	56.2	0.769	0.768	0.807	0.88	0.874	0.893	0.798	0.833	0.779	1.541	1.506	1.559
Biological Process	GO:0051236	5	establishment of RNA localization	2.33	0.0111706	Cla97C01G019650.1	2OG-Fe(II) oxygenase family oxidoreductase	--	1.492	0.000472161	Up	100.1	1.367	1.175	1.177	0.699	0.763	0.852	0.782	0.788	0.825	1.152	1.274	1.147
Biological Process	GO:0051236	5	establishment of RNA localization	2.33	0.0111706	Cla97C02G042120.1	protein HASTY 1-like	--	1.465	0.003303	Up	133.2	0.642	0.779	0.662	0.945	0.951	0.936	0.929	1.013	0.933	1.485	1.258	1.47
Biological Process	GO:0051236	5	establishment of RNA localization	2.33	0.0111706	Cla97C07G133890.1	nuclear pore complex protein NUP155	--	1.313	0.0148891	Up	162.5	0.961	0.96	0.977	0.806	0.758	0.816	0.877	1	0.977	1.339	1.125	1.284
Biological Process	GO:0051236	5	establishment of RNA localization	2.33	0.0111706	Cla97C08G156690.1	DEAD-box ATP-dependent RNA helicase 56	--	1.373	0.000315071	Up	48.3	1.099	1.128	1.169	0.895	0.922	0.887	0.839	0.839	0.852	1.21	1.161	1.103
Biological Process	GO:0051236	5	establishment of RNA localization	2.33	0.0111706	Cla97C09G164360.1	nuclear pore complex protein NUP50A-like	--	1.308	0.0227085	Up	51.4	1.205	1.329	1.362	0.718	0.699	0.691	0.93	0.83	0.774	1.147	0.994	1.174
Biological Process	GO:0051236	5	establishment of RNA localization	2.33	0.0111706	Cla97C09G184470.1	nuclear-pore anchor-like	--	1.553	4.38e-05	Up	234.7	1.306	1.227	1.154	0.759	0.718	0.871	0.759	0.788	0.8	1.227	1.242	1.175
Biological Process	GO:0051236	5	establishment of RNA localization	2.33	0.0111706	Cla97C10G192280.1	protein EXPORTIN 1A	--	1.999	4.8e-05	Up	123.9	0.802	0.875	0.817	0.908	0.924	0.893	0.755	0.705	0.757	1.561	1.452	1.419
Biological Process	GO:0051236	5	establishment of RNA localization	2.33	0.0111706	Cla97C10G202720.1	DEAD-box ATP-dependent RNA helicase 38-like	--	1.911	8.02e-06	Up	56.2	0.769	0.768	0.807	0.88	0.874	0.893	0.798	0.833	0.779	1.541	1.506	1.559
Biological Process	GO:0051236	5	establishment of RNA localization	2.33	0.0111706	Cla97C11G222070.1	ABC transporter E family member 2	--	1.929	0.000292052	Up	68.3	0.764	0.839	0.832	0.875	0.837	0.816	0.873	0.8	0.74	1.465	1.606	1.584
Biological Process	GO:0044248	4	cellular catabolic process	1.36	0.0114583	Cla97C01G001870.1	Heat shock binding protein 70, ER luminal	--	1.887	5.78e-06	Up	73.4	0.921	0.913	0.913	0.86	0.833	0.83	0.798	0.823	0.783	1.482	1.503	1.552
Biological Process	GO:0044248	4	cellular catabolic process	1.36	0.0114583	Cla97C01G002630.1	Aminopeptidase N	--	1.847	7.77e-06	Up	110.7	0.84	0.844	0.868	1.093	1.074	1.064	0.702	0.731	0.743	1.369	1.338	1.313
Biological Process	GO:0044248	4	cellular catabolic process	1.36	0.0114583	Cla97C01G003910.1	Vacuolar-processing enzyme	--	1.603	0.00388144	Up	54.6	0.409	0.376	0.521	0.936	0.84	0.973	0.992	0.955	1.15	1.614	1.829	1.52
Biological Process	GO:0050657	7	nucleic acid transport	2.33	0.0111706	Cla97C11G222070.1	ABC transporter E family member 2	--	1.929	0.000292052	Up	68.3	0.764	0.839	0.832	0.875	0.837	0.816	0.873	0.8	0.74	1.465	1.606	1.584
Biological Process	GO:0032502	2	developmental process	1.24	0.0110176	Cla97C09G168170.1	Exocyst complex component	--	2.28	0.000188438	Up	91	1.007	0.937	0.789	0.727	0.736	0.756	0.745	0.662	0.722	1.459	1.674	1.722
Biological Process	GO:0050658	8	RNA transport	2.33	0.0111706	Cla97C07G133890.1	nuclear pore complex protein NUP155	--	1.313	0.0148891	Up	162.5	0.961	0.96	0.977	0.806	0.758	0.816	0.877	1	0.977	1.339	1.125	1.284
Biological Process	GO:0050658	8	RNA transport	2.33	0.0111706	Cla97C01G019650.1	2OG-Fe(II) oxygenase family oxidoreductase	--	1.492	0.000472161	Up	100.1	1.367	1.175	1.177	0.699	0.763	0.852	0.782	0.788	0.825	1.152	1.274	1.147
Biological Process	GO:0032502	2	developmental process	1.24	0.0110176	Cla97C09G184470.1	nuclear-pore anchor-like	--	1.553	4.38e-05	Up	234.7	1.306	1.227	1.154	0.759	0.718	0.871	0.759	0.788	0.8	1.227	1.242	1.175
Biological Process	GO:0032502	2	developmental process	1.24	0.0110176	Cla97C10G185220.1	26S proteasome non-ATPase regulatory subunit 4 homolog	--	1.328	0.00390339	Up	42.7	1.134	1.189	1.296	0.934	0.906	0.975	0.827	0.748	0.749	1.075	1.049	0.962
Biological Process	GO:0032502	2	developmental process	1.24	0.0110176	Cla97C10G186390.1	eyes absent homolog 2	--	1.378	0.00638394	Up	36.8	1.088	0.97	1.099	0.923	0.965	0.935	0.846	0.792	0.893	1.142	1.273	1.072
Biological Process	GO:0032502	2	developmental process	1.24	0.0110176	Cla97C10G190330.1	vacuolar protein sorting-associated protein 51 homolog	--	1.448	0.0180987	Up	87.2	0.879	0.961	0.942	0.825	0.821	0.883	0.956	0.768	0.873	1.085	1.374	1.302
Biological Process	GO:0032502	2	developmental process	1.24	0.0110176	Cla97C10G191090.1	cullin-associated NEDD8-dissociated protein 1	--	1.776	5.39e-05	Up	134.3	0.959	0.977	0.956	0.891	0.801	0.827	0.797	0.754	0.765	1.334	1.334	1.446
Biological Process	GO:0032502	2	developmental process	1.24	0.0110176	Cla97C10G192280.1	protein EXPORTIN 1A	--	1.999	4.8e-05	Up	123.9	0.802	0.875	0.817	0.908	0.924	0.893	0.755	0.705	0.757	1.561	1.452	1.419
Biological Process	GO:0032502	2	developmental process	1.24	0.0110176	Cla97C10G192300.1	D-xylose-proton symporter-like 2	--	1.486	0.000570916	Up	53.6	0.604	0.823	0.601	0.947	0.858	0.881	0.978	0.973	0.979	1.471	1.345	1.539
Biological Process	GO:0032502	2	developmental process	1.24	0.0110176	Cla97C10G194760.1	RNA-binding protein 39 isoform X2	--	1.566	0.000156051	Up	77.9	1.152	1.183	1.254	0.809	0.749	0.651	0.868	0.779	0.816	1.297	1.265	1.296
Biological Process	GO:0032502	2	developmental process	1.24	0.0110176	Cla97C10G197730.1	FACT complex subunit SSRP1	--	1.434	0.00134486	Up	71.6	1.556	1.5	1.369	0.63	0.713	0.748	0.7	0.738	0.815	1.093	1.06	1.077
Biological Process	GO:0032502	2	developmental process	1.24	0.0110176	Cla97C10G201410.1	Late embryogenesis abundant (LEA) hydroxyproline-rich glycoprotein family, putative	--	3.879	0.00217526	Up	24.9	0.513	0.666	0.37	0.419	0.68	0.399	0.533	0.808	0.494	2.535	1.846	2.737
Biological Process	GO:0032502	2	developmental process	1.24	0.0110176	Cla97C10G205620.1	DnaJ homolog subfamily C member 16	--	1.623	0.000220268	Up	63	0.804	0.793	0.813	0.881	0.873	0.847	0.865	0.946	0.853	1.449	1.388	1.487
Biological Process	GO:0032502	2	developmental process	1.24	0.0110176	Cla97C11G206820.1	Non-lysosomal glucosylceramidase	--	2.01	4.42e-06	Up	107.3	0.579	0.529	0.571	0.891	0.907	0.867	0.866	0.83	0.831	1.644	1.728	1.707
Biological Process	GO:0050658	8	RNA transport	2.33	0.0111706	Cla97C02G042120.1	protein HASTY 1-like	--	1.465	0.003303	Up	133.2	0.642	0.779	0.662	0.945	0.951	0.936	0.929	1.013	0.933	1.485	1.258	1.47
Biological Process	GO:0032502	2	developmental process	1.24	0.0110176	Cla97C11G208080.1	nucleosome assembly protein 13-like	--	1.632	0.000503121	Up	42.5	1.5	1.509	1.576	0.783	0.769	0.761	0.624	0.698	0.622	1.073	1.1	0.999
Biological Process	GO:0032502	2	developmental process	1.24	0.0110176	Cla97C11G208800.1	Peroxisomal fatty acid beta-oxidation multifunctional protein	--	1.638	1.49e-05	Up	79.1	0.682	0.622	0.641	1.019	0.98	1.022	0.865	0.909	0.865	1.423	1.429	1.472
Biological Process	GO:0032502	2	developmental process	1.24	0.0110176	Cla97C11G211780.1	auxin transport protein BIG	--	1.615	0.00191907	Up	571.2	1.008	0.94	1.011	0.804	0.762	0.753	0.856	0.89	0.761	1.229	1.429	1.391
Biological Process	GO:0032502	2	developmental process	1.24	0.0110176	Cla97C11G215240.1	dynamin-2A-like	--	1.343	0.00223864	Up	100.3	1.052	1.096	1.082	0.883	0.871	0.791	0.912	0.839	0.87	1.099	1.183	1.238
Biological Process	GO:0032502	2	developmental process	1.24	0.0110176	Cla97C11G215310.1	vacuolar protein sorting-associated protein 52 A	--	2.509	0.000165957	Up	80.7	0.807	0.753	0.803	0.586	0.646	0.685	0.686	0.712	0.705	1.921	1.815	1.541
Biological Process	GO:0032502	2	developmental process	1.24	0.0110176	Cla97C11G215950.1	DNA-directed RNA polymerase II subunit, putative	--	1.635	0.000832318	Up	35.7	1.084	1.019	0.967	0.834	0.852	0.943	0.752	0.879	0.796	1.33	1.251	1.387
Biological Process	GO:0032502	2	developmental process	1.24	0.0110176	Cla97C11G217900.1	Villin protein	--	1.311	8.66e-06	Up	109.7	0.789	0.77	0.792	0.73	0.757	0.775	1.073	1.061	1.046	1.403	1.39	1.375
Biological Process	GO:0032502	2	developmental process	1.24	0.0110176	Cla97C11G218370.1	26S proteasome regulatory subunit 4 homolog A	--	1.633	0.00367907	Up	49.8	1.167	0.944	1.144	0.913	0.823	0.832	0.823	0.864	0.692	1.183	1.369	1.332
Biological Process	GO:0032502	2	developmental process	1.24	0.0110176	Cla97C11G219390.1	60S ribosomal protein L5	--	1.82	0.000104234	Up	34.2	1.644	1.607	1.641	0.711	0.72	0.738	0.588	0.589	0.548	0.989	1.1	1.05
Biological Process	GO:0032502	2	developmental process	1.24	0.0110176	Cla97C11G223240.1	Alpha,alpha-trehalose-phosphate synthase 1	--	1.808	0.000253159	Up	105	1.285	1.258	1.179	0.716	0.687	0.758	0.697	0.695	0.794	1.323	1.361	1.269
Biological Process	GO:0032502	2	developmental process	1.24	0.0110176	Cla97C11G223580.1	Phosphoenolpyruvate carboxylase protein	--	2.259	0.000298296	Up	110.1	0.754	0.785	0.828	0.879	0.895	0.893	0.722	0.663	0.777	1.645	1.764	1.476
Biological Process	GO:0032502	2	developmental process	1.24	0.0110176	Cla97C11G224680.1	Ubiquitinyl hydrolase 1	--	1.777	0.000138219	Up	90.4	0.835	0.839	0.804	0.854	0.865	0.874	0.891	0.786	0.823	1.435	1.488	1.519
Biological Process	GO:0032502	2	developmental process	1.24	0.0110176	Cla97C07G133060.1	Phosphoribosylformylglycinamidine synthase family protein	--	3.176	0.000550594	Up	105		0.623	0.657		0.84	0.744		0.599	0.631		1.938	1.968
Biological Process	GO:0032502	2	developmental process	1.24	0.0110176	Cla97C11G208780.1	Protein kinase	--	1.54	0.000277679	Up	53.8	1.205	1.263	1.102	0.733	0.689	0.793	0.815	0.836	0.744	1.241	1.212	1.236
Biological Process	GO:0044248	4	cellular catabolic process	1.36	0.0114583	Cla97C01G004400.1	Acyl-coenzyme A oxidase	--	1.617	0.0187528	Up	74.7	0.719	0.579	0.851	0.899	0.919	0.97	0.874	0.829	1	1.506	1.697	1.168
Biological Process	GO:0032502	2	developmental process	1.24	0.0110176	Cla97C02G027740.1	vacuolar protein sorting-associated protein 18 homolog	--	1.514	0.0274281	Up	111.8	1.594	0.904	1.005	0.736	0.778	0.803	0.673	0.869	0.832	0.996	1.237	1.361
Biological Process	GO:0032502	2	developmental process	1.24	0.0110176	Cla97C02G026290.1	Alpha-glucosidase	--	1.551	4.27e-06	Up	104.4	0.942	0.921	0.93	0.95	0.971	0.971	0.829	0.851	0.821	1.31	1.288	1.28
Biological Process	GO:0033365	6	protein localization to organelle	1.63	0.0103969	Cla97C06G117140.1	Chaperonin Cpn60	--	1.527	1.53e-06	Up	61.1	0.844	0.848	0.876	0.887	0.875	0.899	0.897	0.897	0.894	1.373	1.388	1.344
Biological Process	GO:0033365	6	protein localization to organelle	1.63	0.0103969	Cla97C06G119280.1	70 kDa heat shock protein	--	1.367	1.99e-06	Up	75.3	0.831	0.824	0.851	0.919	0.88	0.91	0.948	0.944	0.943	1.274	1.296	1.306
Biological Process	GO:0033365	6	protein localization to organelle	1.63	0.0103969	Cla97C07G133890.1	nuclear pore complex protein NUP155	--	1.313	0.0148891	Up	162.5	0.961	0.96	0.977	0.806	0.758	0.816	0.877	1	0.977	1.339	1.125	1.284
Biological Process	GO:0033365	6	protein localization to organelle	1.63	0.0103969	Cla97C08G147150.1	importin beta-like SAD2	--	2.373	0.00071609	Up	118.3	0.966	0.987	0.925	0.751	0.63	0.867	0.702	0.592	0.738	1.591	1.792	1.439
Biological Process	GO:0033365	6	protein localization to organelle	1.63	0.0103969	Cla97C08G147950.1	conserved oligomeric Golgi complex subunit 3	--	1.45	0.00109487	Up	88.1	0.944	0.956	1.086	1.098	1.034	0.979	0.742	0.854	0.804	1.17	1.121	1.189
Biological Process	GO:0033365	6	protein localization to organelle	1.63	0.0103969	Cla97C09G164360.1	nuclear pore complex protein NUP50A-like	--	1.308	0.0227085	Up	51.4	1.205	1.329	1.362	0.718	0.699	0.691	0.93	0.83	0.774	1.147	0.994	1.174
Biological Process	GO:0033365	6	protein localization to organelle	1.63	0.0103969	Cla97C09G170190.1	RAN GTPase-activating protein 1	--	2.735	0.00017634	Up	59	1.165	1.14	1.062	0.574	0.594	0.763	0.614	0.53	0.649	1.669	1.737	1.498
Biological Process	GO:0033365	6	protein localization to organelle	1.63	0.0103969	Cla97C09G172860.1	70 kDa heat shock protein	--	1.928	0.000589989	Up	72.9	0.865	0.812	0.81	0.656	0.826	0.728	0.752	0.918	0.862	1.727	1.554	1.601
Biological Process	GO:0048731	5	system development	1.32	0.0108049	Cla97C01G000370.1	Acyl-CoA-binding domain-containing protein 2	--	1.524	0.00020241	Up	38.9	0.859	0.849	0.864	0.951	1.012	0.967	0.822	0.865	0.897	1.36	1.309	1.268
Biological Process	GO:0048731	5	system development	1.32	0.0108049	Cla97C01G005930.1	Valine--tRNA ligase	--	2.011	1.05e-06	Up	119.3	0.899	0.901	0.905	0.836	0.862	0.823	0.755	0.746	0.76	1.53	1.476	1.54
Biological Process	GO:0048731	5	system development	1.32	0.0108049	Cla97C01G012850.1	pheophorbide a oxygenase, chloroplastic	--	1.583	0.000310386	Up	61.1	0.676	0.628	0.756	0.857	0.956	0.845	0.911	0.938	1.002	1.511	1.573	1.43
Biological Process	GO:0048731	5	system development	1.32	0.0108049	Cla97C01G018500.1	U-box domain-containing 4-like protein	--	1.879	0.011209	Up	306	1.125	1.032	0.985	0.802	0.731	0.833	0.865	0.808	0.617	1.203	1.415	1.685
Biological Process	GO:0033365	6	protein localization to organelle	1.63	0.0103969	Cla97C06G114260.1	Importin subunit alpha	--	1.449	0.00023128	Up	58.5	0.902	0.877	0.886	0.915	0.916	0.903	0.888	0.905	0.877	1.244	1.263	1.362
Biological Process	GO:0048731	5	system development	1.32	0.0108049	Cla97C01G019840.1	26S proteasome non-ATPase regulatory subunit 4 homolog	--	1.401	0.00873649	Up	82.7	1	1.032	1.057	0.945	0.855	0.791	0.908	0.842	0.823	1.055	1.276	1.275
Biological Process	GO:0048731	5	system development	1.32	0.0108049	Cla97C01G021320.1	Leucine--tRNA ligase	--	1.848	0.00175329	Up	114	0.739		0.683	0.821		0.789	0.855		0.89	1.586		1.638
Biological Process	GO:0048731	5	system development	1.32	0.0108049	Cla97C02G027740.1	vacuolar protein sorting-associated protein 18 homolog	--	1.514	0.0274281	Up	111.8	1.594	0.904	1.005	0.736	0.778	0.803	0.673	0.869	0.832	0.996	1.237	1.361
Biological Process	GO:0048731	5	system development	1.32	0.0108049	Cla97C02G032710.1	armadillo repeat-containing protein 6	--	1.391	8.34e-05	Up	50.5	1.069	1.139	1.127	0.917	0.868	0.908	0.827	0.837	0.866	1.147	1.206	1.165
Biological Process	GO:0048731	5	system development	1.32	0.0108049	Cla97C02G035240.1	NEDD8-activating enzyme E1 regulatory subunit	--	1.412	0.000522883	Up	58	0.867	0.963	0.949	0.905	0.972	1.024	0.863	0.867	0.821	1.259	1.205	1.139
Biological Process	GO:0048731	5	system development	1.32	0.0108049	Cla97C02G039580.1	glycosyltransferase-like KOBITO 1	--	1.42	0.0114437	Up	58.9	0.858		0.922	0.934		0.894	0.884		0.931	1.324		1.253
Biological Process	GO:0048731	5	system development	1.32	0.0108049	Cla97C02G041610.1	Mitochondrial Rho GTPase	--	1.323	0.000376504	Up	71.9	0.833	0.729	0.693	0.957	0.947	0.942	0.988	1.007	0.973	1.271	1.287	1.37
Biological Process	GO:0048731	5	system development	1.32	0.0108049	Cla97C02G042120.1	protein HASTY 1-like	--	1.465	0.003303	Up	133.2	0.642	0.779	0.662	0.945	0.951	0.936	0.929	1.013	0.933	1.485	1.258	1.47
Biological Process	GO:0048731	5	system development	1.32	0.0108049	Cla97C02G044880.1	ABC transporter family protein	--	1.55	0.00116771	Up	83.3	0.861	0.97	0.857	0.809	0.86	0.942	0.883	0.816	0.929	1.447	1.354	1.272
Biological Process	GO:0048731	5	system development	1.32	0.0108049	Cla97C02G047410.1	chaperonin 60 subunit alpha 2, chloroplastic	--	1.313	8.75e-05	Up	61.6	0.935	0.947	0.909	0.904	0.886	0.888	0.941	0.924	0.918	1.21	1.19	1.253
Biological Process	GO:0048731	5	system development	1.32	0.0108049	Cla97C02G047930.1	histone deacetylase HDT1-like	--	1.947	0.00278813	Up	49.2	2.146	1.575	2.001	0.496	0.661	0.476	0.482	0.641	0.463	1.006	1.05	1.032
Biological Process	GO:0048731	5	system development	1.32	0.0108049	Cla97C03G058090.1	cullin-4	--	2.104	1.04e-05	Up	94.9	0.927	1.034	0.99	0.945	0.743	0.847	0.673	0.7	0.72	1.438	1.523	1.442
Biological Process	GO:0048731	5	system development	1.32	0.0108049	Cla97C03G062030.1	TUBULIN-FOLDING COFACTOR E family protein	--	1.583	0.000247984	Up	60.2	0.803	0.853	0.878	0.923	0.867	0.863	0.87	0.838	0.927	1.333	1.442	1.396
Biological Process	GO:0048731	5	system development	1.32	0.0108049	Cla97C01G020470.1	Phosphoinositide phosphatase family protein	--	1.314	0.00160972	Up	67.4	0.928	1	0.97	0.942	1.006	0.991	0.887	0.862	0.914	1.241	1.133	1.125
Biological Process	GO:0048731	5	system development	1.32	0.0108049	Cla97C03G063270.1	Phosphotransferase	--	1.685	0.00565777	Up	55.7	0.933	0.606	0.808	0.918	0.992	0.972	0.759	0.807	0.956	1.391	1.595	1.264
Biological Process	GO:0033365	6	protein localization to organelle	1.63	0.0103969	Cla97C06G109410.1	ATPase ASNA1 homolog	--	2.051	0.000333107	Up	40	0.791	0.843	0.856	0.774	0.864	0.853	0.736	0.723	0.808	1.715	1.452	1.483
Biological Process	GO:0033365	6	protein localization to organelle	1.63	0.0103969	Cla97C05G105190.1	importin-9-like	--	1.563	0.0115702	Up	115.5	0.977	1.134	1.182	0.767	0.863	0.667	0.795	0.945	0.728	1.302	1.132	1.423
Biological Process	GO:0048366	8	leaf development	1.9	0.0103537	Cla97C05G098550.1	DDB1- and CUL4-associated factor homolog 1-like	--	1.353	0.0251576	Up	215.1	0.832	1.129	1.05	0.7	0.784	0.838	0.955	0.955	0.914	1.489	1.133	1.198
Biological Process	GO:0048366	8	leaf development	1.9	0.0103537	Cla97C06G114750.1	cullin-1	--	1.489	0.00155414	Up	86.7	0.959	0.899	0.901	1.041	1.055	1.113	0.712	0.833	0.805	1.17	1.207	1.122
Biological Process	GO:0048366	8	leaf development	1.9	0.0103537	Cla97C07G131130.1	phosphoenolpyruvate carboxylase 2	--	2.42	1.37e-05	Up	110.1	0.67	0.693	0.659	0.867	0.887	0.899	0.695	0.708	0.643	1.657	1.597	1.698
Biological Process	GO:0048366	8	leaf development	1.9	0.0103537	Cla97C08G152110.1	RING-type E3 ubiquitin transferase	--	1.577	0.00685096	Up	89.7	0.841	1.017	0.893	0.93	0.959	0.948	0.971	0.897	0.73	1.377	1.291	1.429
Biological Process	GO:0048366	8	leaf development	1.9	0.0103537	Cla97C09G165010.1	Phospholipase D	--	1.324	1.21e-06	Up	91.8	0.675	0.582	0.637	1.042	1.015	1.044	0.986	0.994	0.983	1.312	1.316	1.295
Biological Process	GO:0048366	8	leaf development	1.9	0.0103537	Cla97C10G185220.1	26S proteasome non-ATPase regulatory subunit 4 homolog	--	1.328	0.00390339	Up	42.7	1.134	1.189	1.296	0.934	0.906	0.975	0.827	0.748	0.749	1.075	1.049	0.962
Biological Process	GO:0048366	8	leaf development	1.9	0.0103537	Cla97C10G194760.1	RNA-binding protein 39 isoform X2	--	1.566	0.000156051	Up	77.9	1.152	1.183	1.254	0.809	0.749	0.651	0.868	0.779	0.816	1.297	1.265	1.296
Biological Process	GO:0048366	8	leaf development	1.9	0.0103537	Cla97C10G201410.1	Late embryogenesis abundant (LEA) hydroxyproline-rich glycoprotein family, putative	--	3.879	0.00217526	Up	24.9	0.513	0.666	0.37	0.419	0.68	0.399	0.533	0.808	0.494	2.535	1.846	2.737
Biological Process	GO:0048366	8	leaf development	1.9	0.0103537	Cla97C11G218370.1	26S proteasome regulatory subunit 4 homolog A	--	1.633	0.00367907	Up	49.8	1.167	0.944	1.144	0.913	0.823	0.832	0.823	0.864	0.692	1.183	1.369	1.332
Biological Process	GO:0048366	8	leaf development	1.9	0.0103537	Cla97C11G219390.1	60S ribosomal protein L5	--	1.82	0.000104234	Up	34.2	1.644	1.607	1.641	0.711	0.72	0.738	0.588	0.589	0.548	0.989	1.1	1.05
Biological Process	GO:0048366	8	leaf development	1.9	0.0103537	Cla97C11G223580.1	Phosphoenolpyruvate carboxylase protein	--	2.259	0.000298296	Up	110.1	0.754	0.785	0.828	0.879	0.895	0.893	0.722	0.663	0.777	1.645	1.764	1.476
Biological Process	GO:0033365	6	protein localization to organelle	1.63	0.0103969	Cla97C01G000350.1	importin subunit beta-1-like	--	1.524	0.0014746	Up	96.3	0.921	0.873	0.973	0.986	0.98	0.979	0.758	0.822	0.862	1.225	1.332	1.165
Biological Process	GO:0033365	6	protein localization to organelle	1.63	0.0103969	Cla97C05G108460.1	Signal recognition particle subunit SRP72	--	1.793	0.00130459	Up	126.7	1.023	0.996	1.059	0.727	0.771	0.75	0.898	0.735	0.764	1.337	1.533	1.427
Biological Process	GO:0033365	6	protein localization to organelle	1.63	0.0103969	Cla97C01G000390.1	importin subunit beta-1-like	--	2.184	0.00142446	Up	96.5	0.861	0.834	0.91	0.939	0.855	0.959	0.654	0.641	0.801	1.563	1.684	1.33
Biological Process	GO:0033365	6	protein localization to organelle	1.63	0.0103969	Cla97C01G018500.1	U-box domain-containing 4-like protein	--	1.879	0.011209	Up	306	1.125	1.032	0.985	0.802	0.731	0.833	0.865	0.808	0.617	1.203	1.415	1.685
Biological Process	GO:0033365	6	protein localization to organelle	1.63	0.0103969	Cla97C02G037760.1	transportin-1	--	1.894	0.000102742	Up	99.3	0.743	0.823	0.785	0.96	0.887	0.91	0.762	0.809	0.75	1.544	1.373	1.48
Biological Process	GO:0033365	6	protein localization to organelle	1.63	0.0103969	Cla97C02G040930.1	Importin subunit alpha	--	1.549	3.17e-05	Up	58.2	0.833	0.833	0.868	0.852	0.857	0.892	0.902	0.929	0.881	1.407	1.363	1.432
Biological Process	GO:0033365	6	protein localization to organelle	1.63	0.0103969	Cla97C02G050190.1	Importin subunit alpha	--	1.593	0.0261482	Up	56.2	0.697	0.905		0.955	0.951		0.864	0.869		1.485	1.275
Biological Process	GO:0033365	6	protein localization to organelle	1.63	0.0103969	Cla97C02G050590.1	importin-5-like isoform X1	--	2.007	0.000369533	Up	123.7	0.868	0.95	0.935	0.746	0.794	0.761	0.719	0.836	0.729	1.648	1.441	1.495
Biological Process	GO:0033365	6	protein localization to organelle	1.63	0.0103969	Cla97C03G052680.1	Clp protease ATP-binding subunit	--	1.885	0.0140378	Up	102.2	1.099		1.038	0.772		0.788	0.785		0.699	1.33		1.467
Biological Process	GO:0033365	6	protein localization to organelle	1.63	0.0103969	Cla97C03G053180.1	Leucine--tRNA ligase	--	1.513	3.02e-05	Up	126.9	0.94	0.868	0.819	1.019	1.068	1.022	0.85	0.848	0.824	1.231	1.283	1.303
Biological Process	GO:0033365	6	protein localization to organelle	1.63	0.0103969	Cla97C03G067570.1	Epoxide hydrolase 2	--	1.354	0.000156845	Up	35.7	0.441	0.451	0.565	0.851	0.853	0.834	1.138	1.135	1.127	1.586	1.545	1.473
Biological Process	GO:0033365	6	protein localization to organelle	1.63	0.0103969	Cla97C05G080870.1	exportin-2	--	1.414	1.4e-06	Up	109.2	0.767	0.693	0.737	1.001	1.033	1.025	0.925	0.907	0.907	1.297	1.281	1.295
Biological Process	GO:0033365	6	protein localization to organelle	1.63	0.0103969	Cla97C05G081830.1	ATG8-interacting protein 1	--	3.254	0.00327148	Up	33.8	0.674	0.67		0.547	0.523		0.613	0.7		2.166	2.107
Biological Process	GO:0033365	6	protein localization to organelle	1.63	0.0103969	Cla97C05G090610.1	DnaJ subfamily C member 16	--	2.109	0.00014344	Up	76.6	1.007	0.99	0.933	0.737	0.678	0.833	0.748	0.677	0.757	1.469	1.655	1.477
Biological Process	GO:0033365	6	protein localization to organelle	1.63	0.0103969	Cla97C05G092000.1	ARM repeat superfamily protein	--	1.532	0.000728519	Up	115.1	1.037	1.027	1.037	0.836	0.84	0.845	0.822	0.8	0.901	1.299	1.344	1.221
Biological Process	GO:0033365	6	protein localization to organelle	1.63	0.0103969	Cla97C01G007690.1	Heat shock family protein	--	1.346	0.0062011	Up	89.5	1.467	1.225	1.433	0.646	0.909	0.775	0.714	0.829	0.816	1.045	1.121	1.009
Biological Process	GO:0032502	2	developmental process	1.24	0.0110176	Cla97C02G027270.1	26S proteasome non-ATPase regulatory subunit 12 homolog A	--	1.85	2.64e-05	Up	50.8	0.892	0.888	0.877	0.979	0.983	0.991	0.755	0.709	0.776	1.363	1.406	1.374
Biological Process	GO:0048731	5	system development	1.32	0.0108049	Cla97C03G064990.1	Sucrose synthase	--	2.666	1.85e-06	Up	92.4	0.495	0.433	0.393	0.779	0.72	0.772	0.768	0.748	0.771	2.007	2.116	1.973
Biological Process	GO:0048731	5	system development	1.32	0.0108049	Cla97C03G066350.1	Arginine--tRNA ligase	--	1.623	4.61e-05	Up	72.3	0.903	0.906	0.938	0.914	0.927	0.897	0.842	0.787	0.845	1.309	1.351	1.355
Biological Process	GO:0048731	5	system development	1.32	0.0108049	Cla97C10G185220.1	26S proteasome non-ATPase regulatory subunit 4 homolog	--	1.328	0.00390339	Up	42.7	1.134	1.189	1.296	0.934	0.906	0.975	0.827	0.748	0.749	1.075	1.049	0.962
Biological Process	GO:0048731	5	system development	1.32	0.0108049	Cla97C10G191090.1	cullin-associated NEDD8-dissociated protein 1	--	1.776	5.39e-05	Up	134.3	0.959	0.977	0.956	0.891	0.801	0.827	0.797	0.754	0.765	1.334	1.334	1.446
Biological Process	GO:0048731	5	system development	1.32	0.0108049	Cla97C10G194760.1	RNA-binding protein 39 isoform X2	--	1.566	0.000156051	Up	77.9	1.152	1.183	1.254	0.809	0.749	0.651	0.868	0.779	0.816	1.297	1.265	1.296
Biological Process	GO:0048731	5	system development	1.32	0.0108049	Cla97C10G197730.1	FACT complex subunit SSRP1	--	1.434	0.00134486	Up	71.6	1.556	1.5	1.369	0.63	0.713	0.748	0.7	0.738	0.815	1.093	1.06	1.077
Biological Process	GO:0048731	5	system development	1.32	0.0108049	Cla97C10G201410.1	Late embryogenesis abundant (LEA) hydroxyproline-rich glycoprotein family, putative	--	3.879	0.00217526	Up	24.9	0.513	0.666	0.37	0.419	0.68	0.399	0.533	0.808	0.494	2.535	1.846	2.737
Biological Process	GO:0048731	5	system development	1.32	0.0108049	Cla97C11G206820.1	Non-lysosomal glucosylceramidase	--	2.01	4.42e-06	Up	107.3	0.579	0.529	0.571	0.891	0.907	0.867	0.866	0.83	0.831	1.644	1.728	1.707
Biological Process	GO:0048731	5	system development	1.32	0.0108049	Cla97C11G208780.1	Protein kinase	--	1.54	0.000277679	Up	53.8	1.205	1.263	1.102	0.733	0.689	0.793	0.815	0.836	0.744	1.241	1.212	1.236
Biological Process	GO:0048731	5	system development	1.32	0.0108049	Cla97C11G208800.1	Peroxisomal fatty acid beta-oxidation multifunctional protein	--	1.638	1.49e-05	Up	79.1	0.682	0.622	0.641	1.019	0.98	1.022	0.865	0.909	0.865	1.423	1.429	1.472
Biological Process	GO:0048731	5	system development	1.32	0.0108049	Cla97C11G211780.1	auxin transport protein BIG	--	1.615	0.00191907	Up	571.2	1.008	0.94	1.011	0.804	0.762	0.753	0.856	0.89	0.761	1.229	1.429	1.391
Biological Process	GO:0048731	5	system development	1.32	0.0108049	Cla97C11G215240.1	dynamin-2A-like	--	1.343	0.00223864	Up	100.3	1.052	1.096	1.082	0.883	0.871	0.791	0.912	0.839	0.87	1.099	1.183	1.238
Biological Process	GO:0048731	5	system development	1.32	0.0108049	Cla97C11G217900.1	Villin protein	--	1.311	8.66e-06	Up	109.7	0.789	0.77	0.792	0.73	0.757	0.775	1.073	1.061	1.046	1.403	1.39	1.375
Biological Process	GO:0048731	5	system development	1.32	0.0108049	Cla97C11G218370.1	26S proteasome regulatory subunit 4 homolog A	--	1.633	0.00367907	Up	49.8	1.167	0.944	1.144	0.913	0.823	0.832	0.823	0.864	0.692	1.183	1.369	1.332
Biological Process	GO:0048731	5	system development	1.32	0.0108049	Cla97C09G184470.1	nuclear-pore anchor-like	--	1.553	4.38e-05	Up	234.7	1.306	1.227	1.154	0.759	0.718	0.871	0.759	0.788	0.8	1.227	1.242	1.175
Biological Process	GO:0048731	5	system development	1.32	0.0108049	Cla97C11G219390.1	60S ribosomal protein L5	--	1.82	0.000104234	Up	34.2	1.644	1.607	1.641	0.711	0.72	0.738	0.588	0.589	0.548	0.989	1.1	1.05
Biological Process	GO:0048731	5	system development	1.32	0.0108049	Cla97C11G223580.1	Phosphoenolpyruvate carboxylase protein	--	2.259	0.000298296	Up	110.1	0.754	0.785	0.828	0.879	0.895	0.893	0.722	0.663	0.777	1.645	1.764	1.476
Biological Process	GO:0048731	5	system development	1.32	0.0108049	Cla97C11G224680.1	Ubiquitinyl hydrolase 1	--	1.777	0.000138219	Up	90.4	0.835	0.839	0.804	0.854	0.865	0.874	0.891	0.786	0.823	1.435	1.488	1.519
Biological Process	GO:0032502	2	developmental process	1.24	0.0110176	Cla97C01G000370.1	Acyl-CoA-binding domain-containing protein 2	--	1.524	0.00020241	Up	38.9	0.859	0.849	0.864	0.951	1.012	0.967	0.822	0.865	0.897	1.36	1.309	1.268
Biological Process	GO:0032502	2	developmental process	1.24	0.0110176	Cla97C01G005930.1	Valine--tRNA ligase	--	2.011	1.05e-06	Up	119.3	0.899	0.901	0.905	0.836	0.862	0.823	0.755	0.746	0.76	1.53	1.476	1.54
Biological Process	GO:0032502	2	developmental process	1.24	0.0110176	Cla97C01G007510.1	multicopper oxidase LPR1-like	--	1.422	0.00260962	Up	65.7	0.72	0.561	0.737	0.905	0.926	0.951	1.016	0.962	1.023	1.329	1.56	1.377
Biological Process	GO:0032502	2	developmental process	1.24	0.0110176	Cla97C01G007690.1	Heat shock family protein	--	1.346	0.0062011	Up	89.5	1.467	1.225	1.433	0.646	0.909	0.775	0.714	0.829	0.816	1.045	1.121	1.009
Biological Process	GO:0032502	2	developmental process	1.24	0.0110176	Cla97C01G012850.1	pheophorbide a oxygenase, chloroplastic	--	1.583	0.000310386	Up	61.1	0.676	0.628	0.756	0.857	0.956	0.845	0.911	0.938	1.002	1.511	1.573	1.43
Biological Process	GO:0032502	2	developmental process	1.24	0.0110176	Cla97C01G012980.1	protein argonaute 5	--	1.335	0.000104134	Up	107.6	1.381	1.443	1.414	0.929	0.926	0.866	0.706	0.712	0.717	0.983	0.924	0.943
Biological Process	GO:0032502	2	developmental process	1.24	0.0110176	Cla97C01G018500.1	U-box domain-containing 4-like protein	--	1.879	0.011209	Up	306	1.125	1.032	0.985	0.802	0.731	0.833	0.865	0.808	0.617	1.203	1.415	1.685
Biological Process	GO:0032502	2	developmental process	1.24	0.0110176	Cla97C01G019840.1	26S proteasome non-ATPase regulatory subunit 4 homolog	--	1.401	0.00873649	Up	82.7	1	1.032	1.057	0.945	0.855	0.791	0.908	0.842	0.823	1.055	1.276	1.275
Biological Process	GO:0032502	2	developmental process	1.24	0.0110176	Cla97C01G020470.1	Phosphoinositide phosphatase family protein	--	1.314	0.00160972	Up	67.4	0.928	1	0.97	0.942	1.006	0.991	0.887	0.862	0.914	1.241	1.133	1.125
Biological Process	GO:0032502	2	developmental process	1.24	0.0110176	Cla97C01G021320.1	Leucine--tRNA ligase	--	1.848	0.00175329	Up	114	0.739		0.683	0.821		0.789	0.855		0.89	1.586		1.638
Biological Process	GO:0048731	5	system development	1.32	0.0108049	Cla97C11G223240.1	Alpha,alpha-trehalose-phosphate synthase 1	--	1.808	0.000253159	Up	105	1.285	1.258	1.179	0.716	0.687	0.758	0.697	0.695	0.794	1.323	1.361	1.269
Biological Process	GO:0048731	5	system development	1.32	0.0108049	Cla97C03G065560.1	myosin-17-like	--	1.727	0.00139168	Up	172.8	1.151	0.928	0.893	0.625	0.679	0.776	0.68	0.796	0.803	1.4	1.328	1.207
Biological Process	GO:0048731	5	system development	1.32	0.0108049	Cla97C09G166170.1	alpha-N-acetylglucosaminidase	--	1.433	1.59e-05	Up	88.2	0.788	0.792	0.829	0.909	0.904	0.902	0.916	0.941	0.955	1.342	1.363	1.326
Biological Process	GO:0048731	5	system development	1.32	0.0108049	Cla97C09G162610.1	Protein ROOT HAIR DEFECTIVE 3 homolog	--	1.629	0.000271205	Up	85.6	1.021	1.006	1.017	1.027	1.034	1.023	0.687	0.736	0.789	1.218	1.191	1.194
Biological Process	GO:0048731	5	system development	1.32	0.0108049	Cla97C03G066640.1	Asparagine--tRNA ligase	--	1.391	0.00551036	Up	64.1	0.85	0.834	0.867	0.932	0.961	0.927	0.929	0.992	0.85	1.283	1.195	1.377
Biological Process	GO:0048731	5	system development	1.32	0.0108049	Cla97C04G073560.1	AMP deaminase	--	1.687	0.000123227	Up	96.1	1.092	1.068	0.993	0.859	0.846	0.879	0.778	0.791	0.729	1.228	1.321	1.328
Biological Process	GO:0048731	5	system development	1.32	0.0108049	Cla97C04G074180.1	Peptidylprolyl isomerase	--	1.635	1.83e-05	Up	70.1	0.697	0.746	0.763	0.957	0.921	0.952	0.878	0.851	0.904	1.439	1.46	1.406
Biological Process	GO:0048731	5	system development	1.32	0.0108049	Cla97C04G079510.1	protein argonaute 1	--	1.496	0.00105333	Up	117.3	1.076	1.185	1.082	0.902	0.903	0.919	0.875	0.767	0.757	1.209	1.169	1.211
Biological Process	GO:0048731	5	system development	1.32	0.0108049	Cla97C05G087820.1	Acyl-CoA dehydrogenase	--	1.789	5.03e-05	Up	92	0.588	0.449	0.562	0.798	0.752	0.822	0.937	0.965	0.937	1.603	1.7	1.777
Biological Process	GO:0048731	5	system development	1.32	0.0108049	Cla97C05G090610.1	DnaJ subfamily C member 16	--	2.109	0.00014344	Up	76.6	1.007	0.99	0.933	0.737	0.678	0.833	0.748	0.677	0.757	1.469	1.655	1.477
Biological Process	GO:0048731	5	system development	1.32	0.0108049	Cla97C05G091210.1	Pentatricopeptide repeat-containing protein	--	1.662	0.00442295	Up	69.9	1.395	1.405	1.293	0.827	0.813	0.84	0.567	0.701	0.758	1.166	1.093	1.108
Biological Process	GO:0048731	5	system development	1.32	0.0108049	Cla97C05G098550.1	DDB1- and CUL4-associated factor homolog 1-like	--	1.353	0.0251576	Up	215.1	0.832	1.129	1.05	0.7	0.784	0.838	0.955	0.955	0.914	1.489	1.133	1.198
Biological Process	GO:0048731	5	system development	1.32	0.0108049	Cla97C06G109780.1	tubulin-folding cofactor D	--	1.726	0.000365216	Up	140.7	0.967	1.016	1.016	0.878	0.798	0.754	0.857	0.778	0.749	1.364	1.309	1.442
Biological Process	GO:0048731	5	system development	1.32	0.0108049	Cla97C06G114750.1	cullin-1	--	1.489	0.00155414	Up	86.7	0.959	0.899	0.901	1.041	1.055	1.113	0.712	0.833	0.805	1.17	1.207	1.122
Biological Process	GO:0048731	5	system development	1.32	0.0108049	Cla97C06G115570.1	Lipoxygenase	--	1.317	3.29e-05	Up	100.8	0.615	0.636	0.564	1.033	1.039	1.007	1.042	1.022	1.025	1.335	1.345	1.388
Biological Process	GO:0048731	5	system development	1.32	0.0108049	Cla97C06G116090.1	Pyruvate kinase	--	1.311	0.00703684	Up	64.9	1.027	0.965	1.001	0.993	0.887	0.952	0.848	0.88	0.909	1.097	1.268	1.093
Biological Process	GO:0048731	5	system development	1.32	0.0108049	Cla97C09G165010.1	Phospholipase D	--	1.324	1.21e-06	Up	91.8	0.675	0.582	0.637	1.042	1.015	1.044	0.986	0.994	0.983	1.312	1.316	1.295
Biological Process	GO:0048731	5	system development	1.32	0.0108049	Cla97C06G119360.1	vacuolar protein sorting-associated protein 9A-like	--	1.655	0.00093587	Up	64.6	0.847	0.85	0.798	0.748	0.903	0.882	0.821	0.902	0.902	1.583	1.345	1.417
Biological Process	GO:0048731	5	system development	1.32	0.0108049	Cla97C06G127100.1	plant intracellular Ras-group-related LRR protein 9-like	--	1.314	0.000309788	Up	58.5	0.913	0.844	0.914	0.927	0.963	0.883	0.915	0.963	0.914	1.185	1.247	1.238
Biological Process	GO:0048731	5	system development	1.32	0.0108049	Cla97C06G127520.1	ribonuclease J isoform X1	--	1.601	0.00463097	Up	99.8	1.05	1.37	1.078	0.854	0.644	0.627	0.881	0.791	0.787	1.235	1.194	1.508
Biological Process	GO:0048731	5	system development	1.32	0.0108049	Cla97C07G131130.1	phosphoenolpyruvate carboxylase 2	--	2.42	1.37e-05	Up	110.1	0.67	0.693	0.659	0.867	0.887	0.899	0.695	0.708	0.643	1.657	1.597	1.698
Biological Process	GO:0048731	5	system development	1.32	0.0108049	Cla97C07G131870.1	ARF guanine-nucleotide exchange factor GNOM-like	--	1.637	0.000486533	Up	164.3	1.067	1.095	1.078	0.751	0.8	0.755	0.863	0.744	0.835	1.338	1.366	1.294
Biological Process	GO:0048731	5	system development	1.32	0.0108049	Cla97C07G132430.1	coronatine-insensitive protein 1	--	1.647	0.000422443	Up	66.8	0.665	0.63	0.601	0.912	0.93	0.946	0.953	0.923	0.881	1.476	1.431	1.635
Biological Process	GO:0048731	5	system development	1.32	0.0108049	Cla97C07G132660.1	Phosphoinositide phospholipase C	--	2.038	5.82e-06	Up	68	0.87	0.864	0.864	0.881	0.889	0.867	0.753	0.707	0.708	1.466	1.456	1.497
Biological Process	GO:0048731	5	system development	1.32	0.0108049	Cla97C08G145730.1	dynamin-2A	--	1.514	4.14e-05	Up	100.6	0.921	0.965	0.984	0.765	0.732	0.774	0.901	0.869	0.89	1.301	1.387	1.339
Biological Process	GO:0048731	5	system development	1.32	0.0108049	Cla97C08G148560.1	Protein disulfide-isomerase	--	1.572	8.52e-06	Up	57.4	0.871	0.876	0.914	1.031	1.032	1.011	0.814	0.822	0.788	1.257	1.293	1.26
Biological Process	GO:0048731	5	system development	1.32	0.0108049	Cla97C08G150490.1	exocyst complex component SEC8	--	1.42	0.00573803	Up	119.2	0.86	0.869	0.88	0.807	0.714	0.822	0.983	0.944	0.956	1.263	1.541	1.289
Biological Process	GO:0048731	5	system development	1.32	0.0108049	Cla97C08G152110.1	RING-type E3 ubiquitin transferase	--	1.577	0.00685096	Up	89.7	0.841	1.017	0.893	0.93	0.959	0.948	0.971	0.897	0.73	1.377	1.291	1.429
Biological Process	GO:0048731	5	system development	1.32	0.0108049	Cla97C08G154960.1	serine/threonine protein kinase 1	--	1.398	0.0245863	Up	50.8	1.261	1.389		0.792	0.803		0.799	0.767		1.149	1.041
Biological Process	GO:0048731	5	system development	1.32	0.0108049	Cla97C08G156690.1	DEAD-box ATP-dependent RNA helicase 56	--	1.373	0.000315071	Up	48.3	1.099	1.128	1.169	0.895	0.922	0.887	0.839	0.839	0.852	1.21	1.161	1.103
Biological Process	GO:0048731	5	system development	1.32	0.0108049	Cla97C06G121290.1	Dicer-like protein 4	--	1.464	0.000937477	Up	185.5	1.041	1.15		0.814	0.73		0.863	0.867		1.281	1.252
Biological Process	GO:0034622	7	cellular protein-containing complex assembly	1.76	0.00238753	Cla97C04G068640.1	60S ribosomal protein L6	--	2.316	2.21e-05	Up	25.7	1.151	1.12	1.108	0.773	0.756	0.747	0.621	0.655	0.611	1.455	1.381	1.534
Biological Process	GO:0044248	4	cellular catabolic process	1.36	0.0114583	Cla97C01G009850.1	Malonyl-CoA decarboxylase	--	1.505	0.0121546	Up	61.7	0.61	0.587	0.885	0.86	0.795	0.862	0.996	0.903	1.015	1.528	1.629	1.229
Biological Process	GO:0044248	4	cellular catabolic process	1.36	0.0114583	Cla97C01G019840.1	26S proteasome non-ATPase regulatory subunit 4 homolog	--	1.401	0.00873649	Up	82.7	1	1.032	1.057	0.945	0.855	0.791	0.908	0.842	0.823	1.055	1.276	1.275
Biological Process	GO:1990019	7	protein storage vacuole organization	8.81	0.0128479	Cla97C01G003910.1	Vacuolar-processing enzyme	--	1.603	0.00388144	Up	54.6	0.409	0.376	0.521	0.936	0.84	0.973	0.992	0.955	1.15	1.614	1.829	1.52
Biological Process	GO:1990019	7	protein storage vacuole organization	8.81	0.0128479	Cla97C04G077900.1	AP-3 complex subunit delta	--	1.842	0.00100591	Up	108.6	1.136	0.963	0.997	0.773	0.767	0.648	0.72	0.871	0.773	1.372	1.4	1.582
Biological Process	GO:0009901	14	anther dehiscence	8.81	0.0128479	Cla97C01G018500.1	U-box domain-containing 4-like protein	--	1.879	0.011209	Up	306	1.125	1.032	0.985	0.802	0.731	0.833	0.865	0.808	0.617	1.203	1.415	1.685
Biological Process	GO:0009901	14	anther dehiscence	8.81	0.0128479	Cla97C07G132430.1	coronatine-insensitive protein 1	--	1.647	0.000422443	Up	66.8	0.665	0.63	0.601	0.912	0.93	0.946	0.953	0.923	0.881	1.476	1.431	1.635
Biological Process	GO:0070370	7	cellular heat acclimation	8.81	0.0128479	Cla97C05G088850.1	Peptidylprolyl isomerase	--	2.804	3.49e-05	Up	63.8	0.617	0.607	0.627	0.648	0.645	0.626	0.732	0.709	0.671	1.981	1.821	2.12
Biological Process	GO:0070370	7	cellular heat acclimation	8.81	0.0128479	Cla97C09G171250.1	Peptidylprolyl isomerase	--	1.564	0.000404331	Up	61.3	1.425	1.506	1.541	0.638	0.693	0.679	0.675	0.705	0.731	1.139	1.135	1.027
Biological Process	GO:0070150	13	mitochondrial glycyl-tRNA aminoacylation	8.81	0.0128479	Cla97C01G020500.1	Glycine--tRNA ligase 1	--	1.409	8.1e-05	Up	81	0.675	0.731	0.761	1.113	1.085	1.111	0.893	0.918	0.89	1.316	1.25	1.241
Biological Process	GO:0070150	13	mitochondrial glycyl-tRNA aminoacylation	8.81	0.0128479	Cla97C11G217300.1	Glycine--tRNA ligase 1	--	1.694	6.7e-06	Up	81.2	0.782	0.767	0.76	1.033	1.018	1.038	0.817	0.853	0.823	1.417	1.428	1.378
Biological Process	GO:0006116	4	NADH oxidation	8.81	0.0128479	Cla97C03G056820.1	external alternative NAD(P)H-ubiquinone oxidoreductase B2, mitochondrial	--	2.848	3.62e-06	Up	66	0.57	0.419	0.533	0.615	0.543	0.591	0.754	0.769	0.748	2.061	2.269	2.138
Biological Process	GO:0006116	4	NADH oxidation	8.81	0.0128479	Cla97C08G150450.1	Glycerol-3-phosphate dehydrogenase	--	1.386	0.000261612	Up	68.6	0.841	0.727	0.829	0.8	1.002	0.827	0.975	0.964	0.949	1.392	1.274	1.337
Biological Process	GO:0070252	5	actin-mediated cell contraction	8.81	0.0128479	Cla97C03G065560.1	myosin-17-like	--	1.727	0.00139168	Up	172.8	1.151	0.928	0.893	0.625	0.679	0.776	0.68	0.796	0.803	1.4	1.328	1.207
Biological Process	GO:0070252	5	actin-mediated cell contraction	8.81	0.0128479	Cla97C06G110580.1	myosin-6	--	1.395	0.0444322	Up	171.3	1.079	1	1.031	0.949	0.736	0.848	0.839	0.802	1.013	1.133	1.462	1.108
Biological Process	GO:2000779	9	regulation of double-strand break repair	8.81	0.0128479	Cla97C09G172520.1	Cytochrome P450	--	1.466	0.00246263	Up	123.8	1.429	1.364	1.431	0.751	0.794	0.783	0.685	0.745	0.719	1.121	1.081	0.949
Biological Process	GO:0032543	9	mitochondrial translation	3.92	0.0129113	Cla97C01G020500.1	Glycine--tRNA ligase 1	--	1.409	8.1e-05	Up	81	0.675	0.731	0.761	1.113	1.085	1.111	0.893	0.918	0.89	1.316	1.25	1.241
Biological Process	GO:0032543	9	mitochondrial translation	3.92	0.0129113	Cla97C11G215130.1	histidine--tRNA ligase	--	1.649	0.00713847	Up	96.7	1.003	1.006	0.989	0.92	0.817	0.784	0.882	0.713	0.917	1.224	1.416	1.503
Biological Process	GO:0032543	9	mitochondrial translation	3.92	0.0129113	Cla97C11G217300.1	Glycine--tRNA ligase 1	--	1.694	6.7e-06	Up	81.2	0.782	0.767	0.76	1.033	1.018	1.038	0.817	0.853	0.823	1.417	1.428	1.378
Biological Process	GO:0006897	6	endocytosis	2.27	0.0135768	Cla97C02G031680.1	V-type proton ATPase subunit a	--	1.426	0.000222193	Up	92.2	0.73	0.81	0.841	0.975	0.976	0.976	0.893	0.898	0.909	1.354	1.243	1.252
Biological Process	GO:0006897	6	endocytosis	2.27	0.0135768	Cla97C02G045240.1	GDSL esterase/lipase family	--	1.815	9.68e-05	Up	136.5	0.824	0.9	0.813	0.963	0.95	0.94	0.821	0.744	0.789	1.36	1.483	1.43
Biological Process	GO:0006897	6	endocytosis	2.27	0.0135768	Cla97C04G073730.1	Clathrin light chain	--	1.767	0.000233721	Up	32.2	0.707	0.679	0.822	0.85	0.891	0.887	0.837	0.792	0.772	1.512	1.407	1.323
Biological Process	GO:0006897	6	endocytosis	2.27	0.0135768	Cla97C05G088930.1	protein TPLATE	--	1.599	0.000330284	Up	134.8	0.893	0.995	0.952	0.848	0.804	0.818	0.855	0.791	0.871	1.418	1.313	1.294
Biological Process	GO:0006897	6	endocytosis	2.27	0.0135768	Cla97C06G119680.1	dnaJ homolog subfamily C GRV2	--	1.587	0.00169802	Up	279.3	0.868	0.906	0.833	0.758	0.797	0.915	0.831	0.881	0.953	1.53	1.4	1.3
Biological Process	GO:0006897	6	endocytosis	2.27	0.0135768	Cla97C07G131870.1	ARF guanine-nucleotide exchange factor GNOM-like	--	1.637	0.000486533	Up	164.3	1.067	1.095	1.078	0.751	0.8	0.755	0.863	0.744	0.835	1.338	1.366	1.294
Biological Process	GO:0006897	6	endocytosis	2.27	0.0135768	Cla97C07G133130.1	sorting nexin 2B-like	--	1.336	0.0169117	Up	61.1	0.982	0.98	1.017	0.823	0.879	0.911	0.878	0.857	0.911	1.348	1.099	1.087
Biological Process	GO:0006897	6	endocytosis	2.27	0.0135768	Cla97C08G145730.1	dynamin-2A	--	1.514	4.14e-05	Up	100.6	0.921	0.965	0.984	0.765	0.732	0.774	0.901	0.869	0.89	1.301	1.387	1.339
Biological Process	GO:0006897	6	endocytosis	2.27	0.0135768	Cla97C11G215240.1	dynamin-2A-like	--	1.343	0.00223864	Up	100.3	1.052	1.096	1.082	0.883	0.871	0.791	0.912	0.839	0.87	1.099	1.183	1.238
Biological Process	GO:0033554	4	cellular response to stress	1.43	0.0136564	Cla97C01G001870.1	Heat shock binding protein 70, ER luminal	--	1.887	5.78e-06	Up	73.4	0.921	0.913	0.913	0.86	0.833	0.83	0.798	0.823	0.783	1.482	1.503	1.552
Biological Process	GO:0032543	9	mitochondrial translation	3.92	0.0129113	Cla97C01G021320.1	Leucine--tRNA ligase	--	1.848	0.00175329	Up	114	0.739		0.683	0.821		0.789	0.855		0.89	1.586		1.638
Biological Process	GO:0033554	4	cellular response to stress	1.43	0.0136564	Cla97C01G007510.1	multicopper oxidase LPR1-like	--	1.422	0.00260962	Up	65.7	0.72	0.561	0.737	0.905	0.926	0.951	1.016	0.962	1.023	1.329	1.56	1.377
Biological Process	GO:2000779	9	regulation of double-strand break repair	8.81	0.0128479	Cla97C07G131680.1	Factor of DNA methylation 3	--	1.454	0.0105544	Up	74.7	1.38	1.275	1.212	0.841	0.735	0.843	0.687	0.763	0.878	1.092	1.227	1.066
Biological Process	GO:0035494	8	SNARE complex disassembly	8.81	0.0128479	Cla97C07G133200.1	Alpha-soluble NSF attachment protein 2	--	1.548	0.00116966	Up	32.5	0.981	1.126	1.109	0.947	0.885	0.881	0.879	0.744	0.811	1.276	1.291	1.201
Biological Process	GO:0010255	10	glucose mediated signaling pathway	8.81	0.0128479	Cla97C03G066410.1	Phosphotransferase	--	1.331	0.000597632	Up	54.2	0.903	0.834	0.817	0.98	1.018	1.057	0.916	0.887	0.911	1.142	1.217	1.252
Biological Process	GO:0010255	10	glucose mediated signaling pathway	8.81	0.0128479	Cla97C11G208480.1	Phosphotransferase	--	1.385	0.000472119	Up	54.1	0.961	1.011	0.957	1.005	1.009	0.979	0.866	0.833	0.865	1.168	1.135	1.249
Biological Process	GO:0015960	10	diadenosine polyphosphate biosynthetic process	8.81	0.0128479	Cla97C01G020500.1	Glycine--tRNA ligase 1	--	1.409	8.1e-05	Up	81	0.675	0.731	0.761	1.113	1.085	1.111	0.893	0.918	0.89	1.316	1.25	1.241
Biological Process	GO:0015960	10	diadenosine polyphosphate biosynthetic process	8.81	0.0128479	Cla97C11G217300.1	Glycine--tRNA ligase 1	--	1.694	6.7e-06	Up	81.2	0.782	0.767	0.76	1.033	1.018	1.038	0.817	0.853	0.823	1.417	1.428	1.378
Biological Process	GO:0046337	8	phosphatidylethanolamine metabolic process	8.81	0.0128479	Cla97C03G056030.1	Patatin	--	1.719	0.0126666	Up	146.6		1.083	1.059		0.802	0.836		0.736	0.816		1.379	1.289
Biological Process	GO:0046337	8	phosphatidylethanolamine metabolic process	8.81	0.0128479	Cla97C10G206340.1	Ethanolamine-phosphate cytidylyltransferase	--	1.301	0.0229905	Up	48.1	1.038	0.91	0.808	0.879	0.968	0.826	0.975	0.911	0.942	1.087	1.211	1.382
Biological Process	GO:0015966	11	diadenosine tetraphosphate biosynthetic process	8.81	0.0128479	Cla97C01G020500.1	Glycine--tRNA ligase 1	--	1.409	8.1e-05	Up	81	0.675	0.731	0.761	1.113	1.085	1.111	0.893	0.918	0.89	1.316	1.25	1.241
Biological Process	GO:0015966	11	diadenosine tetraphosphate biosynthetic process	8.81	0.0128479	Cla97C11G217300.1	Glycine--tRNA ligase 1	--	1.694	6.7e-06	Up	81.2	0.782	0.767	0.76	1.033	1.018	1.038	0.817	0.853	0.823	1.417	1.428	1.378
Biological Process	GO:0033275	6	actin-myosin filament sliding	8.81	0.0128479	Cla97C03G065560.1	myosin-17-like	--	1.727	0.00139168	Up	172.8	1.151	0.928	0.893	0.625	0.679	0.776	0.68	0.796	0.803	1.4	1.328	1.207
Biological Process	GO:0033275	6	actin-myosin filament sliding	8.81	0.0128479	Cla97C06G110580.1	myosin-6	--	1.395	0.0444322	Up	171.3	1.079	1	1.031	0.949	0.736	0.848	0.839	0.802	1.013	1.133	1.462	1.108
Biological Process	GO:0051238	5	sequestering of metal ion	8.81	0.0128479	Cla97C02G031680.1	V-type proton ATPase subunit a	--	1.426	0.000222193	Up	92.2	0.73	0.81	0.841	0.975	0.976	0.976	0.893	0.898	0.909	1.354	1.243	1.252
Biological Process	GO:0051238	5	sequestering of metal ion	8.81	0.0128479	Cla97C07G132990.1	Ferritin	--	1.679	1.2e-05	Up	28.7	0.692	0.689	0.695	0.652	0.694	0.716	0.981	0.997	0.941	1.652	1.604	1.646
Biological Process	GO:0035494	8	SNARE complex disassembly	8.81	0.0128479	Cla97C11G212800.1	alpha-soluble NSF attachment protein 2	--	1.571	2.25e-05	Up	32.4	0.946	0.943	0.984	1.007	0.994	1.03	0.793	0.817	0.791	1.294	1.22	1.258
Biological Process	GO:0006429	12	leucyl-tRNA aminoacylation	8.81	0.0128479	Cla97C01G021320.1	Leucine--tRNA ligase	--	1.848	0.00175329	Up	114	0.739		0.683	0.821		0.789	0.855		0.89	1.586		1.638
Biological Process	GO:0001927	10	exocyst assembly	8.81	0.0128479	Cla97C09G163590.1	Exocyst complex component 8	--	1.456	0.0308044	Up	84.1	0.855	0.941	1.131	0.79	0.875	0.914	0.849	0.899	0.922	1.566	1.244	1.078
Biological Process	GO:0001927	10	exocyst assembly	8.81	0.0128479	Cla97C09G172800.1	exocyst complex component SEC5A-like	--	1.635	0.00112314	Up	122.1	1.005	1.081	0.979	0.854	0.831	0.718	0.886	0.811	0.804	1.319	1.271	1.498
Biological Process	GO:0070922	10	small RNA loading onto RISC	8.81	0.0128479	Cla97C02G037760.1	transportin-1	--	1.894	0.000102742	Up	99.3	0.743	0.823	0.785	0.96	0.887	0.91	0.762	0.809	0.75	1.544	1.373	1.48
Biological Process	GO:0070922	10	small RNA loading onto RISC	8.81	0.0128479	Cla97C08G147150.1	importin beta-like SAD2	--	2.373	0.00071609	Up	118.3	0.966	0.987	0.925	0.751	0.63	0.867	0.702	0.592	0.738	1.591	1.792	1.439
Biological Process	GO:0005980	9	glycogen catabolic process	8.81	0.0128479	Cla97C02G045770.1	Alpha-1,4 glucan phosphorylase	--	1.964	0.000104255	Up	95.5	0.662	0.687	0.681	1.04	1.02	1.018	0.781	0.722	0.799	1.519	1.581	1.42
[truncated: 13,615 more rows]

## Sheet: Down
GO Terms Level 1	GO Terms Description	GO Terms Level	GO Terms ID	Mapping	Background	All Mapping	All Background	Fold Enrichment	Fisher's exact test p value	-log10(p value)	Related proteins
[truncated: 30 more rows]

[truncated: 3 more sheets: Down GO2Protein, all, all GO2Protein]
