# Supplementary material for: Quantitative Transcriptomic and Proteomic Analysis of Fruit Development and Ripening in Watermelon (Citrullus lanatus)
Source: Front Plant Sci. 2022 Mar 22;13:818392. doi: 10.3389/fpls.2022.818392 (PMC8980866; doi:10.3389/fpls.2022.818392)
Supplement: Supplementary file 10 [file Table_9.XLSX]

## Sheet: Up
KEGG pathway	Mapping	Background	All Mapping	All Background	Fold Enrichment	Fisher's exact test p value	-log10(p value)	Related proteins
map04141 Protein processing in endoplasmic reticulum	40	125	267	2368	2.84	1.14461e-10	9.94	Cla97C01G000110.1 Cla97C01G001870.1 Cla97C01G007690.1 Cla97C01G013860.1 Cla97C02G026290.1 Cla97C02G033390.1 Cla97C02G035700.1 Cla97C02G042330.1 Cla97C02G043970.1 Cla97C02G050700.1 Cla97C03G053140.1 Cla97C03G062120.1 Cla97C03G067600.1 Cla97C04G074710.1 Cla97C04G075990.1 Cla97C05G090610.1 Cla97C05G091970.1 Cla97C05G094650.1 Cla97C05G099440.1 Cla97C05G102870.1 Cla97C05G103700.1 Cla97C06G114750.1 Cla…
map00970 Aminoacyl-tRNA biosynthesis	18	44	267	2368	3.63	3.38207e-07	6.47	Cla97C01G005930.1 Cla97C01G020500.1 Cla97C01G021320.1 Cla97C02G037790.1 Cla97C03G053180.1 Cla97C03G066350.1 Cla97C03G066640.1 Cla97C03G068350.1 Cla97C05G098540.1 Cla97C06G124780.1 Cla97C07G142570.1 Cla97C10G186520.1 Cla97C10G194690.1 Cla97C11G206520.1 Cla97C11G211090.1 Cla97C11G215130.1 Cla97C11G217300.1 Cla97C11G217960.1
map00500 Starch and sucrose metabolism	23	81	267	2368	2.52	1.38542e-05	4.86	Cla97C01G008790.1 Cla97C02G045770.1 Cla97C03G059290.1 Cla97C03G063270.1 Cla97C03G064990.1 Cla97C03G066410.1 Cla97C05G084480.1 Cla97C05G099220.1 Cla97C06G117180.1 Cla97C06G117750.1 Cla97C06G120770.1 Cla97C07G130930.1 Cla97C07G134730.1 Cla97C07G134800.1 Cla97C08G152230.1 Cla97C09G169430.1 Cla97C10G186050.1 Cla97C10G194010.1 Cla97C10G196380.1 Cla97C11G208480.1 Cla97C11G220330.1 Cla97C11G223240.1 Cla…
map03050 Proteasome	13	42	267	2368	2.75	0.000442617	3.35	Cla97C01G019840.1 Cla97C02G027270.1 Cla97C02G028810.1 Cla97C02G030820.1 Cla97C03G054590.1 Cla97C03G067640.1 Cla97C06G117440.1 Cla97C07G129900.1 Cla97C08G158440.1 Cla97C10G185220.1 Cla97C10G188650.1 Cla97C11G217420.1 Cla97C11G218370.1
map00440 Phosphonate and phosphinate metabolism	2	2	267	2368	8.87	0.0126711	1.9	Cla97C10G206340.1 Cla97C11G222770.1
map00591 Linoleic acid metabolism	3	6	267	2368	4.43	0.02187	1.66	Cla97C02G049640.1 Cla97C06G115570.1 Cla97C11G218970.1
map03013 RNA transport	20	113	267	2368	1.57	0.0326311	1.49	Cla97C01G000350.1 Cla97C01G000390.1 Cla97C01G008990.1 Cla97C01G025460.1 Cla97C02G042120.1 Cla97C03G057450.1 Cla97C03G057460.1 Cla97C05G091830.1 Cla97C07G133890.1 Cla97C07G142760.1 Cla97C07G143490.1 Cla97C08G153810.1 Cla97C08G156690.1 Cla97C09G170190.1 Cla97C09G173180.1 Cla97C09G177000.1 Cla97C09G184470.1 Cla97C10G186580.1 Cla97C10G192280.1 Cla97C10G198590.1
map04144 Endocytosis	16	87	267	2368	1.63	0.0383641	1.42	Cla97C02G037460.1 Cla97C02G047890.1 Cla97C03G066230.1 Cla97C05G082670.1 Cla97C06G119280.1 Cla97C07G131870.1 Cla97C08G145730.1 Cla97C08G148030.1 Cla97C09G165010.1 Cla97C09G172860.1 Cla97C09G181360.1 Cla97C09G181410.1 Cla97C10G185140.1 Cla97C11G213000.1 Cla97C11G215240.1 Cla97C11G217390.1
map04626 Plant-pathogen interaction	11	52	267	2368	1.88	0.0412504	1.38	Cla97C01G007690.1 Cla97C02G026440.1 Cla97C02G029890.1 Cla97C02G035700.1 Cla97C02G038490.1 Cla97C02G050380.1 Cla97C03G067600.1 Cla97C05G096490.1 Cla97C08G157760.1 Cla97C09G173310.1 Cla97C10G189620.1

## Sheet: Up Pathway2Protein
KEGG pathway	Fisher's exact test p value	Fold Enrichment	Protein accession	Protein description	Gene name	34DAP/26DAP Ratio	34DAP/26DAP P value	Regulated Type	MW [kDa]	10DAP_1	KEGG KO No.	10DAP_2	10DAP_3	18DAP_1	18DAP_2	18DAP_3	26DAP_1	26DAP_2	26DAP_3	34DAP_1	34DAP_2	34DAP_3
map00071 Fatty acid degradation	0.0762016	2	Cla97C01G004400.1	Acyl-coenzyme A oxidase	--	1.617	0.0187528	Up	74.7	0.719	K00232	0.579	0.851	0.899	0.919	0.97	0.874	0.829	1	1.506	1.697	1.168
map00071 Fatty acid degradation	0.0762016	2	Cla97C02G029500.1	Long-chain acyl-CoA synthetase 2	--	1.355	0.020555	Up	80.6	0.815	K01897	0.835	0.966	0.964	0.897	0.944	0.957	0.843	0.881	1.361	1.062	1.209
map00071 Fatty acid degradation	0.0762016	2	Cla97C05G087820.1	Acyl-CoA dehydrogenase	--	1.789	5.03e-05	Up	92	0.588	K00249	0.449	0.562	0.798	0.752	0.822	0.937	0.965	0.937	1.603	1.7	1.777
map00071 Fatty acid degradation	0.0762016	2	Cla97C06G114510.1	Peroxisomal fatty acid beta-oxidation multifunctional protein	--	1.386	7.98e-05	Up	79	0.53	K10527	0.521	0.524	0.998	1.017	1.034	1.027	1.037	1.001	1.463	1.386	1.398
map00071 Fatty acid degradation	0.0762016	2	Cla97C07G141980.1	long chain acyl-CoA synthetase 4-like	--	1.647	9.48e-05	Up	73.8	1.016	K01897	1.088	0.992	1.072	1.043	1.078	0.704	0.683	0.735	1.111	1.187	1.196
map00071 Fatty acid degradation	0.0762016	2	Cla97C11G208800.1	Peroxisomal fatty acid beta-oxidation multifunctional protein	--	1.638	1.49e-05	Up	79.1	0.682	K10527	0.622	0.641	1.019	0.98	1.022	0.865	0.909	0.865	1.423	1.429	1.472
map00071 Fatty acid degradation	0.0762016	2	Cla97C11G221760.1	Long-chain acyl-CoA synthetase 4	--	1.345	0.000126635	Up	75.9	0.925	K01897	0.81	0.895	1.11	1.204	1.174	0.864	0.811	0.826	1.133	1.105	1.127
map00261 Monobactam biosynthesis	0.225423	2.22	Cla97C01G008130.1	Aspartokinase	--	1.324	0.00230219	Up	61.4	0.956	K00928	1.073	0.961	0.928	0.919	0.901	0.908	0.832	0.954	1.208	1.175	1.184
map00261 Monobactam biosynthesis	0.225423	2.22	Cla97C08G145480.1	Aspartokinase-homoserine dehydrogenase	--	2.099	1.83e-07	Up	95.8	0.476	K12524	0.463	0.483	0.84	0.85	0.856	0.841	0.868	0.855	1.782	1.796	1.804
map00300 Lysine biosynthesis	0.225423	2.22	Cla97C01G008130.1	Aspartokinase	--	1.324	0.00230219	Up	61.4	0.956	K00928	1.073	0.961	0.928	0.919	0.901	0.908	0.832	0.954	1.208	1.175	1.184
map00300 Lysine biosynthesis	0.225423	2.22	Cla97C08G145480.1	Aspartokinase-homoserine dehydrogenase	--	2.099	1.83e-07	Up	95.8	0.476	K12524	0.463	0.483	0.84	0.85	0.856	0.841	0.868	0.855	1.782	1.796	1.804
map00440 Phosphonate and phosphinate metabolism	0.0126711	8.87	Cla97C10G206340.1	Ethanolamine-phosphate cytidylyltransferase	--	1.301	0.0229905	Up	48.1	1.038	K00967	0.91	0.808	0.879	0.968	0.826	0.975	0.911	0.942	1.087	1.211	1.382
map00440 Phosphonate and phosphinate metabolism	0.0126711	8.87	Cla97C11G222770.1	choline-phosphate cytidylyltransferase 2-like	--	1.581	2.11e-05	Up	38.1	0.856	K00968	0.887	0.9	0.779	0.762	0.7	0.906	0.945	0.892	1.461	1.417	1.459
map00450 Selenocompound metabolism	0.413096	1.66	Cla97C03G064600.1	5-methyltetrahydropteroyltriglutamate-- homocysteine methyltransferase	--	1.635	0.000136588	Up	91.4	0.779	K00549	0.71	0.747	0.934	0.942	0.937	0.917	0.851	0.844	1.363	1.443	1.464
map00450 Selenocompound metabolism	0.413096	1.66	Cla97C08G152200.1	Cystathionine beta-lyase	--	1.317	2.76e-05	Up	49.8	0.882	K01760	0.915	0.85	0.917	0.916	0.966	0.943	0.933	0.941	1.258	1.207	1.244
map00450 Selenocompound metabolism	0.413096	1.66	Cla97C10G196410.1	5-methyltetrahydropteroyltriglutamate-- homocysteine methyltransferase-like	--	1.507	6.69e-05	Up	84.5	1.017	K00549	1.077	1.112	0.972	0.965	0.971	0.783	0.753	0.776	1.202	1.163	1.119
map00500 Starch and sucrose metabolism	1.38542e-05	2.52	Cla97C01G008790.1	Sucrose synthase	--	2.313	5.08e-05	Up	95.2	0.993	K00695	0.975	0.959	0.983	0.957	0.993	0.57	0.627	0.655	1.455	1.456	1.372
map00500 Starch and sucrose metabolism	1.38542e-05	2.52	Cla97C02G045770.1	Alpha-1,4 glucan phosphorylase	--	1.964	0.000104255	Up	95.5	0.662	K00688	0.687	0.681	1.04	1.02	1.018	0.781	0.722	0.799	1.519	1.581	1.42
map00500 Starch and sucrose metabolism	1.38542e-05	2.52	Cla97C03G059290.1	Alpha-1,4 glucan phosphorylase	--	2.042	0.000294041	Up	113.3	1.195	K00688	1.2	1.29	0.721	0.745	0.725	0.612	0.697	0.704	1.472	1.358	1.281
map00500 Starch and sucrose metabolism	1.38542e-05	2.52	Cla97C03G063270.1	Phosphotransferase	--	1.685	0.00565777	Up	55.7	0.933	K00844	0.606	0.808	0.918	0.992	0.972	0.759	0.807	0.956	1.391	1.595	1.264
map00500 Starch and sucrose metabolism	1.38542e-05	2.52	Cla97C03G064990.1	Sucrose synthase	--	2.666	1.85e-06	Up	92.4	0.495	K00695	0.433	0.393	0.779	0.72	0.772	0.768	0.748	0.771	2.007	2.116	1.973
map00500 Starch and sucrose metabolism	1.38542e-05	2.52	Cla97C03G066410.1	Phosphotransferase	--	1.331	0.000597632	Up	54.2	0.903	K00844	0.834	0.817	0.98	1.018	1.057	0.916	0.887	0.911	1.142	1.217	1.252
map00500 Starch and sucrose metabolism	1.38542e-05	2.52	Cla97C05G084480.1	Beta-amylase	--	1.543	0.00151771	Up	63.7	0.716	K01177	0.81	0.615	0.844	0.83	0.798	0.95	0.917	0.953	1.497	1.3	1.555
map00500 Starch and sucrose metabolism	1.38542e-05	2.52	Cla97C05G099220.1	beta-fructofuranosidase, insoluble isoenzyme 1-like	--	1.505	0.000421426	Up	63.7	0.608	K01193	0.621	0.614	0.751	0.769	0.765	1.107	0.997	1.01	1.507	1.571	1.608
map00500 Starch and sucrose metabolism	1.38542e-05	2.52	Cla97C06G117180.1	Beta-amylase	--	1.395	0.000247589	Up	62.4	0.793	K01177	0.655	0.648	0.89	0.949	0.918	0.928	1.012	0.983	1.352	1.384	1.343
map00500 Starch and sucrose metabolism	1.38542e-05	2.52	Cla97C06G117750.1	Sucrose phosphate synthase 1	--	2.018	0.000236837	Up	119.1	0.837	K00696	0.991	0.905	0.728	0.699	0.685	0.861	0.716	0.78	1.53	1.597	1.63
map00500 Starch and sucrose metabolism	1.38542e-05	2.52	Cla97C06G120770.1	Sucrose phosphate synthase 2	--	2.29	9.85e-06	Up	118.4	0.841	K00696	0.891	0.853	0.704	0.679	0.723	0.747	0.713	0.771	1.692	1.652	1.764
map00500 Starch and sucrose metabolism	1.38542e-05	2.52	Cla97C07G130930.1	Trehalose-6-phosphate synthase, putative	--	1.782	0.0115999	Up	97.4	0.713	K16055	1.176	1.102	0.735	0.799	0.71	0.754	0.949	0.811	1.829	1.273	1.378
map00500 Starch and sucrose metabolism	1.38542e-05	2.52	Cla97C07G134730.1	Alpha-1,4 glucan phosphorylase	--	2.006	0.00372656	Up	91.6	1.012	K00688	0.98	0.985	0.73	0.772	0.763	0.639	0.669	0.901	1.548	1.534	1.35
map00500 Starch and sucrose metabolism	1.38542e-05	2.52	Cla97C07G134800.1	Alpha-amylase, putative	--	1.471	0.00143596	Up	110.3	1.106	K01176	1.087	1.004	0.709	0.73	0.84	0.949	0.826	0.902	1.303	1.382	1.254
map00500 Starch and sucrose metabolism	1.38542e-05	2.52	Cla97C08G152230.1	1,4-alpha-glucan branching enzyme	--	1.671	0.000850372	Up	97.8	1.173	K00700	1.029	1.087	0.878	1.003	0.867	0.668	0.789	0.757	1.281	1.167	1.252
map00500 Starch and sucrose metabolism	1.38542e-05	2.52	Cla97C09G169430.1	isoamylase 2, chloroplastic	--	1.547	1.56e-05	Up	98.1	0.773	K01214	0.731	0.844	1.115	1.111	1.116	0.799	0.834	0.847	1.279	1.284	1.274
map00500 Starch and sucrose metabolism	1.38542e-05	2.52	Cla97C10G186050.1	Trehalose-6-phosphate synthase-8	--	1.827	0.000462855	Up	97.5	1.098	K16055	1.11	1.219	0.861	0.884	0.993	0.712	0.709	0.627	1.329	1.253	1.16
map00500 Starch and sucrose metabolism	1.38542e-05	2.52	Cla97C10G194010.1	Sucrose synthase	--	1.875	0.000657826	Up	92.8	0.513	K00695	0.437	0.685	1.028	0.963	1.031	0.885	0.803	0.864	1.577	1.765	1.443
map00500 Starch and sucrose metabolism	1.38542e-05	2.52	Cla97C10G196380.1	Beta-D-glucosidase	--	1.588	0.000138535	Up	68.8	0.795	K05349	0.679	0.739	0.941	0.993	1.001	0.884	0.882	0.924	1.437	1.487	1.349
map00500 Starch and sucrose metabolism	1.38542e-05	2.52	Cla97C11G208480.1	Phosphotransferase	--	1.385	0.000472119	Up	54.1	0.961	K00844	1.011	0.957	1.005	1.009	0.979	0.866	0.833	0.865	1.168	1.135	1.249
map00500 Starch and sucrose metabolism	1.38542e-05	2.52	Cla97C11G220330.1	Isoamylase 3, chloroplastic-like protein	--	1.357	8.2e-05	Up	86.9	0.495	K01214	0.588	0.541	0.919	0.905	0.867	1.083	1.075	1.084	1.495	1.413	1.492
map00500 Starch and sucrose metabolism	1.38542e-05	2.52	Cla97C11G223240.1	Alpha,alpha-trehalose-phosphate synthase 1	--	1.808	0.000253159	Up	105	1.285	K16055	1.258	1.179	0.716	0.687	0.758	0.697	0.695	0.794	1.323	1.361	1.269
map00500 Starch and sucrose metabolism	1.38542e-05	2.52	Cla97C11G224400.1	Beta-glucosidase 45, putative	--	1.415	0.0152971	Up	13.8	0.701	K05350	0.8		0.913	0.916		1.008	0.925		1.378	1.358
map00511 Other glycan degradation	0.203626	1.9	Cla97C02G039110.1	Beta-hexosaminidase	--	1.306	0.00064913	Up	61.9	0.653	K12373	0.719	0.689	1.008	1.045	1.049	0.966	0.979	0.974	1.341	1.229	1.243
map00511 Other glycan degradation	0.203626	1.9	Cla97C05G109080.1	beta-galactosidase	--	2.176	5.94e-05	Up	126	0.624	K01190	0.591	0.643	0.88	0.905	0.858	0.835	0.723	0.793	1.665	1.737	1.713
map00511 Other glycan degradation	0.203626	1.9	Cla97C11G206820.1	Non-lysosomal glucosylceramidase	--	2.01	4.42e-06	Up	107.3	0.579	K17108	0.529	0.571	0.891	0.907	0.867	0.866	0.83	0.831	1.644	1.728	1.707
map00531 Glycosaminoglycan degradation	0.225423	2.22	Cla97C02G039110.1	Beta-hexosaminidase	--	1.306	0.00064913	Up	61.9	0.653	K12373	0.719	0.689	1.008	1.045	1.049	0.966	0.979	0.974	1.341	1.229	1.243
map00531 Glycosaminoglycan degradation	0.225423	2.22	Cla97C09G166170.1	alpha-N-acetylglucosaminidase	--	1.433	1.59e-05	Up	88.2	0.788	K01205	0.792	0.829	0.909	0.904	0.902	0.916	0.941	0.955	1.342	1.363	1.326
map00564 Glycerophospholipid metabolism	0.173713	1.57	Cla97C01G008100.1	Glycerol-3-phosphate dehydrogenase [NAD(+)]	--	1.411	0.00220769	Up	58.1	0.632	K00006	0.663	0.699	0.778	0.763	0.777	0.966	1.117	1.023	1.496	1.387	1.501
map00564 Glycerophospholipid metabolism	0.173713	1.57	Cla97C05G082420.1	Lysophospholipid acyltransferase	--	1.5	0.025958	Up	60.1	0.515	K13510		0.805	1.062		0.955	0.932		0.933	1.491		1.306
map00564 Glycerophospholipid metabolism	0.173713	1.57	Cla97C05G095530.1	Choline/ethanolamine kinase	--	1.38	0.0257301	Up	40.6	0.779	K14156	0.843		0.95	0.949		0.99	0.893		1.284	1.315
map00564 Glycerophospholipid metabolism	0.173713	1.57	Cla97C06G117880.1	non-specific phospholipase C3-like	--	1.828	0.00151454	Up	59.2	0.718	K01114	0.817		0.769	0.721		0.9	0.859		1.613	1.603
map00564 Glycerophospholipid metabolism	0.173713	1.57	Cla97C08G150450.1	Glycerol-3-phosphate dehydrogenase	--	1.386	0.000261612	Up	68.6	0.841	K00111	0.727	0.829	0.8	1.002	0.827	0.975	0.964	0.949	1.392	1.274	1.337
map00564 Glycerophospholipid metabolism	0.173713	1.57	Cla97C09G165010.1	Phospholipase D	--	1.324	1.21e-06	Up	91.8	0.675	K01115	0.582	0.637	1.042	1.015	1.044	0.986	0.994	0.983	1.312	1.316	1.295
map00564 Glycerophospholipid metabolism	0.173713	1.57	Cla97C10G206340.1	Ethanolamine-phosphate cytidylyltransferase	--	1.301	0.0229905	Up	48.1	1.038	K00967	0.91	0.808	0.879	0.968	0.826	0.975	0.911	0.942	1.087	1.211	1.382
map00564 Glycerophospholipid metabolism	0.173713	1.57	Cla97C11G214710.1	Lecithin:cholesterol acyltransferase 3	--	1.315	0.0037862	Up	50.5	0.893	K22389	0.761	0.776	0.723	0.701	0.737	1.064	1.155	1.008	1.381	1.384	1.479
map00564 Glycerophospholipid metabolism	0.173713	1.57	Cla97C11G222770.1	choline-phosphate cytidylyltransferase 2-like	--	1.581	2.11e-05	Up	38.1	0.856	K00968	0.887	0.9	0.779	0.762	0.7	0.906	0.945	0.892	1.461	1.417	1.459
map00565 Ether lipid metabolism	0.203626	1.9	Cla97C05G082420.1	Lysophospholipid acyltransferase	--	1.5	0.025958	Up	60.1	0.515	K13510		0.805	1.062		0.955	0.932		0.933	1.491		1.306
map00565 Ether lipid metabolism	0.203626	1.9	Cla97C06G117880.1	non-specific phospholipase C3-like	--	1.828	0.00151454	Up	59.2	0.718	K01114	0.817		0.769	0.721		0.9	0.859		1.613	1.603
map00565 Ether lipid metabolism	0.203626	1.9	Cla97C09G165010.1	Phospholipase D	--	1.324	1.21e-06	Up	91.8	0.675	K01115	0.582	0.637	1.042	1.015	1.044	0.986	0.994	0.983	1.312	1.316	1.295
map00591 Linoleic acid metabolism	0.02187	4.43	Cla97C02G049640.1	Lipoxygenase	--	1.563	1.71e-05	Up	102.7	1.222	K00454	1.251	1.289	0.886	0.885	0.877	0.735	0.702	0.735	1.154	1.115	1.126
map00591 Linoleic acid metabolism	0.02187	4.43	Cla97C06G115570.1	Lipoxygenase	--	1.317	3.29e-05	Up	100.8	0.615	K15718	0.636	0.564	1.033	1.039	1.007	1.042	1.022	1.025	1.335	1.345	1.388
map00591 Linoleic acid metabolism	0.02187	4.43	Cla97C11G218970.1	Cytochrome P450	--	1.994	0.00621522	Up	64.4		K07424	0.455	0.611		0.623	0.677		0.981	0.901		1.941	1.812
map00592 alpha-Linolenic acid metabolism	0.205113	1.71	Cla97C01G004400.1	Acyl-coenzyme A oxidase	--	1.617	0.0187528	Up	74.7	0.719	K00232	0.579	0.851	0.899	0.919	0.97	0.874	0.829	1	1.506	1.697	1.168
map00592 alpha-Linolenic acid metabolism	0.205113	1.71	Cla97C02G049640.1	Lipoxygenase	--	1.563	1.71e-05	Up	102.7	1.222	K00454	1.251	1.289	0.886	0.885	0.877	0.735	0.702	0.735	1.154	1.115	1.126
map00592 alpha-Linolenic acid metabolism	0.205113	1.71	Cla97C06G114510.1	Peroxisomal fatty acid beta-oxidation multifunctional protein	--	1.386	7.98e-05	Up	79	0.53	K10527	0.521	0.524	0.998	1.017	1.034	1.027	1.037	1.001	1.463	1.386	1.398
map00592 alpha-Linolenic acid metabolism	0.205113	1.71	Cla97C11G208800.1	Peroxisomal fatty acid beta-oxidation multifunctional protein	--	1.638	1.49e-05	Up	79.1	0.682	K10527	0.622	0.641	1.019	0.98	1.022	0.865	0.909	0.865	1.423	1.429	1.472
map00592 alpha-Linolenic acid metabolism	0.205113	1.71	Cla97C11G214710.1	Lecithin:cholesterol acyltransferase 3	--	1.315	0.0037862	Up	50.5	0.893	K22389	0.761	0.776	0.723	0.701	0.737	1.064	1.155	1.008	1.381	1.384	1.479
map00620 Pyruvate metabolism	0.326801	1.32	Cla97C01G006080.1	phosphoenolpyruvate carboxylase 4	--	2.324	5.8e-05	Up	118.1	0.75	K01595	0.743	0.769	0.674	0.607	0.623	0.86	0.737	0.774	1.832	1.881	1.798
map00620 Pyruvate metabolism	0.326801	1.32	Cla97C04G073890.1	Acetyl-coenzyme A carboxylase carboxyl transferase subunit alpha	--	1.478	0.00581399	Up	85	1.465	K01962	1.355	1.069	0.683	0.668	0.819	0.758	0.738	0.901	1.094	1.239	1.21
map00620 Pyruvate metabolism	0.326801	1.32	Cla97C04G076530.1	Pyruvate kinase	--	1.34	3.24e-05	Up	57.4	0.568	K00873	0.539	0.557	1.073	1.071	1.078	1.001	1.026	1.005	1.324	1.379	1.359
map00620 Pyruvate metabolism	0.326801	1.32	Cla97C05G083420.1	Malic enzyme	--	1.349	0.000218608	Up	69.7	0.881	K00028	0.819	0.805	0.977	0.922	0.955	0.947	0.954	0.903	1.222	1.271	1.289
map00620 Pyruvate metabolism	0.326801	1.32	Cla97C05G094160.1	Acetyl-coenzyme A synthetase	--	1.491	0.000425659	Up	89	0.891	K01895	0.757	0.854	1.025	0.969	0.99	0.85	0.906	0.832	1.22	1.335	1.304
map00620 Pyruvate metabolism	0.326801	1.32	Cla97C06G116090.1	Pyruvate kinase	--	1.311	0.00703684	Up	64.9	1.027	K00873	0.965	1.001	0.993	0.887	0.952	0.848	0.88	0.909	1.097	1.268	1.093
map00620 Pyruvate metabolism	0.326801	1.32	Cla97C07G131130.1	phosphoenolpyruvate carboxylase 2	--	2.42	1.37e-05	Up	110.1	0.67	K01595	0.693	0.659	0.867	0.887	0.899	0.695	0.708	0.643	1.657	1.597	1.698
map00620 Pyruvate metabolism	0.326801	1.32	Cla97C08G150760.1	Dihydrolipoamide acetyltransferase component of pyruvate dehydrogenase complex	--	1.643	1.61e-06	Up	69.1	0.845	K00627	0.805	0.866	0.85	0.856	0.879	0.895	0.883	0.891	1.466	1.486	1.433
map00620 Pyruvate metabolism	0.326801	1.32	Cla97C11G220850.1	Phosphoenolpyruvate carboxykinase 1	--	1.458	0.000150799	Up	74.6	0.626	K01610	0.458	0.509	0.893	0.861	0.878	1.024	1.057	1.045	1.491	1.596	1.471
map00620 Pyruvate metabolism	0.326801	1.32	Cla97C11G223580.1	Phosphoenolpyruvate carboxylase protein	--	2.259	0.000298296	Up	110.1	0.754	K01595	0.785	0.828	0.879	0.895	0.893	0.722	0.663	0.777	1.645	1.764	1.476
map00970 Aminoacyl-tRNA biosynthesis	3.38207e-07	3.63	Cla97C01G005930.1	Valine--tRNA ligase	--	2.011	1.05e-06	Up	119.3	0.899	K01873	0.901	0.905	0.836	0.862	0.823	0.755	0.746	0.76	1.53	1.476	1.54
map00970 Aminoacyl-tRNA biosynthesis	3.38207e-07	3.63	Cla97C01G020500.1	Glycine--tRNA ligase 1	--	1.409	8.1e-05	Up	81	0.675	K01880	0.731	0.761	1.113	1.085	1.111	0.893	0.918	0.89	1.316	1.25	1.241
map00970 Aminoacyl-tRNA biosynthesis	3.38207e-07	3.63	Cla97C01G021320.1	Leucine--tRNA ligase	--	1.848	0.00175329	Up	114	0.739	K01869		0.683	0.821		0.789	0.855		0.89	1.586		1.638
map00970 Aminoacyl-tRNA biosynthesis	3.38207e-07	3.63	Cla97C02G037790.1	glutamine--tRNA ligase-like	--	1.302	0.000269173	Up	91	0.912	K01886	0.909	0.92	1.102	1.12	1.078	0.871	0.839	0.897	1.111	1.133	1.151
map00970 Aminoacyl-tRNA biosynthesis	3.38207e-07	3.63	Cla97C03G053180.1	Leucine--tRNA ligase	--	1.513	3.02e-05	Up	126.9	0.94	K01869	0.868	0.819	1.019	1.068	1.022	0.85	0.848	0.824	1.231	1.283	1.303
map00970 Aminoacyl-tRNA biosynthesis	3.38207e-07	3.63	Cla97C03G066350.1	Arginine--tRNA ligase	--	1.623	4.61e-05	Up	72.3	0.903	K01887	0.906	0.938	0.914	0.927	0.897	0.842	0.787	0.845	1.309	1.351	1.355
map00970 Aminoacyl-tRNA biosynthesis	3.38207e-07	3.63	Cla97C03G066640.1	Asparagine--tRNA ligase	--	1.391	0.00551036	Up	64.1	0.85	K01893	0.834	0.867	0.932	0.961	0.927	0.929	0.992	0.85	1.283	1.195	1.377
map00970 Aminoacyl-tRNA biosynthesis	3.38207e-07	3.63	Cla97C03G068350.1	tRNA synthetase	--	1.585	1.53e-05	Up	83.4	0.729	K01885	0.749	0.773	0.952	1.011	0.993	0.847	0.88	0.865	1.406	1.366	1.336
map00970 Aminoacyl-tRNA biosynthesis	3.38207e-07	3.63	Cla97C05G098540.1	Aspartate--tRNA ligase	--	1.36	4.01e-05	Up	61	0.875	K22503	0.859	0.879	0.916	0.899	0.931	0.94	0.931	0.907	1.277	1.231	1.271
map00970 Aminoacyl-tRNA biosynthesis	3.38207e-07	3.63	Cla97C06G124780.1	Phenylalanine-tRNA ligase, beta subunit	--	1.824	0.00102674	Up	66.6	0.875	K01890	0.86	0.805	0.857	0.812	0.842	0.883	0.748	0.788	1.328	1.562	1.523
map00970 Aminoacyl-tRNA biosynthesis	3.38207e-07	3.63	Cla97C07G142570.1	Isoleucine--tRNA ligase	--	1.975	3.82e-05	Up	135	0.709	K01870	0.711	0.771	0.954	0.928	0.929	0.818	0.732	0.782	1.516	1.572	1.518
map00970 Aminoacyl-tRNA biosynthesis	3.38207e-07	3.63	Cla97C10G186520.1	Phenylalanine--tRNA ligase	--	1.744	2.42e-05	Up	56.6	0.891	K01889	0.941	0.937	0.833	0.853	0.87	0.848	0.823	0.781	1.445	1.418	1.413
map00970 Aminoacyl-tRNA biosynthesis	3.38207e-07	3.63	Cla97C10G194690.1	Alanine--tRNA ligase	--	1.637	0.000162015	Up	113.4	0.895	K01872	0.836	0.895	0.973	0.969	0.953	0.859	0.776	0.822	1.299	1.393	1.33
map00970 Aminoacyl-tRNA biosynthesis	3.38207e-07	3.63	Cla97C11G206520.1	Threonine--tRNA ligase	--	1.365	0.000575511	Up	62.2	1.174	K01868	1.051	1.015	1.013	0.992	1.037	0.794	0.875	0.821	1.109	1.129	1.16
map00970 Aminoacyl-tRNA biosynthesis	3.38207e-07	3.63	Cla97C11G211090.1	glutamine--tRNA ligase-like	--	1.652	0.000390544	Up	91	0.88	K01886	0.889	0.932	1.018	1.082	1.034	0.745	0.705	0.818	1.248	1.281	1.217
map00970 Aminoacyl-tRNA biosynthesis	3.38207e-07	3.63	Cla97C11G215130.1	histidine--tRNA ligase	--	1.649	0.00713847	Up	96.7	1.003	K01892	1.006	0.989	0.92	0.817	0.784	0.882	0.713	0.917	1.224	1.416	1.503
map00970 Aminoacyl-tRNA biosynthesis	3.38207e-07	3.63	Cla97C11G217300.1	Glycine--tRNA ligase 1	--	1.694	6.7e-06	Up	81.2	0.782	K01880	0.767	0.76	1.033	1.018	1.038	0.817	0.853	0.823	1.417	1.428	1.378
map00970 Aminoacyl-tRNA biosynthesis	3.38207e-07	3.63	Cla97C11G217960.1	Lysine--tRNA ligase	--	1.472	0.00104553	Up	70.8	1.038	K04567	1.057	1.113	0.878	0.896	0.878	0.841	0.864	0.745	1.21	1.2	1.197
map01212 Fatty acid metabolism	0.252656	1.45	Cla97C01G004400.1	Acyl-coenzyme A oxidase	--	1.617	0.0187528	Up	74.7	0.719	K00232	0.579	0.851	0.899	0.919	0.97	0.874	0.829	1	1.506	1.697	1.168
map01212 Fatty acid metabolism	0.252656	1.45	Cla97C02G029500.1	Long-chain acyl-CoA synthetase 2	--	1.355	0.020555	Up	80.6	0.815	K01897	0.835	0.966	0.964	0.897	0.944	0.957	0.843	0.881	1.361	1.062	1.209
map01212 Fatty acid metabolism	0.252656	1.45	Cla97C04G073890.1	Acetyl-coenzyme A carboxylase carboxyl transferase subunit alpha	--	1.478	0.00581399	Up	85	1.465	K01962	1.355	1.069	0.683	0.668	0.819	0.758	0.738	0.901	1.094	1.239	1.21
map01212 Fatty acid metabolism	0.252656	1.45	Cla97C05G087820.1	Acyl-CoA dehydrogenase	--	1.789	5.03e-05	Up	92	0.588	K00249	0.449	0.562	0.798	0.752	0.822	0.937	0.965	0.937	1.603	1.7	1.777
map01212 Fatty acid metabolism	0.252656	1.45	Cla97C06G114510.1	Peroxisomal fatty acid beta-oxidation multifunctional protein	--	1.386	7.98e-05	Up	79	0.53	K10527	0.521	0.524	0.998	1.017	1.034	1.027	1.037	1.001	1.463	1.386	1.398
map01212 Fatty acid metabolism	0.252656	1.45	Cla97C07G141980.1	long chain acyl-CoA synthetase 4-like	--	1.647	9.48e-05	Up	73.8	1.016	K01897	1.088	0.992	1.072	1.043	1.078	0.704	0.683	0.735	1.111	1.187	1.196
map01212 Fatty acid metabolism	0.252656	1.45	Cla97C11G208800.1	Peroxisomal fatty acid beta-oxidation multifunctional protein	--	1.638	1.49e-05	Up	79.1	0.682	K10527	0.622	0.641	1.019	0.98	1.022	0.865	0.909	0.865	1.423	1.429	1.472
map01212 Fatty acid metabolism	0.252656	1.45	Cla97C11G221760.1	Long-chain acyl-CoA synthetase 4	--	1.345	0.000126635	Up	75.9	0.925	K01897	0.81	0.895	1.11	1.204	1.174	0.864	0.811	0.826	1.133	1.105	1.127
map02010 ABC transporters	0.0934099	2.66	Cla97C01G025070.1	ABC transporter C family member 2-like	--	1.642	0.000729981	Up	87.1	0.875	K05665	0.607	0.67	0.903	0.998	0.955	0.832	0.856	0.958	1.39	1.539	1.417
map02010 ABC transporters	0.0934099	2.66	Cla97C01G025090.1	ABC transporter C family member 12-like	--	2.534	0.00155735	Up	189.9	0.811	K05666	0.592	0.705	0.807	0.69	0.819	0.771	0.596	0.777	1.611	2.122	1.699
map02010 ABC transporters	0.0934099	2.66	Cla97C02G044880.1	ABC transporter family protein	--	1.55	0.00116771	Up	83.3	0.861	K05663	0.97	0.857	0.809	0.86	0.942	0.883	0.816	0.929	1.447	1.354	1.272
map03013 RNA transport	0.0326311	1.57	Cla97C01G000350.1	importin subunit beta-1-like	--	1.524	0.0014746	Up	96.3	0.921	K14293	0.873	0.973	0.986	0.98	0.979	0.758	0.822	0.862	1.225	1.332	1.165
map03013 RNA transport	0.0326311	1.57	Cla97C01G000390.1	importin subunit beta-1-like	--	2.184	0.00142446	Up	96.5	0.861	K14293	0.834	0.91	0.939	0.855	0.959	0.654	0.641	0.801	1.563	1.684	1.33
map03013 RNA transport	0.0326311	1.57	Cla97C01G008990.1	Eukaryotic translation initiation factor 3 subunit J	--	1.729	0.000680853	Up	25.2	0.874	K03245	0.809	0.89	0.826	0.754	0.831	0.933	0.814	0.877	1.421	1.636	1.48
map03013 RNA transport	0.0326311	1.57	Cla97C01G025460.1	Eukaryotic translation initiation factor 3 subunit D	--	1.393	8.8e-05	Up	64.2	1.251	K03251	1.303	1.218	0.962	0.926	0.904	0.733	0.778	0.776	1.068	1.047	1.07
map03013 RNA transport	0.0326311	1.57	Cla97C02G042120.1	protein HASTY 1-like	--	1.465	0.003303	Up	133.2	0.642	K14289	0.779	0.662	0.945	0.951	0.936	0.929	1.013	0.933	1.485	1.258	1.47
map03013 RNA transport	0.0326311	1.57	Cla97C03G057450.1	Eukaryotic translation initiation factor 3 subunit A	--	1.843	0.00083989	Up	113.1	1.151	K03254	1.163	1.349	0.788	0.731	0.678	0.786	0.742	0.632	1.276	1.365	1.34
map03013 RNA transport	0.0326311	1.57	Cla97C03G057460.1	Eukaryotic translation initiation factor 3 subunit A	--	1.598	1.43e-05	Up	112.9	1.117	K03254	1.255	1.187	0.779	0.725	0.784	0.78	0.765	0.762	1.198	1.269	1.22
map03013 RNA transport	0.0326311	1.57	Cla97C05G091830.1	Eukaryotic translation initiation factor 3 subunit C	--	1.888	0.00589288	Up	131.9	1.18	K03252	1.471	1.102	0.774	0.749	0.652	0.619	0.738	0.682	1.213	1.085	1.551
map03013 RNA transport	0.0326311	1.57	Cla97C07G133890.1	nuclear pore complex protein NUP155	--	1.313	0.0148891	Up	162.5	0.961	K14312	0.96	0.977	0.806	0.758	0.816	0.877	1	0.977	1.339	1.125	1.284
map03013 RNA transport	0.0326311	1.57	Cla97C07G142760.1	Eukaryotic translation initiation factor 3 subunit H	--	1.398	3.44e-05	Up	38.7	0.897	K03247	0.921	0.953	0.889	0.893	0.886	0.895	0.933	0.906	1.302	1.264	1.257
map03013 RNA transport	0.0326311	1.57	Cla97C07G143490.1	translation initiation factor eIF-2B subunit epsilon-like	--	2.476	0.000171549	Up	94.2	0.72	K03240	0.566	0.705	0.672	0.552	0.689	0.793	0.728	0.807	1.814	2.153	1.798
map03013 RNA transport	0.0326311	1.57	Cla97C08G153810.1	eukaryotic translation initiation factor 5-like	--	1.322	0.0444404	Up	49	0.918	K03262	0.819	0.85	1.049	0.785	0.979	0.969	0.928	0.963	1.064	1.467	1.251
map03013 RNA transport	0.0326311	1.57	Cla97C08G156690.1	DEAD-box ATP-dependent RNA helicase 56	--	1.373	0.000315071	Up	48.3	1.099	K12812	1.128	1.169	0.895	0.922	0.887	0.839	0.839	0.852	1.21	1.161	1.103
map03013 RNA transport	0.0326311	1.57	Cla97C09G170190.1	RAN GTPase-activating protein 1	--	2.735	0.00017634	Up	59	1.165	K14319	1.14	1.062	0.574	0.594	0.763	0.614	0.53	0.649	1.669	1.737	1.498
map03013 RNA transport	0.0326311	1.57	Cla97C09G173180.1	Eukaryotic translation initiation factor 3 subunit B	--	1.404	1.97e-06	Up	82.5	1.228	K03253	1.269	1.204	0.82	0.768	0.823	0.808	0.804	0.821	1.13	1.137	1.15
map03013 RNA transport	0.0326311	1.57	Cla97C09G177000.1	Eukaryotic translation initiation factor 2 subunit alpha	--	1.81	0.00773195	Up	39	1.107	K03237	1.013	1.031	0.793	0.847	0.711	0.738	0.689	0.722	1.279	1.048	1.563
map03013 RNA transport	0.0326311	1.57	Cla97C09G184470.1	nuclear-pore anchor-like	--	1.553	4.38e-05	Up	234.7	1.306	K09291	1.227	1.154	0.759	0.718	0.871	0.759	0.788	0.8	1.227	1.242	1.175
map03013 RNA transport	0.0326311	1.57	Cla97C10G186580.1	Regulator of nonsense transcripts 1-like protein	--	1.366	0.0028993	Up	139.2	0.949	K14326	0.953	1.019	1.183	1.131	1.13	0.811	0.775	0.79	0.986	1.117	1.143
map03013 RNA transport	0.0326311	1.57	Cla97C10G192280.1	protein EXPORTIN 1A	--	1.999	4.8e-05	Up	123.9	0.802	K14290	0.875	0.817	0.908	0.924	0.893	0.755	0.705	0.757	1.561	1.452	1.419
map03013 RNA transport	0.0326311	1.57	Cla97C10G198590.1	Nuclear pore protein	--	1.449	0.0021002	Up	96.6	1.041	K14309	0.995	0.974	0.968	0.946	0.956	0.84	0.845	0.75	1.146	1.123	1.259
map03050 Proteasome	0.000442617	2.75	Cla97C01G019840.1	26S proteasome non-ATPase regulatory subunit 4 homolog	--	1.401	0.00873649	Up	82.7	1	K03029	1.032	1.057	0.945	0.855	0.791	0.908	0.842	0.823	1.055	1.276	1.275
map03050 Proteasome	0.000442617	2.75	Cla97C02G027270.1	26S proteasome non-ATPase regulatory subunit 12 homolog A	--	1.85	2.64e-05	Up	50.8	0.892	K03035	0.888	0.877	0.979	0.983	0.991	0.755	0.709	0.776	1.363	1.406	1.374
map03050 Proteasome	0.000442617	2.75	Cla97C02G028810.1	26S proteasome non-ATPase regulatory subunit 2 homolog A	--	1.562	0.000310734	Up	98.5	1.281	K03028	1.256	1.189	0.885	0.941	0.903	0.684	0.691	0.763	1.135	1.078	1.126
map03050 Proteasome	0.000442617	2.75	Cla97C02G030820.1	26S proteasome non-ATPase regulatory subunit 3-like protein A	--	1.948	0.000817299	Up	55.3	0.962	K03033	1.039	1.092	0.88	0.778	0.793	0.818	0.676	0.702	1.319	1.541	1.417
map03050 Proteasome	0.000442617	2.75	Cla97C03G054590.1	26S proteasome non-ATPase regulatory subunit 6 homolog	--	1.398	4.1e-05	Up	44.3	0.755	K03037	0.753	0.806	0.966	0.972	0.978	0.908	0.936	0.931	1.258	1.301	1.321
map03050 Proteasome	0.000442617	2.75	Cla97C03G067640.1	26S protease regulatory subunit 6A homolog	--	2.129	9.7e-05	Up	47.6	0.769	K03065	0.692	0.727	0.839	0.755	0.77	0.83	0.759	0.791	1.562	1.794	1.712
map03050 Proteasome	0.000442617	2.75	Cla97C06G117440.1	26S proteasome non-ATPase regulatory subunit 1 homolog A	--	1.834	0.000592496	Up	109	1.137	K03032	1.07	0.966	0.741	0.809	0.877	0.699	0.7	0.821	1.35	1.433	1.288
map03050 Proteasome	0.000442617	2.75	Cla97C07G129900.1	26S proteasome regulatory subunit 4 homolog B-like	--	1.977	1.69e-05	Up	49.7	0.884	K03062	0.896	0.873	0.822	0.816	0.791	0.808	0.789	0.75	1.494	1.569	1.578
map03050 Proteasome	0.000442617	2.75	Cla97C08G158440.1	Proteasome subunit alpha type	--	1.377	0.000131698	Up	30.6	0.912	K02725	0.887	0.827	0.947	0.927	0.902	0.927	0.898	0.889	1.212	1.237	1.289
map03050 Proteasome	0.000442617	2.75	Cla97C10G185220.1	26S proteasome non-ATPase regulatory subunit 4 homolog	--	1.328	0.00390339	Up	42.7	1.134	K03029	1.189	1.296	0.934	0.906	0.975	0.827	0.748	0.749	1.075	1.049	0.962
map03050 Proteasome	0.000442617	2.75	Cla97C10G188650.1	proteasome activator subunit 4-like	--	1.854	0.00060755	Up	201.5	0.902	K06699	0.917	1.07	0.846	0.824	0.835	0.788	0.701	0.794	1.397	1.536	1.3
map03050 Proteasome	0.000442617	2.75	Cla97C11G217420.1	Regulatory particle non-ATPase 13	--	1.955	0.000512434	Up	34.3	0.848	K06691	0.99	0.91	0.736	0.871	0.916	0.771	0.707	0.799	1.645	1.432	1.375
map03050 Proteasome	0.000442617	2.75	Cla97C11G218370.1	26S proteasome regulatory subunit 4 homolog A	--	1.633	0.00367907	Up	49.8	1.167	K03062	0.944	1.144	0.913	0.823	0.832	0.823	0.864	0.692	1.183	1.369	1.332
map03060 Protein export	0.130137	1.83	Cla97C01G001870.1	Heat shock binding protein 70, ER luminal	--	1.887	5.78e-06	Up	73.4	0.921	K09490	0.913	0.913	0.86	0.833	0.83	0.798	0.823	0.783	1.482	1.503	1.552
map03060 Protein export	0.130137	1.83	Cla97C03G062930.1	Signal recognition particle subunit SRP68	--	1.305	0.0127739	Up	67.4	1.124	K03107	1.203	1.168	0.827	0.881	1.008	0.87	0.915	0.773	1.192	1.094	1.051
map03060 Protein export	0.130137	1.83	Cla97C05G082190.1	Signal recognition particle 54 kDa protein	--	1.559	0.0285878	Up	39	0.979	K03110	1.011	0.937	0.962	0.887	0.832	0.743	0.701	1.053	1.316	1.4	1.177
map03060 Protein export	0.130137	1.83	Cla97C05G090610.1	DnaJ subfamily C member 16	--	2.109	0.00014344	Up	76.6	1.007	K09540	0.99	0.933	0.737	0.678	0.833	0.748	0.677	0.757	1.469	1.655	1.477
map03060 Protein export	0.130137	1.83	Cla97C05G108460.1	Signal recognition particle subunit SRP72	--	1.793	0.00130459	Up	126.7	1.023	K03108	0.996	1.059	0.727	0.771	0.75	0.898	0.735	0.764	1.337	1.533	1.427
map03060 Protein export	0.130137	1.83	Cla97C07G138960.1	Signal recognition particle 54 kDa protein	--	1.376	0.00409662	Up	55	1.358	K03106	1.326	1.29	0.902	0.875	0.845	0.81	0.692	0.789	1.007	1.094	1.051
map04120 Ubiquitin mediated proteolysis	0.156193	1.58	Cla97C02G045340.1	ubiquitin-activating enzyme E1 1	--	1.488	1.35e-06	Up	129.7	1.053	K03178	1.026	1.031	1.027	1.036	1.028	0.771	0.783	0.777	1.16	1.169	1.14
map04120 Ubiquitin mediated proteolysis	0.156193	1.58	Cla97C03G058090.1	cullin-4	--	2.104	1.04e-05	Up	94.9	0.927	K10609	1.034	0.99	0.945	0.743	0.847	0.673	0.7	0.72	1.438	1.523	1.442
map04120 Ubiquitin mediated proteolysis	0.156193	1.58	Cla97C05G102870.1	SKP1-like protein 12	--	2.096	0.000146688	Up	18.5	0.58	K03094	0.505	0.532	0.773	0.651	0.685	0.929	0.844	0.899	1.718	2	1.883
map04120 Ubiquitin mediated proteolysis	0.156193	1.58	Cla97C06G114750.1	cullin-1	--	1.489	0.00155414	Up	86.7	0.959	K03347	0.899	0.901	1.041	1.055	1.113	0.712	0.833	0.805	1.17	1.207	1.122
map04120 Ubiquitin mediated proteolysis	0.156193	1.58	Cla97C08G154570.1	E3 ubiquitin-protein ligase UPL1-like	--	1.731	0.00102712	Up	403.8	0.77	K10592	0.823	0.757	0.691	0.716	0.674	0.827	0.907	0.911	1.7	1.429	1.45
map04120 Ubiquitin mediated proteolysis	0.156193	1.58	Cla97C10G188840.1	E3 ubiquitin-protein ligase UPL1	--	1.543	0.000158207	Up	415.7	0.821	K10592	0.779	0.903	0.827	0.744	0.846	0.898	0.906	0.917	1.43	1.453	1.316
map04120 Ubiquitin mediated proteolysis	0.156193	1.58	Cla97C10G197840.1	cullin-3A-like	--	1.573	0.00537066	Up	85.5	0.88	K03869	0.861	0.93	1.032	0.956	0.963	0.727	0.781	0.935	1.322	1.332	1.189
map04120 Ubiquitin mediated proteolysis	0.156193	1.58	Cla97C10G198280.1	Ubiquitin conjugation factor E4, putative	--	1.519	0.00102536	Up	117.5	0.995	K10597	0.921	0.914	0.909	0.968	0.94	0.891	0.79	0.82	1.183	1.313	1.303
map04141 Protein processing in endoplasmic reticulum	1.14461e-10	2.84	Cla97C01G000110.1	Heat shock protein 21	--	2.625	0.0276984	Up	25.5	0.743	K13993		0.629	0.763		0.58	0.787		0.652	1.638		2.139
map04141 Protein processing in endoplasmic reticulum	1.14461e-10	2.84	Cla97C01G001870.1	Heat shock binding protein 70, ER luminal	--	1.887	5.78e-06	Up	73.4	0.921	K09490	0.913	0.913	0.86	0.833	0.83	0.798	0.823	0.783	1.482	1.503	1.552
map04141 Protein processing in endoplasmic reticulum	1.14461e-10	2.84	Cla97C01G007690.1	Heat shock family protein	--	1.346	0.0062011	Up	89.5	1.467	K09487	1.225	1.433	0.646	0.909	0.775	0.714	0.829	0.816	1.045	1.121	1.009
map04141 Protein processing in endoplasmic reticulum	1.14461e-10	2.84	Cla97C01G013860.1	Dolichyl-diphosphooligosaccharide-protein glycosyltransferase subunit, putative	--	1.863	3.33e-05	Up	96.9	1.102	K07151	0.978	1.008	0.903	0.903	0.909	0.694	0.714	0.731	1.278	1.396	1.31
map04141 Protein processing in endoplasmic reticulum	1.14461e-10	2.84	Cla97C02G026290.1	Alpha-glucosidase	--	1.551	4.27e-06	Up	104.4	0.942	K05546	0.921	0.93	0.95	0.971	0.971	0.829	0.851	0.821	1.31	1.288	1.28
map04141 Protein processing in endoplasmic reticulum	1.14461e-10	2.84	Cla97C02G033390.1	22.0 kDa class IV heat shock protein-like	--	2.643	9.71e-08	Up	24.2	0.464	K13993	0.44	0.49	0.505	0.484	0.536	0.824	0.811	0.836	2.181	2.199	2.15
map04141 Protein processing in endoplasmic reticulum	1.14461e-10	2.84	Cla97C02G035700.1	Heat shock protein 90	--	1.932	1.08e-06	Up	89.1	1.071	K09487	1.095	1.054	0.778	0.793	0.83	0.716	0.692	0.721	1.375	1.38	1.358
map04141 Protein processing in endoplasmic reticulum	1.14461e-10	2.84	Cla97C02G042330.1	peptide-N(4)-(N-acetyl-beta- glucosaminyl)asparagine amidase	--	1.622	0.00418232	Up	70.4	0.796	K01456	0.66	0.785	0.916	0.893	0.88	0.897	0.85	1.002	1.453	1.672	1.333
map04141 Protein processing in endoplasmic reticulum	1.14461e-10	2.84	Cla97C02G043970.1	protein disulfide isomerase-like 2-3	--	1.617	1.04e-05	Up	47.8	0.871	K09584	0.841	0.829	0.92	0.922	0.935	0.857	0.838	0.854	1.387	1.403	1.331
map04141 Protein processing in endoplasmic reticulum	1.14461e-10	2.84	Cla97C02G050700.1	Glucosidase 2 subunit beta	--	1.747	0.00342725	Up	73.2	1.461	K08288	1.298	1.424	0.649	0.88	0.658	0.63	0.761	0.694	1.357	1.062	1.224
map04141 Protein processing in endoplasmic reticulum	1.14461e-10	2.84	Cla97C03G053140.1	Protein disulfide-isomerase	--	1.324	1.09e-05	Up	65.6	1.671	K09580	1.689	1.758	0.825	0.801	0.809	0.633	0.638	0.62	0.83	0.844	0.829
map04141 Protein processing in endoplasmic reticulum	1.14461e-10	2.84	Cla97C03G062120.1	dnaJ protein homolog	--	1.429	0.00622638	Up	46.2	0.706	K09503	0.656	0.877	0.852	0.845	0.877	0.959	0.974	1.004	1.39	1.563	1.245
map04141 Protein processing in endoplasmic reticulum	1.14461e-10	2.84	Cla97C03G067600.1	Heat shock protein, putative	--	1.835	6.55e-05	Up	80	1.132	K04079	1.136	1.225	0.832	0.861	0.811	0.715	0.736	0.66	1.259	1.298	1.316
map04141 Protein processing in endoplasmic reticulum	1.14461e-10	2.84	Cla97C04G074710.1	hsp70 nucleotide exchange factor fes1-like	--	1.333	0.0107851	Up	43.3	0.73	K09562	0.971	0.938	0.859	0.918	0.907	0.934	0.924	0.963	1.407	1.206	1.146
map04141 Protein processing in endoplasmic reticulum	1.14461e-10	2.84	Cla97C04G075990.1	cell division cycle protein 48 homolog	--	1.519	0.0100306	Up	89.6	1.43	K13525	1.091	1.257	0.878	0.809	0.877	0.697	0.776	0.763	1.014	1.325	1.057
map04141 Protein processing in endoplasmic reticulum	1.14461e-10	2.84	Cla97C05G090610.1	DnaJ subfamily C member 16	--	2.109	0.00014344	Up	76.6	1.007	K09540	0.99	0.933	0.737	0.678	0.833	0.748	0.677	0.757	1.469	1.655	1.477
map04141 Protein processing in endoplasmic reticulum	1.14461e-10	2.84	Cla97C05G091970.1	UDP-glucose:glycoprotein glucosyltransferase-like	--	2.504	0.00261646	Up	171.5	1.054	K11718	0.797	0.839	0.858	0.646	0.645	0.733	0.689	0.608	1.303	1.871	1.909
map04141 Protein processing in endoplasmic reticulum	1.14461e-10	2.84	Cla97C05G094650.1	18.1 kDa class I heat shock protein-like	--	2.288	0.000686883	Up	16	0.338	K13993	0.483	0.601	0.461	0.621	0.745	0.869	0.885	0.917	2.332	2.041	1.738
map04141 Protein processing in endoplasmic reticulum	1.14461e-10	2.84	Cla97C05G099440.1	17.3 kDa class ii heat shock protein	--	1.541	0.00367906	Up	17.4	0.571	K13993	0.62	0.413	0.632	0.64	0.448	1.148	1.131	1.146	1.707	1.573	1.997
map04141 Protein processing in endoplasmic reticulum	1.14461e-10	2.84	Cla97C05G102870.1	SKP1-like protein 12	--	2.096	0.000146688	Up	18.5	0.58	K03094	0.505	0.532	0.773	0.651	0.685	0.929	0.844	0.899	1.718	2	1.883
map04141 Protein processing in endoplasmic reticulum	1.14461e-10	2.84	Cla97C05G103700.1	dnaJ protein homolog	--	1.426	5.29e-07	Up	46	0.874	K09503	0.898	0.87	0.906	0.902	0.939	0.901	0.897	0.912	1.28	1.296	1.288
map04141 Protein processing in endoplasmic reticulum	1.14461e-10	2.84	Cla97C06G114750.1	cullin-1	--	1.489	0.00155414	Up	86.7	0.959	K03347	0.899	0.901	1.041	1.055	1.113	0.712	0.833	0.805	1.17	1.207	1.122
map04141 Protein processing in endoplasmic reticulum	1.14461e-10	2.84	Cla97C06G118840.1	dolichyl-diphosphooligosaccharide--protein glycosyltransferase subunit STT3A	--	1.308	0.00250223	Up	86.6	1.41	K07151	1.402	1.32	0.899	0.87	0.909	0.716	0.732	0.796	1.018	0.939	0.978
map04141 Protein processing in endoplasmic reticulum	1.14461e-10	2.84	Cla97C06G119280.1	70 kDa heat shock protein	--	1.367	1.99e-06	Up	75.3	0.831	K03283	0.824	0.851	0.919	0.88	0.91	0.948	0.944	0.943	1.274	1.296	1.306
map04141 Protein processing in endoplasmic reticulum	1.14461e-10	2.84	Cla97C06G126870.1	cell division cycle protein 48 homolog	--	1.44	0.000628374	Up	91	0.839	K13525	0.855	0.853	0.946	0.935	0.922	0.89	0.845	0.915	1.298	1.318	1.199
map04141 Protein processing in endoplasmic reticulum	1.14461e-10	2.84	Cla97C07G132190.1	17.8 kDa class I heat shock protein-like	--	1.437	0.00140293	Up	18.1	0.416	K13993	0.387	0.619	0.402	0.436	0.564	1.31	1.268	1.192	1.839	1.899	1.68
map04141 Protein processing in endoplasmic reticulum	1.14461e-10	2.84	Cla97C07G139920.1	protein disulfide isomerase-like 1-6	--	1.661	0.000156934	Up	60.2	1.096	K09580	1.155	1.102	0.863	0.855	0.878	0.709	0.744	0.778	1.286	1.24	1.18
map04141 Protein processing in endoplasmic reticulum	1.14461e-10	2.84	Cla97C08G145950.1	22.0 kDa class IV heat shock protein	--	2.533	5.17e-05	Up	21.6	0.487	K13993	0.562	0.434	0.439	0.594	0.467	0.879	0.848	0.815	2.195	1.961	2.283
map04141 Protein processing in endoplasmic reticulum	1.14461e-10	2.84	Cla97C08G148560.1	Protein disulfide-isomerase	--	1.572	8.52e-06	Up	57.4	0.871	K09580	0.876	0.914	1.031	1.032	1.011	0.814	0.822	0.788	1.257	1.293	1.26
map04141 Protein processing in endoplasmic reticulum	1.14461e-10	2.84	Cla97C08G157760.1	Heat shock protein 81-2	--	1.358	0.00130124	Up	93.4	1.772	K09487	1.624	1.878	0.762	0.741	0.707	0.61	0.612	0.583	0.781	0.874	0.797
map04141 Protein processing in endoplasmic reticulum	1.14461e-10	2.84	Cla97C09G172860.1	70 kDa heat shock protein	--	1.928	0.000589989	Up	72.9	0.865	K03283	0.812	0.81	0.656	0.826	0.728	0.752	0.918	0.862	1.727	1.554	1.601
map04141 Protein processing in endoplasmic reticulum	1.14461e-10	2.84	Cla97C09G177000.1	Eukaryotic translation initiation factor 2 subunit alpha	--	1.81	0.00773195	Up	39	1.107	K03237	1.013	1.031	0.793	0.847	0.711	0.738	0.689	0.722	1.279	1.048	1.563
map04141 Protein processing in endoplasmic reticulum	1.14461e-10	2.84	Cla97C09G181360.1	Heat shock 70 kDa protein 4	--	1.666	0.000157006	Up	70.9	0.602	K03283	0.628	0.597	0.869	0.844	0.749	0.941	0.918	0.938	1.461	1.544	1.654
map04141 Protein processing in endoplasmic reticulum	1.14461e-10	2.84	Cla97C09G181410.1	Heat shock 70 kDa protein 4	--	1.365	1.55e-06	Up	71.5	0.686	K03283	0.661	0.699	0.991	0.987	0.987	0.979	0.993	0.975	1.345	1.33	1.349
map04141 Protein processing in endoplasmic reticulum	1.14461e-10	2.84	Cla97C10G194950.1	protein transport protein SEC31 homolog B	--	1.461	8.28e-05	Up	120.4	0.899	K14005	0.925	0.933	0.935	0.931	0.925	0.865	0.916	0.883	1.337	1.288	1.266
map04141 Protein processing in endoplasmic reticulum	1.14461e-10	2.84	Cla97C10G198280.1	Ubiquitin conjugation factor E4, putative	--	1.519	0.00102536	Up	117.5	0.995	K10597	0.921	0.914	0.909	0.968	0.94	0.891	0.79	0.82	1.183	1.313	1.303
map04141 Protein processing in endoplasmic reticulum	1.14461e-10	2.84	Cla97C11G215450.1	Disulfide isomerase-like protein	--	1.481	3.24e-05	Up	49.6	0.693	K09580	0.731	0.701	1.076	1.057	1.065	0.872	0.912	0.879	1.335	1.281	1.329
map04141 Protein processing in endoplasmic reticulum	1.14461e-10	2.84	Cla97C11G217390.1	Heat shock 70 kDa protein	--	2.61	7.19e-07	Up	71	0.467	K03283	0.455	0.468	0.558	0.553	0.57	0.819	0.839	0.817	2.22	2.108	2.132
map04141 Protein processing in endoplasmic reticulum	1.14461e-10	2.84	Cla97C04G074210.1	18.1 kDa class I heat shock protein-like	--	1.464	0.0248124	Up	15.9		K13993	0.715	0.679		0.571	0.562		1.038	1.113		1.496	1.654
map04141 Protein processing in endoplasmic reticulum	1.14461e-10	2.84	Cla97C07G132310.1	17.8 kDa class I heat shock protein-like	--	1.912	0.00363525	Up	17.6		K13993	0.315	0.366		0.3	0.399		1.128	1.145		2.257	2.09
map04144 Endocytosis	0.0383641	1.63	Cla97C02G037460.1	Senescence/dehydration-associated-like protein	--	1.546	5.02e-05	Up	46.8	0.807	K19366	0.795	0.807	0.84	0.816	0.817	0.882	0.947	0.905	1.422	1.378	1.427
map04144 Endocytosis	0.0383641	1.63	Cla97C02G047890.1	AP-2 complex subunit alpha	--	1.416	0.000130291	Up	113.7	1.126	K11824	1.127	1.212	0.837	0.889	0.846	0.86	0.844	0.798	1.167	1.2	1.176
map04144 Endocytosis	0.0383641	1.63	Cla97C03G066230.1	vacuolar protein sorting-associated protein 32 homolog 2	--	2.15	7.2e-05	Up	24.5	1.015	K12194	1.056	1.027	0.807	0.803	0.813	0.645	0.727	0.663	1.499	1.38	1.497
map04144 Endocytosis	0.0383641	1.63	Cla97C05G082670.1	Brefeldin A-inhibited guanine nucleotide-exchange protein 2	--	1.552	0.00018961	Up	198.7	1.115	K18442	1.041	1.013	0.732	0.913	0.834	0.855	0.86	0.798	1.252	1.292	1.355
map04144 Endocytosis	0.0383641	1.63	Cla97C06G119280.1	70 kDa heat shock protein	--	1.367	1.99e-06	Up	75.3	0.831	K03283	0.824	0.851	0.919	0.88	0.91	0.948	0.944	0.943	1.274	1.296	1.306
map04144 Endocytosis	0.0383641	1.63	Cla97C07G131870.1	ARF guanine-nucleotide exchange factor GNOM-like	--	1.637	0.000486533	Up	164.3	1.067	K18443	1.095	1.078	0.751	0.8	0.755	0.863	0.744	0.835	1.338	1.366	1.294
map04144 Endocytosis	0.0383641	1.63	Cla97C08G145730.1	dynamin-2A	--	1.514	4.14e-05	Up	100.6	0.921	K01528	0.965	0.984	0.765	0.732	0.774	0.901	0.869	0.89	1.301	1.387	1.339
map04144 Endocytosis	0.0383641	1.63	Cla97C08G148030.1	Regulator of Vps4 activity in the MVB pathway protein	--	1.506	0.00482632	Up	41.5	0.709	K19476	0.989	0.822	0.665	0.788	0.72	0.983	0.919	1.018	1.644	1.313	1.44
map04144 Endocytosis	0.0383641	1.63	Cla97C09G165010.1	Phospholipase D	--	1.324	1.21e-06	Up	91.8	0.675	K01115	0.582	0.637	1.042	1.015	1.044	0.986	0.994	0.983	1.312	1.316	1.295
map04144 Endocytosis	0.0383641	1.63	Cla97C09G172860.1	70 kDa heat shock protein	--	1.928	0.000589989	Up	72.9	0.865	K03283	0.812	0.81	0.656	0.826	0.728	0.752	0.918	0.862	1.727	1.554	1.601
map04144 Endocytosis	0.0383641	1.63	Cla97C09G181360.1	Heat shock 70 kDa protein 4	--	1.666	0.000157006	Up	70.9	0.602	K03283	0.628	0.597	0.869	0.844	0.749	0.941	0.918	0.938	1.461	1.544	1.654
map04144 Endocytosis	0.0383641	1.63	Cla97C09G181410.1	Heat shock 70 kDa protein 4	--	1.365	1.55e-06	Up	71.5	0.686	K03283	0.661	0.699	0.991	0.987	0.987	0.979	0.993	0.975	1.345	1.33	1.349
map04144 Endocytosis	0.0383641	1.63	Cla97C10G185140.1	Vacuolar protein sorting-associated protein 35	--	1.335	0.0347129	Up	89.2	1.173	K18468	1.108		0.884	0.927		0.869	0.795		1.074	1.147
map04144 Endocytosis	0.0383641	1.63	Cla97C11G213000.1	Clathrin heavy chain	--	1.385	4.93e-06	Up	193.1	1.024	K04646	1.019	0.97	0.858	0.825	0.854	0.857	0.862	0.87	1.203	1.175	1.209
map04144 Endocytosis	0.0383641	1.63	Cla97C11G215240.1	dynamin-2A-like	--	1.343	0.00223864	Up	100.3	1.052	K01528	1.096	1.082	0.883	0.871	0.791	0.912	0.839	0.87	1.099	1.183	1.238
map04144 Endocytosis	0.0383641	1.63	Cla97C11G217390.1	Heat shock 70 kDa protein	--	2.61	7.19e-07	Up	71	0.467	K03283	0.455	0.468	0.558	0.553	0.57	0.819	0.839	0.817	2.22	2.108	2.132
map04626 Plant-pathogen interaction	0.0412504	1.88	Cla97C01G007690.1	Heat shock family protein	--	1.346	0.0062011	Up	89.5	1.467	K09487	1.225	1.433	0.646	0.909	0.775	0.714	0.829	0.816	1.045	1.121	1.009
map04626 Plant-pathogen interaction	0.0412504	1.88	Cla97C02G026440.1	Calcium-dependent protein kinase	--	2.033	0.000116502	Up	56.2	1.15	K13412	1.148	1.147	0.931	0.884	0.803	0.713	0.609	0.657	1.314	1.333	1.377
map04626 Plant-pathogen interaction	0.0412504	1.88	Cla97C02G029890.1	Calcium-dependent protein kinase 2	--	1.455	0.000876343	Up	63.4	0.947	K13412	1.055	1.149	1.016	0.928	0.9	0.762	0.867	0.814	1.229	1.149	1.176
map04626 Plant-pathogen interaction	0.0412504	1.88	Cla97C02G035700.1	Heat shock protein 90	--	1.932	1.08e-06	Up	89.1	1.071	K09487	1.095	1.054	0.778	0.793	0.83	0.716	0.692	0.721	1.375	1.38	1.358
map04626 Plant-pathogen interaction	0.0412504	1.88	Cla97C02G038490.1	calcium-dependent protein kinase 17	--	1.317	0.00141332	Up	19.3	0.917	K13448	0.88	0.821	0.915	0.904	0.902	0.993	0.95	0.943	1.194	1.279	1.327
map04626 Plant-pathogen interaction	0.0412504	1.88	Cla97C02G050380.1	Calmodulin-7	--	1.669	0.000596555	Up	21.7	1.164	K02183	1.232	1.104	0.913	0.898	0.893	0.73	0.64	0.756	1.204	1.191	1.154
map04626 Plant-pathogen interaction	0.0412504	1.88	Cla97C03G067600.1	Heat shock protein, putative	--	1.835	6.55e-05	Up	80	1.132	K04079	1.136	1.225	0.832	0.861	0.811	0.715	0.736	0.66	1.259	1.298	1.316
map04626 Plant-pathogen interaction	0.0412504	1.88	Cla97C05G096490.1	Calcium-dependent protein kinase, putative	--	1.439	0.000843746	Up	58.4	0.639	K13412	0.742	0.649	1.163	1.081	1.118	0.919	0.945	0.877	1.317	1.236	1.39
map04626 Plant-pathogen interaction	0.0412504	1.88	Cla97C08G157760.1	Heat shock protein 81-2	--	1.358	0.00130124	Up	93.4	1.772	K09487	1.624	1.878	0.762	0.741	0.707	0.61	0.612	0.583	0.781	0.874	0.797
map04626 Plant-pathogen interaction	0.0412504	1.88	Cla97C09G173310.1	calcium-dependent protein kinase 11	--	1.658	7.81e-05	Up	56	0.889	K13412	0.869	0.888	0.995	0.966	0.988	0.828	0.804	0.761	1.289	1.31	1.369
map04626 Plant-pathogen interaction	0.0412504	1.88	Cla97C10G189620.1	calcium-dependent protein kinase 2-like	--	1.603	2.08e-05	Up	58.4	0.942	K13412	1.007	0.971	1.024	1.034	1.003	0.748	0.791	0.757	1.246	1.235	1.2

## Sheet: Down
KEGG pathway	Mapping	Background	All Mapping	All Background	Fold Enrichment	Fisher's exact test p value	-log10(p value)	Related proteins
map03010 Ribosome	43	158	230	2368	2.8	4.38479e-11	10.36	Cla97C01G000950.1 Cla97C01G003740.1 Cla97C01G012670.1 Cla97C01G021300.1 Cla97C01G024200.1 Cla97C03G066150.1 Cla97C03G066790.1 Cla97C04G070410.1 Cla97C04G075480.1 Cla97C04G075730.1 Cla97C05G083620.1 Cla97C05G087560.1 Cla97C05G089290.1 Cla97C05G091350.1 Cla97C05G102190.1 Cla97C05G107640.1 Cla97C06G110240.1 Cla97C06G110770.1 Cla97C06G115920.1 Cla97C06G125280.1 Cla97C07G134100.1 Cla97C07G135120.1 Cla…
map00073 Cutin, suberine and wax biosynthesis	2	2	230	2368	10.3	0.00939687	2.03	Cla97C05G083330.1 Cla97C07G133960.1
map00190 Oxidative phosphorylation	15	83	230	2368	1.86	0.0137185	1.86	Cla97C01G005610.1 Cla97C01G016810.1 Cla97C01G019080.1 Cla97C03G057620.1 Cla97C03G062450.1 Cla97C05G083500.1 Cla97C05G092230.1 Cla97C08G144800.1 Cla97C08G156800.1 Cla97C09G175720.1 Cla97C09G183720.1 Cla97C10G190810.1 Cla97C10G195210.1 Cla97C11G206950.1 Cla97C11G218510.1
map00195 Photosynthesis	7	28	230	2368	2.57	0.0148581	1.83	Cla97C01G015370.1 Cla97C02G027850.1 Cla97C03G062450.1 Cla97C05G096440.1 Cla97C07G137540.1 Cla97C08G156800.1 Cla97C10G185280.1

## Sheet: Down Pathway2Protein
KEGG pathway	Fisher's exact test p value	Fold Enrichment	Protein accession	Protein description	Gene name	34DAP/26DAP Ratio	34DAP/26DAP P value	Regulated Type	MW [kDa]	10DAP_1	KEGG KO No.	10DAP_2	10DAP_3	18DAP_1	18DAP_2	18DAP_3	26DAP_1	26DAP_2	26DAP_3	34DAP_1	34DAP_2	34DAP_3
map00073 Cutin, suberine and wax biosynthesis	0.00939687	10.3	Cla97C05G083330.1	protein ECERIFERUM 1-like	--	0.678	4.75e-05	Down	72.1	0.573	K15404	0.531	0.461	1.523	1.516	1.568	1.114	1.18	1.179	0.79	0.772	0.792
map00073 Cutin, suberine and wax biosynthesis	0.00939687	10.3	Cla97C07G133960.1	Caleosin-related family protein	--	0.544	0.0355369	Down	22	1.765	K17991	1.979		0.906	0.901		0.866	0.719		0.462	0.4
map00190 Oxidative phosphorylation	0.0137185	1.86	Cla97C01G005610.1	NADH dehydrogenase [ubiquinone] 1 alpha subcomplex subunit 12	--	0.725	0.000390877	Down	18.4	1.071	K11352	1.039	1.075	1.094	1.111	1.13	1.09	1.089	1.061	0.827	0.756	0.766
map00190 Oxidative phosphorylation	0.0137185	1.86	Cla97C01G016810.1	NADH dehydrogenase [ubiquinone] iron-sulfur protein 4, mitochondrial	--	0.593	5.66e-06	Down	17.3	1.32	K03937	1.339	1.228	1.143	1.135	1.211	0.969	0.957	0.984	0.56	0.588	0.577
map00190 Oxidative phosphorylation	0.0137185	1.86	Cla97C01G019080.1	Soluble inorganic pyrophosphatase	--	0.715	0.000106613	Down	27	0.791	K01507	0.807	0.829	1.202	1.154	1.182	1.165	1.193	1.181	0.879	0.829	0.823
map00190 Oxidative phosphorylation	0.0137185	1.86	Cla97C03G057620.1	NADH dehydrogenase [ubiquinone] 1 alpha subcomplex subunit 8-B	--	0.427	1.26e-05	Down	11.9	1.401	K03952	1.258	1.281	0.995	1.03	1.025	1.123	1.215	1.173	0.481	0.497	0.521
map00190 Oxidative phosphorylation	0.0137185	1.86	Cla97C03G062450.1	ATP synthase subunit beta	--	0.616	0.0146209	Down	9.3	1.044	K02112	1.301	1.637	1.127	0.87	0.881	1.081	1.103	0.969	0.748	0.681	0.513
map00190 Oxidative phosphorylation	0.0137185	1.86	Cla97C05G083500.1	ATP synthase epsilon chain, chloroplastic	--	0.731	0.000205899	Down	26.4	1.158	K02134	1.169	1.176	1.043	1.035	1.055	1.077	1.057	1.04	0.783	0.74	0.796
map00190 Oxidative phosphorylation	0.0137185	1.86	Cla97C05G092230.1	Cytochrome b-c1 complex subunit 6	--	0.21	7.72e-07	Down	14.5	1.248	K00416	1.265	1.212	1.007	1.006	1.039	1.43	1.424	1.463	0.315	0.305	0.286
map00190 Oxidative phosphorylation	0.0137185	1.86	Cla97C08G144800.1	ATP synthase subunit alpha	--	0.694	0.000162506	Down	18.7	0.931	K02132	0.946	0.99	1.133	1.064	1.142	1.181	1.136	1.161	0.83	0.817	0.767
map00190 Oxidative phosphorylation	0.0137185	1.86	Cla97C08G156800.1	ATP synthase subunit b', chloroplastic	--	0.709	0.0022521	Down	23.7	1.505	K02109	1.646	1.562	0.749	0.727	0.772	0.941	0.999	0.961	0.737	0.628	0.692
map00190 Oxidative phosphorylation	0.0137185	1.86	Cla97C09G175720.1	Cytochrome b	--	0.663	0.0351141	Down	43.7	1.09	K00412	1.259		1.054	1.053		1.099	1.032		0.758	0.655
map00190 Oxidative phosphorylation	0.0137185	1.86	Cla97C09G183720.1	V-type proton ATPase subunit D	--	0.726	0.000750188	Down	29.1	1.096	K02149	1.079	1.162	0.938	0.897	0.928	1.129	1.163	1.115	0.858	0.843	0.773
map00190 Oxidative phosphorylation	0.0137185	1.86	Cla97C10G190810.1	Cytochrome c oxidase copper chaperone	--	0.479	0.0424968	Down	12.4	1.054	K02260	0.965	0.993	1.189	1.133	1.2	1.075	1.152	1.467	0.681	0.75	0.34
map00190 Oxidative phosphorylation	0.0137185	1.86	Cla97C10G195210.1	F1-ATP synthase delta subunit	--	0.762	0.0008994	Down	25.6	1.216	K02137	1.144	1.167	0.986	1.003	0.967	1.026	1.031	1.042	0.781	0.831	0.748
map00190 Oxidative phosphorylation	0.0137185	1.86	Cla97C11G206950.1	NADH dehydrogenase [ubiquinone] 1 beta subcomplex subunit 7	--	0.556	0.0002731	Down	11.3	1.335	K03963	1.437	1.345	1.04	1	0.992	1.049	1.019	1.035	0.549	0.545	0.632
map00190 Oxidative phosphorylation	0.0137185	1.86	Cla97C11G218510.1	Cytochrome c oxidase subunit	--	0.592	0.0167593	Down	9.1	1.436	K02267	1.745	1.422	0.906	0.892	0.932	1.033	0.925	0.972	0.625	0.438	0.673
map00195 Photosynthesis	0.0148581	2.57	Cla97C01G015370.1	Oxygen-evolving enhancer protein 1	--	0.677	0.0154797	Down	35.1	1.72	K02716	1.918	1.751	0.681	0.686	0.678	0.939	0.858	0.848	0.66	0.492	0.638
map00195 Photosynthesis	0.0148581	2.57	Cla97C02G027850.1	Cytochrome b6-f complex iron-sulfur subunit	--	0.614	0.00209562	Down	24.2	1.566	K02636	1.535	1.559	0.79	0.82	0.732	1.008	0.973	1.065	0.634	0.686	0.551
map00195 Photosynthesis	0.0148581	2.57	Cla97C03G062450.1	ATP synthase subunit beta	--	0.616	0.0146209	Down	9.3	1.044	K02112	1.301	1.637	1.127	0.87	0.881	1.081	1.103	0.969	0.748	0.681	0.513
map00195 Photosynthesis	0.0148581	2.57	Cla97C05G096440.1	Plastocyanin	--	0.643	0.000422626	Down	16.9	1.726	K02638	1.615	1.823	0.726	0.746	0.708	0.896	0.972	0.911	0.608	0.621	0.558
map00195 Photosynthesis	0.0148581	2.57	Cla97C07G137540.1	oxygen-evolving enhancer protein 2, chloroplastic	--	0.704	0.0159094	Down	28.3	1.145	K02717	1.099		0.725	0.849		1.278	1.175		0.851	0.877
map00195 Photosynthesis	0.0148581	2.57	Cla97C08G156800.1	ATP synthase subunit b', chloroplastic	--	0.709	0.0022521	Down	23.7	1.505	K02109	1.646	1.562	0.749	0.727	0.772	0.941	0.999	0.961	0.737	0.628	0.692
map00195 Photosynthesis	0.0148581	2.57	Cla97C10G185280.1	Ferredoxin--NADP reductase	--	0.568	3.5e-05	Down	40.3	1.136	K02641	1.046	1.085	0.812	0.779	0.809	1.325	1.308	1.382	0.761	0.789	0.73
map00250 Alanine, aspartate and glutamate metabolism	0.180132	1.72	Cla97C03G060020.1	Glutamine synthetase	--	0.602	8.72e-05	Down	39.3	1.496	K01915	1.378	1.418	0.961	0.978	0.943	1.018	1.005	0.98	0.587	0.639	0.583
map00250 Alanine, aspartate and glutamate metabolism	0.180132	1.72	Cla97C03G067270.1	isoaspartyl peptidase/L-asparaginase	--	0.605	0.000625898	Down	33.7	1.365	K13051	1.318	1.309	1.141	1.125	1.091	0.915	0.922	0.979	0.538	0.623	0.544
map00250 Alanine, aspartate and glutamate metabolism	0.180132	1.72	Cla97C04G071880.1	Glutamate dehydrogenase	--	0.712	6.78e-05	Down	44.5	1.329	K00261	1.234	1.377	1.151	1.208	1.17	0.873	0.889	0.863	0.601	0.635	0.633
map00250 Alanine, aspartate and glutamate metabolism	0.180132	1.72	Cla97C04G073140.1	alanine--glyoxylate aminotransferase 2 homolog 2, mitochondrial-like	--	0.713	0.00257793	Down	52	1.133	K00827	1.14	1.177	1.246	1.169	1.279	0.933	0.951	0.884	0.645	0.716	0.613
map00250 Alanine, aspartate and glutamate metabolism	0.180132	1.72	Cla97C05G086890.1	Glutamine synthetase	--	0.76	0.000611093	Down	47.8	1.601	K01915	1.607	1.622	0.909	0.885	0.894	0.822	0.813	0.866	0.654	0.636	0.61
map00250 Alanine, aspartate and glutamate metabolism	0.180132	1.72	Cla97C07G136150.1	alanine--glyoxylate aminotransferase 2 homolog 1, mitochondrial	--	0.665	1.56e-05	Down	52.8	0.894	K00827	0.905	0.912	1.299	1.237	1.236	1.076	1.111	1.112	0.717	0.748	0.728
map00250 Alanine, aspartate and glutamate metabolism	0.180132	1.72	Cla97C08G154710.1	Argininosuccinate lyase	--	0.769	0.00204365	Down	54.2	1.094	K01755	1.114	1.109	1.167	1.172	1.191	0.965	0.951	0.944	0.684	0.74	0.775
map00260 Glycine, serine and threonine metabolism	0.222925	1.5	Cla97C02G029910.1	homoserine kinase	--	0.749	0.000706858	Down	38.7	1.124	K00872	1.146	1.217	0.99	0.976	1.001	1.109	1.038	1.006	0.784	0.775	0.803
map00260 Glycine, serine and threonine metabolism	0.222925	1.5	Cla97C04G073140.1	alanine--glyoxylate aminotransferase 2 homolog 2, mitochondrial-like	--	0.713	0.00257793	Down	52	1.133	K00827	1.14	1.177	1.246	1.169	1.279	0.933	0.951	0.884	0.645	0.716	0.613
map00260 Glycine, serine and threonine metabolism	0.222925	1.5	Cla97C04G078720.1	PLASMODESMATA CALLOSE-BINDING PROTEIN 2-like	--	0.639	0.00569949	Down	11	2.023	K01079	1.827	2.014	0.866	0.973	0.919	0.667	0.745	0.721	0.481	0.494	0.387
map00260 Glycine, serine and threonine metabolism	0.222925	1.5	Cla97C07G128890.1	Tryptophan synthase, alpha chain	--	0.751	0.00925321	Down	33.4	1.345	K01695	1.388	1.1	0.98	0.94	0.945	0.924	0.989	1.044	0.729	0.683	0.81
map00260 Glycine, serine and threonine metabolism	0.222925	1.5	Cla97C07G129930.1	Serine hydroxymethyltransferase	--	0.768	0.00342676	Down	57.2	1.526	K00600	1.454	1.417	0.91	0.919	0.935	0.91	0.934	0.894	0.655	0.693	0.754
map00260 Glycine, serine and threonine metabolism	0.222925	1.5	Cla97C07G136150.1	alanine--glyoxylate aminotransferase 2 homolog 1, mitochondrial	--	0.665	1.56e-05	Down	52.8	0.894	K00827	0.905	0.912	1.299	1.237	1.236	1.076	1.111	1.112	0.717	0.748	0.728
map00260 Glycine, serine and threonine metabolism	0.222925	1.5	Cla97C08G160720.1	Glycine cleavage system P protein	--	0.741	0.000197107	Down	113.4	0.915	K00281	0.924	0.951	1.314	1.272	1.259	1.014	1.022	1.043	0.737	0.753	0.792
map00380 Tryptophan metabolism	0.483898	1.34	Cla97C03G054210.1	Cytochrome P450 family 71 protein	--	0.35	2.27e-05	Down	58.4	0.397	K11868	0.368	0.558	1.275	1.34	1.202	1.708	1.736	1.551	0.594	0.548	0.605
map00380 Tryptophan metabolism	0.483898	1.34	Cla97C03G054220.1	Cytochrome P450	--	0.516	8.28e-05	Down	48.2	0.361	K11868	0.441	0.487	1.391	1.268	1.337	1.468	1.469	1.543	0.779	0.814	0.717
map00380 Tryptophan metabolism	0.483898	1.34	Cla97C08G152180.1	Catalase	--	0.729	9.93e-06	Down	65	1.208	K03781	1.094	1.233	1.1	1.162	1.169	0.968	0.977	0.948	0.701	0.712	0.695
map00400 Phenylalanine, tyrosine and tryptophan biosynthesis	0.389031	1.43	Cla97C01G014810.1	bifunctional 3-dehydroquinate dehydratase/shikimate dehydrogenase, chloroplastic-like	--	0.756	5.46e-05	Down	57.7	1.262	K13832	1.388	1.456	1.03	0.974	0.99	0.942	0.93	0.924	0.685	0.719	0.709
map00400 Phenylalanine, tyrosine and tryptophan biosynthesis	0.389031	1.43	Cla97C02G027440.1	Shikimate kinase	--	0.723	0.00498687	Down	33.6	0.353	K00891	0.385		1.611	1.639		1.178	1.15		0.858	0.825
map00400 Phenylalanine, tyrosine and tryptophan biosynthesis	0.389031	1.43	Cla97C05G095350.1	Shikimate kinase	--	0.722	0.000200735	Down	33.5	1.883	K00891	1.866	1.882	0.707	0.705	0.717	0.829	0.808	0.825	0.581	0.621	0.576
map00400 Phenylalanine, tyrosine and tryptophan biosynthesis	0.389031	1.43	Cla97C07G128890.1	Tryptophan synthase, alpha chain	--	0.751	0.00925321	Down	33.4	1.345	K01695	1.388	1.1	0.98	0.94	0.945	0.924	0.989	1.044	0.729	0.683	0.81
map00400 Phenylalanine, tyrosine and tryptophan biosynthesis	0.389031	1.43	Cla97C07G134550.1	Anthranilate synthase component II, putative	--	0.639	0.000799199	Down	32.5	1.16	K01658	1.195	1.1	1.093	1.156	1.122	1.052	1.04	1.065	0.695	0.609	0.713
map00590 Arachidonic acid metabolism	0.124887	2.38	Cla97C06G123370.1	Phospholipase A2 like 3	--	0.388	0.0407346	Down	17.2	1.786	K01047	1.527	1.466	1.264	1.271	1.144	0.807	0.816	0.869	0.144	0.368	0.455
map00590 Arachidonic acid metabolism	0.124887	2.38	Cla97C07G128300.1	Glutathione peroxidase	--	0.707	0.0122802	Down	19	1.032	K00432	0.997	1.18	1.16	1.133	1.114	1.047	1.033	1.055	0.807	0.784	0.624
map00590 Arachidonic acid metabolism	0.124887	2.38	Cla97C11G208250.1	Phospholipase A2	--	0.615	0.00602546	Down	16.4	1.407	K01047	1.236		1.02	1.149		0.989	0.985		0.584	0.63
map00591 Linoleic acid metabolism	0.108448	3.43	Cla97C06G123370.1	Phospholipase A2 like 3	--	0.388	0.0407346	Down	17.2	1.786	K01047	1.527	1.466	1.264	1.271	1.144	0.807	0.816	0.869	0.144	0.368	0.455
map00591 Linoleic acid metabolism	0.108448	3.43	Cla97C11G208250.1	Phospholipase A2	--	0.615	0.00602546	Down	16.4	1.407	K01047	1.236		1.02	1.149		0.989	0.985		0.584	0.63
map00630 Glyoxylate and dicarboxylate metabolism	0.256229	1.45	Cla97C01G024660.1	peroxisomal (S)-2-hydroxy-acid oxidase	--	0.701	2.24e-05	Down	40.3	0.661	K11517	0.661	0.739	1.181	1.192	1.14	1.24	1.232	1.239	0.878	0.882	0.84
map00630 Glyoxylate and dicarboxylate metabolism	0.256229	1.45	Cla97C03G060020.1	Glutamine synthetase	--	0.602	8.72e-05	Down	39.3	1.496	K01915	1.378	1.418	0.961	0.978	0.943	1.018	1.005	0.98	0.587	0.639	0.583
map00630 Glyoxylate and dicarboxylate metabolism	0.256229	1.45	Cla97C05G086890.1	Glutamine synthetase	--	0.76	0.000611093	Down	47.8	1.601	K01915	1.607	1.622	0.909	0.885	0.894	0.822	0.813	0.866	0.654	0.636	0.61
map00630 Glyoxylate and dicarboxylate metabolism	0.256229	1.45	Cla97C07G129930.1	Serine hydroxymethyltransferase	--	0.768	0.00342676	Down	57.2	1.526	K00600	1.454	1.417	0.91	0.919	0.935	0.91	0.934	0.894	0.655	0.693	0.754
map00630 Glyoxylate and dicarboxylate metabolism	0.256229	1.45	Cla97C07G141290.1	Peroxisomal (S)-2-hydroxy-acid oxidase	--	0.609	0.00320494	Down	39.9	0.868	K11517	0.496	0.834	1.091	1.217	1.149	1.175	1.505	1.243	0.829	0.782	0.777
map00630 Glyoxylate and dicarboxylate metabolism	0.256229	1.45	Cla97C07G141310.1	peroxisomal (S)-2-hydroxy-acid oxidase-like	--	0.654	0.00883942	Down	40.3	1.059	K11517	0.979	1.234	1.133	1.227	1.124	1.021	1.089	1.061	0.787	0.705	0.581
map00630 Glyoxylate and dicarboxylate metabolism	0.256229	1.45	Cla97C08G152180.1	Catalase	--	0.729	9.93e-06	Down	65	1.208	K03781	1.094	1.233	1.1	1.162	1.169	0.968	0.977	0.948	0.701	0.712	0.695
map00630 Glyoxylate and dicarboxylate metabolism	0.256229	1.45	Cla97C08G160720.1	Glycine cleavage system P protein	--	0.741	0.000197107	Down	113.4	0.915	K00281	0.924	0.951	1.314	1.272	1.259	1.014	1.022	1.043	0.737	0.753	0.792
map00730 Thiamine metabolism	0.124887	2.38	Cla97C03G054750.1	Adenylate kinase	--	0.413	3.43e-05	Down	26.8	1.532	K00939	1.437	1.376	1.026	1.076	1.03	0.991	1.008	0.99	0.429	0.377	0.429
map00730 Thiamine metabolism	0.124887	2.38	Cla97C06G127490.1	Adenylate kinase 1	--	0.523	0.000200957	Down	27	1.608	K00939	1.605	1.631	0.997	0.955	0.969	0.873	0.905	0.915	0.441	0.515	0.453
map00730 Thiamine metabolism	0.124887	2.38	Cla97C11G207240.1	thiamine biosynthetic bifunctional enzyme TH1, chloroplastic-like	--	0.605	0.000518804	Down	41.4	0.945	K14153	0.977	0.962	1.083	1.085	1.093	1.196	1.264	1.243	0.771	0.679	0.789
map00860 Porphyrin and chlorophyll metabolism	0.217691	1.66	Cla97C01G023430.1	Mg-protoporphyrin IX chelatase	--	0.67	0.00251501	Down	45.7	1.269	K03405	1.306	1.225	1.029	1	1.005	1.039	1.052	0.952	0.739	0.62	0.679
map00860 Porphyrin and chlorophyll metabolism	0.217691	1.66	Cla97C04G073550.1	chlorophyll synthase, chloroplastic	--	0.664	0.0213466	Down	40.2	1.272	K04040	1.131	1.354	1.237	1.225	1.219	0.949	0.897	0.899	0.543	0.752	0.528
map00860 Porphyrin and chlorophyll metabolism	0.217691	1.66	Cla97C06G125750.1	Geranylgeranyl reductase	--	0.743	0.00464493	Down	51.5	1.483	K10960	1.447	1.539	0.879	0.867	0.941	0.997	0.945	0.864	0.7	0.729	0.656
map00860 Porphyrin and chlorophyll metabolism	0.217691	1.66	Cla97C06G128140.1	Magnesium-protoporphyrin O-methyltransferase	--	0.684	0.0195778	Down	34.7	2.659	K03428	2.368	2.396	0.465	0.571	0.574	0.529	0.663	0.579	0.347	0.413	0.451
map00860 Porphyrin and chlorophyll metabolism	0.217691	1.66	Cla97C11G214790.1	Delta-aminolevulinic acid dehydratase	--	0.768	3.1e-05	Down	47.1	0.908	K01698	0.921	0.954	1.193	1.105	1.09	1.113	1.11	1.115	0.833	0.866	0.864
map00910 Nitrogen metabolism	0.224454	1.82	Cla97C03G060020.1	Glutamine synthetase	--	0.602	8.72e-05	Down	39.3	1.496	K01915	1.378	1.418	0.961	0.978	0.943	1.018	1.005	0.98	0.587	0.639	0.583
map00910 Nitrogen metabolism	0.224454	1.82	Cla97C04G071880.1	Glutamate dehydrogenase	--	0.712	6.78e-05	Down	44.5	1.329	K00261	1.234	1.377	1.151	1.208	1.17	0.873	0.889	0.863	0.601	0.635	0.633
map00910 Nitrogen metabolism	0.224454	1.82	Cla97C05G086890.1	Glutamine synthetase	--	0.76	0.000611093	Down	47.8	1.601	K01915	1.607	1.622	0.909	0.885	0.894	0.822	0.813	0.866	0.654	0.636	0.61
map00920 Sulfur metabolism	0.450196	1.47	Cla97C01G014310.1	SAL1 phosphatase-like	--	0.767	0.00114954	Down	42.2	0.952	K15422	1.02	0.95	1.014	1.072	1.045	1.098	1.117	1.148	0.817	0.86	0.904
map00920 Sulfur metabolism	0.450196	1.47	Cla97C06G112620.1	selenium-binding protein 2	--	0.706	0.000422592	Down	53.3	0.779	K17285	0.829	0.837	1.157	1.122	1.106	1.232	1.196	1.162	0.8	0.875	0.861
map00920 Sulfur metabolism	0.450196	1.47	Cla97C06G113030.1	Cysteine synthase	--	0.552	1.67e-05	Down	40.2	1.428	K13034	1.441	1.477	1.358	1.356	1.333	0.828	0.789	0.805	0.459	0.429	0.449
map01040 Biosynthesis of unsaturated fatty acids	0.224454	1.82	Cla97C05G103760.1	3-oxo-5-alpha-steroid 4-dehydrogenase 1-like	--	0.76	3.74e-05	Down	30	0.469	K10258	0.417	0.438	1.187	1.257	1.272	1.333	1.313	1.345	0.993	1.034	1.008
map01040 Biosynthesis of unsaturated fatty acids	0.224454	1.82	Cla97C08G149220.1	Acyl-[acyl-carrier-protein] desaturase	--	0.603	0.0024066	Down	45.1	0.755	K03921	0.505	0.769	1.07	1.187	1.097	1.262	1.447	1.405	0.89	0.861	0.729
map01040 Biosynthesis of unsaturated fatty acids	0.224454	1.82	Cla97C08G160890.1	Acyl-[acyl-carrier-protein] desaturase	--	0.69	0.000379216	Down	45.3	0.671	K03921	0.707	0.703	1.158	1.131	1.173	1.304	1.245	1.272	0.865	0.931	0.839
map03010 Ribosome	4.38479e-11	2.8	Cla97C01G000950.1	60S ribosomal protein L9	--	0.692	0.0390111	Down	21.9	1.45	K02940	1.347		0.937	0.915		0.994	0.986		0.634	0.737
map03010 Ribosome	4.38479e-11	2.8	Cla97C01G003740.1	40S ribosomal protein S13-like	--	0.509	0.00384693	Down	17.1	1.575	K02953		1.421	1.059		1.043	0.888		0.888	0.433		0.471
map03010 Ribosome	4.38479e-11	2.8	Cla97C01G012670.1	50S ribosomal protein L19-2, chloroplastic-like	--	0.526	0.010206	Down	30.2	1.443	K02884		1.417	1.051		1.044	0.955		1.04	0.551		0.499
map03010 Ribosome	4.38479e-11	2.8	Cla97C01G021300.1	50S ribosomal protein L4	--	0.397	0.00256298	Down	34.9	1.465	K02926		1.475	1.132		1.11	0.986		1.031	0.417		0.384
map03010 Ribosome	4.38479e-11	2.8	Cla97C01G024200.1	60S ribosomal protein L32-1-like	--	0.685	0.00454032	Down	15.7	1.137	K02912	1.171	1.218	0.892	0.917	0.944	1.249	1.07	1.121	0.8	0.841	0.717
map03010 Ribosome	4.38479e-11	2.8	Cla97C03G066150.1	60S ribosomal protein L31	--	0.486	0.0154413	Down	13.9	1.268	K02910		1.409	1.174		1.227	1.053		0.914	0.505		0.451
map03010 Ribosome	4.38479e-11	2.8	Cla97C03G066790.1	40S ribosomal protein S25-2-like	--	0.696	0.0033931	Down	12	1.014	K02975	1.211	1.163	1.201	1.188	1.213	0.987	0.972	0.974	0.761	0.629	0.651
map03010 Ribosome	4.38479e-11	2.8	Cla97C04G070410.1	40S ribosomal protein S2-4-like	--	0.639	0.00159311	Down	29.8	1.051	K02981	0.847	0.927	0.905	1.101	1.011	1.151	1.326	1.235	0.819	0.725	0.827
map03010 Ribosome	4.38479e-11	2.8	Cla97C04G075480.1	60S ribosomal protein L4-like	--	0.714	0.00353649	Down	44.6	1.556	K02930	1.525	1.71	0.698	0.671	0.684	1.089	0.963	1.027	0.733	0.785	0.679
map03010 Ribosome	4.38479e-11	2.8	Cla97C04G075730.1	60S ribosomal protein L12-1	--	0.622	0.0116064	Down	17.8	1.342	K02870	1.464	1.317	1.053	1.014	0.993	1.032	0.982	0.996	0.527	0.585	0.761
map03010 Ribosome	4.38479e-11	2.8	Cla97C05G083620.1	60S ribosomal protein L37a-2	--	0.746	0.000792297	Down	10.3	1.25	K02921	1.187	1.265	0.967	0.981	1.08	0.955	1.011	0.985	0.721	0.774	0.707
map03010 Ribosome	4.38479e-11	2.8	Cla97C05G087560.1	40S ribosomal protein S21	--	0.474	0.00103619	Down	9.2	1.736	K02971	1.588	1.777	1.118	1.048	1.003	0.801	0.912	0.818	0.345	0.452	0.403
map03010 Ribosome	4.38479e-11	2.8	Cla97C05G089290.1	40S ribosomal protein S20-2-like	--	0.452	0.00494763	Down	13.7	1.321	K02969	1.485	1.543	1.098	1.004	1.103	1.051	0.984	0.977	0.484	0.337	0.541
map03010 Ribosome	4.38479e-11	2.8	Cla97C05G091350.1	50S ribosomal protein L9	--	0.661	0.0148726	Down	25	1.525	K02939	1.412	1.442	1.021	0.987	1.003	0.959	0.919	0.897	0.495	0.682	0.658
map03010 Ribosome	4.38479e-11	2.8	Cla97C05G102190.1	40S ribosomal protein S29, putative, expressed	--	0.62	0.000398219	Down	43.7	0.989	K02980	0.991	0.892	1.537	1.555	1.638	0.919	0.857	0.938	0.554	0.597	0.531
map03010 Ribosome	4.38479e-11	2.8	Cla97C05G107640.1	Ubiquitin, putative	--	0.698	0.0125136	Down	17.7	0.979	K02977	0.766	0.949	1.146	1.177	1.111	1.174	1.157	1.067	0.675	0.816	0.881
map03010 Ribosome	4.38479e-11	2.8	Cla97C06G110240.1	60S ribosomal protein L38-like	--	0.437	0.0049928	Down	28.1	1.238	K02923	1.333	1.229	1.241	1.277	1.239	1.147	1.093	1.07	0.374	0.625	0.449
map03010 Ribosome	4.38479e-11	2.8	Cla97C06G110770.1	50S ribosomal protein L14	--	0.579	7.15e-05	Down	15	1.256	K02894	1.237	1.299	1.066	1.02	1.093	1.057	1.077	1.064	0.638	0.636	0.579
map03010 Ribosome	4.38479e-11	2.8	Cla97C06G115920.1	40S ribosomal protein S3a	--	0.711	0.00402299	Down	29.7	1.211	K02984	1.033	1.231	0.897	0.86	0.909	1.104	1.1	1.116	0.719	0.875	0.768
map03010 Ribosome	4.38479e-11	2.8	Cla97C06G125280.1	50S ribosomal protein L7/L12	--	0.696	0.0205033	Down	24.3	1.511	K02935	1.185	1.47	1.043	0.986	0.997	0.888	0.998	0.925	0.573	0.777	0.607
map03010 Ribosome	4.38479e-11	2.8	Cla97C07G134100.1	30S ribosomal protein S17, chloroplastic-like	--	0.727	0.0187386	Down	11.9	1.1	K02961	0.935	1.103	0.994	0.95	1.1	1.035	1.279	1.055	0.871	0.836	0.743
map03010 Ribosome	4.38479e-11	2.8	Cla97C07G135120.1	40S ribosomal protein S10-1-like	--	0.463	0.000362969	Down	20	1.501	K02947	1.447	1.438	1.253	1.276	1.231	0.828	0.803	0.855	0.334	0.411	0.405
map03010 Ribosome	4.38479e-11	2.8	Cla97C07G137140.1	60S ribosomal protein L10-like	--	0.583	0.000137792	Down	24.9	1.187	K02866	1.099	0.861	0.899	0.978	1.028	1.162	1.195	1.259	0.677	0.686	0.744
map03010 Ribosome	4.38479e-11	2.8	Cla97C07G140420.1	60S ribosomal protein L28-2-like	--	0.489	0.00157487	Down	16.7	1.181	K02903	1.153	1.081	1.561	1.57	1.494	0.895	0.881	0.969	0.404	0.407	0.531
map03010 Ribosome	4.38479e-11	2.8	Cla97C07G144260.1	60S ribosomal protein L13	--	0.592	0.00267044	Down	23.7	1.384	K02873	1.34	1.278	0.937	0.867	0.915	0.957	1.146	1.112	0.669	0.565	0.668
map03010 Ribosome	4.38479e-11	2.8	Cla97C08G147540.1	40S ribosomal protein S15a-2-like	--	0.721	0.00265443	Down	14.8	1.035	K02957	0.949	0.742	0.946	1.134	1.131	1.187	1.128	1.208	0.832	0.788	0.919
map03010 Ribosome	4.38479e-11	2.8	Cla97C08G150070.1	40S ribosomal protein S18	--	0.763	0.0126852	Down	17.6	1.23	K02964	1.178	1.34	0.977	1.008	0.964	0.961	0.988	0.98	0.748	0.825	0.663
map03010 Ribosome	4.38479e-11	2.8	Cla97C08G151130.1	40S ribosomal protein S17-3	--	0.497	3.71e-06	Down	16.1	1.572	K02962	1.563	1.572	1.085	1.1	1.075	0.908	0.877	0.9	0.434	0.441	0.459
map03010 Ribosome	4.38479e-11	2.8	Cla97C08G152940.1	60S ribosomal protein L17-2-like	--	0.471	9.61e-05	Down	20.6	1.617	K02880	1.628	1.556	1.102	1.102	1.058	0.879	0.854	0.865	0.396	0.381	0.446
map03010 Ribosome	4.38479e-11	2.8	Cla97C08G156880.1	40S ribosomal protein S11	--	0.658	0.0289981	Down	17.8	1.343	K02949	1.475	1.284	1.259	1.283	1.28	0.852	0.808	0.856	0.542	0.434	0.679
map03010 Ribosome	4.38479e-11	2.8	Cla97C09G166870.1	60S ribosomal protein L44-like	--	0.569	0.00642707	Down	12	1.194	K02929	1.254	1.112	1.613	1.438	1.319	0.741	0.796	0.779	0.453	0.511	0.354
map03010 Ribosome	4.38479e-11	2.8	Cla97C09G179680.1	60S ribosomal protein L34	--	0.581	0.00575274	Down	13.7	1.264	K02915	1.407	1.327	1.047	1.08	1.025	1.029	1.033	1.006	0.66	0.479	0.642
map03010 Ribosome	4.38479e-11	2.8	Cla97C09G181820.1	Ribosomal protein S12	--	0.328	0.00680079	Down	15.7	1.075	K02973	1.273	1.255	1.009	1.048	1.061	1.456	1.081	1.403	0.46	0.551	0.28
map03010 Ribosome	4.38479e-11	2.8	Cla97C09G182460.1	30S ribosomal protein S10, chloroplastic	--	0.685	0.00215962	Down	22.5	1.327	K02946	1.363	1.45	0.987	1.057	0.973	0.957	0.958	0.959	0.729	0.622	0.617
map03010 Ribosome	4.38479e-11	2.8	Cla97C10G195000.1	Ribosomal protein	--	0.712	0.0228004	Down	39.1	1.067	K02863	1.262	1.298	0.965	0.932	0.947	1.065	1.079	1.107	0.904	0.764	0.648
map03010 Ribosome	4.38479e-11	2.8	Cla97C10G203840.1	60S ribosomal protein L4-like	--	0.484	0.000136556	Down	44.6	1.59	K02930	1.436	1.418	0.783	0.796	0.713	1.072	1.031	1.067	0.48	0.491	0.562
map03010 Ribosome	4.38479e-11	2.8	Cla97C11G210430.1	40S ribosomal protein S12	--	0.588	0.000148167	Down	14.9	1.507	K02951	1.429	1.337	0.993	0.992	1.013	0.955	0.978	0.96	0.531	0.565	0.604
map03010 Ribosome	4.38479e-11	2.8	Cla97C11G212640.1	40S ribosomal protein S26	--	0.662	0.0255051	Down	14.7	1.04	K02976	0.975	1.115	1.256	1.297	1.101	1.001	1.12	1.052	0.552	0.724	0.824
map03010 Ribosome	4.38479e-11	2.8	Cla97C11G217890.1	60S acidic ribosomal protein P3-2	--	0.623	0.00342328	Down	12.1	0.749	K02942	0.805	1.248	1.35	1.358	1.042	1.15	1.187	1.003	0.752	0.622	0.708
map03010 Ribosome	4.38479e-11	2.8	Cla97C11G219700.1	60S ribosomal protein L17-2	--	0.47	0.00571049	Down	20.6	1.242	K02880	1.227	1.322	1.176	1.407	1.218	0.969	0.919	0.92	0.331	0.448	0.54
map03010 Ribosome	4.38479e-11	2.8	Cla97C01G004650.1	60S ribosomal protein L36	--	0.755	0.00921398	Down	12.4		K02920	1.397	1.457		0.98	0.905		0.939	0.919		0.684	0.719
map03010 Ribosome	4.38479e-11	2.8	Cla97C06G124460.1	40S ribosomal protein S28-1	--	0.345	0.00406694	Down	16		K02979	1.334	1.443		0.998	0.855		1.21	1.295		0.458	0.407
map03010 Ribosome	4.38479e-11	2.8	Cla97C08G154200.1	40S ribosomal protein S6	--	0.449	0.00311403	Down	28.3		K02991	1.486	1.436		0.817	0.808		1.137	1.237		0.525	0.541
map03013 RNA transport	0.0706211	1.55	Cla97C01G003260.1	Pleckstrin homology-like domain-containing protein	--	0.727	0.000585252	Down	38.4	1.117	K14295	1.057	1.043	0.998	1.023	1.053	1.073	1.045	1.038	0.719	0.781	0.794
map03013 RNA transport	0.0706211	1.55	Cla97C01G015590.1	nuclear pore complex protein NUP58-like	--	0.712	0.00020474	Down	54.1	1.339	K14307	1.256	1.263	0.994	1.019	1.043	0.979	1.027	0.964	0.688	0.697	0.73
map03013 RNA transport	0.0706211	1.55	Cla97C02G028230.1	protein translation factor SUI1 homolog	--	0.769	0.00089717	Down	12.6	0.811	K03113	0.78	0.83	1.088	1.171	1.119	1.169	1.144	1.186	0.946	0.884	0.862
map03013 RNA transport	0.0706211	1.55	Cla97C02G043880.1	Small ubiquitin-related modifier	--	0.697	0.00240181	Down	11.4	0.943	K12160	0.987	0.888	1.372	1.228	1.191	0.979	1.052	1.145	0.707	0.733	0.775
map03013 RNA transport	0.0706211	1.55	Cla97C05G092310.1	Protein-protein interaction regulator	--	0.716	0.0197499	Down	49	1.131	K13114	1.51	1.186	0.763	0.883	0.989	1.144	0.966	0.935	0.7	0.663	0.818
map03013 RNA transport	0.0706211	1.55	Cla97C05G093890.1	Eukaryotic translation initiation factor 3 subunit G	--	0.599	0.000410007	Down	31.8	1.651	K03248	1.609	1.602	1.028	0.999	0.972	0.847	0.87	0.871	0.473	0.522	0.555
map03013 RNA transport	0.0706211	1.55	Cla97C06G117580.1	Elongation factor 1-alpha	--	0.769	0.00240097	Down	49.2	1.105	K03231	1.153	1.098	0.975	1.009	0.973	1.033	1.028	1.058	0.845	0.744	0.811
map03013 RNA transport	0.0706211	1.55	Cla97C06G120000.1	GTP-binding nuclear protein	--	0.556	0.000354388	Down	25.1	1.284	K07936	1.251	1.338	1.135	1.022	1.05	1.035	1.044	1.056	0.555	0.643	0.546
map03013 RNA transport	0.0706211	1.55	Cla97C07G142660.1	eukaryotic translation initiation factor 1A	--	0.625	0.000203855	Down	16.4	0.969	K03236	1.001	1.047	1.144	1.276	1.153	1.151	1.112	1.095	0.736	0.657	0.706
map03013 RNA transport	0.0706211	1.55	Cla97C08G149890.1	Polyadenylate-binding protein	--	0.736	0.00424559	Down	71	1.204	K13126	1.245	1.233	0.845	0.942	0.847	1.078	1.041	1.155	0.873	0.771	0.765
map03013 RNA transport	0.0706211	1.55	Cla97C08G156440.1	GTP-binding nuclear protein	--	0.72	0.000110972	Down	25.1	0.953	K07936	0.961	1.008	1.172	1.139	1.184	1.061	1.09	1.057	0.741	0.79	0.779
map03013 RNA transport	0.0706211	1.55	Cla97C09G161920.1	Nuclear pore complex protein NUP35	--	0.671	0.0335138	Down	52.3	1.257	K14313	0.967	1.406	1.297	1.132	1.113	1.006	1.066	0.937	0.639	0.835	0.545
map03013 RNA transport	0.0706211	1.55	Cla97C09G166130.1	RNA-binding family protein	--	0.682	0.00787107	Down	28	2.034	K13126	2.003	1.741	0.816	0.741	0.887	0.687	0.761	0.796	0.462	0.494	0.575
map03013 RNA transport	0.0706211	1.55	Cla97C09G177970.1	Partner of Y14 and mago	--	0.723	0.000502407	Down	25.8	0.955	K14294	0.993	1.026	1.239	1.233	1.257	1.039	1.051	0.971	0.767	0.724	0.723
map03013 RNA transport	0.0706211	1.55	Cla97C09G178300.1	nuclear pore complex protein NUP98A-like	--	0.671	0.00541113	Down	109	1.225	K14297	1.24	1.357	0.948	1.132	1.058	1.014	0.987	0.928	0.748	0.607	0.61
map03013 RNA transport	0.0706211	1.55	Cla97C10G189420.1	Small ubiquitin-related modifier	--	0.675	0.00153727	Down	11.2	0.862	K12160	0.922	0.824	1.144	1.223	1.241	1.192	1.159	1.072	0.799	0.709	0.801
map03013 RNA transport	0.0706211	1.55	Cla97C10G196220.1	Eukaryotic translation initiation factor 4E	--	0.625	0.0232384	Down	27.3	1.125	K03259	1.463	1.327	1.238	1.074	1.055	0.984	0.828	0.996	0.652	0.65	0.454
map03018 RNA degradation	0.382306	1.33	Cla97C02G039790.1	exosome complex component RRP41 homolog	--	0.765	1.49e-05	Down	26.5	1.255	K11600	1.289	1.182	1.028	1.025	1.034	0.987	0.958	0.988	0.743	0.751	0.75
map03018 RNA degradation	0.382306	1.33	Cla97C03G063300.1	Exosome complex component rrp45	--	0.751	0.00168551	Down	50.3	1.034	K03678	1.256	1.145	0.99	0.954	1.003	1.052	1.057	1.021	0.787	0.733	0.832
map03018 RNA degradation	0.382306	1.33	Cla97C06G126620.1	Exosome complex exonuclease RRP40	--	0.752	0.00354094	Down	26	1.295	K03681	1.172	1.28	1.022	1.023	0.979	1.004	0.967	0.982	0.679	0.793	0.749
map03018 RNA degradation	0.382306	1.33	Cla97C08G149890.1	Polyadenylate-binding protein	--	0.736	0.00424559	Down	71	1.204	K13126	1.245	1.233	0.845	0.942	0.847	1.078	1.041	1.155	0.873	0.771	0.765
map03018 RNA degradation	0.382306	1.33	Cla97C09G166130.1	RNA-binding family protein	--	0.682	0.00787107	Down	28	2.034	K13126	2.003	1.741	0.816	0.741	0.887	0.687	0.761	0.796	0.462	0.494	0.575
map03018 RNA degradation	0.382306	1.33	Cla97C09G172870.1	U6 snRNA-associated Sm-like protein LSm4/Small nuclear ribonucleoprotein Sm D1/D3	--	0.725	0.000830629	Down	19.7	1.46	K12623	1.583	1.558	1.012	0.943	1.005	0.898	0.87	0.805	0.629	0.604	0.632
map03018 RNA degradation	0.382306	1.33	Cla97C10G195280.1	Small nuclear ribonucleoprotein family protein	--	0.728	0.0125991	Down	10.7	1.404	K12626	1.677	1.511	0.902	0.897	0.85	0.986	0.815	0.954	0.708	0.612	0.685
map03018 RNA degradation	0.382306	1.33	Cla97C11G222330.1	protein PAT1 homolog 1	--	0.715	0.0486927	Down	89.4	1.499	K12617	1.582	1.322	1.183	1.084	0.974	0.767	0.829	0.91	0.551	0.505	0.735
map03020 RNA polymerase	0.421251	1.63	Cla97C01G013780.1	DNA-directed RNA polymerases II, IV and V subunit 12	--	0.505	0.000350079	Down	9.4	0.897	K03009	1.012	0.857	1.042	1.044	1.186	1.376	1.232	1.353	0.686	0.712	0.604
map03020 RNA polymerase	0.421251	1.63	Cla97C05G088090.1	DNA-directed RNA polymerase subunit	--	0.675	0.0119462	Down	13.1	1.025	K03017	1.101	1.071	0.971	1.102	1.032	1.078	1.125	1.115	0.875	0.723	0.64
map03020 RNA polymerase	0.421251	1.63	Cla97C10G196060.1	DNA-directed RNA polymerase subunit	--	0.385	2.42e-06	Down	12.8	0.701	K03019	0.711	0.772	1.336	1.366	1.372	1.413	1.395	1.338	0.55	0.529	0.518
map03030 DNA replication	0.483898	1.34	Cla97C02G028840.1	Nucleic acid-binding, OB-fold-like protein	--	0.736	9.93e-05	Down	15.9	1.382	K07466	1.365	1.417	1.053	1.042	1.012	0.919	0.883	0.913	0.685	0.662	0.65
map03030 DNA replication	0.483898	1.34	Cla97C08G161810.1	Nucleic acid-binding, OB-fold-like protein	--	0.766	0.000347827	Down	15.3	1.398	K07466	1.442	1.471	1.111	1.002	1.026	0.869	0.871	0.876	0.674	0.692	0.639
map03030 DNA replication	0.483898	1.34	Cla97C10G188060.1	Replication factor C subunit 2	--	0.695	0.000571432	Down	36.7	1.458	K10755	1.499	1.426	0.928	0.944	0.98	0.946	0.89	0.983	0.656	0.626	0.676
map03430 Mismatch repair	0.224454	1.82	Cla97C02G028840.1	Nucleic acid-binding, OB-fold-like protein	--	0.736	9.93e-05	Down	15.9	1.382	K07466	1.365	1.417	1.053	1.042	1.012	0.919	0.883	0.913	0.685	0.662	0.65
map03430 Mismatch repair	0.224454	1.82	Cla97C08G161810.1	Nucleic acid-binding, OB-fold-like protein	--	0.766	0.000347827	Down	15.3	1.398	K07466	1.442	1.471	1.111	1.002	1.026	0.869	0.871	0.876	0.674	0.692	0.639
map03430 Mismatch repair	0.224454	1.82	Cla97C10G188060.1	Replication factor C subunit 2	--	0.695	0.000571432	Down	36.7	1.458	K10755	1.499	1.426	0.928	0.944	0.98	0.946	0.89	0.983	0.656	0.626	0.676

## Sheet: all
KEGG pathway	Mapping	Background	All Mapping	All Background	Fold Enrichment	Fisher's exact test p value	-log10(p value)	Related proteins
map03010 Ribosome	60	158	497	2368	1.81	4.49074e-07	6.35	Cla97C01G000950.1 Cla97C01G003740.1 Cla97C01G012670.1 Cla97C01G021300.1 Cla97C01G023800.1 Cla97C01G024200.1 Cla97C01G024480.1 Cla97C02G041040.1 Cla97C03G066150.1 Cla97C03G066790.1 Cla97C04G068640.1 Cla97C04G070410.1 Cla97C04G075480.1 Cla97C04G075730.1 Cla97C05G083620.1 Cla97C05G084960.1 Cla97C05G087560.1 Cla97C05G089290.1 Cla97C05G091350.1 Cla97C05G095490.1 Cla97C05G102190.1 Cla97C05G106450.1 Cla…
map04141 Protein processing in endoplasmic reticulum	44	125	497	2368	1.68	0.000164264	3.78	Cla97C01G000110.1 Cla97C01G000680.1 Cla97C01G001870.1 Cla97C01G007690.1 Cla97C01G009920.1 Cla97C01G013860.1 Cla97C02G026290.1 Cla97C02G033390.1 Cla97C02G035700.1 Cla97C02G042330.1 Cla97C02G043970.1 Cla97C02G047090.1 Cla97C02G050700.1 Cla97C03G053140.1 Cla97C03G062120.1 Cla97C03G067600.1 Cla97C04G074710.1 Cla97C04G075990.1 Cla97C05G090610.1 Cla97C05G091970.1 Cla97C05G094650.1 Cla97C05G099440.1 Cla…
map00591 Linoleic acid metabolism	5	6	497	2368	3.97	0.00198762	2.7	Cla97C02G049640.1 Cla97C06G115570.1 Cla97C06G123370.1 Cla97C11G208250.1 Cla97C11G218970.1
map00970 Aminoacyl-tRNA biosynthesis	18	44	497	2368	1.95	0.00232706	2.63	Cla97C01G005930.1 Cla97C01G020500.1 Cla97C01G021320.1 Cla97C02G037790.1 Cla97C03G053180.1 Cla97C03G066350.1 Cla97C03G066640.1 Cla97C03G068350.1 Cla97C05G098540.1 Cla97C06G124780.1 Cla97C07G142570.1 Cla97C10G186520.1 Cla97C10G194690.1 Cla97C11G206520.1 Cla97C11G211090.1 Cla97C11G215130.1 Cla97C11G217300.1 Cla97C11G217960.1
map03013 RNA transport	37	113	497	2368	1.56	0.00286444	2.54	Cla97C01G000350.1 Cla97C01G000390.1 Cla97C01G003260.1 Cla97C01G008990.1 Cla97C01G015590.1 Cla97C01G025460.1 Cla97C02G028230.1 Cla97C02G042120.1 Cla97C02G043880.1 Cla97C03G057450.1 Cla97C03G057460.1 Cla97C05G091830.1 Cla97C05G092310.1 Cla97C05G093890.1 Cla97C06G117580.1 Cla97C06G120000.1 Cla97C07G133890.1 Cla97C07G142660.1 Cla97C07G142760.1 Cla97C07G143490.1 Cla97C08G149890.1 Cla97C08G153810.1 Cla…
map03050 Proteasome	15	42	497	2368	1.7	0.0329038	1.48	Cla97C01G019840.1 Cla97C02G027270.1 Cla97C02G028810.1 Cla97C02G030820.1 Cla97C02G044940.1 Cla97C03G054590.1 Cla97C03G067640.1 Cla97C06G117440.1 Cla97C07G129900.1 Cla97C08G158440.1 Cla97C08G159260.1 Cla97C10G185220.1 Cla97C10G188650.1 Cla97C11G217420.1 Cla97C11G218370.1
map00073 Cutin, suberine and wax biosynthesis	2	2	497	2368	4.76	0.0439803	1.36	Cla97C05G083330.1 Cla97C07G133960.1
map00440 Phosphonate and phosphinate metabolism	2	2	497	2368	4.76	0.0439803	1.36	Cla97C10G206340.1 Cla97C11G222770.1

## Sheet: all Pathway2Protein
KEGG pathway	Fisher's exact test p value	Fold Enrichment	Protein accession	Protein description	Gene name	34DAP/26DAP Ratio	34DAP/26DAP P value	Regulated Type	MW [kDa]	10DAP_1	KEGG KO No.	10DAP_2	10DAP_3	18DAP_1	18DAP_2	18DAP_3	26DAP_1	26DAP_2	26DAP_3	34DAP_1	34DAP_2	34DAP_3
map00061 Fatty acid biosynthesis	0.496841	1.27	Cla97C02G029500.1	Long-chain acyl-CoA synthetase 2	--	1.355	0.020555	Up	80.6	0.815	K01897	0.835	0.966	0.964	0.897	0.944	0.957	0.843	0.881	1.361	1.062	1.209
map00061 Fatty acid biosynthesis	0.496841	1.27	Cla97C02G049790.1	Enoyl reductase	--	0.715	0.00178488	Down	63.6	1.523	K00208	1.566	1.56	1.012	0.925	0.936	0.819	0.819	0.86	0.63	0.547	0.609
map00061 Fatty acid biosynthesis	0.496841	1.27	Cla97C04G070290.1	Biotin carboxylase	--	0.759	0.000804019	Down	58.1	1.217	K01961	1.219	1.28	0.961	0.966	0.945	1.021	0.997	0.987	0.796	0.763	0.721
map00061 Fatty acid biosynthesis	0.496841	1.27	Cla97C04G073890.1	Acetyl-coenzyme A carboxylase carboxyl transferase subunit alpha	--	1.478	0.00581399	Up	85	1.465	K01962	1.355	1.069	0.683	0.668	0.819	0.758	0.738	0.901	1.094	1.239	1.21
map00061 Fatty acid biosynthesis	0.496841	1.27	Cla97C07G141980.1	long chain acyl-CoA synthetase 4-like	--	1.647	9.48e-05	Up	73.8	1.016	K01897	1.088	0.992	1.072	1.043	1.078	0.704	0.683	0.735	1.111	1.187	1.196
map00061 Fatty acid biosynthesis	0.496841	1.27	Cla97C08G149220.1	Acyl-[acyl-carrier-protein] desaturase	--	0.603	0.0024066	Down	45.1	0.755	K03921	0.505	0.769	1.07	1.187	1.097	1.262	1.447	1.405	0.89	0.861	0.729
map00061 Fatty acid biosynthesis	0.496841	1.27	Cla97C08G160890.1	Acyl-[acyl-carrier-protein] desaturase	--	0.69	0.000379216	Down	45.3	0.671	K03921	0.707	0.703	1.158	1.131	1.173	1.304	1.245	1.272	0.865	0.931	0.839
map00061 Fatty acid biosynthesis	0.496841	1.27	Cla97C11G221760.1	Long-chain acyl-CoA synthetase 4	--	1.345	0.000126635	Up	75.9	0.925	K01897	0.81	0.895	1.11	1.204	1.174	0.864	0.811	0.826	1.133	1.105	1.127
map00073 Cutin, suberine and wax biosynthesis	0.0439803	4.76	Cla97C05G083330.1	protein ECERIFERUM 1-like	--	0.678	4.75e-05	Down	72.1	0.573	K15404	0.531	0.461	1.523	1.516	1.568	1.114	1.18	1.179	0.79	0.772	0.792
map00073 Cutin, suberine and wax biosynthesis	0.0439803	4.76	Cla97C07G133960.1	Caleosin-related family protein	--	0.544	0.0355369	Down	22	1.765	K17991	1.979		0.906	0.901		0.866	0.719		0.462	0.4
map00440 Phosphonate and phosphinate metabolism	0.0439803	4.76	Cla97C10G206340.1	Ethanolamine-phosphate cytidylyltransferase	--	1.301	0.0229905	Up	48.1	1.038	K00967	0.91	0.808	0.879	0.968	0.826	0.975	0.911	0.942	1.087	1.211	1.382
map00440 Phosphonate and phosphinate metabolism	0.0439803	4.76	Cla97C11G222770.1	choline-phosphate cytidylyltransferase 2-like	--	1.581	2.11e-05	Up	38.1	0.856	K00968	0.887	0.9	0.779	0.762	0.7	0.906	0.945	0.892	1.461	1.417	1.459
map00500 Starch and sucrose metabolism	0.0361276	1.47	Cla97C01G005940.1	acid beta-fructofuranosidase-like	--	0.753	0.0316489	Down	68.9	1.975	K01193	1.977	1.999	0.833	0.837	0.86	0.759	0.607	0.666	0.454	0.527	0.55
map00500 Starch and sucrose metabolism	0.0361276	1.47	Cla97C01G008790.1	Sucrose synthase	--	2.313	5.08e-05	Up	95.2	0.993	K00695	0.975	0.959	0.983	0.957	0.993	0.57	0.627	0.655	1.455	1.456	1.372
map00500 Starch and sucrose metabolism	0.0361276	1.47	Cla97C02G045770.1	Alpha-1,4 glucan phosphorylase	--	1.964	0.000104255	Up	95.5	0.662	K00688	0.687	0.681	1.04	1.02	1.018	0.781	0.722	0.799	1.519	1.581	1.42
map00500 Starch and sucrose metabolism	0.0361276	1.47	Cla97C03G059290.1	Alpha-1,4 glucan phosphorylase	--	2.042	0.000294041	Up	113.3	1.195	K00688	1.2	1.29	0.721	0.745	0.725	0.612	0.697	0.704	1.472	1.358	1.281
map00500 Starch and sucrose metabolism	0.0361276	1.47	Cla97C03G062630.1	glucan endo-1,3-beta-glucosidase 4-like	--	0.766	0.0214529	Down	52.8	1.387	K19892		1.467	0.928		0.957	0.877		0.913	0.709		0.662
map00500 Starch and sucrose metabolism	0.0361276	1.47	Cla97C03G063270.1	Phosphotransferase	--	1.685	0.00565777	Up	55.7	0.933	K00844	0.606	0.808	0.918	0.992	0.972	0.759	0.807	0.956	1.391	1.595	1.264
map00500 Starch and sucrose metabolism	0.0361276	1.47	Cla97C03G064990.1	Sucrose synthase	--	2.666	1.85e-06	Up	92.4	0.495	K00695	0.433	0.393	0.779	0.72	0.772	0.768	0.748	0.771	2.007	2.116	1.973
map00500 Starch and sucrose metabolism	0.0361276	1.47	Cla97C03G066410.1	Phosphotransferase	--	1.331	0.000597632	Up	54.2	0.903	K00844	0.834	0.817	0.98	1.018	1.057	0.916	0.887	0.911	1.142	1.217	1.252
map00500 Starch and sucrose metabolism	0.0361276	1.47	Cla97C05G084480.1	Beta-amylase	--	1.543	0.00151771	Up	63.7	0.716	K01177	0.81	0.615	0.844	0.83	0.798	0.95	0.917	0.953	1.497	1.3	1.555
map00500 Starch and sucrose metabolism	0.0361276	1.47	Cla97C05G099220.1	beta-fructofuranosidase, insoluble isoenzyme 1-like	--	1.505	0.000421426	Up	63.7	0.608	K01193	0.621	0.614	0.751	0.769	0.765	1.107	0.997	1.01	1.507	1.571	1.608
map00500 Starch and sucrose metabolism	0.0361276	1.47	Cla97C06G117180.1	Beta-amylase	--	1.395	0.000247589	Up	62.4	0.793	K01177	0.655	0.648	0.89	0.949	0.918	0.928	1.012	0.983	1.352	1.384	1.343
map00500 Starch and sucrose metabolism	0.0361276	1.47	Cla97C06G117750.1	Sucrose phosphate synthase 1	--	2.018	0.000236837	Up	119.1	0.837	K00696	0.991	0.905	0.728	0.699	0.685	0.861	0.716	0.78	1.53	1.597	1.63
map00500 Starch and sucrose metabolism	0.0361276	1.47	Cla97C06G120770.1	Sucrose phosphate synthase 2	--	2.29	9.85e-06	Up	118.4	0.841	K00696	0.891	0.853	0.704	0.679	0.723	0.747	0.713	0.771	1.692	1.652	1.764
map00500 Starch and sucrose metabolism	0.0361276	1.47	Cla97C07G130930.1	Trehalose-6-phosphate synthase, putative	--	1.782	0.0115999	Up	97.4	0.713	K16055	1.176	1.102	0.735	0.799	0.71	0.754	0.949	0.811	1.829	1.273	1.378
map00500 Starch and sucrose metabolism	0.0361276	1.47	Cla97C07G134730.1	Alpha-1,4 glucan phosphorylase	--	2.006	0.00372656	Up	91.6	1.012	K00688	0.98	0.985	0.73	0.772	0.763	0.639	0.669	0.901	1.548	1.534	1.35
map00500 Starch and sucrose metabolism	0.0361276	1.47	Cla97C07G134800.1	Alpha-amylase, putative	--	1.471	0.00143596	Up	110.3	1.106	K01176	1.087	1.004	0.709	0.73	0.84	0.949	0.826	0.902	1.303	1.382	1.254
map00500 Starch and sucrose metabolism	0.0361276	1.47	Cla97C08G152230.1	1,4-alpha-glucan branching enzyme	--	1.671	0.000850372	Up	97.8	1.173	K00700	1.029	1.087	0.878	1.003	0.867	0.668	0.789	0.757	1.281	1.167	1.252
map00500 Starch and sucrose metabolism	0.0361276	1.47	Cla97C09G169430.1	isoamylase 2, chloroplastic	--	1.547	1.56e-05	Up	98.1	0.773	K01214	0.731	0.844	1.115	1.111	1.116	0.799	0.834	0.847	1.279	1.284	1.274
map00500 Starch and sucrose metabolism	0.0361276	1.47	Cla97C10G186050.1	Trehalose-6-phosphate synthase-8	--	1.827	0.000462855	Up	97.5	1.098	K16055	1.11	1.219	0.861	0.884	0.993	0.712	0.709	0.627	1.329	1.253	1.16
map00500 Starch and sucrose metabolism	0.0361276	1.47	Cla97C10G194010.1	Sucrose synthase	--	1.875	0.000657826	Up	92.8	0.513	K00695	0.437	0.685	1.028	0.963	1.031	0.885	0.803	0.864	1.577	1.765	1.443
map00500 Starch and sucrose metabolism	0.0361276	1.47	Cla97C10G196380.1	Beta-D-glucosidase	--	1.588	0.000138535	Up	68.8	0.795	K05349	0.679	0.739	0.941	0.993	1.001	0.884	0.882	0.924	1.437	1.487	1.349
map00500 Starch and sucrose metabolism	0.0361276	1.47	Cla97C11G208480.1	Phosphotransferase	--	1.385	0.000472119	Up	54.1	0.961	K00844	1.011	0.957	1.005	1.009	0.979	0.866	0.833	0.865	1.168	1.135	1.249
map00500 Starch and sucrose metabolism	0.0361276	1.47	Cla97C11G220330.1	Isoamylase 3, chloroplastic-like protein	--	1.357	8.2e-05	Up	86.9	0.495	K01214	0.588	0.541	0.919	0.905	0.867	1.083	1.075	1.084	1.495	1.413	1.492
map00500 Starch and sucrose metabolism	0.0361276	1.47	Cla97C11G223240.1	Alpha,alpha-trehalose-phosphate synthase 1	--	1.808	0.000253159	Up	105	1.285	K16055	1.258	1.179	0.716	0.687	0.758	0.697	0.695	0.794	1.323	1.361	1.269
map00500 Starch and sucrose metabolism	0.0361276	1.47	Cla97C11G224400.1	Beta-glucosidase 45, putative	--	1.415	0.0152971	Up	13.8	0.701	K05350	0.8		0.913	0.916		1.008	0.925		1.378	1.358
map00531 Glycosaminoglycan degradation	0.376389	1.79	Cla97C02G039110.1	Beta-hexosaminidase	--	1.306	0.00064913	Up	61.9	0.653	K12373	0.719	0.689	1.008	1.045	1.049	0.966	0.979	0.974	1.341	1.229	1.243
map00531 Glycosaminoglycan degradation	0.376389	1.79	Cla97C04G078900.1	heparanase-like protein 1	--	0.74	0.00331535	Down	59.7	1.361	K07964	1.347	1.407	0.943	0.963	1.003	0.956	0.974	0.946	0.74	0.744	0.643
map00531 Glycosaminoglycan degradation	0.376389	1.79	Cla97C09G166170.1	alpha-N-acetylglucosaminidase	--	1.433	1.59e-05	Up	88.2	0.788	K01205	0.792	0.829	0.909	0.904	0.902	0.916	0.941	0.955	1.342	1.363	1.326
map00565 Ether lipid metabolism	0.187937	1.7	Cla97C05G082420.1	Lysophospholipid acyltransferase	--	1.5	0.025958	Up	60.1	0.515	K13510		0.805	1.062		0.955	0.932		0.933	1.491		1.306
map00565 Ether lipid metabolism	0.187937	1.7	Cla97C06G117880.1	non-specific phospholipase C3-like	--	1.828	0.00151454	Up	59.2	0.718	K01114	0.817		0.769	0.721		0.9	0.859		1.613	1.603
map00565 Ether lipid metabolism	0.187937	1.7	Cla97C06G123370.1	Phospholipase A2 like 3	--	0.388	0.0407346	Down	17.2	1.786	K01047	1.527	1.466	1.264	1.271	1.144	0.807	0.816	0.869	0.144	0.368	0.455
map00565 Ether lipid metabolism	0.187937	1.7	Cla97C09G165010.1	Phospholipase D	--	1.324	1.21e-06	Up	91.8	0.675	K01115	0.582	0.637	1.042	1.015	1.044	0.986	0.994	0.983	1.312	1.316	1.295
map00565 Ether lipid metabolism	0.187937	1.7	Cla97C11G208250.1	Phospholipase A2	--	0.615	0.00602546	Down	16.4	1.407	K01047	1.236		1.02	1.149		0.989	0.985		0.584	0.63
map00590 Arachidonic acid metabolism	0.162808	1.83	Cla97C06G123370.1	Phospholipase A2 like 3	--	0.388	0.0407346	Down	17.2	1.786	K01047	1.527	1.466	1.264	1.271	1.144	0.807	0.816	0.869	0.144	0.368	0.455
map00590 Arachidonic acid metabolism	0.162808	1.83	Cla97C07G128300.1	Glutathione peroxidase	--	0.707	0.0122802	Down	19	1.032	K00432	0.997	1.18	1.16	1.133	1.114	1.047	1.033	1.055	0.807	0.784	0.624
map00590 Arachidonic acid metabolism	0.162808	1.83	Cla97C07G142550.1	Glutathione peroxidase	--	1.349	0.0445235	Up	23.3		K00432	1.1	1.252		0.985	0.977		0.788	0.781		1.127	0.99
map00590 Arachidonic acid metabolism	0.162808	1.83	Cla97C09G169470.1	Glutathione peroxidase	--	1.387	0.000506037	Up	19.1	1.075	K00432	1.005	1.012	0.649	0.639	0.637	0.931	1.019	0.936	1.363	1.337	1.304
map00590 Arachidonic acid metabolism	0.162808	1.83	Cla97C11G208250.1	Phospholipase A2	--	0.615	0.00602546	Down	16.4	1.407	K01047	1.236		1.02	1.149		0.989	0.985		0.584	0.63
map00591 Linoleic acid metabolism	0.00198762	3.97	Cla97C02G049640.1	Lipoxygenase	--	1.563	1.71e-05	Up	102.7	1.222	K00454	1.251	1.289	0.886	0.885	0.877	0.735	0.702	0.735	1.154	1.115	1.126
map00591 Linoleic acid metabolism	0.00198762	3.97	Cla97C06G115570.1	Lipoxygenase	--	1.317	3.29e-05	Up	100.8	0.615	K15718	0.636	0.564	1.033	1.039	1.007	1.042	1.022	1.025	1.335	1.345	1.388
map00591 Linoleic acid metabolism	0.00198762	3.97	Cla97C06G123370.1	Phospholipase A2 like 3	--	0.388	0.0407346	Down	17.2	1.786	K01047	1.527	1.466	1.264	1.271	1.144	0.807	0.816	0.869	0.144	0.368	0.455
map00591 Linoleic acid metabolism	0.00198762	3.97	Cla97C11G208250.1	Phospholipase A2	--	0.615	0.00602546	Down	16.4	1.407	K01047	1.236		1.02	1.149		0.989	0.985		0.584	0.63
map00591 Linoleic acid metabolism	0.00198762	3.97	Cla97C11G218970.1	Cytochrome P450	--	1.994	0.00621522	Up	64.4		K07424	0.455	0.611		0.623	0.677		0.981	0.901		1.941	1.812
map00592 alpha-Linolenic acid metabolism	0.467683	1.28	Cla97C01G004400.1	Acyl-coenzyme A oxidase	--	1.617	0.0187528	Up	74.7	0.719	K00232	0.579	0.851	0.899	0.919	0.97	0.874	0.829	1	1.506	1.697	1.168
map00592 alpha-Linolenic acid metabolism	0.467683	1.28	Cla97C02G049640.1	Lipoxygenase	--	1.563	1.71e-05	Up	102.7	1.222	K00454	1.251	1.289	0.886	0.885	0.877	0.735	0.702	0.735	1.154	1.115	1.126
map00592 alpha-Linolenic acid metabolism	0.467683	1.28	Cla97C06G114510.1	Peroxisomal fatty acid beta-oxidation multifunctional protein	--	1.386	7.98e-05	Up	79	0.53	K10527	0.521	0.524	0.998	1.017	1.034	1.027	1.037	1.001	1.463	1.386	1.398
map00592 alpha-Linolenic acid metabolism	0.467683	1.28	Cla97C06G123370.1	Phospholipase A2 like 3	--	0.388	0.0407346	Down	17.2	1.786	K01047	1.527	1.466	1.264	1.271	1.144	0.807	0.816	0.869	0.144	0.368	0.455
map00592 alpha-Linolenic acid metabolism	0.467683	1.28	Cla97C11G208250.1	Phospholipase A2	--	0.615	0.00602546	Down	16.4	1.407	K01047	1.236		1.02	1.149		0.989	0.985		0.584	0.63
map00592 alpha-Linolenic acid metabolism	0.467683	1.28	Cla97C11G208800.1	Peroxisomal fatty acid beta-oxidation multifunctional protein	--	1.638	1.49e-05	Up	79.1	0.682	K10527	0.622	0.641	1.019	0.98	1.022	0.865	0.909	0.865	1.423	1.429	1.472
map00592 alpha-Linolenic acid metabolism	0.467683	1.28	Cla97C11G214710.1	Lecithin:cholesterol acyltransferase 3	--	1.315	0.0037862	Up	50.5	0.893	K22389	0.761	0.776	0.723	0.701	0.737	1.064	1.155	1.008	1.381	1.384	1.479
map00730 Thiamine metabolism	0.490726	1.47	Cla97C03G054750.1	Adenylate kinase	--	0.413	3.43e-05	Down	26.8	1.532	K00939	1.437	1.376	1.026	1.076	1.03	0.991	1.008	0.99	0.429	0.377	0.429
map00730 Thiamine metabolism	0.490726	1.47	Cla97C03G061840.1	Heme oxygenase-like, multi-helical protein	--	1.849	8.85e-06	Up	70.2	0.727	K22911	0.705	0.731	0.793	0.878	0.877	0.855	0.842	0.819	1.497	1.575	1.579
map00730 Thiamine metabolism	0.490726	1.47	Cla97C06G127490.1	Adenylate kinase 1	--	0.523	0.000200957	Down	27	1.608	K00939	1.605	1.631	0.997	0.955	0.969	0.873	0.905	0.915	0.441	0.515	0.453
map00730 Thiamine metabolism	0.490726	1.47	Cla97C11G207240.1	thiamine biosynthetic bifunctional enzyme TH1, chloroplastic-like	--	0.605	0.000518804	Down	41.4	0.945	K14153	0.977	0.962	1.083	1.085	1.093	1.196	1.264	1.243	0.771	0.679	0.789
map00904 Diterpenoid biosynthesis	0.283003	1.91	Cla97C05G089570.1	Gibberellin 20-oxidase	--	0.654	2.29e-06	Down	43.2	0.394	K05282	0.298	0.303	1.218	1.26	1.22	1.444	1.467	1.448	0.968	0.939	0.944
map00904 Diterpenoid biosynthesis	0.283003	1.91	Cla97C05G101100.1	Cytochrome P450	--	1.667	0.000348333	Up	59.1	0.806	K04122	0.851	0.876	1.047	1.07	0.995	0.813	0.779	0.837	1.46	1.297	1.293
map00970 Aminoacyl-tRNA biosynthesis	0.00232706	1.95	Cla97C01G005930.1	Valine--tRNA ligase	--	2.011	1.05e-06	Up	119.3	0.899	K01873	0.901	0.905	0.836	0.862	0.823	0.755	0.746	0.76	1.53	1.476	1.54
map00970 Aminoacyl-tRNA biosynthesis	0.00232706	1.95	Cla97C01G020500.1	Glycine--tRNA ligase 1	--	1.409	8.1e-05	Up	81	0.675	K01880	0.731	0.761	1.113	1.085	1.111	0.893	0.918	0.89	1.316	1.25	1.241
map00970 Aminoacyl-tRNA biosynthesis	0.00232706	1.95	Cla97C01G021320.1	Leucine--tRNA ligase	--	1.848	0.00175329	Up	114	0.739	K01869		0.683	0.821		0.789	0.855		0.89	1.586		1.638
map00970 Aminoacyl-tRNA biosynthesis	0.00232706	1.95	Cla97C02G037790.1	glutamine--tRNA ligase-like	--	1.302	0.000269173	Up	91	0.912	K01886	0.909	0.92	1.102	1.12	1.078	0.871	0.839	0.897	1.111	1.133	1.151
map00970 Aminoacyl-tRNA biosynthesis	0.00232706	1.95	Cla97C03G053180.1	Leucine--tRNA ligase	--	1.513	3.02e-05	Up	126.9	0.94	K01869	0.868	0.819	1.019	1.068	1.022	0.85	0.848	0.824	1.231	1.283	1.303
map00970 Aminoacyl-tRNA biosynthesis	0.00232706	1.95	Cla97C03G066350.1	Arginine--tRNA ligase	--	1.623	4.61e-05	Up	72.3	0.903	K01887	0.906	0.938	0.914	0.927	0.897	0.842	0.787	0.845	1.309	1.351	1.355
map00970 Aminoacyl-tRNA biosynthesis	0.00232706	1.95	Cla97C03G066640.1	Asparagine--tRNA ligase	--	1.391	0.00551036	Up	64.1	0.85	K01893	0.834	0.867	0.932	0.961	0.927	0.929	0.992	0.85	1.283	1.195	1.377
map00970 Aminoacyl-tRNA biosynthesis	0.00232706	1.95	Cla97C03G068350.1	tRNA synthetase	--	1.585	1.53e-05	Up	83.4	0.729	K01885	0.749	0.773	0.952	1.011	0.993	0.847	0.88	0.865	1.406	1.366	1.336
map00970 Aminoacyl-tRNA biosynthesis	0.00232706	1.95	Cla97C05G098540.1	Aspartate--tRNA ligase	--	1.36	4.01e-05	Up	61	0.875	K22503	0.859	0.879	0.916	0.899	0.931	0.94	0.931	0.907	1.277	1.231	1.271
map00970 Aminoacyl-tRNA biosynthesis	0.00232706	1.95	Cla97C06G124780.1	Phenylalanine-tRNA ligase, beta subunit	--	1.824	0.00102674	Up	66.6	0.875	K01890	0.86	0.805	0.857	0.812	0.842	0.883	0.748	0.788	1.328	1.562	1.523
map00970 Aminoacyl-tRNA biosynthesis	0.00232706	1.95	Cla97C07G142570.1	Isoleucine--tRNA ligase	--	1.975	3.82e-05	Up	135	0.709	K01870	0.711	0.771	0.954	0.928	0.929	0.818	0.732	0.782	1.516	1.572	1.518
map00970 Aminoacyl-tRNA biosynthesis	0.00232706	1.95	Cla97C10G186520.1	Phenylalanine--tRNA ligase	--	1.744	2.42e-05	Up	56.6	0.891	K01889	0.941	0.937	0.833	0.853	0.87	0.848	0.823	0.781	1.445	1.418	1.413
map00970 Aminoacyl-tRNA biosynthesis	0.00232706	1.95	Cla97C10G194690.1	Alanine--tRNA ligase	--	1.637	0.000162015	Up	113.4	0.895	K01872	0.836	0.895	0.973	0.969	0.953	0.859	0.776	0.822	1.299	1.393	1.33
map00970 Aminoacyl-tRNA biosynthesis	0.00232706	1.95	Cla97C11G206520.1	Threonine--tRNA ligase	--	1.365	0.000575511	Up	62.2	1.174	K01868	1.051	1.015	1.013	0.992	1.037	0.794	0.875	0.821	1.109	1.129	1.16
map00970 Aminoacyl-tRNA biosynthesis	0.00232706	1.95	Cla97C11G211090.1	glutamine--tRNA ligase-like	--	1.652	0.000390544	Up	91	0.88	K01886	0.889	0.932	1.018	1.082	1.034	0.745	0.705	0.818	1.248	1.281	1.217
map00970 Aminoacyl-tRNA biosynthesis	0.00232706	1.95	Cla97C11G215130.1	histidine--tRNA ligase	--	1.649	0.00713847	Up	96.7	1.003	K01892	1.006	0.989	0.92	0.817	0.784	0.882	0.713	0.917	1.224	1.416	1.503
map00970 Aminoacyl-tRNA biosynthesis	0.00232706	1.95	Cla97C11G217300.1	Glycine--tRNA ligase 1	--	1.694	6.7e-06	Up	81.2	0.782	K01880	0.767	0.76	1.033	1.018	1.038	0.817	0.853	0.823	1.417	1.428	1.378
map00970 Aminoacyl-tRNA biosynthesis	0.00232706	1.95	Cla97C11G217960.1	Lysine--tRNA ligase	--	1.472	0.00104553	Up	70.8	1.038	K04567	1.057	1.113	0.878	0.896	0.878	0.841	0.864	0.745	1.21	1.2	1.197
map01212 Fatty acid metabolism	0.374094	1.26	Cla97C01G004400.1	Acyl-coenzyme A oxidase	--	1.617	0.0187528	Up	74.7	0.719	K00232	0.579	0.851	0.899	0.919	0.97	0.874	0.829	1	1.506	1.697	1.168
map01212 Fatty acid metabolism	0.374094	1.26	Cla97C02G029500.1	Long-chain acyl-CoA synthetase 2	--	1.355	0.020555	Up	80.6	0.815	K01897	0.835	0.966	0.964	0.897	0.944	0.957	0.843	0.881	1.361	1.062	1.209
map01212 Fatty acid metabolism	0.374094	1.26	Cla97C02G049790.1	Enoyl reductase	--	0.715	0.00178488	Down	63.6	1.523	K00208	1.566	1.56	1.012	0.925	0.936	0.819	0.819	0.86	0.63	0.547	0.609
map01212 Fatty acid metabolism	0.374094	1.26	Cla97C04G070290.1	Biotin carboxylase	--	0.759	0.000804019	Down	58.1	1.217	K01961	1.219	1.28	0.961	0.966	0.945	1.021	0.997	0.987	0.796	0.763	0.721
map01212 Fatty acid metabolism	0.374094	1.26	Cla97C04G073890.1	Acetyl-coenzyme A carboxylase carboxyl transferase subunit alpha	--	1.478	0.00581399	Up	85	1.465	K01962	1.355	1.069	0.683	0.668	0.819	0.758	0.738	0.901	1.094	1.239	1.21
map01212 Fatty acid metabolism	0.374094	1.26	Cla97C05G087820.1	Acyl-CoA dehydrogenase	--	1.789	5.03e-05	Up	92	0.588	K00249	0.449	0.562	0.798	0.752	0.822	0.937	0.965	0.937	1.603	1.7	1.777
map01212 Fatty acid metabolism	0.374094	1.26	Cla97C05G103760.1	3-oxo-5-alpha-steroid 4-dehydrogenase 1-like	--	0.76	3.74e-05	Down	30	0.469	K10258	0.417	0.438	1.187	1.257	1.272	1.333	1.313	1.345	0.993	1.034	1.008
map01212 Fatty acid metabolism	0.374094	1.26	Cla97C06G114510.1	Peroxisomal fatty acid beta-oxidation multifunctional protein	--	1.386	7.98e-05	Up	79	0.53	K10527	0.521	0.524	0.998	1.017	1.034	1.027	1.037	1.001	1.463	1.386	1.398
map01212 Fatty acid metabolism	0.374094	1.26	Cla97C07G141980.1	long chain acyl-CoA synthetase 4-like	--	1.647	9.48e-05	Up	73.8	1.016	K01897	1.088	0.992	1.072	1.043	1.078	0.704	0.683	0.735	1.111	1.187	1.196
map01212 Fatty acid metabolism	0.374094	1.26	Cla97C08G149220.1	Acyl-[acyl-carrier-protein] desaturase	--	0.603	0.0024066	Down	45.1	0.755	K03921	0.505	0.769	1.07	1.187	1.097	1.262	1.447	1.405	0.89	0.861	0.729
map01212 Fatty acid metabolism	0.374094	1.26	Cla97C08G160890.1	Acyl-[acyl-carrier-protein] desaturase	--	0.69	0.000379216	Down	45.3	0.671	K03921	0.707	0.703	1.158	1.131	1.173	1.304	1.245	1.272	0.865	0.931	0.839
map01212 Fatty acid metabolism	0.374094	1.26	Cla97C11G208800.1	Peroxisomal fatty acid beta-oxidation multifunctional protein	--	1.638	1.49e-05	Up	79.1	0.682	K10527	0.622	0.641	1.019	0.98	1.022	0.865	0.909	0.865	1.423	1.429	1.472
map01212 Fatty acid metabolism	0.374094	1.26	Cla97C11G221760.1	Long-chain acyl-CoA synthetase 4	--	1.345	0.000126635	Up	75.9	0.925	K01897	0.81	0.895	1.11	1.204	1.174	0.864	0.811	0.826	1.133	1.105	1.127
map02010 ABC transporters	0.446472	1.43	Cla97C01G025070.1	ABC transporter C family member 2-like	--	1.642	0.000729981	Up	87.1	0.875	K05665	0.607	0.67	0.903	0.998	0.955	0.832	0.856	0.958	1.39	1.539	1.417
map02010 ABC transporters	0.446472	1.43	Cla97C01G025090.1	ABC transporter C family member 12-like	--	2.534	0.00155735	Up	189.9	0.811	K05666	0.592	0.705	0.807	0.69	0.819	0.771	0.596	0.777	1.611	2.122	1.699
map02010 ABC transporters	0.446472	1.43	Cla97C02G044880.1	ABC transporter family protein	--	1.55	0.00116771	Up	83.3	0.861	K05663	0.97	0.857	0.809	0.86	0.942	0.883	0.816	0.929	1.447	1.354	1.272
map03010 Ribosome	4.49074e-07	1.81	Cla97C01G000950.1	60S ribosomal protein L9	--	0.692	0.0390111	Down	21.9	1.45	K02940	1.347		0.937	0.915		0.994	0.986		0.634	0.737
map03010 Ribosome	4.49074e-07	1.81	Cla97C01G003740.1	40S ribosomal protein S13-like	--	0.509	0.00384693	Down	17.1	1.575	K02953		1.421	1.059		1.043	0.888		0.888	0.433		0.471
map03010 Ribosome	4.49074e-07	1.81	Cla97C01G012670.1	50S ribosomal protein L19-2, chloroplastic-like	--	0.526	0.010206	Down	30.2	1.443	K02884		1.417	1.051		1.044	0.955		1.04	0.551		0.499
map03010 Ribosome	4.49074e-07	1.81	Cla97C01G021300.1	50S ribosomal protein L4	--	0.397	0.00256298	Down	34.9	1.465	K02926		1.475	1.132		1.11	0.986		1.031	0.417		0.384
map03010 Ribosome	4.49074e-07	1.81	Cla97C01G023800.1	60S ribosomal protein L11-1-like	--	1.305	0.0021056	Up	23.1	1.213	K02868	1.188	1.169	0.999	0.936	0.961	0.777	0.81	0.876	1.073	1.096	1.045
map03010 Ribosome	4.49074e-07	1.81	Cla97C01G024200.1	60S ribosomal protein L32-1-like	--	0.685	0.00454032	Down	15.7	1.137	K02912	1.171	1.218	0.892	0.917	0.944	1.249	1.07	1.121	0.8	0.841	0.717
map03010 Ribosome	4.49074e-07	1.81	Cla97C01G024480.1	60S ribosomal protein L18a	--	1.372	0.0039511	Up	25.4	1.179	K02882	1.256	1.148	0.931	0.855	0.905	0.828	0.835	0.744	1.063	1.054	1.185
map03010 Ribosome	4.49074e-07	1.81	Cla97C02G041040.1	60S ribosomal protein L18-3	--	1.558	0.000207103	Up	20.9	1.19	K02883	1.134	1.156	0.755	0.85	0.807	0.761	0.755	0.814	1.235	1.243	1.151
map03010 Ribosome	4.49074e-07	1.81	Cla97C03G066150.1	60S ribosomal protein L31	--	0.486	0.0154413	Down	13.9	1.268	K02910		1.409	1.174		1.227	1.053		0.914	0.505		0.451
map03010 Ribosome	4.49074e-07	1.81	Cla97C03G066790.1	40S ribosomal protein S25-2-like	--	0.696	0.0033931	Down	12	1.014	K02975	1.211	1.163	1.201	1.188	1.213	0.987	0.972	0.974	0.761	0.629	0.651
map03010 Ribosome	4.49074e-07	1.81	Cla97C04G068640.1	60S ribosomal protein L6	--	2.316	2.21e-05	Up	25.7	1.151	K02934	1.12	1.108	0.773	0.756	0.747	0.621	0.655	0.611	1.455	1.381	1.534
map03010 Ribosome	4.49074e-07	1.81	Cla97C04G070410.1	40S ribosomal protein S2-4-like	--	0.639	0.00159311	Down	29.8	1.051	K02981	0.847	0.927	0.905	1.101	1.011	1.151	1.326	1.235	0.819	0.725	0.827
map03010 Ribosome	4.49074e-07	1.81	Cla97C04G075480.1	60S ribosomal protein L4-like	--	0.714	0.00353649	Down	44.6	1.556	K02930	1.525	1.71	0.698	0.671	0.684	1.089	0.963	1.027	0.733	0.785	0.679
map03010 Ribosome	4.49074e-07	1.81	Cla97C04G075730.1	60S ribosomal protein L12-1	--	0.622	0.0116064	Down	17.8	1.342	K02870	1.464	1.317	1.053	1.014	0.993	1.032	0.982	0.996	0.527	0.585	0.761
map03010 Ribosome	4.49074e-07	1.81	Cla97C05G083620.1	60S ribosomal protein L37a-2	--	0.746	0.000792297	Down	10.3	1.25	K02921	1.187	1.265	0.967	0.981	1.08	0.955	1.011	0.985	0.721	0.774	0.707
map03010 Ribosome	4.49074e-07	1.81	Cla97C05G084960.1	60S ribosomal protein L14-1-like	--	1.325	0.000187196	Up	15.5	1.321	K02875	1.265	1.232	0.895	0.898	0.939	0.745	0.765	0.798	1.017	1.033	1.008
map03010 Ribosome	4.49074e-07	1.81	Cla97C05G087560.1	40S ribosomal protein S21	--	0.474	0.00103619	Down	9.2	1.736	K02971	1.588	1.777	1.118	1.048	1.003	0.801	0.912	0.818	0.345	0.452	0.403
map03010 Ribosome	4.49074e-07	1.81	Cla97C05G089290.1	40S ribosomal protein S20-2-like	--	0.452	0.00494763	Down	13.7	1.321	K02969	1.485	1.543	1.098	1.004	1.103	1.051	0.984	0.977	0.484	0.337	0.541
map03010 Ribosome	4.49074e-07	1.81	Cla97C05G091350.1	50S ribosomal protein L9	--	0.661	0.0148726	Down	25	1.525	K02939	1.412	1.442	1.021	0.987	1.003	0.959	0.919	0.897	0.495	0.682	0.658
map03010 Ribosome	4.49074e-07	1.81	Cla97C05G095490.1	60S ribosomal protein L7a-2-like	--	2.116	0.00357345	Up	29.3	1.19	K02936	1.303		0.674	0.716		0.646	0.678		1.454	1.348
map03010 Ribosome	4.49074e-07	1.81	Cla97C05G102190.1	40S ribosomal protein S29, putative, expressed	--	0.62	0.000398219	Down	43.7	0.989	K02980	0.991	0.892	1.537	1.555	1.638	0.919	0.857	0.938	0.554	0.597	0.531
map03010 Ribosome	4.49074e-07	1.81	Cla97C05G106450.1	40S ribosomal protein S9-2	--	1.559	0.0105654	Up	23	1.154	K02997	1.189	1.148	0.931	0.911	0.969	0.646	0.677	0.84	1.166	1.205	1.002
map03010 Ribosome	4.49074e-07	1.81	Cla97C05G107640.1	Ubiquitin, putative	--	0.698	0.0125136	Down	17.7	0.979	K02977	0.766	0.949	1.146	1.177	1.111	1.174	1.157	1.067	0.675	0.816	0.881
map03010 Ribosome	4.49074e-07	1.81	Cla97C06G110240.1	60S ribosomal protein L38-like	--	0.437	0.0049928	Down	28.1	1.238	K02923	1.333	1.229	1.241	1.277	1.239	1.147	1.093	1.07	0.374	0.625	0.449
map03010 Ribosome	4.49074e-07	1.81	Cla97C06G110770.1	50S ribosomal protein L14	--	0.579	7.15e-05	Down	15	1.256	K02894	1.237	1.299	1.066	1.02	1.093	1.057	1.077	1.064	0.638	0.636	0.579
map03010 Ribosome	4.49074e-07	1.81	Cla97C06G115920.1	40S ribosomal protein S3a	--	0.711	0.00402299	Down	29.7	1.211	K02984	1.033	1.231	0.897	0.86	0.909	1.104	1.1	1.116	0.719	0.875	0.768
map03010 Ribosome	4.49074e-07	1.81	Cla97C06G118860.1	40S ribosomal protein S24	--	1.687	0.00091307	Up	15.7	1.079	K02974	1.14	1.055	0.843	0.799	0.842	0.814	0.687	0.811	1.25	1.341	1.31
map03010 Ribosome	4.49074e-07	1.81	Cla97C06G123170.1	60S ribosomal protein L7-4-like	--	2.196	1.17e-05	Up	28.3	1.354	K02937	1.372	1.336	0.751	0.656	0.675	0.604	0.605	0.594	1.36	1.245	1.355
map03010 Ribosome	4.49074e-07	1.81	Cla97C06G125280.1	50S ribosomal protein L7/L12	--	0.696	0.0205033	Down	24.3	1.511	K02935	1.185	1.47	1.043	0.986	0.997	0.888	0.998	0.925	0.573	0.777	0.607
map03010 Ribosome	4.49074e-07	1.81	Cla97C07G132970.1	40S ribosomal protein S4	--	1.816	0.00227896	Up	29.8	1.246	K02987	1.129	1.251	0.831	1.007	0.907	0.583	0.733	0.705	1.34	1.131	1.199
map03010 Ribosome	4.49074e-07	1.81	Cla97C07G134100.1	30S ribosomal protein S17, chloroplastic-like	--	0.727	0.0187386	Down	11.9	1.1	K02961	0.935	1.103	0.994	0.95	1.1	1.035	1.279	1.055	0.871	0.836	0.743
map03010 Ribosome	4.49074e-07	1.81	Cla97C07G135120.1	40S ribosomal protein S10-1-like	--	0.463	0.000362969	Down	20	1.501	K02947	1.447	1.438	1.253	1.276	1.231	0.828	0.803	0.855	0.334	0.411	0.405
map03010 Ribosome	4.49074e-07	1.81	Cla97C07G137140.1	60S ribosomal protein L10-like	--	0.583	0.000137792	Down	24.9	1.187	K02866	1.099	0.861	0.899	0.978	1.028	1.162	1.195	1.259	0.677	0.686	0.744
map03010 Ribosome	4.49074e-07	1.81	Cla97C07G140420.1	60S ribosomal protein L28-2-like	--	0.489	0.00157487	Down	16.7	1.181	K02903	1.153	1.081	1.561	1.57	1.494	0.895	0.881	0.969	0.404	0.407	0.531
map03010 Ribosome	4.49074e-07	1.81	Cla97C07G144260.1	60S ribosomal protein L13	--	0.592	0.00267044	Down	23.7	1.384	K02873	1.34	1.278	0.937	0.867	0.915	0.957	1.146	1.112	0.669	0.565	0.668
map03010 Ribosome	4.49074e-07	1.81	Cla97C08G147540.1	40S ribosomal protein S15a-2-like	--	0.721	0.00265443	Down	14.8	1.035	K02957	0.949	0.742	0.946	1.134	1.131	1.187	1.128	1.208	0.832	0.788	0.919
map03010 Ribosome	4.49074e-07	1.81	Cla97C08G150070.1	40S ribosomal protein S18	--	0.763	0.0126852	Down	17.6	1.23	K02964	1.178	1.34	0.977	1.008	0.964	0.961	0.988	0.98	0.748	0.825	0.663
map03010 Ribosome	4.49074e-07	1.81	Cla97C08G151130.1	40S ribosomal protein S17-3	--	0.497	3.71e-06	Down	16.1	1.572	K02962	1.563	1.572	1.085	1.1	1.075	0.908	0.877	0.9	0.434	0.441	0.459
map03010 Ribosome	4.49074e-07	1.81	Cla97C08G152940.1	60S ribosomal protein L17-2-like	--	0.471	9.61e-05	Down	20.6	1.617	K02880	1.628	1.556	1.102	1.102	1.058	0.879	0.854	0.865	0.396	0.381	0.446
map03010 Ribosome	4.49074e-07	1.81	Cla97C08G156880.1	40S ribosomal protein S11	--	0.658	0.0289981	Down	17.8	1.343	K02949	1.475	1.284	1.259	1.283	1.28	0.852	0.808	0.856	0.542	0.434	0.679
map03010 Ribosome	4.49074e-07	1.81	Cla97C09G166150.1	60S ribosomal protein L6	--	1.636	2.53e-05	Up	25.7	1.271	K02934	1.292	1.235	0.793	0.816	0.852	0.712	0.716	0.749	1.224	1.175	1.163
map03010 Ribosome	4.49074e-07	1.81	Cla97C09G166870.1	60S ribosomal protein L44-like	--	0.569	0.00642707	Down	12	1.194	K02929	1.254	1.112	1.613	1.438	1.319	0.741	0.796	0.779	0.453	0.511	0.354
map03010 Ribosome	4.49074e-07	1.81	Cla97C09G173210.1	40S ribosomal protein S4	--	1.864	0.000743548	Up	29.8	1.168	K02987	1.205		0.864	0.908		0.663	0.641		1.213	1.218
map03010 Ribosome	4.49074e-07	1.81	Cla97C09G179680.1	60S ribosomal protein L34	--	0.581	0.00575274	Down	13.7	1.264	K02915	1.407	1.327	1.047	1.08	1.025	1.029	1.033	1.006	0.66	0.479	0.642
map03010 Ribosome	4.49074e-07	1.81	Cla97C09G181820.1	Ribosomal protein S12	--	0.328	0.00680079	Down	15.7	1.075	K02973	1.273	1.255	1.009	1.048	1.061	1.456	1.081	1.403	0.46	0.551	0.28
map03010 Ribosome	4.49074e-07	1.81	Cla97C09G182460.1	30S ribosomal protein S10, chloroplastic	--	0.685	0.00215962	Down	22.5	1.327	K02946	1.363	1.45	0.987	1.057	0.973	0.957	0.958	0.959	0.729	0.622	0.617
map03010 Ribosome	4.49074e-07	1.81	Cla97C10G195000.1	Ribosomal protein	--	0.712	0.0228004	Down	39.1	1.067	K02863	1.262	1.298	0.965	0.932	0.947	1.065	1.079	1.107	0.904	0.764	0.648
map03010 Ribosome	4.49074e-07	1.81	Cla97C10G195400.1	60S ribosomal protein L6	--	2.023	0.000863437	Up	25.8	1.079	K02934		1.093	0.838		0.781	0.687		0.713	1.429		1.403
map03010 Ribosome	4.49074e-07	1.81	Cla97C10G200660.1	60S ribosomal protein L21-1	--	1.425	6e-05	Up	18.7	1.053	K02889	1.106	1.043	0.863	0.892	0.869	0.849	0.832	0.865	1.235	1.17	1.222
map03010 Ribosome	4.49074e-07	1.81	Cla97C10G203840.1	60S ribosomal protein L4-like	--	0.484	0.000136556	Down	44.6	1.59	K02930	1.436	1.418	0.783	0.796	0.713	1.072	1.031	1.067	0.48	0.491	0.562
map03010 Ribosome	4.49074e-07	1.81	Cla97C11G210430.1	40S ribosomal protein S12	--	0.588	0.000148167	Down	14.9	1.507	K02951	1.429	1.337	0.993	0.992	1.013	0.955	0.978	0.96	0.531	0.565	0.604
map03010 Ribosome	4.49074e-07	1.81	Cla97C11G212640.1	40S ribosomal protein S26	--	0.662	0.0255051	Down	14.7	1.04	K02976	0.975	1.115	1.256	1.297	1.101	1.001	1.12	1.052	0.552	0.724	0.824
map03010 Ribosome	4.49074e-07	1.81	Cla97C11G214200.1	Ribulose bisphosphate carboxylase large chain	--	1.341	0.0062717	Up	46.7	0.9	K02878	0.983	0.987	0.509	0.588	0.639	1.041	1.033	1.085	1.55	1.396	1.29
map03010 Ribosome	4.49074e-07	1.81	Cla97C11G217890.1	60S acidic ribosomal protein P3-2	--	0.623	0.00342328	Down	12.1	0.749	K02942	0.805	1.248	1.35	1.358	1.042	1.15	1.187	1.003	0.752	0.622	0.708
map03010 Ribosome	4.49074e-07	1.81	Cla97C11G219390.1	60S ribosomal protein L5	--	1.82	0.000104234	Up	34.2	1.644	K02932	1.607	1.641	0.711	0.72	0.738	0.588	0.589	0.548	0.989	1.1	1.05
map03010 Ribosome	4.49074e-07	1.81	Cla97C11G219700.1	60S ribosomal protein L17-2	--	0.47	0.00571049	Down	20.6	1.242	K02880	1.227	1.322	1.176	1.407	1.218	0.969	0.919	0.92	0.331	0.448	0.54
map03010 Ribosome	4.49074e-07	1.81	Cla97C01G004350.1	Ribosomal protein L15	--	2.147	0.0372014	Up	24.2		K02877	1.266	1.175		0.61	0.698		0.582	0.769		1.542	1.358
map03010 Ribosome	4.49074e-07	1.81	Cla97C01G004650.1	60S ribosomal protein L36	--	0.755	0.00921398	Down	12.4		K02920	1.397	1.457		0.98	0.905		0.939	0.919		0.684	0.719
map03010 Ribosome	4.49074e-07	1.81	Cla97C06G124460.1	40S ribosomal protein S28-1	--	0.345	0.00406694	Down	16		K02979	1.334	1.443		0.998	0.855		1.21	1.295		0.458	0.407
map03010 Ribosome	4.49074e-07	1.81	Cla97C08G154200.1	40S ribosomal protein S6	--	0.449	0.00311403	Down	28.3		K02991	1.486	1.436		0.817	0.808		1.137	1.237		0.525	0.541
map03013 RNA transport	0.00286444	1.56	Cla97C01G000350.1	importin subunit beta-1-like	--	1.524	0.0014746	Up	96.3	0.921	K14293	0.873	0.973	0.986	0.98	0.979	0.758	0.822	0.862	1.225	1.332	1.165
map03013 RNA transport	0.00286444	1.56	Cla97C01G000390.1	importin subunit beta-1-like	--	2.184	0.00142446	Up	96.5	0.861	K14293	0.834	0.91	0.939	0.855	0.959	0.654	0.641	0.801	1.563	1.684	1.33
map03013 RNA transport	0.00286444	1.56	Cla97C01G003260.1	Pleckstrin homology-like domain-containing protein	--	0.727	0.000585252	Down	38.4	1.117	K14295	1.057	1.043	0.998	1.023	1.053	1.073	1.045	1.038	0.719	0.781	0.794
map03013 RNA transport	0.00286444	1.56	Cla97C01G008990.1	Eukaryotic translation initiation factor 3 subunit J	--	1.729	0.000680853	Up	25.2	0.874	K03245	0.809	0.89	0.826	0.754	0.831	0.933	0.814	0.877	1.421	1.636	1.48
map03013 RNA transport	0.00286444	1.56	Cla97C01G015590.1	nuclear pore complex protein NUP58-like	--	0.712	0.00020474	Down	54.1	1.339	K14307	1.256	1.263	0.994	1.019	1.043	0.979	1.027	0.964	0.688	0.697	0.73
map03013 RNA transport	0.00286444	1.56	Cla97C01G025460.1	Eukaryotic translation initiation factor 3 subunit D	--	1.393	8.8e-05	Up	64.2	1.251	K03251	1.303	1.218	0.962	0.926	0.904	0.733	0.778	0.776	1.068	1.047	1.07
map03013 RNA transport	0.00286444	1.56	Cla97C02G028230.1	protein translation factor SUI1 homolog	--	0.769	0.00089717	Down	12.6	0.811	K03113	0.78	0.83	1.088	1.171	1.119	1.169	1.144	1.186	0.946	0.884	0.862
map03013 RNA transport	0.00286444	1.56	Cla97C02G042120.1	protein HASTY 1-like	--	1.465	0.003303	Up	133.2	0.642	K14289	0.779	0.662	0.945	0.951	0.936	0.929	1.013	0.933	1.485	1.258	1.47
map03013 RNA transport	0.00286444	1.56	Cla97C02G043880.1	Small ubiquitin-related modifier	--	0.697	0.00240181	Down	11.4	0.943	K12160	0.987	0.888	1.372	1.228	1.191	0.979	1.052	1.145	0.707	0.733	0.775
map03013 RNA transport	0.00286444	1.56	Cla97C03G057450.1	Eukaryotic translation initiation factor 3 subunit A	--	1.843	0.00083989	Up	113.1	1.151	K03254	1.163	1.349	0.788	0.731	0.678	0.786	0.742	0.632	1.276	1.365	1.34
map03013 RNA transport	0.00286444	1.56	Cla97C03G057460.1	Eukaryotic translation initiation factor 3 subunit A	--	1.598	1.43e-05	Up	112.9	1.117	K03254	1.255	1.187	0.779	0.725	0.784	0.78	0.765	0.762	1.198	1.269	1.22
map03013 RNA transport	0.00286444	1.56	Cla97C05G091830.1	Eukaryotic translation initiation factor 3 subunit C	--	1.888	0.00589288	Up	131.9	1.18	K03252	1.471	1.102	0.774	0.749	0.652	0.619	0.738	0.682	1.213	1.085	1.551
map03013 RNA transport	0.00286444	1.56	Cla97C05G092310.1	Protein-protein interaction regulator	--	0.716	0.0197499	Down	49	1.131	K13114	1.51	1.186	0.763	0.883	0.989	1.144	0.966	0.935	0.7	0.663	0.818
map03013 RNA transport	0.00286444	1.56	Cla97C05G093890.1	Eukaryotic translation initiation factor 3 subunit G	--	0.599	0.000410007	Down	31.8	1.651	K03248	1.609	1.602	1.028	0.999	0.972	0.847	0.87	0.871	0.473	0.522	0.555
map03013 RNA transport	0.00286444	1.56	Cla97C06G117580.1	Elongation factor 1-alpha	--	0.769	0.00240097	Down	49.2	1.105	K03231	1.153	1.098	0.975	1.009	0.973	1.033	1.028	1.058	0.845	0.744	0.811
map03013 RNA transport	0.00286444	1.56	Cla97C06G120000.1	GTP-binding nuclear protein	--	0.556	0.000354388	Down	25.1	1.284	K07936	1.251	1.338	1.135	1.022	1.05	1.035	1.044	1.056	0.555	0.643	0.546
map03013 RNA transport	0.00286444	1.56	Cla97C07G133890.1	nuclear pore complex protein NUP155	--	1.313	0.0148891	Up	162.5	0.961	K14312	0.96	0.977	0.806	0.758	0.816	0.877	1	0.977	1.339	1.125	1.284
map03013 RNA transport	0.00286444	1.56	Cla97C07G142660.1	eukaryotic translation initiation factor 1A	--	0.625	0.000203855	Down	16.4	0.969	K03236	1.001	1.047	1.144	1.276	1.153	1.151	1.112	1.095	0.736	0.657	0.706
map03013 RNA transport	0.00286444	1.56	Cla97C07G142760.1	Eukaryotic translation initiation factor 3 subunit H	--	1.398	3.44e-05	Up	38.7	0.897	K03247	0.921	0.953	0.889	0.893	0.886	0.895	0.933	0.906	1.302	1.264	1.257
map03013 RNA transport	0.00286444	1.56	Cla97C07G143490.1	translation initiation factor eIF-2B subunit epsilon-like	--	2.476	0.000171549	Up	94.2	0.72	K03240	0.566	0.705	0.672	0.552	0.689	0.793	0.728	0.807	1.814	2.153	1.798
map03013 RNA transport	0.00286444	1.56	Cla97C08G149890.1	Polyadenylate-binding protein	--	0.736	0.00424559	Down	71	1.204	K13126	1.245	1.233	0.845	0.942	0.847	1.078	1.041	1.155	0.873	0.771	0.765
map03013 RNA transport	0.00286444	1.56	Cla97C08G153810.1	eukaryotic translation initiation factor 5-like	--	1.322	0.0444404	Up	49	0.918	K03262	0.819	0.85	1.049	0.785	0.979	0.969	0.928	0.963	1.064	1.467	1.251
map03013 RNA transport	0.00286444	1.56	Cla97C08G156440.1	GTP-binding nuclear protein	--	0.72	0.000110972	Down	25.1	0.953	K07936	0.961	1.008	1.172	1.139	1.184	1.061	1.09	1.057	0.741	0.79	0.779
map03013 RNA transport	0.00286444	1.56	Cla97C08G156690.1	DEAD-box ATP-dependent RNA helicase 56	--	1.373	0.000315071	Up	48.3	1.099	K12812	1.128	1.169	0.895	0.922	0.887	0.839	0.839	0.852	1.21	1.161	1.103
map03013 RNA transport	0.00286444	1.56	Cla97C09G161920.1	Nuclear pore complex protein NUP35	--	0.671	0.0335138	Down	52.3	1.257	K14313	0.967	1.406	1.297	1.132	1.113	1.006	1.066	0.937	0.639	0.835	0.545
map03013 RNA transport	0.00286444	1.56	Cla97C09G166130.1	RNA-binding family protein	--	0.682	0.00787107	Down	28	2.034	K13126	2.003	1.741	0.816	0.741	0.887	0.687	0.761	0.796	0.462	0.494	0.575
map03013 RNA transport	0.00286444	1.56	Cla97C09G170190.1	RAN GTPase-activating protein 1	--	2.735	0.00017634	Up	59	1.165	K14319	1.14	1.062	0.574	0.594	0.763	0.614	0.53	0.649	1.669	1.737	1.498
map03013 RNA transport	0.00286444	1.56	Cla97C09G173180.1	Eukaryotic translation initiation factor 3 subunit B	--	1.404	1.97e-06	Up	82.5	1.228	K03253	1.269	1.204	0.82	0.768	0.823	0.808	0.804	0.821	1.13	1.137	1.15
map03013 RNA transport	0.00286444	1.56	Cla97C09G177000.1	Eukaryotic translation initiation factor 2 subunit alpha	--	1.81	0.00773195	Up	39	1.107	K03237	1.013	1.031	0.793	0.847	0.711	0.738	0.689	0.722	1.279	1.048	1.563
map03013 RNA transport	0.00286444	1.56	Cla97C09G177970.1	Partner of Y14 and mago	--	0.723	0.000502407	Down	25.8	0.955	K14294	0.993	1.026	1.239	1.233	1.257	1.039	1.051	0.971	0.767	0.724	0.723
map03013 RNA transport	0.00286444	1.56	Cla97C09G178300.1	nuclear pore complex protein NUP98A-like	--	0.671	0.00541113	Down	109	1.225	K14297	1.24	1.357	0.948	1.132	1.058	1.014	0.987	0.928	0.748	0.607	0.61
map03013 RNA transport	0.00286444	1.56	Cla97C09G184470.1	nuclear-pore anchor-like	--	1.553	4.38e-05	Up	234.7	1.306	K09291	1.227	1.154	0.759	0.718	0.871	0.759	0.788	0.8	1.227	1.242	1.175
map03013 RNA transport	0.00286444	1.56	Cla97C10G186580.1	Regulator of nonsense transcripts 1-like protein	--	1.366	0.0028993	Up	139.2	0.949	K14326	0.953	1.019	1.183	1.131	1.13	0.811	0.775	0.79	0.986	1.117	1.143
map03013 RNA transport	0.00286444	1.56	Cla97C10G189420.1	Small ubiquitin-related modifier	--	0.675	0.00153727	Down	11.2	0.862	K12160	0.922	0.824	1.144	1.223	1.241	1.192	1.159	1.072	0.799	0.709	0.801
map03013 RNA transport	0.00286444	1.56	Cla97C10G192280.1	protein EXPORTIN 1A	--	1.999	4.8e-05	Up	123.9	0.802	K14290	0.875	0.817	0.908	0.924	0.893	0.755	0.705	0.757	1.561	1.452	1.419
map03013 RNA transport	0.00286444	1.56	Cla97C10G196220.1	Eukaryotic translation initiation factor 4E	--	0.625	0.0232384	Down	27.3	1.125	K03259	1.463	1.327	1.238	1.074	1.055	0.984	0.828	0.996	0.652	0.65	0.454
map03013 RNA transport	0.00286444	1.56	Cla97C10G198590.1	Nuclear pore protein	--	1.449	0.0021002	Up	96.6	1.041	K14309	0.995	0.974	0.968	0.946	0.956	0.84	0.845	0.75	1.146	1.123	1.259
map03050 Proteasome	0.0329038	1.7	Cla97C01G019840.1	26S proteasome non-ATPase regulatory subunit 4 homolog	--	1.401	0.00873649	Up	82.7	1	K03029	1.032	1.057	0.945	0.855	0.791	0.908	0.842	0.823	1.055	1.276	1.275
map03050 Proteasome	0.0329038	1.7	Cla97C02G027270.1	26S proteasome non-ATPase regulatory subunit 12 homolog A	--	1.85	2.64e-05	Up	50.8	0.892	K03035	0.888	0.877	0.979	0.983	0.991	0.755	0.709	0.776	1.363	1.406	1.374
map03050 Proteasome	0.0329038	1.7	Cla97C02G028810.1	26S proteasome non-ATPase regulatory subunit 2 homolog A	--	1.562	0.000310734	Up	98.5	1.281	K03028	1.256	1.189	0.885	0.941	0.903	0.684	0.691	0.763	1.135	1.078	1.126
map03050 Proteasome	0.0329038	1.7	Cla97C02G030820.1	26S proteasome non-ATPase regulatory subunit 3-like protein A	--	1.948	0.000817299	Up	55.3	0.962	K03033	1.039	1.092	0.88	0.778	0.793	0.818	0.676	0.702	1.319	1.541	1.417
map03050 Proteasome	0.0329038	1.7	Cla97C02G044940.1	26S protease regulatory subunit 6B homolog	--	0.678	0.000998362	Down	46.9	1	K03063	1.019	1.018	1.05	1.125	1.089	1.149	1.184	1.119	0.745	0.747	0.847
map03050 Proteasome	0.0329038	1.7	Cla97C03G054590.1	26S proteasome non-ATPase regulatory subunit 6 homolog	--	1.398	4.1e-05	Up	44.3	0.755	K03037	0.753	0.806	0.966	0.972	0.978	0.908	0.936	0.931	1.258	1.301	1.321
map03050 Proteasome	0.0329038	1.7	Cla97C03G067640.1	26S protease regulatory subunit 6A homolog	--	2.129	9.7e-05	Up	47.6	0.769	K03065	0.692	0.727	0.839	0.755	0.77	0.83	0.759	0.791	1.562	1.794	1.712
map03050 Proteasome	0.0329038	1.7	Cla97C06G117440.1	26S proteasome non-ATPase regulatory subunit 1 homolog A	--	1.834	0.000592496	Up	109	1.137	K03032	1.07	0.966	0.741	0.809	0.877	0.699	0.7	0.821	1.35	1.433	1.288
map03050 Proteasome	0.0329038	1.7	Cla97C07G129900.1	26S proteasome regulatory subunit 4 homolog B-like	--	1.977	1.69e-05	Up	49.7	0.884	K03062	0.896	0.873	0.822	0.816	0.791	0.808	0.789	0.75	1.494	1.569	1.578
map03050 Proteasome	0.0329038	1.7	Cla97C08G158440.1	Proteasome subunit alpha type	--	1.377	0.000131698	Up	30.6	0.912	K02725	0.887	0.827	0.947	0.927	0.902	0.927	0.898	0.889	1.212	1.237	1.289
map03050 Proteasome	0.0329038	1.7	Cla97C08G159260.1	26S proteasome non-ATPase regulatory subunit 14 homolog	--	0.717	7.82e-05	Down	34.9	1.308	K03030	1.221	1.205	0.992	1.016	1.07	1.003	1.018	1	0.697	0.745	0.725
map03050 Proteasome	0.0329038	1.7	Cla97C10G185220.1	26S proteasome non-ATPase regulatory subunit 4 homolog	--	1.328	0.00390339	Up	42.7	1.134	K03029	1.189	1.296	0.934	0.906	0.975	0.827	0.748	0.749	1.075	1.049	0.962
map03050 Proteasome	0.0329038	1.7	Cla97C10G188650.1	proteasome activator subunit 4-like	--	1.854	0.00060755	Up	201.5	0.902	K06699	0.917	1.07	0.846	0.824	0.835	0.788	0.701	0.794	1.397	1.536	1.3
map03050 Proteasome	0.0329038	1.7	Cla97C11G217420.1	Regulatory particle non-ATPase 13	--	1.955	0.000512434	Up	34.3	0.848	K06691	0.99	0.91	0.736	0.871	0.916	0.771	0.707	0.799	1.645	1.432	1.375
map03050 Proteasome	0.0329038	1.7	Cla97C11G218370.1	26S proteasome regulatory subunit 4 homolog A	--	1.633	0.00367907	Up	49.8	1.167	K03062	0.944	1.144	0.913	0.823	0.832	0.823	0.864	0.692	1.183	1.369	1.332
map03060 Protein export	0.363111	1.31	Cla97C01G001870.1	Heat shock binding protein 70, ER luminal	--	1.887	5.78e-06	Up	73.4	0.921	K09490	0.913	0.913	0.86	0.833	0.83	0.798	0.823	0.783	1.482	1.503	1.552
map03060 Protein export	0.363111	1.31	Cla97C02G047090.1	Protein transport protein Sec61 subunit beta	--	0.766	0.000324874	Down	10.7	0.975	K09481	0.929	0.951	1.177	1.171	1.131	1.039	1.097	1.071	0.809	0.802	0.847
map03060 Protein export	0.363111	1.31	Cla97C03G062930.1	Signal recognition particle subunit SRP68	--	1.305	0.0127739	Up	67.4	1.124	K03107	1.203	1.168	0.827	0.881	1.008	0.87	0.915	0.773	1.192	1.094	1.051
map03060 Protein export	0.363111	1.31	Cla97C05G082190.1	Signal recognition particle 54 kDa protein	--	1.559	0.0285878	Up	39	0.979	K03110	1.011	0.937	0.962	0.887	0.832	0.743	0.701	1.053	1.316	1.4	1.177
map03060 Protein export	0.363111	1.31	Cla97C05G090610.1	DnaJ subfamily C member 16	--	2.109	0.00014344	Up	76.6	1.007	K09540	0.99	0.933	0.737	0.678	0.833	0.748	0.677	0.757	1.469	1.655	1.477
map03060 Protein export	0.363111	1.31	Cla97C05G108460.1	Signal recognition particle subunit SRP72	--	1.793	0.00130459	Up	126.7	1.023	K03108	0.996	1.059	0.727	0.771	0.75	0.898	0.735	0.764	1.337	1.533	1.427
map03060 Protein export	0.363111	1.31	Cla97C07G128950.1	Signal recognition particle 9 kDa protein	--	0.755	0.00912233	Down	12	1.338	K03109	1.431	1.349	1.015	1.045	1.034	0.989	0.866	0.873	0.657	0.659	0.744
map03060 Protein export	0.363111	1.31	Cla97C07G138960.1	Signal recognition particle 54 kDa protein	--	1.376	0.00409662	Up	55	1.358	K03106	1.326	1.29	0.902	0.875	0.845	0.81	0.692	0.789	1.007	1.094	1.051
map04070 Phosphatidylinositol signaling system	0.467683	1.28	Cla97C01G014310.1	SAL1 phosphatase-like	--	0.767	0.00114954	Down	42.2	0.952	K15422	1.02	0.95	1.014	1.072	1.045	1.098	1.117	1.148	0.817	0.86	0.904
map04070 Phosphatidylinositol signaling system	0.467683	1.28	Cla97C01G020470.1	Phosphoinositide phosphatase family protein	--	1.314	0.00160972	Up	67.4	0.928	K21797	1	0.97	0.942	1.006	0.991	0.887	0.862	0.914	1.241	1.133	1.125
map04070 Phosphatidylinositol signaling system	0.467683	1.28	Cla97C02G032130.1	phosphatidylinositol 4-kinase alpha 1-like	--	1.566	0.0366093	Up	224.4	1.306	K00888	1.256	1.383	0.865	0.805	0.727	0.8	0.868	0.563	1.083	1.083	1.327
map04070 Phosphatidylinositol signaling system	0.467683	1.28	Cla97C02G050380.1	Calmodulin-7	--	1.669	0.000596555	Up	21.7	1.164	K02183	1.232	1.104	0.913	0.898	0.893	0.73	0.64	0.756	1.204	1.191	1.154
map04070 Phosphatidylinositol signaling system	0.467683	1.28	Cla97C07G132660.1	Phosphoinositide phospholipase C	--	2.038	5.82e-06	Up	68	0.87	K05857	0.864	0.864	0.881	0.889	0.867	0.753	0.707	0.708	1.466	1.456	1.497
map04070 Phosphatidylinositol signaling system	0.467683	1.28	Cla97C09G178660.1	Inositol-tetrakisphosphate 1-kinase	--	0.755	1.52e-05	Down	37.4	0.891	K00913	0.876	0.896	1.236	1.198	1.217	1.056	1.065	1.077	0.805	0.791	0.818
map04070 Phosphatidylinositol signaling system	0.467683	1.28	Cla97C11G210860.1	Inositol monophosphatase	--	0.746	0.00183576	Down	38.2	1.246	K18649	1.272	1.124	1.031	1.027	0.994	0.969	0.978	1.072	0.749	0.721	0.782
map04120 Ubiquitin mediated proteolysis	0.196289	1.38	Cla97C01G000680.1	ubiquitin-conjugating enzyme E2 10-like	--	0.758	0.000557839	Down	16.6	0.915	K06689	0.96	0.924	1.225	1.251	1.331	1.066	1.006	0.998	0.795	0.783	0.748
map04120 Ubiquitin mediated proteolysis	0.196289	1.38	Cla97C01G002610.1	ubiquitin-conjugating enzyme E2 4-like	--	0.764	0.00590465	Down	20.9	1.371	K10576	1.389	1.283	1.243	1.113	1.23	0.803	0.794	0.865	0.583	0.676	0.622
map04120 Ubiquitin mediated proteolysis	0.196289	1.38	Cla97C01G016720.1	Peptidyl-prolyl cis-trans isomerase-like 2	--	0.743	0.0201528	Down	64.9	1.43	K10598	1.363	1.574	0.809	0.839	0.828	0.999	0.984	0.976	0.762	0.814	0.622
map04120 Ubiquitin mediated proteolysis	0.196289	1.38	Cla97C02G045340.1	ubiquitin-activating enzyme E1 1	--	1.488	1.35e-06	Up	129.7	1.053	K03178	1.026	1.031	1.027	1.036	1.028	0.771	0.783	0.777	1.16	1.169	1.14
map04120 Ubiquitin mediated proteolysis	0.196289	1.38	Cla97C03G058090.1	cullin-4	--	2.104	1.04e-05	Up	94.9	0.927	K10609	1.034	0.99	0.945	0.743	0.847	0.673	0.7	0.72	1.438	1.523	1.442
map04120 Ubiquitin mediated proteolysis	0.196289	1.38	Cla97C05G102870.1	SKP1-like protein 12	--	2.096	0.000146688	Up	18.5	0.58	K03094	0.505	0.532	0.773	0.651	0.685	0.929	0.844	0.899	1.718	2	1.883
map04120 Ubiquitin mediated proteolysis	0.196289	1.38	Cla97C06G114750.1	cullin-1	--	1.489	0.00155414	Up	86.7	0.959	K03347	0.899	0.901	1.041	1.055	1.113	0.712	0.833	0.805	1.17	1.207	1.122
map04120 Ubiquitin mediated proteolysis	0.196289	1.38	Cla97C06G127970.1	ubiquitin-conjugating enzyme E2 27	--	0.762	0.00102853	Down	21.3	1.151	K04649	1.124	1.221	1.058	1.048	1.028	0.971	1.051	1.011	0.741	0.8	0.77
map04120 Ubiquitin mediated proteolysis	0.196289	1.38	Cla97C07G135800.1	Ubiquitin-conjugating enzyme 16	--	0.764	0.000832889	Down	18.4	0.977	K10688	0.998	0.93	1.128	1.201	1.215	1.099	0.993	1.055	0.796	0.807	0.801
map04120 Ubiquitin mediated proteolysis	0.196289	1.38	Cla97C08G154570.1	E3 ubiquitin-protein ligase UPL1-like	--	1.731	0.00102712	Up	403.8	0.77	K10592	0.823	0.757	0.691	0.716	0.674	0.827	0.907	0.911	1.7	1.429	1.45
map04120 Ubiquitin mediated proteolysis	0.196289	1.38	Cla97C10G188840.1	E3 ubiquitin-protein ligase UPL1	--	1.543	0.000158207	Up	415.7	0.821	K10592	0.779	0.903	0.827	0.744	0.846	0.898	0.906	0.917	1.43	1.453	1.316
map04120 Ubiquitin mediated proteolysis	0.196289	1.38	Cla97C10G197840.1	cullin-3A-like	--	1.573	0.00537066	Up	85.5	0.88	K03869	0.861	0.93	1.032	0.956	0.963	0.727	0.781	0.935	1.322	1.332	1.189
map04120 Ubiquitin mediated proteolysis	0.196289	1.38	Cla97C10G198280.1	Ubiquitin conjugation factor E4, putative	--	1.519	0.00102536	Up	117.5	0.995	K10597	0.921	0.914	0.909	0.968	0.94	0.891	0.79	0.82	1.183	1.313	1.303
map04141 Protein processing in endoplasmic reticulum	0.000164264	1.68	Cla97C01G000110.1	Heat shock protein 21	--	2.625	0.0276984	Up	25.5	0.743	K13993		0.629	0.763		0.58	0.787		0.652	1.638		2.139
map04141 Protein processing in endoplasmic reticulum	0.000164264	1.68	Cla97C01G000680.1	ubiquitin-conjugating enzyme E2 10-like	--	0.758	0.000557839	Down	16.6	0.915	K06689	0.96	0.924	1.225	1.251	1.331	1.066	1.006	0.998	0.795	0.783	0.748
map04141 Protein processing in endoplasmic reticulum	0.000164264	1.68	Cla97C01G001870.1	Heat shock binding protein 70, ER luminal	--	1.887	5.78e-06	Up	73.4	0.921	K09490	0.913	0.913	0.86	0.833	0.83	0.798	0.823	0.783	1.482	1.503	1.552
map04141 Protein processing in endoplasmic reticulum	0.000164264	1.68	Cla97C01G007690.1	Heat shock family protein	--	1.346	0.0062011	Up	89.5	1.467	K09487	1.225	1.433	0.646	0.909	0.775	0.714	0.829	0.816	1.045	1.121	1.009
map04141 Protein processing in endoplasmic reticulum	0.000164264	1.68	Cla97C01G009920.1	plant UBX domain-containing protein 4	--	0.664	8.5e-05	Down	32.7	0.903	K14012	0.903	0.899	1.192	1.123	1.172	1.159	1.154	1.145	0.749	0.804	0.743
map04141 Protein processing in endoplasmic reticulum	0.000164264	1.68	Cla97C01G013860.1	Dolichyl-diphosphooligosaccharide-protein glycosyltransferase subunit, putative	--	1.863	3.33e-05	Up	96.9	1.102	K07151	0.978	1.008	0.903	0.903	0.909	0.694	0.714	0.731	1.278	1.396	1.31
map04141 Protein processing in endoplasmic reticulum	0.000164264	1.68	Cla97C02G026290.1	Alpha-glucosidase	--	1.551	4.27e-06	Up	104.4	0.942	K05546	0.921	0.93	0.95	0.971	0.971	0.829	0.851	0.821	1.31	1.288	1.28
map04141 Protein processing in endoplasmic reticulum	0.000164264	1.68	Cla97C02G033390.1	22.0 kDa class IV heat shock protein-like	--	2.643	9.71e-08	Up	24.2	0.464	K13993	0.44	0.49	0.505	0.484	0.536	0.824	0.811	0.836	2.181	2.199	2.15
map04141 Protein processing in endoplasmic reticulum	0.000164264	1.68	Cla97C02G035700.1	Heat shock protein 90	--	1.932	1.08e-06	Up	89.1	1.071	K09487	1.095	1.054	0.778	0.793	0.83	0.716	0.692	0.721	1.375	1.38	1.358
map04141 Protein processing in endoplasmic reticulum	0.000164264	1.68	Cla97C02G042330.1	peptide-N(4)-(N-acetyl-beta- glucosaminyl)asparagine amidase	--	1.622	0.00418232	Up	70.4	0.796	K01456	0.66	0.785	0.916	0.893	0.88	0.897	0.85	1.002	1.453	1.672	1.333
map04141 Protein processing in endoplasmic reticulum	0.000164264	1.68	Cla97C02G043970.1	protein disulfide isomerase-like 2-3	--	1.617	1.04e-05	Up	47.8	0.871	K09584	0.841	0.829	0.92	0.922	0.935	0.857	0.838	0.854	1.387	1.403	1.331
map04141 Protein processing in endoplasmic reticulum	0.000164264	1.68	Cla97C02G047090.1	Protein transport protein Sec61 subunit beta	--	0.766	0.000324874	Down	10.7	0.975	K09481	0.929	0.951	1.177	1.171	1.131	1.039	1.097	1.071	0.809	0.802	0.847
map04141 Protein processing in endoplasmic reticulum	0.000164264	1.68	Cla97C02G050700.1	Glucosidase 2 subunit beta	--	1.747	0.00342725	Up	73.2	1.461	K08288	1.298	1.424	0.649	0.88	0.658	0.63	0.761	0.694	1.357	1.062	1.224
map04141 Protein processing in endoplasmic reticulum	0.000164264	1.68	Cla97C03G053140.1	Protein disulfide-isomerase	--	1.324	1.09e-05	Up	65.6	1.671	K09580	1.689	1.758	0.825	0.801	0.809	0.633	0.638	0.62	0.83	0.844	0.829
map04141 Protein processing in endoplasmic reticulum	0.000164264	1.68	Cla97C03G062120.1	dnaJ protein homolog	--	1.429	0.00622638	Up	46.2	0.706	K09503	0.656	0.877	0.852	0.845	0.877	0.959	0.974	1.004	1.39	1.563	1.245
map04141 Protein processing in endoplasmic reticulum	0.000164264	1.68	Cla97C03G067600.1	Heat shock protein, putative	--	1.835	6.55e-05	Up	80	1.132	K04079	1.136	1.225	0.832	0.861	0.811	0.715	0.736	0.66	1.259	1.298	1.316
map04141 Protein processing in endoplasmic reticulum	0.000164264	1.68	Cla97C04G074710.1	hsp70 nucleotide exchange factor fes1-like	--	1.333	0.0107851	Up	43.3	0.73	K09562	0.971	0.938	0.859	0.918	0.907	0.934	0.924	0.963	1.407	1.206	1.146
map04141 Protein processing in endoplasmic reticulum	0.000164264	1.68	Cla97C04G075990.1	cell division cycle protein 48 homolog	--	1.519	0.0100306	Up	89.6	1.43	K13525	1.091	1.257	0.878	0.809	0.877	0.697	0.776	0.763	1.014	1.325	1.057
map04141 Protein processing in endoplasmic reticulum	0.000164264	1.68	Cla97C05G090610.1	DnaJ subfamily C member 16	--	2.109	0.00014344	Up	76.6	1.007	K09540	0.99	0.933	0.737	0.678	0.833	0.748	0.677	0.757	1.469	1.655	1.477
map04141 Protein processing in endoplasmic reticulum	0.000164264	1.68	Cla97C05G091970.1	UDP-glucose:glycoprotein glucosyltransferase-like	--	2.504	0.00261646	Up	171.5	1.054	K11718	0.797	0.839	0.858	0.646	0.645	0.733	0.689	0.608	1.303	1.871	1.909
map04141 Protein processing in endoplasmic reticulum	0.000164264	1.68	Cla97C05G094650.1	18.1 kDa class I heat shock protein-like	--	2.288	0.000686883	Up	16	0.338	K13993	0.483	0.601	0.461	0.621	0.745	0.869	0.885	0.917	2.332	2.041	1.738
map04141 Protein processing in endoplasmic reticulum	0.000164264	1.68	Cla97C05G099440.1	17.3 kDa class ii heat shock protein	--	1.541	0.00367906	Up	17.4	0.571	K13993	0.62	0.413	0.632	0.64	0.448	1.148	1.131	1.146	1.707	1.573	1.997
map04141 Protein processing in endoplasmic reticulum	0.000164264	1.68	Cla97C05G102870.1	SKP1-like protein 12	--	2.096	0.000146688	Up	18.5	0.58	K03094	0.505	0.532	0.773	0.651	0.685	0.929	0.844	0.899	1.718	2	1.883
map04141 Protein processing in endoplasmic reticulum	0.000164264	1.68	Cla97C05G103700.1	dnaJ protein homolog	--	1.426	5.29e-07	Up	46	0.874	K09503	0.898	0.87	0.906	0.902	0.939	0.901	0.897	0.912	1.28	1.296	1.288
map04141 Protein processing in endoplasmic reticulum	0.000164264	1.68	Cla97C05G103830.1	inactive protein RESTRICTED TEV MOVEMENT 2	--	0.717	0.000291927	Down	39.8	1.275	K13993	1.287	1.231	1.046	1.058	1.089	0.987	0.979	0.992	0.687	0.687	0.747
map04141 Protein processing in endoplasmic reticulum	0.000164264	1.68	Cla97C06G114750.1	cullin-1	--	1.489	0.00155414	Up	86.7	0.959	K03347	0.899	0.901	1.041	1.055	1.113	0.712	0.833	0.805	1.17	1.207	1.122
map04141 Protein processing in endoplasmic reticulum	0.000164264	1.68	Cla97C06G118840.1	dolichyl-diphosphooligosaccharide--protein glycosyltransferase subunit STT3A	--	1.308	0.00250223	Up	86.6	1.41	K07151	1.402	1.32	0.899	0.87	0.909	0.716	0.732	0.796	1.018	0.939	0.978
map04141 Protein processing in endoplasmic reticulum	0.000164264	1.68	Cla97C06G119280.1	70 kDa heat shock protein	--	1.367	1.99e-06	Up	75.3	0.831	K03283	0.824	0.851	0.919	0.88	0.91	0.948	0.944	0.943	1.274	1.296	1.306
map04141 Protein processing in endoplasmic reticulum	0.000164264	1.68	Cla97C06G126870.1	cell division cycle protein 48 homolog	--	1.44	0.000628374	Up	91	0.839	K13525	0.855	0.853	0.946	0.935	0.922	0.89	0.845	0.915	1.298	1.318	1.199
map04141 Protein processing in endoplasmic reticulum	0.000164264	1.68	Cla97C07G132190.1	17.8 kDa class I heat shock protein-like	--	1.437	0.00140293	Up	18.1	0.416	K13993	0.387	0.619	0.402	0.436	0.564	1.31	1.268	1.192	1.839	1.899	1.68
map04141 Protein processing in endoplasmic reticulum	0.000164264	1.68	Cla97C07G139920.1	protein disulfide isomerase-like 1-6	--	1.661	0.000156934	Up	60.2	1.096	K09580	1.155	1.102	0.863	0.855	0.878	0.709	0.744	0.778	1.286	1.24	1.18
map04141 Protein processing in endoplasmic reticulum	0.000164264	1.68	Cla97C08G145950.1	22.0 kDa class IV heat shock protein	--	2.533	5.17e-05	Up	21.6	0.487	K13993	0.562	0.434	0.439	0.594	0.467	0.879	0.848	0.815	2.195	1.961	2.283
map04141 Protein processing in endoplasmic reticulum	0.000164264	1.68	Cla97C08G148560.1	Protein disulfide-isomerase	--	1.572	8.52e-06	Up	57.4	0.871	K09580	0.876	0.914	1.031	1.032	1.011	0.814	0.822	0.788	1.257	1.293	1.26
map04141 Protein processing in endoplasmic reticulum	0.000164264	1.68	Cla97C08G157760.1	Heat shock protein 81-2	--	1.358	0.00130124	Up	93.4	1.772	K09487	1.624	1.878	0.762	0.741	0.707	0.61	0.612	0.583	0.781	0.874	0.797
map04141 Protein processing in endoplasmic reticulum	0.000164264	1.68	Cla97C09G172860.1	70 kDa heat shock protein	--	1.928	0.000589989	Up	72.9	0.865	K03283	0.812	0.81	0.656	0.826	0.728	0.752	0.918	0.862	1.727	1.554	1.601
map04141 Protein processing in endoplasmic reticulum	0.000164264	1.68	Cla97C09G177000.1	Eukaryotic translation initiation factor 2 subunit alpha	--	1.81	0.00773195	Up	39	1.107	K03237	1.013	1.031	0.793	0.847	0.711	0.738	0.689	0.722	1.279	1.048	1.563
map04141 Protein processing in endoplasmic reticulum	0.000164264	1.68	Cla97C09G181360.1	Heat shock 70 kDa protein 4	--	1.666	0.000157006	Up	70.9	0.602	K03283	0.628	0.597	0.869	0.844	0.749	0.941	0.918	0.938	1.461	1.544	1.654
map04141 Protein processing in endoplasmic reticulum	0.000164264	1.68	Cla97C09G181410.1	Heat shock 70 kDa protein 4	--	1.365	1.55e-06	Up	71.5	0.686	K03283	0.661	0.699	0.991	0.987	0.987	0.979	0.993	0.975	1.345	1.33	1.349
map04141 Protein processing in endoplasmic reticulum	0.000164264	1.68	Cla97C10G194950.1	protein transport protein SEC31 homolog B	--	1.461	8.28e-05	Up	120.4	0.899	K14005	0.925	0.933	0.935	0.931	0.925	0.865	0.916	0.883	1.337	1.288	1.266
map04141 Protein processing in endoplasmic reticulum	0.000164264	1.68	Cla97C10G198280.1	Ubiquitin conjugation factor E4, putative	--	1.519	0.00102536	Up	117.5	0.995	K10597	0.921	0.914	0.909	0.968	0.94	0.891	0.79	0.82	1.183	1.313	1.303
map04141 Protein processing in endoplasmic reticulum	0.000164264	1.68	Cla97C11G215450.1	Disulfide isomerase-like protein	--	1.481	3.24e-05	Up	49.6	0.693	K09580	0.731	0.701	1.076	1.057	1.065	0.872	0.912	0.879	1.335	1.281	1.329
map04141 Protein processing in endoplasmic reticulum	0.000164264	1.68	Cla97C11G217390.1	Heat shock 70 kDa protein	--	2.61	7.19e-07	Up	71	0.467	K03283	0.455	0.468	0.558	0.553	0.57	0.819	0.839	0.817	2.22	2.108	2.132
map04141 Protein processing in endoplasmic reticulum	0.000164264	1.68	Cla97C04G074210.1	18.1 kDa class I heat shock protein-like	--	1.464	0.0248124	Up	15.9		K13993	0.715	0.679		0.571	0.562		1.038	1.113		1.496	1.654
map04141 Protein processing in endoplasmic reticulum	0.000164264	1.68	Cla97C07G132310.1	17.8 kDa class I heat shock protein-like	--	1.912	0.00363525	Up	17.6		K13993	0.315	0.366		0.3	0.399		1.128	1.145		2.257	2.09
map04144 Endocytosis	0.346979	1.2	Cla97C02G037460.1	Senescence/dehydration-associated-like protein	--	1.546	5.02e-05	Up	46.8	0.807	K19366	0.795	0.807	0.84	0.816	0.817	0.882	0.947	0.905	1.422	1.378	1.427
map04144 Endocytosis	0.346979	1.2	Cla97C02G047890.1	AP-2 complex subunit alpha	--	1.416	0.000130291	Up	113.7	1.126	K11824	1.127	1.212	0.837	0.889	0.846	0.86	0.844	0.798	1.167	1.2	1.176
map04144 Endocytosis	0.346979	1.2	Cla97C03G066230.1	vacuolar protein sorting-associated protein 32 homolog 2	--	2.15	7.2e-05	Up	24.5	1.015	K12194	1.056	1.027	0.807	0.803	0.813	0.645	0.727	0.663	1.499	1.38	1.497
map04144 Endocytosis	0.346979	1.2	Cla97C05G082670.1	Brefeldin A-inhibited guanine nucleotide-exchange protein 2	--	1.552	0.00018961	Up	198.7	1.115	K18442	1.041	1.013	0.732	0.913	0.834	0.855	0.86	0.798	1.252	1.292	1.355
map04144 Endocytosis	0.346979	1.2	Cla97C06G114200.1	AMSH-like ubiquitin thioesterase 3	--	0.702	0.00431784	Down	57.5	1.069	K11866	1.067	0.997	1.086	1.016	1.066	1.112	1.17	1.135	0.733	0.772	0.894
map04144 Endocytosis	0.346979	1.2	Cla97C06G117780.1	Actin-related protein 2/3 complex subunit 4	--	0.738	7.28e-05	Down	19.9	0.955	K05755	0.983	1.006	1.061	1.096	1.047	1.158	1.103	1.105	0.827	0.817	0.841
map04144 Endocytosis	0.346979	1.2	Cla97C06G119280.1	70 kDa heat shock protein	--	1.367	1.99e-06	Up	75.3	0.831	K03283	0.824	0.851	0.919	0.88	0.91	0.948	0.944	0.943	1.274	1.296	1.306
map04144 Endocytosis	0.346979	1.2	Cla97C07G131870.1	ARF guanine-nucleotide exchange factor GNOM-like	--	1.637	0.000486533	Up	164.3	1.067	K18443	1.095	1.078	0.751	0.8	0.755	0.863	0.744	0.835	1.338	1.366	1.294
map04144 Endocytosis	0.346979	1.2	Cla97C07G136910.1	Ras-related protein, expressed	--	0.728	0.00112626	Down	24	1.28	K07904	1.175	1.282	1.057	1.005	1.087	0.982	0.98	0.978	0.66	0.743	0.737
map04144 Endocytosis	0.346979	1.2	Cla97C08G145730.1	dynamin-2A	--	1.514	4.14e-05	Up	100.6	0.921	K01528	0.965	0.984	0.765	0.732	0.774	0.901	0.869	0.89	1.301	1.387	1.339
map04144 Endocytosis	0.346979	1.2	Cla97C08G148030.1	Regulator of Vps4 activity in the MVB pathway protein	--	1.506	0.00482632	Up	41.5	0.709	K19476	0.989	0.822	0.665	0.788	0.72	0.983	0.919	1.018	1.644	1.313	1.44
map04144 Endocytosis	0.346979	1.2	Cla97C09G165010.1	Phospholipase D	--	1.324	1.21e-06	Up	91.8	0.675	K01115	0.582	0.637	1.042	1.015	1.044	0.986	0.994	0.983	1.312	1.316	1.295
map04144 Endocytosis	0.346979	1.2	Cla97C09G172860.1	70 kDa heat shock protein	--	1.928	0.000589989	Up	72.9	0.865	K03283	0.812	0.81	0.656	0.826	0.728	0.752	0.918	0.862	1.727	1.554	1.601
map04144 Endocytosis	0.346979	1.2	Cla97C09G181360.1	Heat shock 70 kDa protein 4	--	1.666	0.000157006	Up	70.9	0.602	K03283	0.628	0.597	0.869	0.844	0.749	0.941	0.918	0.938	1.461	1.544	1.654
map04144 Endocytosis	0.346979	1.2	Cla97C09G181410.1	Heat shock 70 kDa protein 4	--	1.365	1.55e-06	Up	71.5	0.686	K03283	0.661	0.699	0.991	0.987	0.987	0.979	0.993	0.975	1.345	1.33	1.349
map04144 Endocytosis	0.346979	1.2	Cla97C10G185140.1	Vacuolar protein sorting-associated protein 35	--	1.335	0.0347129	Up	89.2	1.173	K18468	1.108		0.884	0.927		0.869	0.795		1.074	1.147
map04144 Endocytosis	0.346979	1.2	Cla97C10G186210.1	ADP-ribosylation factor GTPase-activating protein 3	--	0.717	0.000942689	Down	43.3	1.193	K12493	1.128	1.18	1.166	1.165	1.138	1.02	1.024	0.949	0.676	0.725	0.745
map04144 Endocytosis	0.346979	1.2	Cla97C11G213000.1	Clathrin heavy chain	--	1.385	4.93e-06	Up	193.1	1.024	K04646	1.019	0.97	0.858	0.825	0.854	0.857	0.862	0.87	1.203	1.175	1.209
map04144 Endocytosis	0.346979	1.2	Cla97C11G215240.1	dynamin-2A-like	--	1.343	0.00223864	Up	100.3	1.052	K01528	1.096	1.082	0.883	0.871	0.791	0.912	0.839	0.87	1.099	1.183	1.238
map04144 Endocytosis	0.346979	1.2	Cla97C11G217390.1	Heat shock 70 kDa protein	--	2.61	7.19e-07	Up	71	0.467	K03283	0.455	0.468	0.558	0.553	0.57	0.819	0.839	0.817	2.22	2.108	2.132
map04144 Endocytosis	0.346979	1.2	Cla97C11G224610.1	Arf GTPase activating protein	--	0.625	0.000582468	Down	55.2	1.297	K12486	1.301	1.323	1.159	1.122	1.205	0.966	0.947	0.917	0.627	0.602	0.539
map04144 Endocytosis	0.346979	1.2	Cla97C01G019870.1	Receptor-like protein 12	--	0.707	0.00125091	Down	11		K19366	0.831	0.878		1.15	1.115		1.176	1.182		0.844	0.824
map04626 Plant-pathogen interaction	0.0858132	1.47	Cla97C01G007690.1	Heat shock family protein	--	1.346	0.0062011	Up	89.5	1.467	K09487	1.225	1.433	0.646	0.909	0.775	0.714	0.829	0.816	1.045	1.121	1.009
map04626 Plant-pathogen interaction	0.0858132	1.47	Cla97C02G026440.1	Calcium-dependent protein kinase	--	2.033	0.000116502	Up	56.2	1.15	K13412	1.148	1.147	0.931	0.884	0.803	0.713	0.609	0.657	1.314	1.333	1.377
map04626 Plant-pathogen interaction	0.0858132	1.47	Cla97C02G029890.1	Calcium-dependent protein kinase 2	--	1.455	0.000876343	Up	63.4	0.947	K13412	1.055	1.149	1.016	0.928	0.9	0.762	0.867	0.814	1.229	1.149	1.176
map04626 Plant-pathogen interaction	0.0858132	1.47	Cla97C02G034010.1	pathogenesis-related protein 1-like	--	0.754	0.000363424	Down	18.1	0.329	K13449	0.388	0.453	1.039	1.04	1.024	1.445	1.518	1.409	1.089	1.126	1.081
map04626 Plant-pathogen interaction	0.0858132	1.47	Cla97C02G035700.1	Heat shock protein 90	--	1.932	1.08e-06	Up	89.1	1.071	K09487	1.095	1.054	0.778	0.793	0.83	0.716	0.692	0.721	1.375	1.38	1.358
map04626 Plant-pathogen interaction	0.0858132	1.47	Cla97C02G038490.1	calcium-dependent protein kinase 17	--	1.317	0.00141332	Up	19.3	0.917	K13448	0.88	0.821	0.915	0.904	0.902	0.993	0.95	0.943	1.194	1.279	1.327
map04626 Plant-pathogen interaction	0.0858132	1.47	Cla97C02G050380.1	Calmodulin-7	--	1.669	0.000596555	Up	21.7	1.164	K02183	1.232	1.104	0.913	0.898	0.893	0.73	0.64	0.756	1.204	1.191	1.154
map04626 Plant-pathogen interaction	0.0858132	1.47	Cla97C03G067600.1	Heat shock protein, putative	--	1.835	6.55e-05	Up	80	1.132	K04079	1.136	1.225	0.832	0.861	0.811	0.715	0.736	0.66	1.259	1.298	1.316
map04626 Plant-pathogen interaction	0.0858132	1.47	Cla97C05G096490.1	Calcium-dependent protein kinase, putative	--	1.439	0.000843746	Up	58.4	0.639	K13412	0.742	0.649	1.163	1.081	1.118	0.919	0.945	0.877	1.317	1.236	1.39
map04626 Plant-pathogen interaction	0.0858132	1.47	Cla97C08G157760.1	Heat shock protein 81-2	--	1.358	0.00130124	Up	93.4	1.772	K09487	1.624	1.878	0.762	0.741	0.707	0.61	0.612	0.583	0.781	0.874	0.797
map04626 Plant-pathogen interaction	0.0858132	1.47	Cla97C08G159400.1	Calcium-binding EF-hand family protein, putative	--	0.569	0.0151471	Down	18.5	1.142	K13448	1.098	1.117	1.33	1.604	1.322	0.916	0.967	0.917	0.566	0.395	0.632
map04626 Plant-pathogen interaction	0.0858132	1.47	Cla97C08G159450.1	Calcium-binding EF-hand family protein, putative	--	0.717	0.0118952	Down	29.5	1.163	K13448	1.206	1.113	1.189	1.155	1.178	1.007	0.924	1.021	0.727	0.614	0.777
map04626 Plant-pathogen interaction	0.0858132	1.47	Cla97C09G173310.1	calcium-dependent protein kinase 11	--	1.658	7.81e-05	Up	56	0.889	K13412	0.869	0.888	0.995	0.966	0.988	0.828	0.804	0.761	1.289	1.31	1.369
map04626 Plant-pathogen interaction	0.0858132	1.47	Cla97C10G189620.1	calcium-dependent protein kinase 2-like	--	1.603	2.08e-05	Up	58.4	0.942	K13412	1.007	0.971	1.024	1.034	1.003	0.748	0.791	0.757	1.246	1.235	1.2
map04626 Plant-pathogen interaction	0.0858132	1.47	Cla97C10G194650.1	Protein kinase 1	--	0.765	0.00325022	Down	39	0.953	K13436	0.951	0.975	1.169	1.071	1.184	1.051	1.041	1.051	0.79	0.866	0.748
map04626 Plant-pathogen interaction	0.0858132	1.47	Cla97C11G209800.1	calmodulin-like protein 7	--	0.751	0.00141545	Down	24.8	0.937	K13448	0.94	0.903	1.158	1.075	1.178	1.09	1.102	1.097	0.804	0.883	0.783
