# Supplementary material for: Quantitative Transcriptomic and Proteomic Analysis of Fruit Development and Ripening in Watermelon (Citrullus lanatus)
Source: Front Plant Sci. 2022 Mar 22;13:818392. doi: 10.3389/fpls.2022.818392 (PMC8980866; doi:10.3389/fpls.2022.818392)
Supplement: Supplementary file 12 [file Table_11.XLSX]

## Sheet: Table 1.Protein quant
Protein.ID	Transcript.ID	Protein.description	10DAP_1	10DAP_2	10DAP_3	18DAP_1	18DAP_2	18DAP_3	26DAP_1	26DAP_2	26DAP_3	34DAP_1	34DAP_2	34DAP_3
Cla97C01G000010.1	Cla97C01G000010	hypothetical protein	1.057	1.102	1.047	0.977	0.828	0.927	1.051	1.034	0.991	0.943	0.999	0.988
Cla97C01G000040.1	Cla97C01G000040	NPL4-like protein 1	0.776	0.737	0.756	1.056	1.073	1.109	1.003	1.036	1.042	1.153	1.112	1.086
Cla97C01G000050.1	Cla97C01G000050	RING-H2 zinc finger protein RHA2a, putative	1.057	1.011	1.117	1.063	1.074	1.053	1.02	0.989	0.884	0.827	0.925	1.001
Cla97C01G000110.1	Cla97C01G000110	Heat shock protein 21	0.743		0.629	0.763		0.58	0.787		0.652	1.638		2.139
Cla97C01G000120.1	Cla97C01G000120	ABC transporter A family member 1	1.031	0.914	0.961	0.877	0.896	0.919	1.073	1.183	1.164	1.018	1.007	0.956
Cla97C01G000130.1	Cla97C01G000130	Reticulocyte-binding 2 a	1.197	1.119	1.265	0.942	0.963	0.98	0.933	0.983	0.949	0.96	0.96	0.937
Cla97C01G000170.1	Cla97C01G000170	Ubiquitin	1.056	1.093	1.079	1.26	1.247	0.96	0.998	1.029	1.046	0.686	0.631	0.943
Cla97C01G000200.1	Cla97C01G000200	6-phosphogluconolactonase, putative	0.959	0.987	0.973	1.048	1.033	1.04	1.064	1.021	1.038	0.932	0.944	0.949
Cla97C01G000230.1	Cla97C01G000230	cytochrome b5	1.285	1.289	1.325	0.913	0.941	0.923	1.091	1.114	1.108	0.638	0.649	0.592
Cla97C01G000240.1	Cla97C01G000240	ATPase family AAA domain-containing protein 1-like	1.069	1.084	1.246	0.974	0.971	0.993	1.028	0.893	0.915	0.918	1.052	0.847
Cla97C01G000270.1	Cla97C01G000270	Major facilitator superfamily protein	1.525	1.408	1.405	0.953	0.971	0.923	0.711	0.753	0.811	0.809	0.814	0.842
Cla97C01G000290.1	Cla97C01G000290	Protein yippee-like	0.407	0.703		1.253	0.947		1.635	1.532		0.705	0.817
Cla97C01G000300.1	Cla97C01G000300	Impaired sucrose induction 1-like protein	0.883	0.792	1.024	0.997	0.991	0.986	1.11	1.104	0.943	1.01	1.114	1.048
Cla97C01G000350.1	Cla97C01G000350	importin subunit beta-1-like	0.921	0.873	0.973	0.986	0.98	0.979	0.758	0.822	0.862	1.225	1.332	1.165
Cla97C01G000370.1	Cla97C01G000370	Acyl-CoA-binding domain-containing protein 2	0.859	0.849	0.864	0.951	1.012	0.967	0.822	0.865	0.897	1.36	1.309	1.268
Cla97C01G000390.1	Cla97C01G000390	importin subunit beta-1-like	0.861	0.834	0.91	0.939	0.855	0.959	0.654	0.641	0.801	1.563	1.684	1.33
Cla97C01G000460.1	Cla97C01G000460	protein DEFECTIVE IN MERISTEM SILENCING 3-like isoform X1	1.279	1.288	1.052	0.988	1.079	1.073	0.983	1.005	0.844	0.69	0.671	0.719
Cla97C01G000470.1	Cla97C01G000470	Dipeptidyl peptidase 9	0.493	0.721	0.655	1.014	1.005	0.971	1.102	1.017	1.014	1.374	1.268	1.345
Cla97C01G000480.1	Cla97C01G000480	Pectinesterase	0.829	0.666	0.763	1.395	1.578	1.342	1.099	1.149	1.099	0.655	0.596	0.731
Cla97C01G000490.1	Cla97C01G000490	protein BOBBER 1	0.826	0.783	0.785	0.901	0.936	0.92	1.129	1.145	1.085	1.215	1.146	1.166
Cla97C01G000500.1	Cla97C01G000500	Zinc finger protein CONSTANS-LIKE 5	1.434	1.408	1.4	0.712	0.727	0.742	0.902	0.855	0.837	0.953	1.009	1.021
Cla97C01G000510.1	Cla97C01G000510	zinc finger CCCH domain-containing protein 13-like isoform X2	1.709	1.445		0.821	0.814		0.77	0.957		0.701	0.785
Cla97C01G000540.1	Cla97C01G000540	Spermidine synthase	0.951	0.938	0.977	0.901	0.988	0.834	1.011	0.988	0.984	1.137	1.086	1.205
Cla97C01G000590.1	Cla97C01G000590	ATP-dependent zinc metalloprotease FTSH 5, mitochondrial	0.834	1.171		0.755	0.915		1.154	0.957		1.257	0.957
Cla97C01G000600.1	Cla97C01G000600	Polypyrimidine tract binding protein, putative	1.159	1.197	1.099	1.133	0.988	1.176	0.889	1.041	0.967	0.771	0.775	0.757
Cla97C01G000610.1	Cla97C01G000610	Polypyrimidine tract-binding-like protein, putative	0.577	0.491	0.457	1.023	1.113	1.067	1.153	1.246	1.258	1.247	1.15	1.219
Cla97C01G000680.1	Cla97C01G000680	ubiquitin-conjugating enzyme E2 10-like	0.915	0.96	0.924	1.225	1.251	1.331	1.066	1.006	0.998	0.795	0.783	0.748
Cla97C01G000700.1	Cla97C01G000700	myosin IC heavy chain	1.157	1.082	1.078	1.089	1.012	1.058	0.965	1.015	0.983	0.789	0.891	0.881
Cla97C01G000740.1	Cla97C01G000740	Proline-rich cell wall-like protein	0.972	0.985	1.017	1.045	1.046	1.03	1.074	1.041	0.966	0.903	0.908	0.942
Cla97C01G000780.1	Cla97C01G000780	acidic endochitinase-like	1.474	1.324	1.349	0.805	0.79	0.745	0.806	0.797	0.883	0.916	1.026	1.023
Cla97C01G000930.1	Cla97C01G000930	trafficking protein particle complex subunit 1	1.058	1.021	1.064	0.996	1.007	0.988	1.035	0.993	1.009	0.952	1.008	0.969
Cla97C01G000940.1	Cla97C01G000940	60S ribosomal protein L9	1.028		1.307	0.945		0.973	1.104		0.963	0.923		0.915
Cla97C01G000950.1	Cla97C01G000950	60S ribosomal protein L9	1.45	1.347		0.937	0.915		0.994	0.986		0.634	0.737
Cla97C01G001000.1	Cla97C01G001000	Pectin lyase superfamily protein	1.533	1.922	1.764	0.831	0.756	0.738	0.824	0.656	0.751	0.811	0.666	0.748
Cla97C01G001010.1	Cla97C01G001010	Site-determining protein		0.829			0.979			1.019			1.173
Cla97C01G001080.1	Cla97C01G001080	30S ribosomal protein S9		1.252			0.91			0.834			1.005
Cla97C01G001240.1	Cla97C01G001240	transmembrane protein 120 homolog
Cla97C01G001250.1	Cla97C01G001250	S-adenosyl-L-methionine-dependent methyltransferases superfamily protein	1.711	1.464	1.271	0.869	0.813	0.934	0.782	0.814	0.914	0.725	0.827	0.881
Cla97C01G001270.1	Cla97C01G001270	Ring finger protein, putative	0.577	0.609		1.579	1.557		1.232	1.189		0.612	0.644
Cla97C01G001290.1	Cla97C01G001290	Alcohol dehydrogenase, putative	0.608	0.46	0.639	1.063	1.068	1.032	1.177	1.254	1.247	1.142	1.165	1.11
Cla97C01G001320.1	Cla97C01G001320	alpha-L-fucosidase 1-like	1.058	1.036	1.03	0.984	1.082	1.073	0.923	0.965	1.03	0.962	0.905	0.912
Cla97C01G001380.1	Cla97C01G001380	50S ribosomal protein L11, chloroplastic	1.386	1.261		0.887	0.851		0.892	1.003		0.836	0.885
Cla97C01G001430.1	Cla97C01G001430	Starch synthase, chloroplastic/amyloplastic	1.11	1.375	1.417	1.03	0.983	1.111	0.969	0.849	0.851	0.891	0.801	0.621
Cla97C01G001440.1	Cla97C01G001440	glucan endo-1,3-beta-glucosidase 11	2.198	2.64	2.406	0.595	0.55	0.659	0.613	0.424	0.493	0.595	0.385	0.441
Cla97C01G001450.1	Cla97C01G001450	ubiquitin carboxyl-terminal hydrolase 9	0.857	0.941		1.133	1.11		0.944	0.849		1.066	1.1
Cla97C01G001530.1	Cla97C01G001530	embryogenesis-associated protein EMB8	0.984	1.068	1.012	1	0.906	0.902	1.03	0.922	0.965	0.971	1.111	1.064
Cla97C01G001570.1	Cla97C01G001570	Phosphoribosylformylglycinamidine cyclo-ligase	1.194	1.204	1.21	0.953	0.931	0.916	0.925	0.945	0.914	0.951	0.908	0.924
Cla97C01G001590.1	Cla97C01G001590	Metal-dependent protein hydrolase	1.363	1.257	1.374	0.925	0.92	0.948	0.909	0.915	0.863	0.829	0.831	0.873
Cla97C01G001620.1	Cla97C01G001620	plant UBX domain-containing protein 10	0.789	0.892	0.913	0.967	0.929	0.989	0.912	0.929	0.873	1.348	1.172	1.225
Cla97C01G001640.1	Cla97C01G001640	Dof zinc finger protein	1.591	1.37		1.014	1.068		0.739	0.874		0.657	0.688
Cla97C01G001700.1	Cla97C01G001700	Coatomer subunit gamma-1	1.042	1.017	1.019	1.064	1.377	1.258	1.068	0.975	1.053	0.826	0.631	0.67
Cla97C01G001730.1	Cla97C01G001730	UDP-glucose 4-epimerase family protein	1.87	1.825	1.842	0.832	0.826	0.84	0.747	0.737	0.722	0.537	0.625	0.551
Cla97C01G001750.1	Cla97C01G001750	GDSL esterase/lipase	1.207	1.265		1.055	1.094		0.958	0.851		0.78	0.79
Cla97C01G001780.1	Cla97C01G001780	Glutaredoxin	0.479			1.021			1.509			0.991
Cla97C01G001870.1	Cla97C01G001870	Heat shock binding protein 70, ER luminal	0.921	0.913	0.913	0.86	0.833	0.83	0.798	0.823	0.783	1.482	1.503	1.552
Cla97C01G001880.1	Cla97C01G001880	Glutamine-dependent NAD(+) synthetase	0.824	1.006	0.897	0.995	0.989	1.034	0.979	0.898	1.031	1.209	1.118	1.038
Cla97C01G001890.1	Cla97C01G001890	ABC transporter F family member 3	0.764	0.802	0.945	0.629	0.611	0.816	0.688	0.652	0.903	1.906	1.877	1.381
Cla97C01G001900.1	Cla97C01G001900	PHD finger family protein	1.39	1.436	1.386	0.519	0.442	0.505	0.714	0.787	0.718	1.377	1.335	1.391
Cla97C01G001910.1	Cla97C01G001910	Uridine kinase-like 3	0.913	0.858	0.9	0.955	0.952	0.962	1.129	1.166	1.102	1.001	1.054	1.025
Cla97C01G001950.1	Cla97C01G001950	Trehalase	0.738	0.634	0.597	0.914	0.914	0.944	1.118	1.067	1.036	1.352	1.357	1.395
Cla97C01G002000.1	Cla97C01G002000	Pectin lyase-like superfamily protein	1.868	1.048	1.412	0.771	0.879	0.741	0.728	0.959	0.78	0.633	1.114	0.943
Cla97C01G002210.1	Cla97C01G002210	Reticulon-like protein	0.736	0.664	0.676	1.013	1.069	1.022	0.998	0.988	1.009	1.266	1.287	1.283
Cla97C01G002380.1	Cla97C01G002380	Heavy metal-associated domain containing protein, expressed
Cla97C01G002420.1	Cla97C01G002420	Monodehydroascorbate reductase	1.125	1.129	1.147	1.019	1.023	1.042	0.961	0.975	0.949	0.855	0.838	0.856
Cla97C01G002440.1	Cla97C01G002440	40S ribosomal protein S10-1	2.08	2.11	2.145	1.252	1.279	1.303	0.506	0.509	0.487	0.162	0.102	0.064
Cla97C01G002470.1	Cla97C01G002470	Mitogen-activated protein kinase	1.073	1.145	1.142	1.156	1.094	1.166	0.895	0.973	0.926	0.896	0.791	0.767
Cla97C01G002590.1	Cla97C01G002590	Beta-adaptin-like protein	0.933	0.937	1.004	0.848	0.863	0.873	0.721	0.675	0.734	1.526	1.504	1.354
Cla97C01G002600.1	Cla97C01G002600	RING/U-box superfamily protein, putative
Cla97C01G002610.1	Cla97C01G002610	ubiquitin-conjugating enzyme E2 4-like	1.371	1.389	1.283	1.243	1.113	1.23	0.803	0.794	0.865	0.583	0.676	0.622
Cla97C01G002630.1	Cla97C01G002630	Aminopeptidase N	0.84	0.844	0.868	1.093	1.074	1.064	0.702	0.731	0.743	1.369	1.338	1.313
Cla97C01G002640.1	Cla97C01G002640	BTB/POZ domain-containing protein	1.125	1.098	1.085	0.957	0.943	1.058	0.971	0.951	0.987	0.946	1.053	0.87
Cla97C01G002660.1	Cla97C01G002660	Aquaporin 1	1.118	1.122	1.143	1.116	1.109	1.098	1.012	1.113	1.057	0.696	0.682	0.644
Cla97C01G002710.1	Cla97C01G002710	Phosphatidylinositol N-acetyglucosaminlytransferase subunit P-related	1.02	1.08		1.113	1.045		1.345	1.404		0.523	0.471
Cla97C01G002730.1	Cla97C01G002730	GMP synthase, putative	1.402	1.313	1.318	0.999	1.001	1.026	0.924	0.922	0.923	0.757	0.701	0.771
Cla97C01G002740.1	Cla97C01G002740	Tyrosine--tRNA ligase	0.824	0.802	0.846	1.092	1.072	1.048	1.137	1.153	1.103	0.929	0.953	0.926
Cla97C01G002810.1	Cla97C01G002810	Bromo-adjacent homology (BAH) domain-containing family protein	0.818		0.94	0.897		0.883	1.123		0.866	1.162		1.311
Cla97C01G002820.1	Cla97C01G002820	glutamate--cysteine ligase, chloroplastic	0.839	0.858	0.827	0.966	0.99	0.972	1.008	1.02	1.03	1.135	1.127	1.122
Cla97C01G002830.1	Cla97C01G002830	Tubulin beta chain	1.49	1.236	1.293	0.882	0.861	0.843	0.745	0.852	0.86	0.814	0.863	0.925
Cla97C01G002840.1	Cla97C01G002840	Kinase family protein	0.898	0.916	0.889	0.907	0.903	0.929	1.175	1.121	1.084	1.039	1.073	1.088
Cla97C01G002870.1	Cla97C01G002870	AT-hook motif nuclear-localized protein 5	1.829			0.957			0.681			0.532
Cla97C01G002880.1	Cla97C01G002880	Glutathione peroxidase	0.653	0.681	0.798	1.057	1.009	1.036	1.225	1.212	1.115	1.051	1.03	1.037
Cla97C01G002890.1	Cla97C01G002890	Glutathione peroxidase	0.612	0.656	0.602	0.943	0.942	0.926	1.183	1.158	1.178	1.27	1.228	1.296
Cla97C01G002900.1	Cla97C01G002900	Copper-transporting ATPase, putative	1.529			1.089			0.733			0.649
Cla97C01G002920.1	Cla97C01G002920	4-coumarate--CoA ligase-like 10	0.706	0.711	0.699	1.135	1.162	1.139	1.13	1.129	1.188	1.011	1.039	1.021
Cla97C01G002930.1	Cla97C01G002930	Threonine dehydratase	1.105	1.192	1.141	0.927	1.054	1.02	1.099	0.938	1.036	0.889	0.816	0.849
Cla97C01G003070.1	Cla97C01G003070	elicitor-responsive protein 3	0.78	0.841	0.856	1.095	0.921	1.115	1.043	1.078	1.089	1.107	1.081	1.02
Cla97C01G003100.1	Cla97C01G003100	UDP-glucose 4-epimerase family protein	0.645	0.821	0.713	1.265	1.131	1.068	1.108	1.046	1.112	0.982	0.973	1.012
Cla97C01G003140.1	Cla97C01G003140	Rhomboid-like protein	0.619	0.6	0.583	0.813	0.957	0.871	1.564	1.493	1.517	1.004	0.951	1.03
Cla97C01G003260.1	Cla97C01G003260	Pleckstrin homology-like domain-containing protein	1.117	1.057	1.043	0.998	1.023	1.053	1.073	1.045	1.038	0.719	0.781	0.794
Cla97C01G003310.1	Cla97C01G003310	3,5-epimerase/4-reductase	1.438	1.339	1.315	0.841	0.88	0.837	0.853	0.858	0.896	0.845	0.949	0.927
Cla97C01G003340.1	Cla97C01G003340	protein FAM63A-like	0.916	0.922	0.978	0.817	0.757	0.955	0.963	0.86	0.941	1.331	1.456	1.171
Cla97C01G003460.1	Cla97C01G003460	nudix hydrolase 14, chloroplastic	0.899	0.849	0.921	0.977	0.986	0.931	1.104	1.074	1.041	1.022	1.069	1.122
Cla97C01G003640.1	Cla97C01G003640	AT-hook motif nuclear-localized protein 1
Cla97C01G003670.1	Cla97C01G003670	ATP-dependent Clp protease proteolytic subunit	1.387	1.54	1.315	0.974	0.949	0.879	1.05	0.933	1.027	0.589	0.577	0.699
Cla97C01G003720.1	Cla97C01G003720	S-acyltransferase	1.133			1.087			0.881			0.899
Cla97C01G003740.1	Cla97C01G003740	40S ribosomal protein S13-like	1.575		1.421	1.059		1.043	0.888		0.888	0.433		0.471
Cla97C01G003780.1	Cla97C01G003780	Amine oxidase	0.409	0.369	0.529	1.051	0.967	0.993	1.125	1.185	1.09	1.303	1.471	1.371
Cla97C01G003870.1	Cla97C01G003870	(Dimethylallyl)adenosine tRNA methylthiotransferase MiaB	0.923	0.93	0.91	0.869	0.863	0.887	1.014	1.151	1.037	1.194	1.056	1.166
Cla97C01G003890.1	Cla97C01G003890	Invertase/pectin methylesterase inhibitor family protein	1.944	1.608	1.98	0.962	0.987	0.989	0.667	0.863	0.639	0.426	0.681	0.392
Cla97C01G003900.1	Cla97C01G003900	Elongation factor G	1.123	1.116	1.069	0.763	0.854	0.891	0.965	0.874	0.833	1.005	1.239	1.206
Cla97C01G003910.1	Cla97C01G003910	Vacuolar-processing enzyme	0.409	0.376	0.521	0.936	0.84	0.973	0.992	0.955	1.15	1.614	1.829	1.52
Cla97C01G003960.1	Cla97C01G003960	monocopper oxidase-like protein SKU5	1.199	1.279	1.109	0.921	0.881	0.917	0.903	0.912	0.986	0.985	0.848	0.931
Cla97C01G003970.1	Cla97C01G003970	Acid beta-fructofuranosidase, putative	2.034	1.975	1.677	0.704	0.541	0.802	0.628	0.713	0.705	0.634	0.771	0.816
Cla97C01G003980.1	Cla97C01G003980	transaldolase	1.078	1.09	1.137	1.017	1.027	0.989	1.028	1.009	1.005	0.899	0.865	0.843
Cla97C01G003990.1	Cla97C01G003990	3-oxoacyl-[acyl-carrier-protein] synthase 3 B	1.022	0.977	1.055	1.012	0.957	0.995	1.049	1.095	1.067	0.886	0.929	0.865
Cla97C01G004020.1	Cla97C01G004020	adenine phosphoribosyltransferase 3-like	1.045	0.909		0.897	0.99		0.981	1.206		1.077	0.895
Cla97C01G004140.1	Cla97C01G004140	L-lactate dehydrogenase	2.056		1.944	0.762		0.762	0.643		0.714	0.562		0.581
Cla97C01G004150.1	Cla97C01G004150	Autophagy-related protein	0.872		0.855	1.289		1.191	1.008		1.019	0.831		0.935
Cla97C01G004180.1	Cla97C01G004180	vesicle-associated protein 1-2	1.125	1.141	1.153	0.941	0.989	0.964	0.993	0.932	0.953	0.915	0.911	0.934
Cla97C01G004220.1	Cla97C01G004220	Pectinesterase	1.146	1.075	1.074	1.154	1.116	1.047	0.959	0.857	0.912	0.755	0.951	0.967
Cla97C01G004230.1	Cla97C01G004230	Polyadenylate-binding protein 4	1.233	1.297	1.351	0.992	1.042	1.103	1.032	1.013	0.933	0.734	0.751	0.613
Cla97C01G004300.1	Cla97C01G004300	Aquaporin-like protein	1.081	1.111	1.179	0.874	0.829	0.844	0.937	0.958	1.003	1.109	1.101	0.975
Cla97C01G004310.1	Cla97C01G004310	VAN3-binding protein-like	1.013		1.083	0.972		0.881	1.017		1.033	0.998		1.003
Cla97C01G004320.1	Cla97C01G004320	Phosphatidylserine decarboxylase proenzyme 1, mitochondrial	1.139	1.067	1.312	0.897	0.882	0.875	0.922	1.095	1.006	1.041	0.956	0.807
Cla97C01G004330.1	Cla97C01G004330	inositol 2-dehydrogenase 2	0.783	0.644	0.649	1.005	1.011	1.088	1.177	1.258	1.235	1.035	1.086	1.028
Cla97C01G004370.1	Cla97C01G004370	3-isopropylmalate dehydratase small subunit 3-like	0.965	0.977	1.008	0.98	1.028	1.045	1.042	1.07	1.01	0.94	0.904	0.927
Cla97C01G004380.1	Cla97C01G004380	Tryptophan RNA-binding attenuator protein-like	1.14	1.273	1.164	1.06	0.922	0.942	0.899	0.916	0.942	0.849	0.888	0.952
Cla97C01G004400.1	Cla97C01G004400	Acyl-coenzyme A oxidase	0.719	0.579	0.851	0.899	0.919	0.97	0.874	0.829	1	1.506	1.697	1.168
Cla97C01G004430.1	Cla97C01G004430	E3 ubiquitin-protein ligase HOS1	1.553	1.264		1.104	1.156		0.829	0.928		0.514	0.652
Cla97C01G004460.1	Cla97C01G004460	Palmitoyl protein thioesterase	0.931	0.898	0.925	0.999	0.999	1.033	1.084	1.051	1.014	1.046	1.047	1.048
Cla97C01G004620.1	Cla97C01G004620	CoA ligase	0.635	0.701	0.735	1.218	1.229	1.204	1.126	1.172	1.09	0.978	0.984	0.963
Cla97C01G004640.1	Cla97C01G004640	Tripeptidyl peptidase ii	1.213	1.197	1.169	0.98	0.925	0.972	0.752	0.851	0.803	0.981	1.06	1.024
Cla97C01G004670.1	Cla97C01G004670	Cytochrome P450	0.675	0.787		0.875	0.701		1.276	1.241		1.175	1.27
Cla97C01G004760.1	Cla97C01G004760	quinone oxidoreductase-like	0.971	1.015	1.012	1.009	0.966	0.967	1.049	1.062	1.021	0.925	0.927	1.007
Cla97C01G004860.1	Cla97C01G004860	acid phosphatase 1	0.919	0.926	0.875	1.103	1.102	1.091	1.132	1.153	1.192	0.764	0.823	0.802
Cla97C01G005010.1	Cla97C01G005010	Peroxidase	1.017	0.905	0.926	1.142	1.026	0.824	0.892	1.144	0.985	0.948	0.925	1.265
Cla97C01G005050.1	Cla97C01G005050	Protein ORANGE-ORANGE, chloroplastic	0.989	1.049	1.054	1.129	1.137	1.104	1.138	1.134	1.138	0.728	0.673	0.669
Cla97C01G005080.1	Cla97C01G005080	60S ribosomal protein L13		1.305	1.2		0.85	0.954		1.098	1.283		0.747	0.563
Cla97C01G005130.1	Cla97C01G005130	Glutamate dehydrogenase
Cla97C01G005190.1	Cla97C01G005190	general transcription factor IIH subunit 2	1.174	1.056		1.062	0.813		0.955	1.244		0.794	0.887
Cla97C01G005290.1	Cla97C01G005290	Gluconokinase	0.724	0.695	1.186	1.088	1.183	0.899	1.178	1.176	1.071	1.015	0.991	0.844
Cla97C01G005310.1	Cla97C01G005310	Protein kinase	1.065	1.07	1.112	1	1.06	1.027	1.014	1.044	0.965	0.889	0.858	0.886
Cla97C01G005370.1	Cla97C01G005370	hypersensitive-induced response protein 4-like	0.955	0.961	0.947	0.846	0.815	0.748	1.067	1.063	1.089	1.139	1.122	1.217
Cla97C01G005460.1	Cla97C01G005460	short-chain dehydrogenase reductase 3c-like	0.559	0.739	0.615	0.638	0.684	0.68	0.747	0.861	0.785	2.056	1.716	1.92
Cla97C01G005530.1	Cla97C01G005530	Phosphoglucomutase	0.801	0.862	0.893	0.915	0.967	0.963	1.073	1.04	1.012	1.13	1.091	1.105
Cla97C01G005540.1	Cla97C01G005540	PfkB family carbohydrate kinase	1.51	1.221	1.308	0.857	0.946	0.908	0.839	0.974	0.959	0.794	0.858	0.825
Cla97C01G005610.1	Cla97C01G005610	NADH dehydrogenase [ubiquinone] 1 alpha subcomplex subunit 12	1.071	1.039	1.075	1.094	1.111	1.13	1.09	1.089	1.061	0.827	0.756	0.766
Cla97C01G005640.1	Cla97C01G005640	protein BOLA4, chloroplastic/mitochondrial	1.775	1.585	1.408	0.847	0.878	0.882	0.898	0.931	0.956	0.474	0.549	0.678
Cla97C01G005710.1	Cla97C01G005710	luc7-like protein 3	1.056	1.158	1.017	1.174	0.995	1.023	0.988	1.053	1.025	0.782	0.795	0.935
Cla97C01G005730.1	Cla97C01G005730	protein phosphatase inhibitor 2-like isoform X2	1.262	1.082	1.207	1.157	1.048	1.084	0.927	1.091	1.012	0.607	0.778	0.697
Cla97C01G005760.1	Cla97C01G005760	Protein YIPF	1.082	1.181	1.251	1.091	1.039	0.977	0.955	0.924	0.93	0.786	0.86	0.811
Cla97C01G005930.1	Cla97C01G005930	Valine--tRNA ligase	0.899	0.901	0.905	0.836	0.862	0.823	0.755	0.746	0.76	1.53	1.476	1.54
Cla97C01G005940.1	Cla97C01G005940	acid beta-fructofuranosidase-like	1.975	1.977	1.999	0.833	0.837	0.86	0.759	0.607	0.666	0.454	0.527	0.55
Cla97C01G005960.1	Cla97C01G005960	Fibrillarin 2	1.198	1.442		0.845	0.883		0.981	0.905		0.959	0.877
Cla97C01G005980.1	Cla97C01G005980	Eukaryotic aspartyl protease family protein	1.872	1.623	1.641	0.906	0.925	0.926	0.729	0.813	0.788	0.492	0.639	0.645
Cla97C01G006020.1	Cla97C01G006020	Clavaminate synthase-like protein family	0.849	0.581	0.555	1.006	1.067	0.997	1.205	1.342	1.341	1.019	1.026	1.107
Cla97C01G006030.1	Cla97C01G006030	protein decapping 5-like	1.152	1.175	1.157	1.065	1.015	1.076	0.994	0.983	0.879	0.879	0.813	0.845
Cla97C01G006080.1	Cla97C01G006080	phosphoenolpyruvate carboxylase 4	0.75	0.743	0.769	0.674	0.607	0.623	0.86	0.737	0.774	1.832	1.881	1.798
Cla97C01G006100.1	Cla97C01G006100	chaperone protein dnaJ 15-like	0.868	0.86	0.867	1.033	1.049	1.041	1.085	1.179	1.018	1.006	1.037	1.026
Cla97C01G006120.1	Cla97C01G006120	Mitochondrial carrier protein, putative	1.147	1.162	0.844	1.161	1.065	1.055	0.854	0.935	1.073	0.838	0.838	1.029
Cla97C01G006140.1	Cla97C01G006140	mitochondrial import inner membrane translocase subunit TIM44-2-like	1.242	1.195	1.279	0.964	0.912	0.998	0.982	1.008	1.002	0.809	0.847	0.746
Cla97C01G006160.1	Cla97C01G006160	Fiber protein Fb34
Cla97C01G006170.1	Cla97C01G006170	Nucleotidylyl transferase superfamily protein	0.969	0.933	0.966	0.901	0.901	0.925	1.049	1.003	1.005	1.081	1.084	1.101
Cla97C01G006270.1	Cla97C01G006270	Fructose-bisphosphate aldolase	0.799	0.767	0.822	1.082	1.066	1.078	1.052	1.06	1.071	1.054	1.078	1.04
Cla97C01G006310.1	Cla97C01G006310	ATP synthase subunit beta, chloroplastic	1.009	1.008	1.055	1.026	0.998	1.008	1.002	1.057	1.012	0.962	0.911	0.927
Cla97C01G006330.1	Cla97C01G006330	BRO1 domain	0.704	0.678	0.712	1.061	1.1	1.069	1.087	1.043	1.071	1.104	1.12	1.111
Cla97C01G006470.1	Cla97C01G006470	Auxin efflux carrier family protein	1.057	1.082	1.085	1.086	1.349	1.086	1.119	0.953	0.976	0.738	0.616	0.829
Cla97C01G006550.1	Cla97C01G006550	10 kDa chaperonin-like	1.329	1.007	1.24	0.813	0.998	0.878	0.92	1.028	0.938	0.938	0.967	0.945
Cla97C01G006610.1	Cla97C01G006610	protein C2-DOMAIN ABA-RELATED 7-like	0.809	0.699	0.754	1.181	1.186	1.223	1.155	1.174	1.154	0.841	0.895	0.842
Cla97C01G006660.1	Cla97C01G006660	myosin-binding protein 2-like	1.643	1.751	1.487	0.764	0.854	0.809	0.759	0.748	0.912	0.807	0.611	0.724
Cla97C01G006670.1	Cla97C01G006670	HMG-Y-related protein A	1.889	1.714	1.717	0.787	0.805	0.82	0.651	0.767	0.797	0.646	0.715	0.627
Cla97C01G006680.1	Cla97C01G006680	Phosphoglucomutase, putative	0.771	0.724	0.769	1.023	0.996	1.007	1.031	1.039	1.027	1.186	1.199	1.171
Cla97C01G006700.1	Cla97C01G006700	Invertase/pectin methylesterase inhibitor family protein	1.075	0.936	1.001	1.039	1.044	1.177	0.873	1.055	0.928	1.013	0.966	0.893
Cla97C01G006750.1	Cla97C01G006750	mediator of RNA polymerase II transcription subunit 23	0.719	0.97		0.996	1.031		1.333	1.111		0.952	0.888
Cla97C01G006780.1	Cla97C01G006780	plant UBX domain-containing protein 2	0.946	0.94	0.819	1.059	1.022	1.034	1.055	1.023	1.036	0.939	1.015	1.11
Cla97C01G006800.1	Cla97C01G006800	cysteine-rich repeat secretory protein 12-like	0.987	1.706	1.182	0.95	0.779	0.82	0.815	0.649	1.027	1.031	0.673	0.97
Cla97C01G006810.1	Cla97C01G006810	ubiquitin-conjugating enzyme E2 variant 1A-like	0.972	1.405		0.969	0.985		1.081	0.833		0.977	0.777
Cla97C01G006850.1	Cla97C01G006850	Lysine N-methyltransferase	0.901	0.894	1.012	1.057	1.061	1.037	1.074	1.043	0.971	0.946	1.004	0.98
Cla97C01G006880.1	Cla97C01G006880	E3 ubiquitin-protein ligase family	0.983	0.915	1.041	0.905	0.929	1.004	1.057	1.055	1.039	1.055	1.1	0.989
Cla97C01G006890.1	Cla97C01G006890	glucan endo-1,3-beta-glucosidase 6	1.228	1.185	1.309	0.988	0.924	0.941	1.026	0.921	0.819	0.777	0.957	0.864
Cla97C01G006900.1	Cla97C01G006900	dynamin-related protein 1C	0.933	1.152	1.021	1.018	0.986	0.989	0.99	0.913	0.996	0.927	0.949	0.994
Cla97C01G006940.1	Cla97C01G006940	vacuolar iron transporter 1-like	1.392	1.189	1.359	1.187	1.025	1.093	0.999	1.033	1.021	0.393	0.636	0.527
Cla97C01G007020.1	Cla97C01G007020	Receptor protein kinase, putative	0.858	0.893	0.827	1.053	1.198	1.037	1.014	1.12	0.989	1.075	0.682	1.147
Cla97C01G007100.1	Cla97C01G007100	Purple acid phosphatase	1.4	1.345	1.33	1.223	1.243	1.171	0.833	0.781	0.813	0.583	0.624	0.655
Cla97C01G007190.1	Cla97C01G007190	Transmembrane 9 superfamily member	1.054		1.132	1.104		1.063	0.989		0.91	0.882		0.864
Cla97C01G007220.1	Cla97C01G007220	12-oxophytodienoate reductase 2-like	1.495	1.001	1.299	0.99	0.994	0.983	0.876	0.969	0.947	0.733	0.837	0.789
Cla97C01G007270.1	Cla97C01G007270	Glutamate decarboxylase	1.015	1.104	1.123	1.087	1.01	1.027	0.985	0.953	0.967	0.882	0.896	0.876
Cla97C01G007340.1	Cla97C01G007340	Defensin-like protein 6	0.617	0.541	0.656	1.7	1.703	1.59	1.302	1.319	1.273	0.382	0.437	0.48
Cla97C01G007350.1	Cla97C01G007350	Defensin-like protein 1	0.369	0.536	0.461	2.937	2.411	2.602	0.51	0.704	0.631	0.183	0.348	0.316
Cla97C01G007440.1	Cla97C01G007440	DUF3755 family protein	1.422	1.509		1.066	1.06		0.827	0.836		0.685	0.595
Cla97C01G007510.1	Cla97C01G007510	multicopper oxidase LPR1-like	0.72	0.561	0.737	0.905	0.926	0.951	1.016	0.962	1.023	1.329	1.56	1.377
Cla97C01G007530.1	Cla97C01G007530	Meiosis arrest female protein 1	1.527	1.434	1.433	1.209	1.045	1.043	0.732	0.86	0.875	0.532	0.661	0.693
Cla97C01G007580.1	Cla97C01G007580	Proline--tRNA ligase	0.88	0.856	0.865	1.012	0.992	1.015	1.033	1.034	1.042	1.022	1.047	1.061
Cla97C01G007610.1	Cla97C01G007610	Protoporphyrinogen oxidase	0.979	0.914	0.949	0.949	0.981	0.897	1.052	1.028	1.085	1.025	1.069	1.074
Cla97C01G007660.1	Cla97C01G007660	Hepatocellular carcinoma-associated antigen 59	1.319	1.342	1.328	1.051	1.088	1.236	0.953	0.688	0.436	0.677	0.762
Cla97C01G007690.1	Cla97C01G007690	Heat shock family protein	1.467	1.225	1.433	0.646	0.909	0.775	0.714	0.829	0.816	1.045	1.121	1.009
Cla97C01G007780.1	Cla97C01G007780	Peroxidase	1.029	0.994	1.039	1.032	1.038	1.001	1.02	0.995	1.018	0.928	0.972	0.942
Cla97C01G007820.1	Cla97C01G007820	flowering time control protein FY	1.384	1.507	1.457	0.771	0.943	0.865	0.987	0.804	0.905	0.858	0.746	0.773
Cla97C01G007860.1	Cla97C01G007860	DNA-directed RNA polymerase subunit	1.321	1.389	1.737	0.855	0.913	0.883	1.041	0.827	0.728	0.783	0.871	0.653
Cla97C01G007890.1	Cla97C01G007890	NADPH:quinone oxidoreductase-like	0.719	0.446	0.602	0.809	0.881	0.91	1.337	1.33	1.198	1.134	1.343	1.29
Cla97C01G007940.1	Cla97C01G007940	protein EARLY RESPONSIVE TO DEHYDRATION 15-like	1.276	1.445	1.446	1.04	0.974	0.999	0.967	1.03	0.895	0.716	0.551	0.661
Cla97C01G008010.1	Cla97C01G008010	Short-chain dehydrogenase/reductase	1.288	1.104	1.095	1.001	0.996	1.004	0.986	1.071	1.032	0.789	0.821	0.819
Cla97C01G008020.1	Cla97C01G008020	U3 small nucleolar ribonucleoprotein protein IMP4	1.325	1.345		0.904	0.842		0.931	0.849		0.841	0.964
Cla97C01G008030.1	Cla97C01G008030	deoxyhypusine synthase	1.03	0.818	0.94	1.139	1.011	1.074	0.85	1.043	1.03	0.981	1.128	0.956
Cla97C01G008050.1	Cla97C01G008050	translation initiation factor eIF-2B subunit beta	0.776	0.611	0.764	0.987	0.915	1.009	0.997	1.168	1.016	1.185	1.306	1.211
Cla97C01G008070.1	Cla97C01G008070	uridine 5'-monophosphate synthase	0.822	0.889	0.932	1.05	1.073	1.069	1.091	1.062	1.05	1.046	0.968	0.985
Cla97C01G008100.1	Cla97C01G008100	Glycerol-3-phosphate dehydrogenase [NAD(+)]	0.632	0.663	0.699	0.778	0.763	0.777	0.966	1.117	1.023	1.496	1.387	1.501
Cla97C01G008110.1	Cla97C01G008110	Glycerol-3-phosphate dehydrogenase [NAD(+)]	0.969			1.461			1.086			0.484
Cla97C01G008120.1	Cla97C01G008120	mitochondrial phosphate carrier protein 3, mitochondrial-like	1.145	1.155	1.16	1.042	1.066	1.033	0.965	0.981	0.979	0.847	0.772	0.823
Cla97C01G008130.1	Cla97C01G008130	Aspartokinase	0.956	1.073	0.961	0.928	0.919	0.901	0.908	0.832	0.954	1.208	1.175	1.184
Cla97C01G008150.1	Cla97C01G008150	Alpha-mannosidase	0.886	0.887	0.93	1.007	1.011	1.01	1.129	1.118	1.082	0.988	0.982	0.961
Cla97C01G008170.1	Cla97C01G008170	Cytochrome b-c1 complex subunit Rieske, mitochondrial	1.171	1.192	1.16	1.019	0.999	0.981	0.978	1.009	0.989	0.826	0.761	0.793
Cla97C01G008180.1	Cla97C01G008180	Cytochrome b-c1 complex subunit Rieske, mitochondrial	1.002	1.062	1.189	1.085	0.985	0.989	1.013	1.019	0.986	0.875	0.891	0.83
Cla97C01G008190.1	Cla97C01G008190	protein COFACTOR ASSEMBLY OF COMPLEX C SUBUNIT B CCB1, chloroplastic	1.397	1.293	1.47	0.901	0.9	0.803	0.952	1.039	0.97	0.75	0.767	0.757
Cla97C01G008240.1	Cla97C01G008240	histidine biosynthesis bifunctional protein hisIE, chloroplastic	1	1.017	1.083	0.923	0.959	0.979	1.031	1.005	1.038	1.021	0.977	0.983
Cla97C01G008310.1	Cla97C01G008310	Tetratricopeptide-like helical	0.705	0.769	0.699	1.071	1.141	1.138	1.111	1.029	1.1	1.09	1.001	1.062
Cla97C01G008360.1	Cla97C01G008360	Aspartyl protease family protein	1.28	1.224	1.317	0.983	0.931	0.917	0.947	1.039	0.954	0.785	0.805	0.788
Cla97C01G008390.1	Cla97C01G008390	Calcium-binding EF-hand	1.41	1.46		0.851	0.839		0.789	0.827		0.949	0.875
Cla97C01G008440.1	Cla97C01G008440	Dihydroorotate dehydrogenase (quinone), mitochondrial	0.859	1.027	1	1.033	0.892	0.987	1.095	1.022	1.041	0.989	1.034	0.934
Cla97C01G008450.1	Cla97C01G008450	Prefoldin subunit	1.142	1.105	1.094	0.939	0.914	0.898	1.046	1.041	1.07	0.874	0.899	0.856
Cla97C01G008470.1	Cla97C01G008470	DNA-directed RNA polymerase II subunit 7	1.083	1.076	1.169	0.924	0.906	0.938	1.018	1.065	1.023	0.974	0.953	0.873
Cla97C01G008480.1	Cla97C01G008480	V-type proton ATPase subunit C	0.95	0.986	0.969	1.037	1.021	1.048	1.03	1.059	1.036	1.008	0.965	0.945
Cla97C01G008510.1	Cla97C01G008510	lysine-specific demethylase JMJ25-like isoform X1	0.864			0.922			1.148			1.066
Cla97C01G008620.1	Cla97C01G008620	protein TIC 40, chloroplastic	1.157	1.117	1.138	0.943	0.928	0.93	0.991	0.999	0.985	0.875	0.893	0.922
Cla97C01G008640.1	Cla97C01G008640	Auxin response factor	1.279	1.351	1.238	0.97	0.954	0.965	0.981	0.945	1.021	0.818	0.803	0.859
Cla97C01G008720.1	Cla97C01G008720	beta-catenin-like protein 1
Cla97C01G008740.1	Cla97C01G008740	SUPPRESSOR OF ABI3-5-like	1.138	1.32	1.236	0.953	0.941	0.813	0.966	0.961	0.946	0.938	0.779	1.005
Cla97C01G008760.1	Cla97C01G008760	Phytoene synthase	0.644	0.832	0.7	1.317	1.216	1.263	1.207	1.153	1.173	0.806	0.792	0.863
Cla97C01G008790.1	Cla97C01G008790	Sucrose synthase	0.993	0.975	0.959	0.983	0.957	0.993	0.57	0.627	0.655	1.455	1.456	1.372
Cla97C01G008840.1	Cla97C01G008840	Expansin	1.446		1.897	0.935		0.833	0.896		0.712	0.724		0.558
Cla97C01G008870.1	Cla97C01G008870	Isocitrate dehydrogenase [NADP]	0.647	0.637	0.695	0.995	0.978	0.974	1.183	1.175	1.159	1.203	1.207	1.198
Cla97C01G008880.1	Cla97C01G008880	universal stress protein A-like protein	0.56	0.46	0.466	0.889	0.899	0.854	1.366	1.437	1.505	1.172	1.189	1.204
Cla97C01G008890.1	Cla97C01G008890	pre-mRNA-splicing factor 38B	1.063	1.129	1.131	1.08	1.142	0.916	1.2	1.132	1.055	0.656	0.597	0.897
Cla97C01G008920.1	Cla97C01G008920	17.4 kDa class I heat shock protein 3	0.377	0.381	0.297	0.658	0.693	0.612	1.485	1.422	1.508	1.373	1.442	1.45
Cla97C01G008950.1	Cla97C01G008950	Receptor protein kinase, putative	1.313	1.368		1.26	0.958		0.811	0.911		0.617	0.763
Cla97C01G008970.1	Cla97C01G008970	Voltage-dependent L-type calcium channel subunit	0.806	0.882	1.048	0.909	0.852	0.862	1.058	1.087	1.141	1.227	1.017	1.071
Cla97C01G008980.1	Cla97C01G008980	endoplasmic reticulum-Golgi intermediate compartment protein 3	0.987	1.152	1.111	1.015	1.015	1.005	1.121	1.041	0.992	0.9	0.85	0.897
Cla97C01G008990.1	Cla97C01G008990	Eukaryotic translation initiation factor 3 subunit J	0.874	0.809	0.89	0.826	0.754	0.831	0.933	0.814	0.877	1.421	1.636	1.48
Cla97C01G009020.1	Cla97C01G009020	ADP-ribosylation factor-like protein 8A	1.043	0.993	0.959	0.931	0.89	0.919	1.081	1.202	1.186	0.897	0.942	0.885
Cla97C01G009060.1	Cla97C01G009060	Glucan endo-1,3-beta-glucosidase	2.136	1.49		0.907	0.999		0.54	0.833		0.417	0.678
Cla97C01G009130.1	Cla97C01G009130	gamma-soluble NSF attachment protein	0.81	0.748	0.626	0.977	1.018	1.083	0.996	1.02	1.007	1.138	1.162	1.176
Cla97C01G009170.1	Cla97C01G009170	tRNA (adenine(58)-N(1))-methyltransferase	0.871	1.909	1.333	0.884	0.928	0.886	1.083	0.657	0.929	1.171	0.505	0.852
Cla97C01G009220.1	Cla97C01G009220	Peroxisome biogenesis protein 1	0.697			0.751			0.922			1.629
Cla97C01G009280.1	Cla97C01G009280	Protein ROOT HAIR DEFECTIVE 3 homolog	0.792	0.864	0.878	0.812	1	0.926	0.852	0.873	0.903	1.593	1.323	1.245
Cla97C01G009380.1	Cla97C01G009380	RAS 5	1.136	1.13	1.087	0.971	0.996	0.957	0.983	0.991	1.064	0.849	0.891	0.883
Cla97C01G009480.1	Cla97C01G009480	vesicle-associated membrane protein 722-like	0.912	0.948	0.899	1.139	1.105	1.173	1.023	1.017	1.012	0.915	0.944	0.941
Cla97C01G009510.1	Cla97C01G009510	zinc finger protein ZPR1-like	0.749	0.79	0.775	0.55	0.679	0.619	0.709	0.782	0.809	1.99	1.749	1.81
Cla97C01G009580.1	Cla97C01G009580	protein PHLOEM PROTEIN 2-LIKE A1-like	0.962	0.967	1.054	1.3	1.208	1.233	1.139	1.116	0.996	0.621	0.735	0.717
Cla97C01G009590.1	Cla97C01G009590	Phloem protein 2	1.37	1.623	1.521	0.974	0.931	0.925	0.915	0.764	0.842	0.721	0.669	0.702
Cla97C01G009650.1	Cla97C01G009650	protein PHLOEM PROTEIN 2-LIKE A1-like	1.858	1.298	1.661	0.882	0.907	0.894	0.623	0.872	0.728	0.637	0.923	0.717
Cla97C01G009690.1	Cla97C01G009690	Glutathionyl-hydroquinone reductase YqjG	0.797	0.788	0.796	1.186	1.227	1.16	1.078	1.065	1.083	0.931	0.917	0.918
Cla97C01G009730.1	Cla97C01G009730	Proteasome subunit alpha type	0.863	0.879	0.931	1.006	1.01	0.998	1.094	1.08	1.095	1.025	1.039	1.021
Cla97C01G009740.1	Cla97C01G009740	Proteasome subunit alpha type	0.934	0.951	0.934	0.992	1.009	0.972	1.027	1.024	1.054	0.99	1.022	1.041
Cla97C01G009760.1	Cla97C01G009760	Glycine cleavage system H protein	0.937	0.993	0.972	1.134	1.046	1.043	1.024	1.06	1.07	0.908	0.863	0.889
Cla97C01G009770.1	Cla97C01G009770	chaperonin 60 subunit alpha 2, chloroplastic	1.04			0.93			1.045			0.985
Cla97C01G009800.1	Cla97C01G009800	14 kDa zinc-binding protein	1.288			0.983			0.883			0.845
Cla97C01G009840.1	Cla97C01G009840	receptor-like kinase 1	1.002	1.015	1.057	0.989	1.002	1.042	1.086	1.065	1.043	0.925	0.945	0.875
Cla97C01G009850.1	Cla97C01G009850	Malonyl-CoA decarboxylase	0.61	0.587	0.885	0.86	0.795	0.862	0.996	0.903	1.015	1.528	1.629	1.229
Cla97C01G009880.1	Cla97C01G009880	calcium permeable stress-gated cation channel 1-like	0.873	0.916	0.995	1.163	1.104	1.135	0.923	1.022	0.921	1.013	1.004	0.927
Cla97C01G009920.1	Cla97C01G009920	plant UBX domain-containing protein 4	0.903	0.903	0.899	1.192	1.123	1.172	1.159	1.154	1.145	0.749	0.804	0.743
Cla97C01G009950.1	Cla97C01G009950	Pyrophosphate--fructose 6-phosphate 1-phosphotransferase subunit beta	0.973	0.813	0.89	0.996	0.93	0.913	0.965	1.043	0.974	1.126	1.191	1.221
Cla97C01G009970.1	Cla97C01G009970	Ubiquinol oxidase	0.608	0.539	0.701	0.976	1.036	0.885	1.183	1.259	1.247	1.233	1.166	1.167
Cla97C01G009990.1	Cla97C01G009990	Octicosapeptide/Phox/Bem1p domain-containing protein / tetratricopeptide repeat-containing protein	1.621	1.36		0.781	0.733		0.81	0.841		0.787	1.066
Cla97C01G010040.1	Cla97C01G010040	EH domain-containing protein 1	1.127	1.069	1.093	0.971	1.042	0.983	0.921	0.891	0.941	0.947	1.026	0.993
Cla97C01G010050.1	Cla97C01G010050	tropinone reductase-like 3	0.696	0.717	0.733	0.981	0.969	0.987	1.206	1.198	1.158	1.114	1.135	1.131
Cla97C01G010180.1	Cla97C01G010180	ER membrane protein complex subunit 3	1.113	1.225	1.366	1.078	1.106	0.998	0.947	0.956	0.894	0.735	0.703	0.742
Cla97C01G010230.1	Cla97C01G010230	BAG family molecular chaperone regulator 5
Cla97C01G010260.1	Cla97C01G010260	mitochondrial import inner membrane translocase subunit tim16	1.06	1.041		0.997	0.965		1.026	1.015		0.917	0.98
Cla97C01G010270.1	Cla97C01G010270	Inositol-1-monophosphatase	1.04	1.015	1.026	0.988	0.976	1.017	1.065	1.06	1.076	0.893	0.89	0.909
Cla97C01G010280.1	Cla97C01G010280	Cysteine proteinase inhibitor	1.545	1.29	1.313	1.025	1.006	0.917	0.79	0.887	0.957	0.646	0.744	0.813
Cla97C01G010290.1	Cla97C01G010290	Calcium-binding protein, putative	0.879	0.857	0.91	1.129	1.112	1.081	0.723	0.83	0.796	1.269	1.137	1.182
Cla97C01G010340.1	Cla97C01G010340	Inositol-1-monophosphatase	1.162	1.222	1.211	0.95	0.947	0.984	0.964	1.001	0.959	0.842	0.827	0.841
Cla97C01G010350.1	Cla97C01G010350	vesicle-fusing ATPase	0.79	0.805	0.745	0.87	0.894	0.889	0.814	0.864	0.78	1.49	1.418	1.555
Cla97C01G010380.1	Cla97C01G010380	Ras family	1.481	1.597	1.517	0.999	0.881	0.867	0.826	0.871	0.872	0.694	0.651	0.743
Cla97C01G010390.1	Cla97C01G010390	heterogeneous nuclear ribonucleoprotein 1	1.463	1.61	1.45	0.924	0.979	0.953	0.765	0.755	0.911	0.665	0.657	0.635
Cla97C01G010410.1	Cla97C01G010410	Thymidine kinase	1.391	1.415		0.808	0.861		0.878	0.977		0.923	0.748
Cla97C01G010420.1	Cla97C01G010420	NADH-ubiquinone oxidoreductase 20.9 kDa subunit	1.183	1.281	1.3	0.943	0.922	0.993	1.028	0.972	1.001	0.813	0.754	0.76
Cla97C01G010440.1	Cla97C01G010440	glucan endo-1,3-beta-glucosidase 4-like	1.898	1.916		0.831	0.808		0.806	0.755		0.464	0.521
Cla97C01G010500.1	Cla97C01G010500	Flavin-containing monooxygenase	1.078		1.163	1.178		1.132	0.897		0.945	0.847		0.761
Cla97C01G010520.1	Cla97C01G010520	Acyl carrier protein	0.906	0.952	0.961	0.989	0.979	1.046	1.053	1.058	1.065	0.925	0.963	0.928
Cla97C01G010590.1	Cla97C01G010590	chloroplast stem-loop binding protein of 41 kDa b, chloroplastic	1.294	1.21	1.254	0.985	1.007	0.957	1	1.021	1.015	0.747	0.769	0.805
Cla97C01G010600.1	Cla97C01G010600	Golgi apparatus membrane protein TVP23	1.366	1.341	1.103	0.999	0.988	1.063	0.887	0.894	0.981	0.748	0.776	0.852
Cla97C01G010610.1	Cla97C01G010610	AP-3 complex subunit mu-1	1.035	1.05	1.079	1.026	0.985	0.984	0.946	0.961	0.929	0.994	1.001	1.024
Cla97C01G010620.1	Cla97C01G010620	PsbP-domain protein 1	1.286	1.146		0.92	0.954		0.981	0.95		0.814	0.95
Cla97C01G010740.1	Cla97C01G010740	pollen-specific leucine-rich repeat extensin-like protein 2	0.751	0.677	0.623	1.282	1.259	1.261	1.056	0.967	1.049	0.911	1.096	1.066
Cla97C01G010840.1	Cla97C01G010840	Protein of unknown function, DUF538	1.538	1.839	1.72	0.835	0.792	0.845	0.877	0.624	0.708	0.75	0.745	0.721
Cla97C01G010870.1	Cla97C01G010870	Sister chromatid cohesion PDS5 B	0.899	1.085		0.838	0.674		1.021	0.955		1.243	1.287
Cla97C01G010890.1	Cla97C01G010890	Acetyl-CoA C-acetyltransferase	0.681	0.74	0.63	1.043	1.084	1.08	1.255	1.165	1.262	1.083	1.025	1.046
Cla97C01G010900.1	Cla97C01G010900	Ferredoxin--NADP reductase	1.237	1.224	1.242	0.957	0.953	0.965	0.951	0.963	0.952	0.874	0.868	0.865
Cla97C01G010920.1	Cla97C01G010920	phosphatidylinositol/phosphatidylcholine transfer protein SFH2-like	1.219	1.255	1.282	0.988	1.202	1.058	0.86	0.859	0.933	0.909	0.673	0.813
Cla97C01G010950.1	Cla97C01G010950	D6 protein kinase like 2	1.185	0.984	1.014	0.913	0.932	0.845	0.974	1.032	1.001	0.928	1.052	0.957
Cla97C01G011040.1	Cla97C01G011040	Ras-related protein	0.743	0.735	0.783	1.051	0.999	1.028	1.098	1.088	1.077	1.103	1.133	1.082
Cla97C01G011050.1	Cla97C01G011050	farnesyl pyrophosphate synthase 1	0.929	0.901	0.876	1.148	1.102	1.06	0.835	0.886	0.973	1.068	1.033	1.06
Cla97C01G011060.1	Cla97C01G011060	glucan endo-1,3-beta-glucosidase 5-like	1.576	1.7	1.719	0.861	0.875	0.806	0.81	0.713	0.755	0.753	0.712	0.72
Cla97C01G011200.1	Cla97C01G011200	Histone deacetylase	0.859	0.873	0.85	1.006	1.025	0.998	1.102	1.12	1.104	0.986	0.998	1.048
Cla97C01G011330.1	Cla97C01G011330	Nitrilase	0.645	0.759	0.75	1.027	1.006	0.995	1.124	1.094	1.094	1.234	1.186	1.187
Cla97C01G011390.1	Cla97C01G011390	nicalin-1	1.067	1.228	1.11	1.009	0.979	1.031	0.904	0.881	0.976	0.884	0.915	0.879
Cla97C01G011420.1	Cla97C01G011420	mitochondrial fission protein ELM1	0.899	0.715	0.781	1.006	1.061	1.07	1.028	1.126	1.111	1.066	1.15	1.123
Cla97C01G011430.1	Cla97C01G011430	Sec23/sec24 transport family protein	0.905	0.939	0.744	1.045	0.938	1.004	0.89	0.965	0.857	1.202	1.167	1.394
Cla97C01G011440.1	Cla97C01G011440	F1F0-ATPase inhibitor protein	0.375	0.859	0.369	1.205	0.99	1.273	1.413	1.22	1.411	0.928	0.959	0.941
Cla97C01G011540.1	Cla97C01G011540	N-carbamoylputrescine amidase	0.797	0.781	0.741	1.021	0.996	0.988	1.096	1.151	1.147	1.086	1.085	1.103
Cla97C01G011550.1	Cla97C01G011550	Ef-hand calcium binding protein, putative	0.845	0.849	0.838	0.958	0.872	0.799	1.134	1.019	1.096	1.097	1.26	1.267
Cla97C01G011580.1	Cla97C01G011580	Ribosomal protein	1.088	0.858	1.117	1.015	1.021	1.061	0.917	1.131	0.917	0.976	0.99	0.858
Cla97C01G011590.1	Cla97C01G011590	Transmembrane 9 superfamily member	1.602	1.393	1.4	1.087	1.069	1.028	0.649	0.811	0.836	0.663	0.726	0.737
Cla97C01G011600.1	Cla97C01G011600	Photosystem II CP43 reaction center protein	0.997	1.05	0.934	0.745	0.732	0.995	1.06	1.028	1.09	1.197	1.189	0.981
Cla97C01G011660.1	Cla97C01G011660	Alpha/beta-Hydrolases superfamily protein	1.105	1.102	1.116	0.977	1.046	1.065	1.059	0.96	0.981	0.859	0.886	0.814
Cla97C01G011720.1	Cla97C01G011720	Peptidyl-prolyl cis-trans isomerase, putative	1.021	1.058	0.989	1.017	1.037	1.015	0.948	0.917	0.988	0.996	1.051	0.995
Cla97C01G011850.1	Cla97C01G011850	nucleobase-ascorbate transporter 12	1.883	1.816	1.844	0.814	0.779	0.8	0.669	0.7	0.704	0.634	0.704	0.652
Cla97C01G011860.1	Cla97C01G011860	Arogenate dehydratase	0.933		0.861	1.2		1.132	0.938		0.981	0.929		1.027
Cla97C01G011880.1	Cla97C01G011880	splicing factor U2af small subunit B-like	0.957	0.961	0.988	1.023	0.881	1.131	1.179	1.163	1.146	0.841	0.995	0.735
Cla97C01G011910.1	Cla97C01G011910	Carboxypeptidase	1.153	1.308	1.334	0.92	0.941	0.931	0.956	0.944	0.939	0.961	0.844	0.833
Cla97C01G012000.1	Cla97C01G012000	spermidine synthase 1-like	1.436	1.636	1.068	0.86	0.905	0.898	0.899	0.856	0.883	0.805	0.603	1.151
Cla97C01G012160.1	Cla97C01G012160	serine/threonine-protein kinase ATM-like	1.359	1.593	1.358	0.834	0.8	0.775	0.982	0.928	0.994	0.75	0.716	0.825
Cla97C01G012170.1	Cla97C01G012170	Pantothenate kinase 2	0.76	0.757	0.783	0.94	0.881	0.899	0.87	0.805	0.864	1.283	1.55	1.431
Cla97C01G012180.1	Cla97C01G012180	Iron-sulfur cluster assembly protein	1.105			1.055			0.973			0.868
Cla97C01G012250.1	Cla97C01G012250	Mitochondrial import inner membrane translocase subunit Tim17/Tim22/Tim23 family protein	1.378		1.017	0.929		0.952	0.914		1.076	0.779		0.955
Cla97C01G012270.1	Cla97C01G012270	anthranilate phosphoribosyltransferase, chloroplastic	1.374	1.386	1.57	1.001	0.961	1.032	0.906	0.907	0.87	0.68	0.783	0.522
Cla97C01G012280.1	Cla97C01G012280	Glutaredoxin	1.291	1.364	1.258	0.941	0.875	0.889	1.029	0.986	1.047	0.74	0.761	0.798
Cla97C01G012340.1	Cla97C01G012340	heme-binding protein 2-like	0.979	1.075		1.03	1.001		1.157	1		0.834	0.924
Cla97C01G012510.1	Cla97C01G012510	Armadillo repeat protein 1	1.165			1.028			0.895			0.912
Cla97C01G012520.1	Cla97C01G012520	60S ribosomal protein L27a-3-like	1.136	1.301	1.191	1.054	1.027	1.077	1.006	1.004	0.935	0.804	0.717	0.798
Cla97C01G012560.1	Cla97C01G012560	protein NBR1 homolog	0.845	0.937		1.209	1.084		0.931	0.899		1.015	1.098
Cla97C01G012650.1	Cla97C01G012650	Ubiquitin family protein	0.746	0.817	0.858	1.087	1.157	1.035	1.271	1.205	1.109	0.827	0.879	0.997
Cla97C01G012670.1	Cla97C01G012670	50S ribosomal protein L19-2, chloroplastic-like	1.443		1.417	1.051		1.044	0.955		1.04	0.551		0.499
Cla97C01G012730.1	Cla97C01G012730	double-stranded RNA-binding protein 2	0.961		1.119	0.837		0.853	1.083		0.977	1.12		1.05
Cla97C01G012750.1	Cla97C01G012750	Pescadillo homolog	1.482	1.456		0.751	0.794		0.821	0.818		0.947	0.932
Cla97C01G012760.1	Cla97C01G012760	Senescence regulator	1.152	1.358	1.17	0.954	1.008	0.99	0.991	0.941	0.881	0.903	0.692	0.959
Cla97C01G012850.1	Cla97C01G012850	pheophorbide a oxygenase, chloroplastic	0.676	0.628	0.756	0.857	0.956	0.845	0.911	0.938	1.002	1.511	1.573	1.43
Cla97C01G012980.1	Cla97C01G012980	protein argonaute 5	1.381	1.443	1.414	0.929	0.926	0.866	0.706	0.712	0.717	0.983	0.924	0.943
Cla97C01G013030.1	Cla97C01G013030	protease Do-like 9	1.113	1.055	1.058	0.867	0.893	1.024	1.027	1.066	0.954	0.993	0.986	0.964
Cla97C01G013090.1	Cla97C01G013090	RING-type E3 ubiquitin transferase	1.577			0.761			0.894			0.769
Cla97C01G013150.1	Cla97C01G013150	B12D-like protein	1.082	1.061	1.063	0.992	0.956	0.907	1.061	1.03	1.057	0.928	0.937	0.967
Cla97C01G013290.1	Cla97C01G013290	AAA-ATPase 1	0.569	0.486	0.659	1.088	1.07	1.041	0.998	0.958	0.984	1.326	1.387	1.246
Cla97C01G013300.1	Cla97C01G013300	HIPL1 protein-like		1.177	1.457		0.833	0.88		0.876	0.804		1.115	0.859
Cla97C01G013340.1	Cla97C01G013340	Plasma membrane ATPase	1.234		1.123	0.999		0.995	0.968		1.017	0.799		0.865
Cla97C01G013460.1	Cla97C01G013460	Aldehyde dehydrogenase	0.899	0.9	0.88	1.02	0.998	1.032	1.129	1.158	1.161	0.925	0.914	0.921
Cla97C01G013480.1	Cla97C01G013480	protein IQ-DOMAIN 31	1.258	1.477	1.053	0.929	0.894	0.89	0.889	0.879	0.953	0.842	0.725	0.881
Cla97C01G013600.1	Cla97C01G013600	alcohol dehydrogenase-like 6	0.909	0.81	0.88	0.88	0.871	0.887	1.096	1.134	1.174	1.125	1.156	1.095
Cla97C01G013720.1	Cla97C01G013720	Small nuclear ribonucleoprotein	0.986	1.225	1.176	0.97	0.948	0.933	1.028	0.95	1.019	1.016	0.877	0.872
Cla97C01G013730.1	Cla97C01G013730	coiled-coil domain-containing protein 12	1.185		1.169	1.007		0.953	0.891		0.945	0.917		0.933
Cla97C01G013740.1	Cla97C01G013740	Endosomal targeting BRO1-like domain protein	1.053	1.146	1.116	1.18	1.122	1.152	1.036	0.962	1.007	0.633	0.706	0.694
Cla97C01G013780.1	Cla97C01G013780	DNA-directed RNA polymerases II, IV and V subunit 12	0.897	1.012	0.857	1.042	1.044	1.186	1.376	1.232	1.353	0.686	0.712	0.604
Cla97C01G013850.1	Cla97C01G013850	Succinate--CoA ligase [ADP-forming] subunit alpha, mitochondrial	1.077	1.05	1.069	0.994	0.989	1.015	1.029	1.035	1.021	0.878	0.951	0.934
Cla97C01G013860.1	Cla97C01G013860	Dolichyl-diphosphooligosaccharide-protein glycosyltransferase subunit, putative	1.102	0.978	1.008	0.903	0.903	0.909	0.694	0.714	0.731	1.278	1.396	1.31
Cla97C01G013870.1	Cla97C01G013870	Peptidoglycan-binding LysM domain protein, putative	1.227			1.331			0.891			0.551
Cla97C01G013880.1	Cla97C01G013880	E3 ubiquitin-protein ligase RING1-like	1.085	1.113	1.122	1.145	1.146	1.158	1.03	1.016	1.016	0.765	0.725	0.704
Cla97C01G013930.1	Cla97C01G013930	Nascent polypeptide-associated complex subunit beta	1.162	1.217	1.166	0.992	1.006	0.982	1.027	0.986	1.033	0.772	0.769	0.829
Cla97C01G013980.1	Cla97C01G013980	aspartic proteinase nepenthesin-2-like	0.425	0.409	0.503	1.154	1.112	1.137	1.152	1.177	1.113	1.275	1.283	1.281
Cla97C01G013990.1	Cla97C01G013990	Late embryogenesis abundant (LEA) hydroxyproline-rich glycoprotein family	0.617	0.769	0.694	1.495	1.246	1.37	1.118	1.144	1.111	0.77	0.841	0.825
Cla97C01G014070.1	Cla97C01G014070	alpha-ketoglutarate-dependent dioxygenase alkB homolog 6	0.821	1.146		1.062	0.844		1.16	1.016		0.957	0.994
Cla97C01G014090.1	Cla97C01G014090	Protein-lysine N-methyltransferase	0.929	1.1	0.907	0.941	0.942	0.985	0.917	0.913	0.907	1.142	1.045	1.201
Cla97C01G014130.1	Cla97C01G014130	protein CHROMATIN REMODELING 24	0.993	1.016	0.965	1.136	0.989	1.036	1.031	1.179	1.098	0.84	0.816	0.901
Cla97C01G014170.1	Cla97C01G014170	E3 ubiquitin-protein ligase RGLG2-like protein	0.748	0.627	0.681	1.215	1.228	1.265	1.119	1.184	1.125	0.949	0.955	0.888
Cla97C01G014180.1	Cla97C01G014180	S-adenosyl-L-methionine-dependent methyltransferases superfamily protein	1.832	1.73	1.492	0.617	0.652	0.727	0.582	0.677	0.702	0.947	0.863	1.061
Cla97C01G014230.1	Cla97C01G014230	Cysteine proteinase inhibitor	1.412	1.5	1.398	0.965	0.928	0.938	0.905	0.765	0.904	0.719	0.807	0.759
Cla97C01G014250.1	Cla97C01G014250	Unknown protein	1	0.978	0.92	1.742	1.813	1.651	0.802	0.809	0.92	0.455	0.4	0.509
Cla97C01G014260.1	Cla97C01G014260	Unknown protein	2.287	2.221	1.95	0.853	0.849	0.892	0.513	0.591	0.701	0.347	0.339	0.457
Cla97C01G014270.1	Cla97C01G014270	Cysteine proteinase inhibitor		0.806	0.774		1.058	1.075		1.247	1.217		0.883	0.934
Cla97C01G014280.1	Cla97C01G014280	Cysteine proteinase inhibitor	0.817	0.845		0.9	0.913		1.228	1.17		1.055	1.072
Cla97C01G014290.1	Cla97C01G014290	Histone deacetylase	0.988	0.839	0.91	0.84	0.974	0.674	1.104	1.096	0.791	1.069	1.091	1.625
Cla97C01G014300.1	Cla97C01G014300	2-oxoisovalerate dehydrogenase subunit alpha	1.008	1.031	1.087	1.059	1.06	1.022	1.094	1.037	1.081	0.907	0.871	0.879
Cla97C01G014310.1	Cla97C01G014310	SAL1 phosphatase-like	0.952	1.02	0.95	1.014	1.072	1.045	1.098	1.117	1.148	0.817	0.86	0.904
Cla97C01G014460.1	Cla97C01G014460	Zinc finger CCCH domain-containing protein 38	1.42	1.284	1.389	0.971	0.949	0.925	0.901	0.941	0.903	0.677	0.823	0.791
Cla97C01G014540.1	Cla97C01G014540	Ubiquinol-cytochrome c reductase complex chaperone CBP3	1.336	1.168	1.317	1.088	1.057	1.074	0.932	0.928	0.927	0.644	0.806	0.681
Cla97C01G014550.1	Cla97C01G014550	Autophagy-related protein 13	0.907	0.944	1.038	1.035	1.038	0.966	1.088	1.032	1.03	0.971	0.986	0.966
Cla97C01G014610.1	Cla97C01G014610	pollen-specific leucine-rich repeat extensin-like protein 1 isoform X1	0.807	0.821	0.799	1.157	1.166	1.162	1.132	1.152	1.157	0.854	0.843	0.899
Cla97C01G014690.1	Cla97C01G014690	WD-repeat protein	1.265	1.069	0.897	0.993	0.99	1.105	0.99	0.992	1.055	0.751	0.949	0.943
Cla97C01G014740.1	Cla97C01G014740	RNA-binding 39	1.164	1.604	1.353	0.821	0.855	0.798	0.779	0.791	0.724	0.974	0.749	0.813
Cla97C01G014750.1	Cla97C01G014750	protein LIKE COV 2	0.831	1.107	1.085	1.172	1.075	0.979	0.999	0.945	0.935	0.998	0.873	1.001
Cla97C01G014770.1	Cla97C01G014770	Ribonucleoside-diphosphate reductase	0.957	0.958	1.145	0.864	0.689	0.688	0.81	0.787	0.676	1.369	1.596	1.491
Cla97C01G014810.1	Cla97C01G014810	bifunctional 3-dehydroquinate dehydratase/shikimate dehydrogenase, chloroplastic-like	1.262	1.388	1.456	1.03	0.974	0.99	0.942	0.93	0.924	0.685	0.719	0.709
Cla97C01G014900.1	Cla97C01G014900	Receptor kinase	1.345	1.182	1.471	1.221	1.012	0.969	0.84	0.898	0.819	0.595	0.747	0.761
Cla97C01G014950.1	Cla97C01G014950	protein SLOW GREEN 1, chloroplastic-like	1.319		1.363	1.019		1.093	0.767		0.763	0.895		0.781
Cla97C01G014970.1	Cla97C01G014970	Mitochondrial ATP synthase	1.031	0.941	0.956	0.986	1.006	0.973	1.038	1.079	1.05	0.942	0.976	0.977
Cla97C01G015030.1	Cla97C01G015030	Small GTPase superfamily	1.089	1.215	1.172	1.128	1.185	1.133	1.047	1.051	0.995	0.736	0.549	0.699
Cla97C01G015130.1	Cla97C01G015130	Pathogenic type III effector avirulence factor Avr cleavage site-containing protein	1.549			0.822			0.789			0.84
Cla97C01G015200.1	Cla97C01G015200	Ubiquitin-conjugating enzyme	1.067	1.055	1.136	1.055	1.104	1.081	1.054	1.013	0.973	0.873	0.76	0.793
Cla97C01G015270.1	Cla97C01G015270	Transcription termination factor 3, mitochondrial
Cla97C01G015280.1	Cla97C01G015280	protein DA1-related 1-like	1.177	1.299	1.354	1.032	1.136	1.194	0.925	0.942	0.87	0.866	0.623	0.583
Cla97C01G015370.1	Cla97C01G015370	Oxygen-evolving enhancer protein 1	1.72	1.918	1.751	0.681	0.686	0.678	0.939	0.858	0.848	0.66	0.492	0.638
Cla97C01G015400.1	Cla97C01G015400	Thioredoxin-like protein	1.133	1.144		1.078	1.13		1.007	1.019		0.782	0.707
Cla97C01G015440.1	Cla97C01G015440	Mitochondrial pyruvate carrier	1.13	1.096	1.108	0.933	0.927	0.999	1.042	0.993	1.025	0.882	0.984	0.868
Cla97C01G015450.1	Cla97C01G015450	F6A14.6 protein, putative	1.309			0.973			0.681			1.038
Cla97C01G015460.1	Cla97C01G015460	nuclear ribonuclease Z		0.985	1.056		0.876	0.867		1.016	0.926		1.035	1.152
Cla97C01G015590.1	Cla97C01G015590	nuclear pore complex protein NUP58-like	1.339	1.256	1.263	0.994	1.019	1.043	0.979	1.027	0.964	0.688	0.697	0.73
Cla97C01G015610.1	Cla97C01G015610	Methyl esterase 6, putative	0.547	0.535	0.541	0.788	0.806	0.756	1.112	1.109	1.114	1.591	1.461	1.644
Cla97C01G015620.1	Cla97C01G015620	Salicylic acid-binding protein 2	0.327	0.199	0.616	0.381	0.23	0.595	0.685	0.579	0.785	2.607	2.993	2.004
Cla97C01G015650.1	Cla97C01G015650	autophagy-related protein 101-like isoform X1	1.236	1.263	1.25	1.146	1.134	1.108	1.027	1.107	1.039	0.639	0.496	0.603
Cla97C01G015680.1	Cla97C01G015680	L-ascorbate oxidase homolog	1.527	1.387	1.423	0.92	0.941	0.963	0.893	0.841	0.835	0.643	0.643	0.737
Cla97C01G015720.1	Cla97C01G015720	protein misato homolog 1 isoform X1	0.839	1.071	0.874	0.917	0.946	0.901	0.875	0.753	0.877	1.369	1.23	1.348
Cla97C01G015830.1	Cla97C01G015830	Ran-binding protein in the microtubule-organising centre protein	0.911	0.85	0.8	0.849	0.812	0.883	1.052	1.104	1.062	1.171	1.257	1.239
Cla97C01G015880.1	Cla97C01G015880	LOW QUALITY PROTEIN: uncharacterized protein LOC103484772	1.374	1.306	1.181	1.066	1.067	1.004	0.877	0.925	0.975	0.707	0.756	0.837
Cla97C01G015960.1	Cla97C01G015960	Lipase	0.713	0.695	0.788	1.226	1.395	1.287	0.813	0.747	0.948	1.248	1.163	0.977
Cla97C01G016020.1	Cla97C01G016020	PI-PLC X domain-containing protein At5g67130	1.095	1.086	1.096	0.973	1.025	0.866	0.979	0.977	1.03	0.937	0.938	1.008
Cla97C01G016030.1	Cla97C01G016030	receptor-like protein kinase 4	1.002	0.921	1.085	1.004	0.97	1.007	0.999	1.137	0.978	0.885	0.935	0.93
Cla97C01G016070.1	Cla97C01G016070	AP2-like ethylene-responsive transcription factor	1.014		0.812	0.948		1.092	1.096		1.096	0.975		1
Cla97C01G016090.1	Cla97C01G016090	RNA-binding family protein isoform 1	1.393	1.468	1.284	1.201	1.26	1.141	0.759	0.72	0.854	0.648	0.552	0.721
Cla97C01G016210.1	Cla97C01G016210	ADP-ribosylation factor family protein	1.161	1.15	1.167	0.886	0.95	0.898	1.019	1.035	1.001	0.908	0.888	0.881
Cla97C01G016230.1	Cla97C01G016230	FAD-dependent oxidoreductase family protein	0.875	0.695	0.82	1.058	0.974	1.013	1.074	1.066	1.052	1.025	1.193	1.076
Cla97C01G016250.1	Cla97C01G016250	mortality factor 4-like protein 1 isoform X4
Cla97C01G016310.1	Cla97C01G016310	Cytochrome P450	0.72			0.716			0.785			1.779
Cla97C01G016320.1	Cla97C01G016320	F-box-like/WD repeat-containing protein	1.193	1.015	1.131	0.859	0.929	0.958	1.004	0.997	0.993	0.943	1.06	0.918
Cla97C01G016340.1	Cla97C01G016340	Indole-3-acetic acid-amido synthetase GH3.3, putative	0.758			0.868			1.12			1.333
Cla97C01G016350.1	Cla97C01G016350	Indole-3-acetic acid-amido synthetase GH3.3, putative	0.533	0.673	0.68	0.868	0.89	0.925	1.164	1.121	1.162	1.305	1.336	1.28
Cla97C01G016430.1	Cla97C01G016430	suppressor of RPS4-RLD 1	1.02			0.742			1.267			0.971
Cla97C01G016460.1	Cla97C01G016460	Transmembrane protein	0.874	0.895	0.868	0.966	0.92	1.017	1.063	1.028	1.055	1.097	1.158	1.06
Cla97C01G016490.1	Cla97C01G016490	subtilisin-like protease	0.972	0.974	0.934	1.24	1.215	1.278	1.063	1.089	1.06	0.715	0.719	0.7
Cla97C01G016510.1	Cla97C01G016510	Prolyl 4-hydroxylase alpha subunit, putative	1.348	0.936	1.129	0.791	0.931	0.943	0.998	1.059	0.927	0.863	1.074	1
Cla97C01G016540.1	Cla97C01G016540	Protein kinase 2	0.948	0.992	1.006	1.023	1.033	1.003	1.024	1.017	0.984	0.993	0.957	0.977
Cla97C01G016570.1	Cla97C01G016570	Peroxidase	1.151	1.174	1.217	1.12	1.084	1.111	1.039	1.029	1.018	0.635	0.649	0.633
Cla97C01G016620.1	Cla97C01G016620	Formamidase
Cla97C01G016640.1	Cla97C01G016640	Protein kinase 2	1	0.946	0.994	1.141	1.078	1.109	0.896	1.01	0.915	0.904	0.947	0.962
Cla97C01G016720.1	Cla97C01G016720	Peptidyl-prolyl cis-trans isomerase-like 2	1.43	1.363	1.574	0.809	0.839	0.828	0.999	0.984	0.976	0.762	0.814	0.622
Cla97C01G016730.1	Cla97C01G016730	Adenylyl-sulfate kinase	1.283			1.033			0.948			0.736
Cla97C01G016760.1	Cla97C01G016760	60S ribosomal protein L26-1	1.165	1.225	1.239	0.983	0.966	0.997	0.737	0.832	0.798	0.973	1.039	0.936
Cla97C01G016790.1	Cla97C01G016790	50S ribosomal protein L7/L12	1.374	1.596	1.558	0.904	0.983	0.953	0.954	0.799	0.833	0.768	0.623	0.656
Cla97C01G016810.1	Cla97C01G016810	NADH dehydrogenase [ubiquinone] iron-sulfur protein 4, mitochondrial	1.32	1.339	1.228	1.143	1.135	1.211	0.969	0.957	0.984	0.56	0.588	0.577
Cla97C01G016820.1	Cla97C01G016820	Amino acid acetyltransferase(N-acetylglutamate synthase)-like protein	0.859	0.845	0.944	1.074	1.124	1.03	1.126	1.034	1.12	0.975	1.052	0.906
Cla97C01G016870.1	Cla97C01G016870	RuvB-like helicase	1.358	1.359	1.285	0.878	0.857	0.957	0.721	0.764	0.783	1.043	1.017	0.99
Cla97C01G016900.1	Cla97C01G016900	BSD domain-containing protein, putative	1.33	1.461	1.265	0.838	0.851	0.971	0.841	0.773	0.861	0.898	0.919	0.903
Cla97C01G017020.1	Cla97C01G017020	Leucine-rich repeat receptor-like protein kinase	1.139		1.136	1.009		0.997	1.026		1.022	0.826		0.845
Cla97C01G017030.1	Cla97C01G017030	DEAD-box ATP-dependent RNA helicase 16	1.049	1.132		0.902	0.82		1.016	1.037		1.033	1.011
Cla97C01G017120.1	Cla97C01G017120	Branched-chain-amino-acid aminotransferase	1.138	1.1	1.141	0.906	0.918	0.909	0.995	1.006	0.986	0.963	0.949	0.949
Cla97C01G017130.1	Cla97C01G017130	protein CROWDED NUCLEI 4	1.572	1.375	1.505	0.791	0.876	0.891	0.963	1.151	0.962	0.673	0.563	0.642
Cla97C01G017170.1	Cla97C01G017170	Cysteine desulfurase 14	1.035	1.085	1.078	1.005	0.985	0.972	1.047	1.022	1.018	0.938	0.952	0.939
Cla97C01G017210.1	Cla97C01G017210	Tubulin alpha chain	1.341	1.452	1.473	0.823	0.755	0.728	0.817	0.797	0.79	0.946	0.907	0.971
Cla97C01G017230.1	Cla97C01G017230	Malate dehydrogenase	0.702	0.757	0.71	1.026	0.97	0.966	1.249	1.257	1.249	1.031	1.011	1.088
Cla97C01G017250.1	Cla97C01G017250	Receptor-like protein kinase	2.843	1.685		0.364	0.7		0.459	0.705		0.335	0.91
Cla97C01G017310.1	Cla97C01G017310	Transducin/WD40 repeat protein	1.518	1.592	1.403	0.869	0.967	0.956	0.919	0.787	0.908	0.694	0.653	0.732
Cla97C01G017330.1	Cla97C01G017330	Starch synthase, chloroplastic/amyloplastic	0.941			0.857			0.973			1.228
Cla97C01G017370.1	Cla97C01G017370	protein RMD5 homolog A	1.027	1.035	1.07	1.101	1.075	1.129	1.033	1.022	1.001	0.793	0.874	0.792
Cla97C01G017440.1	Cla97C01G017440	Beta-D-xylosidase	0.854	0.846	0.875	0.944	1.033	0.929	1.117	1.109	1.125	0.977	0.997	1.067
Cla97C01G017480.1	Cla97C01G017480	Serine hydroxymethyltransferase	0.879	0.925	0.918	1.141	1.071	1.096	1.096	1.083	1.118	0.908	0.872	0.839
Cla97C01G017520.1	Cla97C01G017520	Alcohol dehydrogenase, putative	1.2	1.206	1.242	0.709	0.721	0.771	0.816	0.837	0.766	1.241	1.285	1.203
Cla97C01G017530.1	Cla97C01G017530	Elongator complex protein	1.204	1.209	1.281	0.925	0.975	0.953	0.994	0.972	0.935	0.877	0.871	0.821
Cla97C01G017620.1	Cla97C01G017620	UDP-glycosyltransferase
Cla97C01G017730.1	Cla97C01G017730	Kinesin	1.112	1.058	1.088	0.879	0.759	0.862	0.847	0.841	0.853	1.197	1.293	1.229
Cla97C01G017780.1	Cla97C01G017780	IMPACT family member in pol 5'region	1.002	0.862	0.975	1.081	1.312	1.391	1.084	1.138	0.979	0.949	0.688	0.655
Cla97C01G017790.1	Cla97C01G017790	Mitochondrial carrier protein	1.099	1.564	1.43	0.976	0.98	0.931	0.882	0.781	0.813	1.014	0.609	0.826
Cla97C01G017870.1	Cla97C01G017870	GLABRA2 expression modulator-like	1.062	0.986	1.001	0.875	0.904	0.903	1.051	1.056	1.071	0.97	1.032	1.018
Cla97C01G017980.1	Cla97C01G017980	tRNA (Cytosine(34)-C(5))-methyltransferase	1.029	1.072	1.036	0.705	0.56	0.581	0.794	0.768	0.818	1.439	1.6	1.565
Cla97C01G017990.1	Cla97C01G017990	RAS 5	1.156	1.165	1.197	0.936	0.958	0.943	0.973	0.96	0.953	0.968	0.935	0.91
Cla97C01G018010.1	Cla97C01G018010	Phospho-2-dehydro-3-deoxyheptonate aldolase	1.134	1.117	1.201	0.946	1.005	1.097	0.951	1.023	1.016	0.965	0.783	0.687
Cla97C01G018040.1	Cla97C01G018040	Transmembrane protein, putative	0.992			0.939			1.006			1.063
Cla97C01G018090.1	Cla97C01G018090	Glycosyltransferase	0.883	0.921	1.091	0.975	0.989	0.887	1.154	1.031	1.051	0.993	0.942	0.971
Cla97C01G018100.1	Cla97C01G018100	Alpha/beta-hydrolase superfamily protein	1.065	1.092	0.963	0.989	0.994	0.846	0.924	0.933	1.001	1.022	0.981	1.191
Cla97C01G018170.1	Cla97C01G018170	Mitochondrial carrier protein	1.078	0.945	1.036	0.999	1.08	0.972	1.079	1.091	1.062	0.911	0.884	0.93
Cla97C01G018200.1	Cla97C01G018200	Asparagine synthetase family protein 2	1.123	1.109	1.141	1.107	1.009	1.044	0.891	0.913	0.906	0.876	0.901	0.916
Cla97C01G018220.1	Cla97C01G018220	Alpha-ketoglutarate-dependent dioxygenase alkB-like protein 2	1.797	1.846	1.97	0.85	0.795	0.832	0.722	0.657	0.695	0.631	0.6	0.503
Cla97C01G018310.1	Cla97C01G018310	BZIP transcription factor, putative (DUF1664)	1.09	1.106	1.093	0.95	1.003	1.02	1.098	1.045	1.014	0.862	0.846	0.869
Cla97C01G018330.1	Cla97C01G018330	protein SCO1 homolog 2, mitochondrial	1.188		1.14	1.001		0.941	0.975		0.964	0.837		0.954
Cla97C01G018340.1	Cla97C01G018340	PLAT domain-containing protein	1.054	1.108	1.105	0.953	0.917	0.998	1.014	1.018	1	0.979	0.957	0.897
Cla97C01G018410.1	Cla97C01G018410	Protein of unknown function (DUF581)	1.117	1.145	1.023	1.535	1.453	1.367	0.725	0.857	0.764	0.623	0.545	0.847
Cla97C01G018420.1	Cla97C01G018420	inositol-3-phosphate synthase	1.295	1.403	1.448	1.009	0.994	0.981	0.835	0.819	0.836	0.811	0.725	0.704
Cla97C01G018440.1	Cla97C01G018440	trafficking protein particle complex subunit 12	0.765	0.659	0.812	0.969	0.969	0.987	0.991	1.025	0.907	1.233	1.315	1.337
Cla97C01G018490.1	Cla97C01G018490	Aspartyl protease family protein	0.838	0.571	0.781	0.995	1.263	1.084	1.087	1.178	1.183	1.081	0.988	0.953
Cla97C01G018500.1	Cla97C01G018500	U-box domain-containing 4-like protein	1.125	1.032	0.985	0.802	0.731	0.833	0.865	0.808	0.617	1.203	1.415	1.685
Cla97C01G018700.1	Cla97C01G018700	Glycosyltransferase	0.49	0.747	0.733	0.845	0.829	0.877	1.223	1.133	1.101	1.421	1.338	1.217
Cla97C01G018720.1	Cla97C01G018720	X-Pro aminopeptidase	0.717	0.612	0.696	1.022	1.007	1.034	1.132	1.152	1.132	1.186	1.225	1.152
Cla97C01G018740.1	Cla97C01G018740	Quinone reductase family protein	0.667	0.717	0.661	1.005	1.03	0.989	1.207	1.176	1.227	1.076	1.097	1.046
Cla97C01G018840.1	Cla97C01G018840	Sugar transporter, putative (DUF1195)		0.948	0.977		0.983	1.006		1.062	1.018		1.007	0.999
Cla97C01G018850.1	Cla97C01G018850	Transcription initiation factor IIB	1.098	1.142	1.039	1.096	1.061	0.96	1.02	1.079	0.929	0.786	0.719	1.073
Cla97C01G018870.1	Cla97C01G018870	U1 small nuclear ribonucleoprotein 70 kDa	1.229	1.633	1.67	0.943	1.091	1.102	0.776	0.681	0.622	1.15	0.596	0.606
Cla97C01G018930.1	Cla97C01G018930	ADP-ribosylation factor-like protein 2	1.035	0.993	0.976	0.985	1.022	1.034	0.995	1.055	1.016	1	0.93	0.975
Cla97C01G019030.1	Cla97C01G019030	ATPase family AAA domain-containing protein 3	1.209	0.921	1.28	0.825	0.939	0.77	1.006	0.981	0.982	1.05	1.083	0.969
Cla97C01G019060.1	Cla97C01G019060	syntaxin-112	0.847			0.966			1.021			1.166
Cla97C01G019080.1	Cla97C01G019080	Soluble inorganic pyrophosphatase	0.791	0.807	0.829	1.202	1.154	1.182	1.165	1.193	1.181	0.879	0.829	0.823
Cla97C01G019090.1	Cla97C01G019090	auxilin-like protein 1		1.565			0.85			0.899			0.686
Cla97C01G019220.1	Cla97C01G019220	TIM-barrel signal transduction protein isoform 2	1.451	1.348	1.337	0.973	1.015	0.935	0.863	0.842	0.905	0.707	0.779	0.874
Cla97C01G019260.1	Cla97C01G019260	Aaa-atpase	0.645	0.821		0.657	0.679		1.093	0.915		1.605	1.585
Cla97C01G019350.1	Cla97C01G019350	AT4G36440-like protein	0.979	0.854	1.027	0.941	1.061	0.925	1.143	1.133	1.073	0.929	0.961	0.896
Cla97C01G019360.1	Cla97C01G019360	Peroxidase	1.245	1.174	1.724	0.978	0.886	0.632	0.936	0.95	0.849	0.842	0.99	0.795
Cla97C01G019370.1	Cla97C01G019370	50S ribosomal protein L7/L12	1.394	1.556	1.443	0.922	0.877	0.943	0.874	0.9	0.887	0.81	0.658	0.727
Cla97C01G019430.1	Cla97C01G019430	Beta-galactosidase	0.891	1.102	0.935	1.233	1.024	1.109	1.262	0.987	1.158	0.615	0.887	0.798
Cla97C01G019460.1	Cla97C01G019460	FG-GAP repeat-containing protein	1.061	0.997	1.001	0.925	0.902	0.889	1.054	1.06	1.085	0.935	1.028	1.008
Cla97C01G019510.1	Cla97C01G019510	UPF0183 protein family	1.16	1.051	1.017	1.004	0.947	1.001	1.047	1.066	1.107	0.789	0.937	0.875
Cla97C01G019560.1	Cla97C01G019560	Histone H1	1.445	1.264		0.871	0.663		0.865	0.795		0.819	1.279
Cla97C01G019580.1	Cla97C01G019580	peptide methionine sulfoxide reductase A5	1.526	1.36	1.521	0.956	0.832	0.896	0.786	0.716	0.797	0.732	1.091	0.786
Cla97C01G019590.1	Cla97C01G019590	Ribosomal protein L2	1.116		1.2	0.93		0.779	1.213		1.02	0.741		1.001
Cla97C01G019650.1	Cla97C01G019650	2OG-Fe(II) oxygenase family oxidoreductase	1.367	1.175	1.177	0.699	0.763	0.852	0.782	0.788	0.825	1.152	1.274	1.147
Cla97C01G019710.1	Cla97C01G019710	transformation/transcription domain-associated protein-like	1.071		1.097	0.754		0.647	0.805		0.811	1.37		1.446
Cla97C01G019770.1	Cla97C01G019770	Armadillo repeat protein 1	1.422	1.812	1.775	0.767	0.733	0.742	0.916	0.719	0.791	0.895	0.735	0.692
Cla97C01G019840.1	Cla97C01G019840	26S proteasome non-ATPase regulatory subunit 4 homolog	1	1.032	1.057	0.945	0.855	0.791	0.908	0.842	0.823	1.055	1.276	1.275
Cla97C01G019850.1	Cla97C01G019850	Alpha-mannosidase	0.453	0.44	0.479	0.972	0.985	0.981	1.088	1.122	1.107	1.381	1.396	1.396
Cla97C01G019860.1	Cla97C01G019860	Proteasome subunit alpha type	0.933	0.901	0.945	0.993	1.036	1.017	1.035	1.028	1.033	1.041	1.031	1.017
Cla97C01G019890.1	Cla97C01G019890	L-ascorbate peroxidase 3	1.195	1.456	1.317	0.958	0.989	0.929	1.003	0.874	0.928	0.898	0.684	0.888
Cla97C01G019980.1	Cla97C01G019980	RNA-binding protein Lupus La		1.532	1.275		1.576	1.796		0.401	0.668		0.465	0.261
Cla97C01G020000.1	Cla97C01G020000	Peroxidase	1.633	1.232	1.253	0.809	1.043	0.981	0.818	0.919	0.945	0.74	0.805	0.821
Cla97C01G020080.1	Cla97C01G020080	Aconitate hydratase	0.785	0.787	0.836	1.077	1.099	1.066	1.126	1.176	1.148	1.017	0.981	0.959
Cla97C01G020100.1	Cla97C01G020100	Prolyl 4-hydroxylase alpha-like protein	0.939	0.967	0.984	1.041	1.031	1.025	0.973	0.94	0.905	1.068	1.088	1.07
Cla97C01G020120.1	Cla97C01G020120	Phospholipase D	0.983	0.938	1.092	0.978	0.996	1.034	0.912	0.985	0.896	1.169	1.04	0.978
Cla97C01G020130.1	Cla97C01G020130	serine/arginine-rich splicing factor SR45a	1.175	0.836	1.139	0.921	1.006	1.023	0.911	1.103	0.939	0.913	1.055	0.964
Cla97C01G020270.1	Cla97C01G020270	Family 19 chitinase		1.419	1.462		0.919	0.842		0.939	0.949		0.723	0.747
Cla97C01G020350.1	Cla97C01G020350	CoA ligase	0.971	0.962	0.909	0.906	0.961	0.961	1.041	0.881	0.963	1.082	1.196	1.168
Cla97C01G020360.1	Cla97C01G020360	Isocitrate dehydrogenase [NAD] subunit, mitochondrial	0.948	0.928	0.897	1.109	1.044	1.076	1.058	1.049	1.045	0.934	0.937	0.94
Cla97C01G020450.1	Cla97C01G020450	heterogeneous nuclear ribonucleoprotein H2 isoform X1	1.007	1.187	1.195	0.84	0.969	0.905	0.95	1.01	0.938	1.202	0.833	0.962
Cla97C01G020470.1	Cla97C01G020470	Phosphoinositide phosphatase family protein	0.928	1	0.97	0.942	1.006	0.991	0.887	0.862	0.914	1.241	1.133	1.125
Cla97C01G020500.1	Cla97C01G020500	Glycine--tRNA ligase 1	0.675	0.731	0.761	1.113	1.085	1.111	0.893	0.918	0.89	1.316	1.25	1.241
Cla97C01G020530.1	Cla97C01G020530	plant intracellular Ras-group-related LRR protein 4-like	0.986	1.097	0.988	0.917	0.981	0.902	1.197	1.051	1.114	0.896	1	0.992
Cla97C01G020550.1	Cla97C01G020550	Thioredoxin reductase	1.077	1.073	1.096	1.021	0.994	1.023	1.009	1.031	0.995	0.938	0.893	0.907
Cla97C01G020560.1	Cla97C01G020560	tRNA uridine 5-carboxymethylaminomethyl modification enzyme MnmG	1.156	1.034		0.891	0.956		1.041	0.987		0.913	1.023
Cla97C01G020580.1	Cla97C01G020580	Phosphoglycerate mutase family protein	0.785	0.973	0.871	0.956	0.927	0.997	1.276	1.071	1.181	0.982	1.029	0.951
Cla97C01G020660.1	Cla97C01G020660	ATP-dependent 6-phosphofructokinase	1.083	1.069		1.148	1.154		0.983	1.008		0.786	0.769
Cla97C01G020680.1	Cla97C01G020680	DUF2431 domain-containing protein	1.838	1.609	1.494	0.909	0.893	0.867	0.649	0.849	0.841	0.603	0.788	0.738
Cla97C01G020700.1	Cla97C01G020700	calcineurin B-like protein 3	0.812	0.811	0.679	0.944	0.915	0.826	1.078	1.044	1.126	1.166	1.229	1.369
Cla97C01G020730.1	Cla97C01G020730	Phosphoglycolate phosphatase	0.889	0.969	0.943	1.05	1.085	1.123	1.022	1.031	1.027	0.928	0.943	0.927
Cla97C01G020790.1	Cla97C01G020790	protein C2-DOMAIN ABA-RELATED 11-like	0.481	0.534	0.564	0.943	0.981	1.031	1.281	1.334	1.265	1.177	1.152	1.192
Cla97C01G020820.1	Cla97C01G020820	SNF1-related protein kinase regulatory subunit beta-2-like	0.895	0.939		0.891	0.878		1.003	0.993		1.211	1.189
Cla97C01G021010.1	Cla97C01G021010	Inositol-1-monophosphatase	0.884	0.883	0.985	1.01	1.024	0.979	1.032	1.004	0.995	1.039	0.955	1.036
Cla97C01G021060.1	Cla97C01G021060	fumarylacetoacetase	0.83	0.861	0.823	0.995	1.019	1.032	1.072	1.115	1.091	1.07	0.994	1.036
Cla97C01G021120.1	Cla97C01G021120	Acyl-protein thioesterase 1	1.015	1.146	0.94	0.913	0.898	0.988	0.967	1.03	1.041	1.003	0.909	1.091
Cla97C01G021180.1	Cla97C01G021180	1-aminocyclopropane-1-carboxylate oxidase 3
Cla97C01G021210.1	Cla97C01G021210	plastid-lipid-associated protein, chloroplastic-like	0.766	0.775	0.759	0.939	0.978	0.941	1.055	1.047	1.05	1.227	1.281	1.209
Cla97C01G021230.1	Cla97C01G021230	Pyrophosphate--fructose 6-phosphate 1-phosphotransferase subunit beta	1.004	0.993	1.003	0.99	1.003	0.985	1.025	1.038	1.019	0.979	0.975	0.993
Cla97C01G021250.1	Cla97C01G021250	ATPase	0.94	0.928	0.912	1.005	1.009	1.021	1.015	0.993	1.035	1.006	1.077	1.081
Cla97C01G021300.1	Cla97C01G021300	50S ribosomal protein L4	1.465		1.475	1.132		1.11	0.986		1.031	0.417		0.384
Cla97C01G021320.1	Cla97C01G021320	Leucine--tRNA ligase	0.739		0.683	0.821		0.789	0.855		0.89	1.586		1.638
Cla97C01G021340.1	Cla97C01G021340	Pyridoxal phosphate homeostasis protein	0.62	0.556	0.607	1.089	1.058	1.099	1.243	1.311	1.237	1.049	1.074	1.001
Cla97C01G021400.1	Cla97C01G021400	Aspartic proteinase	1.352	1.383	1.023	0.887	0.827	0.889	0.75	0.78	0.984	0.989	1.009	1.08
Cla97C01G021430.1	Cla97C01G021430	B-cell receptor-associated 31-like	0.825	0.837	0.784	1.157	1.152	1.164	0.944	0.918	0.899	1.074	1.125	1.184
Cla97C01G021520.1	Cla97C01G021520	Lactoylglutathione lyase	0.823	0.835	0.899	1.083	1.082	1.07	1.051	1.117	1.091	0.985	0.978	0.95
Cla97C01G021530.1	Cla97C01G021530	Lactoylglutathione lyase	0.863	0.799	0.866	1.039	1.043	1.012	1.103	1.117	1.075	1.026	1.022	1.039
Cla97C01G021540.1	Cla97C01G021540	Arogenate dehydratase	0.955	0.83	0.883	0.889	0.832	0.847	1.054	1.058	1.093	1.128	1.279	1.151
Cla97C01G021610.1	Cla97C01G021610	ATP synthase gamma-subunit	1.494	1.366	1.382	0.844	0.881	0.911	0.854	0.84	0.882	0.808	0.913	0.824
Cla97C01G021630.1	Cla97C01G021630	tRNA wybutosine-synthesizing protein 2/3/4	0.947	0.911	0.965	0.857	1.108	0.954	0.997	0.886	0.941	1.199	1.095	1.14
Cla97C01G021640.1	Cla97C01G021640	calcium-dependent protein kinase 2-like	0.966	0.853	1.002	1.097	0.983	1.017	0.869	1.001	0.845	1.129	1.123	1.118
Cla97C01G021720.1	Cla97C01G021720	Cdp-diacylglycerol--glycerol-3-phosphate 3-phosphatidyltransferase, putative		0.905			0.985			0.942			1.167
Cla97C01G021740.1	Cla97C01G021740	Adenosine deaminase-like protein	0.918	0.869	0.956	0.905	0.907	0.881	1.1	1.069	1.081	1.071	1.048	1.049
Cla97C01G021790.1	Cla97C01G021790	Pectinesterase	1.278	1.575	1.17	0.973	0.922	0.978	0.898	0.776	0.901	0.776	0.79	0.974
Cla97C01G021800.1	Cla97C01G021800	Magnesium transporter protein 1	1.35	1.355	1.147	0.98	1.005	1.012	0.919	0.891	0.949	0.752	0.73	0.891
Cla97C01G021900.1	Cla97C01G021900	UDP-3-O-glucosamine N-acyltransferase	0.825			0.97			1.254			0.951
Cla97C01G022150.1	Cla97C01G022150	DNA-binding storekeeper protein-related transcriptional regulator, putative	1.277	1.236	1.383	0.595	0.566	0.617	0.667	0.72	0.747	1.461	1.426	1.273
Cla97C01G022190.1	Cla97C01G022190	FYVE zinc finger protein	1.521	1.448	1.498	0.775	0.837	0.81	0.905	0.939	0.811	0.799	1.034	0.88
Cla97C01G022200.1	Cla97C01G022200	Pentatricopeptide repeat-containing protein, putative	1.341	1.176	1.206	0.819	0.843	0.838	0.798	0.899	0.859	1.043	1.082	1.098
Cla97C01G022220.1	Cla97C01G022220	Quinone reductase family protein	0.879	0.887	0.883	1.192	1.195	1.177	1.097	1.077	1.081	0.805	0.811	0.813
Cla97C01G022240.1	Cla97C01G022240	Receptor kinase 3	1.07	1.085	1.15	1.255	1.215	1.14	1.062	0.997	0.982	0.743	0.705	0.729
Cla97C01G022280.1	Cla97C01G022280	Octicosapeptide/Phox/Bem1p	0.976	0.981	0.913	1.202	1.117	1.024	1.071	1.029	1.066	0.775	0.864	1.028
Cla97C01G022370.1	Cla97C01G022370	vesicle-associated protein 4-2	0.88	0.9	0.927	0.961	0.961	1.004	1.081	1.109	1.038	1.039	1.033	1.008
Cla97C01G022430.1	Cla97C01G022430	Secretory carrier-associated membrane protein	0.981	1.017	1.112	1.084	1.064	1.027	0.995	0.987	0.967	0.868	0.915	0.978
Cla97C01G022480.1	Cla97C01G022480	Vacuolar protein sorting-associated protein 28 homolog		1.004	1.061		0.894	0.915		1.119	1.076		0.983	0.949
Cla97C01G022490.1	Cla97C01G022490	sphingosine kinase 1	0.697	0.753	0.89	0.939	0.896	0.959	1.179	1.169	1.074	1.152	1.195	1.172
Cla97C01G022690.1	Cla97C01G022690	Epoxide hydrolase 2	0.439	0.494	0.488	1.038	0.987	0.996	1.283	1.284	1.353	1.141	1.217	1.203
Cla97C01G022700.1	Cla97C01G022700	Coatomer subunit delta	1.082	1.18	1.116	0.989	0.934	0.946	1.041	1.014	1.005	0.948	0.872	0.971
Cla97C01G022710.1	Cla97C01G022710	RNA polymerase II C-terminal domain phosphatase-like 1
Cla97C01G022720.1	Cla97C01G022720	Clathrin light chain	1.275	1.292	1.282	0.981	0.955	1	0.815	0.778	0.755	0.908	0.922	0.93
Cla97C01G022750.1	Cla97C01G022750	Tetratricopeptide-like helical	1.142			0.793			1.037			1.028
Cla97C01G022780.1	Cla97C01G022780	RNA polymerase II transcription factor B subunit 2	0.79	1.079	1.075	1.061	0.927	1.011	0.967	0.97	0.903	1.183	1.024	1.011
Cla97C01G022810.1	Cla97C01G022810	SMR domain-containing protein isoform X1	1.11			0.815			0.729			1.346
Cla97C01G022820.1	Cla97C01G022820	Monothiol glutaredoxin	0.919	0.793	0.831	1.017	1.022	1.063	1.078	1.123	1.073	0.987	1.085	0.995
Cla97C01G022920.1	Cla97C01G022920	Pollen Ole e 1 allergen/extensin	1.459	1.494	1.601	0.995	0.944	0.953	0.925	0.891	0.866	0.651	0.667	0.563
Cla97C01G022950.1	Cla97C01G022950	30S ribosomal protein S5, chloroplastic		1.059	0.981		1.223	1.036		0.991	1.093		0.727	0.891
Cla97C01G022990.1	Cla97C01G022990	squamosa promoter-binding protein 1	1.269	1.044	1.287	1.188	1.311	1.169	0.808	0.982	0.845	0.735	0.663	0.699
Cla97C01G023000.1	Cla97C01G023000	glyoxysomal processing protease, glyoxysomal	1.013	0.934	0.948	0.976	1.014	1.025	1.013	1.125	1.046	0.997	0.903	0.981
Cla97C01G023030.1	Cla97C01G023030	Dormancy-associated protein/auxin-repressed protein	1.403	1.471	1.426	1.146	1.095	1.124	0.985	1.065	1.056	0.565	0.494	0.386
Cla97C01G023130.1	Cla97C01G023130	Triose phosphate/phosphate translocator, chloroplastic	1.263	1.386	1.235	0.84	0.774	0.908	0.86	0.912	0.901	1.036	0.928	0.956
Cla97C01G023180.1	Cla97C01G023180	guanylate-binding protein 2	1.163	1.125	1.125	1.001	0.995	1.03	0.79	0.903	0.884	1.018	1.014	0.95
Cla97C01G023220.1	Cla97C01G023220	Optic atrophy 3 protein (OPA3)	0.733	0.843	0.887	0.945	0.943	0.921	1.053	1.075	1.023	1.269	1.14	1.169
Cla97C01G023250.1	Cla97C01G023250	28 kDa heat- and acid-stable phosphoprotein	1.011	1.037	1.195	1.234	1.369	1.515	0.964	0.898	0.807	0.791	0.695	0.483
Cla97C01G023260.1	Cla97C01G023260	Casein kinase substrate, phosphoprotein PP28	0.892	1.049	0.945	1.049	1.031	1.065	1.102	1.116	1.091	0.957	0.803	0.899
Cla97C01G023370.1	Cla97C01G023370	ATP synthase mitochondrial F1 complex assembly factor 1	0.837			1.018			1.07			1.075
Cla97C01G023380.1	Cla97C01G023380	apoptosis inhibitor 5	1.141	1.132	1.197	0.947	0.891	0.915	0.857	0.85	0.851	1.099	1.095	0.978
Cla97C01G023420.1	Cla97C01G023420	nudix hydrolase 15, mitochondrial-like	0.852	0.673	0.868	1.038	1.095	1.08	1.192	1.151	1.083	0.918	0.899	0.969
Cla97C01G023430.1	Cla97C01G023430	Mg-protoporphyrin IX chelatase	1.269	1.306	1.225	1.029	1	1.005	1.039	1.052	0.952	0.739	0.62	0.679
Cla97C01G023470.1	Cla97C01G023470	GDSL esterase/lipase	0.693	0.682	0.755	0.905	0.745	0.781	1.143	1.118	1.101	1.256	1.382	1.359
Cla97C01G023480.1	Cla97C01G023480	Pyruvate decarboxylase	0.995	1.031	0.958	1.154	1.135	1.138	0.998	0.984	1.018	0.819	0.868	0.938
Cla97C01G023530.1	Cla97C01G023530	GDSL esterase/lipase	0.703	0.791	0.848	1.314	1.322	1.311	1.202	1.156	1.197	0.785	0.71	0.644
Cla97C01G023590.1	Cla97C01G023590	3R-hydroxymyristoyl-dehydratase-hydroxymyristoyl ACP dehydrase isoform 1	1.348	1.285	1.317	1.08	1.036	1.048	0.929	0.922	0.882	0.669	0.694	0.665
Cla97C01G023640.1	Cla97C01G023640	ubiquitin-like modifier-activating enzyme atg7	0.806	0.917	0.895	0.984	0.918	0.976	1.043	1.072	1.019	1.168	1.093	1.11
Cla97C01G023680.1	Cla97C01G023680	protein LIGHT-DEPENDENT SHORT HYPOCOTYLS 10-like	1.41	1.277		1.263	1.265		0.999	1.027		0.328	0.431
Cla97C01G023720.1	Cla97C01G023720	WD40 repeat	0.92	0.694	0.803	1.033	1.108	1.039	1.138	1.168	1.09	0.945	1.057	1.005
Cla97C01G023800.1	Cla97C01G023800	60S ribosomal protein L11-1-like	1.213	1.188	1.169	0.999	0.936	0.961	0.777	0.81	0.876	1.073	1.096	1.045
Cla97C01G023840.1	Cla97C01G023840	Ras-related protein, expressed	1.397	1.245	1.422	0.949	0.995	0.931	0.873	0.893	0.882	0.798	0.773	0.709
Cla97C01G023960.1	Cla97C01G023960	MACPF domain-containing protein	1.055	1.042	1.057	0.929	0.952	0.983	1.035	1.001	1.055	0.907	0.969	0.934
Cla97C01G023990.1	Cla97C01G023990	RNA ligase/cyclic nucleotide phosphodiesterase	0.97	1.014	1.043	1.093	1.115	1.132	1.051	1	1.069	0.86	0.849	0.796
Cla97C01G024100.1	Cla97C01G024100	2-oxoglutarate (2OG) and Fe(II)-dependent oxygenase superfamily protein
Cla97C01G024130.1	Cla97C01G024130	Serine/threonine-protein kinase PLK4	0.841	1.043	0.897	1.139	1.055	1.078	1.249	1.119	1.34	0.772	0.783	0.686
Cla97C01G024200.1	Cla97C01G024200	60S ribosomal protein L32-1-like	1.137	1.171	1.218	0.892	0.917	0.944	1.249	1.07	1.121	0.8	0.841	0.717
Cla97C01G024210.1	Cla97C01G024210	protein MEI2-like 5	1.093		1.042	1.008		0.851	1.05		1.079	0.849		1.027
Cla97C01G024250.1	Cla97C01G024250	Kinase-related protein DUF1296	1.182	1.112	1.288	0.995	1.157	1.054	0.921	0.947	0.856	0.902	0.783	0.802
Cla97C01G024260.1	Cla97C01G024260	coatomer subunit zeta-1-like	0.911			0.917			1.113			1.058
Cla97C01G024270.1	Cla97C01G024270	Transcriptional coactivator/pterin dehydratase	0.905			1.071			1.153			0.871
Cla97C01G024280.1	Cla97C01G024280	DNA-binding protein DDB_G0278111	1.07	1.087	1.003	1.229	1.178	1.156	1.061	1.037	1.079	0.688	0.695	0.66
Cla97C01G024330.1	Cla97C01G024330	Chlorophyll a-b binding protein, chloroplastic	1.489			0.764			0.953			0.794
Cla97C01G024430.1	Cla97C01G024430	Thiamine monophosphate synthase	1.332			0.947			0.947			0.774
Cla97C01G024460.1	Cla97C01G024460	NAD(P)-binding Rossmann-fold superfamily protein	1.236	1.357	1.242	0.931	0.906	0.886	0.937	0.894	0.967	0.897	0.843	0.905
Cla97C01G024480.1	Cla97C01G024480	60S ribosomal protein L18a	1.179	1.256	1.148	0.931	0.855	0.905	0.828	0.835	0.744	1.063	1.054	1.185
Cla97C01G024510.1	Cla97C01G024510	RNA-binding protein, putative isoform 1	1.163	1.099	1.043	0.892	0.958	0.935	0.905	0.906	0.979	1.041	1.071	0.992
Cla97C01G024520.1	Cla97C01G024520	Protein of unknown function, DUF642	1.122	1.072	1.126	0.972	1.025	0.979	1.008	1.002	1.013	0.917	0.878	0.919
Cla97C01G024530.1	Cla97C01G024530	alpha-1,2-Mannosidase	0.88	0.927	0.936	1.119	1.079	1.05	0.904	0.977	0.868	1.142	1.072	1.147
Cla97C01G024550.1	Cla97C01G024550	Protein of unknown function, DUF538	0.808	0.825	0.769	1.121	1.184	1.378	1.182	1.099	0.964	0.889	0.892	0.889
Cla97C01G024570.1	Cla97C01G024570	Transmembrane protein	1.167	1.27	1.279	1.03	0.974	0.986	0.853	0.785	0.727	0.95	0.972	0.982
Cla97C01G024590.1	Cla97C01G024590	Katanin p60 ATPase-containing subunit, putative	1.785	1.908	1.933	0.879	0.809	0.815	0.703	0.657	0.697	0.668	0.625	0.554
Cla97C01G024660.1	Cla97C01G024660	peroxisomal (S)-2-hydroxy-acid oxidase	0.661	0.661	0.739	1.181	1.192	1.14	1.24	1.232	1.239	0.878	0.882	0.84
Cla97C01G024680.1	Cla97C01G024680	KH domain-containing protein family	1.446	1.258	1.401	0.82	0.815	0.797	0.925	0.938	0.922	0.933	1.002	0.872
Cla97C01G024720.1	Cla97C01G024720	50S ribosomal protein L14, chloroplastic	1.043	1.148		0.993	0.946		0.961	1.056		1.003	0.85
Cla97C01G024750.1	Cla97C01G024750	endoplasmic reticulum oxidoreductin-1-like	0.464	0.426	0.445	1.381	1.329	1.222	0.909	1.051	0.973	1.247	1.194	1.36
Cla97C01G024770.1	Cla97C01G024770	WD40 repeat	1.484	1.132	1.13	0.875	0.97	0.92	0.967	0.979	1.002	0.756	0.918	0.947
Cla97C01G024890.1	Cla97C01G024890	Auxin response factor	0.985	0.989		0.897	0.868		1.017	1.121		1.101	1.023
Cla97C01G024920.1	Cla97C01G024920	CSC1-like protein ERD4	0.943	0.945	0.969	1.018	1.017	0.981	1.102	1.092	1.089	0.877	0.893	0.912
Cla97C01G024930.1	Cla97C01G024930	Nucleoporin protein Ndc1-Nup protein	0.974	0.956	0.993	0.978	0.962	0.961	0.877	0.97	0.858	1.171	1.112	1.187
Cla97C01G025050.1	Cla97C01G025050	Major facilitator superfamily protein	1.667			0.732			0.705			0.896
Cla97C01G025070.1	Cla97C01G025070	ABC transporter C family member 2-like	0.875	0.607	0.67	0.903	0.998	0.955	0.832	0.856	0.958	1.39	1.539	1.417
Cla97C01G025090.1	Cla97C01G025090	ABC transporter C family member 12-like	0.811	0.592	0.705	0.807	0.69	0.819	0.771	0.596	0.777	1.611	2.122	1.699
Cla97C01G025100.1	Cla97C01G025100	FACT complex subunit SPT16	1.026		1.125	0.857		0.642	1.026		0.967	1.091		1.267
Cla97C01G025130.1	Cla97C01G025130	187-kDa microtubule-associated protein AIR9	1.552	1.801	1.636	0.941	0.824	0.899	0.868	0.755	0.823	0.645	0.555	0.611
Cla97C01G025180.1	Cla97C01G025180	ADP-ribosylation factor GTPase-activating protein AGD12	0.615	1.015		0.981	0.958		1.102	1.012		1.172	1.015
Cla97C01G025230.1	Cla97C01G025230	WPP domain-associated protein	1.265	1.396		0.792	0.751		1.023	0.858		0.92	0.995
Cla97C01G025240.1	Cla97C01G025240	Receptor-like kinase	1.058		1.015	0.699		0.795	1.076		1.152	1.167		1.038
Cla97C01G025250.1	Cla97C01G025250	Protein phosphatase 2c, putative	0.715	0.984		0.979	0.94		1.199	1.05		1.107	1.026
Cla97C01G025370.1	Cla97C01G025370	FATTY ACID HYDROXYLASE 1 family protein	1.496			0.819			0.862			0.823
Cla97C01G025380.1	Cla97C01G025380	FAD-binding Berberine family protein	2.191	2.032	2.522	0.625	0.684	0.617	0.621	0.742	0.426	0.573	0.57	0.441
Cla97C01G025410.1	Cla97C01G025410	FAD-binding Berberine family protein	0.989	0.983	0.96	1.193	1.16	1.19	1.011	1.04	1.01	0.717	0.661	0.865
Cla97C01G025420.1	Cla97C01G025420	FAD-binding Berberine family protein	1.051			0.713			0.982			1.255
Cla97C01G025430.1	Cla97C01G025430	FAD-binding Berberine family protein	0.828		0.849	1.077		1.068	1.043		1.06	1.053		1.022
Cla97C01G025460.1	Cla97C01G025460	Eukaryotic translation initiation factor 3 subunit D	1.251	1.303	1.218	0.962	0.926	0.904	0.733	0.778	0.776	1.068	1.047	1.07
Cla97C01G025470.1	Cla97C01G025470	Alpha n-terminal protein methyltransferase 1	0.944			1.041			0.959			1.022
Cla97C01G025560.1	Cla97C01G025560	Coatomer subunit epsilon	1.055	1.109	1.102	1.044	1.054	1.02	1.002	0.99	0.981	0.896	0.868	0.9
Cla97C01G025570.1	Cla97C01G025570	Small nuclear ribonucleoprotein-associated protein	1.131		1.068	0.815		1.043	0.782		0.976	1.271		0.913
Cla97C01G025620.1	Cla97C01G025620	protein MOR1	1.249	1.158	1.159	0.699	0.753	0.871	0.853	0.815	0.875	1.24	1.154	1.079
Cla97C01G025640.1	Cla97C01G025640	Haloacid dehalogenase-like hydrolase domain-containing protein		1.105			0.981			1.106			0.807
Cla97C01G025670.1	Cla97C01G025670	GTP-binding protein ERG	0.843			0.965			0.963			1.229
Cla97C01G025690.1	Cla97C01G025690	polygalacturonase QRT3-like	1.404	1.027		0.904	0.809		0.829	1.05		0.862	1.115
Cla97C01G025750.1	Cla97C01G025750	Phenylalanine--tRNA ligase	1.027	0.983	1.074	1.078	0.989	0.973	1.05	1.033	1.049	0.851	0.911	0.926
Cla97C01G025780.1	Cla97C01G025780	UDP-N-acetylglucosamine diphosphorylase 2-like	0.988	0.943	0.993	0.97	1.031	1.027	1.025	1.017	1.061	0.987	1.003	0.921
Cla97C01G025870.1	Cla97C01G025870	Proteasome endopeptidase complex	2.46			0.505			0.559			0.477
Cla97C01G025920.1	Cla97C01G025920	Haloacid dehalogenase-like hydrolase domain-containing protein 3	0.475	0.423	0.545	0.869	0.878	0.936	1.261	1.228	1.338	1.4	1.463	0.932
Cla97C01G025990.1	Cla97C01G025990	protein PHLOEM PROTEIN 2-LIKE A9-like	1.569	1.536	1.597	0.956	0.97	0.865	0.847	0.826	0.858	0.616	0.687	0.711
Cla97C01G026000.1	Cla97C01G026000	Molybdenum cofactor sulfurase family protein	0.797	0.821	0.789	1.376	1.347	1.362	1.103	1.093	1.124	0.711	0.72	0.652
Cla97C01G026140.1	Cla97C01G026140	DNA helicase	1.255		1.406	0.756		0.711	0.833		0.931	1.031		0.952
Cla97C01G026190.1	Cla97C01G026190	CTP synthase	1.091	1.357		1.207	1.129		0.872	0.851		0.829	0.663
Cla97C02G026240.1	Cla97C02G026240	Beta-galactosidase	1.099	1.162	1.209	0.938	0.964	0.952	1.045	0.969	0.967	0.902	0.828	0.866
Cla97C02G026260.1	Cla97C02G026260	trafficking protein particle complex subunit 2	1.032		1	0.934		0.989	1.062		0.989	0.972		1.021
Cla97C02G026270.1	Cla97C02G026270	Aspartic proteinase Asp1	1.312	1.357	1.113	0.863	0.925	0.881	0.967	0.955	1.033	0.858	0.763	0.974
Cla97C02G026290.1	Cla97C02G026290	Alpha-glucosidase	0.942	0.921	0.93	0.95	0.971	0.971	0.829	0.851	0.821	1.31	1.288	1.28
Cla97C02G026300.1	Cla97C02G026300	BTB/POZ domain-containing protein TNFAIP1 isoform 1
Cla97C02G026360.1	Cla97C02G026360	Defensin-like protein 2	1.792	1.545	1.868	0.915	1.25	1.383	0.286	0.564	0.423	0.299	0.524	0.326
Cla97C02G026390.1	Cla97C02G026390	peptidyl-prolyl cis-trans isomerase G isoform X2	1.046	1.178	1.029	0.879	0.869	0.899	1.11	1.133	1	0.964	0.877	1.072
Cla97C02G026400.1	Cla97C02G026400	Vesicle transport protein	1.436			1.007			0.889			0.668
Cla97C02G026420.1	Cla97C02G026420	protein SUPPRESSOR OF GENE SILENCING 3	1.707	1.856	1.685	1.013	0.818	0.875	0.725	0.654	0.712	0.691	0.734	0.754
Cla97C02G026440.1	Cla97C02G026440	Calcium-dependent protein kinase	1.15	1.148	1.147	0.931	0.884	0.803	0.713	0.609	0.657	1.314	1.333	1.377
Cla97C02G026450.1	Cla97C02G026450	acyl-coenzyme A thioesterase 13	0.936	0.773	0.644	1.006	1.051	1.053	1.075	1.197	1.271	0.983	0.979	1.032
Cla97C02G026460.1	Cla97C02G026460	CCR4-NOT transcription complex subunit 11 isoform X1	0.987	0.991	0.994	1.053	1.101	1.089	1.007	0.981	1.03	0.962	0.997	0.999
Cla97C02G026490.1	Cla97C02G026490	Tripartite motif-containing 29	1.102	1.172	1.191	0.991	0.891	0.929	0.983	1.006	0.984	0.928	0.956	0.918
Cla97C02G026500.1	Cla97C02G026500	Eukaryotic translation initiation factor 6	0.822	0.765	0.867	0.975	1.021	0.985	1.148	1.201	1.111	0.981	0.952	1.037
Cla97C02G026590.1	Cla97C02G026590	ABC transporter-like protein	1.107			0.997			1.055			0.841
Cla97C02G026610.1	Cla97C02G026610	Glutathione S-transferase	0.8	0.893	0.815	0.948	0.965	1.036	1.188	1.19	1.202	1.052	0.987	0.949
Cla97C02G026630.1	Cla97C02G026630	Transmembrane protein	1.179	1.124	1.206	0.967	0.95	0.913	1.013	0.963	0.882	0.841	0.963	0.999
Cla97C02G026710.1	Cla97C02G026710	Ras family protein	1.073	1.156	1.222	1.051	1.013	0.992	1.018	0.997	0.945	0.82	0.833	0.807
Cla97C02G026860.1	Cla97C02G026860	Pectinesterase-2, putative	1.376	1.85	1.17	0.943	0.936	1.022	0.898	0.833	0.939	0.759	0.447	0.868
Cla97C02G026920.1	Cla97C02G026920	Ribosome assembly factor mrt4	1.195			0.977			0.929			0.864
Cla97C02G026960.1	Cla97C02G026960	actin-7	0.978	0.982	1.013	1.079	1.08	1.028	1.072	1.109	1.055	0.909	0.946	0.947
Cla97C02G026980.1	Cla97C02G026980	BolA protein	0.797	0.831	0.851	1.133	1.063	1.101	1.247	1.23	1.224	0.857	0.876	0.824
Cla97C02G027010.1	Cla97C02G027010	neurofilament medium polypeptide-like	0.725	0.737	0.773	0.658	0.686	0.725	0.809	0.936	0.866	1.863	1.708	1.576
Cla97C02G027050.1	Cla97C02G027050	meiosis arrest female protein 1-like	1.502	1.35	1.554	0.773	0.757	0.807	0.91	0.982	0.784	0.815	0.912	0.855
Cla97C02G027060.1	Cla97C02G027060	Alcohol dehydrogenase, putative	1.761	1.571	1.617	0.915	0.908	0.868	0.84	0.762	0.856	0.496	0.576	0.65
Cla97C02G027070.1	Cla97C02G027070	Alcohol dehydrogenase, putative	0.796	0.798	0.835	0.992	1.003	0.987	1.183	1.185	1.132	1.028	1.015	1.045
Cla97C02G027140.1	Cla97C02G027140	golgin candidate 5	1.221	1.171	1.13	0.93	0.921	0.935	0.791	0.783	0.81	1.085	1.061	1.061
Cla97C02G027180.1	Cla97C02G027180	Serine acetyltransferase	0.985	0.851	0.956	0.986	1.028	1.017	1.009	1.14	0.981	1.021	0.981	1.046
Cla97C02G027270.1	Cla97C02G027270	26S proteasome non-ATPase regulatory subunit 12 homolog A	0.892	0.888	0.877	0.979	0.983	0.991	0.755	0.709	0.776	1.363	1.406	1.374
Cla97C02G027300.1	Cla97C02G027300	bifunctional 3-dehydroquinate dehydratase/shikimate dehydrogenase, chloroplastic-like	0.708	0.793	0.785	0.914	0.924	0.918	1.231	1.187	1.182	1.141	1.153	1.141
Cla97C02G027330.1	Cla97C02G027330	Mitochondrial carrier protein	1.525	1.414	1.353	0.954	0.967	0.923	0.935	0.94	0.934	0.585	0.762	0.737
Cla97C02G027350.1	Cla97C02G027350	Ras-like protein	1.491			0.779			0.968			0.761
Cla97C02G027380.1	Cla97C02G027380	RNA binding protein	2.138	1.641	1.799	0.687	0.808	0.744	0.529	0.718	0.68	0.817	0.774	0.765
Cla97C02G027420.1	Cla97C02G027420	Pathogenic type III effector avirulence factor Avr cleavage site-containing protein	1.634	1.427		1.045	1.255		0.918	0.865		0.403	0.453
Cla97C02G027430.1	Cla97C02G027430	Developmentally regulated GTP-binding protein, putative	0.75	0.818	0.841	0.906	0.898	0.889	1.01	1.012	0.993	1.273	1.323	1.297
Cla97C02G027440.1	Cla97C02G027440	Shikimate kinase	0.353	0.385		1.611	1.639		1.178	1.15		0.858	0.825
Cla97C02G027450.1	Cla97C02G027450	GDSL esterase/lipase 5-like	1.517	1.525	1.668	1.076	1.002	1.025	0.808	0.769	0.841	0.622	0.704	0.466
Cla97C02G027480.1	Cla97C02G027480	GDSL esterase/lipase 1-like	1.736	1.427		0.981	1.047		0.758	0.859		0.539	0.668
Cla97C02G027560.1	Cla97C02G027560	photosystem II repair protein PSB27-H1, chloroplastic	1.512	1.247	1.357	0.762	0.831	0.903	0.941	0.999	0.881	0.786	0.916	0.859
Cla97C02G027660.1	Cla97C02G027660	Lipoyl synthase, mitochondrial	0.956	0.939	0.949	1.046	1.068	1.041	1.167	1.069	1.195	0.909	0.875	0.905
Cla97C02G027670.1	Cla97C02G027670	receptor-like protein kinase 4	0.974	1.219	1.187	0.911	0.791	0.868	1.112	0.911	0.913	1.042	1.079	1.032
Cla97C02G027680.1	Cla97C02G027680	Secretory carrier-associated membrane protein	1.02	1.247	1.293	1.005	1.023	1.043	1.058	0.923	0.898	0.878	0.807	0.818
Cla97C02G027730.1	Cla97C02G027730	external alternative NAD(P)H-ubiquinone oxidoreductase B1, mitochondrial	0.672	0.668	0.694	0.983	0.981	0.98	1.034	1.076	1.048	1.296	1.319	1.251
Cla97C02G027740.1	Cla97C02G027740	vacuolar protein sorting-associated protein 18 homolog	1.594	0.904	1.005	0.736	0.778	0.803	0.673	0.869	0.832	0.996	1.237	1.361
Cla97C02G027820.1	Cla97C02G027820	protein THYLAKOID FORMATION1, chloroplastic	1.18	0.999	1.21	0.987	0.933	0.97	1.049	1.222	1.004	0.783	0.888	0.817
Cla97C02G027850.1	Cla97C02G027850	Cytochrome b6-f complex iron-sulfur subunit	1.566	1.535	1.559	0.79	0.82	0.732	1.008	0.973	1.065	0.634	0.686	0.551
Cla97C02G027950.1	Cla97C02G027950	Adenine nucleotide alpha hydrolases-like protein	1.182	1.107	1.203	0.907	0.976	0.951	0.875	0.966	0.923	1.037	0.951	0.923
Cla97C02G028160.1	Cla97C02G028160	Peroxisome biogenesis protein 22	0.984	0.959	1.2	0.902	0.943	0.993	0.972	1.017	0.97	1.142	1.081	0.837
Cla97C02G028170.1	Cla97C02G028170	zinc finger CCCH domain-containing protein 40-like	1.073	1.159	1.098	0.776	0.935	0.817	1.062	1.043	1.051	1.089	0.862	1.033
Cla97C02G028230.1	Cla97C02G028230	protein translation factor SUI1 homolog	0.811	0.78	0.83	1.088	1.171	1.119	1.169	1.144	1.186	0.946	0.884	0.862
Cla97C02G028360.1	Cla97C02G028360	L-ascorbate oxidase homolog	1.578		1.955	0.837		0.805	0.879		0.667	0.706		0.573
Cla97C02G028440.1	Cla97C02G028440	Alpha/beta-hydrolase superfamily protein	0.846	0.829	0.859	1.115	1.041	0.911	1.011	1.027	1.048	0.989	1.011	0.983
Cla97C02G028480.1	Cla97C02G028480	Protein of unknown function (DUF1068)	1.187	1.181	1.268	0.946	0.891	1.038	0.991	0.897	0.846	0.892	1.031	0.849
Cla97C02G028490.1	Cla97C02G028490	Allene oxide synthase	0.801	0.828	0.813	0.988	0.98	0.97	1.108	1.093	1.131	1.081	1.008	1.047
Cla97C02G028500.1	Cla97C02G028500	Ubiquitin fusion degradation 1	0.776	0.735	0.76	1.162	1.072	1.081	1.018	0.989	1.013	1.084	1.139	1.183
Cla97C02G028520.1	Cla97C02G028520	Receptor protein kinase, putative	0.898	0.905	0.895	1.082	1.064	1.02	1.089	1.163	1.141	0.93	0.913	0.933
Cla97C02G028560.1	Cla97C02G028560	RmlC-like cupins superfamily protein	1.56			1.04			0.711			0.689
Cla97C02G028630.1	Cla97C02G028630	GTP binding Elongation factor Tu family protein	1.192		1.214	0.962		0.881	1.014		0.862	0.832		1.043
Cla97C02G028720.1	Cla97C02G028720	fasciclin-like arabinogalactan protein 6	1.359		1.017	1.027		0.903	0.867		0.995	0.747		1.085
Cla97C02G028730.1	Cla97C02G028730	Phosphorelay luxU
Cla97C02G028780.1	Cla97C02G028780	dnaJ homolog subfamily B member 1	1.042	0.916	1.095	0.961	1.029	0.991	1.001	1.113	1.011	1.026	0.942	0.903
Cla97C02G028810.1	Cla97C02G028810	26S proteasome non-ATPase regulatory subunit 2 homolog A	1.281	1.256	1.189	0.885	0.941	0.903	0.684	0.691	0.763	1.135	1.078	1.126
Cla97C02G028840.1	Cla97C02G028840	Nucleic acid-binding, OB-fold-like protein	1.382	1.365	1.417	1.053	1.042	1.012	0.919	0.883	0.913	0.685	0.662	0.65
Cla97C02G028970.1	Cla97C02G028970	fimbrin-5	0.628	0.562	0.661	0.828	0.728	0.853	0.802	0.737	0.804	1.796	1.878	1.682
Cla97C02G028980.1	Cla97C02G028980	fasciclin-like arabinogalactan protein 7	2.134		2.206	0.585		0.686	0.471		0.543	0.811		0.564
Cla97C02G029100.1	Cla97C02G029100	Threonine--tRNA ligase	0.921	0.873	0.947	0.972	0.989	0.914	1.072	1.057	1.07	0.985	1.112	1.029
Cla97C02G029160.1	Cla97C02G029160	WRKY transcription factor, putative	1.108	0.964	1.049	1.209	1.267	0.939	0.992	0.983	1.021	0.691	0.785	0.992
Cla97C02G029270.1	Cla97C02G029270	nuclear pore complex protein NUP133	1.142	1.131	1.134	0.799	0.771	0.746	0.987	0.988	0.957	1.265	1.111	1.163
Cla97C02G029420.1	Cla97C02G029420	fasciclin-like arabinogalactan protein 2	1.554	1.362	1.245	0.867	0.935	0.911	0.731	0.9	1.014	0.848	0.811	0.829
Cla97C02G029430.1	Cla97C02G029430	Nudix hydrolase 2-like protein	1.19			1.13			0.897			0.784
Cla97C02G029440.1	Cla97C02G029440	Acetyl-CoA C-acetyltransferase	0.908	0.856	0.925	1.033	1.042	1.053	1.029	1.113	1.071	1.004	0.957	0.946
Cla97C02G029450.1	Cla97C02G029450	Transmembrane emp24 domain-containing protein	0.96	0.987	0.993	1.03	1.041	0.995	1.05	1.055	0.986	0.93	0.943	0.929
Cla97C02G029470.1	Cla97C02G029470	indole-3-glycerol phosphate synthase, chloroplastic	0.888	0.886	0.887	1.007	1.03	1.033	1.171	1.118	1.138	0.922	0.933	0.87
Cla97C02G029500.1	Cla97C02G029500	Long-chain acyl-CoA synthetase 2	0.815	0.835	0.966	0.964	0.897	0.944	0.957	0.843	0.881	1.361	1.062	1.209
Cla97C02G029510.1	Cla97C02G029510	GBF-interacting protein 1-like isoform X2	1.261	1.551	1.455	1.153	1.169	1.172	0.9	0.873	0.886	0.697	0.413	0.519
Cla97C02G029580.1	Cla97C02G029580	MLP3.9 protein	1.004	0.776	0.941	0.989	0.852	0.831	1.03	1.071	1.006	0.978	1.302	1.102
Cla97C02G029600.1	Cla97C02G029600	Glucose-1-phosphate adenylyltransferase	1.334	1.262	1.279	0.931	0.949	0.96	0.904	0.94	0.907	0.812	0.855	0.825
Cla97C02G029630.1	Cla97C02G029630	ankyrin repeat domain-containing protein 2B-like	0.914	0.971	0.978	1.049	1.087	1.071	0.988	0.982	0.963	1.003	0.98	1.015
Cla97C02G029640.1	Cla97C02G029640	Histone deacetylase	0.857	0.995		1.143	0.995		0.781	1.023		1.219	0.986
Cla97C02G029660.1	Cla97C02G029660	AP complex subunit sigma	0.864	0.8	0.846	1.102	1.135	1.075	1.094	1.032	1.095	0.941	1.092	0.988
Cla97C02G029680.1	Cla97C02G029680	Pentatricopeptide repeat-containing protein family	1.343			0.864			0.889			0.905
Cla97C02G029780.1	Cla97C02G029780	Glutamate--tRNA ligase	0.939	0.915	0.875	0.969	0.942	0.924	1.021	1.046	1.012	1.07	1.044	1.189
Cla97C02G029840.1	Cla97C02G029840	Pantothenate kinase	0.804	0.87	0.885	1.083	1.056	1.07	1.072	1.018	1.028	1.079	1.038	1.102
Cla97C02G029870.1	Cla97C02G029870	AT4g35320/F23E12_120	1.124	0.985	1.005	1	0.766	0.741	0.919	0.995	0.95	0.957	1.255	1.305
Cla97C02G029880.1	Cla97C02G029880	Glycerol kinase	0.833	0.78	0.865	1.034	1.038	0.978	1.065	1.147	1.047	1.072	1.038	1.083
Cla97C02G029890.1	Cla97C02G029890	Calcium-dependent protein kinase 2	0.947	1.055	1.149	1.016	0.928	0.9	0.762	0.867	0.814	1.229	1.149	1.176
Cla97C02G029910.1	Cla97C02G029910	homoserine kinase	1.124	1.146	1.217	0.99	0.976	1.001	1.109	1.038	1.006	0.784	0.775	0.803
Cla97C02G029920.1	Cla97C02G029920	40S ribosomal protein S11-like	1.283	1.266	1.248	1.16	1.125	1.131	0.88	0.928	0.884	0.677	0.68	0.737
Cla97C02G029940.1	Cla97C02G029940	Pentatricopeptide repeat (PPR) superfamily protein		0.902			1.143			0.956			0.999
Cla97C02G029960.1	Cla97C02G029960	Alpha-1,3-mannosyl-glycoprotein beta-1,2-N-acetylglucosaminyltransferase	1.01	0.968	1.083	1.041	1.069	0.983	1.001	1.021	1.012	0.913	0.88	0.914
Cla97C02G029990.1	Cla97C02G029990	Calcium-binding EF hand-like protein	1.23	1.339	1.183	0.941	0.947	0.885	1.049	0.993	1.011	0.787	0.798	0.83
Cla97C02G030050.1	Cla97C02G030050	Hexosyltransferase	1.568			0.611			1.277			0.545
Cla97C02G030090.1	Cla97C02G030090	11S globulin seed storage protein 2	0.856	0.788	0.891	1.015	0.958	0.925	1.031	0.992	1.124	1.064	1.263	1.06
Cla97C02G030110.1	Cla97C02G030110	Ubiquitin domain-containing protein	0.924	0.925	0.986	1.06	1.087	1.049	1.065	1.087	1.076	0.914	0.892	0.921
Cla97C02G030130.1	Cla97C02G030130	SEC1 family transport protein SLY1-like	0.947	0.955	1.06	1.031	1.029	0.809	0.938	0.943	0.995	1.111	1.041	1.136
Cla97C02G030140.1	Cla97C02G030140	Protein DETOXIFICATION	1.252	1.153	1.135	0.837	0.862	0.878	1.007	0.981	0.979	0.903	1.004	1.009
Cla97C02G030150.1	Cla97C02G030150	lysM domain-containing GPI-anchored protein 2	1.158	0.937	1.191	0.998	1.047	1.004	0.934	1.043	0.881	0.91	0.973	0.924
Cla97C02G030160.1	Cla97C02G030160	glycerol-3-phosphate acyltransferase 3	0.851	0.938	1.025	1.082	1.037	0.995	1.065	1.045	1.02	0.986	0.98	0.961
Cla97C02G030360.1	Cla97C02G030360	expansin-like A2	0.759	0.809	0.786	0.781	0.797	0.75	1.084	1.058	1.057	1.42	1.319	1.384
Cla97C02G030460.1	Cla97C02G030460	L-ascorbate oxidase homolog	0.819	0.875	0.907	0.726	0.67	0.722	0.9	0.833	0.831	1.526	1.648	1.473
Cla97C02G030480.1	Cla97C02G030480	coiled-coil domain-containing protein 124	1.012	1.108	1.025	0.878	0.951	0.931	1.094	1.036	1.143	1.054	0.925	0.967
Cla97C02G030510.1	Cla97C02G030510	O-methyltransferase, family 2	2.018			0.712			0.663			0.607
Cla97C02G030600.1	Cla97C02G030600	Geranylgeranyl pyrophosphate synthase family protein	0.755	0.811	0.771	1.121	1.117	1.104	1.12	1.105	1.138	0.945	0.948	0.969
Cla97C02G030730.1	Cla97C02G030730	dnaJ homolog subfamily C member 17	1.391	1.251	1.278	1.058	1.061	0.891	0.939	0.969	0.944	0.612	0.743	0.887
Cla97C02G030740.1	Cla97C02G030740	ATP synthase subunit 1	0.876	0.827	0.808	1.054	1.073	1.082	1.029	1.017	1.025	1.055	1.058	1.075
Cla97C02G030790.1	Cla97C02G030790	RNA-binding protein 39	1.594			0.798			0.843			0.764
Cla97C02G030820.1	Cla97C02G030820	26S proteasome non-ATPase regulatory subunit 3-like protein A	0.962	1.039	1.092	0.88	0.778	0.793	0.818	0.676	0.702	1.319	1.541	1.417
Cla97C02G030830.1	Cla97C02G030830	trafficking protein particle complex subunit 2-like protein	1.001	0.828	0.942	1.032	1.116	1.06	1.056	1.11	1.037	0.873	0.901	0.961
Cla97C02G030850.1	Cla97C02G030850	Aquaporin	1.285			0.946			0.874			0.895
Cla97C02G030870.1	Cla97C02G030870	SKP1-like protein 1B	0.851	0.854	0.839	0.945	0.966	0.953	1.052	1.079	1.113	1.075	1.04	1.123
Cla97C02G030880.1	Cla97C02G030880	Glycerate dehydrogenase-like protein	0.4	0.486	0.457	0.483	0.57	0.51	1.598	1.491	1.485	1.484	1.428	1.484
Cla97C02G030910.1	Cla97C02G030910	heavy metal-associated isoprenylated plant protein 26-like	2.025	1.87	1.726	0.87	0.893	0.914	0.653	0.729	0.731	0.453	0.509	0.628
Cla97C02G030990.1	Cla97C02G030990	Ascorbate peroxidase	0.685	0.716	0.731	0.974	0.943	0.959	1.25	1.289	1.268	1.034	1.02	1.012
Cla97C02G031040.1	Cla97C02G031040	cold shock domain-containing protein 3-like	1.083	1.052	1.096	0.896	1.026	0.877	1.14	1.082	1.069	0.897	0.859	0.884
Cla97C02G031060.1	Cla97C02G031060	translocase of chloroplast 120, chloroplastic-like	1.36	1.321	1.301	0.842	0.725	0.762	0.882	0.99	0.958	1.002	1.021	1.008
Cla97C02G031080.1	Cla97C02G031080	Amidase, putative	0.721	0.677	0.72	0.818	0.824	0.842	1.113	1.112	1.104	1.253	1.387	1.333
Cla97C02G031100.1	Cla97C02G031100	Eukaryotic translation initiation factor 4H	1.729	1.745	1.601	1.012	1.074	1.096	0.866	0.807	0.837	0.392	0.391	0.466
Cla97C02G031130.1	Cla97C02G031130	Peptidyl-prolyl cis-trans isomerase	1.068	1.007	1.078	1.171	1.204	1.168	0.935	0.94	0.931	0.805	0.82	0.791
Cla97C02G031170.1	Cla97C02G031170	5'-methylthioadenosine/S-adenosylhomocysteine nucleosidase 2	1.213	1.136	1.113	1.16	1.072	1.093	0.946	0.971	0.972	0.764	0.794	0.74
Cla97C02G031190.1	Cla97C02G031190	Calcium-binding EF hand family protein	1.082			1.209			0.837			0.872
Cla97C02G031390.1	Cla97C02G031390	tRNA-dihydrouridine(47) synthase [NAD(P)(+)]		1.146			1.025			0.902			0.927
Cla97C02G031400.1	Cla97C02G031400	Transcription factor	1.378	1.597	1.501	1.017	1.185	1.062	0.757	0.742	0.772	0.847	0.476	0.665
Cla97C02G031420.1	Cla97C02G031420	Transcription factor	1.604	1.417	1.518	0.982	0.988	0.94	0.806	0.929	0.843	0.633	0.681	0.758
Cla97C02G031480.1	Cla97C02G031480	NADP-dependent D-sorbitol-6-phosphate dehydrogenase-like	1.047	0.965	1.03	0.923	0.942	0.936	1.06	1.067	1.027	0.982	0.993	0.978
Cla97C02G031490.1	Cla97C02G031490	NADP-dependent D-sorbitol-6-phosphate dehydrogenase-like	2.389	2.122	1.879	0.517	0.633	0.767	0.557	0.609	0.789	0.538	0.636	0.603
Cla97C02G031500.1	Cla97C02G031500	ubiquitin fusion degradation protein 1 homolog	0.866	1.06	1.05	1.114	1.011	1.068	1.06	0.917	0.932	1.003	0.965	0.871
Cla97C02G031550.1	Cla97C02G031550	Ribosomal RNA small subunit methyltransferase H	1.084			0.929			0.905			1.082
Cla97C02G031580.1	Cla97C02G031580	Zinc finger protein	0.739		1.012	1.818		1.234	0.942		0.955	0.501		0.799
Cla97C02G031650.1	Cla97C02G031650	Coatomer subunit alpha	1.168	1.286	1.226	0.848	1.003	0.936	0.801	0.766	0.746	1.049	0.913	1.003
Cla97C02G031670.1	Cla97C02G031670	DNA helicase	1.246	1.435		0.796	0.9		0.917	0.622		1.042	1.043
Cla97C02G031680.1	Cla97C02G031680	V-type proton ATPase subunit a	0.73	0.81	0.841	0.975	0.976	0.976	0.893	0.898	0.909	1.354	1.243	1.252
Cla97C02G031710.1	Cla97C02G031710	Purple acid phosphatase	0.671	0.727	0.707	1.184	1.143	1.19	0.894	0.952	0.943	1.25	1.204	1.157
Cla97C02G031720.1	Cla97C02G031720	PHD finger family protein / bromo-adjacent (BAH) domain-containing protein isoform 2	1.397	1.189		0.878	0.98		0.965	0.999		0.76	0.831
Cla97C02G031790.1	Cla97C02G031790	isoflavone reductase-like protein	0.712	0.511	0.635	0.974	0.967	0.966	1.158	1.223	1.167	1.228	1.277	1.216
Cla97C02G031810.1	Cla97C02G031810	isoflavone reductase-like protein	0.595	0.627	0.561	1.109	0.617	0.755	1.114	1.736	1.68	1.182	1.133	0.979
Cla97C02G031860.1	Cla97C02G031860	protein RADIALIS-like 3	0.677	0.734		1.588	1.548		1.173	1.111		0.562	0.607
Cla97C02G031980.1	Cla97C02G031980	NAD(P)H-quinone oxidoreductase subunit I, chloroplastic	0.983	0.974	0.962	1.07	1.063	1.086	1.112	1.105	1.093	0.869	0.853	0.873
Cla97C02G032020.1	Cla97C02G032020	guanine nucleotide-binding protein subunit beta-2	1.138	1.055	1.166	1.007	0.987	0.982	0.981	0.941	0.972	0.887	0.966	0.859
Cla97C02G032030.1	Cla97C02G032030	Coatomer subunit gamma	0.986	0.928	1.023	0.719	0.671	0.668	0.657	0.738	0.759	1.595	1.655	1.618
Cla97C02G032040.1	Cla97C02G032040	Ras-like protein	0.9	0.892	0.964	0.993	0.998	1.003	1.097	1.078	1.061	0.995	1.012	1.016
Cla97C02G032050.1	Cla97C02G032050	SWI/SNF complex subunit SWI3D	1.036	1.12	0.97	0.909	0.886	0.991	1.079	1.07	1.236	0.976	0.923	0.803
Cla97C02G032090.1	Cla97C02G032090	BURP domain-containing protein 17	2.237	2.341	2.174	0.903	0.895	0.879	0.444	0.394	0.525	0.39	0.317	0.417
Cla97C02G032130.1	Cla97C02G032130	phosphatidylinositol 4-kinase alpha 1-like	1.306	1.256	1.383	0.865	0.805	0.727	0.8	0.868	0.563	1.083	1.083	1.327
Cla97C02G032240.1	Cla97C02G032240	PfkB family carbohydrate kinase	0.768	0.716	0.739	1.124	1.11	1.117	1.253	1.253	1.229	0.894	0.921	0.915
Cla97C02G032260.1	Cla97C02G032260	Glycosyltransferase	1.232		1.029	1.335		1.169	0.581		0.781	0.853		1.02
Cla97C02G032280.1	Cla97C02G032280	Ubiquitin-conjugating enzyme, E2	1.263	0.945	1.166	0.895	0.946	0.936	1.006	1.088	1.003	0.836	0.946	0.895
Cla97C02G032330.1	Cla97C02G032330	phospholipase A-2-activating protein	1.011	0.935	0.941	0.953	0.985	0.986	0.923	0.978	0.98	1.173	1.117	1.101
Cla97C02G032350.1	Cla97C02G032350	4-hydroxy-3-methylbut-2-enyl diphosphate reductase	0.483	0.543	0.531	0.983	0.965	1.009	1.423	1.318	1.312	1.146	1.212	1.118
Cla97C02G032410.1	Cla97C02G032410	Malate dehydrogenase	1.142	1.06	1.061	0.659	0.658	0.7	1.024	0.986	1.012	1.175	1.297	1.228
Cla97C02G032430.1	Cla97C02G032430	allene oxide synthase 3-like	0.609	0.492	0.471	1.19	1.238	1.198	1.22	1.237	1.241	1.008	1.01	1.054
Cla97C02G032440.1	Cla97C02G032440	proteasome assembly chaperone 2	0.875	0.711	0.765	1.031	1.062	1.018	1.045	1.033	0.926	1.029	1.194	1.29
Cla97C02G032490.1	Cla97C02G032490	Cysteine proteinase inhibitor	1.844	2.128	1.974	0.815	0.823	0.787	0.715	0.678	0.713	0.492	0.483	0.596
Cla97C02G032550.1	Cla97C02G032550	BAT2 domain-containing protein 1	1.432	1.475	1.404	0.631	0.664	0.738	0.643	0.489	0.579	1.248	1.371	1.254
Cla97C02G032560.1	Cla97C02G032560	2-oxoglutarate (2OG) and Fe(II)-dependent oxygenase superfamily protein	0.384	0.494	0.375	1.049	1.085	1.047	1.391	1.39	1.385	1.16	1.119	1.118
Cla97C02G032580.1	Cla97C02G032580	2-oxoglutarate (2OG) and Fe(II)-dependent oxygenase superfamily protein	0.81	0.793	0.866	1.532	1.431	1.482	1.139	1.048	1.098	0.569	0.652	0.577
Cla97C02G032640.1	Cla97C02G032640	far upstream element-binding protein 2-like	1.575	1.633	1.532	0.917	0.923	0.917	0.875	0.81	0.871	0.65	0.603	0.699
Cla97C02G032690.1	Cla97C02G032690	Exosome complex exonuclease	0.965			0.831			1.1			1.103
Cla97C02G032700.1	Cla97C02G032700	Peptidyl-prolyl cis-trans isomerase D	0.891	0.922	0.885	0.92	0.871	0.934	0.933	0.934	1	1.256	1.272	1.18
Cla97C02G032710.1	Cla97C02G032710	armadillo repeat-containing protein 6	1.069	1.139	1.127	0.917	0.868	0.908	0.827	0.837	0.866	1.147	1.206	1.165
Cla97C02G032780.1	Cla97C02G032780	presequence protease 1, chloroplastic/mitochondrial-like	0.969	0.897	0.95	0.735	0.745	0.775	0.745	0.729	0.753	1.627	1.611	1.54
Cla97C02G032850.1	Cla97C02G032850	Pentatricopeptide repeat-containing protein	1.19	1.3	1.114	1.047	1.009	1.056	0.925	0.897	0.884	0.967	0.801	0.945
Cla97C02G032910.1	Cla97C02G032910	Caffeoyl-CoA O-methyltransferase	1.509	1.672	1.504	0.871	0.896	0.891	0.899	0.781	0.821	0.83	0.725	0.812
Cla97C02G032950.1	Cla97C02G032950	Thioredoxin	1.294	1.215	1.238	1.014	1.052	1.071	0.989	1.086	0.967	0.605	0.647	0.755
Cla97C02G032970.1	Cla97C02G032970	methylcrotonoyl-CoA carboxylase beta chain, mitochondrial	0.742	0.727	0.747	0.974	0.985	0.963	1.196	1.207	1.153	1.085	1.055	1.073
Cla97C02G033000.1	Cla97C02G033000	40S ribosomal protein S16	1.036	1.118	1.107	1.019	0.972	1.015	1.041	1.019	0.999	0.88	0.904	0.913
Cla97C02G033030.1	Cla97C02G033030	Polyadenylate-binding protein	1.205	1.272	1.232	0.999	0.978	0.976	0.947	0.964	0.934	0.823	0.797	0.826
Cla97C02G033050.1	Cla97C02G033050	Glycosyltransferase	0.735			1.121			1.103			1.041
Cla97C02G033110.1	Cla97C02G033110	Glycosyltransferase	0.444	0.537	0.515	1.047	1.041	1.04	1.223	1.206	1.25	1.281	1.275	1.26
Cla97C02G033140.1	Cla97C02G033140	Leucine-rich repeat receptor-like protein kinase family	1.869	2.013	1.87	0.661	0.633	0.605	0.669	0.59	0.764	0.722	0.705	0.761
Cla97C02G033150.1	Cla97C02G033150	Cysteine protease	0.97	0.969	0.888	1.297	1.206	1.233	1.099	1.121	1.092	0.634	0.725	0.711
Cla97C02G033170.1	Cla97C02G033170	Phosphatidylinositol-3,4,5-trisphosphate 3-phosphatase	1.11	1.117	1.227	0.96	0.982	1.085	0.878	0.827	0.992	1.05	0.906	0.663
Cla97C02G033220.1	Cla97C02G033220	kynurenine formamidase	0.892	0.881	0.929	1.107	1.074	1.105	1.097	1.071	1.089	0.909	0.965	0.957
Cla97C02G033230.1	Cla97C02G033230	kynurenine formamidase-like	1.056	1.048	1.132	1.026	0.992	1.012	1.083	1.101	1.01	0.835	0.842	0.845
Cla97C02G033240.1	Cla97C02G033240	Leucine-rich repeat receptor-like protein kinase family	1.247	1.031	1.185	0.876	0.904	0.859	0.903	0.967	0.932	0.937	1.098	0.933
Cla97C02G033270.1	Cla97C02G033270	Domain of unknown function (DUF303)	1.258	1.253	1.364	1.05	1.002	0.93	0.844	0.944	0.907	0.796	0.801	0.861
Cla97C02G033280.1	Cla97C02G033280	protein TIC 21, chloroplastic	1.157	1.181	1.177	0.693	0.71	0.667	1.082	1.063	1.17	1.068	1.047	0.986
Cla97C02G033300.1	Cla97C02G033300	cinnamyl alcohol dehydrogenase 1-like	0.606	0.693	0.612	0.821	0.892	1.025	0.884	1.101	1.189	1.689	1.315	1.174
Cla97C02G033330.1	Cla97C02G033330	UDP-glycosyltransferase 74 F1	0.556	0.341	0.648	1.435	1.653	1.301	1.24	1.21	1.176	0.769	0.795	0.876
Cla97C02G033340.1	Cla97C02G033340	UDP-glycosyltransferase 74 F1	1.406	1.429	1.357	1.05	1.09	1.048	0.881	0.885	0.947	0.64	0.617	0.669
Cla97C02G033370.1	Cla97C02G033370	UDP-glycosyltransferase 1	0.662	0.497	0.491	0.861	0.955	0.852	1.452	1.593	1.584	1.025	0.954	1.074
Cla97C02G033380.1	Cla97C02G033380	Lipase	0.714			0.872			1.195			1.219
Cla97C02G033390.1	Cla97C02G033390	22.0 kDa class IV heat shock protein-like	0.464	0.44	0.49	0.505	0.484	0.536	0.824	0.811	0.836	2.181	2.199	2.15
Cla97C02G033620.1	Cla97C02G033620	Pumilio 12	1.124	0.839		0.871	0.999		1.013	0.972		0.993	1.19
Cla97C02G033670.1	Cla97C02G033670	Late embryogenesis abundant protein Lea5, putative	1.198	1.29	1.236	1.272	1.328	1.259	0.876	0.886	0.866	0.654	0.496	0.639
Cla97C02G033760.1	Cla97C02G033760	ATP-dependent Clp protease proteolytic subunit	1.022	1.149	0.963	1.071	1.012	0.992	1.091	0.98	1.034	0.815	0.9	1.023
Cla97C02G033770.1	Cla97C02G033770	zinc finger protein-like 1 homolog	1.418	1.533	1.6	0.905	0.948	0.997	0.927	0.798	0.829	0.674	0.762	0.669
Cla97C02G033790.1	Cla97C02G033790	vacuolar-sorting receptor 3-like	0.941	0.87	0.887	1.259	1.277	1.277	0.953	0.973	0.908	0.823	0.81	0.83
Cla97C02G033850.1	Cla97C02G033850	NADH dehydrogenase [ubiquinone] flavoprotein 1, mitochondrial	1.08	1.042	1.105	1.036	1.062	1.009	1.011	1.072	1.031	0.831	0.809	0.809
Cla97C02G033860.1	Cla97C02G033860	ADP-ribosylation factor-like protein 8A	1.08	1.029	1.131	1.056	1.023	0.995	1.015	1.072	1.079	0.811	0.913	0.816
Cla97C02G033990.1	Cla97C02G033990	Serine/threonine-protein kinase TOR	0.939			0.859			0.986			1.216
Cla97C02G034010.1	Cla97C02G034010	pathogenesis-related protein 1-like	0.329	0.388	0.453	1.039	1.04	1.024	1.445	1.518	1.409	1.089	1.126	1.081
Cla97C02G034140.1	Cla97C02G034140	Transmembrane protein, putative	1.109	1.097	1.091	0.899	0.951	0.872	0.889	0.837	0.748	1.196	1.236	1.389
Cla97C02G034150.1	Cla97C02G034150	DUF21 domain-containing protein	1.659	2.056	1.859	0.805	0.633	0.656	0.797	0.701	0.814	0.653	0.61	0.671
Cla97C02G034200.1	Cla97C02G034200	Tunicamycin induced protein	0.849			1.204			0.96			0.986
Cla97C02G034220.1	Cla97C02G034220	L-galactose dehydrogenase	0.837	0.852	0.758	0.991	1.001	1.002	1.111	1.066	1.061	1.028	1.046	1.061
Cla97C02G034230.1	Cla97C02G034230	hemK methyltransferase family member 2	1.019			0.989			1.02			0.972
Cla97C02G034280.1	Cla97C02G034280	Cation-transporting P-type ATPase	1.108	1.077	1.044	0.991	0.929	0.94	1.025	1.038	1.034	0.876	0.955	0.983
Cla97C02G034330.1	Cla97C02G034330	Oxidoreductase	1.94	1.371	1.443	0.813	0.874	0.895	0.667	0.909	0.779	0.522	0.833	0.747
Cla97C02G034370.1	Cla97C02G034370	ATPase family AAA domain-containing protein 3-B	1.297	1.292	1.143	0.844	0.817	0.834	0.831	0.847	0.937	1.037	1.11	1.055
Cla97C02G034380.1	Cla97C02G034380	NADH dehydrogenase [ubiquinone] iron-sulfur protein 6, mitochondrial	1.201	1.114	1.126	0.937	1.002	0.971	1.035	1.007	0.99	0.893	0.847	0.869
Cla97C02G034400.1	Cla97C02G034400	Tocopherol O-methyltransferase	1.225	1.082		1.03	1.074		0.915	0.831		0.829	1.013
Cla97C02G034490.1	Cla97C02G034490	binding partner of ACD11 1-like	1.988	1.867	1.762	0.784	0.785	0.796	0.698	0.794	0.821	0.529	0.588	0.639
Cla97C02G034550.1	Cla97C02G034550	septin and tuftelin-interacting protein 1 homolog 1	1.057	0.979	0.962	0.923	0.839	0.876	1.052	0.988	1.061	0.993	1.194	1.101
Cla97C02G034630.1	Cla97C02G034630	zinc finger with UFM1-specific peptidase domain protein	0.969		0.978	1.078		1.042	1.004		1.101	0.95		0.88
Cla97C02G034680.1	Cla97C02G034680	2-oxoglutarate (2OG) and Fe(II)-dependent oxygenase superfamily protein	1.033	0.998	1.004	1.213	1.112	1.057	1.015	0.995	1.029	0.785	0.758	0.917
Cla97C02G034690.1	Cla97C02G034690	tRNA-dihydrouridine synthase, putative	1.697	1.011		0.822	0.99		0.78	0.93		0.701	1.069
Cla97C02G034780.1	Cla97C02G034780	Sas10/Utp3/C1D	1.206			0.981			1.015			0.798
Cla97C02G034840.1	Cla97C02G034840	Maternal effect embryo arrest protein	1.005		1.075	1.22		1.286	1.001		0.954	0.773		0.685
Cla97C02G034860.1	Cla97C02G034860	Cytochrome P450	0.941	0.989	0.958	1.195	1.18	1.165	1.082	0.942	0.978	0.783	0.889	0.899
Cla97C02G034870.1	Cla97C02G034870	Cytochrome P450	1.021	0.511		0.837	1.341		1.025	1.126		1.117	1.022
Cla97C02G035050.1	Cla97C02G035050	histone-lysine N-methyltransferase ATXR2	1.059	0.924	0.882	0.922	0.973	1.037	0.881	0.956	1.016	1.139	1.147	1.065
Cla97C02G035060.1	Cla97C02G035060	traB domain-containing protein	1.448	1.154	1.214	0.854	0.783	0.842	0.943	1.023	1.026	0.755	1.04	0.919
Cla97C02G035070.1	Cla97C02G035070	Peroxidase	2.2	2.093	2.143	0.786	0.775	0.774	0.633	0.657	0.62	0.483	0.545	0.484
Cla97C02G035130.1	Cla97C02G035130	thioredoxin domain-containing protein 9 homolog	0.973	1.028	1.016	0.707	0.676	0.718	0.723	0.669	0.712	1.587	1.627	1.553
Cla97C02G035240.1	Cla97C02G035240	NEDD8-activating enzyme E1 regulatory subunit	0.867	0.963	0.949	0.905	0.972	1.024	0.863	0.867	0.821	1.259	1.205	1.139
Cla97C02G035300.1	Cla97C02G035300	Autophagy-related protein	0.921	0.752	0.869	1.161	1.137	1.193	1.021	1.032	1.08	0.897	1.079	0.858
Cla97C02G035310.1	Cla97C02G035310	Ankyrin repeat protein, putative	1.381		1.124	1.051		1.152	0.783		1.143	0.785		0.581
Cla97C02G035320.1	Cla97C02G035320	membrane metalloprotease ARASP, chloroplastic-like	1.498			1.017			0.762			0.723
Cla97C02G035330.1	Cla97C02G035330	Arogenate dehydratase	0.875	0.858	1.263	0.959	0.839	1.079	1.177	1.234	0.957	1.119	1.068	0.701
Cla97C02G035370.1	Cla97C02G035370	B-cell receptor-associated 31-like	1.179	1.117	1.184	1.099	1.05	1.045	0.841	0.895	0.836	0.881	0.939	0.935
Cla97C02G035470.1	Cla97C02G035470	Dentin sialophosphoprotein	1.203		1.211	1.017		0.844	1.013		1.01	0.833		0.936
Cla97C02G035580.1	Cla97C02G035580	nitrile-specifier protein 5	0.863	0.831	0.912	1.183	1.165	1.155	1.084	1.098	1.071	0.866	0.856	0.863
Cla97C02G035680.1	Cla97C02G035680	vacuolar protein-sorting-associated protein 11 homolog	0.783	0.727	0.782	0.912	0.882	0.891	0.919	0.897	0.954	1.341	1.528	1.408
Cla97C02G035700.1	Cla97C02G035700	Heat shock protein 90	1.071	1.095	1.054	0.778	0.793	0.83	0.716	0.692	0.721	1.375	1.38	1.358
Cla97C02G035710.1	Cla97C02G035710	Protein OBERON 2	0.873	0.945	0.785	0.972	0.746	1.028	1.032	1.004	1.072	1.124	1.305	1.116
Cla97C02G035770.1	Cla97C02G035770	Thymidine kinase		0.943	1.085		1.007	0.905		1.143	1.125		0.907	0.886
Cla97C02G035780.1	Cla97C02G035780	heterogeneous nuclear ribonucleoprotein 1	1.082	1.375	1.529	1.093	1.059	1.13	1.041	0.931	0.83	0.911	0.738	0.511
Cla97C02G035850.1	Cla97C02G035850	Nuclear cap-binding protein subunit 2	1.354	1.448	1.396	0.928	0.925	0.936	0.923	0.944	0.901	0.792	0.717	0.765
Cla97C02G035860.1	Cla97C02G035860	fasciclin-like arabinogalactan protein 7	1.885	1.95	1.729	0.792	0.718	0.814	0.648	0.705	0.734	0.665	0.627	0.723
Cla97C02G036050.1	Cla97C02G036050	dnaJ homolog subfamily B member 13-like	0.562	0.607	0.641	0.93	0.937	0.877	1.199	1.194	1.152	1.338	1.257	1.33
Cla97C02G036070.1	Cla97C02G036070	U11/U12 small nuclear ribonucleoprotein 65 kDa protein isoform X2
Cla97C02G036110.1	Cla97C02G036110	Niemann-Pick C1 protein-like isoform X2	0.753	0.799	0.854	1.081	1.087	1.04	1.122	1.104	1.079	1.008	1	1.01
Cla97C02G036140.1	Cla97C02G036140	Ser/Thr-rich T10 in DGCR region	0.824	0.761	0.801	0.951	1.005	0.981	1.139	1.084	1.089	1.058	1.094	1.062
Cla97C02G036150.1	Cla97C02G036150	Phosphoglycerate mutase family protein	0.921	1.011		0.939	0.929		1.238	1.012		0.901	1.048
Cla97C02G036160.1	Cla97C02G036160	SEC1 family transport protein SLY1	0.942	0.96	1.027	0.999	0.997	0.954	1.03	0.945	0.924	0.949	1.047	1.028
Cla97C02G036190.1	Cla97C02G036190	Glycine-rich RNA-binding protein, putative
Cla97C02G036200.1	Cla97C02G036200	plant UBX domain-containing protein 4	0.943	0.991	1.008	1.007	1.031	0.949	1.157	1.068	1.13	0.898	0.918	0.896
Cla97C02G036270.1	Cla97C02G036270	Acyl-coenzyme A oxidase	0.534	0.451	0.503	0.83	0.824	0.86	1.183	1.208	1.158	1.467	1.49	1.495
Cla97C02G036370.1	Cla97C02G036370	Calcium-dependent protein kinase 1	0.824	0.888	0.843	1.017	1.151	1.025	1.198	1.115	1.223	0.961	0.846	0.91
Cla97C02G036410.1	Cla97C02G036410	protein EXORDIUM-like 5	1.149	0.958	1.055	0.988	1.129	0.905	0.922	1.062	1.034	0.941	0.851	1.006
Cla97C02G036460.1	Cla97C02G036460	flowering time control protein FPA	1.045	0.904	0.902	1.017	1.245	0.981	1.078	0.849	1.069	0.859	1.001	1.049
Cla97C02G036480.1	Cla97C02G036480	Transmembrane 9 superfamily member	1.342	1.628	1.571	0.918	0.897	0.879	0.899	0.728	0.821	0.763	0.648	0.727
Cla97C02G036490.1	Cla97C02G036490	ankyrin repeat domain-containing protein 2B	1.008	1.034	1.039	0.975	0.969	0.947	0.967	0.969	0.976	1.011	1.029	1.044
Cla97C02G036520.1	Cla97C02G036520	Histone deacetylase
Cla97C02G036610.1	Cla97C02G036610	aminoacylase-1	0.914	0.881	0.9	1.046	1.059	1.056	1.026	1.018	1.028	0.982	1.028	0.991
Cla97C02G036640.1	Cla97C02G036640	CMP-sialic acid transporter 4	1.002	0.966	1.051	1.248	1.093	1.201	1.04	1.001	1.019	0.71	0.939	0.729
Cla97C02G036660.1	Cla97C02G036660	Calcium ion-binding protein	1.127			0.745			0.769			1.358
Cla97C02G036720.1	Cla97C02G036720	Flavin-containing monooxygenase	0.578	0.667	0.551	1.398	1.333	1.434	1.167	1.121	1.196	0.87	0.864	0.839
Cla97C02G036780.1	Cla97C02G036780	Protein of unknown function (DUF630 and DUF632)	0.769	0.659		0.923	0.913		1.151	1.479		1.181	0.95
Cla97C02G036790.1	Cla97C02G036790	Kinase family protein	0.815	0.924	0.86	1.004	0.999	1.007	1.121	1.086	1.125	1.059	0.997	1.02
Cla97C02G036860.1	Cla97C02G036860	F-box protein SKIP23
Cla97C02G036870.1	Cla97C02G036870	transcriptional elongation regulator MINIYO-like	1.298	1.247		0.74	0.907		0.89	1.006		1.071	0.84
Cla97C02G036910.1	Cla97C02G036910	Xyloglucan endotransglucosylase/hydrolase	1.884	1.806	2.17	0.698	0.8	0.687	0.729	0.721	0.584	0.689	0.673	0.559
Cla97C02G036970.1	Cla97C02G036970	metacaspase-4-like	1.24	1.171	1.218	0.954	0.959	0.953	0.789	0.814	0.799	0.983	0.968	0.956
Cla97C02G037030.1	Cla97C02G037030	frataxin, mitochondrial	0.856			0.955			1.057			1.132
Cla97C02G037080.1	Cla97C02G037080	protein XAP5 CIRCADIAN TIMEKEEPER	1.275	1.165	1.205	0.901	0.913	0.905	0.932	0.9	0.966	0.883	1.022	0.928
Cla97C02G037100.1	Cla97C02G037100	Triosephosphate isomerase	0.989	0.986	0.993	0.943	0.938	0.96	1.063	1.071	1.046	0.991	0.986	0.989
Cla97C02G037140.1	Cla97C02G037140	ER lumen protein retaining receptor	0.97	1.065		1.041	1.131		1.024	0.944		0.965	0.86
Cla97C02G037240.1	Cla97C02G037240	eukaryotic translation initiation factor 4B	1.045	1.228	1.059	0.943	0.987	1.142	1.076	0.857	0.912	0.85	0.895	0.887
Cla97C02G037260.1	Cla97C02G037260	Amidase	1.301	1.197	1.214	1.008	0.993	0.945	0.939	0.965	0.929	0.752	0.949	0.825
Cla97C02G037270.1	Cla97C02G037270	Amidase	1.601	1.555	1.447	0.905	0.89	0.956	0.847	0.896	0.899	0.636	0.707	0.703
Cla97C02G037300.1	Cla97C02G037300	Dirigent protein	1.849	1.594	1.636	0.966	0.864	0.832	0.684	0.744	0.784	0.501	0.798	0.748
Cla97C02G037310.1	Cla97C02G037310	1-phosphatidylinositol phosphodiesterase	0.795	0.794	0.882	0.848	0.875	0.933	1.098	1.077	1.053	1.259	1.177	1.153
Cla97C02G037360.1	Cla97C02G037360	thaumatin-like protein 1b	1.318	1.322	1.478	1.222	1.214	1.123	0.886	0.858	0.916	0.575	0.606	0.484
Cla97C02G037400.1	Cla97C02G037400	Peptidyl-prolyl cis-trans isomerase	1.075	0.981	1.239	1.148	1.02	0.967	0.923	0.895	0.929	0.854	0.969	0.864
Cla97C02G037440.1	Cla97C02G037440	Subtilisin-like protease	0.857	0.895	0.885	1.351	1.393	1.367	0.955	1.038	1.004	0.725	0.698	0.864
Cla97C02G037460.1	Cla97C02G037460	Senescence/dehydration-associated-like protein	0.807	0.795	0.807	0.84	0.816	0.817	0.882	0.947	0.905	1.422	1.378	1.427
Cla97C02G037510.1	Cla97C02G037510	E3 ubiquitin-protein ligase UPL3	0.892	1.131	1.137	0.673	0.78	0.793	1.247	1.086	1.223	1.188	1.031	0.831
Cla97C02G037530.1	Cla97C02G037530	rac-like GTP-binding protein 5	1.346	1.456	1.347	0.911	0.956	1.086	0.863	0.798	0.956	0.88	0.79	0.611
Cla97C02G037730.1	Cla97C02G037730	protein CHAPERONE-LIKE PROTEIN OF POR1, chloroplastic	1.193	1.126	1.102	1.122	1.122	1.02	0.959	0.974	1.023	0.725	0.779	0.855
Cla97C02G037760.1	Cla97C02G037760	transportin-1	0.743	0.823	0.785	0.96	0.887	0.91	0.762	0.809	0.75	1.544	1.373	1.48
Cla97C02G037790.1	Cla97C02G037790	glutamine--tRNA ligase-like	0.912	0.909	0.92	1.102	1.12	1.078	0.871	0.839	0.897	1.111	1.133	1.151
Cla97C02G037880.1	Cla97C02G037880	thioredoxin-like protein AAED1, chloroplastic	1.238	1.589	1.034	0.817	1.18	0.83	1.1	0.683	1.061	0.845	0.549	1.075
Cla97C02G037890.1	Cla97C02G037890	Glycosyltransferase	0.821	0.791		1.265	1.376		1.069	1.05		0.845	0.782
Cla97C02G037980.1	Cla97C02G037980	Cyclin delta-3, putative	0.997	0.962	1.005	1.027	0.927	1.012	0.976	0.95	1.017	0.946	1.036	0.919
Cla97C02G038000.1	Cla97C02G038000	PI-PLC X domain-containing protein At5g67130	0.958	0.946	1.044	1.044	1.017	1.056	1.087	1.118	1.003	0.897	0.916	0.873
Cla97C02G038040.1	Cla97C02G038040	nicotinate phosphoribosyltransferase 2	0.92	0.878	0.886	1.03	1.024	0.983	1.087	1.125	1.051	1.042	0.986	1.006
Cla97C02G038140.1	Cla97C02G038140	RING-type E3 ubiquitin transferase	1.321	1.132	1.361	0.971	1.166	0.998	1.01	1.069	0.966	0.721	0.611	0.676
Cla97C02G038270.1	Cla97C02G038270	Red chlorophyll catabolite reductase	0.617	0.657	0.681	1.066	1.021	1.041	1.183	1.229	1.227	1.072	1.091	1.073
Cla97C02G038280.1	Cla97C02G038280	Red chlorophyll catabolite reductase	1.18	1.138	1.223	0.914	0.957	0.927	0.991	1.037	0.958	0.862	0.893	0.893
Cla97C02G038330.1	Cla97C02G038330	60S ribosomal protein L26-1-like	1.17	1.2	1.098	0.952	1.031	1.014	0.925	0.86	0.939	0.952	0.909	0.949
Cla97C02G038340.1	Cla97C02G038340	mitochondrial outer membrane protein porin 2	1.058	1.039	1.059	1.006	1.022	1.025	1.033	1.016	1.025	0.94	0.948	0.863
Cla97C02G038380.1	Cla97C02G038380	Transducin/WD40 repeat-like superfamily protein	0.927	1.156	1.105	0.891	0.772	0.775	0.955	0.957	0.957	1.094	1.071	1.069
Cla97C02G038440.1	Cla97C02G038440	RNA-binding protein, putative	1.155	1.42	1.318	0.969	0.964	0.883	0.969	0.843	0.908	0.908	0.773	0.891
Cla97C02G038490.1	Cla97C02G038490	calcium-dependent protein kinase 17	0.917	0.88	0.821	0.915	0.904	0.902	0.993	0.95	0.943	1.194	1.279	1.327
Cla97C02G038500.1	Cla97C02G038500	Calcium binding family protein	1.848	2.225	2.104	0.881	0.815	0.834	0.671	0.541	0.615	0.6	0.418	0.447
Cla97C02G038620.1	Cla97C02G038620	Pathogenesis-related protein 1C	1.34	1.423	1.35	1.016	1.029	1.047	0.947	0.945	0.932	0.631	0.629	0.791
Cla97C02G038720.1	Cla97C02G038720	Tetratricopeptide repeat (TPR)-like superfamily protein	1.495	1.697	1.693	0.835	0.774	0.862	0.967	0.765	0.762	0.703	0.764	0.682
Cla97C02G038850.1	Cla97C02G038850	phosphoglycerate mutase-like protein 4	1.045	1.033	1.034	1.242	1.169	1.236	0.914	0.967	0.982	0.797	0.815	0.766
Cla97C02G038970.1	Cla97C02G038970	PQ-loop repeat family protein / transmembrane family protein	0.459	0.853	0.505	1.507	1.183	1.671	1.333	1.182	1.33	0.701	0.771	0.602
Cla97C02G039000.1	Cla97C02G039000	50S ribosomal protein L25	1.102	1.299	1.039	0.984	0.968	0.914	1.056	0.927	0.997	0.874	0.783	0.947
Cla97C02G039050.1	Cla97C02G039050	ATP-dependent zinc metalloprotease FtsH 3	1.463		1.204	0.981		0.989	0.781		0.907	0.775		0.899
Cla97C02G039060.1	Cla97C02G039060	4-alpha-glucanotransferase	0.804	0.765	0.822	1.036	1.005	0.962	1.054	1.046	1.099	1.131	1.169	1.119
Cla97C02G039100.1	Cla97C02G039100	Geranylgeranyl pyrophosphate synthase	1.089	1.037	1.108	1.273	1.222	1.271	1.151	1.134	1.156	0.526	0.557	0.465
Cla97C02G039110.1	Cla97C02G039110	Beta-hexosaminidase	0.653	0.719	0.689	1.008	1.045	1.049	0.966	0.979	0.974	1.341	1.229	1.243
Cla97C02G039140.1	Cla97C02G039140	Dehydroascorbate reductase	0.748	0.768	0.778	1.095	1.117	1.106	1.221	1.172	1.158	0.891	0.886	0.923
Cla97C02G039170.1	Cla97C02G039170	splicing factor 3B subunit 3-like	1.197			0.962			0.9			0.941
Cla97C02G039190.1	Cla97C02G039190	60S ribosomal protein L35-like	1.939	2.021		0.827	0.769		0.685	0.638		0.581	0.509
Cla97C02G039260.1	Cla97C02G039260	coiled-coil domain-containing protein 18 isoform X2	1.044	1.2	1.015	0.849	0.811	0.797	0.949	0.79	1.057	1.177	1.2	1.131
Cla97C02G039300.1	Cla97C02G039300	U4/U6 small nuclear ribonucleoprotein Prp3	1.577	1.7	1.543	0.999	0.978	0.97	0.967	1.016	0.854	0.457	0.511	0.632
Cla97C02G039320.1	Cla97C02G039320	Serine/arginine-rich splicing factor 4	1.313	1.33	1.289	0.827	0.847	0.817	1.044	0.976	1.024	0.816	0.847	0.797
Cla97C02G039330.1	Cla97C02G039330	macrophage erythroblast attacher	0.859	0.785	0.86	1.13	1.068	1.155	0.943	0.998	0.875	1.068	1.15	1.152
Cla97C02G039350.1	Cla97C02G039350	nitrilase-like protein 2	0.957	0.925	0.901	0.999	0.983	1.018	1.062	1.063	1.06	0.993	0.99	0.948
Cla97C02G039380.1	Cla97C02G039380	glutathione S-transferase L3-like	1.148	1.144	1.122	0.982	1.027	1.015	1.024	1.006	1.005	0.827	0.823	0.835
Cla97C02G039390.1	Cla97C02G039390	CDP-diacylglycerol--glycerol-3-phosphate 3-phosphatidyltransferase 2	1.38	1.538	1.411	0.947	0.813	0.872	0.905	0.825	0.877	0.769	0.825	0.84
Cla97C02G039400.1	Cla97C02G039400	TBC1 domain family member 8B	0.896			0.759			1.029			1.316
Cla97C02G039420.1	Cla97C02G039420	elongator complex protein 6	1.087	1.048	1.206	0.9	0.975	0.968	0.937	1.033	0.963	1.076	0.945	0.863
Cla97C02G039430.1	Cla97C02G039430	Adenylate kinase 1	1.303	1.131	1.445	0.97	0.954	0.913	0.749	0.945	0.804	0.977	0.97	0.837
Cla97C02G039440.1	Cla97C02G039440	50S ribosomal protein L10, chloroplastic	1.083			0.795			1.29			0.833
Cla97C02G039450.1	Cla97C02G039450	zinc finger CCCH domain-containing protein 11	1.048	1.147	1.122	0.809	0.836	0.854	0.917	0.856	0.982	1.213	1.214	1.042
Cla97C02G039470.1	Cla97C02G039470	Sporulation protein RMD1	0.824	0.812	0.743	1.013	0.95	1.075	0.985	0.966	0.957	1.179	1.272	1.249
Cla97C02G039480.1	Cla97C02G039480	D-aminoacid aminotransferase-like PLP-dependent enzymes superfamily protein	0.955	0.907	0.948	0.875	0.873	0.856	1.098	1.06	1.08	1.048	1.142	1.116
Cla97C02G039520.1	Cla97C02G039520	Tudor/PWWP/MBT superfamily protein	1.746	1.651	1.768	0.775	0.728	0.848	0.967	0.845	0.944	0.512	0.776	0.44
Cla97C02G039570.1	Cla97C02G039570	Ubiquitin carboxyl-terminal hydrolase	1.078	1.157	1.09	1.06	1.025	1.053	1.102	1.014	1.059	0.837	0.82	0.792
Cla97C02G039580.1	Cla97C02G039580	glycosyltransferase-like KOBITO 1	0.858		0.922	0.934		0.894	0.884		0.931	1.324		1.253
Cla97C02G039660.1	Cla97C02G039660	Zinc finger CCCH domain-containing protein 53	1.918	1.556		1.041	0.883		0.7	0.747		0.341	0.813
Cla97C02G039780.1	Cla97C02G039780	protein FAR1-RELATED SEQUENCE 5-like	0.435	0.466	0.613	0.944	0.981	0.959	1.296	1.118	1.195	1.325	1.354	1.233
Cla97C02G039790.1	Cla97C02G039790	exosome complex component RRP41 homolog	1.255	1.289	1.182	1.028	1.025	1.034	0.987	0.958	0.988	0.743	0.751	0.75
Cla97C02G039830.1	Cla97C02G039830	E3 ubiquitin ligase BIG BROTHER-related	0.629	0.518	0.725	1.04	1.044	1.019	1.363	1.214	1.319	0.954	1.052	0.963
Cla97C02G039920.1	Cla97C02G039920	F-box/LRR-repeat 4-like protein	0.973	0.862	1.064	0.958	0.932	0.961	0.765	1.011	0.863	1.278	1.094	1.14
Cla97C02G040030.1	Cla97C02G040030	nuclear pore complex protein NUP43	1.233	1.071	0.826	1.022	0.981	1.185	0.932	0.948	1.061	0.813	1	0.928
Cla97C02G040040.1	Cla97C02G040040	GDP-D-mannose-3,5-epimerase	1.079	1.064	1.048	0.969	0.936	0.929	1.026	1.012	1.021	0.963	0.957	1.007
Cla97C02G040050.1	Cla97C02G040050	ATP-dependent DNA helicase	1.529	1.42		0.991	1.035		0.699	0.745		0.781	0.801
Cla97C02G040070.1	Cla97C02G040070	Carboxypeptidase	0.932	0.959	0.921	1.132	1.073	1.141	1.001	0.991	0.96	0.935	0.929	0.996
Cla97C02G040090.1	Cla97C02G040090	Ubiquitin-like protein	1.083	0.982	1.054	1.158	1.148	1.1	1.025	1.013	1.008	0.757	0.782	0.853
Cla97C02G040110.1	Cla97C02G040110	zinc finger CCCH domain-containing protein 40-like	1.275	1.297	1.235	1.052	1.015	1.125	0.923	0.876	0.845	0.729	0.812	0.744
Cla97C02G040160.1	Cla97C02G040160	F-box family protein	0.899	0.621	1.119	0.935	0.917	0.829	1.115	1.168	1.093	1.05	1.293	0.959
Cla97C02G040200.1	Cla97C02G040200	Signal recognition particle	0.961	0.936	1.083	1.056	1.034	0.965	0.882	1.104	0.995	1.101	0.926	0.956
Cla97C02G040220.1	Cla97C02G040220	TOM1-like protein 2	0.789	0.772	0.867	0.789	0.763	0.795	0.798	0.689	0.717	1.601	1.815	1.566
Cla97C02G040240.1	Cla97C02G040240	leucine aminopeptidase 1-like	0.997	0.985	0.985	1.021	0.999	1.035	1.018	1.032	1.037	0.936	0.947	0.939
Cla97C02G040260.1	Cla97C02G040260	leucine aminopeptidase 1-like	0.941	0.993		1.055	0.837		1.057	1.014		0.948	1.156
Cla97C02G040280.1	Cla97C02G040280	26S proteasome non-ATPase regulatory subunit 9	1.001	1.033	0.917	1.132	1.048	1.173	1.084	1.072	1.131	0.748	0.79	0.78
Cla97C02G040330.1	Cla97C02G040330	Transmembrane protein	1.237	1.427	1.39	0.958	0.928	0.963	1.073	0.919	0.935	0.731	0.726	0.712
Cla97C02G040350.1	Cla97C02G040350	germin-like protein 5-1	1.054	1.042	0.915	0.763	0.777	0.814	1.051	1.106	1.096	1.132	1.074	1.109
Cla97C02G040420.1	Cla97C02G040420	40S ribosomal protein S23-1	1.014			1.015			1.06			0.911
Cla97C02G040430.1	Cla97C02G040430	L-cysteine desulfhydrase-like	1.251	1.083	1.153	1.18	1.089	1.118	0.937	1.014	0.99	0.635	0.813	0.693
Cla97C02G040530.1	Cla97C02G040530	trafficking protein particle complex subunit 4	1.041	1.025	1.127	0.977	0.965	1.039	1.042	1.098	1.018	0.865	0.905	0.938
Cla97C02G040560.1	Cla97C02G040560	Neutral/alkaline invertase
Cla97C02G040580.1	Cla97C02G040580	Xaa-pro dipeptidase, putative	1.174	1.163	1.062	0.976	0.999	0.985	1.025	1.02	1.02	0.851	0.822	0.914
Cla97C02G040590.1	Cla97C02G040590	Importin subunit alpha	0.948	0.998	0.981	0.954	0.916	1.006	0.911	1.02	0.979	1.126	0.989	1.119
Cla97C02G040660.1	Cla97C02G040660	RNA polymerase II-associated protein 3 isoform X1	1.183	1.126		0.999	0.835		0.855	0.946		0.9	1.093
Cla97C02G040760.1	Cla97C02G040760	Lon protease homolog, mitochondrial	1.176	1.199	1.245	0.769	0.772	0.822	0.661	0.734	0.765	1.377	1.297	1.191
Cla97C02G040780.1	Cla97C02G040780	Antigenic heat-stable 120 kDa protein	1.082	1.088	1.188	0.946	0.977	0.997	1.138	1.018	1.052	0.833	0.931	0.763
Cla97C02G040810.1	Cla97C02G040810	calreticulin	1.877	1.877	1.847	0.819	0.858	0.864	0.553	0.561	0.543	0.728	0.69	0.693
Cla97C02G040830.1	Cla97C02G040830	Universal stress protein A-like protein	0.725	0.739	0.83	1.276	1.183	1.122	1.267	1.206	1.195	0.732	0.934	0.853
Cla97C02G040840.1	Cla97C02G040840	GTP-binding protein SAR1A	0.875	0.836		1.06	1.026		1.037	1.098		0.947	0.968
Cla97C02G040930.1	Cla97C02G040930	Importin subunit alpha	0.833	0.833	0.868	0.852	0.857	0.892	0.902	0.929	0.881	1.407	1.363	1.432
Cla97C02G040940.1	Cla97C02G040940	syntaxin-43	1.686		1.282	0.956		1.01	0.715		0.779	0.642		0.929
Cla97C02G040950.1	Cla97C02G040950	pre-mRNA-splicing factor 38	0.85	1.043	1.279	0.893	0.869	0.785	1.013	0.985	0.707	1.244	1.103	1.229
Cla97C02G040970.1	Cla97C02G040970	TOPLESS-related 3 isoform 1	1.072	1.152	1.141	0.873	0.959	0.925	1.031	0.961	0.965	0.962	0.946	0.957
Cla97C02G041040.1	Cla97C02G041040	60S ribosomal protein L18-3	1.19	1.134	1.156	0.755	0.85	0.807	0.761	0.755	0.814	1.235	1.243	1.151
Cla97C02G041070.1	Cla97C02G041070	26S protease regulatory subunit 6A homolog	0.899	0.897	0.941	0.944	0.944	0.949	0.989	0.997	1.04	1.134	1.13	1.079
Cla97C02G041170.1	Cla97C02G041170	Folate receptor-like protein	1.032	0.913	0.911	0.961	1.002	1.056	1.089	1.07	1.025	0.918	1.001	1.007
Cla97C02G041180.1	Cla97C02G041180	Serine/threonine-protein phosphatase	0.947	0.866	0.911	1.044	1.078	1.039	1.127	1.145	1.165	0.894	0.894	0.92
Cla97C02G041200.1	Cla97C02G041200	ATP-dependent Clp protease proteolytic subunit	1.399	1.43	1.432	1.082	1.093	1.04	1.042	1.053	1.041	0.478	0.424	0.487
Cla97C02G041230.1	Cla97C02G041230	Heavy metal transport/detoxification protein	1.021		1.016	0.887		0.932	1.11		1.091	0.982		0.961
Cla97C02G041260.1	Cla97C02G041260	Protease Do-like 14, putative	1.002	1.144	1.151	1.005	1.005	0.974	0.993	0.993	0.928	1.024	0.858	0.947
Cla97C02G041270.1	Cla97C02G041270	acyl-CoA-binding domain-containing protein 4	1.002	1.065	1.067	1.089	1.024	1.034	0.88	0.905	0.823	1.01	0.996	1.037
Cla97C02G041390.1	Cla97C02G041390	Lipoxygenase	1.214	1.305	1.256	1.052	1.095	1.049	0.926	0.913	0.929	0.792	0.703	0.771
Cla97C02G041500.1	Cla97C02G041500	Xaa-pro aminopeptidase, putative	0.814	0.777	0.9	0.998	0.921	0.867	0.939	1.035	1.227	1.282	1.267	1.006
Cla97C02G041610.1	Cla97C02G041610	Mitochondrial Rho GTPase	0.833	0.729	0.693	0.957	0.947	0.942	0.988	1.007	0.973	1.271	1.287	1.37
Cla97C02G041620.1	Cla97C02G041620	peroxisomal adenine nucleotide carrier 1-like	0.682	0.656	0.709	1.047	1.093	1.08	1.075	1.144	1.034	1.196	1.107	1.177
Cla97C02G041670.1	Cla97C02G041670	Mevalonate kinase	0.759	0.677	0.755	1.036	1.119	1.03	1.078	1.147	1.139	1.058	1.058	1.069
Cla97C02G041720.1	Cla97C02G041720	Alpha crystallin/Hsp20 domain-containing protein	1.469			0.876			0.848			0.807
Cla97C02G041730.1	Cla97C02G041730	signal peptidase complex subunit 3B	1.041	1.337	1.271	0.99	0.961	0.985	1.038	0.927	0.905	0.931	0.775	0.84
Cla97C02G041780.1	Cla97C02G041780	Kunitz trypsin inhibitor 4	0.42		0.771	0.549		0.979	1.034		1.109	1.997		1.141
Cla97C02G041790.1	Cla97C02G041790	Branched-chain-amino-acid aminotransferase-like protein 2	0.868	0.91	0.939	1.08	1.078	1.075	1.06	1.049	1.034	1.023	0.972	0.957
Cla97C02G041810.1	Cla97C02G041810	GDSL esterase/lipase	1.659	1.846		0.741	0.757		0.806	0.645		0.837	0.751
Cla97C02G041820.1	Cla97C02G041820	Disease resistance protein family, putative
Cla97C02G041840.1	Cla97C02G041840	GDSL esterase/lipase	1.521	1.613	1.543	0.728	0.753	0.725	0.692	0.671	0.693	1.059	0.962	1.04
Cla97C02G041870.1	Cla97C02G041870	UPF0603 protein At1g54780, chloroplastic		0.926	0.856		0.981	0.984		0.967	1.141		1.127	1.019
Cla97C02G042030.1	Cla97C02G042030	DCD (Development and cell death) domain protein	0.87	0.982	1	0.795	0.726	0.725	1.076	0.982	0.943	1.259	1.309	1.37
Cla97C02G042040.1	Cla97C02G042040	Cation-transporting ATPase	1.141	1.174	1.186	0.882	0.953	1.016	0.774	0.777	0.779	1.232	1.017	1.105
Cla97C02G042120.1	Cla97C02G042120	protein HASTY 1-like	0.642	0.779	0.662	0.945	0.951	0.936	0.929	1.013	0.933	1.485	1.258	1.47
Cla97C02G042130.1	Cla97C02G042130	Kinase family protein	0.847		0.903	0.959		0.93	1.157		1.197	1.05		1.021
Cla97C02G042140.1	Cla97C02G042140	Nucleolar protein nop56, putative	1.697	1.059	1.607	0.698	0.798	0.681	0.869	0.9	0.76	0.735	1.243	0.951
Cla97C02G042160.1	Cla97C02G042160	Acyltransferase-like protein, chloroplastic	1.095	0.928	0.933	0.977	0.905	0.86	0.899	1.112	1.001	1.029	1.054	1.206
Cla97C02G042180.1	Cla97C02G042180	WD repeat-containing protein 48	1	0.956	0.968	1.03	1.031	1.069	0.985	0.972	0.985	0.944	1.026	0.983
Cla97C02G042210.1	Cla97C02G042210	Cysteine synthase	0.92	0.961	0.906	1.047	1.075	1.052	1.068	1.07	1.035	0.965	0.91	0.971
Cla97C02G042270.1	Cla97C02G042270	ER membrane protein complex subunit 2	0.926	0.995	1.018	1.069	1.033	1.074	0.817	0.816	0.848	1.165	1.13	1.037
Cla97C02G042310.1	Cla97C02G042310	Ribose 5-phosphate isomerase	1.56	1.66	1.555	0.966	0.972	0.997	0.791	0.779	0.801	0.677	0.569	0.647
Cla97C02G042320.1	Cla97C02G042320	PITH domain-containing protein	0.898	0.901	0.874	1.023	1.04	1.029	1.067	1.026	1.049	1.042	1.033	1.024
Cla97C02G042330.1	Cla97C02G042330	peptide-N(4)-(N-acetyl-beta- glucosaminyl)asparagine amidase	0.796	0.66	0.785	0.916	0.893	0.88	0.897	0.85	1.002	1.453	1.672	1.333
Cla97C02G042370.1	Cla97C02G042370	Calcium-binding EF hand family protein	0.844	0.804	0.853	0.845	0.981	0.915	0.635	0.946	0.755	1.663	1.269	1.335
Cla97C02G042380.1	Cla97C02G042380	GDP-mannose 3,5-epimerase 2	0.628	0.694	0.619	0.928	0.931	0.934	1.296	1.261	1.278	1.178	1.132	1.185
Cla97C02G042400.1	Cla97C02G042400	Pentatricopeptide repeat-containing protein	1.381	1.408	1.305	1.027	0.967	1.055	0.828	0.834	0.867	0.764	0.791	0.773
Cla97C02G042440.1	Cla97C02G042440	Aldehyde dehydrogenase 1	0.71	0.691	0.712	1.001	0.995	0.987	1.202	1.227	1.214	1.057	1.057	1.065
Cla97C02G042510.1	Cla97C02G042510	Prefoldin subunit 4	0.932	0.974	0.839	0.785	0.73	0.735	0.697	0.614	0.71	1.586	1.682	1.716
Cla97C02G042520.1	Cla97C02G042520	PRA1 family protein	0.851			1.016			1.07			1.062
Cla97C02G042530.1	Cla97C02G042530	Ankyrin repeat family protein	1.013	0.946	1.077	0.947	0.985	0.967	0.996	1.04	1.014	0.99	0.969	0.965
Cla97C02G042600.1	Cla97C02G042600	RNA-binding KH domain-containing protein	1.21	1.228	1.269	1.027	1.008	0.987	0.939	0.972	0.992	0.774	0.712	0.751
Cla97C02G042690.1	Cla97C02G042690	AT-hook motif nuclear-localized protein 14-like	1.141	1.065	1.128	1.059	1.087	1.083	1.018	1.073	1.053	0.811	0.83	0.772
Cla97C02G042730.1	Cla97C02G042730	Activating signal cointegrator 1	1.027		0.913	0.943		0.73	1.054		1.094	0.976		1.263
Cla97C02G042740.1	Cla97C02G042740	L-allo-threonine aldolase-related family protein	0.808	0.706	0.841	1.124	1.134	1.055	1.115	1.139	1.123	0.95	0.943	0.926
Cla97C02G042770.1	Cla97C02G042770	Biotin carboxyl carrier protein of acetyl-CoA carboxylase	0.983	0.889	0.926	1.001	1.026	1.049	1.137	1.155	1.035	0.857	0.951	0.99
Cla97C02G042820.1	Cla97C02G042820	Aldehyde dehydrogenase	1.472	1.221	1.089	0.979	0.988	0.919	0.757	0.823	0.88	0.737	0.884	0.951
Cla97C02G042860.1	Cla97C02G042860	Transmembrane protein	1.612	1.943		0.964	0.861		0.755	0.652		0.668	0.544
Cla97C02G042880.1	Cla97C02G042880	Methyltransferase-related family protein	0.761	0.779	0.825	0.926	0.898	1.044	1.074	1.039	0.952	1.239	1.284	1.179
Cla97C02G042900.1	Cla97C02G042900	large proline-rich protein bag6-like isoform X2	1.535	1.993	1.711	0.922	0.949	1.018	0.859	0.666	0.754	0.684	0.35	0.517
Cla97C02G042920.1	Cla97C02G042920	Elongation factor EF-Tu-like protein	1.13	1.267		0.923	0.87		0.945	0.873		1.003	0.99
Cla97C02G042980.1	Cla97C02G042980	Diacylglycerol kinase	1.128	1.087	1.159	1.13	0.975	1.157	1.009	0.99	0.938	0.769	0.785	0.729
Cla97C02G042990.1	Cla97C02G042990	vesicle-associated protein 4-2-like	1.288			0.881			0.961			0.871
Cla97C02G043090.1	Cla97C02G043090	oral cancer-overexpressed protein 1-like	0.691	0.828	0.916	0.978	0.99	1.011	1.146	1.033	0.978	1.186	1.148	1.096
Cla97C02G043110.1	Cla97C02G043110	formimidoyltransferase-cyclodeaminase-like		1.007			0.961			0.981			1.05
Cla97C02G043120.1	Cla97C02G043120	glutamate formimidoyltransferase-like		0.957			1.175			0.994			0.875
Cla97C02G043280.1	Cla97C02G043280	protochlorophyllide reductase, chloroplastic	1.037	1.093	1.119	0.923	0.882	0.897	1.127	1	1.04	0.913	1.014	0.944
Cla97C02G043300.1	Cla97C02G043300	Clathrin light chain	1.208	1.199	1.112	1.005	1.073	1.033	0.823	0.814	0.873	0.964	0.913	0.982
Cla97C02G043390.1	Cla97C02G043390	Riboflavin synthase	1.015	1.326	1.07	0.993	0.911	0.936	1.049	0.94	1.09	0.932	0.969	0.905
Cla97C02G043400.1	Cla97C02G043400	callose synthase 12-like	0.941	0.911		0.805	0.962		0.865	1.08		1.39	1.047
Cla97C02G043440.1	Cla97C02G043440	Protein kinase-like protein	0.919			0.948			1.099			1.035
Cla97C02G043570.1	Cla97C02G043570	Tyrosine aminotransferase	1.513	1.341	1.62	1.067	1.088	1.057	0.789	0.784	0.815	0.608	0.75	0.578
Cla97C02G043620.1	Cla97C02G043620	Protein kinase, putative	1.124	1.193	1.211	0.911	0.822	0.758	0.971	0.947	0.979	0.971	1.007	0.967
Cla97C02G043660.1	Cla97C02G043660	plant cysteine oxidase 5-like isoform X1	1.076			0.864			1.027			1.033
Cla97C02G043670.1	Cla97C02G043670	multiprotein-bridging factor 1b	1	1.046	1.054	1.279	1.252	1.107	0.998	1.116	1.053	0.762	0.637	0.742
Cla97C02G043720.1	Cla97C02G043720	adaptin ear-binding coat-associated protein 2	0.803	0.749	0.774	0.91	0.913	0.903	0.985	1.027	1.057	1.271	1.346	1.246
Cla97C02G043810.1	Cla97C02G043810	DNA ligase 1	1.257	1.383	1.401	0.803	0.669	0.569	0.973	0.758	0.917	0.967	1.19	1.244
Cla97C02G043820.1	Cla97C02G043820	Sugar transporter, putative	0.96	0.993	0.955	0.985	0.995	0.945	1.055	1.12	1.069	1.001	0.892	1.031
Cla97C02G043850.1	Cla97C02G043850	Nucleobase-ascorbate transporter 1	1.289			0.967			0.876			0.867
Cla97C02G043860.1	Cla97C02G043860	AUGMIN subunit 2	1.398	1.558	1.417	0.942	0.913	0.936	0.861	0.815	0.876	0.799	0.713	0.771
Cla97C02G043880.1	Cla97C02G043880	Small ubiquitin-related modifier	0.943	0.987	0.888	1.372	1.228	1.191	0.979	1.052	1.145	0.707	0.733	0.775
Cla97C02G043890.1	Cla97C02G043890	1-aminocyclopropane-1-carboxylate oxidase	1.847	1.645	1.622	1.258	1.151	1.229	0.571	0.563	0.679	0.324	0.642	0.508
Cla97C02G043930.1	Cla97C02G043930	zinc finger CCCH domain-containing protein 3-like	1.21	1.381	1.36	1.456	1.601	1.43	0.794	0.735	0.809	0.528	0.298	0.401
Cla97C02G043970.1	Cla97C02G043970	protein disulfide isomerase-like 2-3	0.871	0.841	0.829	0.92	0.922	0.935	0.857	0.838	0.854	1.387	1.403	1.331
Cla97C02G043980.1	Cla97C02G043980	centromere/kinetochore protein zw10 homolog	1.21	0.927	0.866	0.787	0.793	0.957	0.716	0.703	1.233	1.287	1.577	0.944
Cla97C02G044030.1	Cla97C02G044030	3-oxoacyl-[acyl-carrier-protein] synthase	0.87	0.736	0.795	0.976	0.971	0.977	1.086	1.102	1.071	1.067	1.074	1.157
Cla97C02G044070.1	Cla97C02G044070	Citrate synthase	0.628	0.668	0.722	0.929	0.932	0.925	0.991	0.943	0.956	1.439	1.428	1.378
Cla97C02G044080.1	Cla97C02G044080	Ubiquinone biosynthesis O-methyltransferase, mitochondrial	1.221			1.025			1.041			0.713
Cla97C02G044110.1	Cla97C02G044110	Serine/threonine-protein phosphatase	1.199	1.082	1.014	1.066	1.111	1.076	0.931	0.982	1.044	0.803	0.825	0.865
Cla97C02G044120.1	Cla97C02G044120	elongation factor 2	0.788	0.818	0.867	0.787	0.847	0.863	0.78	0.92	0.832	1.595	1.444	1.338
Cla97C02G044130.1	Cla97C02G044130	Protein kinase, putative	1.198	1.479		0.964	0.921		0.912	0.844		0.926	0.756
Cla97C02G044150.1	Cla97C02G044150	HVA22-like protein	1.463	1.752	1.369	0.911	0.918	0.88	0.922	0.782	0.927	0.704	0.548	0.824
Cla97C02G044200.1	Cla97C02G044200	peroxisomal and mitochondrial division factor 2	1.107	1.069	1.077	0.93	0.931	0.899	0.839	0.809	0.814	1.113	1.253	1.161
Cla97C02G044300.1	Cla97C02G044300	conserved oligomeric Golgi complex subunit 5	0.925	0.936	0.939	1.125	1.179	1.167	0.832	0.86	0.821	1.069	1.073	1.05
Cla97C02G044330.1	Cla97C02G044330	elongation factor 2	0.851	0.847	0.852	0.852	0.839	0.849	0.867	0.896	0.89	1.408	1.488	1.441
Cla97C02G044340.1	Cla97C02G044340	post-GPI attachment to proteins factor 3	1.389	1.364	1.276	1.096	1.124	1.116	0.926	0.93	0.935	0.589	0.582	0.673
Cla97C02G044410.1	Cla97C02G044410	Molybdenum cofactor sulfurase	0.901			0.897			1.006			1.196
Cla97C02G044510.1	Cla97C02G044510	Ubiquitin-related protein 2	1.042	1.02		0.957	1.003		1.038	1.011		0.912	0.963
Cla97C02G044570.1	Cla97C02G044570	Kinase family protein	0.923	0.879	0.978	0.925	0.942	0.96	1.184	1.187	1.269	0.924	0.895	0.724
Cla97C02G044610.1	Cla97C02G044610	Phosphoglycerate kinase	0.876	0.921	0.893	0.908	0.897	0.897	1.065	1.022	1.043	1.151	1.194	1.157
Cla97C02G044620.1	Cla97C02G044620	Glyceraldehyde-3-phosphate dehydrogenase	0.944	0.961	1.007	1.034	1.019	1.037	1.007	1.061	1.008	0.989	0.95	0.954
Cla97C02G044670.1	Cla97C02G044670	Aldehyde dehydrogenase	0.816	0.754	0.813	1.029	1.056	1.031	1.06	1.067	1.064	1.08	1.115	1.094
Cla97C02G044700.1	Cla97C02G044700	Ferrochelatase	0.984	0.944	0.967	1.013	0.981	0.961	0.966	1.006	0.963	1.037	1.069	1.11
Cla97C02G044710.1	Cla97C02G044710	Glutamine amidotransferase subunit pdxT	1.145	0.979	0.971	1.018	1.11	0.983	1.068	1.182	1.126	0.768	0.729	0.92
Cla97C02G044780.1	Cla97C02G044780	UPF0678 fatty acid-binding protein-like protein	0.695	0.655		0.836	1.011		1.187	1.099		1.281	1.235
Cla97C02G044810.1	Cla97C02G044810	Acid phosphatase/vanadium-dependent haloperoxidase-related protein
Cla97C02G044830.1	Cla97C02G044830	CBS domain	1.321	1.318	1.359	1.225	1.275	1.228	1.027	1.094	1.02	0.47	0.366	0.458
Cla97C02G044840.1	Cla97C02G044840	transmembrane protein 56-B	1.058		1.07	0.991		1.06	1.059		0.967	0.893		0.903
Cla97C02G044850.1	Cla97C02G044850	calcium uniporter protein 6, mitochondrial-like	0.895	0.657		1.008	0.904		0.89	0.979		1.206	1.461
Cla97C02G044860.1	Cla97C02G044860	Conserved hypothetical plastid protein Ycf54	1.205	1.423	1.34	0.928	0.733	0.884	1.002	1.006	0.962	0.865	0.837	0.814
Cla97C02G044880.1	Cla97C02G044880	ABC transporter family protein	0.861	0.97	0.857	0.809	0.86	0.942	0.883	0.816	0.929	1.447	1.354	1.272
Cla97C02G044890.1	Cla97C02G044890	Heat-inducible transcription repressor	0.814	0.912	0.903	1.046	1.185	1.373	1.267	1.285	1.28	0.967	0.6	0.519
Cla97C02G044940.1	Cla97C02G044940	26S protease regulatory subunit 6B homolog	1	1.019	1.018	1.05	1.125	1.089	1.149	1.184	1.119	0.745	0.747	0.847
Cla97C02G044950.1	Cla97C02G044950	Cytochrome P450 family cinnamate 4-hydroxylase	0.976	1.634		1.17	1.146		0.888	0.599		0.858	0.621
Cla97C02G045070.1	Cla97C02G045070	Peroxidase	1.379	1.303	1.531	1.087	0.993	1.018	0.87	0.918	0.871	0.728	0.792	0.629
Cla97C02G045110.1	Cla97C02G045110	biogenesis of lysosome-related organelles complex 1 subunit 1	1.506			0.915			0.951			0.629
Cla97C02G045240.1	Cla97C02G045240	GDSL esterase/lipase family	0.824	0.9	0.813	0.963	0.95	0.94	0.821	0.744	0.789	1.36	1.483	1.43
Cla97C02G045300.1	Cla97C02G045300	UDP-glycosyltransferase 1	1.153	1.072	1.273	0.992	1.039	1.114	0.985	0.964	0.892	0.845	0.803	0.721
Cla97C02G045340.1	Cla97C02G045340	ubiquitin-activating enzyme E1 1	1.053	1.026	1.031	1.027	1.036	1.028	0.771	0.783	0.777	1.16	1.169	1.14
Cla97C02G045440.1	Cla97C02G045440	6-phosphofructo-2-kinase/fructose-2, 6-bisphosphatase	1.036	0.926	1.078	0.886	0.859	0.868	1.13	1.061	1.039	0.948	1.13	1.034
Cla97C02G045480.1	Cla97C02G045480	internal alternative NAD(P)H-ubiquinone oxidoreductase A1, mitochondrial	1.137		0.895	1.01		1.085	1.015		1.039	0.838		0.981
Cla97C02G045530.1	Cla97C02G045530	30S ribosomal protein S18, chloroplastic	1.196	1.208	1.253	1.039	1.104	1.06	1.038	1.011	0.974	0.727	0.692	0.713
Cla97C02G045540.1	Cla97C02G045540	Pyridoxal biosynthesis protein PDX1-like protein	0.981	0.823	0.84	0.751	0.759	0.778	1.149	1.153	1.108	1.144	1.279	1.286
Cla97C02G045550.1	Cla97C02G045550	Peptidyl-prolyl cis-trans isomerase	1.121	1.105	1.131	1.097	1.084	1.057	0.953	0.979	0.936	0.796	0.82	0.863
Cla97C02G045600.1	Cla97C02G045600	non-specific phospholipase C1	0.785	1.11		0.998	0.879		1.005	0.965		1.211	1.046
Cla97C02G045620.1	Cla97C02G045620	zinc finger CCCH domain-containing protein 25	1.068	1.179		0.923	0.947		0.993	1.004		1.016	0.87
Cla97C02G045640.1	Cla97C02G045640	pleckstrin homology domain-containing protein 1	0.932	0.756	0.9	1.022	1.025	1.057	1.078	1.235	0.995	0.968	0.984	1.031
Cla97C02G045750.1	Cla97C02G045750	acyl-coenzyme A thioesterase 13-like	0.718	0.729	0.706	1.065	1	1.018	1.132	1.221	1.205	1.085	1.05	1.015
Cla97C02G045770.1	Cla97C02G045770	Alpha-1,4 glucan phosphorylase	0.662	0.687	0.681	1.04	1.02	1.018	0.781	0.722	0.799	1.519	1.581	1.42
Cla97C02G045800.1	Cla97C02G045800	Proliferating cell nuclear antigen	1.345	1.151	1.285	0.978	0.953	1.032	0.877	0.962	0.913	0.809	0.89	0.835
Cla97C02G045810.1	Cla97C02G045810	neutral ceramidase-like	1.016	1.023	1.081	1.026	1.091	1.069	0.948	0.938	0.983	0.907	0.916	0.866
Cla97C02G045820.1	Cla97C02G045820	28S ribosomal S34 protein	1.432	1.463	1.335	0.893	0.909	0.939	0.914	0.886	1.002	0.761	0.742	0.724
Cla97C02G045830.1	Cla97C02G045830	Kinase family protein	1.075	1.085	1.035	0.948	0.977	0.991	0.979	0.985	1.034	0.933	0.944	0.899
Cla97C02G045860.1	Cla97C02G045860	Ras-related protein, expressed	1.061	1.279	1.133	1.024	0.935	0.968	1.031	1.057	1.07	0.884	0.729	0.829
Cla97C02G045870.1	Cla97C02G045870	Myosin heavy chain-related family protein	1.073		1.202	0.988		0.959	0.911		0.89	1.028		0.95
Cla97C02G045890.1	Cla97C02G045890	transcription initiation factor IIA subunit 1	1.233	1.524	1.412	1.117	1.014	1.007	1.028	0.961	0.913	0.623	0.635	0.668
Cla97C02G045970.1	Cla97C02G045970	pumilio homolog 1-like	1.063	1.066	1.009	1.041	1.034	1.027	1.053	1.073	1.037	0.81	0.91	0.798
Cla97C02G046000.1	Cla97C02G046000	ATP-dependent zinc metalloprotease FTSH 10	1.103	1.134	1.099	0.958	0.848	0.926	0.901	0.953	0.979	1.016	0.987	0.992
Cla97C02G046020.1	Cla97C02G046020	scarecrow-like protein 34	0.89	0.943		0.883	0.921		0.973	0.955		1.254	1.138
Cla97C02G046060.1	Cla97C02G046060	expansin-A4	2.181			0.741			0.613			0.465
Cla97C02G046130.1	Cla97C02G046130	Triosephosphate isomerase	1.006	0.994	1.001	1.021	1.022	1.007	1.058	1.018	1.06	0.939	0.949	0.897
Cla97C02G046270.1	Cla97C02G046270	Dessication-induced 1VOC superfamily protein	1.246	1.209	1.2	1.108	1.158	1.165	0.875	0.835	0.835	0.77	0.797	0.801
Cla97C02G046300.1	Cla97C02G046300	Histone H4	0.939	0.921	0.906	0.867	0.859	0.838	1.165	1.11	1.238	0.98	0.951	0.985
Cla97C02G046320.1	Cla97C02G046320	THO complex subunit 4A-like	1.388	1.439	1.379	0.909	0.847	0.899	0.891	0.844	0.894	0.823	0.813	0.811
Cla97C02G046360.1	Cla97C02G046360	RAS 5	1.493	1.426	1.443	0.981	0.881	0.926	0.861	0.896	0.887	0.664	0.796	0.743
Cla97C02G046460.1	Cla97C02G046460	Embryo-specific protein 3, putative	1.614	1.578	1.278	0.827	0.83	0.871	0.828	0.831	0.877	0.732	0.761	0.974
Cla97C02G046520.1	Cla97C02G046520	1-acyl-sn-glycerol-3-phosphate acyltransferase	0.943	0.797	0.82	0.895	1.004	0.907	0.985	1.012	0.995	1.163	1.191	1.278
Cla97C02G046580.1	Cla97C02G046580	Receptor-like kinase, putative	0.9	0.641	0.816	1.045	1.24	1.294	1.028	1.09	1.009	0.972	1.029	0.881
Cla97C02G046600.1	Cla97C02G046600	CCR4-NOT transcription complex subunit, putative	1.047	1.066	0.989	1.005	1.063	0.933	0.945	0.902	1.021	0.846	0.969	1.058
Cla97C02G046640.1	Cla97C02G046640	Nudix hydrolase 9	1.041	1.036	0.935	1.023	1.065	0.98	1.035	0.95	1.015	0.901	0.95	1.071
Cla97C02G046720.1	Cla97C02G046720	Kinase family protein	2.014	1.911	2.432	0.669	0.679	0.51	0.672	0.727	0.629	0.645	0.684	0.428
Cla97C02G046770.1	Cla97C02G046770	L-ascorbate peroxidase	0.795	0.744	0.753	1.073	1.008	0.998	1.097	1.08	1.137	1.045	1.118	1.07
Cla97C02G046780.1	Cla97C02G046780	RNA binding (RRM/RBD/RNP motifs) family protein	1.108	1.085		1.07	0.943		0.939	1.079		0.883	0.893
Cla97C02G046860.1	Cla97C02G046860	NEDD8-specific protease 1	0.944	0.857	0.913	1.12	1.106	1.06	1.069	1.153	1.108	0.867	0.885	0.918
Cla97C02G046870.1	Cla97C02G046870	Arogenate dehydratase	1.078	0.889		0.865	0.945		1.046	1.09		1.01	1.076
Cla97C02G046920.1	Cla97C02G046920	tetraspanin-3	0.972	0.946	0.966	1.132	1.082	1.135	1.171	1.165	1.11	0.735	0.803	0.857
Cla97C02G046940.1	Cla97C02G046940	C6HC-type zinc finger RING/U-box protein	0.924	0.908		1.107	0.838		1.128	1.046		0.841	1.208
Cla97C02G046980.1	Cla97C02G046980	Adenylate kinase isoenzyme 6 homolog	0.779			1.068			1.104			1.049
Cla97C02G047000.1	Cla97C02G047000	Elongation factor 1-alpha	1.136	1.207	1.254	0.997	0.975	0.998	1.021	1.004	0.964	0.807	0.792	0.799
Cla97C02G047020.1	Cla97C02G047020	Proteasome subunit beta	0.899	0.85	0.916	1.026	1.021	0.972	0.996	1.043	1.026	1.021	1.038	1.044
Cla97C02G047030.1	Cla97C02G047030	Acyl-CoA dehydrogenase, putative	0.558	0.605	0.621	0.996	1.019	1.043	1.264	1.305	1.279	1.079	1.025	1.056
Cla97C02G047090.1	Cla97C02G047090	Protein transport protein Sec61 subunit beta	0.975	0.929	0.951	1.177	1.171	1.131	1.039	1.097	1.071	0.809	0.802	0.847
Cla97C02G047120.1	Cla97C02G047120	Pyridoxal biosynthesis protein PDX2	0.967	0.931	0.875	0.976	1.046	1.047	1.065	1.065	1.073	1.065	1.093	0.943
Cla97C02G047190.1	Cla97C02G047190	Aquaporin-like protein	0.975	1.021	0.978	1.033	1.102	1.035	1.071	1.06	1.088	0.828	0.848	0.851
Cla97C02G047240.1	Cla97C02G047240	Serine/threonine-protein phosphatase 6 regulatory subunit 3	1.129	1.09	1.275	0.818	0.765	0.746	0.851	0.71	0.809	1.081	1.434	1.169
Cla97C02G047260.1	Cla97C02G047260	Auxin response factor	0.752	0.888	1.081	1.282	0.956	1.025	1.14	1.077	0.891	0.826	1.079	1.003
Cla97C02G047290.1	Cla97C02G047290	Cytokinin riboside 5'-monophosphate phosphoribohydrolase	1.33	1.565	1.423	0.903	1.172	1.015	0.848	0.696	0.786	0.919	0.567	0.776
Cla97C02G047370.1	Cla97C02G047370	kiwellin-like	0.969			1.067			1.249			0.715
Cla97C02G047410.1	Cla97C02G047410	chaperonin 60 subunit alpha 2, chloroplastic	0.935	0.947	0.909	0.904	0.886	0.888	0.941	0.924	0.918	1.21	1.19	1.253
Cla97C02G047480.1	Cla97C02G047480	SNF1-related protein kinase regulatory subunit beta-3
Cla97C02G047520.1	Cla97C02G047520	ABC transporter F family member 1	0.936	0.945	0.91	0.645	0.606	0.681	0.835	0.823	0.799	1.559	1.583	1.609
Cla97C02G047560.1	Cla97C02G047560	alpha-L-fucosidase 1	1.063	1.05	1.076	1.013	0.951	1.004	0.985	1.028	1.01	0.917	1.015	0.924
Cla97C02G047570.1	Cla97C02G047570	protein N-lysine methyltransferase METTL21A	1.145		1.043	1.026		1.114	0.972		0.927	0.858		0.917
Cla97C02G047670.1	Cla97C02G047670	DUF2146 family protein	1.114			1.018			1.135			0.733
Cla97C02G047680.1	Cla97C02G047680	Superoxide dismutase [Cu-Zn]	0.969	0.981	1.063	1.08	1.111	1.092	1.066	1.085	1.02	0.908	0.854	0.825
Cla97C02G047700.1	Cla97C02G047700	11S seed storage protein	0.813	0.972	0.881	1.036	0.915	0.993	1.081	0.996	1.024	1.105	1.117	1.1
Cla97C02G047720.1	Cla97C02G047720	Cyclin-dependent kinases regulatory subunit	1.08	1.101	1.171	1.165	1.066	1.088	1.146	1.134	1.088	0.582	0.555	0.503
Cla97C02G047790.1	Cla97C02G047790	lysosomal Pro-X carboxypeptidase	1.712	2.125	2.12	0.792	0.735	0.711	0.818	0.588	0.606	0.678	0.529	0.58
Cla97C02G047810.1	Cla97C02G047810	Eukaryotic aspartyl protease family protein	1.017	0.953	1.018	0.83	0.899	0.883	1.085	1.053	0.925	1.067	1.094	1.173
Cla97C02G047870.1	Cla97C02G047870	UDP-D-apiose/UDP-D-xylose synthase 2	1.357	1.409	1.353	1.02	1.028	0.998	0.929	0.869	0.894	0.729	0.704	0.748
Cla97C02G047880.1	Cla97C02G047880	protein RETICULATA-RELATED 1, chloroplastic	0.998	0.997	0.991	1.02	0.975	0.983	1.064	1.054	1.016	0.919	0.963	0.961
Cla97C02G047890.1	Cla97C02G047890	AP-2 complex subunit alpha	1.126	1.127	1.212	0.837	0.889	0.846	0.86	0.844	0.798	1.167	1.2	1.176
Cla97C02G047920.1	Cla97C02G047920	glucomannan 4-beta-mannosyltransferase 2
Cla97C02G047930.1	Cla97C02G047930	histone deacetylase HDT1-like	2.146	1.575	2.001	0.496	0.661	0.476	0.482	0.641	0.463	1.006	1.05	1.032
Cla97C02G047960.1	Cla97C02G047960	protein TIC 100	1.104	1.332		0.793	0.901		0.939	0.822		1.164	0.945
Cla97C02G048000.1	Cla97C02G048000	Phosphoglycerate mutase, putative	0.776	0.735	0.779	1.005	1.009	0.95	1.053	1.017	0.965	1.175	1.227	1.307
Cla97C02G048010.1	Cla97C02G048010	Stress-response ab barrel domain-containing protein	2.456	1.968	2.358	0.596	0.641	0.634	0.549	0.677	0.598	0.407	0.641	0.41
Cla97C02G048070.1	Cla97C02G048070	Protein tyrosine phosphatase-like protein	1.117	1.143	1.168	1.212	1.183	1.151	0.993	0.989	1.009	0.677	0.654	0.637
Cla97C02G048100.1	Cla97C02G048100	60S acidic ribosomal protein P2-1-like	1.255	1.338	1.339	0.946	0.992	0.961	0.927	0.962	0.942	0.805	0.73	0.737
Cla97C02G048130.1	Cla97C02G048130	Aldo/keto reductase family oxidoreductase		1.835			0.757			0.671			0.736
Cla97C02G048180.1	Cla97C02G048180	Protein HIRA	1.54	1.423		0.767	0.833		0.898	0.899		0.795	0.832
Cla97C02G048190.1	Cla97C02G048190	Ribosomal protein	0.955	1.02	1.083	1.064	1.021	1.028	0.875	0.866	0.876	1.028	1.01	1.021
Cla97C02G048300.1	Cla97C02G048300	Katanin p60 ATPase-containing subunit A1	0.974	0.973	1.013	1.144	1.134	1.157	1.042	1.038	1.045	0.846	0.849	0.805
Cla97C02G048350.1	Cla97C02G048350	Heterogeneous nuclear ribonucleoprotein Q	1.573	1.914	1.419	0.849	0.707	0.885	0.874	0.617	0.871	0.703	0.762	0.825
Cla97C02G048390.1	Cla97C02G048390	vesicle-associated membrane protein 714	0.893	0.849	0.957	1.055	0.968	1.011	1.022	1.218	1.089	0.971	0.999	0.963
Cla97C02G048460.1	Cla97C02G048460	Protein of unknown function (DUF1279)	0.989	0.891	1.001	0.979	0.909	0.951	1.176	1.278	1.18	0.856	0.923	0.869
Cla97C02G048540.1	Cla97C02G048540	Serine/threonine-protein phosphatase	0.922	1.043	1.029	0.908	0.936	0.878	1.035	1.002	1.055	1.055	1.095	1.035
Cla97C02G048570.1	Cla97C02G048570	Zinc knuckle (CCHC-type) family protein	1.152	1.292	1.447	0.906	0.915	0.933	1.008	0.977	0.97	0.933	0.815	0.65
Cla97C02G048590.1	Cla97C02G048590	YABBY family protein 2	1.679	1.48	1.686	1.282	1.162	1.285	0.663	0.76	0.66	0.375	0.598	0.369
Cla97C02G048650.1	Cla97C02G048650	Cysteine desulfurase family protein	0.908	0.958	0.913	0.987	1.018	0.978	1.134	1.072	1.12	0.966	0.948	1.014
Cla97C02G048690.1	Cla97C02G048690	Molybdopterin synthase catalytic subunit	0.977			1.032			1.115			0.876
Cla97C02G048760.1	Cla97C02G048760	proteasome-associated protein ECM29 homolog isoform X1	0.918	1.12	0.901	0.774	1.004	0.825	0.763	0.725	0.826	1.545	1.151	1.448
Cla97C02G048780.1	Cla97C02G048780	S2 self-incompatibility locus-linked pollen 3.2 protein	1.452	1.179	1.128	0.919	0.989	1.029	0.844	0.984	0.919	0.785	0.815	0.887
Cla97C02G048860.1	Cla97C02G048860	dihydropyrimidinase	0.452	0.454	0.501	1.068	1.058	1.067	0.935	0.975	0.949	1.447	1.41	1.468
Cla97C02G048890.1	Cla97C02G048890	Peptidyl-prolyl cis-trans isomerase	1.309	1.438	1.475	1.047	1.087	1.043	0.916	0.824	0.753	0.72	0.624	0.671
Cla97C02G048900.1	Cla97C02G048900	E3 ubiquitin-protein ligase KEG-like	0.943	0.848		0.852	0.914		1.006	0.968		1.264	1.27
Cla97C02G048960.1	Cla97C02G048960	Ankyrin repeat family protein	1.309	1.345	1.22	0.987	0.996	1.01	1.003	1.005	0.911	0.701	0.654	0.859
Cla97C02G049090.1	Cla97C02G049090	Calcium-binding mitochondrial carrier protein	0.875	0.815	0.915	0.908	0.913	0.897	0.855	0.95	0.914	1.37	1.288	1.28
Cla97C02G049140.1	Cla97C02G049140	Dihydroflavonol-4-reductase	0.997	0.965	0.995	1.043	1.024	0.997	0.953	1.06	1.091	0.917	0.931	0.901
Cla97C02G049190.1	Cla97C02G049190	protein RETICULATA-RELATED 4, chloroplastic-like	1.265	1.385	1.319	0.925	0.882	0.902	0.918	0.906	0.903	0.813	0.792	0.871
Cla97C02G049210.1	Cla97C02G049210	DnaJ homolog subfamily C member 7	1.047	1.106		0.864	0.918		1.022	0.96		1.067	1.016
Cla97C02G049300.1	Cla97C02G049300	heterogeneous nuclear ribonucleoprotein F	1.525		1.341	0.942		0.975	0.804		0.93	0.729		0.754
Cla97C02G049340.1	Cla97C02G049340	dicarboxylate transporter 1, chloroplastic	1.051	1.057	1.157	1.105	1.149	1.048	0.972	0.955	0.999	0.872	0.838	0.796
Cla97C02G049430.1	Cla97C02G049430	outer envelope protein 80, chloroplastic	1.251	1.334	1.341	0.869	0.865	0.883	0.991	0.978	0.958	0.908	0.823	0.839
Cla97C02G049460.1	Cla97C02G049460	zinc finger A20 and AN1 domain-containing stress-associated protein 8	0.909	0.896	0.983	0.971	1.351	0.981	0.967	0.948	0.975	1.152	0.805	1.062
Cla97C02G049510.1	Cla97C02G049510	DUF1680 domain-containing protein	0.796	0.798	0.777	1.17	1.189	1.185	1.001	0.98	0.977	1.063	1.047	1.044
Cla97C02G049520.1	Cla97C02G049520	Leucine-rich repeat receptor-like protein kinase family	1.526	1.422	1.743	0.661	0.724	0.623	0.822	0.847	0.781	0.991	1.008	0.853
Cla97C02G049640.1	Cla97C02G049640	Lipoxygenase	1.222	1.251	1.289	0.886	0.885	0.877	0.735	0.702	0.735	1.154	1.115	1.126
Cla97C02G049760.1	Cla97C02G049760	NAD-dependent dihydrogenase, Gfo/Idh/MocA family	1.435	1.402	1.381	0.941	0.884	0.919	0.827	0.847	0.825	0.796	0.832	0.835
Cla97C02G049790.1	Cla97C02G049790	Enoyl reductase	1.523	1.566	1.56	1.012	0.925	0.936	0.819	0.819	0.86	0.63	0.547	0.609
Cla97C02G049870.1	Cla97C02G049870	Peroxidase	1.218	1.232	1.469	0.828	0.86	0.757	1.028	0.917	0.856	1.01	0.966	0.911
Cla97C02G049890.1	Cla97C02G049890	Peroxidase	0.935	1.489		1.093	0.857		1.027	0.882		0.945	0.772
Cla97C02G049920.1	Cla97C02G049920	Peroxidase	1.432	1.548	1.413	0.937	0.901	0.904	0.856	0.767	0.878	0.779	0.778	0.757
Cla97C02G049930.1	Cla97C02G049930	Peroxidase	1.27	1.332	1.4	1.013	0.958	1.019	1.014	0.948	0.872	0.815	0.679	0.708
Cla97C02G049940.1	Cla97C02G049940	Peroxidase	0.777	0.863	0.915	1.163	1.066	1.115	1.093	1.136	1.023	0.966	0.919	0.947
Cla97C02G049990.1	Cla97C02G049990	Casein kinase, putative	1.142			1.066			0.962			0.83
Cla97C02G050030.1	Cla97C02G050030	Dirigent protein	1.02	0.984	1.113	0.876	0.85	0.923	0.878	0.867	0.963	1.226	1.18	0.982
Cla97C02G050040.1	Cla97C02G050040	Dirigent protein	1.081	1.189	1.319	1.027	0.962	1.063	0.925	0.891	0.806	0.891	0.945	0.812
Cla97C02G050100.1	Cla97C02G050100	Protein of unknown function, DUF538	0.674	0.582	0.619	0.872	0.877	0.831	1.173	1.19	1.22	1.28	1.351	1.416
Cla97C02G050120.1	Cla97C02G050120	DEAD-box ATP-dependent RNA helicase 37-like	1.002	0.965	0.976	0.98	0.996	0.973	0.948	0.947	0.956	1.089	1.047	1.046
Cla97C02G050130.1	Cla97C02G050130	Serine/threonine-protein phosphatase	0.983	1.004	1.031	1.008	1.01	1.022	1.045	1.032	0.999	0.953	0.907	0.918
Cla97C02G050190.1	Cla97C02G050190	Importin subunit alpha	0.697	0.905		0.955	0.951		0.864	0.869		1.485	1.275
Cla97C02G050280.1	Cla97C02G050280	ubiquitin carboxyl-terminal hydrolase 12	1.078	1.055	1.089	1.113	1.113	1.12	0.728	0.747	0.727	1.066	1.013	0.998
Cla97C02G050290.1	Cla97C02G050290	Alpha/beta-Hydrolases superfamily protein	1.223	1.408	1.148	0.909	0.975	1.011	0.949	0.887	0.963	0.919	0.73	0.878
Cla97C02G050300.1	Cla97C02G050300	Peptidylprolyl isomerase	0.963	0.899	0.988	0.976	0.985	1.028	1.016	0.985	0.997	1.008	1.077	1.015
Cla97C02G050330.1	Cla97C02G050330	50S ribosomal protein L11	1.429	1.425	1.509	0.863	0.855	0.832	0.901	0.869	0.861	0.807	0.851	0.799
Cla97C02G050340.1	Cla97C02G050340	oligoribonuclease	1.116	1.1	1.145	1.044	1.056	1.039	0.915	0.893	0.961	0.925	0.967	0.91
Cla97C02G050380.1	Cla97C02G050380	Calmodulin-7	1.164	1.232	1.104	0.913	0.898	0.893	0.73	0.64	0.756	1.204	1.191	1.154
Cla97C02G050390.1	Cla97C02G050390	COP9 signalosome complex subunit 2	1	1.06	1.064	1.044	0.981	0.965	0.915	0.951	0.913	1.042	1.008	1.058
Cla97C02G050400.1	Cla97C02G050400	serine/threonine protein kinase 1	0.998	0.995	1.116	0.729	0.79	0.6	1.018	1.043	1.03	1.25	1.16	1.253
Cla97C02G050420.1	Cla97C02G050420	protein kinase family protein	1.355	0.962	1.19	0.923	1.075	0.979	0.985	1.007	0.908	0.891	0.877	0.923
Cla97C02G050450.1	Cla97C02G050450	Protein of unknown function (DUF630 and DUF632)	0.907	0.874	0.945	0.945	0.965	1.048	1.095	1.475	1.185	1.054	0.686	0.822
Cla97C02G050470.1	Cla97C02G050470	protein argonaute 4	1.288	1.3	1.25	0.84	0.866	0.898	0.795	0.825	0.806	0.989	0.994	0.939
Cla97C02G050480.1	Cla97C02G050480	RNA-binding protein Lupus La	1.143	1.035	0.938	1.295	1.05	1.015	0.944	0.988	1.094	0.639	0.891	0.953
Cla97C02G050520.1	Cla97C02G050520	Geranylgeranyl reductase	1.449			0.912			0.868			0.771
Cla97C02G050530.1	Cla97C02G050530	NADH-cytochrome b5 reductase	0.899	0.961	1.018	1.118	1.075	1.131	1.044	1.075	1.008	0.917	0.893	0.852
Cla97C02G050560.1	Cla97C02G050560	Aldehyde oxidase, putative	0.957	1.069	1.088	1.199	1.063	0.969	0.788	0.946	0.948	1.056	0.922	0.995
Cla97C02G050590.1	Cla97C02G050590	importin-5-like isoform X1	0.868	0.95	0.935	0.746	0.794	0.761	0.719	0.836	0.729	1.648	1.441	1.495
Cla97C02G050600.1	Cla97C02G050600	Tubulin alpha chain	0.812	0.86	0.901	0.875	0.904	0.99	0.908	0.946	0.981	1.443	1.391	1.1
Cla97C02G050620.1	Cla97C02G050620	Mitochondrial carrier family	0.87	0.955	0.998	0.865	0.919	0.89	1.1	1.018	1.04	1.158	0.975	1.004
Cla97C02G050640.1	Cla97C02G050640	Protein of Unknown Function (DUF239)	2.285	1.666	2.15	0.859	0.929	0.89	0.457	0.719	0.525	0.399	0.686	0.435
Cla97C02G050660.1	Cla97C02G050660	Lysine--tRNA ligase	1.113	1.066	1.135	0.863	0.888	1.006	0.99	0.935	0.897	1.033	1.111	0.962
Cla97C02G050680.1	Cla97C02G050680	mediator of RNA polymerase II transcription subunit 21	0.989			0.905			1.016			1.09
Cla97C02G050700.1	Cla97C02G050700	Glucosidase 2 subunit beta	1.461	1.298	1.424	0.649	0.88	0.658	0.63	0.761	0.694	1.357	1.062	1.224
Cla97C02G050710.1	Cla97C02G050710	Pyruvate kinase	1.03	1.099	1.043	0.995	1.001	1.035	1.002	1.002	1.017	0.983	0.964	1.017
Cla97C02G050720.1	Cla97C02G050720	RING/U-box superfamily protein	1.049			1.173			0.992			0.787
Cla97C03G050800.1	Cla97C03G050800	Protein kinase-like protein	0.926	0.971	0.871	1.21	1.107	1.002	1.225	1.206	1.232	0.639	0.716	0.895
Cla97C03G050830.1	Cla97C03G050830	eukaryotic translation initiation factor 2 subunit beta	0.937	0.993	0.914	1.007	0.925	1.001	1.08	1.115	1.035	1.018	1.005	1.085
Cla97C03G050880.1	Cla97C03G050880	Nucleotide/sugar transporter family protein	1.215	1.359	1.333	0.947	0.938	0.95	0.793	0.887	0.871	0.933	0.855	0.846
Cla97C03G050910.1	Cla97C03G050910	Superoxide dismutase	0.958	0.971	1.006	0.95	0.957	0.971	1.089	1.105	1.077	0.944	0.938	0.947
Cla97C03G050970.1	Cla97C03G050970	28S ribosomal protein S29, mitochondrial	0.99	1.045	1.088	1.009	0.966	0.928	1.064	1.04	1.037	1.014	0.925	0.91
Cla97C03G051020.1	Cla97C03G051020	protein TIC110, chloroplastic	1.331	1.324	1.296	0.871	0.86	0.874	0.873	0.811	0.865	0.922	0.94	0.881
Cla97C03G051090.1	Cla97C03G051090	protein FLX-like 1	1.192	1.197	1.185	1.068	1.007	1.076	1.008	1.01	0.992	0.767	0.734	0.747
Cla97C03G051110.1	Cla97C03G051110	transcription initiation factor TFIID subunit 15b	1.306	1.314	1.378	1.247	1.005	1.075	0.955	0.94	0.869	0.696	0.791	0.66
Cla97C03G051120.1	Cla97C03G051120	cinnamoyl-CoA reductase 1	0.9	0.903	0.927	1.013	1.035	1.01	1.069	1.061	1.027	0.986	0.999	0.94
Cla97C03G051140.1	Cla97C03G051140	gamma-interferon-inducible lysosomal thiol reductase-like	0.595	0.526	0.589	0.969	0.966	1.013	1.23	1.264	1.277	1.161	1.195	1.084
Cla97C03G051150.1	Cla97C03G051150	gamma-interferon-inducible lysosomal thiol reductase-like	0.924	0.993	0.954	1.065	1.039	1.035	1.066	1.048	1.055	0.945	0.86	0.956
Cla97C03G051170.1	Cla97C03G051170	UDP-glycosyltransferase	0.857			1.163			0.987			0.993
Cla97C03G051200.1	Cla97C03G051200	malonyl CoA-acyl carrier protein transacylase	1.417	1.187	1.307	0.871	0.881	0.906	0.851	0.929	0.863	0.8	0.835	0.883
Cla97C03G051240.1	Cla97C03G051240	sorting nexin 2A	1.347	1.224	1.195	1.025	1.032	1.038	0.879	0.997	1.039	0.75	0.786	0.731
Cla97C03G051350.1	Cla97C03G051350	pyruvate decarboxylase 2-like	0.744	0.804	0.737	1.01	1.026	1.016	1.273	1.123	1.213	0.973	1.047	1.035
Cla97C03G051380.1	Cla97C03G051380	ran-binding protein 1 homolog a-like	1.199	1.2	1.171	0.892	0.941	0.902	0.866	0.853	0.878	1.022	1.059	1.039
Cla97C03G051400.1	Cla97C03G051400	ran-binding protein 1 homolog a	1.253	1.16	1.364	0.953	0.951	0.898	0.837	0.822	0.779	1.001	1.034	0.967
Cla97C03G051430.1	Cla97C03G051430	TRICHOME BIREFRINGENCE-LIKE 45	1.285	1.559	1.239	0.86	0.804	0.879	0.889	0.915	0.979	0.965	0.722	0.902
Cla97C03G051440.1	Cla97C03G051440	PHD finger-like domain-containing protein 5A	1.001	1.013	0.972	1.229	1.119	1.093	1.115	1.104	1.049	0.69	0.796	0.733
Cla97C03G051570.1	Cla97C03G051570	inositol 3-kinase	1.133		1.052	1.073		1.044	0.946		0.979	0.848		0.943
Cla97C03G051580.1	Cla97C03G051580	nudC domain-containing protein 2	0.845	1.018		1.033	0.979		1.185	1.081		0.937	0.922
Cla97C03G051710.1	Cla97C03G051710	ATP-dependent zinc metalloprotease FTSH 7, chloroplastic-like protein	1.088	1.494	1.086	0.964	0.881	0.981	0.993	0.858	1.054	0.956	0.824	0.879
Cla97C03G051730.1	Cla97C03G051730	Chloroplast J-like domain 1	1.123	1.108	1.121	0.941	1.024	1.008	1.029	1.03	0.965	0.907	0.838	0.906
Cla97C03G051740.1	Cla97C03G051740	Beta-D-glucosidase	0.629	0.629	0.573	1.078	0.997	1.078	1.188	1.132	1.092	1.216	1.179	1.256
Cla97C03G051770.1	Cla97C03G051770	Maternal effect embryo arrest 59	1.705	1.535	1.482	0.791	0.804	0.851	0.831	0.817	0.79	0.673	0.844	0.877
Cla97C03G051780.1	Cla97C03G051780	ATP-dependent RNA helicase family protein	1.128	1.051		0.833	0.926		1.004	0.916		1.035	1.107
Cla97C03G051790.1	Cla97C03G051790	serine/arginine-rich splicing factor SR45a-like
Cla97C03G051800.1	Cla97C03G051800	Phosphate transporter	1.065	1.083		1.022	0.986		0.964	0.997		0.948	0.934
Cla97C03G051820.1	Cla97C03G051820	Enolase	0.762	0.811	0.843	0.963	0.943	0.977	1.039	0.967	1.002	1.21	1.231	1.183
Cla97C03G051830.1	Cla97C03G051830	mediator of RNA polymerase II transcription subunit 12-like isoform X3	1.394	1.31	1.345	0.974	1.009	1.013	0.977	0.895	0.946	0.763	0.761	0.743
Cla97C03G051860.1	Cla97C03G051860	neutral ceramidase	0.864	0.899	0.929	0.991	0.993	0.989	1.008	0.998	0.998	1.092	1.072	1.036
Cla97C03G051910.1	Cla97C03G051910	DNA-directed RNA polymerases II, IV and V subunit 11	1.873	1.274	1.702	0.759	0.897	0.83	0.751	0.771	0.762	0.617	1.058	0.706
Cla97C03G051930.1	Cla97C03G051930	18.5 kDa class I heat shock protein-like	0.543	0.409	0.452	0.683	0.571	0.669	1.347	1.454	1.41	1.427	1.565	1.469
Cla97C03G051940.1	Cla97C03G051940	17.5 kDa class I heat shock protein-like	0.987	0.773	0.982	0.859	0.863	0.931	1.176	1.253	1.088	0.923	1.111	0.999
Cla97C03G052050.1	Cla97C03G052050	transcription elongation factor B polypeptide 1	1.498	0.537		1.063	0.665		0.766	1.28		0.673	1.517
Cla97C03G052090.1	Cla97C03G052090	Protein phosphatase 2C	0.875	0.705	0.768	1.068	1.114	1.147	1.114	1.105	1.063	0.996	1.089	1.023
Cla97C03G052150.1	Cla97C03G052150	serine/arginine repetitive matrix protein 1	1.626	1.042	1.146	0.813	0.631	0.697	0.965	1.187	1.125	0.597	1.14	1.032
Cla97C03G052170.1	Cla97C03G052170	D-xylose-proton symporter-like 3	0.689	0.703	0.86	0.845	0.896	0.875	1.061	0.983	1.039	1.405	1.417	1.227
Cla97C03G052190.1	Cla97C03G052190	protein TOC75-3, chloroplastic	0.989	0.958	0.976	0.956	0.962	0.963	0.961	0.997	1.005	1.081	1.062	1.068
Cla97C03G052260.1	Cla97C03G052260	Haloacid dehalogenase-like hydrolase (HAD) superfamily protein	1.46	1.069	0.961	1.2	1.211	1.096	0.706	0.927	0.938	0.634	0.793	1.005
Cla97C03G052270.1	Cla97C03G052270	Haloacid dehalogenase-like hydrolase (HAD) superfamily protein	1.842	2.185	2.156	0.738	0.578	0.631	0.753	0.605	0.645	0.666	0.555	0.568
Cla97C03G052310.1	Cla97C03G052310	oxysterol-binding protein-related protein 3C	1.189	1.146	1.145	0.992	1.03	1.013	0.912	0.95	0.895	0.893	0.921	0.857
Cla97C03G052380.1	Cla97C03G052380	expansin-A4-like	0.667	1.047	0.617	1.173	1.065	1.33	1.033	1.072	1.013	1.127	0.817	1.04
Cla97C03G052410.1	Cla97C03G052410	methyl-CpG-binding domain-containing protein 5
Cla97C03G052420.1	Cla97C03G052420	Glucan endo-1,3-beta-glucosidase	0.928	0.8	0.823	0.993	1.077	1.098	1.084	1.066	1.112	0.996	1.021	1.047
Cla97C03G052480.1	Cla97C03G052480	outer envelope pore protein 16, chloroplastic	0.961	0.848	0.849	0.92	0.98	0.937	1.207	1.152	1.134	1.014	1.02	1.079
Cla97C03G052530.1	Cla97C03G052530	RING-type E3 ubiquitin transferase	1.015			0.742			0.711			1.532
Cla97C03G052590.1	Cla97C03G052590	2-dehydro-3-deoxyphosphooctonate aldolase	1.014	1.056	1.036	0.998	0.968	0.999	0.992	0.991	0.984	0.959	0.928	0.969
Cla97C03G052610.1	Cla97C03G052610	Thaumatin-like protein	1.77	1.699	1.6	0.899	0.901	0.901	0.723	0.757	0.76	0.588	0.657	0.656
Cla97C03G052680.1	Cla97C03G052680	Clp protease ATP-binding subunit	1.099		1.038	0.772		0.788	0.785		0.699	1.33		1.467
Cla97C03G052690.1	Cla97C03G052690	DNA binding protein	1.065	1.163	1.105	0.975	1.003	0.969	1.027	1.06	1.065	0.9	0.761	0.806
Cla97C03G052710.1	Cla97C03G052710	HXXXD-type acyl-transferase family protein, putative	0.6	0.645	0.462	0.791	0.809	0.795	1.031	1.068	1.115	1.562	1.418	1.59
Cla97C03G052730.1	Cla97C03G052730	E3 UFM1-protein ligase 1 homolog	1.138	0.825		0.803	0.877		0.855	0.868		1.21	1.43
Cla97C03G052750.1	Cla97C03G052750	Calcium-transporting P-type ATPase	1.079	0.984	0.953	0.929	0.898	0.916	0.789	0.759	0.833	1.269	1.32	1.255
Cla97C03G052790.1	Cla97C03G052790	iron-sulfur assembly protein IscA-like 2, mitochondrial	1.111	1.024	0.917	0.97	0.975	1.1	1.089	1.023	1.002	0.83	0.978	0.981
Cla97C03G052810.1	Cla97C03G052810	Kinesin-related protein	1.067	1.466		0.751	0.791		0.926	0.993		0.941	0.75
Cla97C03G052950.1	Cla97C03G052950	Histone H2A	1.122			0.801			0.955			1.122
Cla97C03G052970.1	Cla97C03G052970	K-stimulated pyrophosphate-energized sodium pump protein	0.904		0.671	0.927		0.867	1.108		1.188	1.061		1.273
Cla97C03G052980.1	Cla97C03G052980	THO complex subunit 4A	1.45	1.366	1.48	0.838	0.876	0.827	0.877	0.916	0.816	0.851	0.875	0.891
Cla97C03G052990.1	Cla97C03G052990	actin-depolymerizing factor 2	0.911	0.839	0.968	0.968	1.16	1.131	1.143	1.088	1.035	0.968	0.913	0.881
Cla97C03G053010.1	Cla97C03G053010	Mitogen-activated protein kinase	0.855	0.947	0.913	1.05	1.017	0.993	1.047	1.067	1.037	1.061	0.975	1.053
Cla97C03G053070.1	Cla97C03G053070	yrdC domain-containing protein, mitochondrial	0.949	0.929	0.909	1.014	0.989	1.018	0.987	1.045	1.12	1.05	1.091	0.952
Cla97C03G053080.1	Cla97C03G053080	Mitogen-activated protein kinase	0.877	0.96	0.978	0.821	0.894	0.861	0.981	0.99	1.021	1.197	1.172	1.058
Cla97C03G053090.1	Cla97C03G053090	HAD-superfamily hydrolase	1.328	1.448	1.249	0.922	0.847	0.941	0.983	0.931	0.94	0.762	0.712	0.837
Cla97C03G053100.1	Cla97C03G053100	Zinc binding dehydrogenase, putative	0.82	0.779	0.937	0.973	0.909	0.946	1.132	1.079	1.073	1.099	1.179	1.076
Cla97C03G053110.1	Cla97C03G053110	Protein kinase 2	1.013	1.039		1.007	0.801		0.936	1.041		1.045	1.119
Cla97C03G053140.1	Cla97C03G053140	Protein disulfide-isomerase	1.671	1.689	1.758	0.825	0.801	0.809	0.633	0.638	0.62	0.83	0.844	0.829
Cla97C03G053170.1	Cla97C03G053170	4-hydroxy-3-methylbut-2-en-1-yl diphosphate synthase	0.587	0.552	0.595	0.885	0.88	0.94	1.09	1.051	1.042	1.436	1.515	1.396
Cla97C03G053180.1	Cla97C03G053180	Leucine--tRNA ligase	0.94	0.868	0.819	1.019	1.068	1.022	0.85	0.848	0.824	1.231	1.283	1.303
Cla97C03G053200.1	Cla97C03G053200	RING/U-box superfamily protein	0.877	0.753	0.838	1.145	1.053	1.141	1.186	1.139	1.144	0.843	0.985	0.893
Cla97C03G053230.1	Cla97C03G053230	Beta-galactosidase	1.51	1.235	1.273	0.606	0.641	0.773	0.708	0.861	0.844	1.177	1.132	1.148
Cla97C03G053240.1	Cla97C03G053240	WD40 repeat	0.95	0.923	0.94	1.061	1.083	1.109	1.07	1.057	1.083	0.922	0.895	0.897
Cla97C03G053310.1	Cla97C03G053310	Cytochrome B561-related protein	1.234	1.252	1.332	0.921	0.93	0.965	0.913	1.019	1.05	0.932	0.81	0.675
Cla97C03G053370.1	Cla97C03G053370	RNAligase	0.873	0.782		0.973	0.851		0.911	0.836		1.123	1.493
Cla97C03G053510.1	Cla97C03G053510	50S ribosomal protein L9, chloroplastic	1.515		1.265	0.897		0.973	0.862		0.896	0.725		0.866
Cla97C03G053650.1	Cla97C03G053650	dolichyl-diphosphooligosaccharide--protein glycosyltransferase subunit 2	0.846	0.835	0.829	1.096	1.09	1.066	0.984	0.987	1.002	1.066	1.129	1.114
Cla97C03G053800.1	Cla97C03G053800	4-coumarate--CoA ligase-like 7	0.791	0.79	0.785	1.063	1.034	1.073	1.186	1.131	1.093	0.939	0.98	1.009
Cla97C03G053810.1	Cla97C03G053810	Lactoylglutathione lyase	0.809	0.839	0.77	1.087	1.081	1.099	1.139	1.133	1.152	0.962	0.955	0.938
Cla97C03G053840.1	Cla97C03G053840	Carboxypeptidase	2.028	2.091	1.744	0.758	0.731	0.778	0.629	0.597	0.712	0.664	0.594	0.695
Cla97C03G053860.1	Cla97C03G053860	polyadenylation and cleavage factor homolog 4-like	1.191	1.36	1.193	0.979	1.088	1.008	0.98	0.869	0.911	0.85	0.684	0.888
Cla97C03G054030.1	Cla97C03G054030	Nitrate reductase	0.941	0.89	0.969	1.075	1.052	1.068	1.068	1.097	1.095	0.863	0.922	0.85
Cla97C03G054070.1	Cla97C03G054070	protein NBR1 homolog	0.705	0.635	0.703	0.871	0.815	0.858	0.948	0.932	0.941	1.5	1.542	1.434
Cla97C03G054150.1	Cla97C03G054150	Manganese-dependent ADP-ribose/CDP-alcohol diphosphatase	0.897	1.094	0.988	1.112	1.058	1.035	1.019	1.009	0.887	0.973	0.84	1.09
Cla97C03G054160.1	Cla97C03G054160	quinolinate synthase, chloroplastic	0.875	0.808	0.874	1.103	1.105	1.091	1.093	1.165	1.14	0.98	0.925	0.965
Cla97C03G054210.1	Cla97C03G054210	Cytochrome P450 family 71 protein	0.397	0.368	0.558	1.275	1.34	1.202	1.708	1.736	1.551	0.594	0.548	0.605
Cla97C03G054220.1	Cla97C03G054220	Cytochrome P450	0.361	0.441	0.487	1.391	1.268	1.337	1.468	1.469	1.543	0.779	0.814	0.717
Cla97C03G054400.1	Cla97C03G054400	Peptidase C78, ubiquitin fold modifier-specific peptidase 1/ 2	0.912	0.967	0.944	1.014	0.993	0.968	1.046	1.127	1.114	0.981	0.936	1.026
Cla97C03G054450.1	Cla97C03G054450	programmed cell death protein 4-like	1.2	1.181	1.226	0.87	0.889	0.802	0.733	0.891	0.822	1.05	1.094	1.102
Cla97C03G054490.1	Cla97C03G054490	lysine-specific demethylase REF6
Cla97C03G054500.1	Cla97C03G054500	zinc finger CCCH domain-containing protein 43	1.244	1.286	1.028	1.482	1.07	1.172	0.891	0.859	0.8	0.384	0.786
Cla97C03G054520.1	Cla97C03G054520	Phosphopantothenoylcysteine decarboxylase	1.483	1.517	1.452	0.907	0.915	1.006	0.96	0.927	0.87	0.649	0.641	0.672
Cla97C03G054590.1	Cla97C03G054590	26S proteasome non-ATPase regulatory subunit 6 homolog	0.755	0.753	0.806	0.966	0.972	0.978	0.908	0.936	0.931	1.258	1.301	1.321
Cla97C03G054600.1	Cla97C03G054600	Protein kinase superfamily protein
Cla97C03G054620.1	Cla97C03G054620	Nucleoside diphosphate kinase	1.179	1.344	1.339	0.859	0.933	0.939	0.991	0.894	0.978	0.829	0.841	0.837
Cla97C03G054650.1	Cla97C03G054650	Glyceraldehyde-3-phosphate dehydrogenase	0.751	0.697	0.73	1.016	1.015	1.007	1.111	1.108	1.113	1.113	1.157	1.103
Cla97C03G054660.1	Cla97C03G054660	Glyceraldehyde-3-phosphate dehydrogenase	1.301	1.439	1.26	0.96	0.979	0.965	0.952	0.907	0.918	0.804	0.697	0.727
Cla97C03G054690.1	Cla97C03G054690	Malate synthase	0.734	0.864	0.753	1.072	1.064	1.101	1.187	1.204	1.265	0.977	0.928	0.912
Cla97C03G054720.1	Cla97C03G054720	4-coumarate--CoA ligase-like 9	0.778	0.72	0.767	0.971	0.978	1.027	1.136	1.111	1.089	1.094	1.178	1.115
Cla97C03G054750.1	Cla97C03G054750	Adenylate kinase	1.532	1.437	1.376	1.026	1.076	1.03	0.991	1.008	0.99	0.429	0.377	0.429
Cla97C03G054790.1	Cla97C03G054790	Argininosuccinate synthase	1.953	1.831	1.885	0.778	0.83	0.783	0.669	0.64	0.698	0.6	0.699	0.633
Cla97C03G054830.1	Cla97C03G054830	cycloeucalenol cycloisomerase	1.716		1.67	0.845		0.828	0.691		0.724	0.748		0.778
Cla97C03G054840.1	Cla97C03G054840	Elongation factor 1 beta	0.908	0.98	0.974	1.011	0.999	1.001	0.785	0.803	0.807	1.265	1.263	1.211
Cla97C03G054850.1	Cla97C03G054850	AAA-type ATPase family protein	1.403	1.562		0.909	0.903		0.797	0.769		0.779	0.75
Cla97C03G054900.1	Cla97C03G054900	ubiquitin-like modifier-activating enzyme 5	0.917	0.973	1.018	0.905	0.977	0.981	1.082	1.013	1.017	1.096	1.157	0.929
Cla97C03G054960.1	Cla97C03G054960	thylakoid lumenal 17.9 kDa protein, chloroplastic	1.591	1.866	1.647	0.872	0.809	0.74	0.829	0.761	0.986	0.708	0.565	0.627
Cla97C03G055010.1	Cla97C03G055010	SUMO-activating enzyme subunit 1	1.115	1.08	1.275	0.982	0.963	0.996	0.854	0.886	0.778	1.049	1.032	0.951
Cla97C03G055180.1	Cla97C03G055180	coiled-coil domain-containing protein SCD2	0.979	1.153		0.889	0.821		0.9	0.811		1.232	1.215
Cla97C03G055230.1	Cla97C03G055230	Calreticulin/calnexin	1.337	1.235	1.296	0.996	0.955	0.96	0.797	0.82	0.808	0.85	0.938	0.885
Cla97C03G055330.1	Cla97C03G055330	Glycosyltransferase	0.909	0.76	0.744	0.924	0.865	0.939	1.063	1.185	1.136	1.166	1.189	1.182
Cla97C03G055340.1	Cla97C03G055340	Aberrant panicle organization 1 protein	0.871	0.851	0.925	1.133	0.997	1	1.169	1.152	1.143	0.827	0.999	0.933
Cla97C03G055380.1	Cla97C03G055380	50S ribosomal protein L7/L12	1.251	1.227	1.167	0.963	0.971	1.041	0.976	0.896	0.939	0.81	0.765	0.853
Cla97C03G055390.1	Cla97C03G055390	bifunctional purine biosynthesis protein PurH	1.225	1.188	1.152	0.988	1.036	0.997	0.83	0.831	0.863	0.956	0.933	0.995
Cla97C03G055410.1	Cla97C03G055410	Kinase family protein	0.914	0.859	0.802	0.995	0.899	0.895	1.165	1.223	1.099	0.859	1.098	1.087
Cla97C03G055740.1	Cla97C03G055740	Aspartic proteinase	1.192	1.206	1.236	1.084	1.044	1.038	0.881	0.871	0.907	0.803	0.875	0.783
Cla97C03G055760.1	Cla97C03G055760	Aminomethyltransferase	1.146	1.196	1.187	0.948	0.969	0.929	0.988	1.003	1.01	0.852	0.841	0.833
Cla97C03G055790.1	Cla97C03G055790	L-ascorbate oxidase homolog	1.486	1.48	1.247	0.855	0.813	0.907	0.898	0.906	0.954	0.741	0.801	0.893
Cla97C03G055810.1	Cla97C03G055810	Glucan endo-13-beta-glucosidase	1.303	1.627		1.083	1.021		0.871	0.753		0.742	0.598
Cla97C03G055860.1	Cla97C03G055860	starch synthase 3, chloroplastic/amyloplastic	0.969	1.095	1.092	0.968	0.896	0.943	0.888	0.841	0.879	1.168	1.117	1.039
Cla97C03G055950.1	Cla97C03G055950	Iron-sulfur cluster assembly protein SufB	0.768	0.81	0.835	1.103	1.036	1.043	1.342	1.153	1.162	0.838	0.962	0.99
Cla97C03G055960.1	Cla97C03G055960	Polyadenylate-binding protein 4	1.233	1.179	1.266	1.022	1.013	0.977	0.954	0.965	0.963	0.747	0.806	0.757
Cla97C03G055970.1	Cla97C03G055970	Polyadenylate-binding protein 3	1.257	1.358	1.29	1.185	1.106	1.095	0.947	0.921	0.919	0.673	0.641	0.687
Cla97C03G056010.1	Cla97C03G056010	Pentatricopeptide repeat	1.308	1.215	1.102	0.966	0.955	1.003	0.84	0.859	0.999	0.889	0.913	0.903
Cla97C03G056030.1	Cla97C03G056030	Patatin		1.083	1.059		0.802	0.836		0.736	0.816		1.379	1.289
Cla97C03G056130.1	Cla97C03G056130	Xyloglucan endotransglucosylase/hydrolase	2.929		2.632	0.437		0.511	0.314		0.411	0.321		0.446
Cla97C03G056150.1	Cla97C03G056150	chaperone protein dnaJ 50	0.928	1.099		0.944	0.883		0.929	0.975		1.193	1.141
Cla97C03G056190.1	Cla97C03G056190	Late embryogenesis abundant (LEA) hydroxyproline-rich glycoprotein family	1.325	0.742		0.919	1.045		0.926	1.045		0.829	1.168
Cla97C03G056230.1	Cla97C03G056230	receptor kinase 1	0.89	0.925		0.77	0.913		1.213	1.107		1.127	1.056
Cla97C03G056320.1	Cla97C03G056320	Thioredoxin	0.623	0.698	0.682	1.046	1.001	1.027	1.492	1.5	1.425	0.838	0.819	0.828
Cla97C03G056360.1	Cla97C03G056360	Phosphosulfolactate synthase	0.774	0.721	0.732	0.901	0.936	0.964	1.113	1.159	1.146	1.212	1.238	1.161
Cla97C03G056420.1	Cla97C03G056420	Eukaryotic translation initiation factor-like protein	1.827	1.187	1.479	1.065	1.057	1.019	0.743	0.981	0.796	0.365	0.775	0.706
Cla97C03G056740.1	Cla97C03G056740	protein MOTHER of FT and TFL1-like	0.871	0.951	0.831	1.061	1.057	1.069	1.05	1.085	1.03	0.906	0.949	1.033
Cla97C03G056820.1	Cla97C03G056820	external alternative NAD(P)H-ubiquinone oxidoreductase B2, mitochondrial	0.57	0.419	0.533	0.615	0.543	0.591	0.754	0.769	0.748	2.061	2.269	2.138
Cla97C03G056850.1	Cla97C03G056850	bifunctional riboflavin kinase/FMN phosphatase	0.94	0.859	0.905	1.004	0.977	0.98	1.091	1.157	1.065	1.018	0.907	0.969
Cla97C03G056890.1	Cla97C03G056890	transmembrane protein 184C	0.859	0.881	0.773	1.122	1.04	1.213	1.132	1.18	1.143	0.888	0.899	0.872
Cla97C03G056910.1	Cla97C03G056910	PAP-specific phosphatase HAL2-like	0.519	0.546	0.639	1.101	1.113	1.052	1.149	1.102	1.079	1.197	1.22	1.233
Cla97C03G056940.1	Cla97C03G056940	Katanin p80 WD40 repeat-containing subunit B1 homolog	0.992	1.091	1.136	0.922	1.043	0.96	1.107	1.088	1.128	0.979	0.831	0.792
Cla97C03G056980.1	Cla97C03G056980	glucose-induced degradation protein 8 homolog isoform X1	0.996	0.915	0.865	0.897	1.045	0.965	0.983	0.96	1.017	1.123	1.079	1.152
Cla97C03G057120.1	Cla97C03G057120	Polyphenol oxidase	1.628	1.719	1.511	0.961	0.864	0.899	0.7	0.694	0.873	0.683	0.722	0.739
Cla97C03G057210.1	Cla97C03G057210	Receptor-like kinase	0.879	0.694		1.109	1.014		1.205	1.096		0.79	1.195
Cla97C03G057220.1	Cla97C03G057220	mediator of RNA polymerase II transcription subunit 16	1.129	1.088	1.077	1.181	1.052	1.117	0.974	0.963	0.947	0.705	0.863	0.859
Cla97C03G057230.1	Cla97C03G057230	trafficking protein particle complex subunit 13 isoform X1	0.784	0.692	0.705	0.931	0.983	0.974	0.967	1.035	0.974	1.329	1.355	1.347
Cla97C03G057260.1	Cla97C03G057260	allantoinase	0.854	0.834	0.755	1.05	1.131	1.052	1.219	1.135	1.143	0.867	0.913	0.911
Cla97C03G057420.1	Cla97C03G057420	3-hydroxyisobutyrate dehydrogenase	0.944	0.742	0.802	0.947	0.986	0.957	1.103	1.094	1.136	1.008	1.192	1.137
Cla97C03G057450.1	Cla97C03G057450	Eukaryotic translation initiation factor 3 subunit A	1.151	1.163	1.349	0.788	0.731	0.678	0.786	0.742	0.632	1.276	1.365	1.34
Cla97C03G057460.1	Cla97C03G057460	Eukaryotic translation initiation factor 3 subunit A	1.117	1.255	1.187	0.779	0.725	0.784	0.78	0.765	0.762	1.198	1.269	1.22
Cla97C03G057470.1	Cla97C03G057470	Receptor protein kinase, putative	1.224			0.775			1.077			0.924
Cla97C03G057510.1	Cla97C03G057510	Obg-like ATPase 1	0.846	0.837	0.837	1.019	1.005	1.047	1.019	1.007	0.996	1.11	1.12	1.139
Cla97C03G057550.1	Cla97C03G057550	ADP-ribosylation factor GTPase-activating protein AGD12-like	1.023	1.033	0.995	0.868	0.971	1.015	1.002	0.967	0.931	1.108	1.029	1.06
Cla97C03G057590.1	Cla97C03G057590	Cation chloride cotransporter	0.884	1.067	0.855	1.082	0.928	1.065	1	0.94	0.931	1.057	1.01	1.149
Cla97C03G057620.1	Cla97C03G057620	NADH dehydrogenase [ubiquinone] 1 alpha subcomplex subunit 8-B	1.401	1.258	1.281	0.995	1.03	1.025	1.123	1.215	1.173	0.481	0.497	0.521
Cla97C03G057660.1	Cla97C03G057660	DNA damage-binding protein 1	0.863	0.992	1.122	0.885	0.802	0.868	1.011	0.938	0.9	1.13	1.387	1.111
Cla97C03G057810.1	Cla97C03G057810	Zinc finger, C3HC-like protein	1.612	1.417	1.301	0.692	0.812	0.714	0.934	0.956	0.959	0.796	0.797	0.833
Cla97C03G057820.1	Cla97C03G057820	serine/threonine protein kinase 1	1.432	1.266	1.201	0.847	0.96	1.019	0.859	0.901	0.823	0.903	0.879	0.955
Cla97C03G057960.1	Cla97C03G057960	ornithine aminotransferase, mitochondrial	1.107	1.102	1.095	0.992	1.029	0.991	1.025	1.014	1.018	0.867	0.819	0.866
Cla97C03G057980.1	Cla97C03G057980	protease Do-like 5, chloroplastic	1.742			0.905			0.742			0.611
Cla97C03G058020.1	Cla97C03G058020	Pyruvate dehydrogenase E1 component subunit beta	1.068	0.885	1.033	1.026	0.971	1.027	1.002	1.02	0.995	0.975	0.981	1.014
Cla97C03G058090.1	Cla97C03G058090	cullin-4	0.927	1.034	0.99	0.945	0.743	0.847	0.673	0.7	0.72	1.438	1.523	1.442
Cla97C03G058110.1	Cla97C03G058110	calcyclin-binding protein	1.108	1.11	1.146	0.891	0.867	0.874	0.935	1.045	0.933	1.027	0.946	1.014
Cla97C03G058130.1	Cla97C03G058130	Unknown protein	2.335	1.792		0.625	0.816		0.733	0.828		0.308	0.564
Cla97C03G058150.1	Cla97C03G058150	protein REDUCED WALL ACETYLATION 3	1.37	1.147	1.322	1.024	1.073	1.176	0.78	0.949	0.792	0.875	0.897	0.711
Cla97C03G058250.1	Cla97C03G058250	Transmembrane protein, putative	1.743			1.012			0.725			0.519
Cla97C03G058260.1	Cla97C03G058260	3-oxoacyl-[acyl-carrier-protein] synthase	1.304	1.283	1.19	0.98	0.951	0.994	0.941	0.982	0.93	0.819	0.844	0.876
Cla97C03G058270.1	Cla97C03G058270	urease accessory protein G	0.864	0.913	0.888	1.14	1.121	1.156	1.076	1.041	1.028	0.914	0.972	0.898
Cla97C03G058310.1	Cla97C03G058310	prefoldin subunit 6	0.984	1.059	1	0.951	0.892	0.913	1.07	1.097	1.021	1.014	0.982	1.052
Cla97C03G058350.1	Cla97C03G058350	S-adenosyl-L-methionine-dependent methyltransferases superfamily protein	2.563	2.127	1.407	0.474	0.552	0.852	0.423	0.631	0.782	0.54	0.69	0.892
Cla97C03G058360.1	Cla97C03G058360	coatomer subunit zeta-1-like	0.964	0.971	0.921	1.046	0.879	1.022	1.063	1.083	1.071	0.953	0.955	0.984
Cla97C03G058440.1	Cla97C03G058440	60S ribosomal protein L32-1	0.928	0.931	0.959	0.978	0.954	0.98	1.177	1.179	1.175	0.919	0.889	0.947
Cla97C03G058470.1	Cla97C03G058470	Unknown protein	1.084	1.058	1.042	1.008	0.95	1.024	1.078	1.229	1.186	0.83	0.763	0.748
Cla97C03G058480.1	Cla97C03G058480	SH3 domain-containing protein 3	1.037	1.015	1.118	0.95	0.955	0.955	1.041	1.029	0.98	0.97	0.941	0.944
Cla97C03G058500.1	Cla97C03G058500	Eukaryotic translation initiation factor 4E	1.169	1.187	1.144	1.041	1.038	1.026	0.975	0.972	0.986	0.849	0.863	0.862
Cla97C03G058530.1	Cla97C03G058530	Gibberellin receptor	0.787	0.746	0.757	1.12	1.205	1.214	1.291	1.27	1.298	0.802	0.779	0.731
Cla97C03G058550.1	Cla97C03G058550	Adenine phosphoribosyltransferase	1.404	1.441	1.326	0.918	0.911	0.943	0.803	0.753	0.923	0.775	0.871	0.808
Cla97C03G058600.1	Cla97C03G058600	Protein kinase, putative
Cla97C03G058720.1	Cla97C03G058720	NAD(P)-binding Rossmann-fold superfamily protein	0.762	0.707	0.781	0.99	0.977	0.989	1.058	1.088	1.027	1.16	1.169	1.165
Cla97C03G058730.1	Cla97C03G058730	Ras-related protein, expressed	1.4	1.48	1.459	0.877	1.007	0.977	1.016	0.842	0.807	0.707	0.696	0.715
Cla97C03G058780.1	Cla97C03G058780	WD40 repeat-containing protein	1.021	1.235	1.224	0.982	0.972	1.037	1.039	0.961	0.965	0.958	0.832	0.773
Cla97C03G058890.1	Cla97C03G058890	SAP30-binding protein-like isoform X5	0.742			1.014			1.157			1.088
Cla97C03G059000.1	Cla97C03G059000	protein LIGHT-DEPENDENT SHORT HYPOCOTYLS 10-like	1.195	1.199	1.396	1.119	1.179	1.199	0.949	0.941	0.893	0.738	0.567	0.579
Cla97C03G059020.1	Cla97C03G059020	SCAR family protein, putative isoform 2	1.496	1.296		0.809	0.881		0.953	0.941		0.742	0.882
Cla97C03G059050.1	Cla97C03G059050	Alpha/beta-hydrolase superfamily protein	1.131	1.2	1.098	1.049	1.106	1.095	1.069	1.052	1.013	0.764	0.636	0.867
Cla97C03G059110.1	Cla97C03G059110	Maternal effect embryo arrest 18	0.98	0.985	1.072	0.981	0.999	0.933	1.045	0.977	0.975	0.954	0.942	0.976
Cla97C03G059120.1	Cla97C03G059120	protein trichome birefringence-like 37	1.119	1.835		0.952	1.268		0.999	0.643		0.93	0.254
Cla97C03G059210.1	Cla97C03G059210	D-aminoacyl-tRNA deacylase	1.315	1.237	1.282	0.94	0.933	0.938	0.867	0.894	0.918	0.851	0.939	0.86
Cla97C03G059290.1	Cla97C03G059290	Alpha-1,4 glucan phosphorylase	1.195	1.2	1.29	0.721	0.745	0.725	0.612	0.697	0.704	1.472	1.358	1.281
Cla97C03G059340.1	Cla97C03G059340	Protein yippee-like	1.149			0.807			1.123			0.921
Cla97C03G059400.1	Cla97C03G059400	Mitochondrial carrier protein, expressed	1.419	0.951	1.204	0.836	0.982	0.91	0.97	1.122	1.058	0.775	0.945	0.828
Cla97C03G059460.1	Cla97C03G059460	Protein SMG7	1.005	0.988		1.085	1.078		1.031	1.258		0.88	0.675
Cla97C03G059530.1	Cla97C03G059530	Histidinol dehydrogenase, chloroplastic	0.985	0.966	0.911	1.073	1.039	1.074	1.087	1.049	1.102	0.927	0.979	0.916
Cla97C03G059540.1	Cla97C03G059540	Germin-like protein 1	1.16	1.189	1.039	0.941	0.759	0.943	1.005	1.036	1.065	0.895	1.016	0.953
Cla97C03G059560.1	Cla97C03G059560	Tubulin beta chain	1.277	1.113	1.282	0.782	0.762	0.838	0.793	0.767	0.757	1.27	1.298	1.252
Cla97C03G059720.1	Cla97C03G059720	FAD-binding Berberine family protein	2.031	1.87	2.195	0.786	0.794	0.762	0.679	0.749	0.631	0.504	0.548	0.427
Cla97C03G059760.1	Cla97C03G059760	patellin-4	2.014	2.209	2.63	0.73	0.691	0.638	0.639	0.583	0.391	0.61	0.497	0.342
Cla97C03G059820.1	Cla97C03G059820	Short-chain dehydrogenase/reductase superfamily protein	1.159	1.237	1.164	0.922	0.939	1.019	0.905	1.071	0.987	1.014	0.844	0.921
Cla97C03G059980.1	Cla97C03G059980	cysteine-rich repeat secretory protein 60	1.2	1.253	1.183	1.086	1.046	1.086	0.969	0.925	0.925	0.751	0.775	0.769
Cla97C03G060020.1	Cla97C03G060020	Glutamine synthetase	1.496	1.378	1.418	0.961	0.978	0.943	1.018	1.005	0.98	0.587	0.639	0.583
Cla97C03G060050.1	Cla97C03G060050	microsomal glutathione S-transferase 3	0.603	0.709	0.745	1.134	1.089	0.955	1.152	1.032	1.11	1.036	1.111	1.104
Cla97C03G060080.1	Cla97C03G060080	myosin-2 heavy chain-like isoform X1	1.687	1.352		0.594	0.873		0.775	0.903		0.944	0.872
Cla97C03G060110.1	Cla97C03G060110	60S ribosomal protein L30-like	1.258	1.424	1.159	1.11	1.034	1.12	0.837	0.803	0.867	0.795	0.739	0.853
Cla97C03G060190.1	Cla97C03G060190	acetyl-CoA carboxylase 1-like	1.027	1.129		0.981	0.801		0.975	0.957		1.017	1.113
Cla97C03G060530.1	Cla97C03G060530	histone-lysine N-methyltransferase ASHR1-like	1.075	0.855		0.985	1.028		0.967	1.003		0.973	1.113
Cla97C03G060560.1	Cla97C03G060560	Ubiquitin-fold modifier 1	0.908	0.943	0.988	1.083	1.086	1.075	1.057	1.04	1.098	0.749	0.903	0.801
Cla97C03G060610.1	Cla97C03G060610	Pathogenesis-related thaumatin family protein	1.571	1.496	1.373	0.986	1.06	1.007	0.87	0.948	0.931	0.553	0.525	0.665
Cla97C03G060660.1	Cla97C03G060660	Fiber protein Fb34	2.08	2.554	2.238	0.711	0.657	0.708	0.682	0.429	0.607	0.527	0.361	0.448
Cla97C03G060700.1	Cla97C03G060700	Regulator of Vps4 activity in the MVB pathway protein	1.095	1.151	1.092	0.964	1.041	1.027	0.951	0.988	1.039	0.853	0.911	0.878
Cla97C03G060720.1	Cla97C03G060720	Allene oxide cyclase	1.437	1.643	1.549	0.879	0.866	0.921	0.851	0.787	0.809	0.914	0.737	0.722
Cla97C03G060840.1	Cla97C03G060840	Leucine-rich repeat receptor-like protein kinase	1.36	1.38	1.403	1.13	1.074	1.068	0.875	0.84	0.824	0.635	0.707	0.731
Cla97C03G060850.1	Cla97C03G060850	Cysteine--tRNA ligase	0.821	0.916	0.895	1.162	1.006	0.987	0.969	1.06	1.074	1.048	1.019	1.044
Cla97C03G060880.1	Cla97C03G060880	Ozone-responsive stress related protein	1.226	1.434	1.314	0.929	0.943	0.91	1.048	1.042	1.012	0.743	0.633	0.733
Cla97C03G060930.1	Cla97C03G060930	Acetolactate synthase small subunit	1.515	1.364	1.535	0.97	0.953	0.984	0.869	0.943	0.839	0.625	0.744	0.591
Cla97C03G060990.1	Cla97C03G060990	Flowering locus T-like 2	1.358	1.246		1.275	1.462		0.722	0.712		0.624	0.579
Cla97C03G061010.1	Cla97C03G061010	ER membrane protein complex subunit 10	1.151	1.112	1.144	1.041	1.017	1.021	0.955	1.051	0.995	0.815	0.821	0.841
Cla97C03G061060.1	Cla97C03G061060	type II inositol polyphosphate 5-phosphatase 15-like	0.978	0.906	0.892	0.968	0.947	0.837	1.108	1.093	1.084	0.959	1.054	1.187
Cla97C03G061130.1	Cla97C03G061130	Zinc finger CCCH domain-containing protein 46	1.191			1.077			1.017			0.715
Cla97C03G061240.1	Cla97C03G061240	riboflavin biosynthesis protein PYRR, chloroplastic-like	0.908	0.999	0.998	1.026	0.977	0.961	0.866	0.955	0.863	1.2	1.069	1.178
Cla97C03G061260.1	Cla97C03G061260	Isopentenyl diphosphate isomerase	0.933	0.889	0.947	1.273	1.152	1.221	1.026	1.066	1.04	0.776	0.862	0.817
Cla97C03G061270.1	Cla97C03G061270	4-hydroxy-4-methyl-2-oxoglutarate aldolase	1.312	1.262	1.237	1.092	1.098	1.077	0.89	0.877	0.909	0.71	0.732	0.75
Cla97C03G061340.1	Cla97C03G061340	Zinc finger (C2H2 type) family protein	0.858			1.332			1.325			0.485
Cla97C03G061400.1	Cla97C03G061400	Zinc finger CCCH domain protein	1.107	1.522		1.328	1.252		0.949	0.866		0.616	0.361
Cla97C03G061560.1	Cla97C03G061560	Apyrase	1.803	1.598	1.497	0.845	0.898	0.952	0.713	0.757	0.825	0.631	0.717	0.68
Cla97C03G061570.1	Cla97C03G061570	sterol 3-beta-glucosyltransferase UGT80A2-like	0.697	0.74	0.914	0.851	0.894	0.811	1.032	1.173	1.205	1.359	1.194	1.069
Cla97C03G061590.1	Cla97C03G061590	Jasmonate induced protein	0.63		0.309	0.805		0.741	1.36		1.537	1.244		1.373
Cla97C03G061620.1	Cla97C03G061620	Jasmonate induced protein	0.442	0.522	0.461	0.761	0.806	0.739	1.461	1.389	1.352	1.353	1.24	1.369
Cla97C03G061750.1	Cla97C03G061750	germin-like protein subfamily 1 member 17	0.845			0.966			1.141			1.049
Cla97C03G061760.1	Cla97C03G061760	germin-like protein subfamily 1 member 7	1.52	1.493	1.517	0.725	0.825	0.885	0.87	0.838	0.832	0.886	0.765	0.767
Cla97C03G061820.1	Cla97C03G061820	MAG2-interacting protein 2	1.041			0.721			0.995			1.242
Cla97C03G061840.1	Cla97C03G061840	Heme oxygenase-like, multi-helical protein	0.727	0.705	0.731	0.793	0.878	0.877	0.855	0.842	0.819	1.497	1.575	1.579
Cla97C03G061860.1	Cla97C03G061860	Exosome complex component CSL4	0.951	0.862	0.987	1.005	1.086	1.023	1.129	1.062	1.061	0.915	0.989	0.929
Cla97C03G061870.1	Cla97C03G061870	exosome complex component CSL4		1.214			0.857			1.003			0.926
Cla97C03G061920.1	Cla97C03G061920	Activator of Hsp90 ATPase	1.135	1.18	1.168	0.969	0.98	0.979	1.002	0.973	0.956	0.841	0.842	0.869
Cla97C03G061930.1	Cla97C03G061930	Transmembrane protein	0.937	0.88		0.935	0.957		0.797	0.801		1.331	1.363
Cla97C03G061940.1	Cla97C03G061940	Acyl carrier protein	1.33	0.567	0.855	1.08	1.056	1.005	0.808	1.597	1.264	0.783	0.779	0.876
Cla97C03G061950.1	Cla97C03G061950	Thioredoxin	1.03	1.214	1.096	1.007	0.996	0.961	1.02	1.013	1.071	0.745	0.755	0.801
Cla97C03G061990.1	Cla97C03G061990	glucan endo-1,3-beta-glucosidase 6	0.946	0.968	0.93	0.914	0.901	0.911	1.126	1.079	1.037	0.997	1.069	1.051
Cla97C03G062020.1	Cla97C03G062020	Evolutionarily conserved C-terminal region 5	1.413	1.288	1.256	1.002	1.043	1.028	0.885	0.92	0.901	0.722	0.766	0.825
Cla97C03G062030.1	Cla97C03G062030	TUBULIN-FOLDING COFACTOR E family protein	0.803	0.853	0.878	0.923	0.867	0.863	0.87	0.838	0.927	1.333	1.442	1.396
Cla97C03G062120.1	Cla97C03G062120	dnaJ protein homolog	0.706	0.656	0.877	0.852	0.845	0.877	0.959	0.974	1.004	1.39	1.563	1.245
Cla97C03G062130.1	Cla97C03G062130	MD-2-related lipid-recognition domain	0.779	0.755	0.792	1.037	0.99	1.043	1.186	1.178	1.144	0.969	0.973	0.977
Cla97C03G062150.1	Cla97C03G062150	choline monooxygenase, chloroplastic-like	0.806	0.731	0.754	0.949	1.025	1.03	1.154	1.182	1.116	1.091	1.063	1.1
Cla97C03G062160.1	Cla97C03G062160	protein IQ-DOMAIN 1	1.387	1.68	1.326	0.759	0.541	0.801	1.039	1.04	0.981	0.815	0.739	0.893
Cla97C03G062180.1	Cla97C03G062180	Serine/threonine-protein phosphatase	1.063	1.078	1.089	0.874	0.923	0.913	0.963	1.071	0.91	1.116	1.018	1.059
Cla97C03G062190.1	Cla97C03G062190	DnaJ domain-containing protein	1.205			0.647			0.779			1.369
Cla97C03G062210.1	Cla97C03G062210	Lipase/lipooxygenase, PLAT/LH2 family protein, putative	0.805	0.699		1.017	0.961		1.12	1.243		1.058	1.097
Cla97C03G062220.1	Cla97C03G062220	Protein of unknown function, DUF538	0.901	0.906	0.926	1.086	1.169	1.102	1.102	1.084	1.096	0.898	0.844	0.865
Cla97C03G062230.1	Cla97C03G062230	Chlorophyll a-b binding protein, chloroplastic	1.129	1.302	1.182	0.835	0.732	0.797	1.03	0.997	0.952	1.006	0.969	1.068
Cla97C03G062450.1	Cla97C03G062450	ATP synthase subunit beta	1.044	1.301	1.637	1.127	0.87	0.881	1.081	1.103	0.969	0.748	0.681	0.513
Cla97C03G062530.1	Cla97C03G062530	coiled-coil domain-containing protein R3HCC1L-like	1.527	1.451	1.429	0.977	0.989	0.981	0.873	0.915	0.88	0.623	0.644	0.71
Cla97C03G062630.1	Cla97C03G062630	glucan endo-1,3-beta-glucosidase 4-like	1.387		1.467	0.928		0.957	0.877		0.913	0.709		0.662
Cla97C03G062650.1	Cla97C03G062650	Serine/arginine-rich splicing factor SC35	0.837	0.817	0.884	0.752	0.696	0.749	1.133	1.16	1.101	1.268	1.327	1.252
Cla97C03G062670.1	Cla97C03G062670	3-hydroxyisobutyryl-CoA hydrolase-like protein	0.995	0.985	0.948	0.978	0.888	0.911	0.997	1.046	1.037	1.019	1.074	1.073
Cla97C03G062720.1	Cla97C03G062720	succinate dehydrogenase subunit 6, mitochondrial	1.105	0.937	0.812	0.974	1.11	1.149	1.106	1.208	1.191	0.857	0.745	0.848
Cla97C03G062740.1	Cla97C03G062740	E3 ubiquitin-protein ligase RHF2A	1.204			1.088			0.709
Cla97C03G062790.1	Cla97C03G062790	Tubulin beta chain	1.547	1.437	1.326	0.663	0.751	0.781	0.651	0.748	0.72	1.026	0.95	0.959
Cla97C03G062820.1	Cla97C03G062820	Protein CASP, putative	0.932	1.016	1.016	0.853	0.869	0.938	0.76	0.744	0.878	1.472	1.381	1.167
Cla97C03G062850.1	Cla97C03G062850	rho GTPase-activating protein 7	1.473	1.455	1.215	0.831	0.887	0.863	0.942	0.847	0.987	0.754	0.81	0.935
Cla97C03G062880.1	Cla97C03G062880	non-specific phospholipase C2	0.807	0.803	0.773	0.953	0.935	1.045	1.078	1.058	1.036	1.073	1.148	1.104
Cla97C03G062930.1	Cla97C03G062930	Signal recognition particle subunit SRP68	1.124	1.203	1.168	0.827	0.881	1.008	0.87	0.915	0.773	1.192	1.094	1.051
Cla97C03G063000.1	Cla97C03G063000	Mitochondrial fission 1 protein	0.966	1.297	1.239	0.833	0.863	0.951	0.921	0.849	0.907	1.28	0.991	0.903
Cla97C03G063160.1	Cla97C03G063160	NAD(P)-binding Rossmann-fold superfamily protein	1.074	1.266	1.11	1.004	0.896	1.016	0.945	1.046	0.998	0.846	0.791	0.876
Cla97C03G063170.1	Cla97C03G063170	Pseudouridine-5'-phosphate glycosidase	1.063	1.063	1.073	1.062	1.035	0.979	1.033	1.08	1.049	0.842	0.821	0.867
Cla97C03G063210.1	Cla97C03G063210	nuclear cap-binding protein subunit 1	0.907	1.035		0.673	0.889		0.753	0.886		1.666	1.192
Cla97C03G063230.1	Cla97C03G063230	Zinc finger CCCH domain-containing protein 55	1.315	1.184	1.1	1.026	0.942	1.286	0.933	1.067	0.854	0.754	0.826	0.76
Cla97C03G063270.1	Cla97C03G063270	Phosphotransferase	0.933	0.606	0.808	0.918	0.992	0.972	0.759	0.807	0.956	1.391	1.595	1.264
Cla97C03G063280.1	Cla97C03G063280	THUMP domain-containing family protein	1.39		1.197	0.773		0.958	0.744		0.814	1.093		1.031
Cla97C03G063300.1	Cla97C03G063300	Exosome complex component rrp45	1.034	1.256	1.145	0.99	0.954	1.003	1.052	1.057	1.021	0.787	0.733	0.832
Cla97C03G063390.1	Cla97C03G063390	MP domain-containing protein	1.83	2.447	1.939	0.81	0.499	0.758	0.763	0.491	0.687	0.686	0.563	0.672
Cla97C03G063410.1	Cla97C03G063410	Sulfite reductase family protein	0.844	0.854	0.857	1.173	1.104	1.061	1.012	1.032	1.035	1.015	1.011	1.025
Cla97C03G063420.1	Cla97C03G063420	calcium-dependent protein kinase 8-like	1.014	1.022	1.217	0.977	1.033	0.964	0.871	0.888	0.883	0.994	1.068	0.936
Cla97C03G063430.1	Cla97C03G063430	Translocation protein Sec62	1.169	1.083	0.989	0.971	0.979	1.022	0.823	0.848	0.949	1.026	1.09	1.04
Cla97C03G063500.1	Cla97C03G063500	Xanthine dehydrogenase, putative	0.539	0.599	0.682	1.056	1.115	1.045	0.818	0.788	0.807	1.493	1.424	1.429
Cla97C03G063550.1	Cla97C03G063550	cytochrome c-type biogenesis protein CcmE	0.857	0.889		1.083	1.042		0.954	1.023		1.107	1.047
Cla97C03G063690.1	Cla97C03G063690	beta-glucosidase 12-like	1.44			1.212			0.649			0.7
Cla97C03G063740.1	Cla97C03G063740	beta-glucosidase 12-like	1.48	1.298	1.053	1.032	1.14	1.124	0.857	0.825	1.038	0.63	0.736	0.785
Cla97C03G063780.1	Cla97C03G063780	beta-glucosidase 12-like	1.664	1.569	1.775	1.091	1.117	1.094	0.604	0.735	0.583	0.566	0.563	0.493
Cla97C03G063910.1	Cla97C03G063910	octanoyltransferase	0.817	0.9	0.903	0.906	0.996	0.965	1.089	0.976	0.988	1.188	1.128	1.144
Cla97C03G063940.1	Cla97C03G063940	UPF0061 protein azo1574	0.67	0.767	0.712	0.962	0.992	0.972	1.034	0.994	1.014	1.337	1.307	1.253
Cla97C03G063950.1	Cla97C03G063950	Protein EMSY
Cla97C03G063960.1	Cla97C03G063960	Alpha/beta-Hydrolases superfamily protein	0.827		0.792	1.142		1.17	1.01		0.965	1.02		1.073
Cla97C03G063990.1	Cla97C03G063990	Enoyl reductase	1.303	1.53	1.227	0.99	1.033	0.955	0.91	0.848	0.867	0.735	0.59	0.731
Cla97C03G064040.1	Cla97C03G064040	zinc finger CCCH domain-containing protein 14-like	1.237	1.211	1.425	1.106	0.936	0.844	1.017	0.979	1.103	0.64	0.563	0.629
Cla97C03G064100.1	Cla97C03G064100	callose synthase 3	1.902	1.407	1.748	0.718	0.805	0.72	0.679	0.814	0.547	0.941	0.924	0.984
Cla97C03G064110.1	Cla97C03G064110	callose synthase 9	0.981	0.967	1.045	0.837	0.808	0.804	0.745	0.826	0.82	1.365	1.366	1.303
Cla97C03G064150.1	Cla97C03G064150	formate--tetrahydrofolate ligase	0.934	0.928	0.961	1.079	1.093	1.077	1.045	1	1.022	0.966	0.974	0.961
Cla97C03G064200.1	Cla97C03G064200	L-ascorbate oxidase	2.027	2.193	2.118	0.706	0.656	0.663	0.625	0.594	0.644	0.64	0.591	0.552
Cla97C03G064230.1	Cla97C03G064230	Lipid transfer protein
Cla97C03G064250.1	Cla97C03G064250	Leucine-rich repeat receptor-like protein kinase family	0.906	0.84	1.038	1.095	1.029	0.975	1.186	1.275	1.084	0.814	0.855	0.903
Cla97C03G064310.1	Cla97C03G064310	Receptor protein kinase, putative	1.185			0.865			1.061			0.889
Cla97C03G064340.1	Cla97C03G064340	60S ribosomal protein L30	0.98	1.026	0.996	1.07	1.041	1.03	1.012	0.971	0.967	0.929	0.961	0.961
Cla97C03G064350.1	Cla97C03G064350	serrate RNA effector molecule	1.123	1.102	1.157	0.916	0.941	0.957	0.986	0.952	0.91	1.061	1.045	0.958
Cla97C03G064380.1	Cla97C03G064380	Homoserine dehydrogenase	0.989	1.008	0.969	1.02	1.036	1.016	1.011	1.056	1.083	0.913	0.908	0.918
Cla97C03G064390.1	Cla97C03G064390	short-chain dehydrogenase/reductase 2b-like	0.943	0.9	0.977	0.936	1.112	0.952	1.159	1.133	1.191	0.945	0.863	0.88
Cla97C03G064430.1	Cla97C03G064430	T-complex protein 1 subunit	0.992	1.012	0.981	0.991	0.931	0.979	1.012	1.005	1.031	1.002	1.022	0.964
Cla97C03G064480.1	Cla97C03G064480	translation initiation factor eIF-2B subunit gamma	0.923	0.95	0.97	0.94	0.949	0.973	1.064	1.032	1.082	1.014	1.046	0.977
Cla97C03G064490.1	Cla97C03G064490	Cysteine proteinase inhibitor	1.386	1.426	1.43	1.002	0.947	0.957	0.813	0.839	0.863	0.821	0.865	0.735
Cla97C03G064510.1	Cla97C03G064510	4-diphosphocytidyl-2-C-methyl-D-erythritol kinase	1.197	1.118	1.062	1.029	1.029	1.086	1.042	1.049	1	0.789	0.803	0.801
Cla97C03G064520.1	Cla97C03G064520	Ubiquitin-associated domain/translation elongation factor EF-Ts	1.397		1.023	1.053		1.096	0.89		0.971	0.661		0.909
Cla97C03G064590.1	Cla97C03G064590	Molybdopterin biosynthesis protein CNX1	0.915	0.895	0.867	1.053	1.011	1.024	1.153	1.184	1.171	0.881	0.871	0.905
Cla97C03G064600.1	Cla97C03G064600	5-methyltetrahydropteroyltriglutamate-- homocysteine methyltransferase	0.779	0.71	0.747	0.934	0.942	0.937	0.917	0.851	0.844	1.363	1.443	1.464
Cla97C03G064610.1	Cla97C03G064610	inactive protein RESTRICTED TEV MOVEMENT 2-like	1.464	1.463	1.45	0.907	0.969	0.902	0.936	0.918	0.933	0.765	0.675	0.739
Cla97C03G064650.1	Cla97C03G064650	protochlorophyllide-dependent translocon component 52, chloroplastic-like		0.751	0.665		0.704	0.801		1.223	1.233		1.322	1.3
Cla97C03G064660.1	Cla97C03G064660	protochlorophyllide-dependent translocon component 52, chloroplastic-like	0.863			0.842			1.004			1.291
Cla97C03G064670.1	Cla97C03G064670	Calcium ion binding	1.42	1.26		0.805	0.788		0.776	0.818		0.998	1.133
Cla97C03G064690.1	Cla97C03G064690	Mitochondrial carrier family	1.17	1.193	1.18	0.995	1.06	1.036	0.947	0.972	0.958	0.788	0.781	0.779
Cla97C03G064700.1	Cla97C03G064700	elongation factor P	1.03	0.999	1.006	1.047	1.067	0.999	1.075	1.12	1.076	0.835	0.814	0.919
Cla97C03G064720.1	Cla97C03G064720	Mediator of RNA polymerase II transcription subunit 13
Cla97C03G064760.1	Cla97C03G064760	Protein of Unknown Function (DUF239)	2.223	2.262	1.915	0.809	0.843	0.836	0.54	0.487	0.637	0.427	0.408	0.612
Cla97C03G064790.1	Cla97C03G064790	Pumilio-12-like protein	0.849			1.083			1.117			0.951
Cla97C03G064830.1	Cla97C03G064830	chaperonin 60 subunit beta 2, chloroplastic	1.004	0.968	1.005	0.907	0.916	0.934	0.936	0.95	0.952	1.13	1.143	1.114
Cla97C03G064850.1	Cla97C03G064850	evolutionarily conserved C-terminal region 2	1.363	1.444	1.42	0.901	0.92	0.919	0.875	0.907	0.886	0.8	0.636	0.808
Cla97C03G064870.1	Cla97C03G064870	Pyruvate dehydrogenase E1 component subunit beta	1.213	1.066	1.055	1.041	1.046	1.072	1.032	1.087	1.133	0.713	0.8	0.74
Cla97C03G064890.1	Cla97C03G064890	Uncharacterised conserved protein UCP022280	1.017	1.073	1.132	1.081	1.042	1.019	1.027	1.012	0.973	0.859	0.893	0.843
Cla97C03G064910.1	Cla97C03G064910	Transcription factor Pur-alpha 1	0.9	0.962	0.972	1.111	1.111	1.129	1.116	1.12	1.117	0.873	0.828	0.797
Cla97C03G064920.1	Cla97C03G064920	protein FATTY ACID EXPORT 2, chloroplastic	0.935	0.857	0.896	1.052	1.056	1.041	0.961	1.021	0.874	1.052	0.941	1.189
Cla97C03G064930.1	Cla97C03G064930	Ankyrin repeat family protein	0.824	0.783	0.811	1.243	1.162	1.185	1.207	1.318	1.233	0.703	0.849	0.771
Cla97C03G064950.1	Cla97C03G064950	Lysine-ketoglutarate reductase/saccharopine dehydrogenase	0.501	0.525	0.668	0.686	0.66	0.844	0.891	0.881	0.982	1.907	1.96	1.686
Cla97C03G064980.1	Cla97C03G064980	Eukaryotic translation initiation factor 3 subunit K	1.343	1.284	1.323	0.907	0.919	0.834	0.973	0.963	1.039	0.748	0.834	0.833
Cla97C03G064990.1	Cla97C03G064990	Sucrose synthase	0.495	0.433	0.393	0.779	0.72	0.772	0.768	0.748	0.771	2.007	2.116	1.973
Cla97C03G065030.1	Cla97C03G065030	Plant invertase/pectin methylesterase inhibitor	1.884		1.561	0.736		0.837	0.635		0.719	0.746		0.883
Cla97C03G065050.1	Cla97C03G065050	3-oxoacyl-[acyl-carrier-protein] synthase II	1.151	1.086	1.138	0.975	0.908	0.908	0.982	0.992	1.005	0.909	0.996	0.957
Cla97C03G065070.1	Cla97C03G065070	20 kDa chaperonin, chloroplastic	1.188	1.229	1.208	0.947	0.909	0.912	1.041	1.023	1.041	0.847	0.834	0.84
Cla97C03G065090.1	Cla97C03G065090	Protein of unknown function (DUF581)	1.369	0.854		1.085	1.077		0.868	1.076		0.677	0.993
Cla97C03G065100.1	Cla97C03G065100	Beta-galactosidase
Cla97C03G065160.1	Cla97C03G065160	ubiquinone biosynthesis protein COQ9-B, mitochondrial	0.887	0.948	0.979	1.016	0.992	1.019	1.147	1.079	1.026	0.99	0.966	1.008
Cla97C03G065180.1	Cla97C03G065180	Inter-alpha-trypsin inhibitor heavy chain, putative	0.665	0.734	0.825	1.152	1.119	1.012	1.007	0.979	0.996	1.119	1.151	1.16
Cla97C03G065190.1	Cla97C03G065190	Methylthioribose-1-phosphate isomerase	0.673	0.686	0.727	1.174	1.233	1.183	1.155	1.151	1.136	0.913	0.871	0.94
Cla97C03G065200.1	Cla97C03G065200	DUF1677 family protein
Cla97C03G065250.1	Cla97C03G065250	Subtilisin-like protease	1.608	1.538	1.677	0.887	0.83	0.795	0.668	0.732	0.759	0.862	0.839	0.769
Cla97C03G065260.1	Cla97C03G065260	RING-box protein 1a	0.823	1.062	0.915	0.997	0.985	0.979	1.208	1.07	1.173	0.973	0.884	0.932
Cla97C03G065280.1	Cla97C03G065280	Cysteine protease	0.917	0.993	0.973	1.192	1.248	1.233	0.984	1.022	0.987	0.868	0.729	0.822
Cla97C03G065290.1	Cla97C03G065290	Frigida interacting protein	1.134	0.999		0.903	0.999		1.022	0.885		0.951	1.117
Cla97C03G065300.1	Cla97C03G065300	tubulin--tyrosine ligase-like protein 12	0.911	0.875	0.931	0.938	0.996	0.905	0.904	0.909	0.856	1.281	1.189	1.181
Cla97C03G065320.1	Cla97C03G065320	OBP3-RESPONSIVE GENE 4 family protein	1.327	1.251	1.338	0.996	1.019	0.91	0.842	0.81	0.83	0.835	0.921	0.922
Cla97C03G065350.1	Cla97C03G065350	Germin protein subfamily 3 member 3	2.193	2.021	1.928	0.649	0.689	0.733	0.673	0.761	0.775	0.485	0.53	0.563
Cla97C03G065380.1	Cla97C03G065380	12-oxophytodienoate reductase 3	0.868	0.881	0.989	1.194	1.198	1.143	1.04	1.064	0.991	0.765	0.826	0.912
Cla97C03G065510.1	Cla97C03G065510	vacuolar protein sorting-associated protein 2 homolog 1	1.126			1.077			0.757			1.039
Cla97C03G065520.1	Cla97C03G065520	Alpha/beta-Hydrolases superfamily protein isoform 1	1.036	1.189	1.076	0.882	0.932	0.849	1.042	0.967	0.997	1.039	0.912	1.077
Cla97C03G065560.1	Cla97C03G065560	myosin-17-like	1.151	0.928	0.893	0.625	0.679	0.776	0.68	0.796	0.803	1.4	1.328	1.207
Cla97C03G065570.1	Cla97C03G065570	Threonine synthase 1, chloroplastic	1.143	1.1	1.137	0.983	0.957	0.99	1.042	1.007	0.975	0.856	0.913	0.918
Cla97C03G065580.1	Cla97C03G065580	WD repeat-containing protein 61	0.973	1.025	1.082	1.052	1.004	1.003	0.993	0.947	0.991	0.894	0.913	0.922
Cla97C03G065600.1	Cla97C03G065600	Protein kinase	0.798	0.817	0.819	1.179	1.091	1.146	1.057	1.102	1.094	0.967	0.963	0.988
Cla97C03G065640.1	Cla97C03G065640	Kinase family protein	1.132	1.185		0.902	1.017		0.982	0.653		0.984	1.145
Cla97C03G065680.1	Cla97C03G065680	Lactoylglutathione lyase / glyoxalase I family protein	1.043		1.076	0.969		0.894	1.023		1.049	0.965		0.981
Cla97C03G065690.1	Cla97C03G065690	Glycylpeptide N-tetradecanoyltransferase	1.064	1.077	0.952	1.052	1.134	0.997	0.895	0.89	1.039	1.002	0.933	1.011
Cla97C03G065700.1	Cla97C03G065700	THO complex subunit 6	1.65	1.525	1.536	1.024	0.755	1.001	0.727	0.677	0.755	0.6	1.044	0.708
Cla97C03G065770.1	Cla97C03G065770	Alpha/beta-Hydrolases superfamily protein	1	1.035	1.023	1.071	1.058	1.035	0.978	1.017	0.996	1.012	0.923	0.983
Cla97C03G065790.1	Cla97C03G065790	DUF761 domain-containing protein/DUF4408 domain-containing protein	1.385	1.126	1.141	1.655	1.453	1.498	0.879	0.861	0.852	0.081	0.56	0.51
Cla97C03G065800.1	Cla97C03G065800	Translation machinery-associated protein 22	1.151	1.2	1.058	1.085	1.102	1.06	0.975	0.963	0.948	0.794	0.707	0.886
Cla97C03G065830.1	Cla97C03G065830	Zinc finger CCCH domain-containing protein 64	1.074	1.238	1.166	0.867	0.883	0.865	1.011	0.893	0.897	1.049	0.985	1.017
Cla97C03G065840.1	Cla97C03G065840	Zinc finger CCCH domain-containing protein 64	1.093	1.215		0.933	1.109		0.92	0.919		1.054	0.934
Cla97C03G065860.1	Cla97C03G065860	WD-40 repeat-containing protein MSI4	1.15	1.28	1.198	0.996	1.031	1	0.946	0.961	0.957	0.864	0.845	0.881
Cla97C03G065890.1	Cla97C03G065890	Beta-galactosidase	0.625	0.648	0.745	1.196	1.141	1.116	1.248	1.209	1.192	0.983	0.983	0.979
Cla97C03G065960.1	Cla97C03G065960	WD-repeat protein, putative	0.965	0.925	0.929	0.927	0.941	0.915	1.115	1.143	1.101	0.957	1.023	0.903
Cla97C03G065970.1	Cla97C03G065970	cytidine deaminase 1-like	1.113	1.114	1.112	0.991	0.946	0.987	0.977	0.987	0.961	0.935	0.946	0.925
Cla97C03G066090.1	Cla97C03G066090	xaa-Pro dipeptidase	0.753	0.683	0.789	0.911	0.915	0.922	1.215	1.141	1.145	1.065	1.167	1.182
Cla97C03G066120.1	Cla97C03G066120	Regulator of Vps4 activity in the MVB pathway protein	0.983		0.921	0.969		0.992	1.059		1.077	0.989		1.009
Cla97C03G066140.1	Cla97C03G066140	protein PLASTID MOVEMENT IMPAIRED 1-RELATED 1	1.105	1.091		0.83	0.793		1.057	1.181		1.009	0.935
Cla97C03G066150.1	Cla97C03G066150	60S ribosomal protein L31	1.268		1.409	1.174		1.227	1.053		0.914	0.505		0.451
Cla97C03G066230.1	Cla97C03G066230	vacuolar protein sorting-associated protein 32 homolog 2	1.015	1.056	1.027	0.807	0.803	0.813	0.645	0.727	0.663	1.499	1.38	1.497
Cla97C03G066240.1	Cla97C03G066240	IAA-amino acid hydrolase ILR1-like 4	0.626	0.677	0.696	1.081	1.031	1.042	1.209	1.168	1.16	1.049	1.083	1.07
Cla97C03G066270.1	Cla97C03G066270	AP complex subunit sigma	0.795	0.823	0.864	1.213	1.2	1.152	1.066	1.084	1.118	0.926	0.893	0.869
Cla97C03G066280.1	Cla97C03G066280	ATP-dependent 6-phosphofructokinase	0.739	0.731	0.765	1.025	0.985	1.005	1.104	1.096	1.149	1.147	1.189	1.085
Cla97C03G066310.1	Cla97C03G066310	leucine-rich repeat extensin-like protein 4	1.47			0.855			0.986			0.69
Cla97C03G066330.1	Cla97C03G066330	glucan endo-1,3-beta-glucosidase 13	0.936	1.01	0.954	1.097	1.022	1.114	1.017	0.968	1.019	0.905	0.996	0.936
Cla97C03G066350.1	Cla97C03G066350	Arginine--tRNA ligase	0.903	0.906	0.938	0.914	0.927	0.897	0.842	0.787	0.845	1.309	1.351	1.355
Cla97C03G066360.1	Cla97C03G066360	programmed cell death protein 4-like	0.925	0.89	0.833	1.048	1.002	1.019	1.089	1.075	1.134	0.939	1.033	1.015
Cla97C03G066380.1	Cla97C03G066380	Pectinesterase	2.334	1.062	1.751	0.676	1.055	0.923	0.536	0.955	0.721	0.454	0.928	0.605
Cla97C03G066410.1	Cla97C03G066410	Phosphotransferase	0.903	0.834	0.817	0.98	1.018	1.057	0.916	0.887	0.911	1.142	1.217	1.252
Cla97C03G066430.1	Cla97C03G066430	mitochondrial import inner membrane translocase subunit TIM17-2-like	1.547	1.56		0.871	0.989		0.895	0.807		0.687	0.644
Cla97C03G066470.1	Cla97C03G066470	protein phosphatase 2C 56-like	0.758	0.774	0.769	0.877	0.99	0.878	1.095	1.126	1.157	1.27	1.11	1.137
Cla97C03G066480.1	Cla97C03G066480	Malic enzyme	0.697	0.693	0.755	1.187	1.184	1.139	1.098	1.135	1.092	1.007	0.989	1.002
Cla97C03G066520.1	Cla97C03G066520	Deaminase-related family protein	0.978	0.955	0.978	0.978	0.979	0.937	1.036	1.046	1.07	1.015	1.072	1.014
Cla97C03G066530.1	Cla97C03G066530	DNA-binding storekeeper protein-related transcriptional regulator	1.221	1.128	1.187	0.874	0.881	0.808	0.931	1.088	0.988	0.983	0.941	0.908
Cla97C03G066550.1	Cla97C03G066550	Cysteine synthase	1.307	1.377	1.275	0.879	0.824	0.829	0.885	0.924	0.948	0.851	0.825	0.856
Cla97C03G066570.1	Cla97C03G066570	Cysteine synthase	0.784			1.111			1.205			0.837
Cla97C03G066590.1	Cla97C03G066590	protein MON2 homolog isoform X2	0.857	0.852	0.848	0.834	0.941	0.942	0.985	1.091	1.054	1.343	1.21	1.267
Cla97C03G066600.1	Cla97C03G066600	Kinase family protein	0.882	0.869	0.917	1.035	0.997	1.048	1.038	0.978	1.001	1.024	1.229	0.971
Cla97C03G066610.1	Cla97C03G066610	Cytochrome P450 family 72 protein	0.638	0.174		0.893	0.76		1.104	1.191		1.365	1.875
Cla97C03G066640.1	Cla97C03G066640	Asparagine--tRNA ligase	0.85	0.834	0.867	0.932	0.961	0.927	0.929	0.992	0.85	1.283	1.195	1.377
Cla97C03G066650.1	Cla97C03G066650	protein translocase subunit SecA	1.103	1.289		1.065	0.95		1.036	0.904		0.796	0.833
Cla97C03G066760.1	Cla97C03G066760	Kinase family protein		0.878			0.932			1.24			0.95
Cla97C03G066780.1	Cla97C03G066780	Superoxide dismutase [Cu-Zn]	0.867	0.859	0.849	1.106	1.123	1.13	1.01	1.034	1.001	0.971	0.985	0.958
Cla97C03G066790.1	Cla97C03G066790	40S ribosomal protein S25-2-like	1.014	1.211	1.163	1.201	1.188	1.213	0.987	0.972	0.974	0.761	0.629	0.651
Cla97C03G066850.1	Cla97C03G066850	vesicle-associated protein 1-3-like	0.775	0.853	0.96	1.114	1.064	1.034	1.044	1.157	1.069	1.048	0.926	0.937
Cla97C03G066860.1	Cla97C03G066860	trafficking protein particle complex subunit 6B-like	0.8			0.916			1.201			1.083
Cla97C03G066870.1	Cla97C03G066870	trafficking protein particle complex subunit 6B-like	1.106	1.217	1.168	0.931	0.979	1.029	1.111	0.96	1.028	0.852	0.844	0.775
Cla97C03G066940.1	Cla97C03G066940	Gibberellin receptor GID1A	1.181		1.093	0.776		0.997	1.268		0.905	0.775		0.887
Cla97C03G066980.1	Cla97C03G066980	histidine-containing phosphotransfer protein 1-like	2.046	1.889	2.209	0.703	0.719	0.605	0.613	0.73	0.691	0.639	0.662	0.495
Cla97C03G067030.1	Cla97C03G067030	Superoxide dismutase 3
Cla97C03G067040.1	Cla97C03G067040	sugar transporter ERD6-like 5	0.906	1.027	0.943	0.976	1.007	1.057	1.147	1.004	1.03	0.953	0.962	0.964
Cla97C03G067080.1	Cla97C03G067080	Glutathione synthetase	0.952	0.988	0.966	1.072	1.037	1.007	1.045	1.062	1.033	0.953	0.955	0.936
Cla97C03G067200.1	Cla97C03G067200	Heavy metal transport/detoxification superfamily protein	1.223			0.961			1.026			0.791
Cla97C03G067210.1	Cla97C03G067210	signal peptidase complex subunit 3B-like	1.566	1.444		0.757	0.831		0.83	0.902		0.848	0.824
Cla97C03G067230.1	Cla97C03G067230	nuclear transcription factor Y subunit C-9	1.652	1.714	1.597	1.045	1.035	1.024	0.789	0.735	0.793	0.508	0.517	0.586
Cla97C03G067250.1	Cla97C03G067250	outer envelope protein 64, mitochondrial	1.162	1.246	1.139	1.026	1.053	0.991	0.942	0.889	0.971	0.802	0.812	0.898
Cla97C03G067260.1	Cla97C03G067260	outer envelope protein 64, mitochondrial	1.002	1.043	1.021	1.004	0.982	0.969	1.05	1.082	1.052	0.95	0.893	0.96
Cla97C03G067270.1	Cla97C03G067270	isoaspartyl peptidase/L-asparaginase	1.365	1.318	1.309	1.141	1.125	1.091	0.915	0.922	0.979	0.538	0.623	0.544
Cla97C03G067280.1	Cla97C03G067280	Short-chain dehydrogenase/reductase family protein	1.032	1.023	1.128	1.151	1.13	1.183	1.039	1.084	1.044	0.695	0.763	0.649
Cla97C03G067300.1	Cla97C03G067300	Short-chain dehydrogenase/reductase family protein	1.091	1.219		1.028	1.04		1.005	0.994		0.905	0.748
Cla97C03G067320.1	Cla97C03G067320	Serine--tRNA ligase	0.908	0.908	0.992	1.039	1.022	1.047	1.042	1.039	0.987	0.989	0.99	0.985
Cla97C03G067330.1	Cla97C03G067330	Protein YIPF	1.253	1.306	1.466	1.133	1.03	1.15	0.897	0.862	0.808	0.717	0.796	0.576
Cla97C03G067340.1	Cla97C03G067340	mannosylglycoprotein endo-beta-mannosidase	0.87	0.87	0.945	0.974	0.971	0.98	1.104	1.075	1.071	1.062	1.071	1.072
Cla97C03G067350.1	Cla97C03G067350	protein AUXIN RESPONSE 4	1.024	1.236	1.334	1.002	1.017	1.017	1.008	0.886	0.94	0.966	0.86	0.709
Cla97C03G067360.1	Cla97C03G067360	cyclin-L1-1	1.125	1.243		0.996	0.979		0.993	0.934		0.885	0.841
Cla97C03G067450.1	Cla97C03G067450	Rubber elongation factor protein (REF)	0.608	0.717	0.712	0.94	0.991	0.973	1.638	1.5	1.578	0.815	0.776	0.757
Cla97C03G067500.1	Cla97C03G067500	glycine-rich domain-containing protein 1	0.729			1.16			0.867			1.244
Cla97C03G067530.1	Cla97C03G067530	Pectinesterase	1.285	1.415	1.305	1.149	0.939	0.883	0.767	0.807	0.936	0.799	0.839	0.876
Cla97C03G067570.1	Cla97C03G067570	Epoxide hydrolase 2	0.441	0.451	0.565	0.851	0.853	0.834	1.138	1.135	1.127	1.586	1.545	1.473
Cla97C03G067580.1	Cla97C03G067580	60S ribosomal protein L18, putative	1.146	1.088	1.135	0.938	0.998	0.935	0.811	0.953	0.801	1.063	0.901	1.037
Cla97C03G067600.1	Cla97C03G067600	Heat shock protein, putative	1.132	1.136	1.225	0.832	0.861	0.811	0.715	0.736	0.66	1.259	1.298	1.316
Cla97C03G067640.1	Cla97C03G067640	26S protease regulatory subunit 6A homolog	0.769	0.692	0.727	0.839	0.755	0.77	0.83	0.759	0.791	1.562	1.794	1.712
Cla97C03G067650.1	Cla97C03G067650	translationally-controlled tumor protein homolog	0.875	0.879	0.903	1.231	1.206	1.074	1.108	1.07	1.08	0.852	0.867	0.882
Cla97C03G067680.1	Cla97C03G067680	Arginine/serine-rich splicing factor, putative	0.41	0.603	0.404	0.694	0.753	0.703	1.288	1.152	1.219	1.608	1.492	1.673
Cla97C03G067700.1	Cla97C03G067700	Phosphoacetylglucosamine mutase	1.191	1.12	1.069	1.076	0.997	0.955	0.937	0.949	1.036	0.847	0.893	0.94
Cla97C03G067740.1	Cla97C03G067740	V-type proton ATPase subunit F	1.237	1.165	1.152	0.907	0.926	0.941	0.944	0.992	0.997	0.912	0.914	0.871
Cla97C03G067750.1	Cla97C03G067750	60S ribosomal protein L22-2	1.438	1.196	1.336	0.964	0.923	0.919	0.884	0.934	0.875	0.714	0.999	0.869
Cla97C03G067770.1	Cla97C03G067770	ER membrane protein complex subunit 6	1.424	1.185	1.313	0.826	0.888	0.895	0.897	0.971	0.786	0.853	0.956	1.005
Cla97C03G067960.1	Cla97C03G067960	Phosphatase 2C family protein	1.391	1.567	1.604	0.963	0.955	0.952	0.926	0.888	0.902	0.769	0.613	0.579
Cla97C03G067970.1	Cla97C03G067970	single-stranded DNA-binding protein, mitochondrial	1.63	1.305		0.953	0.962		0.813	0.835		0.604	0.775
Cla97C03G067980.1	Cla97C03G067980	Eukaryotic translation initiation factor 3 subunit A	0.961			0.868			0.872			1.299
Cla97C03G068150.1	Cla97C03G068150	NHL repeat-containing protein 2-like	0.833	0.833	0.848	0.982	0.939	1.013	1.174	1.229	1.17	1.064	1.068	1.022
Cla97C03G068170.1	Cla97C03G068170	FUNCTIONS IN: molecular_function unknown; INVOLVED IN: biological_process unknown; LOCATED IN: mitochondrion;		1.198	1.187		1.069	1.05		0.962	0.989		0.771	0.775
Cla97C03G068200.1	Cla97C03G068200	pyrrolidone-carboxylate peptidase 1	0.844	0.927	0.841	1.144	1.148	1.152	1.247	1.179	1.267	0.765	0.797	0.739
Cla97C03G068220.1	Cla97C03G068220	Protein kinase	1.281			1.008			0.975			0.737
Cla97C03G068230.1	Cla97C03G068230	Protein transport protein Sec24-like protein	1.035	1.003	1.023	1.062	1.072	1.077	1.02	1.043	1.026	0.896	0.872	0.867
Cla97C03G068240.1	Cla97C03G068240	ATP-citrate synthase alpha chain protein 2	0.801	0.665	0.729	0.945	0.99	0.955	0.97	0.987	0.977	1.283	1.321	1.146
Cla97C03G068320.1	Cla97C03G068320	titin isoform X2	1.097	1.11	1.093	0.705	0.706	0.749	0.835	0.801	0.827	1.319	1.355	1.294
Cla97C03G068350.1	Cla97C03G068350	tRNA synthetase	0.729	0.749	0.773	0.952	1.011	0.993	0.847	0.88	0.865	1.406	1.366	1.336
Cla97C03G068360.1	Cla97C03G068360	Germin-like protein 2	1.578	1.583	1.424	0.893	0.874	0.859	0.843	0.825	0.86	0.686	0.718	0.857
Cla97C03G068390.1	Cla97C03G068390	Pectin acetylesterase	1.386	0.987	1.39	0.928	1.008	1.099	1.019	1.007	0.939	0.673	1.077	0.715
Cla97C03G068410.1	Cla97C03G068410	DEAD-box ATP-dependent RNA helicase 3	1.187			0.867			0.881			1.064
Cla97C04G068530.1	Cla97C04G068530	Magnesium-chelatase subunit H	1.008	1.041		0.919	0.924		1.091	0.692		0.982	1.343
Cla97C04G068550.1	Cla97C04G068550	exosome complex component RRP43-like	0.893	1.013		0.973	0.968		0.949	0.967		1.184	1.053
Cla97C04G068590.1	Cla97C04G068590	villin-2-like	0.78	0.823	0.754	0.69	0.746	0.71	0.844	0.859	0.851	1.641	1.55	1.656
Cla97C04G068640.1	Cla97C04G068640	60S ribosomal protein L6	1.151	1.12	1.108	0.773	0.756	0.747	0.621	0.655	0.611	1.455	1.381	1.534
Cla97C04G068660.1	Cla97C04G068660	polygalacturonase inhibitor-like	1.593	1.684	1.503	0.732	0.713	0.735	0.929	0.908	0.989	0.688	0.678	0.715
Cla97C04G068700.1	Cla97C04G068700	polygalacturonase inhibitor-like	0.927	0.902	0.951	0.995	1.157	1.101	1.14	1.242	1.111	0.825	0.784	0.837
Cla97C04G068800.1	Cla97C04G068800	Acetate kinase	1.542	1.528	1.571	0.961	1.01	0.977	0.864	0.863	0.865	0.603	0.616	0.675
Cla97C04G068810.1	Cla97C04G068810	Acetate kinase	1.528	1.265	1.701	0.881	0.907	0.915	0.84	0.952	0.779	0.726	0.831	0.627
Cla97C04G068840.1	Cla97C04G068840	NADH:ubiquinone oxidoreductase, ESSS subunit	1.051	1.091	1.196	1.334	1.171	1.32	0.966	1.054	0.991	0.649	0.684	0.493
Cla97C04G068870.1	Cla97C04G068870	Nucleolar gar2-like protein	0.804	1.091	0.923	0.68	0.971	0.732	0.9	0.945	0.747	1.616	0.993	1.598
Cla97C04G068930.1	Cla97C04G068930	SH3 domain protein	0.998	1.053	0.989	0.666	0.723	0.708	0.731	0.861	0.935	1.638	1.11	1.177
Cla97C04G068940.1	Cla97C04G068940	Kinase family protein	1.115			0.889			1.065			0.931
Cla97C04G068960.1	Cla97C04G068960	DNA-dependent metalloprotease WSS1-like	0.932	0.995		1.041	0.955		1.126	1.071		0.901	0.979
Cla97C04G069020.1	Cla97C04G069020	Adenylosuccinate synthetase, chloroplastic	0.903	0.904	0.923	0.945	0.941	0.925	1.055	1.045	1.046	1.093	1.138	1.075
Cla97C04G069070.1	Cla97C04G069070	Calcium-dependent lipid-binding (CaLB domain) family protein	1.637	1.455	1.435	0.903	0.902	0.954	0.693	0.803	0.689	0.768	0.84	0.902
Cla97C04G069140.1	Cla97C04G069140	Anthranilate synthase alpha 1	0.859	0.859	0.939	0.945	0.955	0.987	0.951	0.962	0.917	1.238	1.157	1.153
Cla97C04G069210.1	Cla97C04G069210	Kinase-like protein	1.033	1.031	1.156	0.956	0.985	0.937	1.119	0.981	0.973	0.892	1.003	0.934
Cla97C04G069250.1	Cla97C04G069250	aspartic proteinase nepenthesin-1	0.687	0.665	0.75	0.837	0.826	0.802	1.215	1.171	1.17	1.393	1.338	1.212
Cla97C04G069340.1	Cla97C04G069340	7,8-dihydroneopterin aldolase	1.003	1.131	1.07	1.065	1.074	1.015	1.088	0.964	1.051	0.737	0.781	0.864
Cla97C04G069380.1	Cla97C04G069380	Phosphatidylinositol-glycan biosynthesis class X protein, putative			0.914			1.057			1.063			0.967
Cla97C04G069390.1	Cla97C04G069390	Serine/threonine-protein phosphatase	0.957	0.969	0.986	1.014	1.01	1.004	1.052	1.055	1.055	0.885	0.933	0.929
Cla97C04G069410.1	Cla97C04G069410	Ribosomal protein L37, mitochondrial	1.3	1.254	1.228	0.927	1.023	0.963	0.905	0.923	0.958	0.867	0.799	0.852
Cla97C04G069420.1	Cla97C04G069420	Cytosolic Fe-S cluster assembly factor NBP35	0.725	0.704	0.755	1.079	1.051	1.087	1.215	1.222	1.237	0.999	1.04	1.004
Cla97C04G069430.1	Cla97C04G069430	Glucose-6-phosphate 1-dehydrogenase	0.619	0.603	0.639	1.073	1.084	1.097	1.214	1.213	1.192	1.092	1.064	1.06
Cla97C04G069480.1	Cla97C04G069480	Vacuolar protein sorting 26	0.925	0.966	1.032	1.049	1.054	1.044	1.006	1.037	1.059	0.971	0.922	0.926
Cla97C04G069500.1	Cla97C04G069500	Kinesin-like protein	1.327	1.386	1.378	0.826	0.814	0.78	0.815	0.935	0.931	1.032	0.89	0.91
Cla97C04G069510.1	Cla97C04G069510	60S ribosomal protein L35a-1-like	1.026	1.086	1.085	1.039	1.032	1.035	0.978	0.878	0.871	0.98	0.935	0.949
Cla97C04G069520.1	Cla97C04G069520	vacuolar protein sorting-associated protein 20 homolog 2-like	0.957	1.066		0.839	0.811		0.974	0.849		1.167	1.153
Cla97C04G069560.1	Cla97C04G069560	splicing factor U2AF-associated protein 2	1.037			0.656			0.818			1.488
Cla97C04G069600.1	Cla97C04G069600	alternative NAD(P)H-ubiquinone oxidoreductase C1, chloroplastic/mitochondrial		0.905	0.963		1.004	0.892		1.343	1.101		0.747	1.045
Cla97C04G069610.1	Cla97C04G069610	Regulator of chromosome condensation, RCC1	1.26	1.207	1.254	1.018	0.986	0.978	0.975	0.943	0.961	0.79	0.854	0.83
Cla97C04G069620.1	Cla97C04G069620	auxilin-related protein 2-like	1.227	1.222	1.25	1.025	0.892	1.039	0.885	1.049	0.934	0.857	1.012	0.777
Cla97C04G069780.1	Cla97C04G069780	F-box family protein	1.373		1.322	0.908		0.877	0.929		1.008	0.79		0.793
Cla97C04G069860.1	Cla97C04G069860	farnesylcysteine lyase	1.057	1.128	1.143	1.015	1.077	1.044	0.989	0.948	0.961	0.926	0.849	0.862
Cla97C04G069870.1	Cla97C04G069870	carbon catabolite repressor protein 4 homolog 1-like	0.982	1.013	1.037	1.09	1.15	1.044	0.961	1.027	1.001	0.953	0.912	0.954
Cla97C04G069890.1	Cla97C04G069890	CDK5RAP3-like protein	1.109	1.43	1.281	0.833	0.741	0.757	0.848	0.663	0.665	1.223	1.166	1.297
Cla97C04G069900.1	Cla97C04G069900	TBCC domain-containing protein	0.651	0.594	0.666	1.001	1.032	1.043	0.944	0.979	0.86	1.471	1.445	1.432
Cla97C04G069990.1	Cla97C04G069990	E3 ubiquitin-protein ligase CHFR	1.108			1.06			1.179			0.653
Cla97C04G070030.1	Cla97C04G070030	Patellin-3	1.687	2.379	1.757	0.716	0.578	0.711	0.751	0.556	0.778	0.739	0.487	0.734
Cla97C04G070050.1	Cla97C04G070050	Protein kinase 3	1.014	0.92	1.14	0.856	0.966	0.992	1	1.068	0.808	1.13	1.046	1.059
Cla97C04G070130.1	Cla97C04G070130	Protein kinase 3	0.889	0.709	0.945	0.986	1.003	0.973	1.048	1.071	1.007	0.967	1.217	1.055
Cla97C04G070160.1	Cla97C04G070160	Cleft lip and palate transmembrane protein CLPTM1	1.109	1.128	1.12	0.964	0.965	0.885	0.822	0.834	0.839	1.035	1.095	0.986
Cla97C04G070170.1	Cla97C04G070170	4,5-dioxygenase-like protein	0.948	0.873	0.923	1.434	1.506	1.361	0.988	1.006	0.979	0.63	0.621	0.7
Cla97C04G070190.1	Cla97C04G070190	Glucose-6-phosphate 1-dehydrogenase	1.015	1.005	0.996	1.005	1.011	0.95	0.983	1.013	1.031	0.993	0.99	0.958
Cla97C04G070210.1	Cla97C04G070210	Peroxidase	0.894	0.894	0.906	1.027	1.023	1.026	1.109	1.106	1.116	0.946	0.969	0.927
Cla97C04G070270.1	Cla97C04G070270	Thiocyanate methyltransferase 1	0.861	0.873	0.867	0.985	0.989	1.019	1.13	1.142	1.175	0.97	1.027	0.938
Cla97C04G070280.1	Cla97C04G070280	Methionine-tRNA ligase, putative	1.289	1.335	1.462	0.894	0.895	0.865	0.946	0.919	0.884	0.871	0.851	0.805
Cla97C04G070290.1	Cla97C04G070290	Biotin carboxylase	1.217	1.219	1.28	0.961	0.966	0.945	1.021	0.997	0.987	0.796	0.763	0.721
Cla97C04G070300.1	Cla97C04G070300	target of Myb protein 1-like	0.814	0.794	0.815	0.841	0.873	0.921	1.115	1.095	1.099	1.241	1.265	1.153
Cla97C04G070330.1	Cla97C04G070330	alcohol dehydrogenase	0.929	1.135	1.01	1.129	1.447	1.237	1.165	1.073	1.16	0.76	0.345	0.589
Cla97C04G070380.1	Cla97C04G070380	Golgi SNAP receptor complex member 1	1.158	1.001	1.085	0.975	0.924	1.009	0.928	0.965	1.017	0.945	1.02	0.889
Cla97C04G070400.1	Cla97C04G070400	zinc finger AN1 and C2H2 domain-containing stress-associated protein 11-like	1.454	1.315	1.384	1.009	1.146	1.12	0.962	0.971	0.937	0.575	0.569	0.56
Cla97C04G070410.1	Cla97C04G070410	40S ribosomal protein S2-4-like	1.051	0.847	0.927	0.905	1.101	1.011	1.151	1.326	1.235	0.819	0.725	0.827
Cla97C04G070440.1	Cla97C04G070440	Cellulose synthase	0.91	1.01		0.935	0.947		1.092	1.023		1.063	1.02
Cla97C04G070460.1	Cla97C04G070460	Alkaline alpha-galactosidase seed imbibition protein	1.183	1.251	1.268	1.203	1.234	1.27	0.838	0.793	0.801	0.726	0.736	0.705
Cla97C04G070480.1	Cla97C04G070480	calcium-dependent protein kinase 32-like	1.152			0.965			0.991			0.892
Cla97C04G070510.1	Cla97C04G070510	Thioredoxin reductase	0.892	0.709		0.886	0.859		1.059	1.04		1.162	1.392
Cla97C04G070600.1	Cla97C04G070600	transcription initiation factor IIB-2	0.841	1.467	1.057	0.828	0.834	1.011	1.123	0.875	1.031	1.208	0.824	0.901
Cla97C04G070610.1	Cla97C04G070610	Glycosyltransferase	1.004	0.996	1.054	1.585	1.235	1.354	0.892	0.945	0.838	0.549	0.824	0.69
Cla97C04G070650.1	Cla97C04G070650	Mitochondrial glycoprotein	1.442	1.443	1.538	1.008	0.979	1.044	0.898	0.875	0.857	0.652	0.703	0.561
Cla97C04G070680.1	Cla97C04G070680	Glycerol-3-phosphate dehydrogenase [NAD(+)]	0.649	0.736	0.697	1.504	1.359	1.393	1.082	1.08	1.083	0.785	0.826	0.825
Cla97C04G070690.1	Cla97C04G070690	S-formylglutathione hydrolase	0.822	0.826	0.903	1.05	1.019	1.032	1.091	1.118	1.049	1.052	1.065	1.007
Cla97C04G070720.1	Cla97C04G070720	Ef-hand calcium binding protein	0.713	0.691	0.859	0.885	0.981	0.931	1.202	1.274	1.131	1.2	1.053	1.079
Cla97C04G070750.1	Cla97C04G070750	Eukaryotic translation initiation factor 3 subunit E	1.089	1.083	1.109	1.03	1.012	1.007	1.012	1.01	1.022	0.865	0.849	0.879
Cla97C04G070800.1	Cla97C04G070800	protein FATTY ACID EXPORT 1, chloroplastic	0.975		0.936	0.99		0.923	1		1.097	1.034		1.043
Cla97C04G070860.1	Cla97C04G070860	Transducin/WD40 repeat-like superfamily protein	1.044	0.938	0.992	1.013	1.103	0.868	0.805	0.962	0.937	1.138	1.015	1.203
Cla97C04G070880.1	Cla97C04G070880	UDP-N-acetylglucosamine--dolichyl-phosphate N-acetylglucosaminephosphotransferase-like	0.953	0.942	0.935	1.239	1.155	1.128	1.014	1.012	1.047	0.795	0.89	0.891
Cla97C04G070910.1	Cla97C04G070910	L-galactono-1,4-lactone dehydrogenase	0.793	0.851	0.869	0.922	0.947	0.913	0.971	0.967	0.945	1.242	1.219	1.302
Cla97C04G070940.1	Cla97C04G070940	Lycopene beta-cyclase	0.863	0.953	0.918	0.981	0.973	0.962	1.154	1.054	1.121	0.976	0.986	0.999
Cla97C04G071030.1	Cla97C04G071030	Pyrroline-5-carboxylate reductase	1.161	1.173	1.211	0.987	1.023	1.023	0.994	0.959	0.951	0.835	0.768	0.792
Cla97C04G071060.1	Cla97C04G071060	AUGMIN subunit 1	1.099	1.212	1.158	0.939	0.846	0.907	1.038	0.971	0.974	0.924	0.971	0.962
Cla97C04G071140.1	Cla97C04G071140	SPX and EXS domain-containing protein 1-like	0.949			1.195			1.028			0.829
Cla97C04G071250.1	Cla97C04G071250	BTB/POZ and MATH domain-containing protein 4-like	0.864		0.958	1.079		0.978	1.063		1.08	0.995		0.984
Cla97C04G071260.1	Cla97C04G071260	cationic amino acid transporter 4, vacuolar	0.527	0.517	0.426	1.158	1.09	1.272	1.428	1.413	1.677	0.888	0.98	0.625
Cla97C04G071310.1	Cla97C04G071310	DnaJ/Hsp40 cysteine-rich domain superfamily protein	1.401		1.417	0.959		0.805	0.849		0.965	0.791		0.813
Cla97C04G071330.1	Cla97C04G071330	Photosystem II CP43 reaction center protein	1.488	1.35	1.323	0.737	0.869	0.835	0.998	0.98	1.031	0.777	0.801	0.811
Cla97C04G071400.1	Cla97C04G071400	Ulp1 protease family C-terminal catalytic domain containing protein expressed	1.22	1.576	1.483	0.752	0.569	0.737	0.713	0.541	0.592	1.3	1.317	1.189
Cla97C04G071440.1	Cla97C04G071440	Triosephosphate isomerase	0.901	0.911	0.934	1.022	1.023	0.995	1.109	1.078	1.102	0.943	0.929	0.982
Cla97C04G071470.1	Cla97C04G071470	Magnesium-protoporphyrin IX monomethyl ester [oxidative] cyclase	1.149	1.036	1.01	0.937	0.961	1.019	0.893	0.904	0.877	1.141	1.098	1.094
Cla97C04G071490.1	Cla97C04G071490	Proteasome subunit alpha type	0.842	0.818	0.871	0.971	0.958	0.989	0.989	1.036	0.993	1.203	1.183	1.158
Cla97C04G071500.1	Cla97C04G071500	Kinase family protein	0.703	0.849	0.966	0.701	0.839	0.848	0.995	0.859	0.813	1.601	1.453	1.373
Cla97C04G071520.1	Cla97C04G071520	ubiquitin-conjugating enzyme E2 22	1.129		1.327	1.281		0.967	0.965		0.96	0.625		0.747
Cla97C04G071580.1	Cla97C04G071580	metacaspase-9	1.165	1.362		1.087	1.076		0.999	0.726		0.749	0.836
Cla97C04G071610.1	Cla97C04G071610	L-2-hydroxyglutarate dehydrogenase, mitochondrial	0.832	0.795	0.84	0.987	1.066	0.995	1.15	1.129	1.087	1.031	1.011	1.078
Cla97C04G071620.1	Cla97C04G071620	NADH--cytochrome b5 reductase 1	0.705	0.733	0.896	0.905	0.927	0.916	1.241	1.24	1.171	1.134	1.101	1.053
Cla97C04G071630.1	Cla97C04G071630	ABC transporter F family member 4-like	1.031	1.052	1.035	0.696	0.617	0.783	0.703	0.843	0.833	1.217	1.387	1.417
Cla97C04G071650.1	Cla97C04G071650	2,3-bisphosphoglycerate-independent phosphoglycerate mutase	0.84	0.833	0.843	1.171	1.117	1.138	1.029	1.039	1.032	1.007	0.994	0.965
Cla97C04G071660.1	Cla97C04G071660	Retinal-binding	0.7	0.734	0.759	1.127	1.086	1.037	0.945	1.024	0.965	1.218	1.136	1.175
Cla97C04G071670.1	Cla97C04G071670	Bifunctional protein FolD	1.234	1.216	1.1	0.938	0.98	0.929	0.982	0.989	0.994	0.846	0.815	0.777
Cla97C04G071700.1	Cla97C04G071700	Hexosyltransferase	1.221	1.23	1.183	1.037	1.033	0.967	0.825	0.846	0.859	0.905	0.918	1.011
Cla97C04G071730.1	Cla97C04G071730	Rhomboid protein, putative	1.228	1.267	1.315	1.139	1.078	1.175	0.935	1.023	0.852	0.678	0.632	0.587
Cla97C04G071770.1	Cla97C04G071770	hydroxyproline-rich glycoprotein family protein	0.731	0.671	0.653	1.053	1.063	1.109	1.175	1.192	1.162	1.01	1.026	1.019
Cla97C04G071780.1	Cla97C04G071780	apyrase 2-like	1.173	1.115	1.206	1.086	1.087	1.113	0.776	0.816	0.818	0.951	0.977	0.886
Cla97C04G071790.1	Cla97C04G071790	Aquaporin protein	0.957	1.003	1.034	1.088	1.037	1.065	1.034	1.037	1.029	0.921	0.923	0.872
Cla97C04G071820.1	Cla97C04G071820	Short-chain dehydrogenase/reductase family protein	0.808	0.83	0.845	0.883	0.892	0.928	1.119	1.129	1.077	1.145	1.164	1.151
Cla97C04G071870.1	Cla97C04G071870	H/ACA ribonucleoprotein complex subunit	1.187	1.607	1.178	0.905	0.89	0.896	0.95	0.75	0.969	0.927	0.753	0.957
Cla97C04G071880.1	Cla97C04G071880	Glutamate dehydrogenase	1.329	1.234	1.377	1.151	1.208	1.17	0.873	0.889	0.863	0.601	0.635	0.633
Cla97C04G071900.1	Cla97C04G071900	FMN binding	0.839	0.774	0.648	0.849	1.094	0.896	1.049	0.949	1.002	1.278	1.183	1.454
Cla97C04G071940.1	Cla97C04G071940	Superoxide dismutase [Cu-Zn]	1.008	0.976	1.049	1.086	1.146	1.136	1.04	1.033	1.031	0.953	0.793	0.801
Cla97C04G071950.1	Cla97C04G071950	Heat-shock protein, putative	0.619	0.645	0.659	0.721	0.74	0.791	1.337	1.363	1.323	1.318	1.297	1.209
Cla97C04G071970.1	Cla97C04G071970	importin-5-like	0.752	0.828	0.759	0.697	0.845	0.711	0.755	0.79	0.696	1.758	1.648	1.811
Cla97C04G071990.1	Cla97C04G071990	Calcium-dependent lipid-binding (CaLB domain) plant phosphoribosyltransferase family protein	1.073	1.034	1.04	1.184	1.193	1.024	0.866	0.892	0.943	0.876	0.963	0.993
Cla97C04G072030.1	Cla97C04G072030	BTB/POZ domain-containing protein	0.909	0.709	0.915	1.239	1.531	1.374	1.11	1.052	1.087	0.826	0.707	0.624
Cla97C04G072050.1	Cla97C04G072050	protein RRP6-like 2	1.145		0.985	0.624		0.802	0.795		0.993	1.435		1.219
Cla97C04G072060.1	Cla97C04G072060	Membrin	0.941	0.888	0.858	1.202	1.013	1.052	0.823	0.985	1.061	1.035	1.114	1.029
Cla97C04G072140.1	Cla97C04G072140	microtubule-associated protein 70-2-like	1.561	1.472	1.46	0.744	0.838	0.733	0.864	0.88	0.801	0.913	0.845	0.959
Cla97C04G072220.1	Cla97C04G072220	arginine/serine-rich coiled-coil protein 2 isoform X2	1.242	1.243	1.038	0.896	0.823	0.91	1.062	1.006	1.207	0.791	0.841	0.845
Cla97C04G072270.1	Cla97C04G072270	3-oxoacyl-reductase	1.008	0.969	1	0.889	0.981	0.965	1.059	1.047	1.039	0.992	0.984	0.999
Cla97C04G072300.1	Cla97C04G072300	10 kDa chaperonin-like	1.189	1.225	1.136	1.134	0.928	0.984	0.931	0.992	1.006	0.751	0.89	0.905
Cla97C04G072460.1	Cla97C04G072460	4-alpha-glucanotransferase, putative	0.702	0.723	0.702	1.222	1.193	1.255	0.909	0.931	0.934	1.082	1.127	1.101
Cla97C04G072470.1	Cla97C04G072470	4-alpha-glucanotransferase dpe2	0.628			1.34			0.777			1.254
Cla97C04G072510.1	Cla97C04G072510	nascent polypeptide-associated complex subunit alpha-like protein 1	1.16	1.218	1.337	0.934	0.965	0.924	0.823	0.899	0.861	0.927	0.853	0.878
Cla97C04G072520.1	Cla97C04G072520	nascent polypeptide-associated complex subunit alpha-like protein 1	1.146	1.135	1.231	0.949	1.01	1.035	0.962	0.907	0.891	0.917	0.916	0.844
Cla97C04G072540.1	Cla97C04G072540	ER membrane protein complex subunit 8/9 homolog	1.112	1.094	1.092	0.987	1.002	1.028	0.983	1.025	1.045	0.879	0.862	0.88
Cla97C04G072600.1	Cla97C04G072600	GrpE protein homolog	1.842	1.825	2.085	0.803	0.814	0.778	0.689	0.707	0.588	0.665	0.655	0.55
Cla97C04G072650.1	Cla97C04G072650	Late embryogenesis abundant protein, LEA-14	0.981	0.868		1.248	1.096		1.063	1.193		0.709	0.843
Cla97C04G072670.1	Cla97C04G072670	Auxin efflux carrier	1.134	1.106	1.269	1.209	1.306	1.246	0.956	0.936	0.852	0.692	0.717	0.633
Cla97C04G072710.1	Cla97C04G072710	Protein of unknown function (DUF1191)	1.36	1.175		0.972	1.196		0.894	0.868		0.774	0.76
Cla97C04G072730.1	Cla97C04G072730	KH domain-containing family protein	1.068		0.943	1.094		1.231	0.932		0.912	0.661		0.744
Cla97C04G072750.1	Cla97C04G072750	protein RETICULATA-RELATED 3, chloroplastic	1.478	1.544	1.478	0.955	0.962	0.958	0.84	0.816	0.805	0.689	0.644	0.713
Cla97C04G072810.1	Cla97C04G072810	Acid phosphatase 1	1.955	1.889	1.593	1.054	1.005	1.026	0.605	0.647	0.735	0.387	0.459	0.646
Cla97C04G072870.1	Cla97C04G072870	Thioredoxin	1.029	1.148		1.129	1.04		0.973	0.845		0.868	1.068
Cla97C04G072880.1	Cla97C04G072880	Receptor-like kinase	0.967	1.071	0.986	0.939	0.963	0.993	1.152	1.056	1.039	0.959	0.926	1.031
Cla97C04G072940.1	Cla97C04G072940	protein FATTY ACID EXPORT 3, chloroplastic	0.817	0.78	0.821	0.929	0.95	0.915	0.926	0.96	0.931	1.337	1.323	1.295
Cla97C04G073010.1	Cla97C04G073010	2-oxoglutarate (2OG) and Fe(II)-dependent oxygenase superfamily protein, putative	0.872	0.873	0.833	0.976	0.956	0.94	1.033	1.089	1.12	1.119	1.082	1.108
Cla97C04G073080.1	Cla97C04G073080	Saposin B domain protein	0.78	0.87	0.798	1.149	1.127	1.214	1.311	1.219	1.185	0.71	0.759	0.678
Cla97C04G073110.1	Cla97C04G073110	Aspartate aminotransferase	1.096	1.186		1.086	1.014		1.029	0.972		0.783	0.828
Cla97C04G073120.1	Cla97C04G073120	transcription factor SCREAM2-like	0.828	0.687		0.665	0.549		1.043	1.006		1.464	1.758
Cla97C04G073140.1	Cla97C04G073140	alanine--glyoxylate aminotransferase 2 homolog 2, mitochondrial-like	1.133	1.14	1.177	1.246	1.169	1.279	0.933	0.951	0.884	0.645	0.716	0.613
Cla97C04G073160.1	Cla97C04G073160	regulatory-associated protein of TOR 1-like	0.959	0.906	1.183	0.812	0.902	0.737	1.104	1.12	1.114	1.125	1.072	0.965
Cla97C04G073170.1	Cla97C04G073170	PLAC8 family protein	1.773		1.984	0.723		0.728	0.6		0.675	0.904		0.612
Cla97C04G073190.1	Cla97C04G073190	protein SCAR2 isoform X2	1.151	1.371	1.193	0.867	0.853	0.912	1.141	1.025	1.097	0.841	0.751	0.739
Cla97C04G073250.1	Cla97C04G073250	patellin-6	1.175			1.008			0.88			0.936
Cla97C04G073270.1	Cla97C04G073270	Macrophage migration inhibitory factor	0.891	0.839	0.853	1.042	1.04	1.079	1.051	1.114	1.071	0.97	1.003	0.997
Cla97C04G073290.1	Cla97C04G073290	BRCA1-A complex subunit Abraxas	1.072	1.08	1.071	1.023	1.059	1.086	0.967	1.059	0.985	0.944	0.841	0.909
Cla97C04G073360.1	Cla97C04G073360	Protein of unknown function, DUF538	1.277	1.265	1.275	1.038	0.992	1.174	0.945	0.966	0.975	0.74	0.757	0.669
Cla97C04G073460.1	Cla97C04G073460	BAG family molecular chaperone regulator 4	0.842	0.777	0.781	1.075	1.114	1.095	1.025	1.097	1.099	1.015	1.035	0.971
Cla97C04G073550.1	Cla97C04G073550	chlorophyll synthase, chloroplastic	1.272	1.131	1.354	1.237	1.225	1.219	0.949	0.897	0.899	0.543	0.752	0.528
Cla97C04G073560.1	Cla97C04G073560	AMP deaminase	1.092	1.068	0.993	0.859	0.846	0.879	0.778	0.791	0.729	1.228	1.321	1.328
Cla97C04G073570.1	Cla97C04G073570	protein SCO1 homolog 1, mitochondrial	0.97	0.957	1.225	0.981	1.009	0.848	1.159	0.976	1.034	0.889	1.058	0.893
Cla97C04G073650.1	Cla97C04G073650	Mitochondrial carrier protein	1.151	1.71		1.05	0.889		0.98	0.799		0.819	0.603
Cla97C04G073680.1	Cla97C04G073680	BTB/POZ domain-containing protein	0.846	0.867	1.191	0.958	0.869	1.004	1.092	1.025	0.88	1.104	1.239	0.925
Cla97C04G073730.1	Cla97C04G073730	Clathrin light chain	0.707	0.679	0.822	0.85	0.891	0.887	0.837	0.792	0.772	1.512	1.407	1.323
Cla97C04G073770.1	Cla97C04G073770	Protein kinase	1.243	1.25	1.155	0.975	1.03	1.016	0.951	0.949	0.936	0.831	0.772	0.893
Cla97C04G073890.1	Cla97C04G073890	Acetyl-coenzyme A carboxylase carboxyl transferase subunit alpha	1.465	1.355	1.069	0.683	0.668	0.819	0.758	0.738	0.901	1.094	1.239	1.21
Cla97C04G073900.1	Cla97C04G073900	mitochondrial uncoupling protein 1	1.053	1.034	1.014	1.117	1.12	1.105	1.038	1.053	1.059	0.788	0.781	0.884
Cla97C04G073910.1	Cla97C04G073910	protein SSUH2 homolog isoform X2	0.705	0.521	0.535	0.851	0.973	0.891	1.201	1.241	1.216	1.263	1.236	1.358
Cla97C04G073920.1	Cla97C04G073920	Tubulin beta chain	1.224	1.262	1.271	0.643	0.695	0.751	0.807	0.751	0.809	1.131	1.178	1.096
Cla97C04G073960.1	Cla97C04G073960	Fructose-1,6-bisphosphatase	1.575	1.52	1.401	0.857	0.911	0.917	0.796	0.855	0.935	0.703	0.676	0.746
Cla97C04G074030.1	Cla97C04G074030	Kinase family protein	1.351		1.182	0.802		0.857	0.877		1.013	0.929		0.948
Cla97C04G074080.1	Cla97C04G074080	proteasome assembly chaperone 4	0.917			1.112			1.092			0.879
Cla97C04G074110.1	Cla97C04G074110	Mitochondrial pyruvate dehydrogenase kinase	1.442	1.209	1.514	1.053	1.125	1.142	0.857	0.924	0.759	0.604	0.742	0.585
Cla97C04G074180.1	Cla97C04G074180	Peptidylprolyl isomerase	0.697	0.746	0.763	0.957	0.921	0.952	0.878	0.851	0.904	1.439	1.46	1.406
Cla97C04G074320.1	Cla97C04G074320	Plant/T7H20-70 protein	0.457	0.493	0.465	1.608	1.475	1.527	1.386	1.319	1.339	0.603	0.701	0.618
Cla97C04G074340.1	Cla97C04G074340	Proteasome inhibitor-related	0.822	0.823	0.744	1.033	1.021	1.012	1.089	1.056	1.078	1.034	0.924	1.092
Cla97C04G074410.1	Cla97C04G074410	Proteasome subunit alpha type	1.032	0.975	1.081	1.01	1.03	0.992	1.021	1.007	1.039	0.931	0.934	0.878
Cla97C04G074490.1	Cla97C04G074490	uridine kinase/uracil phosphoribosyltransferase 1	1.267	1.219	1.171	0.918	0.899	0.898	0.95	1.013	1.031	0.896	0.835	0.891
Cla97C04G074550.1	Cla97C04G074550	aldo-keto reductase family 4 member C9-like	0.959	0.897	0.972	0.965	0.97	1.004	1.056	1.083	1.07	1.031	0.998	0.898
Cla97C04G074560.1	Cla97C04G074560	aldo-keto reductase family 4 member C9-like	0.596	0.554	0.521	0.826	0.808	0.836	1.268	1.185	1.263	1.406	1.45	1.383
Cla97C04G074640.1	Cla97C04G074640	receptor kinase 2	1.383	1.171	1.188	1.019	0.941	1.128	0.879	0.849	0.905	0.718	1.04	0.779
Cla97C04G074680.1	Cla97C04G074680	glucose-induced degradation protein 4 homolog	0.882	0.883	0.952	1.052	1.038	0.958	1.081	1.134	1.044	0.985	0.971	1.046
Cla97C04G074710.1	Cla97C04G074710	hsp70 nucleotide exchange factor fes1-like	0.73	0.971	0.938	0.859	0.918	0.907	0.934	0.924	0.963	1.407	1.206	1.146
Cla97C04G074740.1	Cla97C04G074740	ATP-dependent zinc metalloprotease FTSH 10	1.115	1.127	1.084	0.944	0.994	1.005	0.915	0.847	0.914	1.049	0.999	1.024
Cla97C04G074760.1	Cla97C04G074760	NAD(P)-binding rossmann-fold protein	0.949	0.933	0.977	0.993	0.991	0.965	1.087	1.081	1.065	0.937	0.978	0.943
Cla97C04G075000.1	Cla97C04G075000	Heat shock 70 kDa protein 4	0.977	0.959	0.984	1.201	1.144	1.217	0.761	0.807	0.811	1.017	0.985	0.981
Cla97C04G075100.1	Cla97C04G075100	actin-depolymerizing factor 1-like	0.897	0.986	1.06	1.101	1.106	0.979	1.063	1.005	1.035	0.955	0.903	0.912
Cla97C04G075110.1	Cla97C04G075110	RNA-binding family protein	1.899	1.594	1.852	0.872	0.951	0.897	0.733	0.89	0.742	0.497	0.565	0.508
Cla97C04G075130.1	Cla97C04G075130	soluble inorganic pyrophosphatase 4	0.926	0.945	0.929	1.023	1.009	1.032	1.101	1.075	1.064	0.931	0.94	0.931
Cla97C04G075140.1	Cla97C04G075140	RAS 5	1.157	1.164	1.237	1.015	1.024	0.996	0.981	0.963	0.947	0.752	0.902	0.805
Cla97C04G075180.1	Cla97C04G075180	diaminopimelate epimerase, chloroplastic	1.075	1.068	1.059	0.959	0.952	0.92	1.043	1.032	1.063	0.925	0.931	0.924
Cla97C04G075200.1	Cla97C04G075200	Plant protein 1589 of Uncharacterized protein function	0.271			1.687			1.739			0.303
Cla97C04G075210.1	Cla97C04G075210	protein SLOW GREEN 1, chloroplastic-like	1.095	1.067	1.042	0.862	0.957	0.904	0.79	0.742	0.866	1.285	1.221	1.189
Cla97C04G075250.1	Cla97C04G075250	Pectate lyase	1.021	0.961	0.949	0.97	0.971	0.976	0.997	1.061	0.997	0.991	1.007	0.988
Cla97C04G075290.1	Cla97C04G075290	Transmembrane receptor	1.003	1.052	0.864	1.159	0.937	1.073	0.833	0.928	1.171	1.005	1.084	0.892
Cla97C04G075350.1	Cla97C04G075350	Ribosomal protein S24e family protein, putative	1.343	1.183	1.347	0.943	1.049	0.939	0.904	0.935	0.912	0.823	0.703	0.845
Cla97C04G075390.1	Cla97C04G075390	protein MODIFIER OF SNC1 11-like	1.183	1.218	1.041	1.334	1.225	1.183	0.919	0.991	1.005	0.564	0.571	0.611
Cla97C04G075440.1	Cla97C04G075440	Spo11/DNA topoisomerase VI, subunit A protein	1.177	1.182		0.91	1.102		0.931	0.862		0.982	0.855
Cla97C04G075470.1	Cla97C04G075470	mediator of RNA polymerase II transcription subunit 4	1.226			0.681			1.05			1.043
Cla97C04G075480.1	Cla97C04G075480	60S ribosomal protein L4-like	1.556	1.525	1.71	0.698	0.671	0.684	1.089	0.963	1.027	0.733	0.785	0.679
Cla97C04G075530.1	Cla97C04G075530	protein IQ-DOMAIN 1	1.465	1.688	1.533	0.867	0.792	0.856	0.955	0.742	0.887	0.697	0.779	0.761
Cla97C04G075600.1	Cla97C04G075600	DnaJ homolog subfamily C member 3 homolog	0.789	0.803	0.839	0.995	0.997	0.891	1.017	0.972	1.073	1.207	1.191	1.102
Cla97C04G075630.1	Cla97C04G075630	Receptor-like kinase
Cla97C04G075680.1	Cla97C04G075680	Aquaporin	1.672	1.766	1.934	0.983	0.948	1.05	0.753	0.719	0.612	0.593	0.567	0.404
Cla97C04G075730.1	Cla97C04G075730	60S ribosomal protein L12-1	1.342	1.464	1.317	1.053	1.014	0.993	1.032	0.982	0.996	0.527	0.585	0.761
Cla97C04G075750.1	Cla97C04G075750	Laccase	1.797			1.095			0.755			0.352
Cla97C04G075790.1	Cla97C04G075790	Ethylene insensitive 2 transporter	1.003	0.962	0.982	1.051	1.027	1.02	1.087	1.093	1.025	0.868	0.878	0.906
Cla97C04G075870.1	Cla97C04G075870	Isocitrate dehydrogenase [NAD] subunit, mitochondrial	0.984	0.966	1.014	1.105	1.045	1.058	1.064	1.044	1.067	0.883	0.954	0.831
Cla97C04G075990.1	Cla97C04G075990	cell division cycle protein 48 homolog	1.43	1.091	1.257	0.878	0.809	0.877	0.697	0.776	0.763	1.014	1.325	1.057
Cla97C04G076020.1	Cla97C04G076020	Acylphosphatase	1.017	0.932	0.953	0.857	0.919	1.01	1.172	1.16	1.091	0.905	0.976	0.966
Cla97C04G076050.1	Cla97C04G076050	thioredoxin-like 3-3	0.982	0.767	0.786	0.834	0.829	0.894	1.123	1.034	1.107	1.061	1.37	1.214
Cla97C04G076170.1	Cla97C04G076170	Serine/threonine protein phosphatase 2A regulatory subunit	1.167	1.212		1.019	0.997		0.845	0.657		0.969	1.134
Cla97C04G076200.1	Cla97C04G076200	dual specificity phosphatase Cdc25	0.914	0.93	0.8	1.414	1.389	1.228	0.991	0.933	1.038	0.681	0.749	0.934
Cla97C04G076230.1	Cla97C04G076230	Aquaporin	1.387	1.346	1.335	0.915	0.915	0.903	0.931	0.983	0.975	0.767	0.755	0.787
Cla97C04G076250.1	Cla97C04G076250	Glutamate-ammonia ligase-like protein	0.791	0.738	0.837	1.041	1.066	1.086	1.008	1.008	0.963	1.146	1.164	1.144
Cla97C04G076260.1	Cla97C04G076260	Protein fluG	0.617	0.693	0.706	1.126	1.069	1.158	1.039	1.034	0.98	1.218	1.204	1.156
Cla97C04G076420.1	Cla97C04G076420	Threonine dehydratase	1.121	1.143	1.192	0.966	0.973	0.941	0.992	1.002	0.983	0.881	0.886	0.876
Cla97C04G076490.1	Cla97C04G076490	Kinase family protein	1.157	1.368		0.956	0.902		0.977	0.929		0.91	0.801
Cla97C04G076500.1	Cla97C04G076500	60S ribosomal protein L24	1.889		1.66	0.971		1.055	0.641		0.701	0.5		0.583
Cla97C04G076520.1	Cla97C04G076520	Pyruvate kinase	0.349	1.025		1.066	0.946		0.991	1.042		1.593	0.987
Cla97C04G076530.1	Cla97C04G076530	Pyruvate kinase	0.568	0.539	0.557	1.073	1.071	1.078	1.001	1.026	1.005	1.324	1.379	1.359
Cla97C04G076580.1	Cla97C04G076580	enolase	0.755	0.74	0.763	0.962	0.971	0.945	1.033	1.025	1.031	1.265	1.272	1.27
Cla97C04G076610.1	Cla97C04G076610	Kinase family protein
Cla97C04G076620.1	Cla97C04G076620	Fructose-bisphosphate aldolase	1.108	1.105	1.128	1.076	1.061	1.008	1.008	0.984	1.011	0.771	0.816	0.872
Cla97C04G076680.1	Cla97C04G076680	protein BUD31 homolog 2	1.196	1.089		0.909	0.99		0.887	1.023		1.008	0.898
Cla97C04G076710.1	Cla97C04G076710	Monodehydroascorbate reductase	0.831	0.852	0.819	1.081	1.079	1.06	1.095	1.078	1.089	0.951	0.98	1.02
Cla97C04G076720.1	Cla97C04G076720	60S acidic ribosomal protein P2-like	1.988			0.66			0.678			0.674
Cla97C04G076780.1	Cla97C04G076780	uridine nucleosidase 1	1.149	1.084	1.04	1.134	1.058	1.089	0.959	0.961	1.065	0.758	0.882	0.807
Cla97C04G076790.1	Cla97C04G076790	transcription initiation factor TFIID subunit 12	1.653	1.47	1.474	0.955	0.945	0.938	0.802	0.84	0.827	0.591	0.744	0.761
Cla97C04G076820.1	Cla97C04G076820	Purple acid phosphatase	0.623	0.664	0.644	1.008	1.019	0.986	0.99	1.007	0.969	1.373	1.339	1.338
Cla97C04G076870.1	Cla97C04G076870	Cell division protein ftsZ, putative	1.298	1.328	1.236	0.954	0.984	0.993	0.929	0.923	0.909	0.805	0.767	0.898
Cla97C04G076910.1	Cla97C04G076910	Cytochrome b-c1 complex subunit 9	1.047	1.037	1.031	0.94	0.977	1.01	1.1	1.083	1.074	0.918	0.89	0.886
Cla97C04G076950.1	Cla97C04G076950	Small nuclear ribonucleoprotein G, putative	1.267	1.406	1.336	0.858	0.84	0.882	0.955	0.95	0.926	0.92	0.804	0.856
Cla97C04G076990.1	Cla97C04G076990	sorting nexin 1	1.097	1.137	1.114	1.08	1.073	1.08	1.01	0.999	0.982	0.825	0.747	0.793
Cla97C04G077060.1	Cla97C04G077060	mRNA-decapping enzyme-like protein	1.042	1.064	1.072	0.943	0.953	0.969	1.101	1.039	1.044	0.902	0.931	0.844
Cla97C04G077120.1	Cla97C04G077120	Cysteine proteinase inhibitor	1.329	1.339	1.317	1.134	1.109	1.086	1.02	1.033	1.034	0.605	0.553	0.578
Cla97C04G077270.1	Cla97C04G077270	UV-B-induced protein At3g17800, chloroplastic	0.996	0.994	0.935	0.786	0.777	0.698	1.141	0.924	1.123	1.076	1.304	1.243
Cla97C04G077290.1	Cla97C04G077290	Dihydropyrimidine dehydrogenase	0.671	0.7	0.674	1.005	1.002	1.043	1.155	1.113	1.167	1.163	1.114	1.11
Cla97C04G077300.1	Cla97C04G077300	NF-X1-type zinc finger protein NFXL1	1.395	1.012	1.14	1.226	1.269	1.097	0.906	1.001	0.985	0.473	0.718	0.778
Cla97C04G077340.1	Cla97C04G077340	Receptor-like kinase 1	1.52	1.348	1.517	0.792	0.849	0.813	0.863	0.806	0.863	0.943	0.945	0.823
Cla97C04G077380.1	Cla97C04G077380	SURF1-like protein	1.093	0.991	1.084	0.945	0.933	0.924	0.983	1.122	1.04	0.955	0.931	0.921
Cla97C04G077400.1	Cla97C04G077400	DDE_4 domain-containing protein	0.839			1.287			0.918			0.956
Cla97C04G077520.1	Cla97C04G077520	3-oxo-5-alpha-steroid 4-dehydrogenase (DUF1295)	1.029			0.855			0.949			1.167
Cla97C04G077530.1	Cla97C04G077530	Kinase family protein	1.078	1.033	1.001	0.877	0.949	0.915	1.026	1.074	1.159	1.019	0.944	0.925
Cla97C04G077580.1	Cla97C04G077580	beta-glucosidase 44-like	1.025	1.004	0.987	1.115	1.088	1.126	0.885	0.964	0.935	0.915	0.954	0.976
Cla97C04G077600.1	Cla97C04G077600	pre-mRNA-splicing factor SPF27 homolog	1.24	1.25	1.178	0.992	0.963	1.01	0.998	0.968	0.884	0.766	0.838	0.894
Cla97C04G077620.1	Cla97C04G077620	Elongation factor	0.788	0.793	0.766	0.926	0.943	0.945	0.807	0.867	0.834	1.526	1.32	1.432
Cla97C04G077640.1	Cla97C04G077640	T-complex protein 1 subunit delta	1.016	1.018	1.053	0.984	0.999	0.984	1.039	1.003	1.019	0.964	1.005	0.962
Cla97C04G077900.1	Cla97C04G077900	AP-3 complex subunit delta	1.136	0.963	0.997	0.773	0.767	0.648	0.72	0.871	0.773	1.372	1.4	1.582
Cla97C04G077950.1	Cla97C04G077950	40S ribosomal protein S7	1.123	1.031	1.083	1.066	0.98	1.075	1.119	0.909	1.08	0.691	1.08	0.762
Cla97C04G077990.1	Cla97C04G077990	cleavage stimulating factor 64-like	1.296	1.301	1.131	1.079	1.103	1.06	1.039	0.908	1.07	0.586	0.688	0.74
Cla97C04G078000.1	Cla97C04G078000	NADH dehydrogenase [ubiquinone] 1 beta subcomplex subunit 10-B	1.145	1.14	1.009	0.999	0.993	1.034	1.02	0.994	0.998	0.782	0.814	0.943
Cla97C04G078080.1	Cla97C04G078080	DENN domain and WD repeat-containing protein SCD1	0.982	1.021		0.947	0.969		0.975	0.903		1.096	1.107
Cla97C04G078090.1	Cla97C04G078090	peptidyl-tRNA hydrolase, chloroplastic	1			0.967			1.036			0.997
Cla97C04G078100.1	Cla97C04G078100	Aspartyl protease family protein	1.66	1.92		0.899	0.917		0.795	0.641		0.645	0.521
Cla97C04G078180.1	Cla97C04G078180	single-stranded DNA-binding protein, mitochondrial	1.364	1.332	1.137	1.06	1.015	1.017	0.883	0.857	1.022	0.693	0.796	0.825
Cla97C04G078200.1	Cla97C04G078200	Zinc finger, C3HC-like protein	1.285		1.356	0.931		0.893	1.114		1.018	0.669		0.733
Cla97C04G078240.1	Cla97C04G078240	Unknown protein	0.519			0.875			1.397			1.209
Cla97C04G078270.1	Cla97C04G078270	calcium sensing receptor, chloroplastic	1.371	1.882	1.279	0.857	0.751	0.881	0.905	0.725	0.858	0.867	0.641	0.982
Cla97C04G078290.1	Cla97C04G078290	Protein kinase	1.34	1.504	1.228	0.993	0.93	0.953	0.91	0.811	1	0.757	0.623	0.82
Cla97C04G078300.1	Cla97C04G078300	H/ACA ribonucleoprotein complex subunit 2-like protein	1.943	2.04		0.727	0.744		0.594	0.568		0.736	0.648
Cla97C04G078470.1	Cla97C04G078470	alpha-1,4-glucan-protein synthase [UDP-forming] 2	1.189	1.271	1.31	0.924	0.921	0.955	0.946	0.914	0.939	0.936	0.938	0.849
Cla97C04G078490.1	Cla97C04G078490	cleavage stimulation factor subunit 50	1.011		1.211	1.205		1.085	0.918		0.952	0.733		0.883
Cla97C04G078500.1	Cla97C04G078500	DNA polymerase alpha subunit B	1.367			0.735			1.058			0.84
Cla97C04G078580.1	Cla97C04G078580	Protein furry	1.288	1.163	1.255	1.363	1.364	1.323	0.931	0.937	0.971	0.438	0.543	0.451
Cla97C04G078620.1	Cla97C04G078620	Ninja
Cla97C04G078630.1	Cla97C04G078630	Glycerophosphodiester phosphodiesterase 1	1.258	0.901	1.283	1.009	1.058	0.995	0.947	1.105	0.927	0.785	0.969	0.794
Cla97C04G078660.1	Cla97C04G078660	Glycine-rich RNA-binding protein	1.615	1.456	1.354	0.871	0.911	0.953	0.872	0.805	0.856	0.642	0.828	0.935
Cla97C04G078680.1	Cla97C04G078680	ATP synthase subunit gamma	0.961	0.893	0.993	0.892	0.813	0.878	0.941	0.85	0.939	1.127	1.432	1.265
Cla97C04G078720.1	Cla97C04G078720	PLASMODESMATA CALLOSE-BINDING PROTEIN 2-like	2.023	1.827	2.014	0.866	0.973	0.919	0.667	0.745	0.721	0.481	0.494	0.387
Cla97C04G078750.1	Cla97C04G078750	DExH-box ATP-dependent RNA helicase DExH14	0.667	0.693	0.764	0.722	0.683	0.711	0.851	0.921	0.775	1.814	1.703	1.752
Cla97C04G078780.1	Cla97C04G078780	Chaperone protein	0.722	0.623	0.663	0.749	0.762	0.696	0.893	0.933	0.843	1.656	1.745	1.762
Cla97C04G078810.1	Cla97C04G078810	Dentin sialophosphoprotein-related, putative	2.01	1.257	1.538	1.039	0.94	0.853	0.711	0.864	0.784	0.241	0.939	0.825
Cla97C04G078820.1	Cla97C04G078820	Diacylglycerol kinase	0.875	0.964	0.937	0.869	0.85	0.881	1.104	1.175	1.101	1.111	1.045	1.081
Cla97C04G078900.1	Cla97C04G078900	heparanase-like protein 1	1.361	1.347	1.407	0.943	0.963	1.003	0.956	0.974	0.946	0.74	0.744	0.643
Cla97C04G079010.1	Cla97C04G079010	Ribulose-phosphate 3-epimerase-like protein	0.833	0.768	0.912	1.088	0.987	1.011	1.086	1.185	1.097	0.993	1.061	0.935
Cla97C04G079090.1	Cla97C04G079090	Biotin/lipoate A/B protein ligase	1.16	1.083	0.904	1.004	0.997	1.039	1.044	0.988	1.115	0.792	0.932	0.943
Cla97C04G079230.1	Cla97C04G079230	Alpha/beta-Hydrolases superfamily protein	1.124	1.068	1.027	0.989	1.05	1.072	1.041	1.031	1.079	0.974	0.962	0.821
Cla97C04G079260.1	Cla97C04G079260	Glutathione s-transferase	0.477			0.885			1.345			1.227
Cla97C04G079270.1	Cla97C04G079270	Glutathione s-transferase	0.36	0.407	0.401	0.795	0.844	0.855	1.418	1.365	1.391	1.375	1.392	1.417
Cla97C04G079310.1	Cla97C04G079310	activating signal cointegrator 1	1.021	1.046	1.063	1.233	1.059	1.062	1.265	1.075	1.028	0.481	0.815	0.847
Cla97C04G079340.1	Cla97C04G079340	Nucleosome assembly protein family	2.064	2.294	2.315	0.651	0.603	0.586	0.597	0.508	0.571	0.688	0.596	0.533
Cla97C04G079350.1	Cla97C04G079350	2-oxoglutarate (2OG) and Fe(II)-dependent oxygenase superfamily protein	0.335	0.294	0.306	0.661	0.701	0.616	1.272	1.265	1.254	1.731	1.67	1.763
Cla97C04G079440.1	Cla97C04G079440	UPF0426 protein At1g28150, chloroplastic	1.119	1.099	1.121	1.007	0.972	0.947	1.029	1.056	1.063	0.889	0.873	0.877
Cla97C04G079510.1	Cla97C04G079510	protein argonaute 1	1.076	1.185	1.082	0.902	0.903	0.919	0.875	0.767	0.757	1.209	1.169	1.211
Cla97C04G079520.1	Cla97C04G079520	Sucrose synthase	0.994	1.012	0.999	1.018	0.945	1.035	0.892	0.84	0.886	1.101	1.179	1.098
Cla97C04G079550.1	Cla97C04G079550	Nascent polypeptide-associated complex subunit beta	1.111	1.226	1.256	0.992	1.089	1.069	0.946	0.824	0.813	0.951	0.861	0.863
Cla97C04G079600.1	Cla97C04G079600	Short-chain dehydrogenase/reductase family protein	1.242	1.233	1.209	0.953	0.976	0.881	0.866	0.931	0.928	0.939	0.863	0.981
Cla97C04G079610.1	Cla97C04G079610	Eukaryotic translation initiation factor 3 subunit G	1.259	1.221	1.241	0.861	0.899	0.873	0.926	0.98	0.993	0.82	0.876	0.881
Cla97C04G079640.1	Cla97C04G079640	16.9 kDa class I heat shock protein 1	1.749	1.793	1.819	0.959	0.957	0.901	0.809	0.84	0.74	0.524	0.481	0.541
Cla97C04G079650.1	Cla97C04G079650	bifunctional D-cysteine desulfhydrase/1-aminocyclopropane-1-carboxylate deaminase, mitochondrial	0.931	0.879	0.922	1.084	1.091	1.044	1.042	1.046	1.065	0.919	1.02	0.971
Cla97C04G079690.1	Cla97C04G079690	Oxidoreductase Tas aldo/keto reductase family protein	1.028	1.091	1.117	0.987	0.934	1.067	1.028	1.002	1.001	0.969	0.985	0.927
Cla97C04G079700.1	Cla97C04G079700	Glutamate decarboxylase	1.059	1.068	1.071	1.09	1.074	1.098	1.012	1.045	1.02	0.828	0.797	0.826
Cla97C04G079750.1	Cla97C04G079750	Kinase family protein	1.636	1.031	1.183	0.982	0.996	0.969	0.99	0.999	0.948	0.384	0.88	0.878
Cla97C04G079770.1	Cla97C04G079770	Transmembrane 9 superfamily member	1.182	1.124	1.172	1.177	1.083	1.184	0.919	0.959	0.903	0.775	0.852	0.838
Cla97C04G079820.1	Cla97C04G079820	Dihydroxyacetone kinase family protein	0.994	1.002	0.999	0.975	0.955	0.957	1.076	1.056	1.077	0.957	0.988	0.974
Cla97C04G079870.1	Cla97C04G079870	Kinase, putative	0.784	1.336	1.17	0.943	0.9	1.252	1.213	0.817	0.9	1.059	0.946	0.678
Cla97C05G079910.1	Cla97C05G079910	protein BONZAI 1	0.898		0.931	1.025		1.059	1.145		1.121	0.929		0.889
Cla97C05G079980.1	Cla97C05G079980	transcription factor 25-like	0.96		1.107	0.942		1.058	1.115		0.897	0.983		0.937
Cla97C05G080010.1	Cla97C05G080010	Nucleoside diphosphate kinase	1.085	1.345	1.406	1.248	1.057	1.014	0.931	0.973	0.934	0.738	0.783	0.663
Cla97C05G080090.1	Cla97C05G080090	protein mago nashi homolog	1.22	1.192	1.243	1.032	1.067	1.085	0.899	0.998	0.931	0.807	0.798	0.787
Cla97C05G080230.1	Cla97C05G080230	Protein transport protein Sec61 subunit beta	1.425	1.469	1.408	1.083	1.129	0.949	0.722	0.851	0.841	0.77	0.551	0.802
Cla97C05G080240.1	Cla97C05G080240	Transcription regulator	0.965	0.928	0.973	0.809	0.851	0.904	0.894	0.891	0.943	1.335	1.364	1.162
Cla97C05G080260.1	Cla97C05G080260	Malate dehydrogenase	1.406	1.312	1.331	0.921	0.928	0.914	0.863	0.896	0.821	0.809	0.859	0.934
Cla97C05G080290.1	Cla97C05G080290	Alpha/beta-Hydrolases superfamily protein	0.783	0.891	0.944	1.197	1.159	1.046	0.999	0.996	1.107	1.021	0.971	0.915
Cla97C05G080380.1	Cla97C05G080380	Peptidylprolyl isomerase	1.812	1.595		0.925	0.975		0.76	0.804		0.541	0.625
Cla97C05G080440.1	Cla97C05G080440	40S ribosomal protein S6	1.41			0.804			1.233			0.566
Cla97C05G080470.1	Cla97C05G080470	Heterogeneous nuclear ribonucleoprotein Q	1.454	1.45	1.537	0.855	0.828	1.059	0.844	0.824	0.743	0.963	0.931	0.661
Cla97C05G080490.1	Cla97C05G080490	serine/threonine protein kinase 1	1.675	0.986	1.076	0.772	0.865	0.743	0.849	1.048	0.961	0.705	1.101	1.068
Cla97C05G080630.1	Cla97C05G080630	vegetative cell wall protein gp1	1.492	1.508	1.546	1.059	0.888	0.945	0.836	0.835	0.891	0.441	0.432	0.502
Cla97C05G080640.1	Cla97C05G080640	vegetative cell wall protein gp1	1.175	1.407	1.572	1.153	1.097	1.108	1.025	0.914	0.818	0.412	0.582	0.517
Cla97C05G080660.1	Cla97C05G080660	vegetative cell wall protein gp1	1.602	1.743	1.716	1.101	1.076	1.109	0.821	0.913	0.917	0.476	0.278	0.257
Cla97C05G080700.1	Cla97C05G080700	Arginine/serine-rich splicing factor, putative	1.048	1.045	1.093	1.051	1.046	0.973	0.991	0.97	0.968	0.885	0.939	0.911
Cla97C05G080780.1	Cla97C05G080780	ORMDL family protein	0.939			1.238			0.821			1.002
Cla97C05G080820.1	Cla97C05G080820	pyridoxine/pyridoxamine 5'-phosphate oxidase 2	1.213	1.109		0.996	0.988		0.956	1.024		0.835	0.879
Cla97C05G080870.1	Cla97C05G080870	exportin-2	0.767	0.693	0.737	1.001	1.033	1.025	0.925	0.907	0.907	1.297	1.281	1.295
Cla97C05G080940.1	Cla97C05G080940	aspartyl protease family protein 2	1.165	1.567	1.362	0.801	0.811	0.8	0.895	0.826	0.827	0.984	0.795	0.925
Cla97C05G080990.1	Cla97C05G080990	Condensin complex subunit 3	1.022	1.014	0.998	1.238	1.223	1.161	1.02	0.989	1.015	0.714	0.65	0.81
Cla97C05G081000.1	Cla97C05G081000	thioredoxin-like 2, chloroplastic	1.079	1.097		0.935	0.909		0.972	1.022		1.014	0.972
Cla97C05G081110.1	Cla97C05G081110	abscisic acid receptor PYL9	0.669	0.801	0.859	1.116	1.119	1.034	1.274	1.195	1.19	0.945	0.929	0.899
Cla97C05G081120.1	Cla97C05G081120	chitinase domain-containing protein 1	0.894	0.738	0.884	0.867	0.994	0.903	0.945	0.958	0.903	1.301	1.334	1.309
Cla97C05G081130.1	Cla97C05G081130	rhodanese-like domain-containing protein 4, chloroplastic	1.302	1.245	1.278	0.889	0.867	0.888	1.038	1.001	1.075	0.754	0.852	0.794
Cla97C05G081160.1	Cla97C05G081160	Glycosyltransferase	0.815	0.879	0.85	1.119	1.16	1.102	1.127	1.052	1.064	0.945	0.89	0.897
Cla97C05G081170.1	Cla97C05G081170	Glycosyltransferase	1.701	1.738	1.619	1.03	1.025	1.017	0.723	0.701	0.763	0.499	0.539	0.6
Cla97C05G081180.1	Cla97C05G081180	Extra-large G-like protein, putative (DUF3133)	1.537		1.423	1.031		1.081	0.797		0.869	0.635		0.627
Cla97C05G081210.1	Cla97C05G081210	jasmonic acid-amido synthetase JAR1	1.007	0.98		0.913	1.016		1.115	1.012		0.965	0.992
Cla97C05G081280.1	Cla97C05G081280	Copper ion-binding protein	1.209	1.179	1.059	0.85	0.885	0.809	0.959	0.875	1.118	0.981	1.061	1.014
Cla97C05G081400.1	Cla97C05G081400	Tubulin gamma chain	1.236	1.134	1.074	1.048	0.935	0.934	0.889	0.905	0.937	0.855	0.987	1.038
Cla97C05G081450.1	Cla97C05G081450	Mitochondrial carrier protein	1.434	1.491	1.468	0.953	0.955	0.942	0.859	0.876	0.838	0.712	0.783	0.756
Cla97C05G081470.1	Cla97C05G081470	protein ABIL1 isoform X1	1.268	1.17	1.129	1.037	1.029	1.284	0.97	0.959	0.942	0.834	0.879	0.645
Cla97C05G081500.1	Cla97C05G081500	Reticulon-like protein	1.351	1.342	1.362	0.997	0.955	0.985	0.752	0.771	0.755	0.876	0.937	0.892
Cla97C05G081540.1	Cla97C05G081540	proline iminopeptidase	0.957	1.001	1.041	0.934	0.953	0.979	1.036	1.039	1.021	1.05	0.997	0.963
Cla97C05G081580.1	Cla97C05G081580	exocyst complex component SEC10	0.957	1.032	0.935	0.88	0.838	0.904	0.725	0.832	0.808	1.405	1.437	1.308
Cla97C05G081610.1	Cla97C05G081610	C-terminal binding protein AN	1.253		1.349	0.824		0.937	1.016		0.834	0.907		0.88
Cla97C05G081640.1	Cla97C05G081640	Chorismate synthase	1.322	1.055	1.199	1.377	1.155	1.199	0.85	0.974	0.931	0.568	0.679	0.337
Cla97C05G081650.1	Cla97C05G081650	50S ribosomal protein L5, chloroplastic	1.437	1.699	1.425	0.838	0.718	0.791	0.921	0.825	0.9	0.804	0.758	0.885
Cla97C05G081660.1	Cla97C05G081660	CAAX prenyl protease 1 homolog	1.266	1.28	1.196	0.983	0.992	0.943	0.819	0.852	0.919	0.932	0.876	0.943
Cla97C05G081690.1	Cla97C05G081690	Pectin lyase-like superfamily protein	2.002	1.605	1.884	0.708	0.664	0.787	0.774	0.794	0.745	0.564	0.853	0.552
Cla97C05G081700.1	Cla97C05G081700	UDP-glycosyltransferase	1.18	1.16		0.985	0.981		0.935	0.951		0.899	0.909
Cla97C05G081710.1	Cla97C05G081710	UDP-glycosyltransferase	1.212	1.22	1.22	1.118	1.079	1.063	0.948	0.902	0.894	0.729	0.809	0.781
Cla97C05G081720.1	Cla97C05G081720	Mechanosensitive ion channel protein	0.924	0.912	0.94	1.017	1.007	1.043	1.109	1.082	1.083	0.939	1.022	0.952
Cla97C05G081820.1	Cla97C05G081820	FUNCTIONS IN: molecular_function unknown; INVOLVED IN: biological_process unknown; LOCATED IN: endomembrane system; EXPRESSED IN: 24 plant structures; EXPRESSED DURING: 15 growth stages;	1.122		1.85	1.043		0.801	0.909		0.659	0.926		0.69
Cla97C05G081830.1	Cla97C05G081830	ATG8-interacting protein 1	0.674	0.67		0.547	0.523		0.613	0.7		2.166	2.107
Cla97C05G081950.1	Cla97C05G081950	acyl-CoA thioesterase 2-like	0.705	0.633	0.743	1.002	1.044	1.025	1.136	1.177	1.091	1.161	1.112	1.132
Cla97C05G082020.1	Cla97C05G082020	Remorin, putative	1.653	1.535	1.709	0.831	0.855	0.739	0.94	0.915	0.918	0.613	0.665	0.664
Cla97C05G082050.1	Cla97C05G082050	DEAD-box ATP-dependent RNA helicase 8	1.445	1.459	1.567	1.018	1	0.993	0.874	0.862	0.821	0.73	0.678	0.621
Cla97C05G082060.1	Cla97C05G082060	Acetyl-coenzyme A carboxylase carboxyl transferase subunit alpha	1.001	0.968	0.987	1.001	1.147	1.106	0.976	0.946	0.906	1.084	0.972	1.095
Cla97C05G082070.1	Cla97C05G082070	pre-mRNA cleavage factor Im 25 kDa subunit 2	1.154	0.996	1.053	0.967	0.867	0.863	0.903	0.974	1.07	0.976	1.162	1.014
Cla97C05G082090.1	Cla97C05G082090	Propionyl-CoA carboxylase, putative	0.797	0.774	0.725	0.86	0.988	1.03	1.115	1.137	1.068	1.228	1.101	1.177
Cla97C05G082120.1	Cla97C05G082120	K(+) efflux antiporter 2, chloroplastic-like	0.997	0.951	0.975	0.845	0.857	0.894	0.779	0.939	0.796	1.393	1.137	1.336
Cla97C05G082130.1	Cla97C05G082130	Bifunctional protein FolD	1.274	1.239	1.302	1.045	1.028	1.04	1.047	1.102	1.046	0.627	0.627	0.599
Cla97C05G082160.1	Cla97C05G082160	digalactosyldiacylglycerol synthase 2, chloroplastic	0.875	0.927		0.939	1.007		1.057	1.011		1.129	1.055
Cla97C05G082180.1	Cla97C05G082180	acyl-coenzyme A thioesterase 13	0.928	0.799	0.84	1.014	0.989	0.918	1.19	1.271	1.241	0.868	1.005	1.001
Cla97C05G082190.1	Cla97C05G082190	Signal recognition particle 54 kDa protein	0.979	1.011	0.937	0.962	0.887	0.832	0.743	0.701	1.053	1.316	1.4	1.177
Cla97C05G082250.1	Cla97C05G082250	S-adenosyl-L-methionine-dependent methyltransferases superfamily protein	1.146	1.137	1.149	1.042	1.023	1.029	0.918	0.901	0.919	0.967	0.917	0.911
Cla97C05G082260.1	Cla97C05G082260	COP9 signalosome complex subunit 1	0.85	0.964	0.905	1.079	1.064	1.044	0.986	0.969	1	1.024	1.008	1.029
Cla97C05G082350.1	Cla97C05G082350	protein-ribulosamine 3-kinase, chloroplastic	1.313	1.172	1.173	0.895	0.957	0.933	0.972	1.055	0.959	0.82	0.816	0.825
Cla97C05G082400.1	Cla97C05G082400	ADP-glucose phosphorylase	0.793	0.723	0.754	1.102	1.065	1.128	1.154	1.08	1.165	0.942	1.008	0.935
Cla97C05G082420.1	Cla97C05G082420	Lysophospholipid acyltransferase	0.515		0.805	1.062		0.955	0.932		0.933	1.491		1.306
Cla97C05G082550.1	Cla97C05G082550	BEACH domain-containing protein C2	0.933	0.906	0.945	0.731	0.722	0.783	1.007	1.069	1.021	1.356	1.272	1.184
Cla97C05G082600.1	Cla97C05G082600	Peptidyl-prolyl cis-trans isomerase	1.047			1.047			1.09			0.817
Cla97C05G082630.1	Cla97C05G082630	4-hydroxy-tetrahydrodipicolinate synthase	1.13	1.066	1.101	0.897	0.89	0.878	1.006	0.997	1.001	0.997	1.01	1.022
Cla97C05G082670.1	Cla97C05G082670	Brefeldin A-inhibited guanine nucleotide-exchange protein 2	1.115	1.041	1.013	0.732	0.913	0.834	0.855	0.86	0.798	1.252	1.292	1.355
Cla97C05G082720.1	Cla97C05G082720	AT-hook motif nuclear-localized protein 7-like	1.232	1.511	1.891	0.936	0.832	0.859	1.002	0.856	0.787	0.83	0.801	0.463
Cla97C05G082730.1	Cla97C05G082730	Proteasome subunit beta type	0.984	0.948	0.99	1.017	0.997	1.012	1.011	1.034	1.006	0.99	0.991	0.98
Cla97C05G082750.1	Cla97C05G082750	Glutathione S-transferase	1.168	1.155	1.182	1.006	0.991	0.984	1.048	1.107	1.078	0.778	0.747	0.756
Cla97C05G082760.1	Cla97C05G082760	Transducin/WD-like repeat-protein	1.024	0.952	1.023	0.92	0.953	0.948	1.002	1.078	1.013	1.053	0.982	1.081
Cla97C05G082840.1	Cla97C05G082840	3-phosphoshikimate 1-carboxyvinyltransferase	1.044	0.991	1.076	0.949	0.964	1.038	1.072	1.048	1.015	0.966	0.923	0.9
Cla97C05G082860.1	Cla97C05G082860	Transketolase, putative	0.851	0.756	0.848	0.924	0.891	0.914	1.027	1.008	1.013	1.269	1.34	1.179
Cla97C05G082890.1	Cla97C05G082890	Nitroreductase-like protein	1.074	1.137	1.049	0.992	0.933	0.884	0.992	1.015	1	0.941	0.968	1.053
Cla97C05G082910.1	Cla97C05G082910	IRK-interacting protein	1.25	1.403	1.181	0.951	0.995	0.998	0.843	0.921	0.98	0.858	0.702	0.925
Cla97C05G082920.1	Cla97C05G082920	Methionine aminopeptidase	1.037	0.957	1.156	1.047	1.143	1.086	1.001	0.99	0.988	0.891	0.92	0.779
Cla97C05G082960.1	Cla97C05G082960	tRNA threonylcarbamoyladenosine dehydratase isoform X2
Cla97C05G082970.1	Cla97C05G082970	upstream activation factor subunit UAF30-like	1.387	1.512	1.347	0.911	0.888	0.932	1.041	1.026	0.949	0.885	0.702	0.806
Cla97C05G083000.1	Cla97C05G083000	Tubulin binding cofactor A	0.952	1.477	1.168	0.804	0.679	0.724	0.988	0.953	0.919	1.268	0.891	1.189
Cla97C05G083030.1	Cla97C05G083030	Nuclear matrix protein 1	0.913			0.946			1.008			1.133
[truncated: 4,411 more rows]

## Sheet: Table 2.Transcript quant
Transcript.ID	10DAP_1	10DAP_2	10DAP_3	18DAP_1	18DAP_2	18DAP_3	26DAP_1	26DAP_2	26DAP_3	34DAP_1	34DAP_2	34DAP_3
Cla97C06G114730	19.5856	21.4069	18.0773	20.4805	21.6426	20.8342	25.6955	27.6825	27.6067	32.8272	31.4759	30.7041
Cla97C06G111920	95.948	98.2271	94.4881	98.9875	100.905	97.6896	83.2406	81.3034	89.1517	90.3206	89.6641	91.8309
Cla97C09G184020	7.53649	7.21652	7.20416	3.77443	3.82191	3.85276	4.52897	5.70038	4.80441	6.55482	6.65314	6.44929
Cla97C09G168510	0.0418129	0.0861188	0.0417387	0	0	0.0939232	0	0.135201	0.14853	0.065117	0.515963	0.174816
Cla97C01G015750	1.52199	1.82326	1.48828	2.19598	1.93759	2.65132	2.91563	2.18447	1.98606	3.50702	2.19751	2.53234
Cla97C09G181610	447.575	457.385	425.45	228.309	224.864	235.622	204.192	221.34	211.997	185.438	196.365	193.305
Cla97C02G049970	13.2742	11.5744	12.4493	8.0049	8.08306	7.33436	4.01578	4.49319	3.66375	6.29465	5.74669	6.53812
Cla97C06G117180	0.252685	0.133135	0.181845	90.4408	95.386	92.9062	188.968	196.839	201.215	239.437	248.021	239.152
Cla97C11G213930	0.397329	0.477369	0.561883	0	0	0	0	0	0.0294045	0	0.0272387	0
Cla97C11G221280	25.8989	26.6624	26.0283	21.7961	20.0127	20.9011	17.2117	16.3797	16.5314	15.4718	14.4607	14.5272
Cla97C03G056960	49.8652	47.4407	49.2627	25.5694	25.5322	26.1873	23.957	26.0347	23.266	19.5313	19.3989	21.2459
Cla97C11G218900	1.97172	3.57573	2.48813	1.0123	1.14862	0.603537	1.23755	1.29315	1.53077	2.41403	2.09132	1.88376
Cla97C09G171140	3.01566	2.82499	3.27962	2.28267	2.45516	2.253	2.63794	2.5533	2.55476	4.03502	3.7861	3.80909
Cla97C06G126060	1.38883	1.39809	1.19165	0.902309	1.04963	0.930844	0.295528	0.468838	0.392646	0.220744	0.184002	0.264594
Cla97C05G090310	12.3502	14.6817	13.5372	10.8892	10.6415	12.5871	11.6225	10.9722	11.021	11.5401	13.2868	11.6972
Cla97C08G159540	0	0	0	0	0	0	0	0	0	0	0	0
Cla97C06G112290	0	0	0	0	0	0	0	0	0	0	0	0
Cla97C02G035000	0	0	0.0168685	0	0	0	0	0	0	0	0.0069508	0
Cla97C08G158490	0	0	0	0	0	0	0	0	0	0	0.134151	0
Cla97C03G052930	2.67681	4.02402	2.79492	0.807314	1.74482	1.54353	0.912039	1.14411	1.88536	1.89269	1.74649	2.14397
Cla97C09G167770	6.9103	8.13887	6.37424	1.59453	2.32715	1.98262	1.34007	1.20728	1.65608	1.09377	1.29502	1.20943
Cla97C10G185860	13.9476	14.2288	14.0859	6.01656	6.21447	6.01448	3.04817	3.37611	3.05306	2.68207	2.65613	2.93754
Cla97C04G070240	16.6541	17.1581	14.9571	17.0982	17.7638	17.7005	25.4159	26.2707	28.1992	38.3018	37.6811	36.78
Cla97C01G016810	168.004	172.474	169.605	162.617	156.853	153.909	160.466	168.562	158.074	186.495	181.98	198.912
Cla97C01G006530	0	0	0	0	0	0	0	0	0	0	0	0
Cla97C08G154130	23.4054	20.6229	22.3327	16.8978	17.0445	17.0388	17.5271	18.6339	17.0897	18.9376	17.5185	18.7979
Cla97C01G014080	27.5442	26.296	24.2243	33.4483	32.739	31.0632	28.1323	25.5646	27.0142	27.526	26.5885	28.413
Cla97C10G191320	0.109496	0	0.0468434	0	0	0.0117123	0	0	0	0	0.0128682	0.054499
Cla97C03G067370	0	0	0	0	0	0	0	0	0	0	0	0
Cla97C05G083650	10.5461	9.46336	8.91292	7.63787	8.20532	8.24677	7.48844	7.66617	7.57916	7.81645	7.46625	7.57691
Cla97C10G196800	1.06539	0.716509	0.62942	1.55303	2.85647	2.26292	1.54682	2.17945	1.48679	2.38719	1.98543	2.45442
Cla97C06G115120	766.695	799.253	780.126	730.093	694.804	686.922	677.911	638.738	684.125	732.929	704.937	699.121
Cla97C09G169740	1.93409	1.32783	2.08208	2.07304	1.5771	1.67533	2.06093	2.20724	2.4922	4.13418	3.02619	3.25036
Cla97C01G013360	0	0	0	0	0	0	0	0	0	0	0	0
Cla97C03G056030	10.2947	10.3893	10.7369	7.99339	7.98812	8.0022	8.31458	8.2981	8.27714	10.4812	10.4716	10.4191
Cla97C05G096250	7.12201	7.5621	6.71195	0.99363	1.02624	1.0298	0.98941	1.06302	1.02854	0.839215	0.664963	0.997594
Cla97C01G021950	0	0	0	0	0	0	0	0	0	0	0	0
Cla97C03G062630	100.471	101.872	105.903	7.06884	6.99328	6.39361	4.79149	3.99991	4.6166	4.14026	4.60719	4.62327
Cla97C10G189100	34.3974	32.9907	35.9882	34.3917	32.3893	33.2618	34.5589	32.819	32.1166	36.3045	32.7512	36.7983
Cla97C06G126930	0.62405	0.558497	0.526535	0.222006	0.175542	0.433887	0.315647	0.498459	0.606979	0.931367	1.14288	0.936998
Cla97C10G185280	42.5342	40.173	40.5144	73.5181	69.4338	71.3404	187.596	184.997	185.398	101.498	109.437	103.46
Cla97C04G069270	5.3487	4.70209	3.51607	1.48964	1.72621	2.34432	1.46088	2.03884	1.0813	1.15127	1.86022	1.54537
Cla97C05G084020	62.3744	67.4945	59.7813	768.87	884.723	786.732	1457.14	1523.93	1557	1748.49	1593.94	1560.09
Cla97C08G154790	0	0.0473047	0.0458538	0	0.0868316	0.137578	0	0	0	0	0	0
Cla97C06G127080	25.1944	26.3821	25.5241	15.2015	15.7979	15.641	36.318	39.2169	34.8141	33.0778	34.3694	29.8848
Cla97C05G093150	4.86622	4.54215	4.1858	1.05648	1.00794	1.27139	1.13556	1.25544	1.03901	0.975515	1.39687	1.06777
Cla97C04G071190	0.0397732	0	0	0.0579778	0	0	0	0	0	0.0619406	0.0163598	0
Cla97C10G202960	0.198283	0.246441	0.327609	0.0398674	0.0840101	0.0511951	0.0540468	0.0442168	0	0.0212961	0.0337486	0.0428794
Cla97C08G157440	31.2464	33.868	33.8059	83.6199	82.0548	80.8303	109.109	105.746	109.51	125.987	126.301	125.221
Cla97C08G156790	0.344956	0.71048	0.751297	0.20571	0.163018	0.0469616	0.309859	0.152102	0.0556989	0.341864	0.464367	0.131112
Cla97C10G185130	28.7908	25.8124	24.8866	2.87566	3.14025	2.71639	3.59669	4.32493	3.90518	4.47991	4.331	3.69405
Cla97C01G019390	0	0	0	0	0	0.0393872	0.0519764	0.212615	0.233576	0.327686	0.649115	0.696445
Cla97C06G118990	0.0217427	0	0.108521	0.0316945	0	0.01628	0	0	0	0	0	0
Cla97C08G154860	1.84473	2.26708	1.97372	0.245137	0.192658	0.0915752	0.130916	0.115344	0.407298	0.261893	0.184457	0.127834
Cla97C01G013940	8.2109	8.54506	9.19119	10.3796	10.597	9.90007	11.6371	10.9304	10.7848	13.7136	14.099	14.3633
Cla97C05G080300	21.687	21.8177	21.5523	25.6964	24.9267	24.1978	29.9267	27.81	27.4708	36.8251	34.8547	36.3591
Cla97C09G172520	40.4499	38.6853	39.9534	39.2718	37.8837	37.8818	38.9528	37.8486	36.6861	37.6177	38.4498	36.8213
Cla97C06G120190	12.4211	11.4515	12.4856	17.0569	16.9539	18.5359	25.5917	25.4247	26.9298	34.892	36.4775	36.6277
Cla97C06G114290	6.9379	8.57978	8.02066	4.88384	10.1723	7.77001	10.3707	11.4565	10.7955	18.1694	17.7323	15.619
Cla97C04G072080	6.18502	6.05754	5.52292	2.08844	1.94859	2.18036	2.30181	1.92083	1.79987	3.93633	2.42429	2.48364
Cla97C01G012010	0	0	0.00954727	0.174274	0.26667	0.222	0.463063	0.432962	0.394956	0.20108	0.322591	0.466518
Cla97C08G144730	0.0552781	0	0	0	0	0	0	0	0	0	0	0
Cla97C01G017060	3.26141	3.03657	1.47172	1.30252	1.30902	1.27118	0.618021	0.613963	0.634815	0.695771	0.220521	0.622632
Cla97C05G081650	22.0145	23.461	22.5739	29.8447	25.7821	27.9214	25.7685	28.235	27.7389	21.1568	21.1386	22.0326
Cla97C11G207440	0.794968	1.32246	1.54642	1.24797	1.96511	1.52625	2.01409	1.56538	1.82832	2.23799	1.96195	1.67605
Cla97C05G084680	53.8974	52.7235	52.4074	41.7332	44.4756	42.0043	51.5791	51.6498	52.0954	64.9361	61.6425	62.1817
Cla97C01G003010	21.1612	18.7068	17.4327	4.93385	3.63809	4.28771	2.11713	2.39118	1.43133	1.60938	0.951533	1.87622
Cla97C05G096920	0	0	0	0	0	0	0	0	0	0	0	0
Cla97C06G120440	45.2506	48.3643	44.4199	24.8587	28.5577	25.0409	18.221	16.5514	17.221	9.94304	10.9139	9.31384
Cla97C05G085370	0	0	0	0	0	0	0	0	0	0	0	0
Cla97C10G192000	32.1741	33.6356	32.4225	30.3863	32.2806	29.8913	33.4067	31.0573	33.0999	37.52	37.1137	36.1218
Cla97C06G124570	13.4374	13.8432	13.9519	19.0056	18.6106	17.7836	23.4727	22.6173	21.3634	31.9843	33.6737	32.9759
Cla97C05G103150	45.5243	42.6822	42.5709	66.5914	68.2422	68.5113	58.3625	58.6522	60.2754	53.1873	54.3596	53.4443
Cla97C05G092200	88.1254	103.909	82.4682	72.8865	78.4662	76.5105	97.3429	90.3658	98.1761	105.313	107.987	99.0857
Cla97C08G149800	0.224125	0.167136	0.192868	0.912532	1.32212	0.873798	0.778907	0.949614	0.748108	1.2758	1.56403	1.28709
Cla97C05G084970	106.628	106.825	104.496	46.779	46.1688	45.414	49.1317	50.7021	51.4209	44.1771	45.0706	44.4346
Cla97C05G098560	73.6391	73.3596	78.5804	36.7448	41.0949	37.5169	45.8279	46.3734	44.0702	58.5837	55.6089	57.5568
Cla97C04G069480	80.412	76.5702	75.5907	83.088	83.5956	83.0039	95.9399	86.7053	96.711	109.739	106.61	107.58
Cla97C05G085080	0.222369	0.330775	0.172646	0.0360165	0	0	0	0.0599188	0.087768	0.0192391	0.0203258	0
Cla97C03G051350	2.88697	2.11242	2.25347	0.0632836	0.0359029	0.069075	0.0107239	0.0175469	0.00963842	0.00845113	0	0.00756276
Cla97C04G076350	7.57184	7.45824	8.11555	21.5262	23.5289	20.7948	27.5942	29.6095	28.9575	31.831	32.2238	32.8849
Cla97C01G002940	34.4055	33.7274	34.5075	29.7808	29.5653	30.1562	24.7287	25.1504	25.6039	25.4982	25.9415	25.0244
Cla97C08G152960	7.83762	6.6821	9.9714	1.18232	0.919915	1.45753	0.759237	0.88341	0.545908	0.86425	0.84283	1.11846
Cla97C08G156420	1.65571	1.32903	1.67774	0.116667	0.108739	0.104871	0.459656	0.319445	0.413129	1.0984	1.17279	1.02128
Cla97C09G162650	16.0915	16.1915	16.2328	3.92323	4.13862	3.59718	3.41869	3.48467	3.19857	5.50754	5.10472	5.08669
Cla97C09G179430	32.1184	31.8611	32.3583	25.1292	25.138	26.1495	26.5051	24.8417	26.2608	29.1625	28.9015	29.9998
Cla97C10G200610	31.6905	30.4253	28.8819	61.684	62.5697	61.4643	55.872	55.3506	54.0796	54.3036	55.0586	54.9903
Cla97C08G159950	0	0	0	0	0	0	0	0	0	0	0	0
Cla97C09G165380	0.0862806	0.0888527	0.155029	0	0.0652386	0	0.0341009	0	0	0	0	0
Cla97C04G075610	51.2693	49.6809	52.702	34.9623	32.7611	33.6801	32.2769	32.5546	31.7208	22.4193	24.5012	22.8443
Cla97C01G018110	0	0	0	0	0	0	0.142171	0	0	0	0	0
Cla97C07G131730	4.71375	3.8047	4.47648	5.01418	4.11806	4.04457	5.48838	5.06689	5.63429	6.60684	6.39311	6.49824
Cla97C06G121710	81.2227	85.1497	71.7484	125.275	124.092	131.653	137.791	133.902	135.407	137.224	141.768	137.959
Cla97C05G082680	0.0256804	0.0264459	0.128174	0	0	0.0192284	0	0.0415186	0.0228059	0.119979	0	0
Cla97C06G125620	21.0904	20.633	21.3301	33.0298	34.7385	31.9677	44.0094	40.8964	42.9357	56.0649	56.3927	55.068
Cla97C09G175890	61.2307	61.8537	60.6787	27.5354	28.5343	28.8765	19.4355	19.2757	19.5081	13.1919	13.8535	14.3608
Cla97C04G077750	0	0.110724	0.143104	0.156731	0	0.0805056	0.070825	0.289717	0.222796	0.111629	0.235869	0.299685
Cla97C01G000090	39.9964	40.5582	39.5963	49.61	45.5702	49.6071	67.429	66.615	65.1521	72.1255	74.4172	73.8475
Cla97C10G192910	0	0	0	0	0	0	0.0810701	0.0663252	0.072864	0.319442	0.202491	0.200104
Cla97C02G037510	36.0306	35.7254	39.8607	55.1618	57.2075	54.172	51.0513	51.0968	53.3604	54.8302	53.9311	55.5396
Cla97C02G038980	22.0483	20.6884	20.6896	50.1088	47.8794	51.7373	85.9026	85.3329	80.3607	78.5762	82.4033	77.9679
Cla97C05G082530	54.2408	52.1932	49.2467	43.5536	45.9501	43.9778	46.7554	43.8057	44.7067	59.5782	56.9991	61.6786
Cla97C04G075460	0.0517683	0.106623	0.568441	0.150926	0	0.116286	0.204606	0	0	0.0806211	0	0
Cla97C10G187190	0.217427	0	0.813905	0.950836	0.719255	0.366301	0.644508	0.834869	0.386179	1.1428	0.804903	1.4772
Cla97C02G039050	4.18332	4.13449	3.9483	2.00138	2.22991	2.44943	4.44691	4.13494	4.85952	4.5002	4.55052	4.93895
Cla97C10G190510	5.64423	5.25044	5.4216	13.5155	14.4816	13.0074	11.5617	12.9024	13.997	11.1845	11.8819	11.3167
Cla97C01G009850	36.3063	36.4704	36.7078	48.593	49.9538	48.3786	58.9222	59.2592	60.7701	67.2123	66.514	67.5319
Cla97C07G129550	2.3443	2.14036	2.18305	14.7728	14.5561	15.1437	8.21452	8.19004	8.13964	3.12692	3.89728	2.93813
Cla97C04G071970	79.0086	78.4455	88.869	82.1611	84.3267	79.8343	102.904	102.624	103.483	127.621	124.926	129.863
Cla97C10G202100	25.552	27.1732	28.1598	27.6828	29.3811	28.7368	27.7468	28.5855	29.6134	32.5344	32.3018	32.4339
Cla97C07G141240	342.036	341.646	341.492	217.715	214.33	216.714	215.576	214.583	221.463	194.725	192.465	202.189
Cla97C07G136780	24.3742	24.5672	25.5378	42.3063	45.6809	42.853	60.2143	60.4079	62.0594	53.6394	55.2566	50.3514
Cla97C02G035300	158.015	162.726	148.646	390.041	368.002	357.367	418.93	394.761	381.086	535.954	544.137	531.336
Cla97C01G000630	4.23005	4.34701	3.98747	2.36738	2.98173	2.35218	2.75716	3.15725	3.12126	3.11737	3.54201	3.48322
Cla97C09G164160	239.102	281.6	249.224	180.04	190.892	193.86	188.72	198.062	199.033	205.414	204.188	213.815
Cla97C04G079610	135.038	143.329	138.55	125.895	119.482	122.151	128.567	130.453	132.069	122.954	130.641	130.231
Cla97C04G074220	0	0	0	0.0350431	0	0.012	0	0	0.0142326	0.00623972	0	0
Cla97C09G177740	18.1605	19.1688	17.1436	11.9956	12.9541	12.3947	9.96629	8.21794	9.47316	9.88572	10.1431	10.7977
Cla97C01G001320	88.1378	87.1257	84.8255	1.12548	1.1701	1.14625	0.0394596	0.0645656	0.0827527	0.0621934	0.131413	0.148415
Cla97C05G101920	88.0823	91.4789	90.5925	57.5602	60.368	57.8609	60.0558	59.9541	58.451	58.3768	56.4734	57.0442
Cla97C07G141070	38.6225	36.8111	39.7558	30.2183	29.9651	30.6457	25.0933	27.3421	26.052	17.8474	17.879	19.0119
Cla97C07G137780	16.4227	17.5364	18.7748	2.88303	2.52017	2.83801	0.952608	1.4919	1.29161	0.544805	0.593707	0.499053
Cla97C05G108860	36.8213	36.1189	38.2139	22.9657	21.9067	23.8195	22.4232	23.0978	22.5727	27.3578	30.0983	27.3978
Cla97C06G119100	1.03637	0.88431	1.05143	0.84786	0.679674	0.652468	1.0491	1.24811	1.42375	0.790526	0.633343	0.748693
Cla97C07G128600	5.5	5.32612	5.37466	2.2927	2.24349	1.90736	2.66956	1.27921	1.35391	0.781405	1.09543	1.15648
Cla97C01G010570	36.9199	34.4996	36.3626	25.1641	23.5799	25.0398	29.6551	30.2114	30.766	39.0372	39.467	41.8544
Cla97C05G097640	1.80236	2.05495	1.94909	0.437885	0.324476	0.401645	0.742032	0.711142	0.647866	0.751845	0.935523	0.702714
Cla97C07G130830	2.64541	2.42013	2.28272	0.0184509	0.0438651	0.0442278	0.0458576	0.0545703	0.0449626	0.0131413	0.0208254	0.0235199
Cla97C02G040360	0.407676	0.466477	0.135651	0.742841	0.792037	0.271334	0.738498	1.44637	1.12636	2.66302	2.31037	2.30417
Cla97C07G137430	51.8318	50.855	48.2158	50.2299	50.0827	48.7657	45.9991	45.5516	46.2065	42.8358	44.0773	44.4706
Cla97C01G002160	30.0943	31.863	29.4145	20.1498	19.2321	18.8027	22.7363	22.5249	21.769	26.0139	26.5407	25.0716
Cla97C06G109880	6.13816	6.63358	6.36522	2.89831	2.85722	2.62455	4.29315	4.62908	4.52253	6.54718	7.48301	7.51999
Cla97C07G130780	0.26509	0.314355	0.416976	0.456682	0.387213	0.390961	0.761979	0.65586	0.506503	0.325264	0.515455	0.671707
Cla97C01G006670	187.25	177.087	168.522	25.2662	25.2237	24.6432	59.409	62.679	64.9186	54.8601	62.2718	60.0286
Cla97C02G027850	40.1239	44.6787	42.2517	61.1371	64.03	60.686	124.506	126.722	124.098	76.5656	73.265	74.9363
Cla97C02G026720	2.33448	1.99397	2.41258	10.3191	11.759	11.0841	10.4342	9.41344	10.6829	11.9226	12.805	12.1477
Cla97C07G144360	8.8753	11.122	12.4354	27.1222	31.7348	28.1831	24.4596	26.105	27.1592	21.5239	18.913	27.7929
Cla97C10G204500	17.401	17.8879	18.0089	21.5819	24.9041	23.6318	30.2368	31.6622	30.5491	31.3668	34.064	30.6586
Cla97C11G224800	94.9241	105.86	99.0149	64.5925	67.0043	63.7492	66.9706	64.9989	63.6325	65.0167	66.0868	63.1204
Cla97C05G107510	0.477892	0.54826	0.47286	0.837176	1.07769	0.850621	0.820132	0.914956	0.908365	1.70392	1.84155	1.5102
Cla97C09G175330	7.69284	7.18496	9.0669	33.5425	34.4056	32.613	31.0967	30.599	30.6035	37.3303	37.2133	37.8918
Cla97C03G060440	0.0509595	0	0.254345	0.0742841	0.0963288	0.152625	0	0	0	0	0.293454	0
Cla97C01G013000	10.121	12.0838	10.7577	18.3062	15.9487	16.0588	32.3655	30.3762	31.7181	47.672	44.1238	45.9339
Cla97C09G163240	62.7858	69.6418	68.4423	81.8305	87.2959	83.4407	91.2317	88.9283	91.2547	110.21	109.575	110.88
Cla97C03G061710	0.937185	1.15815	0.785839	0.0273229	0.212588	0.308759	0.111122	0.212126	0.0998739	0.350285	0.0925176	0.104488
Cla97C01G007070	38.1962	37.201	36.4902	61.9161	60.6595	59.7903	56.9247	53.9647	54.9459	58.9424	57.1989	58.1291
Cla97C05G102350	8.32338	8.92137	9.80077	16.2435	20.4859	17.1195	13.058	13.5117	13.5464	13.1475	12.2971	15.9083
Cla97C03G066840	0	0	0	0	0	0	0	0	0	0	0	0
Cla97C01G018790	23.7025	22.3034	22.039	31.9793	33.7693	33.0529	39.7027	40.9625	39.6154	42.3195	42.1421	44.6576
Cla97C06G118760	0	0	0	0	0	0	0	0	0	0	0	0
Cla97C10G195070	827.889	825.227	799.588	188.318	190.281	185.818	65.6116	63.0084	64.2871	32.1215	33.7425	33.5848
Cla97C07G129230	0	0	0	0	0	0	0	0	0	0	0	0
Cla97C02G043180	2.4097	2.27474	1.99761	0.600581	0.543205	0.689568	0.0684191	0.246291	0.19063	0	0.0113928	0.0289504
Cla97C08G160800	15.0911	16.0457	14.2363	37.5251	38.5404	37.0253	49.5488	48.3625	50.8116	59.7165	54.0479	55.4359
Cla97C07G139200	0.514959	0.736542	0.399813	0	0	0	0	0	0	0	0	0
Cla97C02G041970	0	0.0864884	0	0	0	0	0	0	0	0	0	0
Cla97C07G142200	40.1278	41.3564	41.0145	59.4181	58.0226	57.7581	56.4998	55.3903	54.1449	62.1607	57.5712	61.6882
Cla97C07G135550	12.883	12.1807	11.4298	13.1156	13.6595	13.9313	15.4265	14.6709	14.4271	15.3983	14.4094	15.1058
Cla97C07G131070	156.981	160.343	148.687	94.5571	78.4483	91.6061	115.807	112.549	106.047	135.208	140.62	134.846
Cla97C09G176150	28.0424	27.9644	31.403	23.889	23.8413	22.4844	26.525	27.1899	27.7186	37.8631	37.3014	36.9507
Cla97C08G161430	0.0741228	0.0254442	0	0	0	0	0	0	0	0	0	0
Cla97C09G172640	0.82001	1.13234	0.688331	0.108667	0.140915	0.223269	0.460363	0.105457	0.148955	0.15963	0.475276	0.0649317
Cla97C02G032020	80.4911	78.7146	81.2441	63.8922	65.7686	63.8281	75.6359	76.9377	79.3813	90.0538	89.3343	87.4473
Cla97C11G222920	516.907	502.89	536.44	26.8723	25.4429	25.7841	28.9399	27.044	27.9904	90.5117	98.8836	98.237
Cla97C02G038040	14.8827	14.8115	15.1523	20.1608	21.204	19.8799	20.6622	19.3432	20.2434	22.3672	22.8415	21.77
Cla97C09G178420	0.629615	0.369579	0.483943	2.47346	3.01111	2.57872	4.75293	5.20669	5.27269	6.12339	6.16885	5.63326
Cla97C01G007690	69.7569	70.7311	66.9133	79.1692	74.2303	75.6836	60.7673	59.8703	59.661	64.0549	64.647	63.331
Cla97C01G023940	3.55682	3.30996	2.77199	1.12826	1.04984	0.840545	0.653848	0.668659	0.703098	0.248436	0.602705	0.197618
Cla97C02G036910	109.356	111.255	108.117	22.9277	21.0361	23.0835	7.99102	8.31009	7.68118	3.64633	3.91574	3.57782
Cla97C11G224370	0	0	0.105588	0	0	0.0396001	0	0	0	0.0137274	0	0
Cla97C11G220690	27.9505	27.748	26.7448	18.5724	19.0137	18.897	20.3592	18.7999	21.1677	24.5649	23.3948	26.3368
Cla97C06G124090	4.03684	2.9985	3.39222	71.0689	72.3495	74.262	16.6235	15.7755	16.9797	3.92478	4.1152	4.82068
Cla97C01G004520	4.21659	4.19165	4.6515	0.034496	0.0162666	0.0257731	0	0	0.0152841	0	0.00707918	0.00599633
Cla97C10G205360	9.43299	9.28361	9.38286	3.17555	3.34335	3.24974	2.95812	2.62967	2.78495	3.80284	3.66678	4.15479
Cla97C11G217210	19.6433	19.7396	21.3304	24.3186	24.7749	23.1111	32.1106	32.2696	31.9928	41.6726	42.3631	43.6618
Cla97C03G066150	437.999	428.961	401.006	182.682	182.2	188.902	161.127	179.364	162.937	176.888	181.003	161.562
Cla97C05G105820	4.53152	5.30952	4.31934	0.0549163	0.0610401	0.0483565	0.106354	0.0522065	0.08603	0.234679	0.212516	0.127506
Cla97C09G173060	12.1239	12.0911	10.5878	8.04077	8.53725	8.02676	8.89701	8.23024	8.32384	9.88222	9.35554	8.82365
Cla97C07G131690	1.71541	1.43941	2.26202	1.57444	2.16177	1.72843	1.00443	1.50653	1.14725	1.26978	1.60284	1.12155
Cla97C02G042270	58.0918	59.8347	55.367	47.1966	46.1666	44.0286	43.2118	41.6782	42.6231	47.3884	48.9937	47.2073
Cla97C05G101110	73.5475	76.2687	77.9724	114.849	118.905	113.959	87.1199	84.5631	85.9842	44.4546	44.2774	43.5591
Cla97C05G104190	13.7383	12.0822	13.0369	15.4195	15.0989	14.3927	17.781	16.9851	15.3404	19.485	20.4312	18.6434
Cla97C02G035240	31.1887	30.9904	31.5683	19.4432	19.0893	17.8117	18.2405	17.9217	18.7378	21.0338	20.824	20.3494
Cla97C11G209130	45.7834	42.8108	42.7519	8.33642	8.88456	9.25135	6.20708	5.75699	6.28986	4.10588	4.55737	3.64706
Cla97C03G055900	0.0629054	0.0797302	0.048303	0	0.00914695	0	0	0	0	0	0.0159229	0
Cla97C05G108470	24.6135	25.2022	24.7869	31.0078	32.3018	30.519	30.4271	30.3092	30.9694	31.986	31.3283	31.4125
Cla97C02G033370	0.713641	0.686837	0.752321	4.69099	4.34327	4.57439	17.0089	18.331	17.1826	10.3141	11.8074	11.614
Cla97C03G063520	23.1757	26.9454	25.8723	25.2296	26.038	26.2885	29.0517	33.8941	32.8911	46.9627	46.7901	49.9285
Cla97C07G142970	3.30649	3.51341	3.6607	1.11734	1.05829	1.22663	0.764796	0.892984	0.967672	0.912839	0.667661	0.942556
Cla97C03G058500	122.082	129.834	126.486	107.191	111.467	113.771	106.917	107.926	107.999	122.459	129.546	126.255
Cla97C09G179770	2.12793	1.5747	1.5264	16.0551	15.9988	15.5007	3.79309	4.14049	3.82697	0.358037	0.721334	0.618448
Cla97C01G008840	46.3386	50.2297	51.981	16.2066	16.4783	14.2526	19.1076	20.5328	19.693	27.0761	24.8652	25.6577
Cla97C11G223340	8.63998	8.86426	8.64078	2.40772	2.30349	2.28711	1.60648	1.46323	1.54433	0.979079	1.16734	1.32888
Cla97C02G047980	31.4067	29.3729	29.2252	14.0303	13.4395	13.3777	7.29006	7.56363	6.98399	8.1932	9.54572	8.46532
Cla97C06G125060	34.4537	34.7359	37.2	22.7074	23.7407	22.3562	22.8782	20.8142	22.6391	21.9432	21.9925	21.5572
Cla97C02G035790	15.1595	13.8699	18.6294	11.5773	9.87549	11.3282	5.81847	8.98338	6.48996	2.79822	2.83207	2.58825
Cla97C02G030540	0	0	0	0	0	0	0	0	0	0	0	0
Cla97C01G005690	14.3915	14.9495	14.3097	23.6203	25.0033	23.492	33.048	31.0451	31.832	35.9244	33.6432	32.7631
Cla97C11G222690	20.2378	20.7385	19.9318	58.3789	55.2162	57.6484	56.12	53.3157	56.5862	51.49	51.8676	50.2455
Cla97C02G036260	0.26929	0.385164	0.209076	0.0218082	0.1414	0.078413	0.0295646	0.0362811	0.0531439	0.0698963	0	0.0104248
Cla97C08G151850	15.5031	14.9342	15.6875	15.6188	16.7221	15.5361	16.7372	16.8139	16.5024	14.0385	14.3801	14.3756
Cla97C02G033080	0	0	0.021004	0	0	0	0.0415811	0.102055	0.0560583	0.0983057	0.121168	0.0879719
Cla97C09G173680	7.57048	8.73466	8.58853	15.0811	16.708	15.1786	17.7541	17.5501	18.5347	24.7698	23.6748	25.9837
Cla97C02G037790	21.0636	20.4437	21.0672	13.8344	14.0072	13.7263	14.1767	13.4743	13.6792	13.7661	13.459	13.5612
Cla97C11G213660	13.257	13.3412	14.2885	19.2368	15.9977	16.7549	22.2743	21.543	22.7953	19.952	18.3712	20.6113
Cla97C11G217960	58.2833	57.4723	57.7534	35.907	35.0846	36.4311	37.9961	38.5441	40.7894	39.7973	38.9594	38.8703
Cla97C09G180810	53.8932	53.6253	50.9206	43.451	42.5101	42.0631	22.641	19.9061	20.6112	5.69597	5.32442	5.20879
Cla97C04G078200	12.4255	12.2283	12.1971	14.4048	13.5964	13.7205	16.5741	16.1002	16.1271	19.7234	20.0785	20.0747
Cla97C05G087150	5.59964	5.56482	5.58548	5.47738	4.59315	5.06552	4.2684	4.4662	5.02041	4.52051	4.77005	4.47942
Cla97C03G053680	0	0	0	0	0	0	0	0	0	0	0	0
Cla97C02G045720	8.97327	8.58721	8.67578	12.0268	11.9469	11.1276	10.2076	7.88078	9.36224	10.9407	9.93439	10.884
Cla97C01G005340	0.485741	0.1191	0.692685	0.101153	0.174895	0.173192	0.571372	0.504848	0.57516	0.82851	0.437654	0.999303
Cla97C03G062430	1.07224	1.15022	0.869652	0.0651258	0.274471	0.167261	0.242794	0.433385	0.19838	0.417463	0.275652	0.404711
Cla97C05G100240	7.37652	7.2399	7.28096	0.0401439	0.0223102	0.0412401	0.0233236	0.076326	0.0454191	0.00306341	0.0323644	0.0274139
Cla97C11G218290	119.424	128.105	116.277	166.825	159.314	159.237	155.034	146.243	155.089	144.131	146.657	145.708
Cla97C05G089640	3.04824	3.11716	3.71311	0.108756	0.181325	0.287295	0.0105312	0	0.0189304	0	0.052608	0
Cla97C03G063380	192.291	194.516	185.321	19.0647	19.9245	18.3741	9.95348	8.31325	7.77808	5.00745	4.53299	4.25198
Cla97C03G067600	24.2369	30.7747	27.2402	24.6776	31.9217	18.0673	6.79955	5.60429	8.07252	8.1121	10.5366	8.19113
Cla97C11G219520	0.308975	0.141416	0.102809	0	0	0	0	0	0	0	0	0
Cla97C01G020550	6.42963	7.36282	6.79875	9.10086	8.47894	9.5143	12.321	12.9562	11.0362	13.7466	13.3872	13.2165
Cla97C08G146180	0	0	0	0.0112127	0.0290804	0	0.0152006	0.0373079	0.122958	0.359372	0.215147	0.375195
Cla97C06G127670	41.38	45.6683	44.2528	11.6918	10.7958	10.6189	11.8986	12.3709	12.162	9.10106	8.21899	9.67658
Cla97C02G034680	29.6491	32.9451	31.1652	33.128	35.6732	32.9745	31.161	28.3696	32.167	37.0853	34.7816	37.8906
Cla97C06G122630	78.4524	79.9516	80.2086	43.8948	45.2772	45.1604	29.7974	30.2015	27.9418	72.0297	73.2682	72.3421
Cla97C03G064550	1730.81	1734.33	1657.37	1504.37	1482.45	1483.7	1600.31	1598.94	1670.98	1928.44	1808.03	1845.62
Cla97C09G170080	0.0257564	0.0265243	0.0128554	0	0	0.00482133	0.0127247	0.0104104	0	0.0300837	0.0264858	0.0673033
Cla97C03G053530	5.53834	5.90734	6.43438	12.158	11.6439	12.3747	11.1457	10.1945	9.75379	7.60585	7.45632	7.28154
Cla97C05G093310	0	0	0	0	0	0	0	0	0	0	0	0
Cla97C08G147850	15.5088	16.2999	16.6651	22.6239	19.034	21.4487	21.9718	24.5206	24.1632	31.7179	28.4061	28.0977
Cla97C02G043600	33.7076	33.4382	32.1157	46.7797	46.2469	46.5202	48.4802	48.0528	48.0452	54.0031	51.0009	51.7152
Cla97C08G149980	9.85216	10.0293	8.73817	6.99921	6.49685	6.90205	10.4117	9.83168	9.71985	10.4228	10.8671	11.2092
Cla97C09G170430	67.3859	70.7688	80.8643	8.35583	9.5278	7.97968	7.32395	8.92125	8.65978	9.01674	8.99757	7.25398
Cla97C03G055110	4.17241	3.95906	3.65575	0.438235	0.172208	0.190995	0.144024	0.117829	0.194168	0.0141875	0	0.0380884
Cla97C05G091220	37.2802	38.0679	38.7438	36.9237	37.6031	37.7187	53.4145	53.5147	54.0883	61.4391	59.7778	62.0449
Cla97C02G049720	0	0	0	0	0	0	0	0	0	0	0	0
Cla97C08G146450	5.69888	4.76269	5.4244	1.08667	1.07541	1.28159	0.649353	0.479711	0.640244	0.183307	0.266284	0.129863
Cla97C02G037130	3.62884	3.44757	4.45316	1.88611	1.81953	1.72598	3.17909	3.05531	2.97443	4.77834	4.57287	4.4358
Cla97C02G041110	0	0	0	0	0.018186	0	0	0	0	0	0	0
Cla97C02G034530	49.3188	47.5124	55.9014	51.9626	56.632	50.1802	54.7635	53.6127	58.8982	67.794	63.2798	68.2614
Cla97C11G210360	0.366076	0.342718	0.166103	0.24256	0.0943629	0.274103	0.394596	0.80707	0.531982	0.906987	1.17724	1.02035
Cla97C01G025450	0	0.0125089	0.0121252	0	0	0	0	0	0	0	0.00999259	0
Cla97C02G032560	1.4188	1.79317	1.33352	73.5891	71.882	73.2049	97.632	100.02	99.7766	110.421	101.606	104.386
Cla97C08G147580	18.6233	21.18	18.8161	70.2649	66.8215	68.0173	67.4234	63.8876	65.0081	76.2388	71.4228	73.7067
Cla97C11G218430	2.95166	3.35863	3.14649	1.9787	1.79096	1.45975	3.45658	2.931	2.97725	6.05807	7.23963	6.2592
Cla97C11G221640	23.2035	27.2189	25.1293	16.8377	19.1052	18.2387	16.5826	14.1159	15.3567	14.9464	13.6666	15.6242
Cla97C05G081410	0.672455	0.43034	0.441115	0.357089	0.376803	0.176227	0.204078	0.159195	0.153562	0.172047	0.312162	0.244331
Cla97C09G171680	32.7428	31.8186	38.0822	25.585	28.5133	25.4483	28.4516	31.3943	29.2683	40.2655	43.7048	41.9834
Cla97C11G220990	16.2177	18.8866	16.7687	12.7809	12.0767	13.0631	12.3163	14.1392	14.7793	19.1337	16.5759	14.2583
Cla97C08G150810	3.51037	4.12779	3.52899	2.30451	4.18847	2.47929	3.71453	2.47542	2.91845	3.14053	3.46129	2.44609
Cla97C09G181070	49.8605	45.9622	48.1619	28.4863	28.2285	28.4812	23.9238	23.4699	25.2328	22.9803	23.1264	23.566
Cla97C03G056480	0	0.0225412	0	0	0	0	0	0	0	0	0	0
Cla97C01G021200	0	0.377846	0.284867	0	0.0385315	0	0	0	0	0	0	0
Cla97C06G111350	19.2821	19.6134	18.2041	15.3422	14.0831	13.3937	29.1627	26.314	27.9796	36.3972	36.8351	34.7223
Cla97C06G124770	0.600785	0.662888	1.04951	0.0312775	0.121679	0	0.254411	0.0693797	0.0952745	0.0334153	0.176514	0.179416
Cla97C03G065600	80.8114	74.8145	81.9575	90.9771	91.2202	93.2969	88.312	87.5427	86.3371	77.9347	78.8021	80.3265
Cla97C09G171350	0	0	0	0	0	0	0	0	0	0	0	0
Cla97C05G099010	115.055	104.798	97.8814	77.5662	68.43	77.4578	82.933	84.8396	80.5581	77.3654	82.0247	82.3412
Cla97C05G092040	0	0	0	0.0567906	0	0.0833449	0.285959	0.206955	0.533797	0	0.0183141	0
Cla97C05G098760	10.9344	10.5824	9.68377	62.2346	59.0757	61.9793	81.2214	81.6253	79.4983	105.972	106.592	105.31
Cla97C06G126600	12.8661	13.0956	16.756	39.6254	41.0343	39.5874	41.3904	38.5064	41.0537	49.7661	53.6848	60.86
Cla97C09G181380	99.1427	96.6784	92.1513	21.0606	19.0329	19.8936	11.4445	12.1226	11.0801	8.40984	9.01859	7.97891
Cla97C03G060120	16.7452	17.3734	17.1967	17.8852	20.8263	18.7298	20.3434	19.5733	20.8692	15.4031	16.1238	14.905
Cla97C05G090570	9.30209	9.22894	9.55925	3.27281	3.28802	3.09321	3.11045	3.18664	2.87116	4.11483	3.82621	4.13681
Cla97C01G011950	28.0073	27.566	25.638	27.2593	26.0242	25.6594	30.163	27.7682	32.2146	37.7125	32.0217	31.8165
Cla97C03G051590	0	0	0.0803857	0	0	0	0	0	0	0	0	0
Cla97C05G088270	10.2421	9.32526	9.39372	5.6805	5.70576	5.93358	6.74055	7.07832	6.33212	12.0138	11.6084	10.9333
Cla97C08G147320	5.80126	5.32031	4.60973	6.37397	8.12913	6.82897	7.72839	7.58265	8.91971	8.29291	8.45267	8.46697
Cla97C02G047610	67.966	67.8429	70.1123	73.2	69.6008	74.5579	28.4786	27.9541	26.199	14.2403	13.3743	13.4089
Cla97C06G111680	167.984	173.436	165.004	73.983	85.1021	79.4136	31.8705	33.6464	34.5392	31.9515	34.4891	32.5774
Cla97C02G040640	12.6179	13.3299	14.0472	10.9346	11.3902	10.5046	8.29407	8.32852	8.95967	6.6903	7.79392	7.30215
Cla97C01G022150	183.831	192.226	176.541	178.31	166.464	173.716	232.646	222.219	227.22	286.653	292.613	286.333
Cla97C07G133770	33.3622	30.625	31.0392	40.0101	40.0949	39.7285	43.3483	42.4663	37.4448	43.3091	42.0146	39.1719
Cla97C06G123270	6.11919	6.97334	7.2415	2.18797	2.37405	2.14519	1.83026	2.0334	1.80181	2.3712	2.54664	2.61413
Cla97C05G092590	22.397	23.7333	23.746	3.74026	4.24395	3.39682	0.748362	0.624746	0.370622	0.433291	0.782015	0.522377
Cla97C08G156220	4.5364	3.92951	4.03955	0.0404038	0	0.0415072	0.036516	0	0	0	0	0
Cla97C05G095060	87.4444	95.0892	91.2379	75.1019	73.5991	78.1925	76.4794	72.8803	77.9289	89.9157	88.9776	90.1393
Cla97C11G208860	83.6304	80.1488	86.4864	38.4567	37.7495	39.054	38.7039	42.7109	40.1449	41.3602	42.4545	41.0722
Cla97C05G090680	1.74718	1.4694	1.43887	0.986917	0.990811	0.752225	1.23722	0.706186	0.517204	0.362795	0.335376	0.811646
Cla97C01G018350	0	0	0	0	0.0208279	0	0	0	0	0	0	0
Cla97C02G044970	1.49197	1.65355	1.37581	1.78033	1.78847	1.79489	6.95295	6.24727	6.7541	22.6365	21.9169	22.7229
Cla97C08G153540	24.8328	26.2393	25.408	5.57454	5.93051	4.78447	7.98629	7.09256	6.51677	10.2618	11.2278	10.554
Cla97C02G029510	64.5454	60.6961	68.6791	69.3494	67.5034	68.754	82.9171	83.9668	86.4026	87.7493	93.0507	88.8903
Cla97C09G180380	0	0	0	0	0	0	0.0560441	0	0	0.0147221	0.0777684	0
Cla97C10G201100	11.8929	12.841	12.3782	11.2767	12.7541	11.7345	12.0376	12.281	11.5578	13.9985	13.327	13.8497
Cla97C11G211180	7.53134	7.77081	7.16671	1.56798	1.60812	1.65154	0.989344	1.2317	0.998739	0.963283	0.808783	0.730572
Cla97C07G143610	88.9039	77.1434	103.245	933.259	884.77	944.883	997.462	1116.76	997.179	1180.69	1356.48	1265.03
Cla97C06G110080	1.25339	0.917204	1.04749	0.132192	0.156116	0.150352	0.112005	0.0994879	0.0661528	0.141227	0.0586159	0.0225681
Cla97C01G016600	0	0	0.0504747	0	0	0	0	0	0	0	0	0
Cla97C06G113260	9.51243	8.75879	8.80134	9.36271	8.50716	7.38587	8.71191	8.26469	8.98009	9.27439	9.64042	8.59469
Cla97C05G098590	6.06115	6.16516	5.66388	2.51277	3.16698	3.51247	3.48005	3.63562	3.22036	2.82367	3.05667	3.25844
Cla97C01G011370	0.0526033	0.0361143	0.0175033	0.0511202	0.0331454	0	0.0346509	0.0141743	0.0155717	0.0546143	0	0.0122183
Cla97C08G161370	0.940642	0.968684	0.738864	0.14611	0.18947	0.0865959	0.716119	0.467452	0.636785	0.852525	1.01485	1.10138
Cla97C06G127950	0.181189	0.256562	0.0678254	0.0660303	0.0642192	0.0254375	0	0	0.0100567	0	0	0
Cla97C09G180030	0	0	0	0	0	0	0	0	0	0	0	0
Cla97C05G087970	23.5132	24.2781	23.9055	21.5976	22.1061	20.7687	29.4325	27.6699	26.1498	34.4171	35.4413	34.2406
Cla97C11G215950	100.971	99.4197	104.261	122.853	134.959	122.108	121.914	124.528	134.315	138.972	131.793	132.831
Cla97C05G093880	0	0	0.0327198	0.0716711	0.0309801	0.171799	0.0809683	0.119235	0	0	0	0.0228403
Cla97C05G082330	5.13442	5.04469	4.73307	1.24105	1.86932	1.81434	1.52715	1.69409	1.87274	1.91742	1.55162	1.53333
Cla97C02G046560	9.03121	8.65087	7.97553	4.37285	4.1963	4.71193	4.70577	4.84202	4.66802	6.83817	6.50439	6.76331
Cla97C06G110550	25.6186	30.7631	38.8315	33.107	35.3373	32.0646	24.3325	25.1798	26.6128	25.1748	22.7473	25.5586
Cla97C01G023200	30.0998	29.2141	30.484	10.7964	11.7085	10.9739	7.17446	7.85142	7.23887	4.34757	5.02374	4.61068
Cla97C10G193220	6.21649	7.70073	7.08682	6.52715	6.31832	6.78634	6.5519	6.2779	6.40076	5.86485	5.15849	4.69589
Cla97C10G196610	37.8605	39.0441	36.0783	13.5091	14.1374	13.4528	8.76127	9.42758	9.30106	7.78875	6.87521	7.57536
Cla97C06G113190	8.69241	9.07648	9.44549	7.56656	7.02057	7.10941	6.8646	6.29122	7.03575	8.87939	7.86095	9.36029
Cla97C11G212980	0.299899	0.424655	0.0748418	0.0546458	0.0708626	0.140345	0.148163	0	0.0332913	0.0291904	0.123357	0.0522439
Cla97C11G216600	26.9308	27.8584	27.6566	17.5458	17.3125	17.4869	25.6926	23.0883	25.3	35.6042	37.1105	37.003
Cla97C10G190750	2.32088	1.89533	1.85746	0.567148	0.773828	0.466109	0.768863	0.732949	0.85328	1.01688	1.21348	0.966566
Cla97C06G115690	0.022807	0	0.0227666	0	0	0	0	0	0.0810166	0.159833	0	0.0953542
Cla97C10G198320	0.06326	0.0579075	0.0280657	0.0204922	0.0132867	0.0210518	0	0	0.0124842	0.054732	0.0982999	0.0538765
Cla97C11G217550	19.9866	22.1756	25.7528	21.0281	22.3681	16.781	14.1709	15.075	17.0439	19.5026	19.7442	17.4233
Cla97C10G198500	304.745	304.159	315.069	19.9905	19.3122	17.9178	14.5985	14.1033	15.6158	40.2047	45.2394	44.2474
Cla97C06G121650	45.2769	44.8659	47.1632	26.0066	29.3491	25.2379	28.3825	25.4195	27.93	29.8508	27.5775	28.324
Cla97C05G091760	14.3831	14.199	14.3664	17.0334	17.3721	16.7092	17.1955	17.056	16.8788	22.2781	21.5671	21.5064
Cla97C02G028640	0	0	0.0535904	0	0	0	0	0.021699	0	0	0.0220824	0
Cla97C08G145360	0	0	0	0	0	0	0	0	0	0	0	0
Cla97C03G054220	1.19301	1.18071	1.52341	9.33333	7.9882	8.88054	4.56973	5.75505	5.72389	3.2393	3.21196	2.47774
Cla97C07G142560	14.2859	16.8405	22.0557	26.8846	28.9149	27.9283	25.6895	28.4437	27.4949	29.3302	29.4375	33.4169
Cla97C03G058970	1.52066	1.85446	1.83753	0.452085	0.529513	0.419485	0.968738	0.727848	0.621914	0.0311603	0.164602	0.0278848
Cla97C10G197250	6.1559	6.29044	6.4095	0.0990455	0.0642192	0.0457876	0.0335681	0.0439405	0.0603405	0.100524	0.100613	0.17518
Cla97C08G144940	0.326141	0.301592	0.199324	0	0	0	0.032883	0.0591851	0	0.0310967	0.0164266	0.0139139
Cla97C03G053940	73.1072	68.4005	67.2156	58.3974	56.6898	58.0224	63.3787	63.4528	63.4843	62.0548	61.6314	59.6549
Cla97C08G158510	27.0982	24.3046	25.7164	9.06803	8.43516	8.91847	7.89133	8.74309	8.13942	4.91467	4.92155	5.18867
Cla97C09G164360	98.8457	98.0428	97.8378	66.4646	65.2393	66.2235	58.401	58.5824	61.04	56.1714	55.0157	55.7663
Cla97C08G145090	65.4131	65.8192	62.0123	162.479	159.813	161.252	184.993	184.298	184.683	221.518	214.849	215.45
Cla97C02G050110	22.465	22.6133	21.05	15.0223	13.618	13.9105	14.2954	14.0429	13.913	15.9506	15.4304	16.6399
Cla97C06G117020	7.15784	7.09673	7.12949	3.17136	2.86023	2.95858	3.00564	3.5934	3.16091	4.46866	5.46276	4.83476
Cla97C10G191480	2.40863	3.19981	3.02016	3.71606	3.40835	3.78358	1.02637	1.22104	1.15612	0.632242	0.537348	0.79968
Cla97C05G082800	29.6003	29.9443	29.3647	0.234031	0.312154	0.43276	0.0815832	0.0889934	0.0570307	0.0250027	0.0452829	0.0894979
Cla97C09G168700	82.252	79.082	81.8387	241.826	239.662	235.4	210.189	215.353	215.386	206.901	198.316	201.905
Cla97C04G073920	858.691	865.002	881.333	380.132	391.853	386.033	315.102	322.824	322.706	285.789	275.918	274.782
Cla97C01G001690	10.859	12.9765	13.7254	25.5267	21.9279	21.8115	21.4592	22.859	20.3402	23.3178	23.7507	24.7663
Cla97C08G151330	0.387494	0.0665076	0.128935	0.400104	0.24416	0.217604	0.701939	0.861407	0.77427	1.81038	1.5673	1.23756
Cla97C05G092860	4.81446	5.40088	5.3187	2.3858	2.3373	2.02159	2.03032	1.97008	1.66566	0.641868	0.746919	0.774185
Cla97C01G010770	0	0	0	0	0	0	0	0	0	0	0	0
Cla97C06G126380	11.8208	9.87057	10.6625	25.9508	29.5599	26.1369	71.7402	72.6687	72.4212	89.2729	87.11	88.4332
Cla97C09G181800	0	0	0	0	0	0	0	0	0	0	0	0
Cla97C05G086360	113.471	111.962	100.684	160.605	153.361	160.287	173.693	164.06	171.04	182.354	181.544	177.233
Cla97C01G020960	18.4488	17.6286	14.8204	19.5962	17.621	19.0744	14.4613	14.1659	13.3145	13.7086	13.1881	14.0653
Cla97C01G024260	95.4969	104.778	96.9187	174.142	190.112	168.704	168.278	148.632	167.76	178.654	171.562	168.556
Cla97C07G141620	0.41185	0.252184	0.555566	0.0162259	0	0.00833449	0.120983	0.0179961	0.00988513	0.0173349	0.0732562	0.0310254
Cla97C10G190280	46.5769	46.1987	41.7296	22.0624	19.8116	22.0416	26.2838	24.6479	23.563	19.8271	21.7296	20.7139
Cla97C05G080400	13.1445	17.5056	14.4036	14.6947	21.2507	17.205	19.1887	18.8545	17.9924	19.547	16.2607	17.2856
Cla97C05G106620	0.647864	0.561036	0.485036	5.14589	4.7873	5.70536	15.9963	15.5805	15.2336	36.024	37.6106	37.9931
Cla97C10G191150	0	0	0	0	0	0	0	0	0	0	0	0
Cla97C01G012730	70.5133	68.1506	65.7495	41.4204	38.7486	41.957	42.8697	46.2161	42.3046	43.0271	44.4394	44.2372
Cla97C10G199360	25.6071	24.7699	25.7864	58.6937	60.7113	60.9929	79.569	77.5034	80.3962	78.2834	78.6667	76.9373
Cla97C06G116640	3.60836	4.57346	4.98733	9.33135	10.4937	8.39114	8.3306	8.18976	7.64142	7.99693	7.67798	8.53437
Cla97C10G194500	10.6915	9.79812	11.1132	11.3314	12.7936	14.8907	12.0179	11.6161	9.93032	11.1703	11.9222	10.5087
Cla97C05G097330	16.187	16.1853	14.151	2.61042	2.26934	2.51691	1.43334	1.26969	1.10168	0.319393	0.567876	0.634378
Cla97C08G146840	18.0599	16.5849	17.4306	18.8079	19.2279	19.1259	26.8878	26.7594	27.1298	33.5393	34.8375	34.0656
Cla97C01G006470	101.756	103.394	104.022	59.4429	59.0828	57.0624	40.3632	39.2567	39.8422	28.8394	26.6945	27.8407
Cla97C10G189710	0	0	0	0	0	0	0	0	0	0	0	0
Cla97C07G128520	5.23662	5.53101	5.6506	7.47638	7.06008	6.79687	9.85615	10.0201	9.79987	10.6673	11.1564	10.7672
Cla97C09G167100	0	0	0	0	0	0	0	0	0	0	0	0
Cla97C06G109710	328.093	339.112	335.072	201.427	193.692	198.413	195.918	191.939	189.387	193.775	197.978	199.257
Cla97C09G175130	22.395	24.3978	23.6093	10.0894	9.90213	8.98416	10.9725	9.8687	11.5854	13.5318	15.111	15.7175
Cla97C01G015160	35.0642	34.6775	33.8948	29.1163	29.8082	29.7379	55.1921	53.4512	60.1175	176.506	189.064	190.403
Cla97C09G166850	8.9038	8.28539	9.22517	5.25866	5.40096	6.26049	4.98974	5.00429	5.11901	5.10069	5.26125	5.2706
Cla97C01G014290	4.10805	3.92725	4.06401	7.73225	8.21078	7.13308	12.0172	12.8608	13.2918	13.3628	12.6883	13.9332
Cla97C08G157630	4.89594	4.93126	5.32389	1.40948	1.61742	1.56288	1.49374	1.21586	1.6424	1.76276	1.68556	2.06406
Cla97C04G077130	3.88424	3.49275	5.03604	1.0441	1.37536	1.0599	0.923123	0.736918	0.764313	1.08901	0.777887	1.02583
Cla97C04G072320	67.2101	73.3302	64.1926	6.80273	7.30533	6.19435	4.87311	5.21927	4.78014	3.64417	3.6646	3.47358
Cla97C01G012190	89.5796	90.4399	86.8452	733.223	760.95	735.53	1317.69	1313.64	1303.07	1788.39	1773.29	1775.06
Cla97C05G081750	0.321547	0.0946094	0.412684	0.435242	0.651237	0.343944	0.453879	0.556992	0.448729	0.321917	0.717989	0.544146
Cla97C07G128290	0.191847	0	0	0	0	0.0718237	0	0	0.25556	0.0746931	0	0
Cla97C10G203240	0.065887	0	0.0493276	0	0	0.0123334	0.0162754	0	0	0.0256522	0.0271011	0
Cla97C03G068350	121.513	119.087	122.497	121.595	124.167	120.678	118.236	109.809	111.42	96.1258	95.2084	96.1502
Cla97C01G019740	9.21933	8.01791	8.0167	6.41659	6.17008	6.28457	6.74521	6.37998	6.5783	10.1707	10.2235	10.8952
Cla97C04G070780	0.714746	0.698942	0.0599561	0.0087554	0.0454147	0.0764532	0	0.0194212	0	0.00935383	0.0197643	0.0251117
Cla97C06G118560	14.5287	14.7972	14.6429	7.3948	7.51103	7.44019	9.58012	9.59731	9.49284	10.2521	9.08298	9.58232
Cla97C08G150170	41.9535	41.441	42.656	60.8913	58.9322	59.5738	64.4434	61.8961	63.9236	59.1199	60.0019	61.3398
Cla97C10G195670	26.0608	26.053	23.8847	103.392	120.737	100.373	143.599	130.737	129.361	133.956	145.835	146.424
Cla97C10G198280	43.0462	43.485	43.3697	47.9319	50.554	49.4377	48.5174	46.6309	47.5312	45.0882	44.6559	46.3573
Cla97C09G170290	0.220624	0.454403	0.220233	0.755076	0.942889	0.660778	0.597117	0.659107	0.724086	0.799216	1.01797	1.00931
Cla97C05G093050	42.1225	44.2302	40.8424	57.5214	59.2779	55.4755	59.0767	60.5994	58.0282	58.1508	55.5297	52.8531
Cla97C01G002570	0.571485	0.416024	0.265564	0	0.0558765	0.0590213	0.0584146	0.00796504	0.0700023	0.0843964	0.129692	0.0823906
Cla97C10G188040	23.2486	21.0535	22.8273	25.6393	25.4158	24.7051	24.7834	23.3637	23.9484	27.9154	27.7018	27.6515
Cla97C09G166270	25.4261	24.9161	25.1304	27.4446	28.0457	27.09	27.9577	26.6277	27.915	28.9336	28.6254	27.7031
Cla97C09G172480	51.0223	52.1194	52.5489	56.9177	56.4354	57.5753	63.1723	60.8453	63.8905	70.3876	70.0661	70.503
Cla97C04G071780	67.6007	68.1457	66.9288	52.6276	54.3344	52.5869	39.5694	39.3654	40.4307	40.7965	40.6367	38.3076
Cla97C07G134950	8.86634	8.74049	7.71601	0.43841	0.431922	0.453306	0.208404	0.271536	0.228933	1.85525	1.80902	1.91062
Cla97C11G207180	30.6661	31.7179	34.2007	85.5834	82.6495	81.9197	86.5356	83.2229	87.1276	105.518	105.919	109.496
Cla97C09G178620	0	0.0102086	0	0	0	0	0	0	0	0	0	0
Cla97C10G203860	16.098	19.5274	16.0903	21.2567	20.8268	21.2267	26.524	26.9051	26.6427	27.9189	28.1544	29.4565
Cla97C04G074440	0	0	0	0.0601795	0.468231	0.247292	0.367125	0.300353	0.476614	0.321464	0.849054	0.747947
Cla97C04G073490	0	0	0	0	0	0	0	0	0	0	0	0
Cla97C01G001900	20.7638	19.3611	19.0754	10.8758	10.9534	10.9238	14.6109	13.3869	13.4975	18.8125	18.3513	18.6828
Cla97C10G205160	6.67714	8.27474	7.65122	4.51422	5.66912	5.19985	4.72707	4.31642	4.6506	5.22333	5.11211	5.97904
Cla97C01G018830	1.4101	1.09579	1.27807	0.302653	0.261647	0.155459	0.170957	0.146857	0.122922	0.21556	0.156568	0.180844
Cla97C04G071430	2.75471	3.87676	3.13807	0.590372	0.65765	0.667944	0.779191	0.741315	0.798554	1.05306	0.959895	0.984631
Cla97C09G163730	46.0561	48.2149	48.7895	22.1189	24.0592	23.227	22.5504	21.5994	21.3506	20.1534	18.8241	21.0321
Cla97C09G168280	0	0	0	0	0	0	0	0	0	0	0	0
Cla97C09G178190	29.9222	29.3695	28.6842	40.8257	37.9139	39.117	28.6296	28.7875	29.6503	26.474	28.1913	26.1225
Cla97C04G074860	23.7036	21.9513	22.3081	38.6538	39.0761	35.2653	53.6072	52.4424	54.2345	71.0668	74.2134	73.6577
Cla97C04G073140	301.478	304.889	304.943	206.134	208.209	211.958	111.857	108.016	109.727	47.5862	47.1692	47.2198
Cla97C10G187540	3.78709	2.87252	3.05214	0.172026	0.162238	0.0481975	0	0	0	0	0	0.0299027
Cla97C09G171740	28.5771	28.9039	27.2751	20.5498	18.1337	19.6951	21.865	21.9416	21.2556	24.8249	25.1172	24.7692
Cla97C01G003220	0	0	0.0566195	0.403072	0.160827	0.2442	0.210165	0.137553	0.176299	0.220832	0.0233305	0.0790472
Cla97C06G124820	31.3078	29.92	31.2693	52.688	51.7815	50.873	58.3009	59.5543	58.8367	60.6437	60.9015	60.7655
Cla97C04G069720	2.01717	2.01906	2.01359	4.7267	4.11597	4.72874	1.63921	1.98113	1.07148	2.40745	1.89206	1.53697
Cla97C09G165770	0	0	0	0	0	0	0.0192966	0	0	0	0	0
Cla97C05G085120	0.0372023	0.0127705	0	0	0	0.00928519	0	0	0.0110127	0.0289684	0.0102016	0
Cla97C05G109100	31.9121	30.5613	31.2733	26.2739	27.4263	25.9564	27.4983	28.3896	30.7281	15.8092	16.0181	15.6524
Cla97C05G108270	9.72329	9.97655	9.25495	8.44873	8.74368	8.52357	8.42843	8.76301	7.91798	10.9595	10.7014	10.6955
Cla97C10G193140	0	0	0	0	0	0	0	0	0	0	0	0
Cla97C09G176560	66.2017	61.9593	63.4603	61.3431	76.833	65.0958	65.5089	61.5429	66.6591	67.2037	74.6437	70.9597
Cla97C09G179570	20.9249	21.6825	21.0031	51.402	53.2758	51.898	48.994	52.3436	48.6996	52.6679	54.0401	52.9538
Cla97C04G075790	77.3189	77.3107	80.3747	92.8219	97.1755	91.7708	95.8792	94.9886	96.0926	114.883	114.071	115.425
Cla97C02G038530	1.26228	1.49895	1.15152	0.158473	0.199793	0.189934	0.125321	0.185526	0.20918	0.202225	0.218616	0.235678
Cla97C07G144500	1.63638	1.79049	1.73557	0.538366	0.397398	0.408419	0.370536	0.229654	0.0908261	0.309703	0.289802	0.41968
Cla97C10G205830	52.1502	57.1965	54.0562	116.407	125.804	119.199	150.949	146.596	145.85	164.72	166.878	175.463
Cla97C09G165190	1.90249	1.35278	1.80868	2.24503	2.18345	2.50984	1.61127	1.9407	1.9309	1.51668	2.49669	2.20948
Cla97C09G175910	0.225146	0.311353	0.218326	0.00937708	0	0	0	0	0	0	0.00529193	0
Cla97C10G186630	35.2408	34.783	34.4179	10.8392	8.96147	9.63641	21.6219	21.865	21.8527	31.0755	31.9712	30.932
Cla97C07G136080	525.322	524.068	538.251	1648.94	1561.66	1584.07	1811.95	1847.18	1729.03	1501.48	1606.04	1536.52
Cla97C04G077490	0	0	0	0	0	0	0	0	0	0	0	0
Cla97C01G005100	6.93769	6.88342	4.83166	9.20598	10.2714	9.59544	8.98439	8.47756	7.84981	8.91988	8.94969	8.98604
Cla97C05G102810	15.6233	15.1459	16.3336	13.4638	14.1419	12.6362	13.7467	14.0125	14.6967	16.4575	16.0604	16.8383
Cla97C04G068890	0.617023	0.847223	1.11454	0.149907	0.333246	0.22	0.638701	0.59379	0.339211	0.755006	0.918508	1.35128
Cla97C09G164820	35.9015	35.6058	34.8564	32.9722	32.3345	32.9262	42.1551	38.5499	39.6018	49.718	47.9561	50.8419
Cla97C05G082470	11.3849	12.2085	11.4746	3.74064	3.47966	3.79784	2.17472	1.59318	1.7769	1.70603	1.59664	1.95193
Cla97C11G219720	46.9424	43.8177	46.4825	35.3019	33.2738	36.2848	38.9852	40.1699	38.881	34.9468	38.4243	37.1329
Cla97C02G027130	88.2517	87.79	105.759	139.495	146.374	148.14	69.9067	76.4825	75.7924	60.673	60.1951	61.4729
Cla97C09G170240	14.5092	14.0072	13.4243	10.8735	11.7529	10.9149	13.2171	12.4541	12.6336	15.9095	15.4806	16.1246
Cla97C09G177210	64.3652	66.2421	66.6859	81.5243	88.2372	81.8478	84.4976	84.3053	86.9748	83.2766	83.151	83.1964
Cla97C07G129450	70.6231	67.587	64.4742	62.6369	63.1102	62.9704	71.0591	68.3207	67.643	77.2162	77.2754	78.38
Cla97C11G214260	5.09179	6.20319	4.61766	0.36384	0.377452	0.14951	0.164415	0.188316	0.620645	0.181397	0.191644	0.185519
Cla97C11G206630	8.64631	8.73337	8.53706	5.81865	5.69505	5.15572	6.84789	7.66665	7.09366	9.67686	9.81068	9.91769
Cla97C09G167840	0	0	0.0147983	0	0	0	0	0	0	0	0	0
Cla97C11G219090	0.00502528	0.0232879	0.00752454	0.0036627	0.0094993	0.00376272	0.0645501	0.156398	0.104875	0.553696	0.529161	0.465727
Cla97C11G208570	0	0.0633704	0.0614268	0	0.116322	0	0.668829	0.273592	0.628452	0.694787	0.632785	1.30782
Cla97C05G107230	4.10068	3.33589	3.63042	0.0751225	0.160041	0.137811	0	0.0952209	0.0588422	0.0917224	0.0121129	0.0564305
Cla97C02G041750	11.6936	12.191	10.0965	0.391167	0.360928	0.463672	0.0815832	0.13349	0.0366626	0	0.0509432	0.129452
Cla97C07G136620	14.9383	14.1755	11.8436	8.79581	8.3753	9.57477	11.3832	11.2601	11.759	12.5943	13.177	13.2705
Cla97C02G045440	26.1475	26.8691	27.418	32.6803	33.7197	32.4035	33.9392	32.8819	34.3336	34.4963	33.4949	35.0386
Cla97C05G094520	6.09274	6.52042	6.0223	4.31011	4.33586	4.0879	3.91898	3.77598	3.1828	5.08843	4.39306	4.79495
Cla97C07G130660	0	0	0	0	0	0	0	0	0	0	0	0
Cla97C01G005810	0	0	0	0	0	0	0	0	0	0.00512009	0	0
Cla97C04G079420	20.2742	21.2229	21.5212	10.1581	9.97783	9.57889	7.75905	7.86725	7.85773	7.15012	7.38286	7.48563
Cla97C03G064820	3.22689	3.12762	3.1738	0.688602	0.550451	0.688025	0.26002	0.205753	0.279673	0.295611	0.283916	0.312634
Cla97C08G160150	21.601	21.5219	22.5957	38.855	37.226	36.9206	40.3137	42.1156	38.8996	33.9496	34.4915	33.3616
Cla97C09G182600	2.2712	2.19323	1.89061	1.44344	1.29986	1.21218	1.2036	1.30233	1.36093	1.74404	1.58395	1.89475
Cla97C05G106540	0.194131	0.159935	0.193787	0.198091	0.550451	0.348858	0.65218	0.439405	0.413763	0.786056	1.24568	1.00103
Cla97C02G040080	4.86617	4.82959	5.74135	2.66194	2.79486	2.30475	2.41263	2.49664	2.92706	3.52254	3.89506	3.76438
Cla97C07G133810	56.0908	55.8616	53.2334	30.7155	34.965	34.3192	46.5936	46.2791	46.5091	58.4205	57.2745	55.2657
Cla97C06G119310	0.165367	0.156106	0.17883	0.0200881	0.0781485	0.103183	0.0272327	0.100259	0.0611904	0.0214611	0	0.0288077
Cla97C10G194260	20.7289	19.5027	20.6322	36.8887	36.6121	37.3941	54.5459	51.6206	55.919	44.606	44.2285	43.312
Cla97C11G211340	13.0127	12.8045	13.0225	3.44387	3.64298	3.21724	3.82705	4.58046	3.66118	6.57062	7.06952	6.30296
Cla97C02G030360	47.5601	50.026	46.5823	249.782	262.872	255.621	310.926	289.303	291.671	234.451	231.848	235.292
Cla97C07G131830	0.0952235	0.196125	0.118818	1.42278	1.65376	2.18354	3.446	4.25292	3.34031	2.02053	1.96819	3.4255
Cla97C07G144080	5.0582	3.91841	4.32575	0.0440202	0.0570838	0.0226112	0.134272	0.280731	0	0.658406	0.385062	0.862749
Cla97C02G033940	0	0	0	0	0	0	0	0	0	0	0.0542022	0
Cla97C10G188900	0	0	0	0	0	0	0	0	0	0	0	0
Cla97C08G159000	11.5268	10.3273	9.90223	9.41447	10.2409	9.30602	10.5118	10.3868	11.0796	10.739	10.8882	11.656
Cla97C11G223990	4.93227	4.81459	4.26598	1.27637	1.48811	1.56385	0.396864	0.220785	0.142677	0.225183	0.0925176	0.235097
Cla97C11G221840	26.219	25.0616	24.6554	20.541	20.2747	19.4857	20.8634	19.4117	20.1191	25.4061	24.2688	24.9565
Cla97C09G171800	53.1433	49.7175	50.6174	0.877847	1.15115	0.866354	0.0601719	0.164093	0.0841262	0.0105376	0	0
Cla97C07G143360	1.88158	2.42458	2.57175	2.20127	2.39853	2.442	2.30726	2.16062	2.21939	2.05119	2.08767	1.83557
Cla97C09G184520	16.6404	16.6738	17.9565	11.0508	11.3437	10.4192	16.7286	15.5373	14.9966	24.4363	22.5492	24.0795
Cla97C10G204710	94.1081	108.45	112.861	189.289	188.436	195.396	212.968	215.881	206.333	177.659	195.335	190.916
Cla97C06G118040	8.25543	7.11211	9.03047	2.72375	2.68803	2.47471	1.46741	0.976891	0.991308	0.551751	0.562953	0.493751
Cla97C06G112000	3.52922	3.24831	3.55861	0.0130133	0.0787506	0.00891242	0	0	0	0	0	0
Cla97C08G161600	51.3173	50.8223	46.4057	9.16823	8.95022	9.08096	4.60066	5.12874	5.02902	2.7233	2.56223	2.53568
Cla97C03G061500	0	0	0	0	0	0	0	0	0	0	0	0
Cla97C03G065880	5.11602	5.44555	5.12952	2.29467	1.82985	2.22524	2.32863	2.41703	2.55489	3.62091	3.51657	3.86438
Cla97C09G184290	11.0629	10.8426	11.8753	15.5366	15.9557	14.7247	17.9998	17.6634	17.8883	18.7726	19.7797	18.5869
Cla97C02G043060	0.0114838	0	0	0.0167401	0	0.0171972	0	0	0.0305952	0.00894213	0.00944722	0.0640171
Cla97C11G208890	0	0	0	0	0	0	0	0	0	0	0	0
Cla97C11G216370	0	0	0	0	0	0	0	0	0	0	0	0
Cla97C05G105160	0.110556	0.303605	0.2759	0.0805793	0.0174154	0.0827798	0	0.0148951	0.0490906	0	0.060633	0.0385188
Cla97C11G217020	0.791176	0.706128	0.570391	0.967495	0.913956	0.783284	0.24321	0.277145	0.210785	0.164285	0.195259	0.153141
Cla97C08G158750	30.474	29.4104	29.8134	29.1926	28.3857	27.5027	29.2059	29.8299	29.6053	32.7398	33.3766	34.1385
Cla97C07G143940	22.3603	23.994	21.3072	18.397	18.4112	19.8116	27.4731	27.9133	28.1407	37.9354	38.1468	37.0073
Cla97C03G059570	3.23794	3.28615	2.76376	1.43652	1.61888	1.61629	1.92425	1.40357	1.20855	1.82702	2.00743	1.86387
Cla97C11G220710	2.36122	2.28601	2.13591	0.882821	0.886448	0.882227	1.14558	0.906748	1.151	1.01289	1.14377	1.1363
Cla97C07G139410	32.9338	31.6941	30.1432	22.3353	20.5663	21.0364	23.4761	22.9249	23.5645	15.2307	15.2388	14.4348
Cla97C07G142010	28.8174	28.2023	27.0018	167.857	153.479	167.827	509.911	505.671	491.185	360.861	366.169	366.584
Cla97C07G135740	0	0.0316852	0	0.246679	0.0581608	0.0921511	0	0	0	0	0	0
Cla97C08G155250	37.3895	37.9618	37.1081	41.1782	42.0072	40.1609	50.0705	46.4882	48.9668	50.3952	48.6979	50.0599
Cla97C10G205440	4.7489	4.89999	4.21478	0	0.0174647	0.0138357	0	0	0	0	0	0
Cla97C05G104780	1.8994	2.2041	1.95152	3.51836	3.67801	3.80869	3.02113	2.14959	2.60013	1.39965	1.27291	1.20732
Cla97C02G035450	2.34208	2.42994	2.38163	6.3304	7.46839	7.10312	1.70859	2.01713	1.85833	0.940832	0.792298	0.692459
Cla97C03G062080	0	0	0	0	0	0	0	0	0	0	0	0
Cla97C11G222710	52.7353	56.7552	54.2971	80.4988	67.9722	71.2734	69.3119	63.319	62.2468	67.5782	63.028	69.796
Cla97C02G046150	2.8329	2.9909	3.49326	0.485829	1.08001	0.730819	0.729187	0.9622	0.909071	0.963922	0.920449	1.01189
Cla97C02G036150	5.51163	6.07194	5.23174	5.75069	5.69392	5.75844	5.50224	6.15934	5.7168	6.8535	6.61965	6.42086
Cla97C11G216950	82.9115	74.7219	70.847	51.6854	47.5811	48.2912	48.2642	48.3023	47.5107	34.8782	33.2299	35.7467
Cla97C05G105780	37.2462	38.0645	49.3061	21.256	27.564	25.0217	19.1017	16.9648	16.5805	16.3415	14.115	18.1479
Cla97C09G173180	96.749	96.9192	93.3036	81.6972	81.0331	79.377	85.6594	82.8733	86.8218	100.682	98.6519	99.9758
Cla97C05G086160	7.63646	6.73287	6.65492	10.2179	9.48386	10.5026	13.5115	14.8816	13.5163	14.6091	17.921	15.7499
Cla97C01G004770	13.2538	12.3448	13.5362	2.55411	2.68901	2.32943	3.57679	3.49654	3.10176	2.61161	2.507	2.84076
Cla97C01G008490	0.460987	0.264815	0.394431	0.00914266	0.0207478	0.0140885	0.0123944	0	0.0139247	0.0244189	0.00515964	0.0371484
Cla97C01G024060	10.2978	10.3668	13.7402	18.0434	18.665	19.7283	25.6534	24.2676	23.0567	32.5744	35.1749	33.8744
Cla97C05G101090	0	0	0	0	0	0	0	0	0	0	0	0
Cla97C05G087690	0.657149	0.852191	0.753166	0.283832	0.460078	0.601389	0.264537	0.137724	0.0648435	0	0.120135	0.356155
Cla97C01G009720	1.12977	1.4576	1.55333	0.0745754	0.0805888	0.0638433	0.0126374	0.00689262	0.0151443	0.0199182	0.0140288	0.0594146
Cla97C05G088410	6.37411	7.08478	6.83779	3.60537	3.66342	2.85766	2.55648	3.34161	2.98438	4.3381	5.12952	4.79389
Cla97C05G103780	9.3183	10.6757	10.1897	9.02214	10.1283	8.0158	8.84105	9.38158	8.81128	11.0652	10.4968	11.6361
Cla97C06G123450	137.21	135.288	133.242	122.263	127.598	121.536	132.413	133.102	134.345	149.373	149.211	153.246
Cla97C06G113830	27.339	26.2428	24.8623	34.3431	33.6566	33.699	38.982	35.9013	37.3844	41.4223	41.1234	43.3993
Cla97C11G212700	233.159	255.385	236.69	20.4338	22.2297	25.101	26.6169	30.8766	29.9103	48.8866	44.7856	46.8944
Cla97C03G067100	0.906223	1.19988	1.04379	0.097987	0.098829	0.123032	0.0836384	0.0845267	0.0486409	0.0852984	0.0081924	0.111028
Cla97C09G173230	47.8631	49.7681	48.2948	46.8262	46.0652	46.8284	55.6706	56.9462	58.1567	71.0485	72.4068	73.877
Cla97C02G028910	0	0	0	0	0	0	0	0	0	0	0	0
Cla97C05G101320	1.06271	0.452849	0.51212	0.373924	0.13854	0.192068	0	0.0296228	0.0325432	0.25681	0.482339	0.204279
Cla97C11G213250	1.57921	1.73235	2.15899	1.65145	0.486714	0.976802	0.983722	0.582789	0.518293	0.855432	1.24266	0.76551
Cla97C02G040870	1.63471	1.60917	1.34384	0	0.00757377	0.0360001	0.0158356	0	0	0	0	0.0111676
Cla97C01G021500	29.1424	29.6732	28.0055	3.01995	3.22793	3.42495	1.30219	1.30163	1.10662	0.582982	0.793091	0.757536
Cla97C01G025080	0	0	0.0583968	0	0	0	0	0	0	0	0	0
Cla97C06G109600	1.39388	1.71416	1.52649	3.50152	4.08019	3.7998	8.23686	7.24197	8.04006	17.1025	17.7346	16.276
Cla97C11G214700	193.729	185.106	188.182	98.1157	103.412	95.8002	37.1245	34.782	34.6153	27.5483	27.2345	28.1553
Cla97C11G209300	4.41249	4.30352	3.61365	2.0184	1.93939	2.52944	2.01924	1.85427	2.45189	2.7604	1.79782	2.36561
Cla97C03G052560	0.352913	0.488756	0.400878	0.603142	0.897152	0.574053	0.973976	0.590245	1.08073	3.67668	3.17356	4.01098
Cla97C02G033120	34.9926	29.4255	35.7703	0.454221	0.343593	0.202204	0.0615772	0.0335851	0.0276721	0.0647023	0.0170892	0.115802
Cla97C10G185410	11.1946	12.5268	9.28291	7.0349	8.08121	6.86401	4.44188	5.9854	5.36215	7.61869	4.74965	4.7909
Cla97C09G180990	0.653361	0.489337	0.673762	0.527368	0.37766	0.460908	0.645575	0.584903	0.743267	0.651709	0.559701	0.78262
Cla97C05G080640	105.097	101.157	101.55	0.799982	0.721231	0.524405	0	0.0845009	0	0	0	0
Cla97C02G046840	14.0479	14.9623	14.952	9.79825	10.0934	9.62507	9.34536	8.4848	8.91509	9.57292	9.13859	9.89693
Cla97C05G081590	0	0	0	0	0	0.150277	0	0	0	0.0781405	0.0825542	0.174816
Cla97C06G110330	3.04916	3.04943	2.9714	0.00754632	0	0	0	0.00836961	0	0.00806211	0	0.00721463
Cla97C02G049390	0.175926	0.153299	0.0405264	0.00986345	0.0511622	0.0101328	0	0	0	0.00526881	0	0.0188598
Cla97C01G024930	28.499	27.8936	29.3652	23.7967	25.1721	24.7374	26.2166	25.8551	26.9611	26.1474	26.0698	26.2786
Cla97C08G150370	18.7608	18.0828	19.156	10.426	11.1067	10.8499	10.0568	9.74262	9.7167	11.1524	11.4419	11.2659
Cla97C01G014900	84.9025	85.4968	82.7497	35.6702	34.591	34.9288	23.7904	23.2994	23.8514	26.2083	24.127	24.9116
Cla97C03G064450	106.17	105.97	101.865	85.9258	83.5582	86.3927	84.4891	78.8638	82.2796	93.6202	91.2982	91.1431
Cla97C09G170760	8.43306	7.43697	6.88331	2.30917	3.39078	3.13972	1.24298	1.24289	2.06882	1.12466	1.03488	1.72069
Cla97C05G087340	40.4211	39.4656	39.5751	37.2828	37.7534	37.506	34.6124	34.4123	35.7159	37.4846	37.4837	39.1925
Cla97C05G093290	14.139	14.9877	15.8359	4.03968	4.45451	4.97576	2.57058	2.13353	2.31875	1.3285	1.41905	1.49756
Cla97C11G221430	23.7389	22.1709	25.3104	18.605	20.6713	20.1759	14.8016	15.7457	15.5125	17.6808	16.9182	17.1554
Cla97C11G208800	41.4491	42.0362	44.1327	109.612	112.174	110.069	139.16	139.702	140.63	179.626	168.926	176.398
Cla97C03G067810	0	0	0.0609952	0.0111339	0.0288761	0.0228759	0.0301877	0	0.027132	0.178424	0.188502	0.298047
Cla97C02G029470	28.0354	29.0183	26.0053	43.366	42.0153	42.7559	49.522	47.5134	46.6868	37.3458	40.0558	40.0499
Cla97C06G115860	27.5679	26.4949	27.5335	46.3533	48.194	46.6701	42.9959	42.6129	41.9221	37.2107	36.6487	36.4691
Cla97C02G034470	11.4404	13.1721	12.6918	11.0312	13.8714	13.2402	12.6887	13.1615	12.7168	12.3209	14.002	15.713
Cla97C06G122460	1.49751	1.00833	1.61703	0.267619	0.251773	0.371961	0.220527	0.151318	0.326078	0.476519	0.319829	0.411377
Cla97C03G065410	17.6654	16.6685	17.8878	29.0631	27.3109	28.9937	37.9769	39.6589	38.9878	52.5676	53.7349	51.7514
Cla97C04G077060	98.3018	93.2408	98.3126	118.423	109.35	113.795	130.971	130.528	136.937	128.341	137.735	135.162
Cla97C05G099600	42.4592	44.7922	48.3779	26.9478	26.9649	27.8206	30.1774	25.4526	31.9681	9.68357	10.7822	10.6834
Cla97C05G092650	39.9522	38.7535	41.3526	34.4907	38.7983	35.5734	32.6902	32.9173	32.1661	29.6567	34.3116	30.8769
Cla97C01G009790	8.1786	10.5668	8.41452	9.01466	9.20015	9.67409	10.2625	9.91703	11.6077	10.1778	11.6195	13.793
Cla97C06G125850	25.4455	21.8858	24.0296	0.536186	0.594873	0.471264	0.0969184	0.105721	0.0943671	0.0254593	0.0470704	0
Cla97C02G044570	78.485	76.713	76.0311	132.195	135.011	133.148	121.849	115.854	122.067	120.834	119.86	121.775
Cla97C08G150990	123.956	128.06	123.928	202.952	208.349	206.307	224.537	217.112	230.591	226.903	229.602	236.154
Cla97C05G095920	59.7997	58.1224	56.58	70.547	64.1744	67.8271	69.2305	71.6967	69.0846	71.4146	74.8542	75.8121
Cla97C11G210130	0	0	0	0	0	0	0	0	0	0	0	0
Cla97C06G117640	832.933	843.238	890.117	424.12	427.995	426.487	537.766	598.214	574.757	580.416	581.286	562.751
Cla97C02G048440	0	0.0574125	0	0	0	0	0	0	0	0	0	0
Cla97C03G051140	113.617	113.112	111.474	325.376	346.566	337.489	202.48	207.757	214.379	165.846	160.094	161.872
Cla97C08G157340	12.987	13.9373	13.6073	2.53367	2.75028	3.17314	0.559602	0.442036	0.520301	0.136863	0.0642637	0.0816506
Cla97C04G073300	5.39219	5.57981	4.51446	28.5314	27.9153	27.6109	51.1911	48.454	49.4696	85.0653	82.143	85.7107
Cla97C09G181220	15.0239	17.1235	13.5562	4.09171	4.49745	4.96407	3.75082	4.19235	2.70642	4.95423	4.8822	6.07271
Cla97C10G200460	0.0782346	0.0302126	0.0878578	30.9841	28.3897	29.7617	35.0904	33.8032	34.5086	29.7095	30.1406	31.3736
Cla97C03G059960	33.6391	32.6843	35.1886	79.422	82.7261	80.6908	80.5819	86.3619	84.565	86.6427	88.6773	85.5215
Cla97C03G056690	0	0	0	0.0199476	0.00862244	0.00683078	0.0180282	0.0848082	0.0810166	0.312562	0.2289	0.247921
Cla97C07G140570	0.76084	0.816965	0.745597	0.0270508	0.0789266	0.0625264	0.100848	0.0787553	0.0741596	0.148111	0.152661	0.07112
Cla97C06G111520	49.1197	47.9029	49.6614	60.1329	62.4951	61.0617	52.1953	50.9049	52.3519	57.1535	55.0183	56.2487
Cla97C01G022050	1.43358	2.25139	1.82458	0.0522438	0.0338739	0.0536704	0.123944	0.130373	0.0477419	0.0837219	0.235869	0.124869
Cla97C01G017760	1.22619	1.27576	1.40067	4.92003	3.96666	4.21198	5.58323	4.48602	5.73656	5.51223	5.626	5.39084
Cla97C03G061970	2.11753	2.16663	2.37205	1.64262	1.64744	1.71807	1.03606	0.809092	0.737691	1.11338	0.913008	1.09123
Cla97C08G152260	33.8794	35.3353	31.5903	16.9997	19.1666	18.3505	30.2731	28.3881	29.8347	9.89482	10.5316	10.6228
Cla97C10G193380	0.421116	0.202994	0.214656	0	0	0	0	0	0	0	0	0
Cla97C06G116060	2.836	3.71327	1.79969	4.10454	3.21655	2.95771	12.0695	9.74332	9.6245	6.26216	7.41577	5.30746
Cla97C01G016410	1957.94	1955.43	1916.24	700.972	622.745	674.132	548.418	531.726	538.497	510.802	544.097	563.239
Cla97C06G113010	1.02319	0.329278	0.319178	0.279658	0.483533	0.526707	0.126374	0.206779	0.397537	0.199182	0	0.0445609
Cla97C01G015690	0	0	0	0	0	0	0	0	0	0	0	0
Cla97C05G090720	0.304398	0.403036	0.347266	0.0316945	0	0.0325601	0	0.0351524	0.019309	0.143909	0.10732	0.0303014
Cla97C10G197860	5.6286	5.44399	5.81615	4.73466	5.26504	4.88624	5.65561	5.31736	5.56278	5.97354	5.95844	6.08275
Cla97C05G085450	0.10136	0.0798213	0.0833248	0.00869137	0.0112707	0.0892872	0.0117826	0	0.0423597	0.120711	0.206008	0.294982
Cla97C02G047000	15.8124	16.0375	14.3844	6.20421	6.41165	6.14164	6.46119	5.85287	5.67683	6.77641	7.33803	7.5337
Cla97C08G157960	70.3604	66.6389	68.6835	77.753	79.8947	78.5985	81.5752	84.3555	85.3636	80.1735	76.5594	80.9507
Cla97C01G016740	0.419413	0.309433	0.387425	1.7794	1.68622	1.75768	0.296894	0.202413	0.105625	0.155981	0.164791	0.0872402
Cla97C11G211660	61.765	66.3417	63.3671	5.66091	6.00615	6.19312	2.19265	1.63078	1.49296	1.36142	0.636178	0.937158
Cla97C11G215560	29.0223	28.9858	29.1645	25.7467	24.8584	26.7835	31.671	29.9205	30.1974	33.0838	32.3169	32.4815
Cla97C01G023010	0.0554347	0.0380582	0.0737817	0	0	0	0	0	0	0	0.00760059	0
Cla97C10G196400	29.5871	28.3472	29.2722	31.4408	30.5029	29.7297	31.3337	33.165	34.1693	37.9386	41.0226	40.7485
Cla97C11G216030	13.8363	15.1393	13.6391	5.70862	6.46863	6.40101	8.154	7.9692	6.95561	9.40793	10.041	12.1206
Cla97C05G098260	8.6293	8.29189	8.26489	10.2849	9.8241	10.2126	8.10858	7.24525	8.15454	7.61236	6.93167	6.99351
Cla97C05G083850	40.3158	41.6879	37.2416	3.39699	3.24915	2.7225	1.81812	2.11092	1.88849	2.84843	2.42921	2.87915
Cla97C00G000420	0.0465915	0.0479805	0.0465088	0	0.044036	0.0348858	0	0.0753265	0	0	0.0383287	0
Cla97C06G120730	0	0	0	0	0	0	0	0	0	0	0	0
Cla97C02G029720	11.2247	11.6153	14.1348	5.69511	6.3577	6.17624	9.92273	10.0624	9.5338	15.3115	16.0757	15.3875
Cla97C09G180170	15.6889	15.5079	14.7913	2.50152	2.7598	3.08997	1.48911	1.18496	1.29656	0.990155	1.03155	1.08708
Cla97C10G201730	5.79085	6.21156	5.09615	6.03052	4.97407	5.7512	3.99155	4.4265	4.26223	6.38499	5.71664	6.70161
Cla97C03G055340	0	0	0	0	0	0	0.0277805	0	0	0	0	0
Cla97C07G143000	2.48213	2.55613	2.04557	3.36579	3.32803	2.78777	6.27397	5.85614	6.33095	11.2595	7.57416	8.60776
Cla97C10G187830	23.8637	23.9495	26.3109	48.7925	45.3917	44.6264	50.1178	46.8526	47.714	49.0402	48.1977	48.6754
Cla97C07G128870	178.657	175.131	168.392	1514.72	1446.73	1508.18	992.036	967.983	980.266	676.51	655.318	658.857
Cla97C02G039970	2.20079	1.96603	2.14394	2.02922	2.02995	2.42215	1.96496	1.77905	1.78961	2.47762	2.26856	2.56823
Cla97C10G203460	5.00045	4.60596	4.8862	0.741069	0.59865	0.644822	0.395269	0.422188	0.330588	0.428308	0.338233	0.433615
Cla97C03G057270	9.74492	9.55721	9.75259	7.68844	7.44465	7.58011	12.1454	11.8596	11.5695	13.2653	13.2093	13.327
Cla97C02G050090	0.645305	0.790267	0.731209	1.48727	2.01106	1.86742	2.87788	2.65053	2.74146	1.56176	2.1378	2.23615
Cla97C01G018670	6.81586	7.36952	5.73744	0.840594	0.732658	0.927254	1.77473	1.31439	1.46076	2.74567	2.70634	2.8984
Cla97C06G112760	0.0130456	0.0268691	0	0.0380335	0.0246602	0.019536	0.219133	0.22146	0.254878	1.01583	1.38443	0.954496
Cla97C06G127310	8.99434	8.7377	8.93388	0.738198	0.86696	0.491263	0.591638	0.484032	0.526094	0.362086	0.508305	0.408359
Cla97C04G072950	16.7882	17.3744	17.2328	13.678	13.2902	14.8566	11.4697	12.4282	11.8228	11.0094	11.5628	11.5079
Cla97C01G014120	14.6116	16.0121	15.0088	15.3324	14.1644	14.9761	20.0273	20.197	18.6539	21.0912	20.3593	19.984
Cla97C08G148090	22.5776	22.2301	23.185	0.131331	0.306549	0.188884	0	0	0.0320038	0	0	0.0502234
Cla97C01G000440	0.937185	0.656285	1.04779	0.177599	0.0354313	0.056138	0	0	0.0665826	0	0.0616784	0
Cla97C06G127030	5.35129	4.47818	5.16836	5.0581	4.73404	5.17393	4.74307	4.81941	4.33349	3.51364	3.85504	3.85686
Cla97C05G082100	5.0346	5.49446	4.63056	2.23862	3.42669	2.80949	3.47283	3.83946	3.81024	5.12844	4.88412	5.50501
Cla97C04G078460	29.8425	31.6917	30.0757	7.6363	6.46991	6.37784	4.88693	4.85759	4.58853	4.7768	4.83531	5.25697
Cla97C09G177000	90.6576	88.6874	91.4687	74.992	76.8754	74.3643	81.2173	83.2576	83.5658	83.3934	80.2414	80.6677
Cla97C01G002350	38.8556	37.4067	35.7065	27.9869	28.1748	28.1522	31.93	31.3102	31.5163	36.567	36.6437	36.1106
Cla97C02G050320	0.278936	0.35354	0.706812	0.25022	0.283917	0.112461	0.106005	0.208139	0.152439	0.467815	0.405982	0.209319
Cla97C05G107030	42.1135	41.6897	42.8484	9.4329	10.2506	10.1104	8.73836	8.6486	9.40929	5.38146	5.7848	5.07429
Cla97C04G069960	8.63879	8.80628	9.50501	7.78131	9.25583	7.43076	7.83604	8.46767	9.13164	10.2263	10.8615	9.98607
Cla97C01G024540	1.11632	1.21722	1.26729	13.5127	11.937	11.2594	18.535	19.1274	18.7582	17.6236	20.0415	18.6689
Cla97C01G006840	10.2734	9.19426	9.84825	8.40896	9.78701	9.70697	15.0251	17.7629	18.79	23.8719	23.5434	23.5783
Cla97C10G190120	22.1101	22.028	21.9661	22.2518	22.3784	20.3949	28.8102	27.7219	25.4878	19.2306	19.6816	18.5466
Cla97C06G115080	47.2588	51.8096	45.3686	14.876	16.4865	16.4953	16.8819	14.849	16.4998	19.8086	20.0793	19.8817
Cla97C09G169660	55.6825	50.9159	53.3732	58.8325	58.7038	61.8302	47.9121	48.6215	48.8436	38.9586	39.7385	39.9629
Cla97C10G198710	28.9749	27.3359	29.112	12.4086	11.4137	12.3892	9.86669	10.3319	11.0933	13.4626	15.1347	14.8553
Cla97C10G191830	0.0898459	0.111029	0.161436	0.0654846	0.084918	0.134546	0.017755	0.065366	0.0797891	0.223873	0.251301	0.262946
Cla97C05G094720	23.5869	26.3533	25.231	28.7628	28.2381	29.3564	29.2445	27.9932	30.1634	35.4179	37.0255	37.1328
Cla97C07G137110	0	0	0	0	0	0	0	0	0	0	0	0
Cla97C11G211390	241.377	237.492	244.438	179.664	172.466	180.628	172.96	183.693	182.528	100.918	104.336	102.362
Cla97C08G145110	0.177895	0.122132	0.591931	0.691517	0.95278	0.666001	0.937465	0.527286	0.842573	1.52374	0.634166	1.28092
Cla97C07G130460	24.2292	24.7967	22.2583	37.9829	37.9631	36.7167	37.9619	36.0779	36.913	44.0912	44.4314	43.6147
Cla97C05G107780	12.3652	12.5163	11.3049	0.946276	1.12361	0.773009	0.378667	0.284507	0.583436	0.347135	0.17372	0.294295
Cla97C01G013690	0.159093	0.0819179	0.090749	0.339584	0.375917	0.697716	0.0785985	0.303143	0.302754	0.345098	0.289802	0.245473
Cla97C05G096760	33.579	32.4416	32.9098	52.572	49.2165	56.9984	48.7605	48.2851	47.2527	51.2574	56.5241	55.964
Cla97C04G071210	13.9789	14.8095	15.9267	9.97071	11.2	10.3474	9.03754	9.07715	9.08721	6.43943	7.43975	7.80833
Cla97C06G114680	0	0.0550596	0	0	0	0	0	0	0	0	0	0
Cla97C05G094890	17.2636	16.8537	17.3796	9.85339	9.40185	9.49913	10.5128	10.4085	9.61099	11.32	10.2916	10.3621
Cla97C08G149320	9.95388	9.88176	9.10821	1.05801	1.35417	1.6233	2.45881	2.2402	2.64522	0.587183	0.651367	0.525459
Cla97C01G001710	18.5095	16.5315	20.5485	41.1823	43.2354	33.4903	63.6556	62.4525	69.0609	82.0576	82.0583	84.0865
Cla97C10G206170	19.0535	19.7099	21.4757	20.1219	20.8746	20.7785	19.1091	19.2876	20.6047	20.8066	21.2758	20.9319
Cla97C08G154080	26.9795	26.9262	24.618	23.1235	21.0792	21.6039	24.2445	19.5096	23.2201	24.7797	24.7065	24.3411
Cla97C10G186870	8.8984	11.5686	12.1382	14.3799	14.8798	15.0138	17.346	16.5346	18.415	24.5491	20.4704	21.7721
Cla97C01G003400	0	0	0	0	0	0	0	0	0	0	0	0
Cla97C05G096490	80.6141	79.2884	75.7105	434.764	413.589	424.129	418.413	407.978	407.897	294.211	294.446	297.312
Cla97C05G106780	55.2306	51.8973	53.5925	94.2288	92.6357	95.365	99.8925	99.0486	96.0584	86.7506	90.3658	89.0557
Cla97C04G068610	0.0479618	0.0740875	0.119692	0.690405	0.759298	1.06838	0.947805	0.862655	0.958349	1.49386	1.74593	1.49558
Cla97C09G164660	4.74555	5.12774	5.25566	3.7644	4.06795	3.85887	3.61115	3.42826	3.26209	4.85089	4.63041	4.10569
Cla97C10G202410	11.4489	11.9301	11.1912	14.2378	13.3255	14.8047	15.3071	18.8944	18.2832	21.4011	19.6195	19.3645
Cla97C06G114350	29.2398	27.4347	27.6165	14.6272	15.1067	14.5896	14.7171	15.4102	15.9582	20.2821	20.4191	20.3988
Cla97C02G026570	0	0	0	0	0	0	0	0	0	0	0	0
Cla97C09G168130	0.168331	0.390035	0.147028	0	0	0.0315097	0	0	0	0.0655372	0.0865487	0
Cla97C09G174450	0.964336	1.19951	0.981553	0.181638	0.176656	0.170372	0.187357	0.249629	0.18042	0.187725	0.249582	0.235944
Cla97C06G119550	95.0736	86.4838	105.517	0.188034	0.0982622	0.109559	0	0.0217887	0.0478735	0	0	0
Cla97C10G199440	0.0534657	0.0550596	0.213483	0	0	0	0	0	0	0	0	0
Cla97C08G151100	58.3593	57.529	62.8646	79.1881	79.0788	78.6665	48.4053	52.0225	52.0435	18.0066	18.6831	18.4812
Cla97C01G010920	42.9431	40.1322	41.613	56.973	59.5835	56.2171	49.8484	47.6637	48.7204	47.6979	45.2252	47.8671
Cla97C06G126190	100.902	96.7564	92.0568	87.3054	84.1433	87.3583	104.995	105.425	101.969	108.411	113.87	110.636
Cla97C01G006150	20.8825	21.6844	20.5136	20.1476	20.1486	19.702	13.3595	13.0798	14.5169	12.8088	11.3833	13.5308
Cla97C08G154550	4.37902	4.76068	4.20391	1.67729	1.86296	1.76494	1.79699	2.119	1.55645	2.64241	3.00898	2.79651
Cla97C09G176340	0	0	0	0	0	0	0	0	0	0	0	0
Cla97C06G125290	35.0462	33.2868	37.0134	58.4282	58.3457	59.368	54.5722	53.7441	54.2061	67.4334	67.9433	67.678
Cla97C09G172850	1.80925	1.96125	1.55652	1.02371	1.05751	0.971454	1.4819	1.70309	1.5116	1.001	0.783361	1.11972
Cla97C10G189690	8.27571	8.38357	7.75628	4.77875	4.22951	4.56219	4.37999	3.7673	4.40813	3.64857	3.32083	3.37661
Cla97C06G119880	10.5631	11.5296	9.74256	11.9209	10.8348	10.5881	14.8141	15.3464	15.3031	24.9598	23.6866	24.4221
Cla97C06G116850	24.8992	24.2098	25.2434	21.9378	22.5974	22.272	21.0024	21.12	21.0597	21.8948	21.5921	20.9884
Cla97C08G146720	2.67328	2.83006	2.93539	0.732612	1.04098	1.02484	0.591679	0.285253	0.512795	0.166529	0.483821	0.50668
Cla97C10G194710	252.025	258.19	254.303	296.876	307	303.432	363.59	360.697	369.781	420.956	404.886	408.644
Cla97C07G135920	15.9758	15.7698	14.9046	12.1733	13.1128	13.4978	13.6328	11.2048	13.3843	18.3424	18.1522	18.3673
Cla97C03G054810	3.40321	3.15176	3.8572	1.74837	1.7423	2.20311	2.33517	2.42628	2.17226	2.7512	3.04269	2.76665
Cla97C10G185990	42.7869	41.8002	41.6652	30.2617	28.7489	29.0636	28.7357	26.9927	27.2827	31.9748	32.3212	32.5937
Cla97C10G189520	0	0	0	0	0	0	0	0	0	0	0	0
Cla97C10G192710	109.699	125.004	117.982	69.3071	77.8658	75.6004	56.8644	56.4086	60.1896	28.0675	29.9882	31.8402
Cla97C07G128310	4.99238	6.63031	7.22768	13.3009	12.6693	12.8502	7.82169	6.70625	6.93623	4.1833	5.09685	5.18508
Cla97C11G207680	0.0426327	0.219519	0.0425571	0.124292	0	0.0957649	0	0	0	0	0	0
Cla97C09G167310	7.67606	7.78386	7.54512	4.83449	4.81818	4.87301	7.46845	7.22643	8.07584	11.388	10.4843	11.5268
Cla97C10G204150	220.653	236.756	258.475	495.058	531.457	483.757	626.704	615.195	625.373	644.758	602.402	613.902
Cla97C04G070620	0	0	0	0	0	0	0	0	0	0	0	0
Cla97C06G118680	0.0063824	0.0262907	0	0	0	0	0	0	0	0	0	0
Cla97C11G223600	0	0	0	0	0	0	0	0	0	0	0	0
Cla97C06G122490	0	0	0	0	0	0	0	0	0	0	0	0
Cla97C02G027710	15.7681	17.4051	17.2162	15.2597	15.2559	15.5936	16.6725	14.9919	14.494	14.3335	14.2222	13.2986
Cla97C02G030000	77.9662	81.4325	83.1113	69.2005	61.307	66.5969	43.4582	45.3466	44.132	42.3527	49.1911	45.4262
Cla97C09G177430	0.934936	0.559772	0.36897	0.34864	0.698705	0.797721	0.83786	0.59759	0.73374	1.26978	1.19841	1.66658
Cla97C04G072170	1.79915	1.9266	1.33087	0.632149	0.420036	0.520603	0.347043	0.179625	0.267355	0.357214	0.200489	0.264721
Cla97C08G148930	0.257479	0.185609	0.376966	0	0	0	0	0	0	0	0	0
Cla97C01G007400	19.5145	17.7369	15.5785	13.9679	12.6358	13.7237	16.9916	13.095	14.1227	14.7127	17.3398	16.7159
Cla97C01G002430	0	0	0	0	0	0.0151677	0	0	0	0	0	0
Cla97C09G162360	0.329435	0.0339256	0.0986551	0.336154	0.311366	0.197334	0.195305	0.532612	0.234048	0.128261	0.298112	0.275468
Cla97C09G175490	0.111692	0.138026	0.156091	0.0651258	0.0211132	0	0.0220722	0	0	0.0695771	0.0183768	0.0622632
Cla97C05G084190	13.4684	13.787	13.7861	10.3301	9.62813	9.18013	10.4832	11.2781	10.1551	11.2399	10.1855	9.83394
Cla97C09G172140	0	0	0	0	0	0	0	0	0	0	0	0
Cla97C09G163940	19.3471	16.9071	16.8499	21.0142	19.1966	20.1599	25.5745	26.0591	26.6972	28.6702	29.2186	28.3282
Cla97C11G207020	0.0952235	0.0245156	0	0	0	0	0	0	0	0	0	0
Cla97C04G079680	2.07418	1.98854	1.90449	0.0942756	0.196478	0.131439	0.0958545	0.082155	0.143586	0.302158	0.38383	0.321899
Cla97C09G162090	0	0.177941	0.0431208	0.0314846	0	0	0.149389	0.0349196	0	0.117728	0.213219	0.331109
Cla97C05G103550	0.165134	0	0.164841	0	0.0390193	0.185469	0.0407916	0.0333725	0.109988	0.0321464	0.0339622	0
Cla97C05G084440	5.27768	5.37673	5.19063	14.9174	14.4029	15.2082	32.4071	32.6094	32.3373	25.9686	26.1084	27.9565
Cla97C07G131400	13.6779	14.3256	13.1886	11.4731	11.6696	11.8861	13.778	9.92696	11.3489	9.14762	9.60956	10.7833
Cla97C10G205280	8.74364	9.19129	9.36252	22.8954	21.4324	22.8356	29.7895	28.9612	28.9696	25.9123	26.675	26.006
Cla97C05G104540	0.267328	0.0550596	0.293539	0.0584531	0.202133	0.220181	0.475456	0.410591	0.261146	0.208161	0.0439838	0.260791
Cla97C07G132170	23.6452	21.956	23.3476	36.7811	36.7737	37.6795	31.3665	30.8201	30.7048	24.724	25.5108	24.3413
Cla97C03G053010	617.508	632.384	631.621	437.91	434.704	439.734	323.735	322.206	332.942	242.161	244.01	241.683
Cla97C02G045950	4.51749	4.44792	4.63046	2.67423	3.07211	2.442	2.13384	1.9506	1.87871	1.10677	1.20554	1.35128
Cla97C11G222550	21.205	19.0992	19.4217	13.173	11.6879	13.0727	8.27235	8.68302	8.13285	6.65256	5.98331	6.0397
Cla97C05G100430	0.91748	0.620692	0.862371	0.746807	0.892476	0.611755	1.04551	0.996104	0.963466	2.36226	2.06597	1.81995
Cla97C09G178010	0.105633	0.0543908	0.0527226	6.37099	7.20087	6.04075	33.3083	30.2495	31.8481	38.1552	33.782	37.6499
Cla97C02G031750	0	0	0	0	0	0	0	0	0	0	0	0
Cla97C04G074630	0.366076	0.771115	0.398647	3.56564	3.91606	3.7876	6.23134	5.63604	6.90098	14.5377	14.2501	16.6619
Cla97C07G135230	12.3578	10.807	10.1212	11.4408	9.97102	11.1468	15.0824	14.0699	13.3882	16.3517	17.3301	17.2069
Cla97C09G179940	11.1655	12.3084	11.95	4.97791	5.18589	4.39561	4.26512	3.38083	3.96969	7.23029	8.30155	7.1654
Cla97C01G004170	45.4403	47.4125	43.0092	128.363	121.407	126.207	192.875	190.863	192.847	226.397	237.332	233.335
Cla97C01G008650	59.4727	61.9306	67.27	60.0984	63.7901	62.793	65.6134	61.9406	63.3447	67.2437	69.0744	67.8039
Cla97C01G003380	1.42415	1.39943	1.11776	0.0792364	0.0719255	0.0976802	0.0859343	0.114245	0.0386179	0.0677217	0.0626036	0.0909043
Cla97C10G200100	2.2664	1.72676	1.9405	2.19579	2.40332	1.86944	1.81154	2.01828	1.94726	0.796304	0.886758	1.02075
Cla97C01G009520	28.7055	29.0263	29.9423	17.3317	17.469	17.7635	17.2486	17.1196	19.4426	17.9129	16.1856	17.9791
Cla97C10G184800	9.48161	8.2754	9.07881	14.9242	12.5684	15.2814	18.5545	21.1322	19.304	27.9221	29.762	30.4459
Cla97C07G129860	0.18915	0.194789	0.274639	2.18074	2.10738	2.09866	7.28327	7.83978	7.82878	13.7244	14.2968	13.6716
Cla97C09G182820	0.633542	0.206756	0.356292	0.731663	1.0753	0.711555	0.886088	0.908864	0.95092	1.14298	1.25158	1.42699
Cla97C07G141950	80.6488	74.6609	72.1648	62.0803	64.0498	64.8839	63.0393	60.8048	63.1082	59.3146	61.4473	61.6602
Cla97C02G039690	13.3224	12.5379	12.6758	11.9588	11.5404	11.852	12.3481	10.5823	11.4602	10.8794	10.5416	10.4757
Cla97C02G044700	24.1033	24.0286	23.7381	29.0096	29.1636	29.3831	29.144	29.3472	29.9675	24.017	24.0142	23.9468
Cla97C04G069570	0.0498468	0.0219998	0.0497584	0.0415212	0.0807648	0.0639826	0	0.0115128	0	0.0110898	0.0234324	0.0595443
Cla97C11G213010	35.9078	33.3931	33.5962	2.31106	2.09783	2.2385	9.50137	9.0078	9.26945	10.2238	10.5297	10.5559
Cla97C05G085710	44.2174	45.2825	43.6646	9.40086	9.89815	9.05628	5.39249	4.86216	5.00675	2.23329	1.94147	2.08989
Cla97C03G062860	64.9455	65.8032	66.0648	86.0575	90.6815	85.2536	86.3121	82.1673	86.3973	94.536	91.2005	91.9468
Cla97C11G214540	0	0	0	0	0	0	0	0	0	0	0	0
Cla97C11G218640	28.2333	28.0317	26.7096	21.7595	24.569	24.0733	30.595	28.4313	28.0551	38.0935	33.5059	35.4271
Cla97C05G103010	0.0469267	0.132896	0.0644097	0	0	0	0	0	0	0	0	0
Cla97C04G079320	0.566216	0.318759	0.369272	1.18304	1.01324	0.893141	0.850392	0.909324	0.603405	0.576105	0.813598	0.815403
Cla97C03G052760	0.111184	0.152665	0	0.10805	0	0.0555001	0.219718	0.0299594	0.098739	0.173152	0.0609775	0.0516502
Cla97C05G103730	0.335099	0.263087	0.374247	1.2357	1.18848	1.14772	3.52742	2.84294	2.7225	8.20515	8.31105	8.2096
Cla97C10G190820	18.9852	18.1468	18.7793	16.3223	16.6006	16.4974	16.0234	15.1014	16.2254	18.3015	17.3281	18.2839
Cla97C11G214090	2.34579	2.50923	3.04412	0.270249	0.393361	0.385281	0.321506	0.177393	0.188162	0.206229	0.242778	0.14764
Cla97C07G138140	18.6314	17.8123	18.6739	11.4374	12.1188	11.8826	10.1614	10.0381	10.108	10.0533	10.8754	10.4123
Cla97C07G141370	0.530926	1.19765	0.277611	0.202698	0.0477911	0.0757211	0	0.183937	0.0673568	0.0984327	0.207985	0.0704685
Cla97C11G206840	27.44	25.606	23.0473	19.3113	18.6462	18.8921	13.2941	12.1982	12.7873	12.0757	11.8957	11.6938
Cla97C02G042720	48.2265	55.262	49.4673	37.7693	38.7028	40.6549	42.8478	36.4462	38.2156	37.2469	36.0219	35.0781
Cla97C09G179050	3.05063	3.37006	3.15596	0.59023	0.314543	0.62296	0.306908	0.197284	0.315248	0.302329	0.292028	0.270549
Cla97C03G056550	0	0	0	0	0	0	0	0	0	0	0	0
Cla97C06G109920	13.6887	13.9391	13.7561	0.546842	0.347327	0.355409	0.21181	0.222797	0.353544	0.393454	0.44087	0.426781
Cla97C02G037340	22.5846	21.667	21.7123	10.8846	11.3103	9.93327	13.8593	13.3605	10.649	15.1228	12.3661	16.0108
Cla97C08G160470	0.137945	0.0202939	0.0590142	0	0	0.0147553	0	0	0	0	0	0
Cla97C10G186400	59.1011	59.2148	55.1694	77.8387	76.4775	76.6171	64.1319	63.2812	63.0432	62.8224	62.0101	62.2989
Cla97C09G170160	129.508	138.508	120.43	14.8111	16.9012	15.967	9.2407	8.81063	9.91441	3.87446	3.3595	3.57402
Cla97C09G177390	10.7396	11.7383	11.3782	14.8868	15.5372	14.9234	19.5956	19.9463	19.1334	32.7322	32.3316	32.069
Cla97C01G021740	6.80953	6.01601	5.77783	3.81379	3.37045	4.35401	5.84306	6.18547	5.45849	8.16289	7.78368	8.21635
Cla97C01G000120	83.5009	90.177	82.6392	127.907	134.364	130.296	127.092	128.354	137.914	130.492	136.65	133.399
Cla97C02G035850	17.8589	17.3425	17.7909	13.5026	12.8687	13.3993	17.3825	16.093	15.9353	19.0798	20.0877	19.5917
Cla97C04G079580	8.9933	8.00764	9.09267	3.51706	3.04893	3.58649	3.80207	3.30451	3.54348	3.11391	3.79423	4.20464
Cla97C11G219110	8.01699	7.70924	8.87345	3.42743	3.69186	3.67436	5.24599	4.52485	5.30098	7.00447	6.33315	6.88653
Cla97C09G183050	14.1252	13.6101	14.327	16.913	18.0655	20.2848	25.2638	25.859	24.6744	22.449	22.4737	22.1322
Cla97C04G078980	4.95792	5.90397	7.1974	8.30383	9.06787	8.84816	12.2254	13.1585	12.3257	23.9152	22.2822	23.6433
Cla97C03G063800	0	0	0	0	0	0	0	0	0	0	0	0
Cla97C05G102050	5.86227	4.97418	3.87377	2.01601	2.26312	2.04016	3.05937	3.37062	2.12643	2.05737	2.81886	3.07809
Cla97C05G104840	16.437	15.1078	17.0094	28.5423	27.3267	28.3529	37.3277	37.593	38.1063	41.7418	43.3389	42.6464
Cla97C11G210730	2.00285	1.60964	2.28299	0.937028	0.863362	1.00315	1.71824	2.27542	2.04306	1.01161	1.15781	1.42392
Cla97C02G048600	40.1247	39.9657	39.9565	42.3996	41.7596	41.5868	46.7103	44.0018	45.4732	58.337	56.6187	55.0046
Cla97C08G147170	80.5663	85.0751	86.4361	55.8836	57.6182	56.6122	65.5983	61.5085	62.0844	70.4237	70.2483	71.6962
Cla97C05G106990	3.50689	4.04481	3.69904	1.38877	1.63517	1.4442	1.40914	1.51193	1.44298	1.17421	1.35593	1.42547
Cla97C02G040470	2.67602	1.89461	1.25216	0.75173	0.447888	0.354821	0.137715	0.157735	0.321816	0.238762	0.412771	0.174816
Cla97C01G017400	0.0358396	0	0	0.809778	1.15171	1.15391	0.956138	0.927096	1.11398	0.976756	1.12038	1.14879
Cla97C02G046730	0	0	0.0406952	0	0.0385315	0.0457876	0	0.0329554	0	0.222212	0.167688	0
Cla97C02G043920	19.882	20.3307	21.306	12.7399	14.528	12.8494	11.4839	11.1034	11.7139	10.7894	12.2839	11.874
Cla97C04G079730	18.4944	16.9758	15.8158	2.56381	3.1384	2.63382	4.50766	4.73123	4.22639	7.39619	6.76021	6.72857
Cla97C02G045180	3.67079	3.58348	3.48719	0.288434	0.683572	0.449574	0.269668	0.231653	0.242372	0.212516	0.101034	0.342318
Cla97C07G140770	3.41293	2.42238	2.88108	3.15543	3.55309	2.97147	2.86606	2.43811	2.5375	2.93286	2.76018	2.94132
Cla97C08G153330	4.69445	4.80895	3.62558	2.91734	2.849	3.31151	1.78216	2.39675	1.55788	1.48141	2.94725	2.80633
Cla97C11G221140	39.207	40.1591	39.8026	25.4323	29.2343	25.8642	21.5529	21.9135	20.835	22.0096	25.503	24.0945
Cla97C03G065250	252.092	249.606	272.063	10.3225	10.7828	9.98828	1.9251	2.09191	1.91197	1.22165	0.834714	0.674356
Cla97C08G152060	51.8033	51.3811	52.3749	6.08093	5.81505	6.38395	8.11586	8.37454	7.79358	5.95113	6.1478	5.84785
Cla97C02G028030	0	0	0	0	0	0	0	0	0	0	0	0
Cla97C07G142730	136.329	134.909	137.416	139.083	136.275	141.207	146.367	147.383	146.939	162.354	162.154	161.879
Cla97C02G034060	0	0	0	0	0	0	0	0	0	0	0	0
Cla97C03G060570	0	0	0	0	0	0	0	0	0	0	0	0
Cla97C07G136180	27.5814	24.0316	27.6166	11.1068	10.2839	10.7996	15.8627	13.7503	12.6091	28.0666	31.1553	29.7594
Cla97C01G011520	9.3046	8.19902	9.4397	0	0	0	0	0	0	0	0	0
Cla97C08G161100	0.059569	0.0766811	0.0594634	0	0	0	0	0	0	0	0	0
Cla97C05G101500	6.70021	6.70321	6.6747	26.3768	24.3506	26.9131	44.1582	42.602	43.7239	54.8822	47.6318	50.4538
Cla97C09G182010	0	0	0	0	0	0	0	0	0	0	0	0
Cla97C02G040290	7.98751	8.1653	7.77839	7.54406	8.78611	7.15054	6.42578	6.44109	6.50377	7.66432	6.13718	7.64794
Cla97C11G211060	8.26434	7.95638	7.15393	39.5336	39.9132	39.4356	34.5197	36.1336	33.4814	42.926	43.1105	43.5326
Cla97C11G215760	0.0827521	0.0200515	0.0534505	0.0496706	0.00920156	0	0	0	0.0086458	0	0	0.0101759
Cla97C05G083480	14.526	13.6013	11.2215	12.2901	13.926	13.1453	17.9639	17.464	19.5144	27.575	24.8131	24.225
Cla97C11G224460	0	0	0.143104	0	0	0	0	0	0.0636559	0.0558146	0	0
Cla97C06G113560	0.0599034	0.0479805	0.0930177	0	0	0	0	0	0	0	0	0
Cla97C11G216230	23.2257	22.6239	24.4642	2.0061	2.66677	2.60669	2.32221	2.07257	2.22667	2.86252	3.01386	2.69735
Cla97C05G105080	18.6987	18.3325	17.6889	11.6824	11.6815	11.6606	12.3329	11.8474	11.1147	16.777	18.278	18.2708
Cla97C06G128160	156.87	139.143	129.724	62.1962	57.7888	61.7478	61.3345	56.9005	57.0039	59.5821	67.5765	62.3843
Cla97C06G117270	0	0	0	0	0	0	0	0	0	0	0	0
Cla97C05G088990	0	0.0515391	0	0	0	0	0	0	0	0	0	0
Cla97C05G103860	8.50442	8.7944	7.84174	4.82726	4.77707	4.97233	5.76327	5.48739	6.10694	6.28692	5.94823	6.7233
Cla97C07G144290	2.86825	2.77892	2.54206	5.1775	6.00459	4.90408	8.06959	7.382	7.97486	12.4543	12.4007	13.673
Cla97C11G212000	0	0	0	0	0	0	0	0	0	0	0	0
Cla97C07G142190	173.185	173.849	165.242	186.998	191.593	187.787	90.0009	92.8085	89.4246	111.68	106.714	105.852
Cla97C05G105330	22.8955	23.1498	22.0792	27.3685	25.8394	25.7435	28.4135	27.5763	27.1071	29.3669	30.1118	29.174
Cla97C03G057070	0	0	0	0	0	0	0	0	0.0102344	0	0	0
Cla97C07G131360	0	0	0	0	0	0	0	0	0	0	0	0
Cla97C08G155590	3.58755	3.63852	3.03858	7.8444	5.24029	7.89581	0.429672	1.09851	1.20681	0.296283	0.313018	1.21206
Cla97C08G159630	47.2019	45.3245	43.4266	19.4841	19.958	20.4549	17.5328	18.2718	17.4468	14.9103	14.2791	14.4291
Cla97C02G047120	17.4115	18.3855	16.5505	28.08	25.7041	27.7669	37.1041	34.8933	34.9177	43.6077	47.7704	45.9683
Cla97C08G148250	16.1716	17.7057	17.2855	25.3407	25.963	23.3511	27.7017	28.0954	27.5754	35.4293	33.8565	33.2401
Cla97C07G138970	2.57624	2.30024	1.96979	0.419487	0.414457	0.615631	0.555143	0.576026	0.328577	0.73626	0.755301	0.725707
Cla97C03G065920	0	0	0	0	0	0	0.0257803	0	0	0	0	0
Cla97C07G134620	21.1523	21.1121	20.5828	0.722837	0.839416	0.783215	1.3992	1.36807	0.911406	1.5637	1.58708	1.5059
Cla97C09G184310	26.1872	24.4061	23.7852	17.6371	17.3165	17.4962	9.25058	8.79326	9.27966	10.5018	10.3217	11.3185
Cla97C11G217630	0.386946	0.398482	0.49662	0.201448	0	0	0	0	0.0490906	0	0	0
Cla97C01G007360	5.62219	5.95993	5.56434	1.89546	1.91902	2.17067	3.5806	3.71771	3.55417	4.72226	5.29588	5.33617
Cla97C01G023650	0.308772	0.158989	0.19264	0.0562625	0	0.0577989	0	0	0.239934	0	0	0
Cla97C03G058210	4.75185	4.52273	4.35058	2.57238	2.15262	2.55486	2.31659	2.11523	2.28659	3.30241	2.5108	3.20616
Cla97C08G155040	23.1011	23.6441	21.7826	12.3325	13.2666	13.2522	17.7094	18.3406	17.6923	13.7587	14.0215	13.0151
Cla97C01G008350	16.4816	16.3371	16.9041	23.2526	23.426	22.8203	23.5766	23.1138	23.3171	26.561	25.3995	26.4244
Cla97C01G024380	13.533	12.9828	13.1684	5.97677	6.16121	6.35894	6.16817	6.60256	6.8459	7.508	7.2037	7.34989
Cla97C09G183830	77.829	80.8421	77.0421	4.45497	3.50287	3.50078	2.45634	2.40597	2.42037	1.90911	1.43532	1.74021
Cla97C06G112210	0	0	0	0	0	0	0	0	0	0	0	0
Cla97C08G161810	235.885	243.842	231.078	208.323	214.191	218.329	186.814	180.347	183.939	167.906	162.692	169.309
Cla97C06G122200	0	0.0419829	0	0	0	0	0	0.0329554	0	0.0158723	0	0
Cla97C02G035080	7.80942	7.2719	7.83539	10.9404	10.6616	9.68587	12.2791	10.1748	11.1779	15.8354	15.5811	14.3862
Cla97C01G022000	0	0	0	0	0	0	0	0	0	0	0	0
Cla97C07G139590	35.1128	35.9942	34.0387	22.1984	22.1752	21.2642	18.0065	17.7574	18.2692	17.4175	17.3694	18.083
Cla97C05G086730	5.93935	6.05478	5.68987	0.130849	0.0989801	0.0560093	0.0443468	0.0120937	0.0398579	0.0582469	0.104613	0.0625489
Cla97C01G016890	0.585881	0.784352	0.506863	0.113873	0.0738329	0	0.0385933	0	0.0346868	0	0	0
Cla97C11G213350	201.589	199.397	190.694	101.84	97.6349	98.7341	96.1673	93.5793	95.4574	88.1897	88.1863	85.6295
Cla97C01G014000	5.50713	6.00244	6.30235	2.70445	2.43611	2.98849	1.55327	1.27489	1.45497	0.969724	1.3646	1.37992
Cla97C09G180560	0	0	0	0	0	0	0	0	0	0	0	0
Cla97C05G104060	7.60995	11.3499	10.403	20.6834	23.4201	21.7254	21.6688	21.9399	25.2015	23.9069	20.323	22.9873
Cla97C05G079970	2.84742	2.56837	2.26785	1.67795	1.54603	0.997971	2.2448	1.95079	1.94584	2.98772	2.84914	2.26557
Cla97C06G123360	82.6384	83.7336	84.5014	91.2157	87.6122	88.7744	83.1574	87.3341	84.9809	56.2404	56.1908	57.483
Cla97C02G032190	0.402954	0.265838	0.490228	0.0229449	0.14877	0.0754287	0	0	0	0	0	0
Cla97C03G062320	1.07478	0.591578	1.10987	0.243112	0.210172	0.0693751	0.0366197	0.0299594	0.164565	0.0144293	0.0609775	0.0516502
Cla97C02G046290	12.9053	13.9025	11.9817	15.2124	15.2863	15.3826	14.1911	12.9282	13.7102	14.2642	15.1194	15.3308
Cla97C11G218980	5.99081	6.24682	5.33945	0.13487	0.109309	0.186181	0.131416	0.177632	0.0770304	0.1621	0.199799	0.257885
Cla97C08G149120	7.929	8.91985	8.63447	9.69784	8.57746	9.66184	19.452	17.0126	16.8324	28.5609	25.7025	27.0737
Cla97C08G145460	12.1858	14.1368	12.7265	19.3841	18.9248	18.9884	26.3174	25.0221	26.111	35.7925	34.9117	37.0297
Cla97C07G139620	21.1991	22.6529	22.0274	19.6236	20.0692	16.6004	17.0726	19.044	18.4565	18.8036	19.8086	19.6315
Cla97C05G103210	37.2998	35.7592	34.2504	19.0216	19.6086	20.1191	17.8489	17.4973	17.9573	16.8596	15.671	16.7524
Cla97C10G196880	20.0472	25.0819	20.6388	25.123	26.6398	25.8763	30.9541	26.9448	31.5143	44.0347	39.1867	42.7209
Cla97C08G158270	8.51191	9.14397	8.91718	9.52795	9.38306	8.80866	9.67647	10.1908	10.6942	12.6211	13.8647	12.6242
Cla97C02G032440	16.9674	18.4986	19.4526	30.2727	31.8239	30.681	27.1858	27.6209	27.5108	29.7074	28.903	31.059
Cla97C03G050860	9.3354	9.23624	7.88144	9.85729	10.3045	10.0509	9.7637	9.98638	9.54598	11.4572	11.212	12.369
Cla97C06G123550	0.100043	0.116762	0.23302	0	0	0.0199755	0	0	0	0	0	0
Cla97C02G036570	2.41586	2.07323	2.75321	6.33891	6.75491	5.99949	6.46497	7.17694	5.8642	7.28949	6.09474	6.28474
Cla97C08G151740	5.44933	4.99576	4.22903	14.3581	13.8559	14.6766	11.3679	11.546	11.5635	12.9913	13.806	15.0575
Cla97C05G083520	2.88709	2.90891	3.23486	2.03101	2.11944	2.16952	2.26023	2.68686	2.53622	2.82024	2.6488	3.05752
Cla97C09G173370	13.3195	14.7304	11.8347	11.0307	11.1084	10.9794	11.8075	12.6355	13.2578	12.5845	12.8235	13.3434
Cla97C08G154710	225.879	230.299	230.666	88.4983	93.002	89.3416	39.142	38.2925	38.1999	32.6943	31.9998	34.6203
Cla97C09G166420	8.14047	9.56539	12.3193	6.86504	7.96524	7.87302	3.48034	3.33245	5.00488	5.05881	4.61478	3.90889
Cla97C05G087060	16.2547	16.9907	17.7057	16.2074	14.6379	15.4486	31.829	30.4811	30.6517	75.2363	87.4489	82.2028
Cla97C04G071110	0	0	0	0	0	0	0	0	0	0	0	0
Cla97C01G025160	45.9289	45.4841	44.8761	3.93846	5.12906	4.04889	8.84298	9.5384	9.64537	15.7705	14.7059	15.19
Cla97C05G088600	218.713	232.114	228.052	24.0898	26.3518	22.7821	4.83381	8.35941	7.3115	2.57054	2.12678	2.46661
Cla97C11G218320	0.0133391	0	0	1.25417	1.34269	1.2235	0.276782	0.25879	0.390918	0.244089	0.0658407	0.427566
Cla97C05G081960	14.8424	14.8815	14.782	15.057	16.0565	15.8252	11.7459	11.537	11.5778	10.9473	11.2995	10.6866
Cla97C03G068140	0.629499	0.740875	0.777997	0.12672	0.0963288	0.139158	0.17179	0.10662	0.0958349	0.172728	0.133164	0.167104
Cla97C03G063490	7.64982	6.47088	6.96376	8.79248	8.3966	8.45273	10.4266	11.2786	10.4	16.2964	15.347	15.7986
Cla97C03G064640	13.3287	13.3458	14.9267	29.144	31.0113	29.4884	62.9307	69.0048	64.0475	78.0078	71.3174	76.6941
Cla97C05G080380	9.79676	9.54627	9.76686	4.43419	4.25625	4.24533	3.58197	3.57946	3.45333	2.98887	4.05547	2.45617
Cla97C05G093480	3.26141	3.98838	6.4095	4.6799	5.15359	4.31166	4.38064	4.57255	4.25401	4.04743	4.73719	6.00111
Cla97C06G120110	0.241586	0.267216	0.214362	0.0391291	0	0.0133992	0.00884098	0.0325485	0.103299	0.0766398	0.0404844	0.0997578
Cla97C06G114210	31.7163	32.615	30.4803	238.877	231.275	234.271	271.165	274.097	261.7	262.372	263.337	257.581
Cla97C09G168030	12.2875	13.1586	12.9246	0	0	0.0293628	0	0	0	0	0	0
Cla97C03G055560	0	0	0	0	0	0	0	0	0	0	0	0
Cla97C02G033710	1.67362	1.85609	2.74157	1.50132	1.41958	1.25313	1.06005	1.21414	1.71494	1.7376	1.41211	1.22601
Cla97C03G063140	4.22775	5.49821	5.08841	4.27876	2.78569	3.99765	4.53542	4.00346	4.6556	3.64945	3.51772	3.18165
Cla97C10G188630	7.78233	8.83037	8.3597	10.4507	10.5641	9.51195	15.6759	14.3756	15.6373	21.2843	20.6681	21.1568
Cla97C02G049210	14.519	13.952	14.2619	11.9192	11.454	11.5379	14.0326	13.6199	13.8795	17.3382	18.1349	17.8154
Cla97C10G185200	18.7402	17.0365	18.2515	14.4011	14.7658	14.5605	10.0111	10.0013	9.70673	7.71385	7.43245	8.03266
Cla97C04G075680	4453.87	4578.96	5092.82	932.829	956.296	929.307	456.583	463.947	464.939	259.535	262.85	256.302
Cla97C08G146340	0	0	0	0	0	0	0	0	0	0	0	0
Cla97C02G037620	0.0224925	0.023163	0	0	0	0	0	0	0	0	0	0
Cla97C05G093730	24.9301	26.7987	24.5109	20.3359	20.2866	20.3927	30.0152	27.3995	28.0081	26.446	23.8802	27.2594
Cla97C08G147430	0	0	0	0	0	0	0	0	0	0	0	0
Cla97C04G072770	30.8984	29.8213	31.4126	53.0351	52.8381	50.7444	55.693	54.6162	55.7607	54.3381	53.9217	51.804
Cla97C10G199050	1.58522	1.47191	1.47865	0.858026	0.840018	0.830865	0.659914	0.810885	0.7062	0.596949	0.53874	0.648282
Cla97C05G081380	4.46933	4.51964	4.49356	4.81874	4.77981	4.7393	6.644	6.43809	6.30044	8.14542	7.53893	9.19144
Cla97C05G092280	28.8238	30.1823	37.4396	31.898	32.0332	28.6441	32.5302	30.3902	29.9811	30.6121	30.6008	31.8779
Cla97C04G076460	0	0.0589234	0.0285581	8.62564	7.48999	8.11145	13.1728	12.5346	12.1274	17.0789	18.4516	17.9749
Cla97C05G089550	0	0	0	0	0	0	0	0	0	0	0	0
Cla97C03G057840	0	0	0	0	0	0	0	0	0	0	0	0
Cla97C08G156710	4.91574	4.25692	4.16496	0.159725	0.0974711	0.0772175	0.0467034	0.0555769	0.053424	0.1238	0.0565588	0.0718611
Cla97C01G019310	0.196809	0.138978	0.101036	0.143445	0.106294	0.0673656	0.316698	0.209096	0.194754	0.665541	0.68463	0.775821
Cla97C06G118910	7.37197	6.76183	6.26828	0.8239	1.11952	1.16633	0.988672	0.69955	0.955842	1.14975	1.06342	0.889445
Cla97C08G153070	54.1764	64.826	55.4735	45.528	39.8574	40.6503	37.1225	34.2736	36.3877	33.6908	31.2705	32.5013
Cla97C02G029020	0	0	0	0	0	0	0	0	0	0	0	0
Cla97C03G056870	0.107283	0.0883851	0.171348	0.0390969	0	0.0642633	0	0.0173449	0.0190549	0.116954	0.194165	0.10466
Cla97C05G081030	22.3882	21.4829	22.4771	5.13975	5.34768	5.31455	1.79535	1.68821	1.87915	0.497884	0.38599	0.474395
Cla97C02G028990	10.948	9.82505	9.90194	2.90972	2.96741	3.96192	2.46036	2.50515	2.23535	1.63333	1.30254	1.26361
Cla97C05G091390	13.1404	13.4541	11.5272	7.67717	7.4554	7.24083	10.3421	11.3964	11.5012	16.2119	13.8362	14.0122
Cla97C01G016330	1.48569	1.50379	1.79288	2.01738	1.69755	1.70293	3.32811	3.58242	2.90538	2.64654	2.81277	2.90724
Cla97C05G084600	3.81069	3.94787	3.89532	1.20106	1.26546	1.22529	2.77025	3.0157	2.44919	2.02274	2.6736	1.6905
Cla97C05G098870	0	0.138026	0.267585	0	0	0	0	0	0	0	0	0
Cla97C05G095880	33.1456	37.0006	36.918	90.3229	92.5353	91.9327	96.1776	93.4548	93.2751	88.2885	87.3757	87.125
Cla97C06G127660	11.6479	12.283	12.1853	13.6513	13.6071	13.431	13.7648	13.5588	15.4748	17.8858	15.5615	14.8369
Cla97C11G210070	87.0211	84.8977	85.1542	155.157	148.709	151.433	203.206	203.035	202.342	183.201	185.112	180.758
Cla97C06G114960	2.15486	2.49898	3.23624	2.67423	2.86234	2.34025	1.38109	1.36529	1.37921	2.55468	3.0663	3.00309
Cla97C01G022240	24.7905	24.2759	24.5572	9.59405	9.68844	9.44715	9.13927	8.10548	8.60484	5.17658	4.38953	4.69849
Cla97C06G124310	20.1497	19.2599	19.4987	16.3695	16.6515	16.0658	16.1512	16.0425	15.6735	14.1043	14.5223	13.5378
Cla97C07G138040	0	0	0	0	0	0	0	0	0.013662	0	0	0
Cla97C11G215240	32.1688	30.2095	29.5016	18.3136	18.5853	18.9566	19.3771	18.7892	18.7148	23.9677	25.2691	24.1566
Cla97C05G099470	1.58337	1.98505	2.08738	4.47194	4.35132	3.99484	6.8277	6.205	5.75448	6.89502	6.43498	7.17161
Cla97C06G121790	6.9429	7.67688	6.81621	4.25316	4.021	3.82028	4.41495	4.30966	3.96806	5.55493	5.4854	5.12534
Cla97C05G082600	17.8876	15.7597	16.1529	16.6396	16.2188	18.8974	16.8068	19.2459	20.4749	25.2394	23.4454	23.5652
Cla97C05G091640	5.99988	6.83064	6.41508	7.18142	7.34863	6.77991	10.4291	10.3788	10.5222	16.1696	17.9094	19.0535
Cla97C05G095770	22.1464	22.0494	20.1641	19.2752	18.904	19.0697	28.4472	28.3433	30.6382	30.1649	27.9403	31.1655
Cla97C10G200340	162.899	158.342	163.852	822.817	637.271	770.645	310	320.638	317.759	146.927	149.048	150.082
Cla97C03G056710	0	0	0	0	0	0	0	0	0	0	0	0
Cla97C00G000320	0	0	0	0	0	0	0	0	0	0	0	0
Cla97C10G192990	11.7236	11.5325	11.7901	10.805	9.92747	9.35313	10.6714	9.64595	10.0444	11.6911	9.67243	10.6958
Cla97C02G038900	0.00829874	0.0256384	0	0.00604858	0	0	0	0	0	0	0	0
Cla97C10G202270	0.0107994	0	0	0	0	0	0.0426826	0.0349196	0	0	0	0
Cla97C02G028370	0	0	0	0	0	0	0	0	0	0	0	0
Cla97C01G019860	92.9631	98.4886	96.4054	78.2158	78.3207	78.2418	106.395	101.935	105.45	96.7066	98.327	93.6587
Cla97C10G187110	55.1421	52.8458	58.3679	165.971	158.653	163.913	220.479	228.543	226.122	284.553	282.333	277.245
Cla97C01G015150	7.85554	8.12321	7.51713	11.3879	10.8349	10.9119	11.2093	9.63479	10.3056	14.8155	13.8696	15.0475
Cla97C09G181410	320.971	327.078	304.597	493.194	479.859	491.501	155.703	155.057	155.533	76.5797	74.6353	76.0889
Cla97C10G200690	9.46254	9.98388	9.57063	0.494956	0.439154	0.541924	0.141262	0.144462	0.452306	0.73056	0.455744	0.286411
Cla97C04G069370	0.17016	0.058411	0	0.0206704	0.0536091	0.0424696	0.224177	0.275106	0.0251856	0.154582	0.116653	0.573093
Cla97C09G165300	0.152136	0.0783355	0.0379664	0.0138606	0.0718956	0.0427173	0.00939515	0.0153728	0.0675532	0	0.156444	0
Cla97C01G018190	16.6017	18.4927	18.4845	19.1098	18.9872	18.3959	23.3149	23.2117	24.3921	31.2244	30.1677	32.0356
Cla97C01G011640	0	0	0	0	0	0	0	0	0	0	0	0
Cla97C05G088380	10.544	9.93751	11.3405	3.45074	2.6966	3.10765	3.14593	2.8328	3.0111	2.80922	3.39309	3.24144
Cla97C10G201560	0	0.111954	0.217041	0.0396182	0.102751	0.0407001	0	0	0	0	0	0
Cla97C03G058060	0.179527	0.184879	0.298681	0	0.0565601	0.0896148	0	0	0	0	0	0.375293
Cla97C10G202180	0.432234	0.283258	0.313795	0	0.0742777	0.0196145	0.0129419	0	0.0465276	0.0101991	0.0215503	0.00912694
Cla97C06G116230	20.9899	20.5288	21.4178	0.0346515	0.0359478	0.0640759	0	0	0	0	0	0
Cla97C06G113600	4.13903	3.74936	3.66879	5.4134	5.58911	5.10784	5.76724	5.12725	5.39448	6.01916	6.08485	6.20094
Cla97C09G176930	0.00939886	0	0.0187644	0.0274016	0	0	0	0	0	0	0	0
Cla97C06G126220	25.7185	27.8479	26.417	94.8391	84.9015	89.5657	115.855	113.607	111.41	116.864	111.882	113.072
Cla97C05G083950	45.0589	47.8605	43.5368	29.6302	31.2038	30.4608	23.4341	23.1497	23.2597	27.0776	27.4655	27.3012
Cla97C02G050420	20.2434	20.2103	19.2	38.1806	36.6623	36.375	52.8197	48.1543	50.8737	55.4529	54.5476	56.2482
Cla97C05G090110	0	0	0.173964	0.0544372	0.117654	0.130489	0.0245995	0.0201254	0	0	0.040962	0.0520445
Cla97C10G193640	0	0	0	0	0	0	0	0	0	0	0	0
Cla97C07G128930	4.7197	4.46831	3.5066	7.75434	8.29022	7.89079	11.0446	10.9638	10.2712	10.8351	11.5712	11.9737
Cla97C01G010060	3.24776	3.03542	3.29648	1.26314	1.09629	0.919583	0.674171	0.882486	0.848302	0.212516	0.404135	0.399371
Cla97C10G203580	198.455	198.917	193.477	136.352	138.621	131.923	146.831	141.971	142.204	139.676	145.225	140.321
Cla97C04G070040	18.5483	18.5521	17.8982	20.025	18.9042	19.9064	23.5505	23.0719	23.2806	25.2211	26.2197	23.1946
Cla97C06G120940	806.199	833.937	870.99	521.133	567.485	519.953	524.327	525.153	540.976	512.678	489.368	489.163
Cla97C10G190590	1.06561	1.03087	1.21414	129.759	119.282	122.495	205.009	190.136	193.157	93.3101	96.4732	102.425
Cla97C01G018730	13.4533	10.6637	10.3773	60.4672	58.7606	61.8438	78.4688	80.5429	81.2062	122.629	120.702	114.71
Cla97C10G186240	6.07926	5.83059	8.04789	4.22171	6.36233	5.02076	4.87248	5.48377	4.21708	7.1311	5.90262	5.74515
Cla97C07G136470	0	0	0	0	0	0	0	0	0	0	0	0
Cla97C08G148750	5.93868	5.16327	4.90772	7.52154	6.62512	6.15968	5.00215	4.44651	5.10102	6.44367	5.96669	5.3932
Cla97C10G186500	25.925	25.7522	25.1994	27.8731	27.5407	27.8163	31.6231	32.0595	32.7245	28.8167	31.2063	29.1523
Cla97C05G094910	0	0	0	0	0	0	0	0	0	0.0995908	0	0
Cla97C07G137700	17.8129	17.4276	17.7009	22.1392	21.1629	21.9177	20.1866	20.3721	20.0098	20.2632	19.6224	20.8715
Cla97C08G145700	244.837	244.846	237.839	316.339	318.726	312.932	329.666	312.4	316.545	185.83	178.956	180.448
Cla97C10G206030	5.42928	6.56909	5.75479	6.00565	6.06532	6.00446	3.18463	2.86905	3.13487	3.60768	4.70316	3.73644
Cla97C07G128680	4.04687	4.00926	5.21581	5.43868	5.05146	5.93241	7.79483	8.18535	7.26361	9.37379	9.49589	9.09043
Cla97C10G194030	74.093	84.2363	71.7001	44.2554	49.31	45.0706	55.9402	55.5508	55.6234	42.7465	45.5752	45.3301
Cla97C01G002250	0	0	0	0	0	0	0	0	0	0	0	0
Cla97C10G203630	0.152878	0	0.101738	0	0	0	0	0	0	0	0	0
Cla97C07G139360	0	0	0	0	0	0	0	0	0	0	0	0
Cla97C09G165870	4.32763	4.90877	4.34083	0	0.118559	0.156539	0	0.0338004	0	0.146513	0	0.029136
Cla97C06G115760	5.65095	6.20183	6.02773	15.2157	14.9548	15.7642	18.1228	20.7651	19.6579	18.8959	18.9405	19.1147
Cla97C09G169140	20.8778	19.2154	20.1812	18.7074	19.6754	19.6404	23.8516	24.1738	24.7104	30.2671	30.2213	30.6802
Cla97C09G174390	0.854755	0.936422	0.835084	0.729033	1.01414	0.476599	1.50944	1.26431	1.63121	2.01088	1.7654	3.48495
Cla97C04G077540	7.94926	7.62762	8.21593	5.46682	4.98141	5.31023	3.93057	4.08728	4.60917	3.94232	3.9832	4.36789
Cla97C01G001500	0	0.00902859	0	0	0	0	0	0	0	0	0	0
Cla97C09G167430	7.98871	8.79855	8.60661	2.93343	3.56622	3.16292	3.89961	4.41041	5.34591	6.42996	6.07959	7.06564
Cla97C01G010680	4.48679	4.48465	4.03659	0.494655	0.516724	0.4517	0.158333	0.236212	0.251128	0.0366989	0.0310175	0.0591141
Cla97C06G109800	105.627	100.597	109.419	276.133	291.123	277.241	492.818	492.41	499.348	805.568	792.993	802.143
Cla97C04G075170	2.87698	2.20291	2.87188	0.300526	0.310596	0.334267	0.205238	0.187958	0.275318	0.333137	0.535582	0.576793
Cla97C10G191640	0	0	0	0	0	0	0	0	0	0	0	0
Cla97C10G194690	82.6181	80.3057	83.7033	59.7646	60.7578	60.6235	81.5744	77.7721	80.2701	90.6252	91.8672	92.9005
Cla97C07G134200	91.7757	81.3782	96.0356	179.799	200.776	179.272	127.493	140.858	126.679	113.342	127	127.791
Cla97C05G107590	287.887	291.966	296.705	8.25679	7.75301	7.65439	2.88686	2.96598	3.26936	5.16571	5.00524	5.22528
Cla97C06G118270	7.09966	7.08283	5.53677	4.33374	4.90687	4.7345	5.23936	5.16525	4.60066	5.05322	4.67245	4.63798
Cla97C10G186930	55.9983	54.1076	58.3732	102.453	96.3288	98.4616	120.426	138.017	119.069	130	131.253	135.493
Cla97C01G013080	0	0	0	0	0	0	0	0	0	0	0	0
Cla97C05G096510	0.880062	0.533116	1.29191	0.981022	0.587147	0.852763	0.562665	0.711417	0.321816	0.604658	0.425875	0.432878
Cla97C10G189220	0.886596	0.554338	0.632159	0.0461571	0.179564	0	0	0	0	0.0493119	0.0520973	0.26477
Cla97C04G079870	36.9468	35.2828	39.9536	43.0371	45.2095	44.0373	42.1157	41.1908	42.5061	46.8801	46.7741	45.3106
Cla97C10G194960	16.7434	17.3963	16.473	8.72995	10.2895	8.633	9.40663	8.50341	8.21991	10.7306	11.1383	11.043
Cla97C10G188570	36.5422	37.4824	37.0706	14.3682	15.3852	16.7033	13.4344	14.0141	12.2676	11.998	12.3776	11.262
Cla97C07G130160	40.3647	41.2124	37.5354	4.05504	4.23091	4.28069	1.49121	1.43711	1.74916	0.567667	0.799642	0.891219
Cla97C09G166740	9.52739	8.73436	9.17998	3.73027	3.45395	3.41742	3.69033	3.99717	3.90759	5.01648	5.03255	4.58187
Cla97C01G003610	1.69406	2.03304	1.92408	1.16667	1.08424	1.00377	1.56184	2.02719	1.91905	5.22454	5.57452	5.70708
Cla97C05G083430	2.77762	3.03222	3.25562	6.97321	7.29241	7.23233	5.14287	5.11103	6.30381	3.99446	4.84451	4.52197
Cla97C11G212230	37.8351	39.9288	40.0315	14.0585	17.6352	15.0608	13.7753	13.9855	13.5121	13.0684	12.8393	12.1921
Cla97C06G125200	11.2869	11.4744	10.9113	10.4414	11.5305	10.9098	11.4274	11.6885	12.0796	12.8192	12.9847	12.3559
Cla97C11G225130	17.5735	16.3655	18.1744	49.9785	53.085	49.7883	50.7129	48.0171	50.4048	48.3949	47.4988	46.1496
Cla97C01G012680	0	0	0.00870486	0	0	0	0	0	0	0	0	0
Cla97C09G174640	9.70677	10.0405	8.68451	16.9909	15.5427	16.2177	14.4972	14.7056	14.1225	14.4467	16.1264	14.9608
Cla97C06G116950	45.6242	45.9622	48.1265	48.0844	54.5137	52.1846	66.6225	62.7298	62.051	73.0401	69.4375	69.2652
Cla97C11G224660	9.7247	8.78883	9.5411	5.19663	5.86129	4.38491	4.39865	4.2433	3.76313	3.07714	3.9168	4.23004
Cla97C11G220560	42.1054	42.4764	43.0672	22.3738	23.3171	22.4415	17.9541	18.4927	18.711	19.267	19.2492	19.9201
Cla97C06G109370	0.933076	1.09111	1.02717	0.136651	0.152478	0.192618	0.0689313	0.140985	0.131652	0.139201	0.10402	0.130645
Cla97C01G019450	2.74383	2.47517	2.7602	0.29972	0.268045	0.360992	0.539425	0.647644	0.440748	0.817077	0.723246	0.701544
Cla97C06G118490	0.860271	1.00927	0.847874	0.58336	0.833671	0.538138	1.33421	1.21478	1.36839	1.53476	1.71551	1.66936
Cla97C10G205670	2.83212	2.69699	2.94214	2.1398	1.95789	2.01271	2.63895	2.55491	2.48441	2.58219	2.56213	2.80061
Cla97C05G106240	0.16911	0.373182	0.554661	0.105648	0	0.108534	0.143224	0	0.0858176	0.0376232	0.0397483	0.0168341
Cla97C01G012350	47.3254	44.7547	44.3272	15.1891	18.5697	16.2866	14.0683	13.9546	13.8277	9.32539	7.96248	8.59559
Cla97C05G099860	73.3098	71.3129	69.0232	161.298	154.708	160.466	204.094	201.695	200.941	238.032	234.502	231.477
Cla97C05G105530	1.00501	0.974872	1.06147	0.694697	0.49639	0.436939	0.615037	0.660417	0.806139	0.575567	0.725426	0.569282
Cla97C11G210820	17.109	20.9226	24.3371	84.64	81.4595	71.2985	90.0726	88.6445	92.588	102.956	92.7178	95.7476
Cla97C05G101620	0	0	0	0	0	0	0	0	0	0	0	0
Cla97C02G027690	1.38232	1.36792	1.73561	0.263684	0.265383	0.283014	0.218748	0.323006	0.302102	0.273298	0.599679	0.481612
Cla97C04G077080	0.21178	0.232633	0.126842	0.46307	0.160131	0.465144	0.837023	0.479351	0.739759	0.604658	0.545894	0.649317
Cla97C10G192520	8.93867	8.35512	10.1085	6.79378	7.91561	5.9392	7.36012	8.33241	6.72238	10.1112	8.24777	9.11849
Cla97C09G170350	10.7739	10.6515	11.2667	4.5374	4.11488	3.88954	3.9015	3.96293	3.74794	4.50813	4.32825	4.61311
Cla97C07G134420	16.7061	15.9571	15.6599	7.27169	7.31611	7.47027	7.58044	8.06502	7.7908	8.36878	8.96035	7.77194
Cla97C03G059320	0.129807	0.167096	0.242957	0.0709579	0.0920156	0	0	0.0786993	0	0.0252693	0.0800899	0.101759
Cla97C09G178930	3.64691	3.66035	3.64044	1.75893	2.48497	2.08407	4.12911	4.43144	4.84093	5.93165	5.34699	6.39876
Cla97C03G058050	34.06	32.6598	33.9595	44.1108	44.4308	41.3517	37.1782	37.0983	36.454	35.5039	34.4496	33.0312
Cla97C01G008590	51.6559	49.9422	46.0534	30.6669	29.589	29.6475	30.9834	32.6121	30.1552	30.0383	24.7899	26.7505
Cla97C01G014190	9.37389	10.7389	9.41375	1.98521	1.97255	1.94937	1.11845	0.949343	1.22513	0.942008	0.919557	0.75425
Cla97C10G205090	7.34102	6.9235	7.35656	26.7027	26.6179	25.2126	22.4503	23.8481	24.2988	24.3531	22.8856	23.9541
Cla97C11G223030	180.775	196.48	193.371	223.477	245.541	247.768	228.968	229.986	221.664	223.465	231.262	241.885
Cla97C05G101190	37.2295	34.0961	34.4892	0.817125	1.3486	1.25371	3.16499	2.62466	2.93513	7.30125	6.2883	7.62947
Cla97C02G048910	12.2409	10.4249	12.4658	20.5294	20.7436	20.5298	24.741	25.7651	24.2553	28.2046	26.3307	27.0549
Cla97C02G027520	0	0	0	0	0	0	0	0	0	0	0	0
Cla97C07G136860	5.84804	5.90656	6.84803	0.901655	2.12588	1.47362	1.22234	1.06821	1.27339	1.05085	1.38776	0.666109
Cla97C02G030630	26.2219	23.3759	24.5703	18.9587	17.3191	19.987	41.7751	40.4329	41.9062	72.3599	69.8704	72.6482
Cla97C04G077550	4.60091	4.55815	4.79622	5.04071	5.42194	4.97122	4.54608	4.53136	4.64191	3.41254	4.12034	4.75827
Cla97C01G007610	16.7636	15.981	15.9466	33.8843	32.6187	33.5842	40.1587	41.4782	40.612	39.5064	39.1719	40.0434
Cla97C06G124140	9.71093	9.07586	9.21816	4.03304	4.2428	3.60813	4.07343	4.51748	3.62857	4.72245	4.95905	5.14529
Cla97C09G162110	5.4585	5.94171	6.07011	2.44287	2.65603	2.51191	2.74592	2.7597	2.76092	4.35942	3.96307	3.75371
Cla97C03G066220	25.2585	25.0587	23.4127	9.55894	8.96336	7.81095	11.496	12.4716	12.0578	17.7409	17.8867	16.7141
Cla97C09G165460	25.3113	25.2336	26.1299	0.0413407	0.0134023	0.0424696	0	0	0.0251856	0.0662495	0.046661	0
Cla97C11G213190	6.30455	5.76683	6.21244	10.4265	10.114	9.15168	12.619	11.8917	12.4881	13.2999	13.3432	12.7709
Cla97C05G104660	46.9169	48.1467	47.5429	36.0282	34.9582	36.098	31.9013	30.7681	30.7433	33.0002	32.4509	32.4132
Cla97C01G005610	107.831	117.109	115.319	131.712	129.931	139.24	94.9939	91.9434	92.5008	90.5938	82.5827	86.7879
Cla97C05G100570	0.482857	0.479805	0.532738	0.0617426	0.176144	0.126857	0.150664	0.0547829	0.150459	0.0659627	0	0
Cla97C05G108740	26.7223	25.1992	26.7991	10.4182	9.93983	10.6993	9.66761	9.15675	9.15948	15.8328	15.8669	17.327
Cla97C04G078280	0.0241586	0.0373182	0.0723471	0	0	0	0	0	0	0	0	0
Cla97C03G053600	0	0	0	0	0	0	0	0	0	0	0	0
Cla97C11G214970	2.53112	2.13936	2.65177	6.18711	5.54628	6.31584	8.19889	7.28677	7.96274	10.8726	11.359	11.797
Cla97C02G043350	34.3683	33.9235	32.3527	69.1877	70.0223	67.1089	69.254	64.6924	68.8321	68.5779	66.3842	68.1783
Cla97C09G178200	19.3127	18.8584	19.0686	14.9269	14.0149	14.3126	16.3629	14.7787	14.7943	17.2347	17.2542	16.4746
Cla97C02G036770	17.2524	16.5985	18.3541	28.6973	26.3131	25.0217	27.3215	26.5553	26.6128	21.163	17.7312	17.7527
Cla97C10G187650	184.741	179.864	180.58	127.237	127.702	128.269	133.587	122.368	136.223	132.074	130.603	131.482
Cla97C02G039710	1.83804	2.05442	2.0026	0.547303	0.635572	0.49931	1.1517	0.79727	0.855964	0.994881	1.03725	1.09335
Cla97C03G058580	6.88297	8.11842	8.50855	3.96668	4.10373	4.37463	8.56048	8.7827	6.43237	11.5293	13.4644	10.5126
Cla97C02G034600	0	0	0	0	0	0	0	0	0	0	0	0
Cla97C07G136130	31.2191	31.8426	30.3954	14.4098	13.9214	14.8249	13.413	14.2865	13.7811	15.3572	15.6153	13.8502
Cla97C01G025360	60.5141	61.7678	59.9827	22.7022	24.971	23.3837	23.5191	24.3039	24.7406	18.3745	18.5669	18.4673
Cla97C11G222070	115.199	114.914	116.627	111.653	113.54	109.499	95.5966	90.0301	92.8073	99.2484	100.126	101.004
Cla97C02G043680	227.968	225.661	226.047	248.006	254.551	257.456	248.37	251.714	251.3	267.724	270.649	267.285
Cla97C02G031270	5.92386	5.82163	6.13858	2.404	2.31092	1.97203	1.9619	2.06603	1.83982	1.54291	1.8258	2.01247
Cla97C09G173600	54.9016	52.055	51.6075	51.6748	51.0255	51.3042	43.1762	41.0287	41.4367	39.9206	40.4455	39.2719
Cla97C11G219830	8.29218	8.38755	9.20615	8.36204	8.91576	8.47736	8.26968	8.15902	8.64538	9.18234	10.0331	9.32772
Cla97C02G039510	37.5781	34.2531	31.4191	0.0524358	0.0113328	0	0	0	0.0212966	0	0.039456	0
Cla97C01G020620	23.6348	20.0413	21.4799	5.40603	5.5677	5.59831	5.10775	5.12344	4.61191	3.48204	3.51685	3.07862
Cla97C06G117850	11.0888	11.0835	11.8978	11.2155	11.5174	10.0122	7.49972	8.2688	8.58371	4.38652	3.68304	5.1237
Cla97C04G078860	21.2213	23.2363	21.8149	18.3699	18.946	18.0908	26.712	27.6108	25.5056	33.9386	35.7735	33.5558
Cla97C11G214350	0.152878	0.157436	0.118694	0.037142	0	0.0127188	0.0335681	0	0	0.132269	0	0.142038
Cla97C09G171600	10.452	9.42017	9.41029	1.22628	1.33087	1.36055	1.81587	1.29729	1.42519	1.13676	1.1456	0.963153
Cla97C03G063300	25.5759	22.907	22.2044	19.2174	20.3366	20.6143	26.422	27.3572	26.1298	33.6025	32.4575	33.8235
Cla97C02G049050	0	0	0	0	0.0497181	0.0787743	0.103953	0	0.0934304	0	0	0
Cla97C02G042080	0.067845	0.0598865	0.0193499	0.00706416	0.0274816	0.0181427	0	0.00391743	0.0258218	0.007547	0.00797328	0.00675366
Cla97C08G146100	13.1494	14.3582	13.8068	10.2269	10.992	11.3553	11.8282	10.7015	11.2628	9.59263	8.89662	9.06977
Cla97C05G107920	543.989	574.783	569.6	414.665	400.204	411.121	326.002	339.256	335.227	287.627	292.138	296.181
Cla97C02G041260	6.09265	6.79781	5.51972	6.53272	7.48824	6.93951	8.19931	6.82816	7.44576	8.53221	8.92406	9.72807
Cla97C01G021280	0	0	0	0	0	0	0	0	0	0	0	0
Cla97C02G035950	291.72	297.988	249.881	694.476	646.002	707.355	951.095	909.73	921.527	913.149	866.365	948.272
Cla97C06G123140	11.8202	11.4364	11.4202	5.37288	5.46228	5.42641	2.88515	2.73704	2.79149	1.84379	1.71167	1.84344
Cla97C03G052260	36.0368	33.6457	38.1011	251.602	262.494	257.334	148.1	145.395	145.053	117.475	116.204	119.332
Cla97C07G144120	8.81729	8.61188	8.2747	9.79407	10.2652	9.53321	13.3394	12.109	12.7272	18.0496	16.3001	16.4145
Cla97C02G042550	0	0	0	0	0	0	0	0	0	0	0	0
Cla97C02G041190	0	0	0	0	0	0	0	0	0	0	0	0
Cla97C03G051510	201.627	196.347	190.863	105.08	100.489	107.652	99.0703	99.6048	103.519	131.079	130.758	130.364
Cla97C02G047690	3.67452	4.46698	4.34083	38.6119	33.8975	37.8022	91.8638	91.985	89.2267	147.168	154.819	152.909
Cla97C08G153270	18.1611	13.9176	15.676	17.2909	20.2053	17.5958	16.4217	14.6448	15.7712	14.1242	15.8224	17.4493
Cla97C02G029220	9.31217	10.9156	9.98104	7.96013	7.09791	6.63518	6.9963	6.72983	6.91693	7.48503	7.81956	9.79315
Cla97C11G211450	23.2958	22.6468	22.9289	29.1703	28.095	29.9669	23.8468	22.598	23.0052	26.3752	24.7603	27.0765
Cla97C01G026100	0.2127	0	0.24771	0.284217	0.134023	0	0.0350276	0	0.094446	0	0	0
Cla97C02G033650	4.69471	4.64906	4.08666	8.72017	7.90911	7.01755	12.1184	12.1623	12.2028	12.504	13.5916	12.0448
Cla97C11G219300	86.3706	84.5299	89.0204	46.6974	42.828	43.8948	24.4676	25.7128	25.1669	16.2424	16.528	17.5491
Cla97C11G220910	1.20793	1.36833	0.844049	0	0	0	0	0	0	0	0.0662472	0.112228
Cla97C05G102150	108.355	115.327	117.392	107.391	109.891	115.066	81.9702	80.1367	79.7524	64.6493	65.332	65.2769
Cla97C08G150890	18.8053	18.7553	17.9035	29.0175	29.0198	29.7881	27.4516	26.714	26.2613	26.4857	26.5702	27.1765
Cla97C03G064330	58.4653	64.2648	60.5742	35.3065	36.1629	36.7886	34.3458	33.4861	32.7249	32.4427	33.7409	35.4074
Cla97C02G029590	2.1362	2.06484	2.20419	1.58164	1.60323	1.63434	2.36988	2.42784	2.64465	3.8077	3.60171	3.34259
Cla97C09G180300	100.276	94.621	92.3309	29.944	28.6388	28.9396	21.1401	21.025	21.6384	13.1358	13.2123	12.9618
Cla97C11G225270	17.6479	16.9824	16.6558	10.5909	10.3929	10.3118	10.4781	10.841	11.0609	11.8939	11.6912	11.5871
Cla97C11G215480	9.18253	9.20984	9.26862	11.9502	12.4981	11.8209	16.1059	15.2935	14.755	17.5693	17.5999	18.157
Cla97C07G143690	70.3383	70.0419	73.1637	287.879	280.811	290.618	207.625	215.008	206.19	123.486	132.115	128.3
Cla97C06G110000	19.8259	23.1348	21.8683	28.7284	25.5322	27.1352	37.9708	39.6505	37.5	44.9603	49.8299	51.8813
Cla97C01G016680	3.10773	2.76076	2.93176	14.4555	13.2016	14.6328	13.8097	14.245	13.7538	16.1149	16.4071	16.7055
Cla97C07G139000	3.40321	3.89781	3.53872	1.59003	2.09282	2.35216	1.81066	2.1162	1.86955	2.19982	2.56636	2.151
Cla97C09G183570	0	0	0	0	0	0	0	0	0	0	0	0
Cla97C05G095570	0.371915	0.648157	0.799626	1.96006	1.8387	1.32811	1.07418	1.827	1.9563	1.51483	1.81221	1.53501
Cla97C07G137240	0.0348813	0.0718424	0.0696389	0.165252	0.0164841	0.0783531	0	0.112788	0.232327	0.122225	0.114781	0.024306
Cla97C11G210500	1.06737	1.19079	0.873098	0.0648298	0.336275	0.0111	0.175775	0.299594	0.157982	0.242413	0.195128	0.0929703
Cla97C00G000120	11.5524	12.0286	10.9215	7.65299	7.24034	6.97462	4.59961	4.31485	4.47081	1.82347	1.58329	1.9522
Cla97C02G048010	171.927	189.532	159.197	3.38027	2.79972	3.71902	5.85378	5.61148	6.43041	7.22262	7.97519	7.06802
Cla97C02G045020	1.17624	1.43155	1.58778	0.545562	0.391632	0.580476	0.818842	0.788767	0.866529	1.30101	0.934655	0.651978
Cla97C07G133660	29.1168	30.8314	28.2647	32.8618	33.1881	31.3172	45.7148	45.4185	46.2398	63.6255	62.452	63.0696
Cla97C03G061210	4.43793	4.65932	3.86875	1.28628	1.2837	1.3797	1.03429	1.27975	0.668387	1.40114	1.16003	0.97053
Cla97C05G093800	258.08	264.852	245.678	185.617	181.147	192.458	206.169	186.373	194.022	229.606	239.248	243.52
Cla97C05G089140	3.88448	4.77227	4.62589	0.0851495	0.266845	0.218687	0	0	0.0345832	0	0.016018	0
Cla97C02G028170	39.605	36.1816	34.3553	45.8358	43.4282	47.4613	73.5864	70.1429	72.4571	65.0566	64.9763	66.2047
Cla97C03G054550	8.95601	9.37594	8.58092	5.63258	5.32289	6.11998	7.94629	8.82349	8.31367	10.4385	10.8213	11.0247
Cla97C11G216680	0.0181189	0.0186591	0.0361735	0	0	0	0	0	0	0	0	0
Cla97C02G034380	223.061	240.271	229.584	166.099	168.353	159.176	140.831	143.812	136.462	135.5	149.629	153.598
Cla97C02G044860	22.4132	24.0875	20.9536	35.4469	33.1201	33.3705	63.4428	59.9526	59.2538	43.4299	39.0632	44.2007
Cla97C07G140920	42.6267	42.6741	39.86	36.5306	38.9985	37.3229	32.8349	32.7637	34.68	31.2709	28.5123	30.1051
Cla97C09G182190	44.8271	45.1781	46.3501	46.2342	48.1161	49.3361	41.6385	41.6288	43.3921	43.3911	42.3643	42.6443
Cla97C08G158840	51.3671	55.2672	53.0752	67.2967	70.0301	70.9145	90.6636	91.6714	93.6586	90.8429	93.3052	91.9689
Cla97C03G059040	0	0	0	0	0	0	0	0	0	0	0	0.0134474
Cla97C08G152630	0.0942923	0.0228478	0.0664412	0.0525547	0.104848	0.120439	0.493246	0.466307	0.876784	3.29971	5.77212	3.8302
Cla97C08G156990	33.0054	33.7879	32.6213	13.4279	14.7071	15.2055	6.12998	4.98578	6.24967	2.56778	1.9258	2.23221
Cla97C11G220000	123.113	125.428	126.35	120.516	133.315	121.515	120.459	123.673	126.838	118.439	109.635	108.833
Cla97C02G044640	26.4019	24.3101	21.4199	23.6011	28.1097	26.1643	25.4222	27.3268	25.6074	32.5508	31.7277	33.2053
Cla97C02G050620	5.29435	5.58653	5.44774	8.09003	8.75437	9.36102	25.834	26.5664	28.0752	33.9709	35.5678	34.3921
Cla97C08G155940	11.3501	11.7658	11.7999	19.2007	21.1327	18.8872	16.0824	15.5428	15.4997	15.9281	16.3759	16.2339
Cla97C05G085820	23.3529	25.7284	23.0658	4.57478	4.82735	5.66729	3.80016	4.99926	5.00029	3.78539	5.29009	4.56666
Cla97C05G088810	0.284506	0.142921	0.193952	0.070807	0	0.0519575	0	0.0112188	0.0369746	0.03242	0.125588	0.0676947
Cla97C09G182220	9.45177	8.96029	9.82407	5.48527	6.23547	5.81103	8.75579	8.84524	8.64322	11.4526	11.1706	11.8583
Cla97C01G022730	20.571	22.9746	22.802	18.4895	17.6915	17.8352	9.95601	10.6586	9.68078	4.53564	4.11325	4.80166
Cla97C06G111840	35.7741	37.293	34.0237	3.79349	4.26442	4.08688	0.500913	0.805955	0.555258	0.0789502	0	0.0471007
Cla97C09G184100	60.9831	68.932	74.6209	47.7682	57.7851	51.5147	43.8879	49.4226	42.8935	42.7292	45.9093	39.933
Cla97C09G181550	0.0513607	0	0.064087	0	0	0	0	0	0	0	0	0
Cla97C05G105270	11.56	10.4356	10.6213	23.5845	25.0879	24.1917	16.1516	15.6913	15.9321	18.9261	19.0724	18.671
Cla97C02G050190	21.8457	21.8084	22.317	31.5137	30.9981	30.9478	34.5503	33.9166	34.9802	40.1959	39.4044	38.0014
Cla97C02G049830	10.7273	9.1452	8.7078	15.9236	13.9642	14.9757	24.1108	26.2372	25.1947	38.7666	40.827	44.6855
Cla97C01G024770	35.866	35.6054	36.367	18.2679	16.6332	18.8514	26.2739	26.2728	24.9203	38.1522	39.4232	37.833
Cla97C08G160370	0.881461	0.970886	0.941107	0	0.00724447	0	0	0	0	0	0	0
Cla97C10G197120	0	0	0	0	0	0	0	0	0	0	0	0
Cla97C08G148190	0	0	0	0	0	0	0	0	0	0	0	0
Cla97C08G144670	5.98215	6.25628	5.81485	18.6777	20.5282	20.0714	17.8072	18.2294	17.3109	14.8164	15.8589	15.0657
Cla97C07G138830	31.1637	33.4046	32.0276	25.5272	23.4562	25.1383	23.5814	25.1236	22.7687	28.485	28.7492	29.3728
Cla97C05G089850	0	0.0111768	0	0	0	0	0	0	0	0	0	0
Cla97C09G168780	24.9053	23.6249	26.4519	47.8119	48.6899	44.4556	49.4733	45.059	42.8198	48.3383	49.3003	52.1409
Cla97C05G091980	7.38422	7.38899	7.54508	7.20748	7.84984	7.89271	6.81407	7.50275	6.61958	6.74245	6.49247	7.02947
Cla97C10G199670	5.7905	5.60161	6.28515	4.74593	5.07332	4.67203	4.81516	4.20791	4.55571	5.17907	4.89401	4.85823
Cla97C06G123960	0	0.00723843	0	0.0204922	0.0132867	0.0315776	0.00694512	0	0.0312106	0.164196	0.138776	0.0489786
Cla97C06G126300	0.710078	0.76951	0.894265	2.05814	2.60649	1.86087	3.11648	2.59972	2.63971	1.91914	2.45886	1.88137
Cla97C07G140530	12.9043	14.0893	12.7757	3.57851	3.57217	3.68505	3.28071	3.2075	3.13683	3.87811	3.63223	3.67555
Cla97C09G181880	13.5328	12.4915	12.9639	10.2021	11.0169	10.4334	12.1636	12.3325	12.2063	18.1036	18.8961	19.1176
Cla97C05G090050	0.0400992	0.00688245	0.0266854	0.0292265	0.0378999	0.0200164	0.112261	0.113453	0.089027	0.0208161	0.0384858	0.0465698
Cla97C08G155360	3.80497	4.105	4.43126	4.26996	4.99483	5.6754	4.53542	4.61375	4.21043	4.77344	4.64558	5.11337
Cla97C08G159460	5.48294	7.49608	4.81265	3.41061	4.73547	2.19426	5.60441	4.39405	3.90377	3.05484	3.77177	3.623
Cla97C06G112390	7.4677	8.71048	6.25261	2.22158	2.0022	1.56334	2.37926	2.42699	2.39557	1.57833	2.06868	1.85844
Cla97C02G035160	3.95629	4.11379	4.46515	0.488653	0.603963	0.366039	0.331224	0.287918	0.285293	0.157703	0.112031	0.18249
Cla97C08G158590	1.16258	1.10189	1.2016	0	0	0	0	0	0	0	0	0
Cla97C09G167630	4.80408	5.22358	5.8417	0.253597	0.20603	0.210301	0.115978	0.125383	0.107961	0.12404	0.0551776	0.111001
Cla97C04G076930	12.4081	11.8637	11.5168	9.46273	10.0814	10.6758	14.3693	13.9781	13.7993	14.3155	12.9468	13.5246
Cla97C05G083280	32.9602	34.6557	34.8904	13.102	13.3479	14.4389	9.99443	9.99853	9.90495	9.8468	9.75755	9.86226
Cla97C02G029860	6.32405	7.40574	6.9351	7.67122	7.99236	7.6913	8.30183	7.68289	7.41336	9.60251	8.61387	8.97082
Cla97C01G024190	10.385	8.99318	9.06004	2.15815	2.73777	1.91183	0.975242	0.849901	0.85747	1.21966	0.953175	1.18116
Cla97C01G016910	0.341866	0.176029	0.416337	2.45184	2.5203	2.72358	16.741	17.648	17.7727	9.88673	10.2314	10.2911
Cla97C09G180680	9.92011	8.5925	8.57313	11.2516	11.3026	10.0733	11.1446	9.11765	11.4406	9.1636	10.1284	8.44653
Cla97C05G080950	9.94282	10.263	10.6275	7.48647	7.57412	7.32385	6.62743	6.25656	6.41242	6.90241	6.73955	6.74549
Cla97C04G068480	93.3454	122.285	98.4578	79.5605	92.9427	81.8071	69.3334	90.5174	83.9501	92.2324	84.962	80.4021
Cla97C01G025820	1.84147	1.02815	2.85697	2.44177	2.24374	2.20943	3.59521	2.7261	2.65991	3.38609	2.88378	3.83406
Cla97C10G191400	0	0	0	0	0	0	0	0	0	0	0	0
Cla97C05G082880	6.37647	5.95655	6.51124	6.16621	5.94769	6.05805	7.14742	7.03611	7.46366	8.42723	7.43561	6.77898
Cla97C09G167180	27.1204	26.3317	26.479	29.7506	32.6747	31.974	23.546	24.7941	23.2737	21.6935	21.3091	22.0696
Cla97C05G083750	4.76269	4.46752	4.16513	5.83331	6.40969	6.38797	9.96429	9.01407	8.94648	5.43386	5.45971	6.40659
Cla97C05G086500	0	0	0	0	0.0203467	0	0	0.00870108	0	0.0167628	0	0
Cla97C04G070470	272.106	239.665	357.676	390.635	418.614	348.483	487.359	473.125	467.205	583.034	623.386	618.626
Cla97C08G150460	29.5737	28.819	28.4718	17.6149	16.92	16.8704	17.7476	16.5767	16.593	17.7118	16.8352	17.6314
Cla97C01G013240	0.35162	0.199419	0.274693	0.278565	0.274537	0.125916	0.377641	0.292479	0.352992	0.408711	0.620446	0.550397
Cla97C01G014210	0	0	0	0	0	0	0.0776515	0	0	0	0	0
Cla97C05G080480	9.0121	9.49705	8.42268	7.28884	6.67296	6.47039	7.47653	8.00416	7.32314	8.37864	8.4962	8.59115
Cla97C03G056170	9.08417	9.5755	9.0105	9.5804	9.27871	9.51518	7.57622	7.07708	7.20429	7.33011	6.7956	6.9326
Cla97C05G087450	0	0	0	0	0	0	0	0	0	0	0.0173097	0
Cla97C08G158330	136.282	134.147	130.777	73.4854	78.4869	84.0542	53.9518	56.3949	61.0794	44.2271	43.6335	46.2283
Cla97C03G062170	29.4968	29.1515	29.0577	11.9249	11.8277	12.4057	16.0237	15.804	15.0098	18.3592	18.8255	20.0642
Cla97C10G189020	1.60773	1.89219	1.32976	0.368282	0.52099	0.550311	0.363103	0.66839	0.407936	0.536528	0.529044	0.384103
Cla97C06G126870	74.4157	73.6401	73.4618	195.168	194.252	195.045	153.774	149.215	150.493	120.812	120.444	122.33
Cla97C03G067520	7.55031	7.76487	7.63897	16.3937	15.5286	15.6816	10.8041	11.3143	11.7306	7.24453	7.50654	8.27828
Cla97C10G188770	6.70117	6.9075	5.90717	15.089	15.0213	16.0257	16.8994	14.9277	16.0883	17.891	19.106	19.184
Cla97C05G097910	9.7366	8.8869	8.51927	1.25795	1.66501	1.34578	1.07026	0.856358	0.898501	0.370739	0.783361	0.580593
Cla97C01G019980	76.9957	76.2428	80.6383	68.2546	71.6957	68.4032	49.0231	47.9674	48.5847	49.7914	45.998	48.2961
Cla97C06G115370	60.5164	63.3979	59.2494	30.0818	29.5431	28.4396	21.6452	20.0065	21.1715	16.5072	14.9109	15.2044
Cla97C09G169550	11.2065	10.6777	11.607	13.8867	13.8206	13.1592	15.582	15.2836	14.9702	17.1145	16.798	16.5041
Cla97C09G166580	530.421	543.594	518.095	8337.1	7970.82	8361.1	13254.1	13408.9	13453.6	14579.5	14294.1	13931.3
Cla97C10G198200	0.0266237	0	0	0	0	0	0	0.0215219	0.0354654	0.44572	0.339483	0.185519
Cla97C05G096060	26.153	24.2203	25.4445	22.0811	20.7817	22.2848	19.6083	19.1016	18.6024	16.5388	18.3236	17.4535
Cla97C10G202840	0	0	0	0	0	0	0	0	0	0	0	0
Cla97C10G189790	21.9614	18.8401	20.651	11.8714	11.9288	12.0944	14.4919	12.2461	14.7217	10.6692	11.4782	9.39972
Cla97C10G185070	23.8669	26.0642	25.6549	38.5812	33.3395	35.8986	44.3285	46.3137	43.4452	49.9604	49.9633	50.6676
Cla97C08G150280	20.4291	14.1343	25.0502	37.9344	36.3481	34.629	44.9365	39.0338	43.6865	39.9629	43.6362	38.2871
Cla97C08G154900	67.7578	67.3234	66.8706	58.7835	58.9039	56.5027	50.8376	51.816	52.4545	50.482	49.6572	51.5598
Cla97C01G015650	36.0083	36.5802	33.9409	37.7861	36.3347	38.0002	43.4532	43.0418	39.9591	48.7344	46.4853	49.3495
Cla97C05G080220	0	0	0	0	0	0	0	0	0	0	0	0
Cla97C09G172400	11.7023	11.9448	12.958	6.83002	5.59737	5.66738	7.3895	7.08442	7.02578	9.18769	8.64939	8.22189
Cla97C06G120090	16.6022	17.2035	14.3041	18.2638	18.1464	18.4532	25.3866	20.7813	23.2756	30.6357	29.2582	29.2354
Cla97C04G071700	32.1535	31.0163	32.0376	21.1362	22.4078	22.0302	19.8697	18.6325	19.0807	23.4357	21.7813	22.4873
Cla97C05G088030	27.8307	27.9566	30.0137	2.64876	2.31923	3.11646	3.86705	4.39405	5.04791	4.49866	4.65055	6.44988
Cla97C02G029960	25.3913	27.8889	25.0787	32.7583	33.1055	34.255	30.9158	32.0886	30.0347	34.9915	31.5101	36.0556
Cla97C01G012110	0.173763	0.247768	0.106742	0.0876796	0	0.0100082	0.0792427	0	0.047481	0	0	0
Cla97C01G019120	34.5022	33.3051	31.0608	4.32767	4.31406	3.9259	7.22373	6.73614	6.13914	13.8704	14.2431	13.4454
Cla97C01G001980	425.806	423.329	415.336	35.5604	35.9097	35.2138	19.6007	20.2481	18.9034	8.60744	9.07195	10.3644
Cla97C06G115950	1.75832	1.83995	1.52873	0.124022	0.335057	0.233583	0.238188	0.183404	0.0755568	0.176665	0.151648	0.0790472
Cla97C10G195890	0	0	0	0	0	0	0	0	0	0	0	0
Cla97C06G120320	0	0	0	0	0	0	0	0	0	0	0	0
Cla97C10G197940	3.51374	3.89783	4.33243	0.639102	0.661818	0.987193	1.35259	1.29527	1.31652	1.48346	1.86306	1.91216
Cla97C06G114020	0	0	0	0	0	0	0	0	0	0	0	0
Cla97C09G168200	0	0	0	0	0	0	0	0	0	0	0	0
Cla97C10G192320	33.8145	33.548	33.622	38.6606	38.4412	38.2846	42.019	42.4963	42.5819	52.0776	51.8249	51.737
Cla97C06G124430	18.318	19.9937	19.2198	9.15127	9.24757	9.05622	11.4306	10.8945	11.8841	14.0132	14.1369	13.814
Cla97C11G207270	25.4921	23.9389	26.8649	18.6443	19.8	18.1851	13.6031	12.9756	13.1987	7.16444	7.08167	7.34089
Cla97C05G092360	38.1565	39.6504	37.5515	65.5591	67.652	67.3158	79.5758	76.8604	78.7077	80.837	78.2553	81.2692
Cla97C03G051250	69.4638	66.4914	68.1376	58.6499	56.6971	58.7195	64.3038	64.5469	65.5958	62.5108	61.4055	60.9352
Cla97C01G002860	29.2567	28.3706	29.7219	17.6045	17.7698	15.8874	21.3825	20.223	21.1092	26.2173	24.6521	26.0815
Cla97C10G204870	5.48194	6.97929	6.71904	0.0674352	0	0	0	0	0	0	0	0
Cla97C08G156500	19.172	19.6508	18.9042	3.32267	2.0096	2.54994	2.70622	2.5199	3.69644	3.00258	2.40137	2.48606
Cla97C04G073410	6.65684	9.33976	7.00181	2.05146	3.46256	3.31176	1.5892	1.73354	2.45991	2.15689	2.86678	3.0509
Cla97C10G200550	6.77023	7.11104	7.54405	5.97551	5.83553	6.93024	5.57832	7.20927	6.8913	10.2721	8.7059	9.00423
Cla97C08G159850	0	0	0	0	0	0	0	0	0	0	0	0
Cla97C04G075710	0.618953	0.980623	1.41394	0.017351	0	0	0.0235222	0	0	0.018537	0	0
Cla97C01G012800	158.053	171.502	146.731	19.9975	19.2927	21.6536	29.2733	29.056	26.3709	31.3805	34.8791	32.7542
Cla97C10G184670	25.7533	26.1208	26.3373	37.5572	35.3931	36.4318	26.3536	24.1923	25.2067	20.2156	21.0795	20.4496
Cla97C06G121050	13.4861	13.155	12.032	12.9686	13.4992	13.1662	14.0684	14.8259	14.458	13.4843	13.8213	12.7489
Cla97C04G076160	10.9397	11.1954	10.5927	0.199337	0.180945	0.168944	0.00675584	0.0442168	0.024288	0	0.0843714	0.0571725
Cla97C09G162460	52.336	55.187	47.3916	66.8196	65.2649	67.361	61.4178	59.7487	60.88	55.8206	57.69	57.9471
Cla97C07G133080	5.03003	5.69798	5.26406	3.97364	4.15604	3.46254	4.69753	4.5121	4.30849	5.00332	6.22031	5.92461
Cla97C06G125740	0.0252171	0	0.0503446	0.379844	0.182727	0.29581	0.141194	0.475644	0.268733	0.104724	0.0345749	0.199146
Cla97C05G084830	49.982	55.6602	54.7964	100.955	112.512	103.05	101.102	103.361	104.53	121.716	113.155	116.848
Cla97C09G165110	0	0	0	0	0	0	0	0	0	0	0	0
Cla97C09G175990	18.7097	18.4524	20.2242	17.6085	17.288	17.0794	13.1258	13.3802	13.2165	11.3656	11.5205	12.037
Cla97C04G077410	29.9336	31.2983	29.911	51.4937	51.6612	50.1298	55.3471	55.4062	55.7546	72.3935	72.3323	73.5544
Cla97C10G192810	148.492	145.521	141.694	112.826	111.242	111.554	76.7825	80.1304	80.1237	89.8171	87.5465	86.8096
Cla97C07G129980	0	0	0	0	0	0.0282313	0.0745095	0	0	0	0	0.0262729
Cla97C04G068810	80.563	84.3857	76.5383	0	0	0.117404	0	0	0	0	0.0515963	0
Cla97C11G212530	58.7522	62.6301	58.0624	58.6577	67.2833	58.1689	64.9608	61.3586	60.6357	73.5012	64.7011	68.8976
Cla97C10G196310	82.9964	82.3847	74.4247	111.461	97.8201	106.433	144.261	146.484	143.068	198.993	206.775	212.363
Cla97C10G190410	245.066	235.365	242.459	122.543	115.234	124.008	59.5533	64.4683	61.0829	43.0877	45.5459	42.8445
Cla97C07G132850	8.77333	8.76892	8.77986	0.484023	0.50213	0.425417	0.174979	0.0835068	0.150715	0.045965	0.0546314	0.0514165
Cla97C01G009950	18.4241	18.1072	18.717	8.86613	9.07452	8.86833	8.81392	8.31631	8.02846	12.5374	13.4056	12.9379
Cla97C10G202020	1.52199	1.48594	1.63767	1.91608	3.02648	2.368	1.64056	1.86947	2.07132	1.72383	2.5204	1.5013
Cla97C05G094030	22.5232	28.3044	25.0432	48.6593	53.7992	47.1077	72.631	70.5752	69.438	83.7622	79.5272	79.1722
Cla97C07G141520	0	0	0	0	0	0.0666001	0.205071	0.0479351	0	0.0461739	0.097564	0
Cla97C06G116370	11.1392	11.4665	12.0383	142.939	146.985	146.709	54.1783	55.5992	55.6862	53.8802	52.015	52.0323
Cla97C10G187320	0	0	0	0	0	0	0	0	0	0	0	0
Cla97C02G039260	73.5468	75.9022	70.5145	44.0861	43.6397	42.4608	54.7216	52.0588	54.4096	69.1388	66.9531	70.9614
Cla97C09G176870	14.7272	15.4804	16.1292	11.5	12.3814	11.3266	11.2085	11.0006	11.8262	12.4814	11.5966	13.0073
Cla97C01G004850	3.08022	3.49339	3.8987	0.616283	0.352017	0.595427	1.61127	1.46468	1.00121	1.46574	1.65618	1.48702
Cla97C01G003800	1.25594	1.29339	1.37504	0.428172	0.210607	0.273019	0.14011	0.393008	0.161907	0.662495	0.483275	0.522276
Cla97C01G000570	10.117	10.967	10.4313	7.55575	7.37604	6.37911	3.99529	5.32666	5.5267	8.83665	7.69312	9.83251
Cla97C08G146110	18.8902	17.3728	15.0969	14.3467	12.5074	12.0804	14.7866	14.6053	14.9815	11.5179	13.878	10.7295
Cla97C04G074140	2.66842	2.36631	2.48611	1.88006	2.31189	2.0202	1.0693	1.27028	1.4745	3.05902	2.46349	3.0267
Cla97C01G010180	94.013	100.256	103.956	81.4178	86.0361	85.6382	90.3485	92.5418	92.0615	104.163	106.234	103.316
Cla97C09G177830	27.9076	26.0226	25.9126	24.2057	25.2115	22.2758	27.7977	24.0065	24.7013	30.2683	32.6433	29.7194
Cla97C01G005890	7.30371	8.37293	10.042	14.6978	20.6225	16.303	16.0219	17.0811	18.5611	22.3196	18.6299	25.5748
Cla97C05G106890	5.76644	5.60963	5.61075	13.246	13.9632	14.8287	22.3658	22.3031	23.2447	27.1031	26.2878	25.6805
Cla97C05G108940	17.3294	17.5933	15.6351	11.3638	10.9483	12.6923	13.9105	13.9508	15.7801	11.2489	11.775	12.5243
Cla97C06G119060	1.57724	1.59673	1.57444	0.194844	0.227399	0.220181	0.0264142	0.10805	0.142443	0.104081	0.219919	0.0931397
Cla97C07G128760	76.4039	67.7101	83.04	105.258	105.217	97.6476	100.715	95.7551	100.754	102.429	103.707	105.419
Cla97C02G039840	0	0	0	0	0	0	0	0	0	0	0	0
Cla97C01G010230	68.2517	68.2222	66.435	56.1464	52.8685	53.9912	74.4373	79.6284	74.6714	71.1607	79.4422	76.0614
Cla97C10G203770	10.6222	10.372	10.7591	2.46092	2.81076	2.35589	8.64484	8.34426	8.04337	19.7344	18.8993	19.3429
Cla97C02G040000	1.90136	1.7699	1.71562	0.734827	0.658713	0.582636	1.49093	1.62452	1.47221	4.51537	4.05791	3.69652
Cla97C07G132520	599.268	599.224	595.182	350.746	353.399	338.422	366.068	360.003	377.703	358.575	338.659	349.643
Cla97C07G137570	21.4994	22.597	22.6418	5.9663	6.00786	5.74874	6.25337	6.10934	6.79369	7.25898	7.22057	7.9316
Cla97C07G133890	13.0303	12.9319	13.7763	9.24832	9.74201	9.52054	9.12476	9.00809	8.96895	8.61066	8.25611	8.58863
Cla97C06G119390	0	0	0	0	0	0	0	0	0	0	0	0
Cla97C01G002040	6.71163	7.6895	5.7059	3.99101	3.56924	3.77868	6.1737	5.81402	6.15854	3.86281	3.89743	4.49737
Cla97C05G097070	8.01473	8.2358	7.44636	8.87616	8.54252	8.33919	15.0842	15.3418	17.3935	12.8869	13.7718	13.2126
Cla97C08G160220	8.17365	9.95151	11.4951	18.5765	18.2668	20.0486	20.9266	22.1004	22.7417	22.5112	23.9483	24.0728
Cla97C11G225070	10.3629	9.24166	9.82637	7.11849	7.26216	6.82974	8.42711	8.15875	7.84193	7.40297	7.60475	7.59735
Cla97C02G026440	65.817	65.8599	63.1874	40.519	43.2104	44.0045	44.5273	43.8411	44.7956	44.1854	41.9433	41.6284
Cla97C09G174560	17.7648	18.1501	17.2669	12.7368	13.284	11.7482	13.795	13.8847	13.4858	13.8985	14.0301	13.7008
Cla97C07G144000	9.46801	11.2761	10.5334	14.2625	14.9088	14.5303	14.6398	14.8326	14.7385	18.3468	19.8216	17.8283
Cla97C07G138640	63.9013	62.9386	60.223	18.1713	17.9244	16.9334	12.9255	12.633	12.2698	12.172	11.3856	11.7783
Cla97C10G204460	0.716606	0.557835	1.07019	0.00822523	0	0.0422492	0	0	0	0	0	0
Cla97C10G188980	30.0049	32.6267	28.7011	19.7563	20.5599	20.8772	19.9695	21.4262	22.0582	20.0505	20.5697	20.2154
Cla97C07G133690	126.115	120.382	121.695	68.9377	66.3072	66.1905	51.3542	52.3462	50.4438	35.6352	35.9676	37.0411
Cla97C05G107410	0.300393	0.309348	0.352216	0.458737	0.694018	0.481975	1.09302	1.09851	1.14753	1.1287	1.20814	1.36888
Cla97C03G060320	8.08757	8.13728	9.37786	10.2512	10.7832	10.0957	14.9042	16.2741	16.2919	20.7507	22.0017	21.8279
Cla97C01G013760	0.0316641	0.0326081	0	0.48465	0.224456	0.0474176	0.187721	0.0511928	0.0562397	0.283544	0.273511	0.26477
Cla97C03G061050	6.47688	6.85918	6.55709	1.85257	1.78005	2.14392	1.31625	1.4358	2.14846	0.906136	0.730585	1.28034
Cla97C09G171880	5.97924	6.00308	7.17546	7.94413	6.85596	6.42079	7.09329	6.38652	6.20051	6.72839	6.46081	6.86354
Cla97C06G119930	30.1943	32.3223	32.7662	40.7684	38.2829	37.6016	32.6758	27.725	33.6972	28.9729	31.3306	30.8879
Cla97C05G100820	22.0299	21.1974	20.0295	11.3088	10.7888	11.6341	7.19642	6.84334	7.13547	4.91142	4.70431	5.66927
Cla97C01G007130	0	0	0	0	0	0	0	0	0	0	0	0
Cla97C10G204790	0	0.0441925	0	0	0	0	0	0	0	0	0	0
Cla97C10G195130	5.06868	7.1166	5.91679	3.48236	3.79589	3.54117	4.28987	4.81386	4.42138	5.93643	5.29197	5.52471
Cla97C05G096300	224.03	242.76	240.581	251.517	253.356	280.974	222.924	221.227	220.846	191.625	202.567	199.522
Cla97C03G059280	0	0	0	0	0	0	0	0	0	0	0	0
Cla97C11G207730	0.05235	0.0539107	0.0470314	0.0228933	0	0	0	0	0	0.00407635	0	0
Cla97C11G220240	11.6665	13.6361	12.6876	58.8092	58.5944	57.5406	44.5907	44.0133	42.2866	20.302	22.177	24.6156
Cla97C11G208810	12.9404	14.7708	15.0529	4.7414	6.18162	6.98466	4.24474	5.14529	5.10753	6.36257	6.67868	6.75673
Cla97C02G031450	2.57806	2.81485	3.34864	2.39973	3.31738	1.93035	3.37599	3.61567	3.31011	3.21678	3.73066	3.93919
Cla97C02G041830	0	0	0	0	0	0	0	0	0	0	0	0
Cla97C07G131130	115.814	118.317	118.015	231.07	240.813	231.015	156.243	153.964	159.527	125.906	122.757	124.172
Cla97C09G176050	0.80503	0.956573	0.55634	0.481436	0.429212	0.602773	0.754645	0.817626	0.898233	0.369683	0.6283	1.07877
Cla97C11G223910	19.7185	22.3722	23.0345	36.7305	40.6145	39.5727	39.7491	40.3407	40.4276	40.5905	38.3816	41.5155
Cla97C01G007790	65.6567	66.8551	66.1976	20.6357	22.0865	22.3459	16.5	16.4227	16.1527	13.0722	13.0496	13.0784
Cla97C11G224030	0	0	0	0	0	0	0	0	0	0	0	0
Cla97C11G220790	0.423983	0.403036	0.227893	0.974607	0.770631	0.659341	0.386705	0.395464	0.260671	0.17777	0.375621	0.0454522
Cla97C07G139490	52.5972	51.9715	52.9932	493.981	530.372	492.692	589.818	595.848	599.041	412.099	400.761	419.539
Cla97C03G066580	0	0	0	0	0	0	0	0	0	0	0	0
Cla97C01G004440	23.9258	22.0827	20.6409	14.1567	12.8917	12.3188	5.34915	6.3936	6.57834	4.78096	4.61652	5.69532
Cla97C06G115590	0	0	0	3.05207	3.72947	2.53245	5.72896	7.06302	8.0454	21.1003	21.5966	21.0707
Cla97C09G163470	115.19	115.773	118.514	202.15	209.933	205.613	179.829	175.471	179.609	147.715	145.634	147.306
Cla97C03G061580	0.131774	0.0339256	0.13154	0	0.0622732	0	0	0.186414	0	0.0256522	0.108404	0
Cla97C01G007860	25.6466	25.8857	25.0865	12.3064	12.3385	11.9872	11.5038	11.3047	11.7978	11.077	11.3762	11.6963
Cla97C09G162700	0.0303387	0.124972	0.121139	0	0.0716866	0.0227163	0.599542	0.282036	0.29637	0.129931	0.149749	0.306538
Cla97C03G066050	16.4867	17.3624	16.2505	19.0167	21.6952	20.9536	20.8919	18.5667	20.569	23.6631	21.5096	21.6187
Cla97C05G105700	6.96895	6.78064	6.00447	2.84242	2.72629	2.20011	1.26165	1.29956	1.08613	1.13202	1.6579	1.41502
Cla97C09G173100	24.2709	24.8773	25.6285	29.3819	31.7213	31.3485	32.3003	30.3496	31.9945	40.5444	34.9727	36.4146
Cla97C07G131790	0	0	0	0.0536186	0	0	0	0	0	0	0.020173	0.0341746
Cla97C02G042330	28.7385	26.3129	27.4878	42.6719	46.423	44.0909	44.7441	43.026	45.0344	42.6202	41.3427	40.2429
Cla97C05G101010	162.374	169.851	162.049	1.88356	1.56181	1.7908	0.214836	0.130566	0.242741	0.0773963	0.10221	0.077918
Cla97C05G104250	186.076	173.626	190.085	306.18	289.159	307.665	303.188	324.049	306.77	325.658	338.101	329.303
Cla97C02G035360	0.562825	0.637181	0.401836	0.334151	0.299445	0.401884	0.386705	0.301306	0.241638	0.342478	0.334226	0.374006
Cla97C11G209070	173.537	175.874	165.278	75.8096	77.4983	76.2308	63.5864	59.149	63.2698	51.6577	52.991	53.3555
[truncated: 21,309 more rows]
