# Supplementary material for: Quantitative Transcriptomic and Proteomic Analysis of Fruit Development and Ripening in Watermelon (Citrullus lanatus)
Source: Front Plant Sci. 2022 Mar 22;13:818392. doi: 10.3389/fpls.2022.818392 (PMC8980866; doi:10.3389/fpls.2022.818392)
Supplement: Supplementary file 13 [file Table_12.XLS]

## Sheet: Table_12
NAME	GS<br> follow link to MSigDB	GS DETAILS	SIZE	ES	NES	NOM p-val	FDR q-val	FWER p-val	RANK AT MAX	LEADING EDGE
CYANOAMINO ACID METABOLISM	CYANOAMINO ACID METABOLISM	Details ...	20	0.594155	2.01547	0	0.0130694	0.013	521	tags=55%, list=12%, signal=63%
BETA-ALANINE METABOLISM	BETA-ALANINE METABOLISM	Details ...	28	0.506904	1.89845	0.00233918	0.0308356	0.059	1067	tags=61%, list=25%, signal=81%
ALPHA-LINOLENIC ACID METABOLISM	ALPHA-LINOLENIC ACID METABOLISM	Details ...	23	0.492034	1.74198	0.0034965	0.125871	0.307	1316	tags=70%, list=31%, signal=101%
BUTANOATE METABOLISM	BUTANOATE METABOLISM	Details ...	18	0.519364	1.73552	0.007109	0.101289	0.322	1192	tags=67%, list=28%, signal=93%
PENTOSE AND GLUCURONATE INTERCONVERSIONS	PENTOSE AND GLUCURONATE INTERCONVERSIONS	Details ...	22	0.492941	1.72499	0.0046729	0.0918463	0.359	1240	tags=68%, list=30%, signal=96%
PHENYLPROPANOID BIOSYNTHESIS	PHENYLPROPANOID BIOSYNTHESIS	Details ...	40	0.429161	1.70194	0.00328587	0.0971567	0.426	1076	tags=55%, list=26%, signal=73%
GALACTOSE METABOLISM	GALACTOSE METABOLISM	Details ...	30	0.425298	1.62301	0.0100446	0.174176	0.705	1952	tags=80%, list=47%, signal=149%
FATTY ACID DEGRADATION	FATTY ACID DEGRADATION	Details ...	30	0.421193	1.616	0.0134983	0.161505	0.721	1491	tags=63%, list=36%, signal=98%
FATTY ACID METABOLISM	FATTY ACID METABOLISM	Details ...	41	0.404059	1.61063	0.00770925	0.151139	0.746	1366	tags=54%, list=33%, signal=79%
ARGININE BIOSYNTHESIS	ARGININE BIOSYNTHESIS	Details ...	24	0.437524	1.58469	0.0209302	0.17216	0.811	1810	tags=75%, list=43%, signal=131%
FRUCTOSE AND MANNOSE METABOLISM	FRUCTOSE AND MANNOSE METABOLISM	Details ...	37	0.392985	1.56728	0.0221976	0.180688	0.858	1460	tags=54%, list=35%, signal=82%
METABOLIC PATHWAYS	METABOLIC PATHWAYS	Details ...	909	0.299099	1.56382	0	0.171527	0.871	1485	tags=45%, list=35%, signal=55%
TRYPTOPHAN METABOLISM	TRYPTOPHAN METABOLISM	Details ...	21	0.460487	1.55922	0.0225922	0.164645	0.883	1067	tags=57%, list=25%, signal=76%
PYRIMIDINE METABOLISM	PYRIMIDINE METABOLISM	Details ...	32	0.396547	1.5021	0.0365044	0.226922	0.965	1065	tags=44%, list=25%, signal=58%
BIOTIN METABOLISM	BIOTIN METABOLISM	Details ...	8	0.582403	1.5005	0.0416667	0.215184	0.966	1102	tags=63%, list=26%, signal=85%
VALINE, LEUCINE AND ISOLEUCINE DEGRADATION	VALINE, LEUCINE AND ISOLEUCINE DEGRADATION	Details ...	36	0.388484	1.4997	0.0349727	0.2038	0.966	1067	tags=50%, list=25%, signal=66%
PEROXISOME	PEROXISOME	Details ...	43	0.36778	1.49717	0.0283224	0.196044	0.968	1988	tags=72%, list=47%, signal=136%
BIOSYNTHESIS OF UNSATURATED FATTY ACIDS	BIOSYNTHESIS OF UNSATURATED FATTY ACIDS	Details ...	13	0.494476	1.48702	0.0404908	0.202867	0.976	1012	tags=62%, list=24%, signal=81%
BIOSYNTHESIS OF SECONDARY METABOLITES	BIOSYNTHESIS OF SECONDARY METABOLITES	Details ...	457	0.289698	1.48025	0	0.202998	0.98	1468	tags=45%, list=35%, signal=62%
GLYCOLYSIS / GLUCONEOGENESIS	GLYCOLYSIS / GLUCONEOGENESIS		76	0.310481	1.38853	0.0424431	0.269293	1	1491	tags=47%, list=36%, signal=72%
BIOSYNTHESIS OF AMINO ACIDS	BIOSYNTHESIS OF AMINO ACIDS		147	0.283457	1.34527	0.0322256	0.286487	1	1745	tags=50%, list=42%, signal=82%
BASAL TRANSCRIPTION FACTORS	BASAL TRANSCRIPTION FACTORS	Details ...	7	-0.676434	-1.99337	0	0.0485857	0.054	1068	tags=86%, list=25%, signal=115%
PROTEIN EXPORT	PROTEIN EXPORT	Details ...	21	-0.345358	-1.63506	0.00671141	0.264059	0.459	814	tags=38%, list=19%, signal=47%
PROTEASOME	PROTEASOME	Details ...	40	-0.263517	-1.5527	0	0.270018	0.603	971	tags=40%, list=23%, signal=52%
AMINOACYL-TRNA BIOSYNTHESIS	AMINOACYL-TRNA BIOSYNTHESIS	Details ...	40	-0.23964	-1.39686	0.0326087	0.296557	0.84	740	tags=38%, list=18%, signal=45%
SPLICEOSOME	SPLICEOSOME	Details ...	80	-0.208696	-1.38254	0	0.271639	0.864	831	tags=38%, list=20%, signal=46%
