# Supplementary material for: Quantitative Transcriptomic and Proteomic Analysis of Fruit Development and Ripening in Watermelon (Citrullus lanatus)
Source: Front Plant Sci. 2022 Mar 22;13:818392. doi: 10.3389/fpls.2022.818392 (PMC8980866; doi:10.3389/fpls.2022.818392)
Supplement: Supplementary file 14 [file Table_13.XLS]

## Sheet: Table_13
Protein.ID	Cluster	Protein_10DAP	Protein_18DAP	Protein_26DAP	Protein_34DAP	Transcript_10DAP	Transcript_18DAP	Transcript_26DAP	Transcript_34DAP	sd
Cla97C00G000150.1	Cluster1	-0.407128	0.116079	0.237683	0.0533663	-0.378117	0.218922	0.127846	0.0313487	0.252642
Cla97C00G000300.1	Cluster2	0.643986	-0.017995	0.109724	-0.735714	-0.090713	0.0251393	-0.00219715	0.0677708	0.374512
Cla97C00G000440.1	Cluster3	-0.397066	0.697828	0.473103	-0.773865	-0.117523	0.266306	0.0242108	-0.172994	0.475479
Cla97C01G000170.1	Cluster3	0.128854	0.220985	0.0577334	-0.407572	0.136311	0.0983238	-0.0471683	-0.187466	0.207193
Cla97C01G000230.1	Cluster3	0.444645	-0.0449076	0.20976	-0.609497	0.0119193	0.131451	-0.0283061	-0.115064	0.303944
Cla97C01G000240.1	Cluster4	0.185153	-0.0216895	-0.0753517	-0.0881121	-0.467787	0.0121443	0.160512	0.29513	0.233003
Cla97C01G000270.1	Cluster2	0.588414	-0.0184305	-0.343789	-0.226194	0.177974	0.0314875	-0.0606808	-0.148781	0.286458
Cla97C01G000350.1	Cluster5	-0.0843604	0.0069915	-0.265227	0.342595	0.220915	0.0997441	-0.130112	-0.190547	0.209377
Cla97C01G000370.1	Cluster1	-0.201758	-0.0142096	-0.195927	0.411894	-0.211601	0.0339257	0.0468782	0.130797	0.211857
Cla97C01G000390.1	Cluster5	-0.14147	-0.0625853	-0.46164	0.665695	0.22902	-0.0515069	-0.128956	-0.0485577	0.32826
Cla97C01G000460.1	Cluster2	0.336253	0.136467	-0.0155839	-0.457136	-0.20646	0.0237925	0.0455254	0.137142	0.240529
Cla97C01G000470.1	Cluster1	-0.642162	0.0536706	0.120239	0.468253	-0.509755	0.138127	0.149548	0.22208	0.377886
Cla97C01G000480.1	Cluster6	-0.330669	0.605983	0.242654	-0.517968	0.559173	0.477368	-0.24094	-0.795601	0.539221
Cla97C01G000490.1	Cluster1	-0.31291	-0.108969	0.175765	0.246113	-0.307791	-0.102106	0.0652248	0.344672	0.247694
Cla97C01G000500.1	Cluster6	0.544661	-0.415222	-0.165547	0.0361075	0.466839	-0.456394	-0.0351278	0.0246824	0.363682
Cla97C01G000540.1	Cluster1	-0.0594887	-0.136591	-0.00165915	0.197739	-0.352002	-0.0385469	0.00867906	0.38187	0.217975
Cla97C01G000610.1	Cluster1	-0.899027	0.177678	0.368681	0.352669	-0.54484	0.140455	0.16099	0.243396	0.463197
Cla97C01G000680.1	Cluster3	-0.0772334	0.36592	0.0557782	-0.344465	-0.158491	-0.0803355	0.0682317	0.170595	0.216122
Cla97C01G000780.1	Cluster5	0.511837	-0.312907	-0.226343	0.0274127	-0.0875552	0.0629417	-0.126404	0.151018	0.256983
Cla97C01G001000.1	Cluster6	0.904211	-0.258037	-0.321938	-0.324235	0.832982	-0.0273366	-0.593917	-0.211729	0.558714
Cla97C01G001250.1	Cluster6	0.609506	-0.147317	-0.207864	-0.254325	0.819006	0.0641868	-0.258114	-0.625078	0.483045
Cla97C01G001290.1	Cluster1	-0.760321	0.143932	0.361138	0.255251	-0.645538	0.492934	0.326237	-0.173633	0.476694
Cla97C01G001320.1	Cluster6	0.0658409	0.0715319	-0.0339458	-0.103427	2.00968	-0.377964	-0.831026	-0.800687	0.889194
Cla97C01G001430.1	Cluster2	0.404754	0.0903996	-0.137644	-0.35751	0.141516	0.141143	-0.0186916	-0.263968	0.247483
Cla97C01G001440.1	Cluster6	1.6579	-0.347618	-0.597972	-0.712309	1.36739	-0.0573789	-0.455849	-0.85416	0.966943
Cla97C01G001530.1	Cluster4	0.0403989	-0.0862907	-0.0311902	0.0770819	-0.102338	-0.334517	-0.049871	0.486727	0.232304
Cla97C01G001590.1	Cluster6	0.435602	-0.0793857	-0.135573	-0.220643	0.413764	-0.0960395	-0.169877	-0.147848	0.265722
Cla97C01G001700.1	Cluster3	0.0696065	0.326716	0.0769606	-0.473284	-0.176622	0.0234154	0.0317831	0.121423	0.235738
Cla97C01G001730.1	Cluster6	1.04294	-0.105354	-0.284802	-0.652782	1.18276	-0.23816	-0.433845	-0.510757	0.708196
Cla97C01G001870.1	Cluster5	-0.102006	-0.224895	-0.294718	0.621618	-0.00601888	0.182376	0.0746883	-0.251046	0.301461
Cla97C01G001890.1	Cluster5	-0.141068	-0.435964	-0.312895	0.889927	-0.126182	-0.0773046	0.0649067	0.13858	0.404467
Cla97C01G001900.1	Cluster5	0.622412	-0.903517	-0.303448	0.584553	0.151736	-0.204263	-0.0639047	0.116433	0.495683
Cla97C01G001910.1	Cluster1	-0.164099	-0.0604389	0.182902	0.0416364	-0.365097	-0.0886135	0.147751	0.305959	0.214595
Cla97C01G001950.1	Cluster1	-0.569877	-0.0707636	0.145274	0.495366	-0.941459	0.0293212	0.456687	0.45545	0.520914
Cla97C01G002000.1	Cluster6	0.571652	-0.248545	-0.209586	-0.113521	1.47914	-0.279308	-0.47613	-0.723701	0.703226
Cla97C01G002210.1	Cluster1	-0.499695	0.0816929	0.0304694	0.387533	-0.421506	0.0228796	0.217076	0.181551	0.308395
Cla97C01G002420.1	Cluster6	0.198661	0.0574872	-0.0387638	-0.217384	0.501286	0.0783833	-0.146789	-0.43288	0.28231
Cla97C01G002440.1	Cluster3	1.79362	1.06905	-0.282999	-2.57967	0.0767244	-0.0494263	-0.0102738	-0.0170243	1.25945
Cla97C01G002470.1	Cluster6	0.174599	0.198519	-0.0917362	-0.281382	0.212014	0.0911338	-0.0435036	-0.259644	0.200017
Cla97C01G002590.1	Cluster5	-0.0057337	-0.158469	-0.438049	0.602252	0.0975819	-0.0746324	-0.0606956	0.0377461	0.292756
Cla97C01G002610.1	Cluster2	0.498862	0.32491	-0.216918	-0.606853	-0.227298	0.0676244	0.0681265	0.091547	0.346207
Cla97C01G002630.1	Cluster1	-0.191429	0.148985	-0.421636	0.464079	-0.262337	0.148258	0.0160961	0.0979825	0.28098
Cla97C01G002660.1	Cluster3	0.214601	0.188819	0.125207	-0.528627	0.127275	-0.0918111	-0.0430265	0.00756277	0.240049
Cla97C01G002730.1	Cluster2	0.452935	0.0390437	-0.0888974	-0.403081	-0.179335	-0.149659	0.181057	0.147936	0.263568
Cla97C01G002830.1	Cluster6	0.491158	-0.140566	-0.217198	-0.133394	2.58952	-0.665893	-0.988823	-0.9348	1.15428
Cla97C01G002880.1	Cluster1	-0.460161	0.086033	0.280463	0.0936655	-0.339578	0.0940817	0.0887526	0.156744	0.257236
Cla97C01G002890.1	Cluster1	-0.630852	-0.0418498	0.282221	0.390481	-0.590423	0.10159	0.26258	0.226252	0.398373
Cla97C01G002920.1	Cluster1	-0.485071	0.214277	0.218554	0.0522405	0.107317	0.131798	-0.0280897	-0.211025	0.240806
Cla97C01G003100.1	Cluster1	-0.42873	0.243553	0.161669	0.0235086	-0.78585	0.239704	0.187598	0.358548	0.397956
Cla97C01G003140.1	Cluster1	-0.655118	-0.106435	0.688903	0.0726509	-1.0241	0.394744	0.553271	0.0760855	0.590021
Cla97C01G003310.1	Cluster2	0.479034	-0.198042	-0.170647	-0.110345	-0.101006	0.0590248	0.10764	-0.0656593	0.220251
Cla97C01G003670.1	Cluster2	0.569529	-0.026988	0.0758006	-0.618342	-0.00677362	-0.0178769	-0.0306545	0.055305	0.320167
Cla97C01G003780.1	Cluster1	-1.07388	0.14612	0.321428	0.606336	-1.87464	0.658556	0.608252	0.607828	0.951159
Cla97C01G003870.1	Cluster1	-0.109356	-0.186615	0.101216	0.194756	-0.666935	0.00907849	0.365504	0.292353	0.329265
Cla97C01G003890.1	Cluster6	1.04662	0.139781	-0.310951	-0.875451	0.862548	0.083569	-0.320375	-0.625743	0.678573
Cla97C01G003910.1	Cluster1	-1.069	0.0160785	0.1861	0.866816	-0.792206	0.0778795	0.324052	0.390274	0.634709
Cla97C01G003960.1	Cluster6	0.282341	-0.115201	-0.0731736	-0.0939664	1.1519	-0.294074	-0.43286	-0.424966	0.519407
Cla97C01G004220.1	Cluster6	0.14357	0.152672	-0.129717	-0.166525	0.301017	0.163124	-0.423862	-0.0402786	0.235123
Cla97C01G004230.1	Cluster2	0.395518	0.088125	0.013067	-0.49671	-0.17217	0.0699018	0.0358685	0.0663998	0.253917
Cla97C01G004300.1	Cluster6	0.176235	-0.22754	-0.0415151	0.0928209	1.03198	-0.432724	-0.115308	-0.483953	0.477033
Cla97C01G004330.1	Cluster1	-0.504866	0.0805176	0.322551	0.101797	-0.680493	0.216061	0.271782	0.192649	0.377304
Cla97C01G004400.1	Cluster1	-0.440391	-0.047839	-0.0963181	0.584548	-0.351608	0.100149	0.15023	0.101229	0.319303
Cla97C01G004620.1	Cluster1	-0.508349	0.312218	0.203776	-0.00764501	-0.00529173	0.335203	-0.057713	-0.272199	0.289654
Cla97C01G004860.1	Cluster3	-0.111118	0.166426	0.24324	-0.298549	-0.206863	-0.117985	0.172169	0.152679	0.206331
Cla97C01G005010.1	Cluster6	-0.0665124	-0.00654038	0.0128225	0.0602303	0.315534	0.214011	-0.216615	-0.31293	0.20649
Cla97C01G005050.1	Cluster3	0.0782158	0.202911	0.220046	-0.501173	-0.0719181	-0.0164677	0.0325604	0.0558254	0.225675
Cla97C01G005290.1	Cluster1	-0.231476	0.0869481	0.206503	-0.0619753	-0.793006	0.166109	0.183205	0.443692	0.376924
Cla97C01G005370.1	Cluster1	-0.0494779	-0.300446	0.119552	0.230373	-0.412805	-0.114901	0.193696	0.334011	0.265322
Cla97C01G005460.1	Cluster4	-0.495971	-0.421278	-0.165703	1.08295	-0.0686161	-0.769558	0.153278	0.684895	0.622576
Cla97C01G005540.1	Cluster6	0.452901	-0.117742	-0.0876439	-0.247515	0.884856	-0.253028	-0.229712	-0.402116	0.439055
Cla97C01G005640.1	Cluster2	0.782696	-0.0820945	0.012954	-0.713556	0.24841	-0.0463013	-0.0824766	-0.119632	0.416387
Cla97C01G005730.1	Cluster3	0.278148	0.169333	0.0490361	-0.496517	-0.13318	-0.0440121	0.039746	0.137447	0.237583
Cla97C01G005930.1	Cluster5	-0.0970313	-0.198926	-0.355736	0.651693	0.0713794	0.0545789	-0.0396783	-0.0862801	0.296968
Cla97C01G005940.1	Cluster6	1.18846	-0.0456526	-0.36784	-0.774971	2.18765	-0.517302	-0.751392	-0.918958	1.10924
Cla97C01G006020.1	Cluster1	-0.586034	0.0695829	0.409207	0.107244	-0.505564	-0.196055	0.256837	0.444783	0.393711
Cla97C01G006080.1	Cluster5	-0.27495	-0.524803	-0.209917	1.00967	-0.00917425	0.0201294	0.0407063	-0.0516614	0.45029
Cla97C01G006330.1	Cluster1	-0.477373	0.148039	0.134992	0.194342	-0.286792	-0.0384794	0.133299	0.191973	0.251891
Cla97C01G006470.1	Cluster6	0.134527	0.25405	0.0499738	-0.43855	0.447273	0.0877436	-0.155028	-0.379988	0.305576
Cla97C01G006610.1	Cluster1	-0.371158	0.297617	0.254094	-0.180552	-0.338882	0.13057	0.0531732	0.155138	0.262483
Cla97C01G006660.1	Cluster2	0.804021	-0.20223	-0.211489	-0.390302	0.30118	-0.0134677	-0.163068	-0.124644	0.381244
Cla97C01G006670.1	Cluster6	0.957217	-0.182678	-0.310849	-0.46369	0.651943	-0.586806	-0.0152136	-0.0499231	0.538963
Cla97C01G006700.1	Cluster6	0.00830758	0.122332	-0.0706477	-0.0599917	0.705492	0.343387	0.128359	-1.17724	0.540056
Cla97C01G006940.1	Cluster2	0.495514	0.242775	0.130823	-0.869112	-0.0478585	0.334685	0.139544	-0.42637	0.446016
Cla97C01G007100.1	Cluster2	0.510794	0.346638	-0.236989	-0.620442	-0.470576	0.0371242	0.204362	0.22909	0.403422
Cla97C01G007220.1	Cluster2	0.357216	0.0215805	-0.0674441	-0.311353	0.231452	-0.0463386	-0.0622211	-0.122892	0.208481
Cla97C01G007340.1	Cluster3	-0.521923	0.942687	0.584609	-1.00537	-0.460553	0.667467	-0.483193	0.276279	0.705188
Cla97C01G007350.1	Cluster3	-0.566007	1.98691	-0.12831	-1.2926	0.0778466	0.186494	-0.215911	-0.0484295	0.929305
Cla97C01G007510.1	Cluster1	-0.535849	-0.062278	0.0467968	0.55133	-0.455832	0.166272	0.233948	0.0556117	0.356655
Cla97C01G007530.1	Cluster2	0.620706	0.203463	-0.215996	-0.608173	0.0122509	0.0163954	-0.0408757	0.0122294	0.34753
Cla97C01G007580.1	Cluster6	-0.184877	0.0301467	0.0725902	0.0821401	0.520989	-0.38842	-0.0923113	-0.0402575	0.261738
Cla97C01G007690.1	Cluster5	0.503212	-0.330276	-0.301657	0.128721	0.0185505	0.0816216	-0.0700544	-0.0301178	0.262595
Cla97C01G007820.1	Cluster2	0.581038	-0.176502	-0.112677	-0.291858	0.0461236	-0.114095	-0.0160481	0.0840197	0.264331
Cla97C01G007860.1	Cluster2	0.616228	-0.120141	-0.165884	-0.330203	0.355637	-0.0933693	-0.127176	-0.135092	0.316305
Cla97C01G007890.1	Cluster1	-0.713302	-0.130519	0.441378	0.402443	-0.529967	0.209543	0.248221	0.0722028	0.42665
Cla97C01G007940.1	Cluster2	0.527674	0.0617972	0.000816509	-0.590288	0.182026	-0.0528807	-0.072052	-0.0570937	0.310548
Cla97C01G008010.1	Cluster6	0.225454	0.0129921	0.0538728	-0.292319	0.848067	0.0308557	-0.309629	-0.569294	0.427532
Cla97C01G008050.1	Cluster1	-0.450807	-0.0071824	0.118389	0.339601	-0.138672	-0.000815215	0.022879	0.116608	0.228653
Cla97C01G008100.1	Cluster1	-0.498316	-0.279935	0.139714	0.638538	-0.381505	-0.166182	0.203292	0.344394	0.394069
Cla97C01G008190.1	Cluster2	0.508719	-0.167215	0.0191911	-0.360695	-0.0933193	-0.0405756	0.103064	0.0308313	0.250472
Cla97C01G008310.1	Cluster1	-0.434881	0.190333	0.141949	0.102599	-0.404962	0.152617	0.0841096	0.168236	0.261503
Cla97C01G008360.1	Cluster6	0.373759	-0.0588715	-0.00501051	-0.309877	0.853152	-0.0197738	-0.343021	-0.490358	0.435166
Cla97C01G008440.1	Cluster6	-0.0466374	-0.0320002	0.0870726	-0.00843508	0.413489	-0.241902	-0.225225	0.0536384	0.20492
Cla97C01G008760.1	Cluster1	-0.425624	0.384722	0.281645	-0.240743	-1.14417	0.383011	0.433245	0.327912	0.562836
Cla97C01G008790.1	Cluster5	0.0277216	0.0306474	-0.63488	0.576511	0.581765	-0.169413	-0.295189	-0.117163	0.414929
Cla97C01G008870.1	Cluster1	-0.568374	0.00708634	0.262194	0.299094	-0.611838	0.199122	0.222984	0.189732	0.37436
Cla97C01G008880.1	Cluster1	-0.911123	-0.0753396	0.629269	0.357194	-1.3925	0.694524	0.496094	0.201883	0.762297
Cla97C01G008890.1	Cluster3	0.178037	0.0897794	0.204159	-0.471975	-0.112837	-0.0232928	0.0279368	0.108193	0.217111
Cla97C01G008920.1	Cluster1	-1.25034	-0.34712	0.823657	0.773802	-1.25026	0.304126	0.49862	0.447517	0.850677
Cla97C01G008970.1	Cluster1	-0.125118	-0.177886	0.147098	0.155906	-0.440465	0.090484	0.16719	0.182791	0.22577
Cla97C01G008990.1	Cluster5	-0.187564	-0.281571	-0.160262	0.629397	0.0628745	-0.0359782	-0.0592113	0.0323149	0.279307
Cla97C01G009130.1	Cluster1	-0.41442	0.0875347	0.0627511	0.264134	-0.151184	0.0316617	0.0486972	0.0708252	0.20155
Cla97C01G009170.1	Cluster6	0.457604	-0.0785774	-0.124226	-0.254801	0.678674	0.00547155	-0.294016	-0.390129	0.377057
Cla97C01G009280.1	Cluster4	-0.217601	-0.109712	-0.163998	0.491311	-0.539654	-0.903274	0.260323	1.18261	0.643775
Cla97C01G009510.1	Cluster5	-0.229992	-0.559403	-0.240632	1.03003	-0.340096	-0.247664	0.153923	0.433837	0.517356
Cla97C01G009580.1	Cluster6	0.0193801	0.346625	0.142297	-0.508302	0.748764	0.0503706	-0.521026	-0.278109	0.432788
Cla97C01G009690.1	Cluster3	-0.309895	0.275306	0.128266	-0.0936774	0.133606	0.332219	-0.0268996	-0.438926	0.272202
Cla97C01G009850.1	Cluster1	-0.474385	-0.176007	0.034426	0.615966	-0.219584	-0.0347086	0.0899075	0.164385	0.320969
Cla97C01G009920.1	Cluster3	-0.120697	0.245212	0.233598	-0.358113	-0.193684	0.0739375	0.0320893	0.0876569	0.210171
Cla97C01G009970.1	Cluster1	-0.653792	0.00012146	0.351276	0.302394	-0.354883	0.203146	0.0789314	0.0728051	0.342474
Cla97C01G010050.1	Cluster1	-0.45994	-0.00696467	0.271194	0.19571	-0.411091	0.155167	0.146721	0.109203	0.280298
Cla97C01G010180.1	Cluster2	0.344082	0.128625	-0.0566933	-0.416014	0.03065	-0.0734777	-0.0205949	0.0634227	0.214477
Cla97C01G010280.1	Cluster2	0.514705	0.0251725	-0.14007	-0.399808	-0.260022	0.168356	0.108508	-0.0168427	0.281078
Cla97C01G010290.1	Cluster1	-0.148258	0.180185	-0.321974	0.290047	-0.23494	0.0491363	0.070237	0.115567	0.213187
Cla97C01G010340.1	Cluster6	0.283818	-0.0354778	-0.0141499	-0.23419	0.40111	-0.177801	-0.100963	-0.122346	0.225046
Cla97C01G010350.1	Cluster5	-0.295886	-0.114089	-0.225402	0.635376	0.0107793	-0.0137819	-0.0338559	0.0368586	0.282308
Cla97C01G010380.1	Cluster2	0.680589	-0.0638386	-0.158011	-0.45874	0.413443	-0.136297	-0.186994	-0.0901514	0.365531
Cla97C01G010390.1	Cluster2	0.692201	0.0301512	-0.207279	-0.515073	0.333547	-0.0169612	-0.189274	-0.127312	0.368761
Cla97C01G010590.1	Cluster6	0.338045	-0.0114659	0.0307383	-0.357317	0.263618	-0.119892	0.0832339	-0.226959	0.234622
Cla97C01G010600.1	Cluster2	0.362748	0.0476085	-0.0962593	-0.314097	0.191768	-0.0580288	-0.0995279	-0.0342112	0.204588
Cla97C01G010740.1	Cluster1	-0.515849	0.37876	0.0700833	0.0670052	-0.632914	0.236195	0.241446	0.155273	0.369891
Cla97C01G010840.1	Cluster6	0.863857	-0.176791	-0.352909	-0.334157	0.905388	-0.40719	-0.319883	-0.178315	0.552056
Cla97C01G010890.1	Cluster1	-0.52943	0.118366	0.316897	0.0941673	-0.445709	0.0302309	0.185799	0.229679	0.314061
Cla97C01G010920.1	Cluster2	0.344212	0.130071	-0.158686	-0.315596	-0.0956759	0.110076	0.0048073	-0.0192072	0.200658
Cla97C01G011040.1	Cluster1	-0.382168	0.0631073	0.147579	0.171481	-0.242974	-0.0244869	0.0544718	0.212989	0.210166
Cla97C01G011050.1	Cluster6	-0.126484	0.163836	-0.135355	0.0980039	0.746724	0.0114442	-0.324347	-0.433821	0.362904
Cla97C01G011060.1	Cluster2	0.825047	-0.149313	-0.308571	-0.367163	0.199731	-0.0599433	-0.0593525	-0.0804349	0.375405
Cla97C01G011330.1	Cluster1	-0.466746	0.0283638	0.157708	0.280674	-0.262253	0.0644227	0.061106	0.136724	0.244266
Cla97C01G011440.1	Cluster1	-0.90392	0.321207	0.547739	0.0349739	0.146709	-0.0854425	-0.0688538	0.00758778	0.42344
Cla97C01G011550.1	Cluster1	-0.230695	-0.180401	0.127618	0.283478	-0.344093	-0.070646	0.184854	0.229885	0.236891
Cla97C01G011590.1	Cluster2	0.612795	0.150447	-0.329824	-0.433418	0.429543	-0.0484532	-0.103886	-0.277204	0.372113
Cla97C01G011850.1	Cluster2	1.02756	-0.184361	-0.391599	-0.451602	0.176226	0.00592106	-0.0677078	-0.11444	0.462283
Cla97C01G011880.1	Cluster3	-0.0327547	0.0225242	0.230659	-0.220428	-0.359889	-0.0591641	0.0961707	0.322882	0.223573
Cla97C01G012160.1	Cluster2	0.578008	-0.257764	0.0118528	-0.332097	0.204735	-0.118085	-0.0545357	-0.0321149	0.285565
Cla97C01G012170.1	Cluster1	-0.317487	-0.0758805	-0.175577	0.568944	-0.395314	0.00624533	0.123937	0.265132	0.316915
Cla97C01G012270.1	Cluster6	0.590173	0.0599791	-0.0979038	-0.552248	0.648468	0.0650773	-0.320235	-0.393311	0.438903
Cla97C01G012280.1	Cluster2	0.413277	-0.119252	0.0598437	-0.353869	-0.0841352	-0.109398	0.0653099	0.128223	0.224746
Cla97C01G012650.1	Cluster1	-0.290506	0.148049	0.276011	-0.133555	-0.594089	0.0409807	0.241454	0.311654	0.318564
Cla97C01G012760.1	Cluster4	0.309138	-0.00522026	-0.0760935	-0.227824	-1.09578	0.109973	0.490009	0.495802	0.514373
Cla97C01G012850.1	Cluster1	-0.494117	-0.124423	-0.0222254	0.640765	-0.332562	-0.025553	0.145823	0.212292	0.348115
Cla97C01G012980.1	Cluster2	0.550345	-0.0894198	-0.4386	-0.0223251	0.429739	-0.275962	-0.0986582	-0.0551186	0.333241
Cla97C01G013150.1	Cluster4	0.0934318	-0.0747675	0.0670243	-0.0856886	-0.684454	0.0551812	0.293562	0.33571	0.315449
Cla97C01G013290.1	Cluster1	-0.729493	0.181634	0.0598606	0.487998	-0.925389	0.481698	0.389573	0.0541181	0.541156
Cla97C01G013480.1	Cluster6	0.388421	-0.0796901	-0.0761021	-0.232629	0.493746	-0.00918773	-0.153499	-0.33106	0.291342
Cla97C01G013600.1	Cluster1	-0.198055	-0.17492	0.192338	0.180637	-0.331825	-0.0570724	0.206048	0.182849	0.216696
Cla97C01G013740.1	Cluster6	0.196927	0.256777	0.0555096	-0.509214	0.312503	0.112538	-0.116642	-0.308398	0.289367
Cla97C01G013780.1	Cluster3	-0.0742339	0.169041	0.445729	-0.540536	0.116875	-0.141606	-0.0402253	0.0649566	0.283974
Cla97C01G013860.1	Cluster5	0.0859109	-0.0979486	-0.442282	0.45432	-0.0442872	-0.00791196	0.0257866	0.0264126	0.245642
Cla97C01G013930.1	Cluster6	0.262631	0.012408	0.0437743	-0.318814	0.331692	-0.0731098	-0.12958	-0.129002	0.214304
Cla97C01G013980.1	Cluster1	-1.06275	0.290813	0.307039	0.464899	-0.207795	0.310795	0.164717	-0.267717	0.501853
Cla97C01G013990.1	Cluster3	-0.480154	0.504586	0.222999	-0.247431	-0.306278	0.157397	0.169179	-0.0202982	0.325953
Cla97C01G014170.1	Cluster3	-0.509897	0.344446	0.230912	-0.0654608	-0.27619	0.13253	0.0545662	0.0890936	0.278004
Cla97C01G014180.1	Cluster2	0.879821	-0.458554	-0.485372	0.0641055	0.502028	-0.175154	-0.199611	-0.127263	0.472502
Cla97C01G014260.1	Cluster6	1.41721	0.104349	-0.430258	-1.0913	2.5132	-0.0865091	-0.988442	-1.43825	1.35038
Cla97C01G014290.1	Cluster1	-0.101714	-0.252377	0.0127767	0.341315	-0.417286	-0.0663772	0.227913	0.25575	0.263651
Cla97C01G014300.1	Cluster4	0.046772	0.0541954	0.0862731	-0.187241	-0.627407	-0.0743721	0.203838	0.497941	0.324322
Cla97C01G014460.1	Cluster2	0.484966	-0.0387119	-0.0903402	-0.355914	-0.0139553	-0.0180414	0.0113671	0.0206296	0.230714
Cla97C01G014540.1	Cluster2	0.386004	0.141148	-0.0666546	-0.460498	0.136349	-0.00891214	-0.103069	-0.0243674	0.243578
Cla97C01G014610.1	Cluster3	-0.280599	0.241469	0.223081	-0.183951	0.447512	0.0428232	-0.114881	-0.375453	0.287081
Cla97C01G014690.1	Cluster6	0.103206	0.0501507	0.0273984	-0.180755	0.398996	0.0230369	-0.130968	-0.291065	0.209826
Cla97C01G014740.1	Cluster2	0.56375	-0.160588	-0.270056	-0.133106	0.00423853	-0.0164183	0.00150369	0.0106761	0.249186
Cla97C01G014770.1	Cluster5	0.0840467	-0.368579	-0.344124	0.628656	0.537566	-0.372222	-0.0658112	-0.0995328	0.396107
Cla97C01G014810.1	Cluster2	0.490407	0.0368768	-0.0614805	-0.465804	0.149315	-0.142848	-0.0045331	-0.00193459	0.268684
Cla97C01G014900.1	Cluster6	0.47298	0.15105	-0.167169	-0.456861	0.529495	-0.0252271	-0.270191	-0.234076	0.356969
Cla97C01G015030.1	Cluster3	0.249432	0.238055	0.0820519	-0.569539	0.0183628	-0.201682	0.0370209	0.146298	0.270919
Cla97C01G015280.1	Cluster2	0.394358	0.20618	-0.0887524	-0.511786	0.205746	0.0407699	-0.0729822	-0.173534	0.279608
Cla97C01G015370.1	Cluster2	1.00583	-0.390448	-0.0207752	-0.594604	-0.145587	-0.0678369	0.356443	-0.14302	0.491561
Cla97C01G015590.1	Cluster2	0.395061	0.059182	0.0177524	-0.471995	-0.0407098	0.0164087	0.040906	-0.0166049	0.234991
Cla97C01G015610.1	Cluster1	-0.775923	-0.242371	0.263158	0.755136	-1.33563	0.358252	0.582346	0.395028	0.727785
Cla97C01G015620.1	Cluster1	-0.995363	-0.868921	-0.0095728	1.87386	-2.01057	-0.503485	0.762884	1.75117	1.3733
Cla97C01G015650.1	Cluster3	0.376215	0.230057	0.134824	-0.741095	-0.0829207	-0.05068	0.0245394	0.109061	0.334622
Cla97C01G015680.1	Cluster6	0.618746	0.000738424	-0.136202	-0.483282	1.29918	-0.296262	-0.564717	-0.438205	0.646036
Cla97C01G015720.1	Cluster5	-0.0901344	-0.0924349	-0.237695	0.420264	-0.227073	0.014459	0.0837312	0.128883	0.215533
Cla97C01G015830.1	Cluster1	-0.210504	-0.218922	0.120673	0.308754	-0.225684	-0.110499	0.0950784	0.241105	0.217927
Cla97C01G015880.1	Cluster2	0.379827	0.0824872	-0.094139	-0.368175	0.0473678	0.0295742	-0.0681702	-0.00877177	0.208166
Cla97C01G015960.1	Cluster5	-0.409635	0.422001	-0.222922	0.210556	0.192116	0.31469	-0.152867	-0.353938	0.321712
Cla97C01G016090.1	Cluster2	0.537058	0.33548	-0.293657	-0.578881	-0.0472826	-0.0649922	-0.0173414	0.129616	0.34762
Cla97C01G016350.1	Cluster1	-0.615024	-0.0981321	0.263641	0.449516	-1.27005	0.550828	0.498065	0.221158	0.640633
Cla97C01G016460.1	Cluster1	-0.180359	-0.0427965	0.0742383	0.148918	-0.346172	-0.0748024	0.0788981	0.342076	0.210686
Cla97C01G016490.1	Cluster3	-0.0248626	0.34936	0.132702	-0.457199	0.104175	0.100887	0.11244	-0.317503	0.262894
Cla97C01G016510.1	Cluster4	0.183044	-0.162461	0.00304679	-0.0236296	-0.42263	0.115183	0.181574	0.125873	0.20742
Cla97C01G016570.1	Cluster6	0.294804	0.199495	0.0963134	-0.590613	0.501586	-0.0607529	-0.110427	-0.330406	0.350805
Cla97C01G016720.1	Cluster2	0.593072	-0.223121	0.034073	-0.404024	-0.0813145	0.027634	0.0336341	0.0200465	0.286561
Cla97C01G016790.1	Cluster6	0.657037	-0.0137405	-0.152237	-0.491059	0.518371	0.149978	-0.151482	-0.516866	0.4272
Cla97C01G016810.1	Cluster3	0.435865	0.280435	0.0191598	-0.73546	0.00246719	-0.0454355	-0.0272314	0.0701997	0.341767
Cla97C01G016820.1	Cluster1	-0.185631	0.100925	0.123812	-0.0391049	-0.407286	0.0222444	0.134325	0.250716	0.210028
Cla97C01G016870.1	Cluster2	0.446148	-0.127034	-0.373517	0.0544025	0.423227	-0.0839148	-0.110121	-0.229191	0.294831
Cla97C01G016900.1	Cluster2	0.473686	-0.135555	-0.237886	-0.100246	0.0415022	0.0931352	-0.0219553	-0.112682	0.218099
Cla97C01G017130.1	Cluster2	0.645667	-0.153515	0.10927	-0.601422	0.119349	-0.0432374	-0.055456	-0.0206553	0.345112
Cla97C01G017210.1	Cluster6	0.577266	-0.310929	-0.249109	-0.0172272	1.5169	0.0982197	-0.523808	-1.09131	0.780862
Cla97C01G017230.1	Cluster1	-0.442902	0.00689257	0.349676	0.0863337	-0.584937	0.203871	0.243758	0.137307	0.3355
Cla97C01G017310.1	Cluster2	0.649922	-0.0425539	-0.139475	-0.467894	0.0495703	-0.0853304	-0.0458283	0.0815883	0.311926
Cla97C01G017520.1	Cluster4	0.322983	-0.40675	-0.270542	0.354309	-0.180937	-0.441241	0.0808774	0.541301	0.377107
Cla97C01G017730.1	Cluster4	0.13815	-0.24662	-0.220165	0.328635	-0.204972	-0.0539277	0.117302	0.141598	0.21217
Cla97C01G017780.1	Cluster3	-0.0642234	0.345157	0.109153	-0.390086	0.176385	-0.0497164	-0.0643085	-0.0623599	0.216777
Cla97C01G017790.1	Cluster6	0.488944	0.000681213	-0.222348	-0.267277	1.23499	0.240367	-0.720219	-0.755144	0.658124
Cla97C01G017980.1	Cluster5	0.154671	-0.617585	-0.243999	0.706914	0.0615161	-0.167708	-0.0116457	0.117838	0.379949
Cla97C01G018100.1	Cluster6	0.0594136	-0.0837012	-0.0659459	0.0902335	0.557679	-0.0519682	-0.198603	-0.307108	0.259255
Cla97C01G018200.1	Cluster6	0.183938	0.0888671	-0.131778	-0.141027	0.392556	-0.112638	-0.156484	-0.123434	0.201953
Cla97C01G018220.1	Cluster2	1.07907	-0.100586	-0.357285	-0.6212	0.711084	-0.219402	-0.18276	-0.308922	0.581951
Cla97C01G018340.1	Cluster6	0.125503	-0.0629054	0.0181418	-0.0807394	0.627836	0.237241	-0.25582	-0.609256	0.361278
Cla97C01G018410.1	Cluster6	0.202328	0.609162	-0.285245	-0.526245	0.429188	-0.031559	-0.23889	-0.158739	0.385038
Cla97C01G018420.1	Cluster6	0.524099	0.0511122	-0.209958	-0.365253	1.33965	-0.111281	-0.59856	-0.629812	0.656481
Cla97C01G018440.1	Cluster5	-0.396162	-0.00322055	-0.00605516	0.405438	0.110618	0.0214549	-0.0491841	-0.0828883	0.221475
Cla97C01G018490.1	Cluster5	-0.444224	0.177779	0.22883	0.0376153	0.304736	0.188686	-0.134323	-0.359098	0.282382
Cla97C01G018500.1	Cluster5	0.108996	-0.30019	-0.360011	0.551204	0.208551	-0.0081225	-0.105197	-0.0952314	0.292556
Cla97C01G018700.1	Cluster1	-0.567588	-0.169189	0.268234	0.468543	-2.60791	0.625154	0.859179	1.12358	1.18532
Cla97C01G018720.1	Cluster1	-0.544016	0.0562802	0.213678	0.274057	-0.408184	0.172877	0.0905562	0.144751	0.303678
Cla97C01G018740.1	Cluster1	-0.51024	0.054879	0.310401	0.14496	-0.377612	0.0686551	0.0660979	0.242859	0.290657
Cla97C01G018870.1	Cluster2	0.660518	0.139267	-0.456154	-0.343632	-0.166524	0.0223712	0.059706	0.0844468	0.342421
Cla97C01G019030.1	Cluster6	0.18203	-0.236849	-0.00346374	0.0582832	0.326933	-0.234606	-0.171354	0.0790274	0.203601
Cla97C01G019080.1	Cluster3	-0.28709	0.256735	0.257276	-0.226921	-0.114759	0.0398004	0.0785921	-0.00363397	0.202471
Cla97C01G019370.1	Cluster2	0.601394	-0.0777151	-0.120418	-0.403261	0.228679	-0.100699	-0.0908641	-0.0371154	0.296865
Cla97C01G019430.1	Cluster6	-0.0153552	0.187641	0.201915	-0.3742	0.91751	0.0904977	-0.112465	-0.895543	0.518363
Cla97C01G019580.1	Cluster2	0.607699	-0.107992	-0.330667	-0.169039	0.214014	-0.0932754	-0.154509	0.0337704	0.292377
Cla97C01G019650.1	Cluster5	0.343248	-0.342333	-0.288357	0.287442	0.00833571	-0.0774168	-0.00214232	0.0712234	0.242583
Cla97C01G019770.1	Cluster6	0.826454	-0.325096	-0.218243	-0.283114	0.635704	-0.148036	-0.252257	-0.235412	0.456944
Cla97C01G019850.1	Cluster1	-0.994875	0.104556	0.279509	0.61081	-1.15695	0.63623	0.514147	0.00656901	0.703017
Cla97C01G020000.1	Cluster6	0.483305	-0.0522411	-0.125768	-0.305296	0.592805	-0.146735	-0.193627	-0.252443	0.342158
Cla97C01G020500.1	Cluster5	-0.436513	0.175865	-0.117079	0.377727	0.598591	-0.0289539	-0.233357	-0.336281	0.359473
Cla97C01G020580.1	Cluster1	-0.184873	-0.048417	0.241319	-0.00802836	-0.342023	-0.0325706	0.180877	0.193717	0.201106
Cla97C01G020680.1	Cluster6	0.796563	-0.0868676	-0.287829	-0.421867	0.859605	-0.149944	-0.337473	-0.372188	0.523272
Cla97C01G020700.1	Cluster1	-0.359196	-0.134493	0.141763	0.351926	-0.297294	-0.00461391	0.0892056	0.212702	0.248614
Cla97C01G020790.1	Cluster1	-0.841512	0.064792	0.458281	0.318439	-1.93736	0.322986	0.759973	0.8544	0.940289
Cla97C01G021340.1	Cluster1	-0.691294	0.174462	0.398064	0.118768	-0.332424	0.0589977	0.113538	0.159888	0.345031
Cla97C01G021400.1	Cluster6	0.342721	-0.174773	-0.234767	0.0668198	0.365469	-0.535429	-0.264228	0.434188	0.355803
Cla97C01G021540.1	Cluster4	-0.157233	-0.210532	0.109522	0.258243	-0.238452	-0.259125	0.107986	0.389592	0.249336
Cla97C01G021610.1	Cluster6	0.535682	-0.150266	-0.183076	-0.20234	0.2377	-0.239651	0.135077	-0.133126	0.276172
Cla97C01G021640.1	Cluster1	-0.0851315	0.0513856	-0.141032	0.174778	-0.426205	0.32857	0.12292	-0.0252839	0.228562
Cla97C01G021790.1	Cluster6	0.442619	-0.0322116	-0.193126	-0.217282	0.854809	-0.164805	-0.366851	-0.323152	0.427338
Cla97C01G022150.1	Cluster4	0.476447	-0.654573	-0.391963	0.570089	-0.0956052	-0.136253	0.0395084	0.19235	0.414103
Cla97C01G022190.1	Cluster2	0.59098	-0.29254	-0.162073	-0.136367	0.12949	0.0202182	-0.0642614	-0.0854466	0.269472
Cla97C01G022200.1	Cluster6	0.330068	-0.24222	-0.21188	0.124032	0.900439	-0.293458	-0.381992	-0.224989	0.434468
Cla97C01G022220.1	Cluster6	-0.150028	0.277999	0.147146	-0.275117	0.658423	0.0605966	-0.230336	-0.488683	0.363749
Cla97C01G022240.1	Cluster6	0.148815	0.275727	0.0285829	-0.453125	0.539239	-0.0282346	-0.0900723	-0.420932	0.334063
Cla97C01G022490.1	Cluster1	-0.353403	-0.0905562	0.201265	0.242695	-0.716552	0.0132783	0.295006	0.408268	0.377934
Cla97C01G022690.1	Cluster1	-0.970521	0.119251	0.494979	0.356291	-0.948263	0.367563	0.300014	0.280686	0.601329
Cla97C01G022990.1	Cluster6	0.297958	0.329508	-0.150902	-0.476564	1.19472	0.14914	-0.556983	-0.786874	0.635411
Cla97C01G023030.1	Cluster2	0.603537	0.249835	0.133661	-0.987032	-0.343173	-0.0448541	0.173319	0.214708	0.480281
Cla97C01G023130.1	Cluster4	0.393319	-0.230901	-0.144407	-0.0180106	-0.224991	-0.0589295	0.201718	0.0822027	0.217365
Cla97C01G023250.1	Cluster3	0.170865	0.51439	-0.110027	-0.575228	-0.19302	-0.0264106	0.0424004	0.17703	0.318002
Cla97C01G023260.1	Cluster1	-0.0522442	0.0748877	0.148288	-0.170931	-0.420656	0.16156	0.155905	0.10319	0.206173
Cla97C01G023420.1	Cluster1	-0.297041	0.137092	0.228937	-0.0689885	-0.315851	0.248415	0.117264	-0.0498275	0.221006
Cla97C01G023430.1	Cluster2	0.386968	0.0625711	0.0655462	-0.515085	-0.159396	-0.0469242	0.180206	0.0261139	0.262959
Cla97C01G023470.1	Cluster1	-0.438786	-0.251661	0.22096	0.469487	-0.460211	-0.139701	0.211863	0.388049	0.36876
Cla97C01G023480.1	Cluster6	-0.0055039	0.194805	0.00271916	-0.19202	0.654619	0.326493	-0.293688	-0.687424	0.408619
Cla97C01G023530.1	Cluster3	-0.308058	0.449233	0.298115	-0.43929	-0.832686	0.51655	0.320082	-0.00394594	0.48421
Cla97C01G023590.1	Cluster6	0.453324	0.133274	-0.0781443	-0.508454	0.398538	-0.0151572	-0.146439	-0.236941	0.321724
Cla97C01G023800.1	Cluster5	0.247753	-0.0544614	-0.289382	0.0960904	0.285685	0.0115957	-0.209983	-0.087298	0.203816
Cla97C01G023840.1	Cluster2	0.48655	-0.0108825	-0.129038	-0.34663	-0.1251	0.0585839	0.0183196	0.0481961	0.237665
Cla97C01G024130.1	Cluster3	-0.0871943	0.152563	0.329846	-0.395214	-0.277446	-0.0171683	0.157163	0.137452	0.243995
Cla97C01G024200.1	Cluster6	0.244502	-0.112337	0.206397	-0.338562	0.28615	0.00135654	-0.118732	-0.168775	0.22491
Cla97C01G024280.1	Cluster3	0.111687	0.285248	0.120104	-0.51704	0.0101827	0.0166429	-0.0209548	-0.00587084	0.231902
Cla97C01G024520.1	Cluster6	0.145857	-0.0119934	0.0109997	-0.144863	1.3349	-0.217451	-0.286324	-0.831129	0.614647
Cla97C01G024530.1	Cluster1	-0.134686	0.109147	-0.132754	0.158293	-0.403337	0.0732411	0.113954	0.216141	0.207186
Cla97C01G024550.1	Cluster1	-0.298611	0.313083	0.130914	-0.145386	-0.377199	0.0469835	0.0682164	0.261999	0.251637
Cla97C01G024590.1	Cluster6	1.05757	-0.111031	-0.393773	-0.552768	0.877939	-0.106895	-0.30081	-0.470233	0.619355
Cla97C01G024660.1	Cluster3	-0.489607	0.281506	0.360869	-0.152769	-0.26712	0.164544	0.0930254	0.00955141	0.287774
Cla97C01G024680.1	Cluster4	0.464541	-0.288271	-0.0926697	-0.0836004	-0.163404	0.0373851	0.023116	0.102903	0.224785
Cla97C01G024750.1	Cluster1	-1.0499	0.507533	0.0839759	0.458391	-0.879775	0.101028	0.417651	0.361097	0.617146
Cla97C01G024770.1	Cluster6	0.31772	-0.109471	-0.0158927	-0.192356	0.14886	-0.28276	-0.0574103	0.19131	0.204308
Cla97C01G025070.1	Cluster1	-0.441981	-0.0172719	-0.128954	0.588207	-0.457805	0.0562352	0.116128	0.285442	0.351725
Cla97C01G025130.1	Cluster6	0.848622	-0.0559522	-0.179318	-0.613353	1.1265	-0.287496	-0.41315	-0.425849	0.636434
Cla97C01G025410.1	Cluster6	0.0151079	0.288197	0.0772111	-0.380516	0.459709	0.464692	-0.312251	-0.612151	0.402411
Cla97C01G025460.1	Cluster5	0.349839	-0.0841092	-0.37202	0.10629	0.193051	0.0352203	-0.0270974	-0.201174	0.226423
Cla97C01G025620.1	Cluster5	0.287626	-0.33586	-0.199855	0.248089	0.127052	-0.0396242	-0.0733744	-0.0140537	0.213914
Cla97C01G025920.1	Cluster1	-0.92257	-0.0208224	0.491396	0.451997	-0.985717	0.0972186	0.412753	0.475746	0.618192
Cla97C01G025990.1	Cluster6	0.718354	-0.0358048	-0.175209	-0.50734	0.484045	-0.0203805	-0.257833	-0.205832	0.40514
Cla97C01G026000.1	Cluster3	-0.254388	0.508864	0.209668	-0.464144	-0.586769	0.337629	0.210473	0.0386668	0.394087
Cla97C02G026240.1	Cluster6	0.229587	-0.0513517	0.0106019	-0.188838	1.12833	-0.144528	-0.231712	-0.752091	0.53512
Cla97C02G026270.1	Cluster6	0.348746	-0.14941	-0.00280082	-0.196535	0.341549	-0.188041	-0.145682	-0.00782562	0.225477
Cla97C02G026360.1	Cluster6	1.21792	0.648222	-0.863441	-1.0027	1.71631	0.70543	-0.49784	-1.9239	1.25624
Cla97C02G026420.1	Cluster6	0.888871	-0.0712111	-0.43881	-0.37885	0.813918	0.0361072	-0.296822	-0.553203	0.559227
Cla97C02G026440.1	Cluster5	0.2444	-0.154326	-0.558323	0.468249	0.193543	-0.0734577	-0.0469073	-0.0731783	0.308207
Cla97C02G026450.1	Cluster1	-0.346662	0.0722192	0.257161	0.0172821	-0.314983	0.0501079	0.104035	0.160841	0.217203
Cla97C02G026460.1	Cluster4	-0.0351248	0.0905176	-0.013246	-0.0421468	-0.447549	0.0565909	0.178074	0.212884	0.20421
Cla97C02G026860.1	Cluster6	0.595465	0.0210619	-0.0992489	-0.517278	0.757362	0.153752	-0.201316	-0.709797	0.503421
Cla97C02G026980.1	Cluster1	-0.258709	0.152725	0.319931	-0.213948	-0.479853	0.361073	0.165118	-0.0463383	0.299626
Cla97C02G027010.1	Cluster5	-0.327745	-0.43969	-0.105444	0.87288	-0.213025	0.151498	0.122521	-0.0609946	0.407228
Cla97C02G027050.1	Cluster6	0.601443	-0.311319	-0.121615	-0.168509	0.345794	-0.228506	-0.0661187	-0.0511695	0.311819
Cla97C02G027060.1	Cluster6	0.854396	-0.0232787	-0.155401	-0.675716	0.780694	-0.259046	-0.118544	-0.403105	0.543061
Cla97C02G027140.1	Cluster5	0.258616	-0.0788881	-0.303817	0.124089	0.063379	0.270727	-0.116798	-0.217307	0.213469
Cla97C02G027270.1	Cluster5	-0.136476	0.0159257	-0.383763	0.504313	0.111725	-0.0434967	-0.0354437	-0.0327841	0.249912
Cla97C02G027300.1	Cluster1	-0.379436	-0.10783	0.277365	0.209901	-0.552538	-0.00681763	0.316341	0.243014	0.32537
Cla97C02G027330.1	Cluster2	0.56307	-0.0291643	-0.0467597	-0.487146	0.389966	-0.189044	-0.061883	-0.139039	0.331311
Cla97C02G027380.1	Cluster2	1.02088	-0.290402	-0.51613	-0.214349	-0.0304225	-0.0500823	0.0680572	0.0124476	0.454672
Cla97C02G027430.1	Cluster1	-0.295445	-0.133008	0.0299273	0.398525	-0.22157	-0.0735314	0.0910154	0.204086	0.229637
Cla97C02G027450.1	Cluster2	0.744131	0.142809	-0.217366	-0.669574	0.512369	0.0290129	-0.196775	-0.344606	0.461448
Cla97C02G027560.1	Cluster2	0.486471	-0.234115	-0.0559634	-0.196392	0.00342976	-0.289563	0.285267	0.000866206	0.266834
Cla97C02G027730.1	Cluster5	-0.523684	0.00997669	0.111014	0.402693	0.0950833	0.262161	-0.132351	-0.224893	0.291472
Cla97C02G027740.1	Cluster4	0.251428	-0.300288	-0.273065	0.321925	-0.427956	0.206512	0.113928	0.107517	0.288326
Cla97C02G027850.1	Cluster2	0.732706	-0.26143	0.118345	-0.589622	-0.32238	-0.0818752	0.365467	0.0387882	0.416202
Cla97C02G027950.1	Cluster6	0.225478	-0.0754813	-0.112079	-0.0379177	0.552806	-0.0101005	-0.215469	-0.327236	0.275096
Cla97C02G028230.1	Cluster1	-0.291115	0.189261	0.24054	-0.138686	-0.844058	-0.045168	0.307327	0.5819	0.438372
Cla97C02G028490.1	Cluster1	-0.268896	-0.00203318	0.179419	0.0915103	-0.472899	0.169084	0.24748	0.0563351	0.247709
Cla97C02G028500.1	Cluster1	-0.385186	0.159903	0.0262802	0.199003	-0.265802	0.0604237	0.0475988	0.15778	0.212365
Cla97C02G028810.1	Cluster5	0.352326	-0.0966876	-0.450099	0.19446	0.0271364	0.103896	-0.0550525	-0.0759794	0.237312
Cla97C02G028840.1	Cluster2	0.52496	0.102484	-0.0921027	-0.535342	0.0555899	0.0987548	0.00742137	-0.161766	0.297664
Cla97C02G028970.1	Cluster1	-0.564214	-0.184171	-0.222055	0.97044	-0.879966	0.297217	0.280811	0.301939	0.582607
Cla97C02G029270.1	Cluster5	0.180357	-0.377064	-0.036405	0.233112	0.494198	-0.0882178	-0.201168	-0.204812	0.284053
Cla97C02G029420.1	Cluster6	0.50213	-0.109601	-0.15849	-0.234038	1.9977	-0.186978	-0.968092	-0.842628	0.927132
Cla97C02G029500.1	Cluster1	-0.152948	-0.0488382	-0.115416	0.317202	-0.636177	0.0810815	0.211464	0.343631	0.319332
Cla97C02G029510.1	Cluster2	0.594337	0.311288	-0.0827825	-0.822842	-0.10457	-0.0667093	0.0657269	0.105552	0.40794
Cla97C02G029600.1	Cluster6	0.394725	-0.0532904	-0.0993362	-0.242099	0.455236	0.0458294	-0.133903	-0.367162	0.290124
Cla97C02G029880.1	Cluster1	-0.265663	0.0347513	0.129762	0.10115	-0.93991	0.0709937	0.358296	0.510621	0.443434
Cla97C02G029920.1	Cluster2	0.377178	0.224589	-0.11933	-0.482437	0.0701688	-0.091304	-0.0244664	0.0456016	0.255127
Cla97C02G030150.1	Cluster6	0.129233	0.0289671	-0.0675945	-0.0906054	0.819758	-0.229552	-0.421951	-0.168255	0.370592
Cla97C02G030360.1	Cluster1	-0.308826	-0.324818	0.134072	0.499572	-0.809085	0.257223	0.352716	0.199147	0.439688
Cla97C02G030460.1	Cluster4	-0.130124	-0.426164	-0.15051	0.706798	0.130919	-0.295887	-0.18742	0.352387	0.375073
Cla97C02G030600.1	Cluster1	-0.333812	0.182865	0.191829	-0.0408821	-0.377617	0.0668406	0.191959	0.118817	0.233412
Cla97C02G030730.1	Cluster2	0.415696	0.0314187	-0.0417937	-0.405321	-0.170986	-0.0487745	0.0620766	0.157684	0.239092
Cla97C02G030820.1	Cluster5	0.0915883	-0.244234	-0.405567	0.558213	-0.0678029	0.00238978	0.0297303	0.0356829	0.280531
Cla97C02G030880.1	Cluster1	-0.926799	-0.706688	0.845082	0.788405	-2.1132	0.0676599	1.1602	0.885337	1.15228
Cla97C02G030910.1	Cluster6	1.07749	0.0100515	-0.332947	-0.754591	1.28378	-0.0501865	-0.635397	-0.598192	0.779515
Cla97C02G030990.1	Cluster1	-0.448435	-0.0161769	0.388426	0.076186	-0.574124	0.233774	0.217138	0.123213	0.339039
Cla97C02G031060.1	Cluster4	0.415996	-0.360354	-0.0781401	0.0224974	-0.253863	-0.0721069	0.172548	0.153422	0.248561
Cla97C02G031080.1	Cluster1	-0.447588	-0.217117	0.205406	0.459299	-0.387706	-0.0662056	0.235788	0.218124	0.329176
Cla97C02G031100.1	Cluster2	0.928751	0.255522	-0.0865017	-1.09777	-0.0271572	0.0860802	-0.00740386	-0.0515191	0.554374
Cla97C02G031130.1	Cluster6	0.0956042	0.264366	-0.0719653	-0.288005	0.543655	-0.0378125	-0.159729	-0.346113	0.295068
Cla97C02G031170.1	Cluster6	0.227277	0.169186	-0.0328934	-0.36357	0.234538	0.0721512	-0.100728	-0.205961	0.215912
Cla97C02G031400.1	Cluster2	0.660015	0.204057	-0.31643	-0.547642	0.502608	0.0785675	-0.207592	-0.373583	0.434042
Cla97C02G031420.1	Cluster6	0.647539	0.00768044	-0.169287	-0.485932	0.512698	-0.0508038	-0.125396	-0.336499	0.392528
Cla97C02G031680.1	Cluster1	-0.294677	0.00573671	-0.110766	0.399706	-0.177878	0.0927095	0.031736	0.053433	0.208052
Cla97C02G031710.1	Cluster5	-0.481478	0.259609	-0.0753061	0.297175	0.13814	0.3458	-0.140414	-0.343527	0.309282
Cla97C02G031790.1	Cluster1	-0.655103	0.00406503	0.291128	0.35991	-0.435564	0.0947936	0.130436	0.210335	0.35925
Cla97C02G031810.1	Cluster1	-0.658931	-0.224405	0.659871	0.223465	-0.584122	0.338277	0.682392	-0.436547	0.545341
Cla97C02G032030.1	Cluster5	0.0579325	-0.454832	-0.391012	0.787911	-0.0652366	-0.0424782	0.00313966	0.104575	0.37814
Cla97C02G032090.1	Cluster2	1.56191	0.227794	-0.756007	-1.0337	1.40626	0.680607	-0.486968	-1.5999	1.15691
Cla97C02G032130.1	Cluster5	0.43702	-0.284291	-0.408563	0.255834	0.217829	-0.0121586	-0.117306	-0.0883651	0.286194
Cla97C02G032240.1	Cluster3	-0.409665	0.182993	0.339469	-0.112796	-0.153008	0.265485	0.0448605	-0.157337	0.253528
Cla97C02G032350.1	Cluster1	-0.866921	0.0600414	0.514129	0.29275	-0.765064	-0.00587616	0.345522	0.425418	0.533307
Cla97C02G032410.1	Cluster5	0.155665	-0.53804	0.0456763	0.336698	0.0802782	-0.0151533	0.0028825	-0.0680074	0.250849
Cla97C02G032430.1	Cluster1	-0.858452	0.3564	0.384943	0.117109	-1.24558	0.308565	0.425948	0.511071	0.667102
Cla97C02G032550.1	Cluster5	0.646199	-0.441011	-0.695753	0.490564	0.161974	-0.0151291	-0.103349	-0.0434957	0.443336
Cla97C02G032560.1	Cluster1	-1.1376	0.21782	0.607194	0.312581	-1.74081	0.436802	0.632459	0.671552	0.916529
Cla97C02G032580.1	Cluster3	-0.200407	0.648313	0.211746	-0.659653	-0.155035	0.385247	0.130249	-0.360461	0.42423
Cla97C02G032640.1	Cluster2	0.738691	-0.0426102	-0.152709	-0.543372	0.245122	-0.0644609	-0.0485817	-0.132079	0.368413
Cla97C02G032780.1	Cluster5	-0.0262732	-0.34639	-0.364181	0.736844	-0.00603689	-0.162432	0.0222638	0.146205	0.347344
Cla97C02G032910.1	Cluster2	0.677006	-0.139047	-0.229237	-0.308722	0.0981086	-0.0932898	0.0454173	-0.0502361	0.30436
Cla97C02G032950.1	Cluster6	0.366185	0.109967	0.0641345	-0.540286	0.311928	0.11794	-0.131085	-0.298783	0.307029
Cla97C02G032970.1	Cluster1	-0.404277	-0.00524426	0.277835	0.131686	-0.213922	0.00520634	0.0330319	0.175684	0.219007
Cla97C02G033110.1	Cluster1	-0.931815	0.137033	0.370956	0.423826	-2.1861	0.675934	0.787589	0.722579	1.04079
Cla97C02G033140.1	Cluster6	1.12698	-0.471906	-0.387739	-0.26733	2.63524	-0.444411	-1.06868	-1.12214	1.26817
Cla97C02G033150.1	Cluster3	-0.0453575	0.357417	0.184207	-0.496267	0.428183	-0.0903188	-0.199966	-0.137898	0.30718
Cla97C02G033230.1	Cluster6	0.117979	0.0238223	0.0990059	-0.240807	0.139981	0.221551	0.00721292	-0.368745	0.202478
Cla97C02G033270.1	Cluster6	0.389864	0.0112678	-0.134474	-0.266657	0.429152	-0.246743	-0.231696	0.0492876	0.278382
Cla97C02G033280.1	Cluster5	0.257898	-0.506414	0.172178	0.0763382	0.129619	-0.0874942	-0.0743161	0.0321915	0.235874
Cla97C02G033300.1	Cluster4	-0.588315	-0.0728905	0.135272	0.525933	-0.876159	-0.479362	0.193026	1.1625	0.658182
Cla97C02G033330.1	Cluster3	-0.884907	0.665324	0.396483	-0.1769	-1.11307	0.976533	0.275757	-0.139215	0.727244
Cla97C02G033340.1	Cluster6	0.536396	0.141507	-0.0918121	-0.586091	0.812241	-0.347411	-0.280451	-0.184379	0.47098
Cla97C02G033370.1	Cluster1	-0.776715	-0.0711921	0.7244	0.123507	-0.886591	-0.133428	0.643261	0.376759	0.598563
Cla97C02G033390.1	Cluster1	-0.796508	-0.666804	0.030638	1.43267	-2.26244	-0.928171	1.26377	1.92685	1.4354
Cla97C02G033670.1	Cluster2	0.37966	0.431311	-0.122626	-0.688345	-0.200774	0.585274	-0.0988153	-0.285685	0.429828
Cla97C02G033760.1	Cluster4	0.0580958	0.0338285	0.0472155	-0.13914	-0.446796	0.117891	0.157619	0.171286	0.204875
Cla97C02G033770.1	Cluster2	0.655578	-0.0189794	-0.179002	-0.457597	0.280653	-0.0803542	-0.12675	-0.0735493	0.333441
Cla97C02G033790.1	Cluster3	-0.110057	0.389755	-0.038902	-0.240796	-0.213997	0.179376	0.0647902	-0.0301696	0.209283
Cla97C02G034010.1	Cluster1	-1.20974	0.209635	0.703608	0.296496	-3.05124	1.82808	1.49588	-0.272719	1.56088
Cla97C02G034140.1	Cluster5	0.121375	-0.156013	-0.296561	0.331198	0.323772	-0.252423	-0.128948	0.0575989	0.246462
Cla97C02G034150.1	Cluster6	1.05127	-0.363919	-0.215874	-0.47148	0.600224	-0.32723	-0.196854	-0.07614	0.536976
Cla97C02G034370.1	Cluster6	0.327608	-0.250981	-0.185104	0.108477	0.306042	-0.195651	-0.192296	0.0819054	0.236636
Cla97C02G034490.1	Cluster6	1.05201	-0.194228	-0.229751	-0.628033	0.729294	-0.127918	-0.338104	-0.263272	0.576136
Cla97C02G034860.1	Cluster3	-0.0443372	0.24957	0.00932924	-0.214562	-0.285187	0.413294	0.0602352	-0.188343	0.239529
Cla97C02G035130.1	Cluster5	0.0955963	-0.42651	-0.42479	0.755704	-0.220604	0.0660069	0.0774649	0.0771322	0.37939
Cla97C02G035300.1	Cluster1	-0.230922	0.231641	0.0753956	-0.0761154	-0.486246	0.068509	0.112571	0.305165	0.257845
Cla97C02G035330.1	Cluster4	-0.0204932	-0.0628995	0.163436	-0.0800436	-0.934783	0.0042023	0.456919	0.473661	0.438253
Cla97C02G035370.1	Cluster6	0.224278	0.100686	-0.212105	-0.112859	0.441249	0.0427066	-0.160999	-0.322956	0.252108
Cla97C02G035580.1	Cluster3	-0.184504	0.243234	0.13641	-0.195139	0.30136	-0.0139607	-0.142885	-0.144515	0.200786
Cla97C02G035680.1	Cluster5	-0.350365	-0.121331	-0.0766894	0.548385	-0.028868	-0.0476761	-0.0366653	0.113209	0.256724
Cla97C02G035700.1	Cluster5	0.166862	-0.25692	-0.430077	0.520135	-0.0850224	-0.134359	0.0375232	0.181858	0.294986
Cla97C02G035780.1	Cluster2	0.418769	0.152635	-0.0811359	-0.490268	0.269926	-0.0227753	-0.128706	-0.118445	0.2802
Cla97C02G035850.1	Cluster2	0.518788	-0.0706409	-0.0817882	-0.366359	0.0383424	-0.135107	-0.00459159	0.101357	0.25215
Cla97C02G036050.1	Cluster1	-0.67291	-0.0711545	0.298746	0.445318	-0.583842	0.105364	0.2252	0.253278	0.41615
Cla97C02G036110.1	Cluster1	-0.301314	0.115354	0.158423	0.0275372	-0.342876	-0.00838583	0.0784834	0.272778	0.216516
Cla97C02G036270.1	Cluster1	-0.900426	-0.140571	0.356895	0.684102	-1.52171	0.406444	0.572724	0.542546	0.80437
Cla97C02G036370.1	Cluster1	-0.218946	0.101014	0.249436	-0.131504	-0.345351	-0.0446897	0.120173	0.269867	0.222385
Cla97C02G036480.1	Cluster6	0.681343	-0.0671526	-0.210427	-0.403764	0.65141	-0.118067	-0.185649	-0.347694	0.42589
Cla97C02G036720.1	Cluster1	-0.675313	0.542374	0.284948	-0.15201	-0.838489	0.540804	0.298868	-0.00118299	0.526359
Cla97C02G036910.1	Cluster6	1.14057	-0.281609	-0.388826	-0.470135	1.16194	0.160514	-0.453254	-0.869204	0.764316
Cla97C02G036970.1	Cluster6	0.313724	-0.0264041	-0.28132	-0.00599986	0.285659	0.131344	-0.0954585	-0.321544	0.235933
Cla97C02G037270.1	Cluster6	0.678086	-0.0639149	-0.122099	-0.492072	1.92915	-0.525143	-0.689131	-0.714879	0.902717
Cla97C02G037310.1	Cluster1	-0.25778	-0.152996	0.129324	0.281452	-0.117292	-0.244539	0.178672	0.18316	0.215415
Cla97C02G037360.1	Cluster2	0.53732	0.32787	-0.0916374	-0.773552	0.197517	-0.0967055	-0.0723581	-0.0284539	0.388661
Cla97C02G037440.1	Cluster6	-0.1533	0.48742	0.0307206	-0.36484	0.487253	0.381841	0.0262456	-0.895339	0.475195
Cla97C02G037460.1	Cluster1	-0.257695	-0.219961	-0.0757059	0.553363	-0.372335	0.130403	0.409952	-0.16802	0.333523
Cla97C02G037510.1	Cluster5	0.0920678	-0.395375	0.268722	0.0345854	-0.176511	0.0760801	0.0327981	0.0676328	0.200286
Cla97C02G037530.1	Cluster2	0.509997	0.0163942	-0.157824	-0.368568	0.190662	0.0618201	-0.0762589	-0.176223	0.266769
Cla97C02G037730.1	Cluster2	0.204409	0.136006	-0.00609804	-0.334317	-0.253059	-0.117061	0.208737	0.161383	0.213623
Cla97C02G037760.1	Cluster5	-0.278767	-0.0484708	-0.296809	0.624046	-0.138742	-0.0271098	0.0241403	0.141712	0.29234
Cla97C02G037980.1	Cluster3	0.0108565	0.0106288	0.000290597	-0.0217758	-0.142109	0.331997	0.358827	-0.548714	0.283086
Cla97C02G038000.1	Cluster6	-0.0175753	0.0640646	0.104245	-0.150735	0.492582	-0.00432975	-0.173948	-0.314304	0.241927
Cla97C02G038140.1	Cluster3	0.382181	0.0991978	0.0606943	-0.542073	0.0189658	-0.0450031	-0.0496526	0.0756899	0.257462
Cla97C02G038270.1	Cluster1	-0.576144	0.102898	0.321201	0.152046	-0.760146	0.248285	0.283439	0.228423	0.421019
Cla97C02G038490.1	Cluster1	-0.184129	-0.126991	-0.0424053	0.353526	-0.355469	0.0176461	0.132203	0.20562	0.227796
Cla97C02G038500.1	Cluster6	1.28323	-0.000999062	-0.475486	-0.806749	1.02431	0.0282564	-0.387803	-0.664767	0.77145
Cla97C02G038620.1	Cluster6	0.491263	0.0800224	-0.0507044	-0.520581	0.56282	0.231629	-0.194883	-0.599567	0.429152
Cla97C02G038720.1	Cluster2	0.785672	-0.196562	-0.190905	-0.398205	-0.0357049	-0.0346757	0.0499742	0.0204064	0.349759
Cla97C02G038970.1	Cluster1	-0.669807	0.634627	0.465458	-0.430278	-2.17562	0.825115	0.801819	0.548683	1.04275
Cla97C02G039000.1	Cluster6	0.214912	-0.0426365	0.0123106	-0.184586	0.431652	-0.230554	-0.210119	0.00902071	0.228642
Cla97C02G039100.1	Cluster3	0.189088	0.409109	0.279112	-0.877309	-0.0989548	0.217909	0.0143125	-0.133266	0.401059
Cla97C02G039110.1	Cluster5	-0.495393	0.0953463	0.0078317	0.392215	0.0941359	0.00481084	-0.0683656	-0.0305811	0.245791
Cla97C02G039140.1	Cluster3	-0.349456	0.183138	0.280724	-0.114406	-0.134438	0.194126	0.0505595	-0.110248	0.213148
Cla97C02G039300.1	Cluster2	0.769699	0.0610541	0.00247964	-0.833233	-0.0156817	-0.0199381	-0.0158656	0.0514854	0.429949
Cla97C02G039320.1	Cluster2	0.426318	-0.232263	0.0565665	-0.250621	0.174593	-0.110974	-0.0520428	-0.0115759	0.222757
Cla97C02G039390.1	Cluster6	0.57009	-0.149003	-0.161023	-0.260063	0.30773	-0.173795	-0.11722	-0.016715	0.287772
Cla97C02G039520.1	Cluster2	0.916894	-0.220805	0.00888025	-0.70497	0.130168	0.0373014	-0.0437908	-0.123678	0.450723
Cla97C02G039780.1	Cluster1	-0.899319	0.0464602	0.36753	0.485329	-0.628183	0.117066	0.207206	0.303911	0.49644
Cla97C02G039830.1	Cluster1	-0.622336	0.120214	0.446927	0.0551953	0.070952	0.0374737	-0.00973081	-0.0986948	0.297806
Cla97C02G040030.1	Cluster6	0.0522598	0.0933473	-0.0205933	-0.125014	0.416571	-0.00436039	-0.190606	-0.221605	0.202304
Cla97C02G040070.1	Cluster6	-0.0861251	0.16439	-0.0160493	-0.0622155	0.144108	0.418547	-0.108265	-0.454389	0.254308
Cla97C02G040110.1	Cluster2	0.37989	0.124674	-0.146696	-0.357867	0.244784	0.020765	-0.104386	-0.161163	0.24103
Cla97C02G040220.1	Cluster5	-0.211947	-0.259279	-0.352545	0.823771	-0.109411	-0.0256644	0.0129321	0.122143	0.366985
Cla97C02G040330.1	Cluster2	0.469174	-0.0371641	-0.00152302	-0.430487	-0.0461107	-0.155618	0.0400252	0.161703	0.256604
Cla97C02G040350.1	Cluster1	0.0243242	-0.32842	0.13842	0.165675	-0.391746	-0.140424	0.228435	0.303735	0.259857
Cla97C02G040430.1	Cluster3	0.248254	0.207989	0.0043113	-0.460554	-0.00359374	0.117919	-0.0102434	-0.104082	0.220996
Cla97C02G040760.1	Cluster5	0.317639	-0.298003	-0.429614	0.409978	0.357435	-0.30531	-0.229158	0.177033	0.347887
Cla97C02G040810.1	Cluster2	1.0765	-0.0641526	-0.680699	-0.331647	0.168525	0.21614	-0.0394139	-0.345251	0.525381
Cla97C02G040830.1	Cluster3	-0.363182	0.279907	0.316076	-0.232801	0.00531534	0.257382	0.146498	-0.409195	0.297496
Cla97C02G040930.1	Cluster1	-0.216282	-0.17866	-0.118408	0.51335	-0.416145	-0.0207456	0.17333	0.263561	0.299848
Cla97C02G041040.1	Cluster5	0.262417	-0.26785	-0.316885	0.322318	0.229003	-0.0384422	-0.0789601	-0.1116	0.244225
Cla97C02G041200.1	Cluster2	0.617142	0.210521	0.174938	-1.0026	-0.349008	0.00379184	0.122407	0.22281	0.485128
Cla97C02G041610.1	Cluster1	-0.386268	-0.0460949	0.0143492	0.418014	-0.206383	-0.0178575	0.051888	0.172352	0.239517
Cla97C02G041620.1	Cluster1	-0.521819	0.13222	0.145911	0.243687	-0.358753	0.0273107	0.116784	0.214659	0.282746
Cla97C02G041670.1	Cluster5	-0.42558	0.115063	0.194434	0.116084	0.185959	0.169253	-0.0952139	-0.259997	0.234682
Cla97C02G041840.1	Cluster4	0.720432	-0.363475	-0.465018	0.108062	-0.191563	-0.167643	0.117858	0.241348	0.380975
Cla97C02G042030.1	Cluster5	-0.0495164	-0.39277	0.0244571	0.417829	-0.0879355	-0.0327578	0.0233721	0.0973211	0.223838
Cla97C02G042120.1	Cluster1	-0.483708	-0.0352947	-0.0146781	0.533681	-0.206499	-0.0353888	0.0106709	0.231217	0.297062
Cla97C02G042140.1	Cluster2	0.578503	-0.397688	-0.181685	0.000869783	0.240906	-0.144006	-0.0692143	-0.0276856	0.295239
Cla97C02G042310.1	Cluster6	0.762271	0.0606531	-0.24717	-0.575754	0.664883	-0.0877455	-0.231263	-0.345874	0.478122
Cla97C02G042330.1	Cluster1	-0.388849	-0.120987	-0.0923637	0.602199	-0.213189	0.0861495	0.084592	0.0424472	0.292488
Cla97C02G042370.1	Cluster5	-0.193433	-0.0634361	-0.310737	0.567607	-0.0115723	0.0679032	0.0262125	-0.0825435	0.259786
Cla97C02G042380.1	Cluster1	-0.5903	-0.0634038	0.393922	0.259782	-0.811602	0.11578	0.392871	0.302951	0.461885
Cla97C02G042440.1	Cluster1	-0.468224	0.0293546	0.317691	0.121178	-0.417172	0.281939	0.165659	-0.0304255	0.297032
Cla97C02G042510.1	Cluster5	-0.0339322	-0.318795	-0.475834	0.828562	0.127765	-0.0227057	-0.0533436	-0.0517153	0.385093
Cla97C02G042600.1	Cluster2	0.344175	0.0495229	-0.00861592	-0.385082	0.215331	-0.00137304	-0.127162	-0.0867963	0.220177
Cla97C02G042820.1	Cluster6	0.38618	0.0065983	-0.2258	-0.166978	0.265359	0.0296366	-0.244284	-0.050711	0.227278
Cla97C02G042880.1	Cluster1	-0.323851	-0.0478965	0.0491801	0.322567	-0.195542	0.0105637	0.0110831	0.173895	0.200838
Cla97C02G042900.1	Cluster2	0.963193	0.111538	-0.23716	-0.83757	-0.380914	0.101699	0.117118	0.162098	0.52008
Cla97C02G043090.1	Cluster5	-0.296198	0.00423846	0.0849597	0.207	0.278074	-0.304338	-0.144076	0.17034	0.226002
Cla97C02G043280.1	Cluster4	0.120638	-0.144858	0.0826881	-0.0584678	-0.302797	-0.198899	0.15203	0.349665	0.214615
Cla97C02G043570.1	Cluster6	0.647232	0.173399	-0.254374	-0.566257	0.755148	0.234282	-0.321675	-0.667755	0.535702
Cla97C02G043620.1	Cluster6	0.262312	-0.243165	-0.0213793	0.00223215	0.594269	-0.182491	-0.186125	-0.225653	0.292872
Cla97C02G043670.1	Cluster3	0.0699745	0.298357	0.0997066	-0.468038	-0.140515	0.0604324	0.0372776	0.0428048	0.223458
Cla97C02G043720.1	Cluster1	-0.340269	-0.110767	0.0596281	0.391408	0.0575223	-0.0996485	0.0106847	0.0314416	0.206726
Cla97C02G043810.1	Cluster5	0.467447	-0.530617	-0.148709	0.211878	0.169973	0.0357432	-0.0693802	-0.136336	0.297762
Cla97C02G043860.1	Cluster6	0.589969	-0.0563087	-0.186011	-0.347649	0.475262	0.0300969	-0.167391	-0.337968	0.353698
Cla97C02G043880.1	Cluster3	-0.0626094	0.363951	0.108317	-0.409659	0.0791213	-0.00602697	-0.0396155	-0.0334788	0.215446
Cla97C02G043890.1	Cluster2	0.959147	0.4693	-0.539784	-0.888664	0.922828	0.419594	-0.410707	-0.931715	0.782463
Cla97C02G043930.1	Cluster3	0.573756	0.75798	-0.18194	-1.1498	0.00659636	-0.0151366	0.0142654	-0.00572512	0.568126
Cla97C02G043970.1	Cluster5	-0.207681	-0.0792757	-0.202904	0.489861	-0.0785423	0.0512927	0.0307104	-0.00346081	0.220488
Cla97C02G043980.1	Cluster1	0.0306657	-0.203224	-0.184763	0.357321	-0.181908	-0.0526828	0.0226234	0.211967	0.201907
Cla97C02G044070.1	Cluster1	-0.515684	-0.0480668	0.00449701	0.559253	-0.353376	0.197945	0.124484	0.0309471	0.329835
Cla97C02G044120.1	Cluster5	-0.21669	-0.202771	-0.184902	0.604364	0.222738	-0.144719	-0.0254798	-0.0525394	0.283216
Cla97C02G044330.1	Cluster5	-0.204281	-0.209977	-0.147294	0.561553	0.239205	-0.231294	-0.0413829	0.0334724	0.27682
Cla97C02G044340.1	Cluster2	0.482483	0.211052	-0.046215	-0.64732	0.228571	-0.0459857	-0.116878	-0.0657067	0.331841
Cla97C02G044830.1	Cluster3	0.521442	0.420463	0.172806	-1.11471	0.158248	0.122019	-0.122943	-0.157323	0.507223
Cla97C02G044860.1	Cluster2	0.428468	-0.2162	0.0136076	-0.225876	-0.318552	-0.0614512	0.305745	0.0742585	0.263433
Cla97C02G044880.1	Cluster5	-0.131347	-0.17371	-0.163557	0.468614	-0.0330396	-0.0176467	0.0340417	0.0166446	0.205849
Cla97C02G044890.1	Cluster3	-0.152154	0.295879	0.393288	-0.537012	-0.18952	-0.0188066	0.0680966	0.14023	0.296244
Cla97C02G045240.1	Cluster5	-0.20394	-0.0331739	-0.311645	0.54876	0.000738658	-0.0665641	-0.0228764	0.0887018	0.254607
Cla97C02G045300.1	Cluster6	0.252788	0.101263	-0.0450503	-0.309	0.75434	0.144943	-0.36077	-0.538513	0.410897
Cla97C02G045530.1	Cluster2	0.311187	0.119779	0.0363067	-0.467273	0.0644607	-0.128555	-0.0663005	0.130395	0.230814
Cla97C02G045750.1	Cluster1	-0.447564	0.0700377	0.276497	0.101029	-0.118354	-0.101255	0.0125164	0.207093	0.226521
Cla97C02G045770.1	Cluster1	-0.48362	0.117006	-0.30338	0.669993	-0.422997	0.0746757	0.111011	0.237311	0.385756
Cla97C02G045800.1	Cluster6	0.345292	-0.0041626	-0.11098	-0.230149	0.82127	-0.420217	-0.201964	-0.199088	0.399289
Cla97C02G045820.1	Cluster2	0.536256	-0.0889171	-0.0588352	-0.388504	0.0724031	-0.0121373	-0.0382323	-0.0220335	0.25557
Cla97C02G045830.1	Cluster6	0.106636	-0.0251364	0.0146857	-0.0961849	0.814974	0.174537	-0.30623	-0.683281	0.427078
Cla97C02G045860.1	Cluster6	0.221187	-0.0222311	0.0882014	-0.287158	0.478039	-0.107149	-0.170315	-0.200575	0.253235
Cla97C02G045890.1	Cluster2	0.508532	0.102524	-0.0103477	-0.600709	-0.151563	0.0541106	0.0719916	0.025461	0.307479
Cla97C02G046270.1	Cluster6	0.310002	0.218592	-0.212365	-0.31623	0.642186	-0.0466758	-0.375175	-0.220335	0.357145
Cla97C02G046300.1	Cluster6	-0.077597	-0.186996	0.266019	-0.00142588	1.52409	-0.266185	-0.576513	-0.681389	0.686826
Cla97C02G046320.1	Cluster2	0.530891	-0.133282	-0.147289	-0.25032	-0.0324908	-0.0670348	-0.00305822	0.102584	0.239059
Cla97C02G046360.1	Cluster6	0.58958	-0.0572985	-0.132619	-0.399663	0.672066	-0.0902065	-0.275195	-0.306664	0.406693
Cla97C02G046580.1	Cluster1	-0.33343	0.277452	0.0879236	-0.0319462	-0.468979	0.121983	0.168727	0.178269	0.265108
Cla97C02G046720.1	Cluster6	1.32472	-0.45408	-0.318226	-0.552416	1.13857	-0.327687	-0.292432	-0.51845	0.767699
Cla97C02G046860.1	Cluster1	-0.137351	0.139317	0.158216	-0.160182	-0.418617	-0.00718693	0.122669	0.303136	0.230278
Cla97C02G046920.1	Cluster6	-0.0502872	0.165123	0.206245	-0.321081	0.663642	0.0655486	-0.272246	-0.456945	0.359177
Cla97C02G047000.1	Cluster6	0.28135	0.00612503	0.0149903	-0.302465	0.379749	-0.145295	-0.169031	-0.0654228	0.22962
Cla97C02G047030.1	Cluster1	-0.678756	0.0999443	0.431595	0.147217	-0.430008	0.188857	0.0988741	0.142277	0.364346
Cla97C02G047090.1	Cluster3	-0.0591888	0.226049	0.10847	-0.27533	-0.295187	-0.123103	0.104876	0.313414	0.224783
Cla97C02G047190.1	Cluster6	0.00714364	0.0988876	0.12159	-0.227621	0.449106	-0.138831	-0.176687	-0.133588	0.222473
Cla97C02G047240.1	Cluster4	0.268637	-0.314336	-0.292209	0.337909	-0.297651	0.0511635	0.131506	0.114982	0.265187
Cla97C02G047290.1	Cluster2	0.584228	0.0964703	-0.307314	-0.373384	0.380973	0.421675	-0.18797	-0.614679	0.434347
Cla97C02G047520.1	Cluster5	-0.0128582	-0.544997	-0.1968	0.754656	-0.187756	0.0757876	0.0414795	0.070489	0.368996
Cla97C02G047560.1	Cluster6	0.0854906	-0.0186089	0.00821798	-0.0750997	0.445663	-0.0315821	-0.151795	-0.262286	0.208673
Cla97C02G047680.1	Cluster6	0.00510273	0.130045	0.0795815	-0.21473	0.477981	0.203504	-0.176585	-0.5049	0.298895
Cla97C02G047720.1	Cluster3	0.260046	0.245589	0.26742	-0.773055	0.11002	0.017301	-0.0667676	-0.0605535	0.341759
Cla97C02G047790.1	Cluster6	1.17984	-0.226796	-0.395416	-0.557625	1.73806	-0.04607	-0.818788	-0.873204	0.953687
Cla97C02G047870.1	Cluster2	0.491664	0.0564196	-0.122246	-0.425838	0.278103	0.0174771	-0.0818484	-0.213732	0.285664
Cla97C02G047930.1	Cluster5	1.13616	-0.676356	-0.718216	0.258409	0.14434	-0.242503	-0.0497078	0.147871	0.589783
Cla97C02G048010.1	Cluster6	1.49766	-0.354426	-0.395764	-0.747474	1.60187	-0.782914	-0.47063	-0.348324	0.971429
Cla97C02G048070.1	Cluster3	0.237164	0.285908	0.0406104	-0.563683	0.186663	0.0613006	-0.0673708	-0.180593	0.275974
Cla97C02G048100.1	Cluster2	0.42621	-0.0131199	-0.0472477	-0.365842	0.0687892	-0.0491394	-0.0221631	0.00251337	0.215653
Cla97C02G048350.1	Cluster2	0.788822	-0.213716	-0.272908	-0.302197	0.300069	-0.0809341	-0.0832616	-0.135873	0.369498
Cla97C02G048460.1	Cluster1	-0.0488651	-0.0687756	0.286995	-0.169355	-0.472472	0.258126	0.182837	0.03151	0.251409
Cla97C02G048570.1	Cluster2	0.397812	-0.0946667	0.00686903	-0.310014	-0.147418	-0.0244407	0.119024	0.0528353	0.207935
Cla97C02G048590.1	Cluster2	0.87059	0.493913	-0.347782	-1.01672	0.0884296	0.225853	-0.0223036	-0.291979	0.573352
Cla97C02G048760.1	Cluster5	0.00631523	-0.170696	-0.333566	0.497946	-0.333171	0.0739868	0.0909409	0.168244	0.278118
Cla97C02G048860.1	Cluster1	-0.957441	0.226482	0.066876	0.664083	-0.454747	0.251822	0.141317	0.061608	0.493883
Cla97C02G048890.1	Cluster2	0.559787	0.151157	-0.203008	-0.507937	0.536924	0.256692	-0.35762	-0.435997	0.432201
Cla97C02G048960.1	Cluster2	0.398879	0.0277928	-0.00975884	-0.416913	0.0575848	-0.107501	-0.0228788	0.0727948	0.225034
Cla97C02G049090.1	Cluster5	-0.180511	-0.117658	-0.118447	0.416616	0.287669	-0.0666703	-0.1498	-0.0711979	0.223202
Cla97C02G049190.1	Cluster6	0.442936	-0.107361	-0.0975705	-0.238005	0.278417	-0.230426	-0.0892351	0.0412445	0.243241
Cla97C02G049430.1	Cluster6	0.404861	-0.179627	-0.018202	-0.207032	0.320718	-0.255245	-0.0703343	0.00486126	0.242709
Cla97C02G049510.1	Cluster5	-0.327711	0.252241	-0.00856485	0.0840347	0.570034	0.139716	-0.323807	-0.385943	0.333042
Cla97C02G049520.1	Cluster6	0.717796	-0.503925	-0.214941	0.00106961	1.63699	-0.183715	-0.667802	-0.785476	0.809921
Cla97C02G049640.1	Cluster5	0.361657	-0.14461	-0.43081	0.213763	0.648483	0.332792	-0.343456	-0.63782	0.453409
Cla97C02G049760.1	Cluster2	0.538002	-0.082574	-0.217128	-0.2383	0.133787	-0.14183	-0.0779018	0.085944	0.254015
Cla97C02G049790.1	Cluster6	0.743624	0.0482141	-0.152798	-0.639041	1.04335	0.0459462	-0.401755	-0.687545	0.62242
Cla97C02G049870.1	Cluster4	0.39934	-0.277951	-0.0839376	-0.037452	-1.89148	0.241536	0.818364	0.83158	0.865403
Cla97C02G049940.1	Cluster6	-0.223004	0.167609	0.12693	-0.0715352	2.70726	-0.612881	-1.03335	-1.06104	1.19508
Cla97C02G050040.1	Cluster6	0.27939	0.0490992	-0.171172	-0.157318	0.78273	0.144417	-0.251937	-0.675209	0.428856
Cla97C02G050100.1	Cluster1	-0.627687	-0.165004	0.309021	0.48367	-0.510989	-0.0125892	0.172442	0.351136	0.407948
Cla97C02G050280.1	Cluster5	0.140353	0.194954	-0.408776	0.0734693	0.323271	0.0775466	-0.1295	-0.271317	0.248165
Cla97C02G050290.1	Cluster6	0.347874	-0.0326548	-0.0808267	-0.234392	0.550895	-0.369484	-0.261168	0.0797563	0.315805
Cla97C02G050330.1	Cluster2	0.583112	-0.19138	-0.146371	-0.245362	-0.14002	-0.231477	0.0860141	0.285482	0.297695
Cla97C02G050380.1	Cluster5	0.267756	-0.10312	-0.453665	0.289029	0.617504	-0.0904422	-0.26915	-0.257911	0.358594
Cla97C02G050400.1	Cluster5	0.0822618	-0.478161	0.0758964	0.320003	-0.101329	-0.148044	0.0493601	0.200013	0.244421
Cla97C02G050420.1	Cluster4	0.2137	-0.0113813	-0.0477468	-0.154572	-0.402096	-0.0155621	0.180013	0.237645	0.214733
Cla97C02G050590.1	Cluster5	-0.0511312	-0.309257	-0.322856	0.683245	-0.0297138	-0.0491917	-0.00965346	0.088559	0.311804
Cla97C02G050620.1	Cluster4	-0.059347	-0.135676	0.104004	0.0910186	-0.576811	-0.311946	0.364565	0.524192	0.354308
Cla97C02G050640.1	Cluster2	1.26649	0.0909672	-0.589579	-0.767876	1.00746	-0.34552	-0.277638	-0.384301	0.747245
Cla97C02G050700.1	Cluster5	0.54003	-0.408361	-0.466903	0.335234	-0.16402	-0.0774706	0.0702288	0.171262	0.349681
Cla97C03G050800.1	Cluster3	-0.0881935	0.170864	0.317354	-0.400024	0.0443239	0.105747	-0.0220922	-0.127978	0.216372
Cla97C03G050910.1	Cluster6	-0.0189453	-0.0469912	0.137654	-0.0717174	0.215675	0.286644	-0.135778	-0.36654	0.209805
Cla97C03G051090.1	Cluster2	0.27482	0.0924727	0.0270092	-0.394302	-0.14975	-0.0255538	0.0150668	0.160237	0.203281
Cla97C03G051110.1	Cluster2	0.42616	0.155592	-0.107161	-0.47459	-0.0606826	-0.101976	0.0394556	0.123203	0.260043
Cla97C03G051140.1	Cluster1	-0.735012	0.0526084	0.40798	0.274424	-0.331483	0.368367	0.0606314	-0.0975153	0.386103
Cla97C03G051200.1	Cluster6	0.437241	-0.116384	-0.125427	-0.19543	0.306373	0.128848	-0.151639	-0.283582	0.259816
Cla97C03G051240.1	Cluster2	0.345826	0.0646627	-0.025363	-0.385126	-0.089234	-0.0541566	0.0416829	0.101708	0.205538
Cla97C03G051400.1	Cluster2	0.346478	-0.081689	-0.282572	0.0177821	0.312043	-0.107779	-0.0910159	-0.113248	0.219408
Cla97C03G051430.1	Cluster6	0.470978	-0.205674	-0.0757174	-0.189587	0.85673	-0.475524	-0.236318	-0.144887	0.437974
Cla97C03G051740.1	Cluster1	-0.669891	0.114612	0.228613	0.326666	-0.511714	0.125891	0.117515	0.268309	0.374998
Cla97C03G051770.1	Cluster2	0.721377	-0.225726	-0.230057	-0.265594	-0.0813022	-0.355894	0.0119815	0.425215	0.379666
Cla97C03G051830.1	Cluster2	0.448516	0.0142332	-0.0748507	-0.387899	0.0548028	0.0203092	0.00823188	-0.0833438	0.229243
Cla97C03G051910.1	Cluster2	0.765611	-0.18286	-0.301854	-0.280897	-0.135105	0.0802568	0.0548437	4.39625e-06	0.341702
Cla97C03G051930.1	Cluster1	-0.932523	-0.473188	0.661437	0.744274	-0.74718	0.499976	0.114699	0.132505	0.646299
Cla97C03G051940.1	Cluster1	-0.119201	-0.158682	0.246631	0.0312523	-0.471522	0.135234	0.165776	0.170512	0.238558
Cla97C03G052090.1	Cluster1	-0.351651	0.157115	0.136919	0.057616	-0.867092	0.238041	0.374024	0.255027	0.411244
Cla97C03G052150.1	Cluster2	0.374956	-0.438717	0.177808	-0.114047	0.0393724	-0.0263586	0.026016	-0.0390298	0.233646
Cla97C03G052170.1	Cluster1	-0.383386	-0.160264	0.0763813	0.467268	-0.348811	-0.060788	0.245498	0.1641	0.295056
Cla97C03G052260.1	Cluster3	0.230988	0.259868	-0.198612	-0.292244	-0.723781	0.528498	0.166943	0.028341	0.392352
Cla97C03G052270.1	Cluster6	1.272	-0.398237	-0.356052	-0.517713	0.670062	-0.427628	-0.149987	-0.0924476	0.636315
Cla97C03G052380.1	Cluster5	-0.373304	0.275736	0.0868345	0.0107344	0.856731	0.127606	-0.132972	-0.851364	0.495092
Cla97C03G052610.1	Cluster6	0.874984	-0.0319883	-0.302351	-0.540645	0.435332	0.245384	-0.469356	-0.211361	0.48771
Cla97C03G052710.1	Cluster1	-0.71568	-0.212807	0.210864	0.717623	-1.37258	0.145786	0.499527	0.727269	0.736848
Cla97C03G052980.1	Cluster4	0.548004	-0.209204	-0.172296	-0.166504	-0.497496	-0.0191837	0.233863	0.282817	0.334671
Cla97C03G053080.1	Cluster4	-0.0613705	-0.188629	0.0280119	0.221988	0.0285839	-0.476263	0.153663	0.294016	0.247014
Cla97C03G053090.1	Cluster2	0.466064	-0.103453	-0.0276828	-0.334929	0.0862784	0.139359	-0.065981	-0.159657	0.238319
Cla97C03G053140.1	Cluster2	0.884809	-0.186612	-0.551381	-0.146816	0.133034	-0.0582572	-0.0596649	-0.0151121	0.408511
Cla97C03G053170.1	Cluster1	-0.711064	-0.0694234	0.165706	0.614782	-0.752197	0.166223	0.330244	0.25573	0.490442
Cla97C03G053180.1	Cluster5	-0.182311	0.0626976	-0.238994	0.358607	0.262897	-0.113976	-0.0657945	-0.0831266	0.212546
Cla97C03G053200.1	Cluster1	-0.268122	0.169798	0.225733	-0.127409	-0.565179	0.030074	0.251162	0.283943	0.300463
Cla97C03G053230.1	Cluster4	0.485268	-0.509054	-0.250089	0.273874	-0.441898	0.0927463	-0.0254022	0.374554	0.37359
Cla97C03G053310.1	Cluster6	0.367063	-0.0716022	0.00874898	-0.304209	0.334959	-0.196398	-0.119983	-0.0185782	0.238445
Cla97C03G053810.1	Cluster1	-0.294554	0.140454	0.208169	-0.0540689	-0.297531	0.203324	0.0585624	0.0356446	0.202595
Cla97C03G053840.1	Cluster6	1.13701	-0.229854	-0.459577	-0.44758	1.33578	-0.122055	-0.81776	-0.395961	0.791191
Cla97C03G054070.1	Cluster1	-0.479312	-0.161797	-0.0121429	0.653251	-0.696754	0.11026	0.329904	0.256591	0.439984
Cla97C03G054210.1	Cluster3	-0.978771	0.572843	0.960545	-0.554616	-0.706088	0.584171	0.30338	-0.181464	0.705202
Cla97C03G054220.1	Cluster3	-1.07518	0.567071	0.732653	-0.224541	-0.483388	0.445882	0.169428	-0.131923	0.602776
Cla97C03G054450.1	Cluster4	0.303106	-0.192223	-0.261697	0.150814	-0.281149	0.0602863	0.123976	0.0968876	0.216297
Cla97C03G054520.1	Cluster2	0.632637	-0.0234075	-0.0596787	-0.54955	0.212799	-0.103809	-0.00735769	-0.101632	0.332262
Cla97C03G054590.1	Cluster5	-0.33577	-0.00146784	-0.0730785	0.410317	0.102725	-0.0306161	-0.0467453	-0.0253641	0.207283
Cla97C03G054650.1	Cluster1	-0.431562	0.0492252	0.182501	0.199836	-0.0647448	0.230102	-0.0138549	-0.151503	0.221099
Cla97C03G054660.1	Cluster6	0.457162	-0.00251223	-0.0672835	-0.387366	0.425539	-0.0491183	-0.0773222	-0.299098	0.302966
Cla97C03G054690.1	Cluster1	-0.342301	0.122679	0.297904	-0.0782824	-0.654479	0.242875	0.2937	0.117905	0.34113
Cla97C03G054720.1	Cluster4	-0.383507	0.0107189	0.175699	0.197089	-0.17234	-0.12214	-0.00111598	0.295596	0.223256
Cla97C03G054750.1	Cluster6	0.706402	0.235201	0.168068	-1.10967	0.705074	-0.125797	-0.325677	-0.253601	0.597288
Cla97C03G054960.1	Cluster2	0.873934	-0.201904	-0.117616	-0.554413	-0.0553234	-0.0857465	0.0798612	0.0612087	0.404664
Cla97C03G055230.1	Cluster2	0.404009	-0.00555042	-0.268924	-0.129535	-0.0592766	0.208592	0.0167002	-0.166016	0.216207
Cla97C03G055330.1	Cluster1	-0.308006	-0.125961	0.184391	0.249576	-0.949583	0.471241	0.358235	0.120108	0.458812
Cla97C03G055390.1	Cluster6	0.260647	0.0219186	-0.237327	-0.0452388	0.362066	0.09031	-0.156186	-0.29619	0.232427
Cla97C03G055410.1	Cluster1	-0.197001	-0.0815177	0.24109	0.0374286	-0.322734	0.283647	0.100107	-0.0610207	0.208168
Cla97C03G055950.1	Cluster1	-0.300763	0.0986291	0.29636	-0.0942258	-0.455681	0.0796394	0.228012	0.148029	0.263163
Cla97C03G055970.1	Cluster2	0.414087	0.208197	-0.0719106	-0.550374	-0.283311	0.0777897	0.0947456	0.110775	0.30011
Cla97C03G056320.1	Cluster3	-0.518604	0.100834	0.623637	-0.205867	-0.639062	0.08492	0.34787	0.206273	0.429218
Cla97C03G056360.1	Cluster1	-0.411735	-0.0807707	0.206781	0.285724	-0.476283	0.0937019	0.173439	0.209142	0.295174
Cla97C03G056420.1	Cluster2	0.662975	0.168496	-0.159298	-0.672173	-0.344631	0.0141184	0.137582	0.19293	0.400043
Cla97C03G056740.1	Cluster1	-0.161479	0.105348	0.0950366	-0.0389053	-0.810644	0.457165	0.389994	-0.0365147	0.390474
Cla97C03G056820.1	Cluster1	-0.724716	-0.513833	-0.135203	1.37375	-0.846984	-0.555713	0.342599	1.0601	0.841944
Cla97C03G056910.1	Cluster1	-0.75509	0.188822	0.216754	0.349514	-1.30425	0.404263	0.351255	0.548727	0.661591
Cla97C03G057230.1	Cluster1	-0.436276	-0.0293942	0.0136398	0.45203	-0.329904	0.0161375	0.098599	0.215168	0.283053
Cla97C03G057420.1	Cluster1	-0.269895	-0.0466737	0.1591	0.157468	-0.436024	0.0298228	0.142734	0.263468	0.24081
Cla97C03G057450.1	Cluster5	0.344289	-0.392065	-0.419891	0.467667	-0.0403251	0.00411748	-0.0154777	0.0516853	0.309798
Cla97C03G057460.1	Cluster5	0.302091	-0.334563	-0.321807	0.354279	0.172106	-0.0612494	-0.0859652	-0.0248912	0.260123
Cla97C03G057620.1	Cluster3	0.481687	0.113746	0.316239	-0.911672	0.18824	0.07758	-0.0941674	-0.171652	0.423573
Cla97C03G057810.1	Cluster2	0.597957	-0.365016	-0.000420441	-0.23252	-0.0879854	0.0425807	0.057769	-0.0123643	0.282312
Cla97C03G057820.1	Cluster2	0.390778	-0.0738384	-0.200305	-0.116635	0.132619	0.143116	-0.136217	-0.139518	0.202829
Cla97C03G058090.1	Cluster5	0.0353045	-0.189403	-0.45943	0.613529	-0.0634108	-0.0401555	0.0072068	0.0963596	0.302273
Cla97C03G058150.1	Cluster2	0.367207	0.13887	-0.241182	-0.264896	0.0132097	0.0976382	-0.000796571	-0.110051	0.208492
Cla97C03G058260.1	Cluster6	0.336081	-0.0318315	-0.0679396	-0.23631	0.34963	-0.0877693	-0.0689237	-0.192937	0.222435
Cla97C03G058350.1	Cluster2	1.23606	-0.465492	-0.497139	-0.273428	0.164219	-0.0926133	-0.0853701	0.0137645	0.548954
Cla97C03G058440.1	Cluster6	-0.0850026	-0.037613	0.24056	-0.117944	0.362815	0.0148158	-0.110723	-0.266908	0.205556
Cla97C03G058530.1	Cluster3	-0.348423	0.278994	0.404764	-0.335335	0.0192316	-0.028473	0.0728351	-0.0635938	0.263506
Cla97C03G058550.1	Cluster6	0.527469	-0.0612895	-0.227564	-0.238616	0.609641	-0.226862	-0.130137	-0.252642	0.35749
Cla97C03G058720.1	Cluster1	-0.382003	0.0129747	0.114802	0.254227	-0.305451	0.0658577	0.0752534	0.164339	0.224949
Cla97C03G058730.1	Cluster6	0.586873	-0.0160804	-0.123317	-0.447476	0.457207	-0.100093	-0.218654	-0.13846	0.347678
Cla97C03G058780.1	Cluster2	0.220446	0.00682679	-0.00611794	-0.221155	-0.21857	-0.227205	0.0732909	0.372485	0.220746
Cla97C03G059000.1	Cluster2	0.392549	0.279704	-0.0496716	-0.622582	-0.118871	-0.0638412	-0.0239118	0.206624	0.312564
Cla97C03G059210.1	Cluster6	0.37456	-0.0727611	-0.142536	-0.159263	0.262517	-0.326626	-0.150039	0.214147	0.249354
Cla97C03G059290.1	Cluster5	0.366817	-0.38251	-0.507495	0.523188	0.158994	-0.213402	-0.0815058	0.135915	0.360175
Cla97C03G059400.1	Cluster6	0.253296	-0.120344	0.0877095	-0.220661	0.336966	-0.149813	-0.104765	-0.082388	0.203111
Cla97C03G059540.1	Cluster6	0.18208	-0.18102	0.0587478	-0.0598072	1.0978	-0.236571	-0.553994	-0.307238	0.497908
Cla97C03G059560.1	Cluster5	0.306024	-0.31647	-0.355493	0.365939	0.571567	-0.181911	-0.205419	-0.184236	0.356573
Cla97C03G059760.1	Cluster6	1.52752	-0.200535	-0.581754	-0.745231	1.90651	0.289662	-0.805567	-1.39061	1.16917
Cla97C03G059820.1	Cluster6	0.233712	-0.0728303	-0.0338702	-0.127012	0.513184	-0.16506	-0.106406	-0.241718	0.250016
Cla97C03G059980.1	Cluster6	0.301654	0.125675	-0.0654294	-0.3619	1.24093	0.163032	-0.252888	-1.15107	0.675855
Cla97C03G060020.1	Cluster6	0.583843	0.0099429	0.069257	-0.663043	0.800975	-0.0400832	-0.553642	-0.20725	0.503989
Cla97C03G060050.1	Cluster1	-0.49463	0.134902	0.188951	0.170777	-0.456205	0.394984	0.104484	-0.0432638	0.317276
Cla97C03G060110.1	Cluster2	0.381285	0.15073	-0.229743	-0.302272	-0.0519272	0.0603342	-0.0124284	0.00402143	0.213393
Cla97C03G060660.1	Cluster2	1.52973	-0.192884	-0.491899	-0.844948	0.894754	0.124115	-0.193805	-0.825064	0.833878
Cla97C03G060720.1	Cluster6	0.670716	-0.123645	-0.247568	-0.299503	1.62234	-0.35788	-0.628655	-0.635807	0.77235
Cla97C03G060840.1	Cluster6	0.512255	0.171401	-0.194498	-0.489157	0.514759	-0.0873138	-0.157012	-0.270434	0.366309
Cla97C03G060880.1	Cluster2	0.445257	-0.0663928	0.0906688	-0.469533	0.267427	0.00558313	-0.121322	-0.151688	0.277906
Cla97C03G060930.1	Cluster2	0.628069	0.027381	-0.107231	-0.54822	0.177463	-0.0349442	-0.0927782	-0.0497404	0.327558
Cla97C03G061260.1	Cluster6	-0.0999694	0.296296	0.078091	-0.274417	0.180385	0.173601	-0.0441133	-0.309873	0.220335
Cla97C03G061270.1	Cluster2	0.382372	0.160553	-0.127444	-0.41548	0.0927213	0.00199325	-0.0137923	-0.0809223	0.231822
Cla97C03G061560.1	Cluster6	0.805268	-0.0540315	-0.286711	-0.464525	1.03224	-0.0599216	-0.391234	-0.581088	0.598713
Cla97C03G061570.1	Cluster1	-0.32478	-0.195361	0.218415	0.301725	-0.441364	0.0862508	0.115879	0.239234	0.281652
Cla97C03G061840.1	Cluster5	-0.3893	-0.15441	-0.171247	0.714957	-0.085625	0.0754681	0.0272576	-0.0171007	0.322922
Cla97C03G062020.1	Cluster2	0.421144	0.058054	-0.125415	-0.353782	0.15743	-0.00249653	-0.0865586	-0.0683748	0.226331
Cla97C03G062030.1	Cluster1	-0.210466	-0.143947	-0.154343	0.508756	-0.285403	-0.08535	0.0977099	0.273043	0.272688
Cla97C03G062120.1	Cluster1	-0.381586	-0.169439	0.0208137	0.530211	-0.179384	0.159931	0.0213558	-0.00190213	0.271001
Cla97C03G062160.1	Cluster2	0.608119	-0.469135	0.0936505	-0.232634	0.142707	0.0268128	-0.0182436	-0.151276	0.315569
Cla97C03G062220.1	Cluster6	-0.122936	0.173116	0.141221	-0.1914	0.613007	0.170092	-0.215139	-0.56796	0.3536
Cla97C03G062230.1	Cluster4	0.283595	-0.327934	0.00704157	0.0372973	-0.24333	-0.144844	0.339023	0.0491517	0.235114
Cla97C03G062530.1	Cluster2	0.615472	0.0354867	-0.108288	-0.54267	0.374294	-0.121899	-0.130345	-0.12205	0.353174
Cla97C03G062650.1	Cluster5	-0.202964	-0.411239	0.21679	0.397413	0.314064	-0.126463	-0.119313	-0.0682879	0.279994
Cla97C03G062670.1	Cluster6	-0.0270878	-0.104375	0.0459259	0.0855372	0.451688	-0.307401	-0.15277	0.00848249	0.221354
Cla97C03G062790.1	Cluster6	0.637578	-0.336506	-0.386323	0.0852513	1.20355	-0.203817	-0.322245	-0.677485	0.624403
Cla97C03G062820.1	Cluster5	0.0100723	-0.146093	-0.308082	0.444103	0.113143	-0.0383011	-0.0634585	-0.011383	0.217785
Cla97C03G062850.1	Cluster6	0.495651	-0.18214	-0.0794746	-0.234037	0.456705	-0.125332	-0.178252	-0.153121	0.297476
Cla97C03G062880.1	Cluster1	-0.29778	0.000365125	0.114909	0.182506	-0.937889	0.148953	0.347814	0.441122	0.439573
Cla97C03G063000.1	Cluster6	0.229319	-0.165052	-0.147403	0.0831353	0.692623	0.0218254	-0.224513	-0.489935	0.354384
Cla97C03G063230.1	Cluster6	0.277354	0.123182	-0.0594521	-0.341084	0.426636	-0.135835	-0.16791	-0.122892	0.255158
Cla97C03G063270.1	Cluster1	-0.327523	-0.0094431	-0.208147	0.545113	-0.362071	0.158826	0.0574956	0.145749	0.299691
Cla97C03G063390.1	Cluster6	1.2471	-0.361166	-0.444981	-0.440951	1.85798	0.237469	-0.762843	-1.3326	1.06532
Cla97C03G063500.1	Cluster1	-0.625743	0.201699	-0.212326	0.63637	-0.430839	0.17853	0.131313	0.120996	0.402078
Cla97C03G063780.1	Cluster6	0.903527	0.304385	-0.483912	-0.724	1.75993	0.285928	-0.937102	-1.10875	0.996705
Cla97C03G063940.1	Cluster1	-0.45278	-0.00542418	0.0505967	0.407608	-0.470523	0.0770776	0.15226	0.241185	0.312234
Cla97C03G064040.1	Cluster3	0.45693	0.0273432	0.137305	-0.621578	0.246739	-0.0921978	-0.046872	-0.107669	0.315756
Cla97C03G064100.1	Cluster2	0.824433	-0.339121	-0.492783	0.00747149	0.0803123	0.151013	-0.0590197	-0.172305	0.396414
Cla97C03G064110.1	Cluster5	0.0456113	-0.243196	-0.27912	0.476705	-0.153303	-0.0822353	0.0633335	0.172205	0.247937
Cla97C03G064200.1	Cluster6	1.31105	-0.335075	-0.455406	-0.520566	2.11697	-0.498869	-0.683148	-0.934953	1.09419
Cla97C03G064250.1	Cluster3	-0.0999131	0.058686	0.251125	-0.209898	-0.37167	-0.0247756	0.11019	0.286256	0.224685
Cla97C03G064490.1	Cluster6	0.528191	-0.017811	-0.22628	-0.2841	0.539346	-0.354226	-0.250256	0.0651351	0.357463
Cla97C03G064510.1	Cluster6	0.180838	0.0789658	0.0545858	-0.31439	0.367419	-0.0886197	-0.155108	-0.123691	0.214798
Cla97C03G064600.1	Cluster5	-0.372536	-0.0403196	-0.148278	0.561133	0.017088	-0.0901273	-0.00381653	0.0768558	0.265007
Cla97C03G064610.1	Cluster6	0.579043	-0.0776087	-0.0722243	-0.42921	1.25374	-0.592813	-0.468048	-0.192882	0.622245
Cla97C03G064690.1	Cluster6	0.272824	0.0754801	-0.0276181	-0.320686	0.28487	-0.0754414	-0.103629	-0.105799	0.204418
Cla97C03G064760.1	Cluster6	1.36833	0.00898157	-0.580019	-0.797298	1.65499	-0.139376	-0.636963	-0.878648	0.984209
Cla97C03G064850.1	Cluster2	0.552608	-0.072494	-0.111005	-0.369109	-0.109635	-0.0501306	0.075807	0.0839589	0.263635
Cla97C03G064870.1	Cluster6	0.168279	0.0933215	0.13425	-0.39585	0.423816	0.0636107	-0.147212	-0.340215	0.275896
Cla97C03G064930.1	Cluster3	-0.285899	0.284018	0.349559	-0.347678	-0.502266	0.0681327	0.166106	0.268027	0.329896
Cla97C03G064950.1	Cluster1	-0.701569	-0.327922	0.00953586	1.01995	-0.88472	0.395933	0.265485	0.223301	0.621055
Cla97C03G064980.1	Cluster2	0.423116	-0.14838	0.0135816	-0.288317	-0.2316	-0.0554615	0.0779115	0.20915	0.236306
Cla97C03G064990.1	Cluster1	-0.94939	-0.162091	-0.151206	1.26269	-1.44573	0.288957	0.448665	0.70811	0.880034
Cla97C03G065160.1	Cluster1	-0.097676	0.00869763	0.110739	-0.0217608	-0.472341	0.102237	0.155169	0.214934	0.215865
Cla97C03G065190.1	Cluster3	-0.473	0.310689	0.250252	-0.0879411	-0.322739	0.397698	0.142413	-0.217372	0.320819
Cla97C03G065250.1	Cluster6	0.767153	-0.17451	-0.39358	-0.199063	2.01246	0.000639767	-0.86169	-1.15141	0.995114
Cla97C03G065320.1	Cluster2	0.407137	-0.0148689	-0.250283	-0.141986	0.276026	-0.10741	-0.0290539	-0.139562	0.225779
Cla97C03G065380.1	Cluster3	-0.104673	0.266071	0.0739988	-0.235397	-0.334481	0.0880462	0.203142	0.0432924	0.208877
Cla97C03G065560.1	Cluster5	0.11949	-0.391935	-0.258476	0.530921	-0.0269833	0.0267812	-0.0789062	0.0791084	0.275294
Cla97C03G065700.1	Cluster2	0.735198	-0.038218	-0.391019	-0.305961	-0.0484955	-0.0942646	-0.00483392	0.147594	0.34258
Cla97C03G065790.1	Cluster3	0.559349	0.89852	0.0712007	-1.52907	0.134275	0.0753438	-0.102811	-0.106808	0.708017
Cla97C03G065890.1	Cluster1	-0.546638	0.231877	0.311865	0.00289554	-0.480299	0.234801	0.0545436	0.190955	0.33276
Cla97C03G066090.1	Cluster1	-0.395447	-0.0883043	0.260495	0.223257	-0.650998	0.160463	0.246178	0.244357	0.348822
Cla97C03G066230.1	Cluster5	0.116243	-0.238119	-0.491773	0.613649	-0.161822	0.00757511	0.0597121	0.0945349	0.322349
Cla97C03G066240.1	Cluster1	-0.541128	0.11792	0.283324	0.139884	-0.147814	0.0988572	-0.00752257	0.0564795	0.251121
Cla97C03G066330.1	Cluster6	-0.0439215	0.112649	0.00726378	-0.0759912	0.494819	0.0709339	-0.197428	-0.368325	0.252124
Cla97C03G066350.1	Cluster5	-0.0978418	-0.102493	-0.249405	0.44974	-0.0292821	-0.0815967	0.0416063	0.0692725	0.206533
Cla97C03G066360.1	Cluster1	-0.176382	0.0375797	0.141275	-0.00247303	-0.501025	0.255951	0.119779	0.125296	0.238768
Cla97C03G066380.1	Cluster6	0.863887	-0.0431218	-0.321386	-0.499379	1.32199	-0.177484	-0.371333	-0.773173	0.718696
Cla97C03G066470.1	Cluster1	-0.353866	-0.101629	0.199732	0.255763	-0.964284	0.0658788	0.486623	0.411783	0.475306
Cla97C03G066480.1	Cluster5	-0.457181	0.254169	0.176098	0.0269133	0.750228	-0.139669	-0.245135	-0.365424	0.393033
Cla97C03G066550.1	Cluster2	0.452726	-0.192004	-0.0691451	-0.191576	-0.137077	-0.375383	0.0966492	0.415811	0.298867
Cla97C03G066590.1	Cluster1	-0.238375	-0.153123	0.0520557	0.339443	-0.234023	-0.00667282	0.0511319	0.189564	0.204087
Cla97C03G066790.1	Cluster3	0.210917	0.303331	0.00692865	-0.521176	0.241757	-0.139549	-0.0751117	-0.0270955	0.26524
Cla97C03G066980.1	Cluster6	1.24499	-0.356066	-0.350727	-0.538192	1.99835	0.0633404	-0.922151	-1.13954	1.08468
Cla97C03G067230.1	Cluster2	0.850339	0.173807	-0.248874	-0.775273	0.0319075	0.0934675	-0.0372796	-0.0880955	0.452797
Cla97C03G067270.1	Cluster6	0.496046	0.246099	-0.00783857	-0.734306	0.515018	0.0512097	-0.136229	-0.429999	0.43379
Cla97C03G067330.1	Cluster2	0.470538	0.191205	-0.176481	-0.485262	-0.0418493	0.0160646	-0.0210792	0.0468638	0.274965
Cla97C03G067350.1	Cluster6	0.269289	0.0345787	-0.0667263	-0.237142	0.36569	-0.102539	-0.115571	-0.14758	0.211721
Cla97C03G067450.1	Cluster3	-0.484512	0.0308422	0.729773	-0.276103	-0.563607	-0.0747382	0.410326	0.22802	0.44531
Cla97C03G067570.1	Cluster1	-0.927524	-0.117659	0.304245	0.740938	-0.985531	0.156821	0.327783	0.500927	0.640305
Cla97C03G067600.1	Cluster5	0.264274	-0.215428	-0.462822	0.413977	0.395573	0.322628	-0.437016	-0.281185	0.384047
Cla97C03G067640.1	Cluster5	-0.360984	-0.249552	-0.239258	0.849793	-0.132661	0.0870916	0.0236319	0.0219374	0.377624
Cla97C03G067680.1	Cluster1	-0.948849	-0.322525	0.444024	0.827351	-0.951574	0.208143	0.317714	0.425717	0.667297
Cla97C03G067700.1	Cluster6	0.175947	0.0169409	-0.0341562	-0.158732	0.7097	-0.00591027	-0.288715	-0.415075	0.341626
Cla97C03G067750.1	Cluster6	0.420834	-0.076018	-0.135577	-0.209239	0.327002	-0.0299467	-0.100804	-0.19625	0.239507
Cla97C03G067770.1	Cluster4	0.407007	-0.177959	-0.157786	-0.0712621	-0.327546	0.0930309	0.147435	0.0870805	0.230701
Cla97C03G067960.1	Cluster2	0.659469	-0.00639375	-0.08616	-0.566915	0.31917	-0.0687608	-0.111072	-0.139337	0.358988
Cla97C03G068150.1	Cluster1	-0.26401	-0.0417721	0.242828	0.0629542	-0.496666	0.00296698	0.184962	0.308737	0.270077
Cla97C03G068200.1	Cluster3	-0.179685	0.220721	0.320751	-0.361786	-0.380153	-0.0222224	0.176113	0.226263	0.278259
Cla97C03G068240.1	Cluster1	-0.399413	0.00130992	0.0233599	0.374743	-0.389073	0.00840441	0.138054	0.242615	0.275131
Cla97C03G068320.1	Cluster5	0.192127	-0.419855	-0.230118	0.457846	0.0895692	-0.208702	-0.0222036	0.141336	0.279749
Cla97C03G068350.1	Cluster5	-0.366186	0.0268519	-0.162448	0.501783	0.0465615	0.0524107	0.00333269	-0.102305	0.247381
Cla97C03G068360.1	Cluster6	0.671231	-0.131282	-0.186178	-0.35377	1.32413	-0.0834869	-0.627718	-0.612925	0.671629
Cla97C03G068390.1	Cluster6	0.311949	0.0161992	-0.0149571	-0.313191	0.692491	-0.0205231	-0.181386	-0.490582	0.368282
Cla97C04G068590.1	Cluster5	-0.255516	-0.390629	-0.138806	0.784951	-0.0817598	-0.0829107	-0.00683797	0.171508	0.357834
Cla97C04G068640.1	Cluster5	0.260279	-0.309776	-0.580677	0.630174	0.191692	-0.0850496	-0.0488487	-0.0577936	0.367951
Cla97C04G068700.1	Cluster6	-0.0918456	0.132359	0.236221	-0.276735	0.70121	0.367797	-0.244871	-0.824136	0.46667
Cla97C04G068840.1	Cluster3	0.208493	0.404628	0.0609245	-0.674045	-0.112126	0.106655	-0.0124486	0.0179193	0.313885
Cla97C04G068870.1	Cluster5	-0.0474355	-0.295521	-0.164021	0.506978	0.236955	-0.0387769	-0.103859	-0.0943195	0.253785
Cla97C04G068930.1	Cluster5	0.115568	-0.420491	-0.157963	0.462885	-0.0970205	-0.0615078	0.0179279	0.1406	0.257091
Cla97C04G069070.1	Cluster6	0.653958	-0.0583969	-0.398091	-0.19747	1.46698	-0.153259	-0.398381	-0.915342	0.736849
Cla97C04G069250.1	Cluster1	-0.474645	-0.243173	0.2855	0.432319	-1.65973	0.0132828	0.453144	1.1933	0.839814
Cla97C04G069420.1	Cluster1	-0.447251	0.111936	0.303682	0.0316328	-0.350718	0.109898	0.0996543	0.141165	0.259319
Cla97C04G069430.1	Cluster1	-0.638955	0.167528	0.320913	0.150514	-0.16855	0.158628	0.0500727	-0.0401508	0.297528
Cla97C04G069500.1	Cluster2	0.475844	-0.281759	-0.136458	-0.0576266	0.195804	0.0813194	-0.0485621	-0.228562	0.247071
Cla97C04G069610.1	Cluster6	0.319669	0.000307982	-0.0503225	-0.269655	0.272183	-0.0782767	-0.14437	-0.0495371	0.200336
Cla97C04G069890.1	Cluster5	0.39146	-0.315288	-0.422507	0.346335	0.046218	-0.0448992	-0.0397265	0.0384077	0.282417
Cla97C04G069900.1	Cluster5	-0.604466	0.083789	-0.0625364	0.583214	0.22164	-0.0161007	-0.0784941	-0.127045	0.335545
Cla97C04G070160.1	Cluster4	0.198152	-0.0575377	-0.229999	0.0893842	-0.443985	0.0136753	0.095729	0.33458	0.245497
Cla97C04G070170.1	Cluster3	-0.0677749	0.580231	0.0486181	-0.561075	-0.0775498	0.326591	-0.0751909	-0.17385	0.339534
Cla97C04G070280.1	Cluster2	0.470735	-0.149917	-0.0995541	-0.221264	-0.037331	-0.0911068	0.000996428	0.127441	0.216753
Cla97C04G070290.1	Cluster2	0.345749	-0.0256116	0.0396153	-0.359753	0.183036	-0.0415976	-0.0475792	-0.0938589	0.206154
Cla97C04G070300.1	Cluster1	-0.290846	-0.170739	0.158815	0.30277	-0.281204	0.0232758	0.112998	0.14493	0.22169
Cla97C04G070330.1	Cluster3	0.118021	0.426074	0.266457	-0.810552	-0.154928	-0.127421	0.066311	0.216038	0.380745
Cla97C04G070400.1	Cluster2	0.539947	0.196313	0.00789331	-0.744153	-0.0936466	-0.194959	0.0585503	0.230055	0.375507
Cla97C04G070460.1	Cluster2	0.343971	0.346211	-0.261962	-0.42822	-0.177187	-0.0581073	0.0299963	0.205298	0.284854
Cla97C04G070600.1	Cluster4	0.150481	-0.149992	0.0290591	-0.0295481	-0.39546	-0.135522	0.199083	0.331899	0.230343
Cla97C04G070610.1	Cluster6	0.0835456	0.527002	-0.108897	-0.501651	0.444825	0.0889291	-0.116687	-0.417067	0.366754
Cla97C04G070650.1	Cluster2	0.626789	0.0817228	-0.122773	-0.585739	0.297317	-0.0478211	-0.171659	-0.0778371	0.35535
Cla97C04G070680.1	Cluster3	-0.475572	0.556511	0.166584	-0.247523	-0.15033	0.428816	-0.051989	-0.226497	0.355644
Cla97C04G070720.1	Cluster1	-0.387848	-0.0766929	0.289798	0.174743	-0.803528	0.0844578	0.36455	0.35452	0.410957
Cla97C04G071260.1	Cluster1	-0.907001	0.356341	0.714867	-0.164208	-0.955565	0.130455	0.373767	0.451343	0.628054
Cla97C04G071400.1	Cluster5	0.608758	-0.450117	-0.605349	0.446708	0.0255673	0.0411541	-0.0302821	-0.0364393	0.404224
Cla97C04G071470.1	Cluster4	0.0804022	-0.0495561	-0.174259	0.143413	-0.401743	-0.0798849	0.24571	0.235919	0.221574
Cla97C04G071500.1	Cluster5	-0.210829	-0.28055	-0.121063	0.612442	-0.0316866	-0.0356936	0.00543907	0.0619411	0.272303
Cla97C04G071610.1	Cluster1	-0.272907	0.0317445	0.175389	0.0657734	-0.503036	0.117722	0.132364	0.25295	0.256064
Cla97C04G071620.1	Cluster1	-0.349744	-0.10611	0.303734	0.15212	-0.892557	-0.0492098	0.319659	0.622109	0.468624
Cla97C04G071630.1	Cluster5	0.15276	-0.426982	-0.242314	0.516535	-0.125875	0.0541412	0.0334458	0.0382879	0.280951
Cla97C04G071660.1	Cluster1	-0.418493	0.148999	0.00142438	0.268069	-0.0848761	0.063723	-0.00517214	0.0263252	0.200423
Cla97C04G071730.1	Cluster2	0.404669	0.236668	-0.0380044	-0.603332	-0.26209	-0.0439192	0.0742118	0.231797	0.319616
Cla97C04G071770.1	Cluster1	-0.501721	0.149753	0.280003	0.0719647	-0.748425	0.216077	0.341401	0.190947	0.399567
Cla97C04G071820.1	Cluster4	-0.255625	-0.133237	0.165589	0.223273	-0.170101	-0.366422	0.0417099	0.494813	0.285393
Cla97C04G071870.1	Cluster6	0.424264	-0.121933	-0.143236	-0.159095	0.520155	-0.289738	-0.169745	-0.0606718	0.299452
Cla97C04G071880.1	Cluster6	0.454278	0.296546	-0.130212	-0.620612	1.41114	0.122446	-0.51842	-1.01516	0.756121
Cla97C04G071900.1	Cluster1	-0.38451	-0.0565747	0.0305444	0.41054	-0.549214	0.0385257	0.220589	0.290099	0.328734
Cla97C04G071950.1	Cluster1	-0.57093	-0.343702	0.494358	0.420273	-0.342225	0.0824161	0.204388	0.0554211	0.384312
Cla97C04G071970.1	Cluster5	-0.259267	-0.317435	-0.321616	0.898319	-0.106897	-0.106015	0.0385035	0.174408	0.402309
Cla97C04G072030.1	Cluster3	-0.212961	0.501699	0.155703	-0.444441	-0.567721	0.180916	0.15092	0.235884	0.368836
Cla97C04G072140.1	Cluster2	0.626542	-0.332103	-0.194013	-0.100426	0.28699	-0.0347184	-0.0356689	-0.216602	0.312211
Cla97C04G072300.1	Cluster6	0.246707	0.0213252	-0.0308255	-0.237207	0.454483	-0.174965	-0.204498	-0.0750192	0.239986
Cla97C04G072460.1	Cluster5	-0.451981	0.33481	-0.0687985	0.185969	0.583589	-0.229191	-0.188835	-0.165563	0.340562
Cla97C04G072600.1	Cluster2	1.10571	-0.155893	-0.431949	-0.517866	0.113184	-0.0859595	-0.0512036	0.0239794	0.496423
Cla97C04G072670.1	Cluster3	0.258114	0.36005	-0.0958449	-0.522319	0.0848868	0.130597	-0.0915995	-0.123885	0.27419
Cla97C04G072750.1	Cluster2	0.663689	0.0176272	-0.206911	-0.474405	0.166366	-0.0343094	-0.0182381	-0.113819	0.327503
Cla97C04G072810.1	Cluster2	1.03919	0.227044	-0.412103	-0.854131	0.912891	0.259694	-0.247971	-0.924613	0.741431
Cla97C04G073010.1	Cluster1	-0.211621	-0.0556457	0.118546	0.148721	-0.663653	-0.0946815	0.0884388	0.669896	0.376076
Cla97C04G073080.1	Cluster3	-0.231335	0.281178	0.370717	-0.42056	-0.444418	0.170199	0.126703	0.147515	0.318741
Cla97C04G073140.1	Cluster6	0.257196	0.354962	-0.0610416	-0.551116	0.519181	0.278709	-0.131743	-0.666147	0.432259
Cla97C04G073190.1	Cluster2	0.337176	-0.156452	0.152768	-0.333491	-0.195621	0.0670796	0.0755026	0.0530389	0.215141
Cla97C04G073360.1	Cluster2	0.369794	0.113547	-0.0336848	-0.449656	-0.231468	0.0242761	0.100528	0.106663	0.247449
Cla97C04G073550.1	Cluster3	0.38333	0.357797	-0.0659609	-0.675166	-0.0603887	0.0397873	0.0256185	-0.00501717	0.325373
Cla97C04G073560.1	Cluster5	0.110923	-0.175195	-0.345133	0.409405	-0.0257235	0.00393884	-0.0726028	0.0943874	0.22187
Cla97C04G073730.1	Cluster1	-0.331421	-0.0755666	-0.206398	0.613385	-0.921786	0.128326	0.315422	0.478038	0.496928
Cla97C04G073770.1	Cluster2	0.295752	0.0242089	-0.0666049	-0.253356	-0.342037	0.196437	0.0982459	0.0473544	0.215192
Cla97C04G073890.1	Cluster5	0.4126	-0.422615	-0.278698	0.288713	0.20593	-0.0442267	-0.0648258	-0.096878	0.284811
Cla97C04G073900.1	Cluster6	0.0523691	0.160494	0.0751075	-0.287971	0.273169	0.124789	-0.10659	-0.291368	0.20823
Cla97C04G073910.1	Cluster1	-0.712096	-0.0759034	0.356311	0.431689	-0.64041	0.149564	0.304142	0.186703	0.444973
Cla97C04G073920.1	Cluster5	0.414755	-0.434718	-0.252426	0.27239	0.472851	-0.0480548	-0.167985	-0.256811	0.34205
Cla97C04G073960.1	Cluster2	0.655662	-0.0870036	-0.143673	-0.424985	0.117573	-0.00316323	-0.101169	-0.0132409	0.307748
Cla97C04G074110.1	Cluster2	0.535886	0.214467	-0.175696	-0.574657	0.297298	0.190842	-0.0890578	-0.399082	0.375362
Cla97C04G074180.1	Cluster1	-0.395396	-0.0351743	-0.139501	0.57007	-0.471489	0.0904349	0.157645	0.223409	0.339592
Cla97C04G074320.1	Cluster1	-0.91466	0.789158	0.600773	-0.475271	-0.954993	0.36492	0.370793	0.21928	0.684203
Cla97C04G074560.1	Cluster1	-0.766323	-0.200483	0.38821	0.578595	-1.80798	0.522285	0.590908	0.694787	0.885308
Cla97C04G075000.1	Cluster6	-0.00521544	0.281081	-0.301342	0.0254769	0.983651	0.222842	-0.429644	-0.776849	0.531279
Cla97C04G075110.1	Cluster2	0.97867	0.00737679	-0.199238	-0.786809	0.232062	-0.0311411	-0.123922	-0.0769994	0.491749
Cla97C04G075350.1	Cluster2	0.400609	-0.000763153	-0.0904307	-0.309416	0.0195109	-0.132824	-0.0557512	0.169064	0.211835
Cla97C04G075390.1	Cluster3	0.273079	0.395098	0.0355307	-0.703708	0.123674	-0.00760176	-0.0582891	-0.0577835	0.327159
Cla97C04G075480.1	Cluster2	0.746084	-0.474881	0.108218	-0.379421	0.256313	-0.133347	-0.0495531	-0.0734128	0.383433
Cla97C04G075530.1	Cluster6	0.706616	-0.189788	-0.157551	-0.359277	0.633906	0.0282015	-0.20512	-0.456988	0.437978
Cla97C04G075680.1	Cluster6	1.00383	0.155487	-0.365254	-0.794066	1.0975	0.061654	-0.394683	-0.764469	0.731368
Cla97C04G075730.1	Cluster6	0.509036	0.0799936	0.0563359	-0.645365	0.454651	-0.100718	-0.137275	-0.216658	0.371834
Cla97C04G075990.1	Cluster4	0.364055	-0.187444	-0.385457	0.208846	-0.293821	0.0838779	0.115432	0.0945108	0.260628
Cla97C04G076200.1	Cluster3	-0.150849	0.457984	0.0148415	-0.321976	-0.0374158	-0.0781106	0.0380507	0.0774756	0.224036
Cla97C04G076230.1	Cluster6	0.471175	-0.102492	-0.0227902	-0.345893	0.842601	-0.182091	-0.248399	-0.41211	0.435454
Cla97C04G076250.1	Cluster5	-0.328947	0.105207	0.00500569	0.218734	0.400977	0.118921	-0.164885	-0.355013	0.265999
Cla97C04G076260.1	Cluster5	-0.541571	0.194127	0.0591877	0.288256	0.367387	0.0941885	-0.127293	-0.334283	0.313818
Cla97C04G076530.1	Cluster1	-0.776791	0.176841	0.0890749	0.510876	-0.31665	0.062434	0.12425	0.129966	0.385468
Cla97C04G076580.1	Cluster5	-0.388992	-0.0389466	0.0632102	0.364729	0.0104314	0.0831534	0.0603934	-0.153978	0.215219
Cla97C04G076620.1	Cluster6	0.171405	0.0836809	0.0174844	-0.272571	0.539551	0.00477439	-0.180003	-0.364322	0.284668
Cla97C04G076790.1	Cluster2	0.682136	-0.0115376	-0.212712	-0.457886	-0.0392279	-0.0473561	0.0380077	0.0485763	0.322476
Cla97C04G076820.1	Cluster1	-0.582661	0.0595448	0.0368193	0.486297	-0.61655	0.0339996	0.156151	0.4264	0.408546
Cla97C04G076870.1	Cluster6	0.382114	-0.0154088	-0.101459	-0.265246	0.459039	-0.0583913	-0.131802	-0.268846	0.275337
Cla97C04G076950.1	Cluster6	0.443094	-0.191763	-0.0576652	-0.193665	0.294313	-0.0216019	-0.138039	-0.134672	0.238512
Cla97C04G077120.1	Cluster6	0.456951	0.197268	0.0885817	-0.7428	2.47675	-0.273224	-0.896882	-1.30665	1.16668
Cla97C04G077270.1	Cluster1	-0.0125196	-0.385415	0.10583	0.292105	-0.314223	0.0248355	0.136608	0.15278	0.235003
Cla97C04G077290.1	Cluster1	-0.513186	0.0635424	0.234987	0.214657	-0.317314	0.103176	0.0799233	0.134215	0.268442
Cla97C04G077300.1	Cluster2	0.28094	0.309175	-0.00215592	-0.587959	-0.265617	-0.0119543	0.120355	0.157216	0.300028
Cla97C04G077340.1	Cluster6	0.580267	-0.255525	-0.210532	-0.11421	1.21932	-0.352092	-0.416635	-0.450591	0.591208
Cla97C04G077580.1	Cluster6	0.0145697	0.157044	-0.101635	-0.0699794	0.995588	-0.0889482	-0.368271	-0.538369	0.457427
Cla97C04G077620.1	Cluster5	-0.30523	-0.0433221	-0.209967	0.558519	-0.123187	0.0140951	0.0183166	0.0907749	0.2605
Cla97C04G077900.1	Cluster5	0.0997494	-0.402028	-0.290211	0.59249	0.216835	-0.00745507	-0.125034	-0.0843459	0.310912
Cla97C04G077990.1	Cluster3	0.34917	0.150472	0.0432654	-0.542908	-0.00267694	-0.0144286	0.0488499	-0.0317443	0.252075
Cla97C04G078180.1	Cluster6	0.376389	0.0707866	-0.0960854	-0.35109	0.314159	-0.0390524	-0.0928827	-0.182224	0.245307
Cla97C04G078270.1	Cluster6	0.640723	-0.206292	-0.20975	-0.224682	0.59804	-0.142589	-0.0713901	-0.384061	0.392454
Cla97C04G078290.1	Cluster2	0.492938	-0.00427303	-0.0889411	-0.399723	0.142028	0.000286025	-0.0465957	-0.0957187	0.251339
Cla97C04G078470.1	Cluster6	0.331631	-0.096525	-0.0970034	-0.138103	0.46338	-0.115406	-0.125444	-0.22253	0.251019
Cla97C04G078580.1	Cluster3	0.407819	0.537076	0.0244343	-0.969329	0.140346	0.0439089	-0.0544618	-0.129793	0.45299
Cla97C04G078630.1	Cluster6	0.192088	0.0410152	-0.00262155	-0.230482	0.395869	0.107239	-0.180702	-0.322406	0.238003
Cla97C04G078660.1	Cluster6	0.596581	-0.0947379	-0.205295	-0.296548	0.464183	-0.179098	-0.205622	-0.079463	0.336178
Cla97C04G078720.1	Cluster6	1.16507	0.0767489	-0.2939	-0.947915	1.25182	0.121332	-0.304463	-1.06868	0.858964
Cla97C04G078750.1	Cluster5	-0.392499	-0.395959	-0.131685	0.920143	-0.368748	0.0466756	0.0949285	0.227144	0.442977
Cla97C04G078780.1	Cluster1	-0.478594	-0.340725	-0.0666502	0.885969	-0.790256	0.239933	0.298519	0.251804	0.53038
Cla97C04G078810.1	Cluster2	0.80112	0.060557	-0.202975	-0.658702	-0.0977726	-0.0418613	0.0140557	0.125578	0.404939
Cla97C04G078900.1	Cluster6	0.493084	-0.00750941	-0.0235996	-0.461975	1.05773	-0.0547048	-0.459718	-0.543308	0.545825
Cla97C04G079010.1	Cluster1	-0.243864	0.0547729	0.18107	0.00802126	-0.450614	0.104975	0.223881	0.121758	0.231252
Cla97C04G079270.1	Cluster1	-1.19451	-0.0986784	0.644836	0.648352	-0.800504	0.492131	0.3134	-0.00502763	0.681805
Cla97C04G079310.1	Cluster3	0.0987195	0.194937	0.198822	-0.492478	-0.0954575	0.0501814	0.0130019	0.0322742	0.221247
Cla97C04G079340.1	Cluster2	1.43389	-0.424239	-0.560794	-0.448858	0.418078	-0.119414	-0.146283	-0.152381	0.653086
Cla97C04G079350.1	Cluster1	-1.39252	-0.311363	0.629158	1.07473	-1.53781	0.22622	0.62632	0.685269	0.9903
Cla97C04G079640.1	Cluster6	0.973054	0.0443007	-0.194873	-0.822481	0.816056	-0.472542	-0.360758	0.0172443	0.619093
Cla97C04G079700.1	Cluster6	0.102806	0.131348	0.0470419	-0.281196	0.498213	0.0825987	-0.227	-0.353811	0.277966
Cla97C04G079750.1	Cluster3	0.409446	0.0514178	0.0462294	-0.507094	0.0657347	0.0707096	-0.0761477	-0.0602965	0.253074
Cla97C05G080010.1	Cluster6	0.359694	0.153945	-0.0663191	-0.44732	0.299954	0.0651172	-0.0661212	-0.29895	0.279164
Cla97C05G080230.1	Cluster2	0.580964	0.132669	-0.256358	-0.457275	-0.0470328	0.084136	-0.0203832	-0.01672	0.302354
Cla97C05G080290.1	Cluster1	-0.195305	0.18461	0.0520243	-0.0413289	-0.464298	0.0988029	0.173352	0.192142	0.229578
Cla97C05G080470.1	Cluster2	0.600962	-0.10297	-0.281949	-0.216043	0.0352856	-0.0184964	-0.0170476	0.000258385	0.267209
Cla97C05G080490.1	Cluster4	0.333009	-0.280531	-0.0187957	-0.0336831	-0.287278	0.0658528	0.0322607	0.189164	0.212054
Cla97C05G080630.1	Cluster6	0.803077	0.146842	-0.0247581	-0.92516	1.31626	-0.269489	-0.415021	-0.631747	0.746375
Cla97C05G080660.1	Cluster2	0.983881	0.361633	0.0500937	-1.39561	0.5498	-0.213728	-0.132269	-0.203803	0.70265
Cla97C05G080870.1	Cluster5	-0.404275	0.0743734	-0.0849706	0.414872	0.166319	-0.039965	-0.0665083	-0.0598453	0.234695
Cla97C05G080940.1	Cluster6	0.505254	-0.247526	-0.169389	-0.088339	1.66717	0.0221111	-0.525765	-1.16351	0.824896
Cla97C05G080990.1	Cluster3	0.0591081	0.314188	0.0542837	-0.42758	0.234311	-0.0696169	-0.141318	-0.0233764	0.229361
Cla97C05G081110.1	Cluster1	-0.35355	0.142483	0.305335	-0.0942678	-0.242469	-0.0617137	0.103189	0.200993	0.227113
Cla97C05G081120.1	Cluster1	-0.238739	-0.100052	-0.0763647	0.415156	-0.275425	-0.0387662	0.0901903	0.224001	0.233258
Cla97C05G081130.1	Cluster2	0.375912	-0.156679	0.0788524	-0.298085	-0.293596	-0.0851376	0.166083	0.21265	0.247034
Cla97C05G081160.1	Cluster3	-0.216	0.194706	0.13426	-0.112966	-0.194688	0.295873	0.125074	-0.226259	0.209637
Cla97C05G081170.1	Cluster2	0.889695	0.17092	-0.320173	-0.740442	0.581446	0.281126	-0.2105	-0.652072	0.580413
Cla97C05G081450.1	Cluster2	0.590364	-0.033722	-0.181444	-0.375198	-0.0920191	0.0592124	0.0127608	0.0200459	0.27669
Cla97C05G081470.1	Cluster2	0.254095	0.157493	-0.0574553	-0.354133	-0.212337	0.163027	0.0218366	0.0274736	0.203882
Cla97C05G081500.1	Cluster2	0.470549	0.00498056	-0.361445	-0.114084	0.285893	-0.0636419	-0.0718882	-0.150363	0.261496
Cla97C05G081580.1	Cluster5	-0.0103254	-0.167019	-0.317638	0.494982	-0.054982	0.08783	0.0774265	-0.110275	0.239879
Cla97C05G081640.1	Cluster3	0.384457	0.44761	0.0119856	-0.844053	-0.105544	0.00113585	0.0135925	0.0908159	0.392847
Cla97C05G081650.1	Cluster2	0.658856	-0.297771	-0.123468	-0.237618	-0.0511944	0.0749459	0.061978	-0.0857296	0.29614
Cla97C05G081690.1	Cluster6	1.02232	-0.321778	-0.219305	-0.48124	2.12498	-0.817664	-0.813049	-0.494267	1.03633
Cla97C05G081710.1	Cluster6	0.308383	0.144251	-0.104499	-0.348135	0.701642	0.0185418	-0.281276	-0.438908	0.380306
Cla97C05G081950.1	Cluster1	-0.497545	0.0668626	0.214896	0.215786	-0.110086	0.0408305	-0.00768102	0.076937	0.228201
Cla97C05G082020.1	Cluster6	0.792091	-0.223214	-0.0270212	-0.541855	0.630859	-0.0497952	-0.356362	-0.224701	0.470489
Cla97C05G082050.1	Cluster2	0.629304	0.0598204	-0.176408	-0.512717	0.165932	-0.0310187	-0.0774564	-0.0574574	0.323242
Cla97C05G082090.1	Cluster4	-0.366478	-0.0436358	0.166215	0.243899	-0.173809	-0.263938	0.090096	0.34765	0.254158
Cla97C05G082130.1	Cluster3	0.397743	0.104628	0.141742	-0.644113	0.199288	-0.153111	-0.0335788	-0.0125983	0.309046
Cla97C05G082400.1	Cluster3	-0.366733	0.171483	0.215903	-0.0206539	0.0512309	0.314297	-0.0444195	-0.321109	0.244199
Cla97C05G082550.1	Cluster5	-0.0719814	-0.388921	0.081482	0.379421	0.0330794	-0.0419329	0.0140286	-0.00517503	0.210481
Cla97C05G082670.1	Cluster5	0.0984353	-0.26054	-0.235826	0.39793	-0.0877013	-0.0120411	0.013409	0.0863335	0.209422
Cla97C05G082720.1	Cluster6	0.691155	-0.107408	-0.103063	-0.480683	0.727439	-0.201634	-0.237852	-0.287953	0.453593
Cla97C05G082750.1	Cluster6	0.242587	0.00897149	0.125749	-0.377308	0.36057	-0.0808019	-0.0718396	-0.207928	0.239654
Cla97C05G082910.1	Cluster2	0.372676	-0.00500907	-0.108898	-0.258769	0.226438	-0.173142	-0.0478374	-0.00545857	0.207469
Cla97C05G082970.1	Cluster2	0.490029	-0.145178	-0.00286949	-0.341982	0.13954	-0.11272	-0.0230875	-0.00373205	0.242278
Cla97C05G083000.1	Cluster4	0.272446	-0.412531	-0.0357128	0.175798	-0.142936	-0.0287774	0.00697479	0.164739	0.215485
Cla97C05G083070.1	Cluster1	-0.503369	-0.141561	0.0555956	0.589335	-1.06116	0.0535188	0.12548	0.882158	0.603169
Cla97C05G083100.1	Cluster5	-0.0306796	-0.38318	0.0562058	0.357654	0.144555	0.00896277	-0.0816961	-0.0718216	0.211002
Cla97C05G083180.1	Cluster1	-0.306498	0.0976721	0.241651	-0.0328248	-0.486297	0.0357897	0.215104	0.235404	0.267903
Cla97C05G083190.1	Cluster1	-0.508677	-0.0196305	0.0973924	0.430915	-0.604144	0.189873	0.148929	0.265342	0.367994
Cla97C05G083230.1	Cluster3	0.425697	0.292841	0.11415	-0.832688	-0.17286	0.0530752	0.0574679	0.0623169	0.380462
Cla97C05G083280.1	Cluster6	0.454524	-0.0686639	-0.346749	-0.0391113	0.518278	-0.0465707	-0.231606	-0.240101	0.31963
Cla97C05G083380.1	Cluster6	0.340457	-0.228092	-0.17344	0.0610748	0.144752	-0.233468	-0.0376866	0.126403	0.205151
Cla97C05G083620.1	Cluster2	0.342034	0.0508864	0.0150888	-0.408009	0.0435881	-0.0716669	-0.00503519	0.033114	0.20509
Cla97C05G083630.1	Cluster5	-0.479302	0.245306	-0.0151724	0.249168	0.0743741	0.264231	-0.0711222	-0.267483	0.268375
Cla97C05G083680.1	Cluster2	0.397753	0.119319	-0.0350521	-0.48202	-0.01875	0.021194	-0.00499541	0.00255141	0.241084
Cla97C05G083790.1	Cluster4	0.349938	-0.395861	0.0475617	-0.00163931	-0.293269	-0.0830145	0.0711875	0.305096	0.259801
Cla97C05G084020.1	Cluster1	-0.240649	0.0328946	0.331737	-0.123982	-1.43816	0.196399	0.596314	0.645451	0.661546
Cla97C05G084040.1	Cluster3	0.283503	0.177398	-0.0448705	-0.41603	-0.0331234	0.0405351	0.0104606	-0.0178724	0.203578
Cla97C05G084080.1	Cluster1	-0.359414	0.0104936	0.126717	0.222204	-0.265886	0.0953907	0.0503329	0.120162	0.204061
Cla97C05G084200.1	Cluster1	-1.04213	-0.335775	0.585006	0.792895	-1.43508	0.0635749	0.567802	0.803704	0.862018
Cla97C05G084240.1	Cluster6	1.27176	-0.290331	-0.425152	-0.556274	2.01055	-0.14081	-0.863634	-1.0061	1.06985
Cla97C05G084250.1	Cluster6	0.540901	-0.10923	-0.106605	-0.325066	0.249148	-0.291096	-0.108482	0.15043	0.293439
Cla97C05G084480.1	Cluster1	-0.412662	-0.196571	-0.00637661	0.61561	-0.64904	0.0606731	0.297833	0.290534	0.411616
Cla97C05G084510.1	Cluster1	-0.26198	-0.146516	0.240497	0.167998	-0.45612	-0.157581	0.260104	0.353597	0.293191
Cla97C05G084840.1	Cluster2	0.495758	0.0131512	-0.104278	-0.404631	-0.0557855	-0.109345	0.0453973	0.119733	0.254113
Cla97C05G084920.1	Cluster5	-0.35226	-0.00344526	0.238098	0.117607	0.142046	0.224413	-0.0811739	-0.285284	0.224606
Cla97C05G084940.1	Cluster6	0.398548	0.0516145	-0.132119	-0.318044	0.325939	-0.213573	-0.133541	0.0211744	0.253615
Cla97C05G084960.1	Cluster4	0.382117	-0.100492	-0.344038	0.0624123	-0.145834	-0.0915069	0.0819137	0.155427	0.220025
Cla97C05G085070.1	Cluster4	0.538584	-0.299399	-0.0511593	-0.188026	-0.215313	-0.073264	0.0842869	0.20429	0.272095
Cla97C05G085210.1	Cluster1	-0.551661	-0.101158	0.263053	0.389766	-0.700069	0.166544	0.25366	0.279866	0.41338
Cla97C05G085300.1	Cluster3	-0.322399	0.426725	0.178723	-0.283049	-0.448605	0.321371	0.274915	-0.14768	0.338063
Cla97C05G085330.1	Cluster6	0.487529	-0.0572087	-0.118367	-0.311953	0.304932	-0.00287171	-0.16149	-0.140571	0.264876
Cla97C05G085350.1	Cluster1	-0.396859	0.175018	0.294183	-0.0723423	-0.455362	0.160099	0.177822	0.117441	0.282414
Cla97C05G085600.1	Cluster6	0.130207	0.306187	-0.0422715	-0.394122	0.536042	0.356727	-0.101497	-0.791273	0.434056
Cla97C05G085860.1	Cluster2	1.35535	-0.594144	-0.28243	-0.478774	-0.125522	-0.232682	0.249979	0.108225	0.614476
Cla97C05G085970.1	Cluster3	-0.302586	0.394512	0.164667	-0.256593	-0.330368	0.310067	0.0633677	-0.0430667	0.280639
Cla97C05G086350.1	Cluster2	0.377167	-0.129975	0.00523551	-0.252428	0.117506	-0.214607	-0.0376499	0.134751	0.207824
Cla97C05G086420.1	Cluster1	-1.02135	-0.472876	0.256593	1.23763	-1.06928	-0.0177698	0.445494	0.641557	0.812236
Cla97C05G086440.1	Cluster2	0.915922	-0.0113947	-0.420703	-0.483825	0.064892	0.0686217	0.0529736	-0.186487	0.430386
Cla97C05G086450.1	Cluster1	-0.119107	-0.468142	0.299687	0.287562	-0.452354	-0.0330712	0.453794	0.0316314	0.341947
Cla97C05G086550.1	Cluster1	-0.704512	-0.0799083	0.31039	0.47403	-0.664884	0.376964	0.110284	0.177635	0.45539
Cla97C05G086590.1	Cluster2	0.930732	-0.348999	-0.44494	-0.136793	0.317385	-0.251605	-0.0552475	-0.0105333	0.44271
Cla97C05G086660.1	Cluster6	0.0986311	0.0249944	0.0397446	-0.16337	0.357106	-0.305324	-0.13625	0.0844686	0.201802
Cla97C05G086710.1	Cluster6	1.22386	-0.118498	-0.465261	-0.640101	1.03913	-0.262504	-0.49231	-0.284316	0.71813
Cla97C05G086840.1	Cluster1	-0.399464	-0.07604	0.242108	0.233396	-0.441986	0.0550542	0.154609	0.232323	0.281502
Cla97C05G086890.1	Cluster6	0.785549	-0.0600076	-0.164498	-0.561043	1.19374	-0.324915	-0.123801	-0.745024	0.661544
Cla97C05G086970.1	Cluster1	-0.304096	0.190204	0.250641	-0.136748	-0.292796	0.161224	0.0932775	0.038295	0.217802
Cla97C05G087100.1	Cluster3	0.161095	0.0188165	0.25648	-0.436392	-0.0105734	-0.123512	0.0039438	0.130142	0.21208
Cla97C05G087340.1	Cluster3	0.348128	0.259994	-0.0672527	-0.540869	0.0371177	-0.000291804	-0.0453608	0.00853491	0.264403
Cla97C05G087420.1	Cluster3	0.422613	0.632458	-0.19475	-0.860321	0.0153152	0.129097	0.00712053	-0.151533	0.44667
Cla97C05G087520.1	Cluster3	-0.674575	0.54135	0.337403	-0.204179	-0.297786	0.325074	0.120698	-0.147986	0.402574
Cla97C05G087530.1	Cluster2	0.434439	-0.0896728	-0.295877	-0.0488895	0.122864	-0.144549	-0.0438981	0.0655831	0.216772
Cla97C05G087560.1	Cluster2	0.948276	0.261763	-0.0634799	-1.14656	0.271115	0.0254985	-0.110426	-0.186188	0.586441
Cla97C05G087620.1	Cluster6	0.336966	0.125149	-0.168711	-0.293404	0.350568	-0.20317	-0.185206	0.0378088	0.251755
Cla97C05G087750.1	Cluster2	0.472442	0.377239	-0.0570418	-0.792639	0.264026	0.0349665	-0.199719	-0.0992738	0.399592
Cla97C05G087790.1	Cluster4	0.372296	-0.204457	-0.02558	-0.142259	-0.246166	0.049715	0.0118407	0.184611	0.206533
Cla97C05G087820.1	Cluster1	-0.772927	-0.195207	0.0649152	0.903219	-0.576932	0.17724	0.195239	0.204453	0.52095
Cla97C05G087860.1	Cluster3	0.264574	0.18845	-0.00608793	-0.446935	-0.0323302	-0.052712	0.0141391	0.0709031	0.211914
Cla97C05G087890.1	Cluster6	-0.0191204	0.0793962	0.0470269	-0.107303	1.047	-0.168821	-0.43987	-0.438308	0.467623
Cla97C05G088040.1	Cluster1	-0.88963	0.411845	0.314106	0.163679	-0.799321	0.346143	0.303177	0.150001	0.529104
Cla97C05G088280.1	Cluster1	-0.456282	0.197533	0.27517	-0.0164209	-0.244838	0.141139	0.100699	0.00299942	0.242963
Cla97C05G088300.1	Cluster6	1.08584	-0.0304301	-0.172564	-0.882849	1.98699	0.211076	-0.931054	-1.26702	1.09896
Cla97C05G088370.1	Cluster1	-0.0342581	-0.0429285	0.167898	-0.0907111	-0.523567	0.212402	0.24149	0.0696745	0.245486
Cla97C05G088390.1	Cluster1	-0.339138	-0.29212	0.092928	0.53833	-0.569043	0.167003	0.138722	0.263318	0.366267
Cla97C05G088420.1	Cluster6	0.305057	-0.141413	0.0514512	-0.215095	0.280089	0.00707123	-0.0742118	-0.212948	0.204004
Cla97C05G088630.1	Cluster1	-0.948076	-0.286109	0.481292	0.752893	-1.79932	0.359376	0.715629	0.72432	0.939808
Cla97C05G088830.1	Cluster2	1.0874	-0.367472	-0.496071	-0.223857	0.48907	-0.131154	-0.159177	-0.198739	0.525751
Cla97C05G088850.1	Cluster1	-0.479159	-0.427151	-0.289656	1.19597	-0.915448	0.18889	0.3987	0.327858	0.661866
Cla97C05G088890.1	Cluster2	0.640106	-0.00650005	-0.169922	-0.463685	-0.00049647	-0.0406851	0.00950235	0.0316793	0.306222
Cla97C05G088930.1	Cluster5	-0.0322522	-0.232571	-0.206267	0.47109	0.0153441	0.0140335	-0.0172399	-0.0121376	0.213969
Cla97C05G088940.1	Cluster3	-0.281681	0.119876	0.195836	-0.0340316	0.0137922	0.394173	-0.0593359	-0.34863	0.243149
Cla97C05G089130.1	Cluster1	-0.229474	-0.0425198	0.0264844	0.245509	-0.688185	0.0625396	0.1195	0.506146	0.351205
Cla97C05G089290.1	Cluster2	0.666575	0.227988	0.138939	-1.0335	-0.388161	0.0716914	0.140366	0.176104	0.505718
Cla97C05G089440.1	Cluster2	1.5053	0.0702081	-0.386351	-1.18915	0.337803	0.0794643	-0.114149	-0.303118	0.761534
Cla97C05G089470.1	Cluster1	-0.463432	0.0694243	0.146868	0.247139	-0.0754469	0.0855379	-0.0125848	0.00249374	0.21227
Cla97C05G089510.1	Cluster6	1.20064	-0.487253	-0.522662	-0.190727	1.14816	-0.136832	-0.503082	-0.508242	0.740357
Cla97C05G089570.1	Cluster1	-1.39499	0.51094	0.748334	0.135712	-2.48098	0.758239	0.926997	0.795747	1.25403
Cla97C05G089600.1	Cluster2	0.465282	-0.0103469	-0.0753694	-0.379566	0.227129	-0.163182	-0.0896618	0.0257151	0.254463
Cla97C05G089700.1	Cluster1	-0.781711	0.0751841	0.535679	0.170848	-1.2643	0.424868	0.433313	0.406115	0.661655
Cla97C05G090210.1	Cluster5	0.282414	-0.40184	-0.471745	0.59117	-0.116276	0.104916	0.0182151	-0.00685595	0.346031
Cla97C05G090310.1	Cluster2	1.2426	0.118871	-0.214313	-1.14716	0.0691103	-0.0341734	-0.0415976	0.0066607	0.646728
Cla97C05G090340.1	Cluster1	-0.393027	-0.288619	0.194208	0.487438	-0.294318	-0.217178	0.329261	0.182235	0.335622
Cla97C05G090370.1	Cluster2	0.376405	-0.123313	-0.0605932	-0.192499	-0.115475	-0.155356	0.0256637	0.245167	0.205582
Cla97C05G090420.1	Cluster6	0.202063	0.0698409	-0.139087	-0.132816	0.470883	0.090452	-0.220848	-0.340487	0.261127
Cla97C05G090610.1	Cluster5	0.0408349	-0.345842	-0.385435	0.690442	-0.11611	0.077447	0.0381427	0.000520201	0.331119
Cla97C05G090710.1	Cluster6	0.345578	-0.0477971	-0.113993	-0.183787	0.615349	-0.232376	-0.20269	-0.180283	0.310465
Cla97C05G091140.1	Cluster5	0.40969	-0.310352	-0.4788	0.379463	-0.00120393	-0.0714219	0.00833225	0.0642936	0.303953
Cla97C05G091210.1	Cluster5	0.506827	-0.215109	-0.5173	0.225581	0.236273	-0.1399	-0.0729621	-0.0234113	0.316882
Cla97C05G091350.1	Cluster2	0.616501	0.0767697	-0.0413994	-0.651871	0.16241	-0.0588617	-0.0779441	-0.0256044	0.3483
Cla97C05G091400.1	Cluster2	0.788054	-0.261373	-0.0805886	-0.446092	-0.0526046	-0.2043	0.216535	0.0403691	0.375663
Cla97C05G091500.1	Cluster1	-0.60455	0.588529	0.44297	-0.426948	-0.664104	0.171154	0.217698	0.275253	0.490457
Cla97C05G091520.1	Cluster1	-0.485833	-0.0463961	0.180579	0.35165	-0.241697	0.0686613	0.0649955	0.10804	0.260077
Cla97C05G091610.1	Cluster1	-0.52572	0.150771	0.429069	-0.0541191	-1.1278	0.356618	0.405754	0.365423	0.558494
Cla97C05G091830.1	Cluster5	0.40531	-0.374464	-0.46741	0.436565	0.0902534	-0.086413	-0.0066027	0.00276225	0.322761
Cla97C05G091900.1	Cluster1	-1.24379	0.00119775	0.677002	0.565587	-1.31346	0.350444	0.59634	0.366679	0.816202
Cla97C05G091910.1	Cluster2	0.516326	0.160378	-0.293335	-0.383369	-0.00398978	0.0737766	-0.0126992	-0.0570875	0.276253
Cla97C05G091970.1	Cluster5	-0.0454406	-0.371855	-0.444996	0.862291	0.118387	-0.0810017	-0.078664	0.0412789	0.398278
Cla97C05G092000.1	Cluster5	0.0704888	-0.228247	-0.228973	0.386732	0.0549487	-0.114102	-0.0428689	0.102022	0.202605
Cla97C05G092030.1	Cluster1	-1.1897	0.124338	0.798756	0.266606	-2.31039	1.63998	1.07035	-0.399946	1.28024
Cla97C05G092110.1	Cluster2	0.588172	-0.200622	-0.0765844	-0.310966	0.310942	-0.784075	0.381034	0.0920991	0.439787
Cla97C05G092130.1	Cluster1	-0.126776	0.0573146	0.0826989	-0.0132377	-0.514969	0.137376	0.315808	0.0617841	0.24319
Cla97C05G092230.1	Cluster3	0.528772	0.241353	0.741688	-1.51181	0.277756	0.0567081	-0.189803	-0.144661	0.687734
Cla97C05G092310.1	Cluster2	0.415881	-0.118775	0.0922039	-0.389309	-0.266239	-0.0784079	0.0470835	0.297564	0.27122
Cla97C05G092340.1	Cluster1	-0.33868	0.103691	0.283304	-0.0483151	-0.304176	0.0947956	0.134916	0.0744646	0.21821
Cla97C05G092370.1	Cluster6	0.165033	0.237977	-0.0686177	-0.334391	0.202805	0.202966	0.056534	-0.462305	0.267165
Cla97C05G092390.1	Cluster5	-0.258293	-0.663152	0.652161	0.269284	-0.344538	0.0365371	0.129702	0.178299	0.409349
Cla97C05G092580.1	Cluster1	-0.369938	0.182095	0.146304	0.0415391	-0.143446	0.248181	-0.00335784	-0.101377	0.201991
Cla97C05G092650.1	Cluster3	0.310713	0.124936	0.0310068	-0.466656	0.0847126	0.0227693	-0.0436876	-0.0637942	0.22186
Cla97C05G092680.1	Cluster6	-0.0172569	0.267901	0.13919	-0.389834	0.234979	0.207443	-0.0169453	-0.425477	0.273334
Cla97C05G092700.1	Cluster6	0.115748	-0.00412332	0.104632	-0.216256	0.425579	-0.208257	-0.265097	0.0477761	0.22934
Cla97C05G092720.1	Cluster6	0.29787	-0.117804	-0.0622152	-0.117851	1.0639	-0.311847	-0.343411	-0.408646	0.483207
Cla97C05G093040.1	Cluster2	0.433119	0.0040393	-0.136196	-0.300962	0.0139072	-0.0752484	-0.0380391	0.0993803	0.211766
Cla97C05G093090.1	Cluster2	0.287645	0.162349	0.119507	-0.569502	-0.282907	0.0803522	0.0838488	0.118706	0.28166
Cla97C05G093290.1	Cluster6	0.39054	-0.0510635	-0.0910422	-0.248434	0.728275	0.0393425	-0.279693	-0.487924	0.391584
Cla97C05G093350.1	Cluster3	-0.766982	0.895707	0.0867268	-0.215451	-0.198908	0.673491	0.0407125	-0.515295	0.561228
Cla97C05G093360.1	Cluster3	-0.48753	0.865549	-0.160891	-0.217127	0.248452	0.335888	-0.235013	-0.349327	0.449078
Cla97C05G093450.1	Cluster6	0.0709508	0.0880215	0.0128593	-0.171832	0.508005	-0.0731972	-0.129631	-0.305177	0.243732
Cla97C05G093490.1	Cluster6	0.193843	0.0935935	0.0184713	-0.305908	0.660454	-0.0518331	-0.302625	-0.305996	0.330445
Cla97C05G093540.1	Cluster5	0.292241	-0.534891	0.176102	0.066548	-0.0530574	-0.106155	0.0280083	0.131204	0.250439
Cla97C05G093610.1	Cluster6	0.462237	-0.0675403	-0.0869558	-0.307741	0.631573	-0.149183	-0.262579	-0.21981	0.350285
Cla97C05G093840.1	Cluster1	-0.494419	-0.0307793	0.204419	0.32078	-0.40444	0.0494882	0.177924	0.177028	0.297394
Cla97C05G093890.1	Cluster2	0.814821	0.117503	-0.0948833	-0.837441	0.249542	-0.0754639	-0.0658311	-0.108247	0.45858
Cla97C05G094160.1	Cluster5	-0.233968	0.0232059	-0.182767	0.39353	0.366456	-0.000234665	-0.212975	-0.153247	0.25261
Cla97C05G094190.1	Cluster4	0.272898	-0.445256	0.0939281	0.0784295	-0.182203	-0.147028	0.410532	-0.0813007	0.27194
Cla97C05G094270.1	Cluster1	-0.373686	-0.0374829	0.161429	0.24974	-0.563936	0.0514731	0.153639	0.358823	0.316794
Cla97C05G094320.1	Cluster5	-0.507905	-0.0308179	-0.00752029	0.546243	0.114482	-0.0148857	-0.0904447	-0.00915158	0.287588
Cla97C05G094400.1	Cluster6	0.20091	0.174725	-0.098812	-0.276823	1.55947	-0.604306	-0.749528	-0.205631	0.71299
Cla97C05G094650.1	Cluster1	-0.863615	-0.490218	0.0848998	1.26893	-1.13195	0.224432	0.184824	0.722693	0.801041
Cla97C05G094760.1	Cluster2	0.455445	0.0467395	-0.131593	-0.370592	0.139249	0.0101203	-0.0738648	-0.0755045	0.237523
Cla97C05G095060.1	Cluster2	0.460098	-0.229947	0.13285	-0.363001	0.0620628	-0.0572121	-0.0561562	0.0513055	0.246952
Cla97C05G095170.1	Cluster1	-0.513211	-0.118411	0.316589	0.315033	-0.904038	0.15304	0.428746	0.322251	0.478876
Cla97C05G095210.1	Cluster1	-0.35992	0.0967855	0.228914	0.0342203	-0.653298	0.168032	0.205212	0.280054	0.331244
Cla97C05G095350.1	Cluster2	1.06521	-0.338036	-0.128431	-0.598738	0.386831	-0.301355	-0.0858348	0.00035875	0.517098
Cla97C05G095370.1	Cluster1	-0.0757213	-0.0157855	-0.0158474	0.107354	-0.412992	-0.0238534	0.161976	0.27487	0.203778
Cla97C05G095480.1	Cluster6	1.44404	-0.345844	-0.501181	-0.597012	2.40418	0.120712	-1.27139	-1.25351	1.29807
Cla97C05G095550.1	Cluster5	-0.266579	-0.114137	-0.31154	0.692257	0.019336	0.0172852	-0.0219797	-0.0146414	0.307464
Cla97C05G095600.1	Cluster1	-0.370314	-0.2704	-0.202354	0.843068	-0.768462	-0.111192	0.398793	0.480861	0.528491
Cla97C05G095710.1	Cluster1	-0.297031	-0.072973	0.137581	0.232423	-0.398364	-0.050217	0.123152	0.325429	0.253204
Cla97C05G095750.1	Cluster6	0.816772	0.0931274	-0.220536	-0.689364	0.731554	-0.15378	-0.199372	-0.378402	0.526634
Cla97C05G095800.1	Cluster6	0.0590958	0.0770085	-0.0238387	-0.112266	0.298944	0.100296	-0.000436302	-0.398804	0.200381
Cla97C05G095880.1	Cluster1	-0.536951	-0.120138	0.315995	0.341093	-0.445009	0.151635	0.170143	0.123231	0.334687
Cla97C05G095950.1	Cluster1	-0.363622	-0.0925266	-0.0088878	0.465037	-0.0336287	0.0114895	0.00358834	0.0185508	0.226382
Cla97C05G096070.1	Cluster5	0.192109	-0.102036	-0.2673	0.177227	0.333695	-0.171844	-0.108356	-0.0534958	0.208964
Cla97C05G096140.1	Cluster2	0.917981	-0.285463	-0.232474	-0.400045	-0.146162	-0.0622511	-0.0832131	0.291626	0.4235
Cla97C05G096210.1	Cluster2	0.518092	0.127939	-0.084268	-0.561763	-0.00816704	0.0251847	0.03658	-0.0535976	0.295774
Cla97C05G096310.1	Cluster6	0.333534	0.0508532	-0.091617	-0.29277	1.17653	0.200282	-0.480771	-0.896045	0.617174
Cla97C05G096350.1	Cluster6	0.353952	-0.0593594	-0.0977143	-0.196878	1.68924	-0.589657	-0.627632	-0.471956	0.755458
Cla97C05G096370.1	Cluster5	-0.389531	-0.101301	-0.0689939	0.559826	-0.0758906	-0.0716249	0.0423281	0.105187	0.268303
Cla97C05G096440.1	Cluster2	0.916622	-0.326101	0.023569	-0.61409	-0.382162	0.0234092	0.488666	-0.129913	0.496627
Cla97C05G096490.1	Cluster1	-0.531443	0.199046	-0.0956092	0.428007	-0.746305	0.332675	0.313194	0.100436	0.429319
Cla97C05G096500.1	Cluster1	-0.668844	-0.204187	0.503501	0.36953	-0.83883	0.0218302	0.457085	0.359915	0.523953
Cla97C05G096540.1	Cluster2	0.467061	-0.0888973	-0.0449329	-0.333231	0.118572	-0.000549634	-0.0576449	-0.0603771	0.226822
Cla97C05G096590.1	Cluster2	0.960276	-0.239126	-0.329604	-0.391546	0.163844	0.360629	-0.0431926	-0.48128	0.482797
Cla97C05G096720.1	Cluster6	1.02114	0.104447	-0.43802	-0.687571	1.37382	-0.453617	-0.556598	-0.363602	0.779506
Cla97C05G096800.1	Cluster2	0.356311	0.146791	-0.0733795	-0.429723	-0.177902	0.0926958	0.084089	0.00111702	0.234784
Cla97C05G096940.1	Cluster2	0.620287	0.00513428	-0.262714	-0.362707	-0.0978191	0.00977241	0.0909411	-0.00289448	0.293574
Cla97C05G097010.1	Cluster1	-0.673974	0.0352859	0.220533	0.418156	-0.777525	-0.0654395	0.278373	0.564591	0.490489
Cla97C05G097040.1	Cluster6	0.58401	0.0846248	-0.232347	-0.436288	0.735723	-0.00194692	-0.478037	-0.25574	0.451628
Cla97C05G097060.1	Cluster5	-0.247037	0.115207	-0.0277933	0.159623	0.352801	0.023063	-0.0669606	-0.308904	0.215625
Cla97C05G097140.1	Cluster1	-0.11442	-0.175733	0.165905	0.124249	-0.387955	0.0733158	0.184409	0.13023	0.204865
Cla97C05G097210.1	Cluster2	0.742529	0.190799	-0.383174	-0.550154	0.168069	0.0757393	-0.0544907	-0.189318	0.398217
Cla97C05G097290.1	Cluster6	0.461491	0.0831859	-0.23106	-0.313617	0.453073	-0.0316399	-0.153703	-0.26773	0.310119
Cla97C05G097380.1	Cluster1	-0.148306	-0.18694	-0.137794	0.47304	-0.477028	-0.0634898	0.20812	0.332398	0.312841
Cla97C05G097550.1	Cluster1	-0.217133	-0.148927	-0.144565	0.510625	-0.267542	0.0248291	0.0526039	0.190109	0.256923
Cla97C05G097710.1	Cluster1	-1.52418	0.565653	1.41161	-0.453077	-1.43825	0.545963	0.528597	0.363689	1.0433
Cla97C05G097760.1	Cluster2	0.421466	-0.046247	-0.0126571	-0.362562	0.157969	-0.0623478	-0.0804111	-0.0152098	0.222621
Cla97C05G098000.1	Cluster2	1.47499	-0.31238	0.0691201	-1.23173	0.473653	-0.0459598	-0.0991551	-0.328538	0.768984
Cla97C05G098130.1	Cluster6	0.395169	-0.121617	-0.150658	-0.122894	0.303505	0.0485932	-0.149191	-0.202907	0.228865
Cla97C05G098390.1	Cluster5	-0.14605	-0.606847	-0.124396	0.877293	-0.199761	-0.0620194	0.0191337	0.242647	0.427235
Cla97C05G098480.1	Cluster6	0.274125	-0.0370285	0.0262887	-0.263385	0.496372	-0.0341218	-0.116017	-0.346233	0.274504
Cla97C05G098550.1	Cluster1	0.0256971	-0.341208	-0.0551959	0.370707	-0.282778	-0.0157091	0.0914895	0.206998	0.235731
Cla97C05G098560.1	Cluster2	0.688263	-0.155309	-0.352254	-0.180699	0.22886	-0.195186	-0.0898674	0.0561931	0.328692
Cla97C05G098670.1	Cluster6	0.81208	-0.215741	-0.262095	-0.334244	0.570915	-0.555565	-0.196106	0.180755	0.476918
Cla97C05G098780.1	Cluster2	0.594689	-0.235629	-0.00205428	-0.357005	-0.423177	0.00868924	0.176318	0.23817	0.338822
Cla97C05G098800.1	Cluster6	1.04155	0.0213007	-0.381307	-0.681541	1.89672	-0.255762	-0.78743	-0.853532	0.978826
Cla97C05G098940.1	Cluster2	0.587105	0.193474	-0.227506	-0.553073	0.374716	-0.117853	-0.230376	-0.0264866	0.367977
Cla97C05G099080.1	Cluster6	1.17842	-0.0469613	-0.460096	-0.671358	1.96243	-0.106864	-0.930776	-0.924794	1.04454
Cla97C05G099180.1	Cluster6	0.220048	-0.05323	-0.00993107	-0.156887	0.502343	0.023621	-0.0692057	-0.456758	0.278334
Cla97C05G099220.1	Cluster1	-0.602785	-0.292667	0.152401	0.743052	-0.205722	-0.177452	0.173368	0.209806	0.409223
Cla97C05G099290.1	Cluster6	0.158486	0.139305	-0.0209138	-0.276878	0.936768	-0.150483	-0.499037	-0.287248	0.4397
Cla97C05G099390.1	Cluster5	-0.656537	-0.0325504	-0.238803	0.927891	-0.100851	0.109596	-0.0142612	0.00551679	0.442804
Cla97C05G099440.1	Cluster1	-0.737792	-0.634594	0.377945	0.994441	-0.778994	-0.0686817	0.517756	0.32992	0.661953
Cla97C05G099630.1	Cluster6	0.785298	-0.120177	-0.257088	-0.408033	0.771526	-0.126247	-0.281605	-0.363674	0.490841
Cla97C05G099700.1	Cluster6	1.48337	-0.230748	-0.42594	-0.826679	1.6437	-0.134163	-0.663864	-0.845673	0.999576
Cla97C05G099790.1	Cluster5	0.13992	-0.418072	-0.0982002	0.376352	0.310627	-0.0881053	-0.237108	0.0145868	0.268948
Cla97C05G099850.1	Cluster1	-0.509295	0.108222	0.293123	0.107949	-0.382786	0.156276	0.0715753	0.154936	0.285042
Cla97C05G099860.1	Cluster4	0.155956	0.0425155	-0.0264796	-0.171992	-0.484755	0.0266469	0.181428	0.276679	0.239517
Cla97C05G100030.1	Cluster6	0.638867	-0.366574	-0.297418	0.0251256	1.27195	-0.154199	-0.415727	-0.702023	0.647954
Cla97C05G100090.1	Cluster3	-0.288505	0.627925	0.383397	-0.722817	-0.0846484	0.467646	0.134877	-0.517874	0.48686
Cla97C05G100120.1	Cluster4	0.0320733	0.122359	-0.0495738	-0.104858	-0.475753	0.100523	0.227107	0.148123	0.2202
Cla97C05G100220.1	Cluster3	-0.706357	0.631612	1.11004	-1.03529	-0.552763	0.267059	0.142177	0.143528	0.719084
Cla97C05G100550.1	Cluster2	0.711697	-0.0519184	-0.130937	-0.528842	0.287586	0.0872197	0.00167316	-0.376479	0.385093
Cla97C05G100610.1	Cluster1	-0.540388	0.044335	0.151321	0.344733	-0.0628407	0.00866185	0.0118434	0.0423354	0.251191
Cla97C05G100790.1	Cluster5	-0.0271408	-0.334593	-0.342146	0.70388	-0.163221	0.056886	0.0222667	0.0840682	0.330074
Cla97C05G100850.1	Cluster6	0.981511	-0.0376654	-0.571423	-0.372422	1.03122	0.258761	-0.484431	-0.80555	0.701423
Cla97C05G100870.1	Cluster1	-0.572758	0.276857	0.205391	0.0905102	-0.477731	-0.00340969	0.35589	0.125251	0.343441
Cla97C05G100980.1	Cluster1	-0.848364	-0.0175517	0.162815	0.7031	-1.07072	0.375355	0.458971	0.236389	0.631862
Cla97C05G101100.1	Cluster5	-0.228131	0.0690538	-0.288386	0.447463	-0.0786535	0.17034	0.061872	-0.153559	0.239885
Cla97C05G101110.1	Cluster3	-0.0490541	0.178619	0.0920674	-0.221632	-0.00107801	0.268335	0.0774147	-0.344672	0.203085
Cla97C05G101220.1	Cluster1	-0.56762	0.203797	0.22879	0.135033	-0.353786	0.291076	0.0665175	-0.003807	0.304404
Cla97C05G101230.1	Cluster1	-0.331141	-0.00402017	0.237338	0.0978229	-0.358732	0.04954	0.127609	0.181583	0.225505
Cla97C05G101380.1	Cluster1	-0.637008	0.0715326	0.418344	0.147131	-0.506191	0.0521301	0.215621	0.23844	0.372223
Cla97C05G101390.1	Cluster1	-0.956153	0.162779	0.433222	0.360151	-1.40494	0.547357	0.475554	0.382027	0.746771
Cla97C05G101460.1	Cluster5	0.394697	-0.235406	-0.293573	0.134282	0.090374	-0.0670285	-0.0292356	0.00589005	0.216784
Cla97C05G101650.1	Cluster2	0.824609	0.0640781	-0.340645	-0.548042	0.222462	-0.128274	-0.0992751	0.00508771	0.40993
Cla97C05G101700.1	Cluster1	-0.663808	-0.238871	0.624782	0.277897	-1.99666	0.355703	0.865566	0.775387	0.958337
Cla97C05G101870.1	Cluster1	-0.168521	-0.166007	-0.0188626	0.35339	-0.296481	-0.0453595	0.0401517	0.301688	0.227967
Cla97C05G102150.1	Cluster5	-0.459235	0.0234706	0.00829808	0.427466	0.147379	0.130954	-0.071245	-0.207088	0.262154
Cla97C05G102190.1	Cluster3	0.0329725	0.753923	-0.0480113	-0.738884	-0.0204581	-0.0424164	0.0730562	-0.0101817	0.400963
Cla97C05G102360.1	Cluster2	1.37738	0.150741	-0.497858	-1.03027	0.881844	-0.231292	-0.415714	-0.234837	0.7827
Cla97C05G102650.1	Cluster6	0.550296	-0.0883133	-0.136505	-0.325478	0.908617	-0.429519	-0.271493	-0.207605	0.472391
Cla97C05G102690.1	Cluster2	0.421364	0.0944647	-0.217138	-0.298692	0.0904748	-0.0981904	-0.026607	0.0343226	0.221214
Cla97C05G102730.1	Cluster1	-0.736584	0.131889	0.321649	0.283046	-0.995219	0.221892	0.380685	0.392641	0.545411
Cla97C05G102870.1	Cluster1	-0.724894	-0.343072	0.000932361	1.06703	-0.358559	-0.0201041	0.112053	0.26661	0.533765
Cla97C05G102940.1	Cluster2	0.551355	-0.0214673	-0.159026	-0.370862	-0.0127984	-0.0388653	-0.0347349	0.0863986	0.261213
Cla97C05G102950.1	Cluster2	0.625095	-0.07893	-0.0836836	-0.462482	0.0113254	-0.00564491	-0.023794	0.0181136	0.29735
Cla97C05G103110.1	Cluster1	-0.730627	-0.16539	0.42185	0.474168	-0.741175	0.194395	0.350132	0.196648	0.494593
Cla97C05G103140.1	Cluster2	0.380694	0.158755	-0.116729	-0.422721	-0.0194233	0.0401864	-0.0353275	0.0145644	0.22863
Cla97C05G103190.1	Cluster5	-0.0192839	-0.12421	-0.430164	0.573658	0.103302	-0.0302458	-0.00293621	-0.0701196	0.279396
Cla97C05G103320.1	Cluster3	-0.353279	0.591928	0.182294	-0.420943	0.161003	0.481664	-0.0635574	-0.57911	0.428109
Cla97C05G103370.1	Cluster3	0.166479	0.167911	0.099496	-0.433886	0.236975	-0.0316627	-0.0875323	-0.11778	0.21803
Cla97C05G103400.1	Cluster3	-0.151483	0.364057	0.280114	-0.492687	-0.0441869	0.266594	0.0868666	-0.309274	0.305406
Cla97C05G103480.1	Cluster6	0.928341	-0.00727601	-0.443826	-0.477239	0.791553	-0.135408	-0.275123	-0.381022	0.55451
Cla97C05G103640.1	Cluster1	-0.99566	0.124565	0.529847	0.341248	-0.844531	0.322949	0.296454	0.225128	0.580657
Cla97C05G103700.1	Cluster1	-0.160372	-0.104239	-0.123604	0.388215	-0.280215	0.014699	0.0944869	0.171029	0.213638
Cla97C05G103760.1	Cluster1	-1.0704	0.419473	0.523056	0.127871	-1.13909	0.702884	0.427596	0.0086061	0.715754
Cla97C05G103810.1	Cluster6	0.49452	-0.0464381	-0.193526	-0.254556	0.747049	-0.132168	-0.261377	-0.353503	0.399605
Cla97C05G103830.1	Cluster6	0.361578	0.113207	0.00310281	-0.477887	0.386138	-0.785541	-0.122046	0.521449	0.451177
Cla97C05G103940.1	Cluster6	0.192608	1.26867	-0.524825	-0.936453	0.248965	0.70877	-0.0468702	-0.910865	0.774156
Cla97C05G104050.1	Cluster2	0.337315	-0.0215389	-0.0661902	-0.249586	-0.249865	0.000404115	0.0320057	0.217455	0.204123
Cla97C05G104080.1	Cluster2	0.796296	-0.173283	-0.197144	-0.425869	0.079809	-0.110774	-0.0424158	0.0733804	0.360589
Cla97C05G104110.1	Cluster4	0.114452	-0.00208138	0.00484204	-0.117213	-0.440962	0.0992976	0.174126	0.167538	0.203386
Cla97C05G104250.1	Cluster3	-0.0849207	0.296663	0.144879	-0.356621	-0.25937	0.0588546	0.080493	0.120022	0.218766
Cla97C05G104270.1	Cluster2	0.242798	0.103625	-0.0367175	-0.309705	-0.241471	-0.116089	0.111571	0.245988	0.211017
Cla97C05G104310.1	Cluster6	0.846748	-0.443151	-0.183866	-0.219732	0.459985	-0.269782	-0.126002	-0.0642012	0.430916
Cla97C05G104420.1	Cluster2	0.348667	0.0178804	-0.069646	-0.296901	0.20543	-0.135834	-0.108448	0.0388518	0.203123
Cla97C05G104530.1	Cluster4	0.59732	-0.543064	0.151195	-0.205451	-1.09762	0.081603	0.823762	0.192252	0.614555
Cla97C05G104690.1	Cluster6	0.336377	-0.0836623	-0.089484	-0.163231	0.565118	-0.0784642	-0.313844	-0.17281	0.29488
Cla97C05G104770.1	Cluster5	-0.115548	-0.193203	-0.18313	0.491882	0.103761	-0.0605364	-0.0603865	0.0171617	0.221854
Cla97C05G104820.1	Cluster6	0.473835	-0.0398436	-0.125662	-0.30833	1.00599	0.320654	-0.501888	-0.824757	0.583575
Cla97C05G104860.1	Cluster2	0.372267	-0.317991	0.0874079	-0.141684	-0.26152	-0.32011	0.112494	0.469136	0.309613
Cla97C05G104920.1	Cluster5	0.118762	-0.467119	-0.134849	0.483205	-0.170987	-0.0371622	0.086142	0.122008	0.276948
Cla97C05G105020.1	Cluster3	0.458441	0.403374	-0.175654	-0.686161	0.110117	0.015756	-0.0662111	-0.0596618	0.357545
Cla97C05G105190.1	Cluster5	0.179066	-0.343798	-0.24082	0.405552	-0.106768	-0.0313357	0.0292899	0.108813	0.23839
Cla97C05G105460.1	Cluster1	-0.411917	0.0687477	0.278994	0.0641751	-0.768678	0.106773	0.339763	0.322142	0.392399
Cla97C05G105720.1	Cluster6	0.344097	-0.0807631	0.0991776	-0.362511	0.945784	-0.273651	-0.345152	-0.326981	0.456949
Cla97C05G105770.1	Cluster2	0.53913	0.175308	-0.209556	-0.504881	0.314337	0.0185208	-0.140876	-0.191981	0.332966
Cla97C05G105870.1	Cluster6	0.55713	0.192246	0.0565657	-0.805941	0.825064	-0.082832	-0.404015	-0.338217	0.529866
Cla97C05G106140.1	Cluster3	0.252549	0.346288	0.0498069	-0.648644	0.117878	-0.312564	-0.123895	0.31858	0.34545
Cla97C05G106450.1	Cluster5	0.266735	-0.0461216	-0.433338	0.212725	0.4563	-0.132098	-0.162768	-0.161434	0.288969
Cla97C05G106590.1	Cluster6	0.356861	-0.111998	-0.0494318	-0.195431	0.820827	-0.112951	-0.361711	-0.346165	0.399591
Cla97C05G106610.1	Cluster1	-0.468857	0.235463	0.223615	0.00977911	-0.468758	0.082518	0.134369	0.251871	0.30081
Cla97C05G106640.1	Cluster4	0.102115	-0.198759	0.00304921	0.0935955	-0.9778	0.00477191	0.446284	0.526744	0.461588
Cla97C05G106800.1	Cluster4	0.449479	-0.0919758	-0.359571	0.00206753	-0.356637	-0.120796	0.20575	0.271683	0.292211
Cla97C05G106890.1	Cluster1	-0.408533	-0.142124	0.0874829	0.463174	-0.561608	-0.0392534	0.253424	0.347437	0.360785
Cla97C05G106960.1	Cluster6	0.316812	0.0958198	-0.0122309	-0.400401	0.30355	0.0182742	-0.129886	-0.191938	0.243841
Cla97C05G107020.1	Cluster6	0.375058	0.153697	-0.16702	-0.361734	0.841066	-0.233857	-0.437474	-0.169735	0.431825
Cla97C05G107310.1	Cluster5	0.438877	-0.463093	-0.470332	0.494548	0.0844374	-0.085802	-0.121842	0.123207	0.362013
Cla97C05G107370.1	Cluster4	0.296325	-0.161895	-0.00116419	-0.133266	-0.324724	0.142746	0.152875	0.0291031	0.200649
Cla97C05G107460.1	Cluster2	0.553083	-0.24267	-0.229281	-0.0811314	0.24912	-0.117114	-0.084502	-0.0475045	0.269686
Cla97C05G107470.1	Cluster6	0.577392	-0.197458	-0.0692318	-0.310703	0.559418	-0.454897	-0.219019	0.114498	0.388157
Cla97C05G107480.1	Cluster1	-1.1334	0.041519	0.542638	0.549241	-0.974544	0.231152	0.337394	0.405999	0.672338
Cla97C05G107590.1	Cluster6	0.516748	-0.0625854	-0.151141	-0.303021	1.87442	-0.376036	-0.883654	-0.614734	0.861827
Cla97C05G107760.1	Cluster1	-0.220368	-0.0495474	-0.256975	0.526891	-0.495845	0.380105	0.09474	0.0209996	0.336882
Cla97C05G107800.1	Cluster1	-0.493296	-0.0368327	0.123004	0.407125	-1.96789	0.397454	0.586986	0.98345	0.907734
Cla97C05G107840.1	Cluster1	-0.244836	-0.0130391	0.0593331	0.198542	-0.38463	0.045331	0.109117	0.230182	0.213119
Cla97C05G108080.1	Cluster6	0.10318	-0.0867207	-0.0335111	0.0170521	0.659923	0.121576	-0.247159	-0.53434	0.341523
Cla97C05G108410.1	Cluster6	0.586625	0.0505945	-0.173068	-0.464151	0.692467	-0.0706686	-0.238421	-0.383377	0.427686
Cla97C05G108440.1	Cluster5	-0.32083	-0.293237	0.187678	0.426388	0.267502	-0.118328	-0.0425052	-0.106669	0.268513
Cla97C05G108460.1	Cluster5	0.0848997	-0.368412	-0.280926	0.564438	0.10599	0.0870558	-0.0524682	-0.140577	0.288289
Cla97C05G108580.1	Cluster2	0.787343	-0.172104	-0.278744	-0.336495	-0.130218	0.047048	0.160118	-0.0769479	0.356808
Cla97C05G108810.1	Cluster2	0.924817	-0.22611	-0.426968	-0.271739	-0.0174758	-0.100974	0.00886275	0.109587	0.411468
Cla97C05G108950.1	Cluster1	-0.499661	0.196092	0.0530223	0.250546	-0.23938	0.292885	0.105063	-0.158567	0.275931
Cla97C05G108960.1	Cluster5	-0.512892	0.252644	0.139778	0.120469	0.155508	0.425032	-0.0901111	-0.490429	0.341093
Cla97C05G109080.1	Cluster1	-0.577113	-0.068154	-0.239256	0.884523	-0.281153	0.157274	0.0878735	0.0360058	0.429307
Cla97C05G109090.1	Cluster1	-0.417477	-0.185783	0.132231	0.471029	-0.229261	-0.22597	0.104618	0.350612	0.31297
Cla97C05G109130.1	Cluster6	0.520247	0.131422	-0.124121	-0.527548	1.97646	0.137533	-0.800003	-1.31399	0.990923
Cla97C05G109210.1	Cluster5	-0.0811663	-0.338174	-0.300945	0.720285	-0.136448	0.0108987	0.0408553	0.0846941	0.329048
Cla97C06G109410.1	Cluster5	-0.190338	-0.190642	-0.326593	0.707573	0.0503574	-0.0358852	-0.0702326	0.0557605	0.314361
Cla97C06G109570.1	Cluster6	1.18983	-0.250019	-0.459417	-0.480391	1.19081	0.061584	-0.419565	-0.832825	0.775654
Cla97C06G109670.1	Cluster1	-0.79286	-0.118308	0.410062	0.501105	-1.23504	0.106581	0.417334	0.711122	0.684358
Cla97C06G109680.1	Cluster1	-0.526255	-0.265918	0.126819	0.665354	-0.914783	-0.00911264	0.384009	0.539887	0.545408
Cla97C06G109780.1	Cluster5	0.0458458	-0.260154	-0.287202	0.50151	0.0233937	-0.154646	0.00368062	0.127571	0.252
Cla97C06G109790.1	Cluster6	0.857699	0.0720096	-0.0848636	-0.844845	0.727891	0.0687944	-0.26302	-0.533666	0.57945
Cla97C06G109800.1	Cluster1	-0.794607	-0.00488159	0.260046	0.539443	-0.730718	-0.10091	0.261385	0.570243	0.524769
Cla97C06G109840.1	Cluster2	1.08596	0.0043426	-0.183235	-0.907064	-0.107967	-0.286792	0.0581694	0.33659	0.566473
Cla97C06G109940.1	Cluster1	-0.481799	0.0767436	0.164286	0.240769	-0.384259	0.115265	0.106763	0.162231	0.272983
Cla97C06G110040.1	Cluster1	-0.68066	0.291755	0.338243	0.0506622	-1.04108	0.832125	0.287082	-0.0781259	0.601212
Cla97C06G110160.1	Cluster5	-0.375676	0.0541741	0.122124	0.199378	0.20884	-0.0501194	-0.250688	0.0919675	0.212523
Cla97C06G110220.1	Cluster2	0.534509	0.00245172	-0.1718	-0.36516	-0.0742442	0.00704955	0.00155418	0.0656405	0.255912
Cla97C06G110240.1	Cluster3	0.409624	0.394045	0.210823	-1.01449	0.236565	-0.146656	-0.0790552	-0.0108531	0.459898
Cla97C06G110370.1	Cluster4	0.296155	-0.061868	-0.0595049	-0.174783	-0.351292	0.0736445	0.0851712	0.192476	0.20659
Cla97C06G110440.1	Cluster6	0.612605	0.165483	-0.213255	-0.564833	1.13291	-0.0674931	-0.434464	-0.630949	0.61436
Cla97C06G110560.1	Cluster2	0.789707	0.0233934	-0.26761	-0.545491	0.348146	-0.0952488	-0.116683	-0.136214	0.406344
Cla97C06G110580.1	Cluster5	0.074477	-0.228638	-0.161086	0.315247	0.339375	-0.294689	-0.122783	0.0780968	0.240934
Cla97C06G110710.1	Cluster3	0.114883	0.306313	0.207921	-0.629117	-0.046365	0.0194799	-0.00693209	0.0338172	0.280246
Cla97C06G110750.1	Cluster4	0.283504	0.0353375	-0.379921	0.0610791	-0.190699	-0.0988935	0.0920102	0.197582	0.214923
Cla97C06G110770.1	Cluster3	0.383611	0.128939	0.13808	-0.65063	0.275759	-0.121227	-0.0490496	-0.105483	0.318577
Cla97C06G110920.1	Cluster2	0.42743	-0.136961	-0.239862	-0.050606	0.113497	-0.0207647	-0.0701901	-0.0225423	0.200106
Cla97C06G110930.1	Cluster5	0.0512659	-0.19657	-0.28196	0.427264	-0.232781	0.00647924	0.097079	0.129222	0.234117
Cla97C06G111010.1	Cluster2	0.427852	0.0700193	-0.0407796	-0.457092	-0.0609214	0.0180015	-0.00781928	0.0507391	0.240603
Cla97C06G111270.1	Cluster2	0.531733	-0.108095	-0.0671768	-0.356461	0.161879	-0.151223	-0.0328152	0.0221589	0.260944
Cla97C06G111390.1	Cluster1	-0.809955	-0.0225149	0.248026	0.584444	-0.958213	0.184782	0.290384	0.483047	0.576888
Cla97C06G111590.1	Cluster6	0.274103	0.0345702	-0.122436	-0.186237	0.470645	-0.278575	-0.162595	-0.0294749	0.254227
Cla97C06G111660.1	Cluster3	-0.428351	0.590223	0.211608	-0.37348	-0.435519	0.485978	0.147608	-0.198068	0.414554
Cla97C06G111720.1	Cluster5	-0.337446	-0.0895917	0.117679	0.309359	0.124575	-0.301429	-0.0509964	0.227851	0.236747
Cla97C06G111790.1	Cluster3	0.440345	0.477052	0.000308062	-0.917705	0.279926	0.0173419	-0.103569	-0.193699	0.445705
Cla97C06G111800.1	Cluster3	0.128341	0.329014	0.176414	-0.633769	0.0345516	0.0264564	-0.00297313	-0.0580348	0.283543
Cla97C06G111910.1	Cluster1	-0.0385035	-0.218408	-0.0595166	0.316428	-0.17226	-0.147246	0.028576	0.290929	0.203422
Cla97C06G112150.1	Cluster6	0.31103	0.0258085	-0.125592	-0.211246	1.40646	0.550714	-0.688276	-1.2689	0.803835
Cla97C06G112320.1	Cluster2	0.415963	0.00098099	-0.0437118	-0.373232	0.226238	0.0125452	-0.181597	-0.0571862	0.239591
Cla97C06G112510.1	Cluster6	0.131282	0.242559	0.0899609	-0.463802	0.284543	0.338902	-0.107074	-0.516371	0.332351
Cla97C06G112600.1	Cluster6	0.702619	0.00152938	-0.198264	-0.505884	0.994892	-0.156014	-0.310181	-0.528696	0.557902
Cla97C06G112620.1	Cluster3	-0.269153	0.200638	0.28531	-0.216795	-0.18118	0.406942	0.156053	-0.381814	0.295118
Cla97C06G112840.1	Cluster6	0.229651	0.0563212	-0.00213316	-0.283839	0.357737	-0.111356	-0.110078	-0.136302	0.209609
Cla97C06G113030.1	Cluster6	0.661869	0.559129	-0.181756	-1.03924	0.536438	0.256943	-0.107722	-0.685658	0.620975
Cla97C06G113210.1	Cluster4	0.0515928	-0.149728	0.0654517	0.0326839	-0.5239	0.0809733	0.24713	0.195796	0.242272
Cla97C06G113230.1	Cluster6	1.18174	-0.181573	-0.515937	-0.484234	1.27857	-0.267996	-0.459578	-0.550993	0.770113
Cla97C06G113540.1	Cluster5	-0.24571	-0.329744	-0.269768	0.845223	-0.288671	0.018899	0.0771521	0.19262	0.393342
Cla97C06G113570.1	Cluster1	-0.351753	-0.00614892	-0.0790684	0.43697	-0.638734	0.2623	0.26692	0.109514	0.35476
Cla97C06G113760.1	Cluster2	0.926482	0.0856665	-0.269953	-0.742196	0.248779	-0.0486709	-0.15389	-0.0462176	0.475021
Cla97C06G113860.1	Cluster1	-0.991511	-0.52096	0.53698	0.975492	-2.60683	0.861711	0.989271	0.755846	1.28633
Cla97C06G113890.1	Cluster2	0.362612	0.0598828	-0.0530812	-0.369414	-0.0177881	-0.0485075	-0.016488	0.0827836	0.201477
Cla97C06G113970.1	Cluster1	-0.67067	-0.0870319	0.435542	0.32216	-0.612033	0.00151586	0.272682	0.337835	0.433249
Cla97C06G113980.1	Cluster6	0.301455	-0.100223	0.0419842	-0.243216	0.311064	-0.0646223	-0.139936	-0.106505	0.204834
Cla97C06G114000.1	Cluster6	0.516924	-0.217476	-0.203995	-0.0954536	0.65921	-0.148572	-0.196999	-0.313639	0.370143
Cla97C06G114060.1	Cluster6	0.646019	-0.0191026	-0.387187	-0.239729	0.701162	-0.323216	-0.373214	-0.0047321	0.440859
Cla97C06G114100.1	Cluster3	0.218773	0.0539536	0.349264	-0.621991	-0.0886641	0.156137	0.0639485	-0.131421	0.29598
Cla97C06G114120.1	Cluster6	0.270264	-0.117811	-0.0513186	-0.101134	0.382188	-0.168285	-0.16489	-0.0490129	0.208314
Cla97C06G114160.1	Cluster5	0.378645	-0.218006	-0.303463	0.142824	0.147272	0.0290985	-0.107869	-0.0685018	0.221118
Cla97C06G114170.1	Cluster1	-0.416964	0.0589169	0.356019	0.00202832	-1.08525	0.415968	0.262121	0.407161	0.519529
Cla97C06G114260.1	Cluster5	-0.144102	-0.107157	-0.14142	0.392679	0.241265	-0.0441357	-0.16414	-0.0329887	0.205159
Cla97C06G114430.1	Cluster2	0.422018	-0.00197491	-0.0982577	-0.321785	0.232124	-0.0982644	-0.049823	-0.084037	0.228156
Cla97C06G114500.1	Cluster2	0.347882	0.0685395	0.0346647	-0.451087	0.139873	-0.148396	-0.0768572	0.0853808	0.234577
Cla97C06G114510.1	Cluster1	-0.836001	0.116869	0.124411	0.59472	-0.58312	0.260111	0.189591	0.133418	0.469522
Cla97C06G114910.1	Cluster1	-0.381912	0.19343	0.380601	-0.192119	-0.353195	0.160335	0.130877	0.061983	0.276835
Cla97C06G114940.1	Cluster5	0.116117	-0.219931	-0.15111	0.254925	0.411738	-0.00101337	-0.147816	-0.262909	0.242067
Cla97C06G114980.1	Cluster2	0.839013	0.398506	-0.459778	-0.777741	0.295427	0.0356052	-0.152219	-0.178813	0.510282
Cla97C06G115360.1	Cluster1	-0.436525	0.0135711	0.201722	0.221232	-0.369415	-0.0418023	0.114818	0.296399	0.272456
Cla97C06G115460.1	Cluster2	0.291701	0.126851	-0.0138906	-0.404662	0.0582347	-0.0770123	-0.0496794	0.0684571	0.200571
Cla97C06G115530.1	Cluster5	-0.0300677	-0.530103	-0.0667511	0.626922	-0.196821	0.322124	0.0587299	-0.184033	0.350351
Cla97C06G115550.1	Cluster2	0.747792	0.0586827	-0.101963	-0.704512	0.00813756	0.0336719	-0.0198292	-0.0219803	0.391234
Cla97C06G115560.1	Cluster2	0.408137	0.0923439	-0.203098	-0.297383	0.0835741	0.0500982	-0.0730939	-0.0605783	0.214907
Cla97C06G115570.1	Cluster1	-0.67478	0.0894122	0.0941705	0.491197	-0.470611	0.0359748	0.096752	0.337885	0.389094
Cla97C06G115580.1	Cluster1	-0.693297	0.470191	0.2244	-0.00129375	-2.91873	1.03133	1.04964	0.837765	1.31683
Cla97C06G115770.1	Cluster1	-0.252076	0.100431	0.206573	-0.0549284	-0.407061	0.0525177	0.147608	0.206935	0.224368
Cla97C06G115890.1	Cluster1	-0.310471	-0.0544926	0.304038	0.0609258	-1.38605	0.183849	0.596447	0.605757	0.640663
Cla97C06G115920.1	Cluster6	0.249291	-0.129019	0.187861	-0.308133	0.290746	-0.0379463	-0.105304	-0.147495	0.216414
Cla97C06G116020.1	Cluster3	-0.151208	0.471907	0.201961	-0.522659	-0.221359	0.192437	0.0546323	-0.0257098	0.304537
Cla97C06G116030.1	Cluster6	0.340583	0.0847013	-0.0446909	-0.380593	0.729589	-0.309296	-0.22472	-0.195573	0.375448
Cla97C06G116240.1	Cluster6	0.0168131	0.0493925	0.0207028	-0.0869084	0.773614	0.142438	-0.185558	-0.730494	0.413612
Cla97C06G116320.1	Cluster1	-0.471867	-0.0828195	0.202745	0.351942	-0.721953	0.117083	0.307758	0.297112	0.398641
Cla97C06G116710.1	Cluster5	0.144513	-0.0690327	-0.389068	0.313588	0.224458	-0.0590584	-0.0845086	-0.0808912	0.221332
Cla97C06G116780.1	Cluster3	-0.156478	0.131401	0.414323	-0.389246	-0.372733	0.206057	0.129495	0.0371809	0.283969
Cla97C06G116820.1	Cluster1	-0.578554	0.194636	0.0252633	0.358654	-0.156432	-0.0290689	0.0138867	0.171614	0.282043
Cla97C06G116940.1	Cluster2	0.496437	0.0973389	-0.235926	-0.35785	-0.171305	-0.125129	0.105101	0.191332	0.275759
Cla97C06G117050.1	Cluster3	0.640175	0.166563	0.191476	-0.998214	0.207996	0.0442533	-0.0506915	-0.201557	0.471938
Cla97C06G117140.1	Cluster5	-0.198581	-0.147148	-0.132497	0.478225	0.510919	-0.0673724	-0.242283	-0.201264	0.309868
Cla97C06G117160.1	Cluster2	0.451762	0.0124165	0.0399977	-0.504176	-0.0447295	-0.0505625	-0.0242539	0.119546	0.261718
Cla97C06G117180.1	Cluster1	-0.463326	-0.0620269	0.0218884	0.503465	-2.38142	0.431066	0.906779	1.04358	1.08501
Cla97C06G117440.1	Cluster5	0.135419	-0.251425	-0.380812	0.496817	-0.0256969	0.0369363	-0.0130741	0.00183468	0.260657
Cla97C06G117660.1	Cluster6	0.32586	-0.0821123	-0.0954865	-0.148261	0.483003	-0.172996	-0.12464	-0.185368	0.255551
Cla97C06G117710.1	Cluster1	-0.933346	-0.0160102	0.117143	0.832213	-0.271756	-0.0687017	0.0625507	0.277907	0.498198
Cla97C06G117750.1	Cluster5	-0.0548536	-0.423752	-0.269048	0.747654	-0.177636	0.491462	0.0964356	-0.410262	0.425046
Cla97C06G117890.1	Cluster1	-0.37285	-0.0552261	-0.145894	0.57397	-0.197701	0.031891	0.0654926	0.100317	0.279604
Cla97C06G118090.1	Cluster6	0.0814274	-0.0492078	-0.0995109	0.0672914	0.495002	-0.278464	-0.169597	-0.0469417	0.232077
Cla97C06G118840.1	Cluster2	0.500141	-0.125154	-0.381503	0.0065153	0.218219	-0.0407349	-0.0710491	-0.106435	0.261055
Cla97C06G118860.1	Cluster4	0.162674	-0.235395	-0.342898	0.415618	-0.26966	0.0754307	0.147935	0.0462938	0.260391
Cla97C06G119110.1	Cluster6	0.638587	0.137405	-0.159005	-0.616987	0.848155	-0.155326	-0.215079	-0.47775	0.514174
Cla97C06G119360.1	Cluster5	-0.221869	-0.204426	-0.149395	0.57569	-0.0518155	-0.0555971	-0.00799648	0.115409	0.257436
Cla97C06G119680.1	Cluster5	-0.161142	-0.2428	-0.130827	0.534769	-0.0308619	0.0388066	-0.0439122	0.0359675	0.237153
Cla97C06G119750.1	Cluster6	0.796242	-0.224617	-0.227546	-0.344079	1.52563	-0.272729	-0.574819	-0.678086	0.760337
Cla97C06G119820.1	Cluster3	-0.0529312	0.259107	0.13144	-0.337616	0.408856	-0.091611	-0.0960404	-0.221205	0.249259
Cla97C06G120000.1	Cluster6	0.433013	0.159903	0.128532	-0.721448	0.499241	-0.0921229	-0.135945	-0.271173	0.39638
Cla97C06G120060.1	Cluster2	0.537135	-0.0306599	-0.17144	-0.335035	0.188923	-0.0940007	-0.0709598	-0.0239627	0.262197
Cla97C06G120210.1	Cluster2	0.501797	-0.0103383	-0.370385	-0.121073	0.363151	-0.00411681	-0.103127	-0.255908	0.295628
Cla97C06G120460.1	Cluster3	0.36946	0.0996816	0.0811507	-0.550292	-0.055614	-0.0238265	-0.0165076	0.0959481	0.258839
Cla97C06G120600.1	Cluster2	0.850159	-0.0533682	-0.174873	-0.621918	0.427407	-0.0224547	-0.144792	-0.260161	0.449573
Cla97C06G120620.1	Cluster6	0.528354	0.124529	-0.269599	-0.383283	1.15151	-0.151256	-0.397743	-0.602512	0.583625
Cla97C06G120770.1	Cluster5	-0.118506	-0.414204	-0.331285	0.863994	-0.0588809	-0.085697	0.0114538	0.133124	0.391062
Cla97C06G120790.1	Cluster1	-0.475739	0.0279917	0.373943	0.0738045	-0.0682813	0.20226	0.00108811	-0.135066	0.24963
Cla97C06G121260.1	Cluster2	0.626011	0.0739117	-0.28134	-0.418583	0.0848906	-0.0607145	-0.0177917	-0.00638438	0.307749
Cla97C06G121400.1	Cluster1	-0.72715	0.159636	0.739266	-0.171753	-0.736458	0.83656	0.190485	-0.290587	0.596798
Cla97C06G121650.1	Cluster2	0.805474	0.051986	-0.299202	-0.558257	0.238643	-0.0958149	-0.0865191	-0.056309	0.401684
Cla97C06G121700.1	Cluster2	0.509382	-0.298634	0.0266461	-0.237394	0.0760045	-0.0442733	-0.0297772	-0.00195402	0.243294
Cla97C06G122090.1	Cluster1	-0.507079	0.0503632	0.351548	0.105168	-0.21079	0.187775	-0.10548	0.128495	0.267699
Cla97C06G122360.1	Cluster2	0.758907	0.0999191	-0.277981	-0.580845	0.0875596	0.181461	-0.0458097	-0.223211	0.395166
Cla97C06G122600.1	Cluster5	-0.267481	-0.276413	0.203961	0.339934	0.255766	-0.0844604	-0.128553	-0.0427521	0.23785
Cla97C06G122960.1	Cluster5	-0.0290788	-0.287699	-0.000469817	0.317248	0.470491	-0.225329	-0.178721	-0.0664422	0.265317
Cla97C06G123040.1	Cluster3	0.207612	0.142754	0.100236	-0.450603	0.0974031	0.0500243	-0.0324911	-0.114936	0.207993
Cla97C06G123060.1	Cluster6	0.316092	0.0473297	0.087931	-0.451353	0.285707	0.0494944	-0.164922	-0.170279	0.254636
Cla97C06G123170.1	Cluster5	0.544039	-0.422567	-0.627717	0.506244	0.199416	-0.0763328	-0.0872238	-0.0358599	0.41046
Cla97C06G123180.1	Cluster2	0.881943	-0.115948	0.0402155	-0.806211	0.327884	-0.0596519	-0.146272	-0.12196	0.476625
Cla97C06G123300.1	Cluster3	0.238339	0.417687	0.279581	-0.935607	-0.221901	-0.062775	0.108925	0.175751	0.427739
Cla97C06G123360.1	Cluster3	0.0174932	0.3798	0.0768623	-0.474155	0.0486814	0.0896924	0.0601365	-0.19851	0.247479
Cla97C06G123370.1	Cluster6	0.941611	0.567855	0.00674229	-1.51621	1.593	0.374334	-0.540237	-1.4271	1.10287
Cla97C06G123410.1	Cluster6	0.591868	-0.125547	-0.0897312	-0.37659	0.440896	-0.108181	-0.173757	-0.158958	0.333272
Cla97C06G123440.1	Cluster4	0.069576	-0.0879924	-0.069676	0.0880924	-0.632313	0.00743326	0.301376	0.323504	0.297743
Cla97C06G123580.1	Cluster6	0.686262	0.0807105	-0.282644	-0.484329	1.56377	-0.301626	-0.52323	-0.738915	0.769792
Cla97C06G123590.1	Cluster6	0.385847	0.0906409	-0.104162	-0.372326	1.72292	-0.142671	-0.581711	-0.998543	0.813359
Cla97C06G123700.1	Cluster5	-0.323169	-0.258983	-0.240414	0.822566	-0.146742	-0.0497567	0.0206468	0.175852	0.370575
Cla97C06G123740.1	Cluster2	0.450181	0.0874979	-0.245659	-0.29202	0.0392096	-0.0530164	-0.0482235	0.0620303	0.228806
Cla97C06G123770.1	Cluster3	0.0942263	0.338846	0.0499634	-0.483036	-0.4854	0.162846	0.225761	0.0967925	0.312132
Cla97C06G123800.1	Cluster6	0.33448	-0.101174	-0.253573	0.0202671	0.842982	-0.136823	-0.266196	-0.439964	0.410677
Cla97C06G123920.1	Cluster2	0.315066	0.0932164	-0.00779388	-0.400488	0.122459	-0.0568312	-0.0229634	-0.042664	0.203182
Cla97C06G123930.1	Cluster5	-0.488158	0.0965364	0.0452781	0.346343	0.0587635	0.086434	-0.0254705	-0.119727	0.237706
Cla97C06G123990.1	Cluster6	0.436785	0.453264	-0.191232	-0.698817	0.302842	0.613815	-0.218419	-0.698239	0.524387
Cla97C06G124090.1	Cluster3	-0.856749	1.33737	0.176945	-0.65757	-0.69795	1.10667	0.180805	-0.589522	0.851751
Cla97C06G124230.1	Cluster6	0.132064	0.013384	-0.183407	0.0379591	0.529812	-0.114009	-0.163596	-0.252206	0.249791
Cla97C06G124430.1	Cluster6	0.353334	-0.0832323	-0.0441962	-0.225906	0.236487	-0.205283	-0.0766841	0.0454801	0.203812
Cla97C06G124450.1	Cluster6	0.698467	-0.181509	-0.116392	-0.400567	0.479348	-0.37097	-0.246843	0.138465	0.403962
Cla97C06G124570.1	Cluster1	-0.245805	-0.176375	0.0730788	0.349101	-0.25333	-0.074643	0.0459111	0.282062	0.229955
Cla97C06G124700.1	Cluster1	-0.838405	0.23407	0.457225	0.14711	-1.13638	0.498534	0.334203	0.303642	0.62475
Cla97C06G124780.1	Cluster5	-0.176314	-0.192318	-0.249301	0.617933	0.154567	-0.0750921	-0.053035	-0.0264399	0.279056
Cla97C06G124820.1	Cluster1	-0.407502	-0.0720007	0.170518	0.308984	-0.289837	0.0356992	0.117149	0.136989	0.243064
Cla97C06G125020.1	Cluster6	0.466627	-0.0489807	-0.241739	-0.175907	0.626798	-0.311629	-0.27867	-0.036499	0.354259
Cla97C06G125050.1	Cluster2	1.33063	-0.211734	-0.720472	-0.398421	0.0338961	0.0217561	0.00609277	-0.061745	0.597458
Cla97C06G125130.1	Cluster2	0.49472	-0.0487336	-0.107967	-0.33802	0.162254	-0.00816478	-0.0951939	-0.0588957	0.242593
Cla97C06G125280.1	Cluster2	0.527244	0.0738629	-0.0337356	-0.567371	-0.204225	0.258908	0.0557575	-0.11044	0.323052
Cla97C06G125340.1	Cluster1	-0.188069	0.00604507	0.116872	0.0651523	-0.51185	0.00534103	0.226024	0.280485	0.252159
Cla97C06G125470.1	Cluster6	1.38665	-0.576606	-0.446317	-0.363724	1.15022	-0.156976	-0.487463	-0.505777	0.795328
Cla97C06G125620.1	Cluster1	-0.499974	-0.0669741	-0.173848	0.740796	-0.333544	-0.0495489	0.10617	0.276922	0.384546
Cla97C06G125750.1	Cluster2	0.627174	-0.10725	-0.0463003	-0.473623	-0.241324	0.14828	0.292762	-0.199718	0.345819
Cla97C06G125800.1	Cluster2	0.663687	-0.209925	-0.263949	-0.189813	0.347245	-0.0959933	-0.095933	-0.155319	0.328061
Cla97C06G126030.1	Cluster1	-0.86927	0.584026	0.45812	-0.172875	-1.03451	0.605926	0.320052	0.108533	0.642323
Cla97C06G126040.1	Cluster6	0.335403	0.0323325	-0.042186	-0.32555	0.304881	-0.0435734	-0.0783232	-0.182985	0.225443
Cla97C06G126200.1	Cluster2	0.436514	0.00104106	-0.239489	-0.198067	0.091039	-0.124582	-0.0468183	0.0803612	0.213672
Cla97C06G126240.1	Cluster6	-0.0144206	0.203477	-0.101697	-0.0873597	0.548356	-0.0809497	-0.28047	-0.186936	0.261982
Cla97C06G126280.1	Cluster1	-0.799669	0.0903141	0.304039	0.405316	-0.359388	0.290403	0.115089	-0.046104	0.402353
Cla97C06G126400.1	Cluster3	-0.798245	1.11615	0.604742	-0.922648	-0.728019	0.381048	0.216152	0.130819	0.740562
Cla97C06G126420.1	Cluster2	0.715043	-0.00350907	-0.241611	-0.469923	0.299736	-0.0256431	-0.0720905	-0.202003	0.363908
Cla97C06G126440.1	Cluster2	0.478567	-0.0745174	0.0111674	-0.415217	-0.0338241	0.00596026	-0.00853125	0.0363951	0.241923
Cla97C06G126540.1	Cluster1	-0.601515	0.0986787	0.390861	0.111975	-0.657439	0.206143	0.263847	0.187449	0.399346
Cla97C06G126610.1	Cluster1	-0.0338224	-0.0140114	-0.105914	0.153747	-0.504622	0.0268976	0.157655	0.320069	0.244617
Cla97C06G126620.1	Cluster2	0.351631	0.0434685	0.00932179	-0.404421	0.119609	-0.0967751	-0.0320126	0.00917921	0.211781
Cla97C06G126630.1	Cluster1	-0.539358	0.165583	0.281584	0.0921907	-0.598731	0.197295	0.207156	0.19428	0.355402
Cla97C06G126640.1	Cluster3	-0.466321	0.604198	0.363152	-0.501029	-0.204225	0.388343	0.0957022	-0.27982	0.421798
Cla97C06G126660.1	Cluster6	0.321993	-0.0761449	-0.0333339	-0.212514	0.353204	-0.123421	-0.145678	-0.084105	0.215152
Cla97C06G126710.1	Cluster6	0.263766	0.320169	-0.063903	-0.520032	0.446855	-0.0854548	-0.186327	-0.175073	0.320479
Cla97C06G126810.1	Cluster3	0.236247	0.232022	0.075226	-0.543495	-0.166171	0.100088	0.0278123	0.0382707	0.253704
Cla97C06G126870.1	Cluster1	-0.194078	-0.0559338	-0.137615	0.387627	-0.347836	0.271265	0.108848	-0.0322766	0.244205
Cla97C06G127000.1	Cluster1	-0.599181	0.390289	0.239448	-0.0305557	0.0674579	0.19606	-0.0571284	-0.206389	0.306702
Cla97C06G127010.1	Cluster2	0.359177	-0.0426065	-0.165263	-0.151308	-0.150242	-0.15812	0.0425495	0.265813	0.207389
Cla97C06G127180.1	Cluster2	0.573405	-0.0760164	-0.119637	-0.377752	-0.00902902	-0.142361	0.101747	0.0496429	0.273795
Cla97C06G127210.1	Cluster3	-0.318615	0.526987	-0.0818588	-0.126513	0.322747	0.0298262	-0.205473	-0.1471	0.28557
Cla97C06G127220.1	Cluster2	0.990417	-0.0732619	-0.418448	-0.498707	0.185196	-0.0610659	0.0168573	-0.140987	0.457991
Cla97C06G127230.1	Cluster1	-0.31202	0.150632	0.240998	-0.0796102	-0.290835	0.165892	0.0519145	0.0730286	0.2086
Cla97C06G127300.1	Cluster6	0.299229	0.446356	-0.00275095	-0.742835	0.818685	0.0696597	-0.426006	-0.462339	0.522483
Cla97C06G127350.1	Cluster2	0.464794	-0.0809239	-0.201774	-0.182097	-0.131673	-0.0474683	0.0530502	0.126091	0.218684
Cla97C06G127490.1	Cluster6	0.840502	0.110571	-0.0067351	-0.944338	1.31404	-0.393585	-0.553456	-0.367	0.749581
Cla97C06G127500.1	Cluster5	0.591473	-0.545893	-0.347297	0.301716	0.172359	-0.176982	-0.0647772	0.0694005	0.364404
Cla97C06G127510.1	Cluster2	0.602947	0.262724	-0.545175	-0.320496	0.207271	0.20078	-0.213167	-0.194885	0.377813
Cla97C06G127520.1	Cluster5	0.26237	-0.460612	-0.237471	0.435713	0.213736	-0.242726	-0.0842776	0.113267	0.305139
Cla97C06G127580.1	Cluster1	-0.162094	-0.0114632	-0.00770659	0.181264	-0.437631	0.129796	0.129202	0.178633	0.212567
Cla97C06G127650.1	Cluster6	0.439046	0.0129915	-0.124325	-0.327713	0.649177	0.00214266	-0.271125	-0.380195	0.369416
Cla97C06G127800.1	Cluster6	-0.0827221	0.352846	0.197303	-0.467427	0.14398	0.278602	-0.0373711	-0.385212	0.301637
Cla97C06G127830.1	Cluster5	0.527857	-0.457628	-0.376742	0.306513	0.0845456	-0.108358	-0.0173516	0.0411641	0.326196
Cla97C06G128140.1	Cluster2	1.72592	-0.483808	-0.345785	-0.89633	-0.227078	-0.0998672	0.230173	0.0967723	0.780086
Cla97C06G128240.1	Cluster4	0.296799	-0.0641883	-0.365944	0.133333	-0.127767	-0.159325	0.0804675	0.206624	0.218691
Cla97C07G128300.1	Cluster3	0.120011	0.210053	0.0901611	-0.420226	-0.513799	0.209068	0.146405	0.158326	0.292146
Cla97C07G128550.1	Cluster2	0.593911	-0.210672	-0.0250525	-0.358186	0.190669	-0.184077	0.0899545	-0.0965461	0.296091
Cla97C07G128570.1	Cluster6	0.772065	-0.337858	-0.139279	-0.294928	2.04314	-0.550392	-0.606338	-0.886415	0.959714
Cla97C07G128890.1	Cluster2	0.391026	-0.0216892	0.0223629	-0.391699	0.246686	0.00266579	-0.154546	-0.094806	0.239354
Cla97C07G128950.1	Cluster2	0.502294	0.0903699	-0.093858	-0.498806	-0.0303266	0.0482873	0.00914729	-0.027108	0.273118
Cla97C07G128970.1	Cluster5	1.02634	-0.644673	-0.955754	0.574085	0.152081	-0.191942	0.0177423	0.0221196	0.629375
Cla97C07G129170.1	Cluster3	0.172142	0.315571	0.113093	-0.600806	-0.454283	-0.0371346	0.177049	0.314369	0.346596
Cla97C07G129400.1	Cluster6	0.457622	-0.277932	-0.126205	-0.0534847	0.586425	-0.219546	-0.265925	-0.100954	0.333478
Cla97C07G129510.1	Cluster6	0.453175	-0.168141	-0.107437	-0.177598	0.551968	-0.0598871	-0.245756	-0.246325	0.317591
Cla97C07G129640.1	Cluster2	0.362616	0.0181629	-0.0719144	-0.308864	-0.100986	-0.135728	0.0380581	0.198656	0.207682
Cla97C07G129720.1	Cluster6	0.308666	-0.00320385	-0.0486815	-0.25678	0.727124	-0.061775	-0.236845	-0.428505	0.365636
Cla97C07G129740.1	Cluster1	-0.0591145	-0.152604	-0.205541	0.41726	-0.170375	-0.0993336	0.0520578	0.217651	0.217818
Cla97C07G129900.1	Cluster5	-0.125415	-0.252796	-0.302834	0.681045	-0.243973	0.0842077	0.0161862	0.143579	0.321304
Cla97C07G129930.1	Cluster2	0.604654	-0.064516	-0.0782939	-0.461844	0.113537	-0.0934611	-0.0608068	0.0407308	0.296691
Cla97C07G130040.1	Cluster6	0.299654	-0.0916101	0.0467637	-0.254807	0.639039	-0.149244	-0.25235	-0.237444	0.319822
Cla97C07G130060.1	Cluster6	0.128112	-0.00321877	0.133076	-0.25797	0.471169	-0.162896	-0.173517	-0.134756	0.238293
Cla97C07G130120.1	Cluster6	0.232834	0.0228384	0.0320837	-0.287756	0.522206	-0.110127	-0.203133	-0.208946	0.269474
Cla97C07G130310.1	Cluster6	0.557786	-0.124568	-0.100624	-0.332594	0.453829	-0.0260741	-0.129131	-0.298624	0.329475
Cla97C07G130490.1	Cluster2	0.555777	0.0634951	-0.122523	-0.496749	0.295164	-0.0609484	-0.139621	-0.0945947	0.314863
Cla97C07G130680.1	Cluster6	1.03658	-0.0252199	-0.420065	-0.591298	0.922036	-0.0119301	-0.370083	-0.540023	0.641439
Cla97C07G130710.1	Cluster4	0.221525	-0.00378832	-0.120528	-0.097209	-0.757332	0.16845	0.20854	0.380342	0.351149
Cla97C07G130770.1	Cluster1	-0.685149	0.015114	0.312872	0.357163	-0.494169	0.177323	0.218498	0.0983485	0.383251
Cla97C07G130790.1	Cluster3	0.0901979	0.181421	0.213657	-0.485276	0.252597	-0.0205153	-0.0920491	-0.140032	0.24334
Cla97C07G130930.1	Cluster5	0.00193589	-0.380735	-0.221763	0.600562	0.0734091	-0.10191	-0.0737559	0.102257	0.289454
Cla97C07G131070.1	Cluster3	0.174673	0.410067	0.160135	-0.744875	0.163892	-0.198985	-0.0481938	0.0832872	0.349461
Cla97C07G131130.1	Cluster5	-0.425045	-0.0330478	-0.40895	0.867043	-0.165634	0.276417	0.0184111	-0.129194	0.417754
Cla97C07G131140.1	Cluster5	0.214764	-0.0246684	-0.528226	0.33813	0.322745	-0.049777	-0.155643	-0.117325	0.289018
Cla97C07G131210.1	Cluster1	-0.566347	0.0299563	0.348391	0.188	-0.432248	0.0107496	0.265013	0.156485	0.32951
Cla97C07G131430.1	Cluster6	0.233678	0.0156709	0.019285	-0.268634	0.479806	-0.0538546	-0.149083	-0.276868	0.256176
Cla97C07G131540.1	Cluster5	-0.238207	-0.0797829	-0.256722	0.574713	0.117727	0.0446014	-0.0862612	-0.0760675	0.264139
Cla97C07G131550.1	Cluster6	0.483805	-0.122439	-0.316228	-0.0451382	0.438729	-0.0680912	-0.181134	-0.189504	0.296873
Cla97C07G131590.1	Cluster6	0.0516525	0.109382	0.104179	-0.265213	0.761909	-0.168725	-0.322899	-0.270285	0.354988
Cla97C07G131680.1	Cluster5	0.401943	-0.275709	-0.335432	0.209197	0.245319	0.0913505	-0.115103	-0.221566	0.273788
Cla97C07G131870.1	Cluster5	0.149709	-0.341405	-0.261022	0.452718	0.107054	-0.0568973	-0.0651429	0.0149862	0.2482
Cla97C07G131890.1	Cluster1	-0.404205	-0.148306	0.229487	0.323023	-0.395003	-0.0318026	0.134878	0.291928	0.293462
Cla97C07G132040.1	Cluster1	-0.781079	-0.318622	0.373684	0.726018	-3.64017	0.970582	1.41138	1.2582	1.65384
Cla97C07G132190.1	Cluster1	-0.848362	-0.852241	0.589116	1.11149	-0.870585	-0.302876	0.559987	0.613474	0.807826
Cla97C07G132360.1	Cluster6	0.717189	0.142829	-0.28551	-0.574507	0.645574	-0.112	-0.233651	-0.299922	0.466015
Cla97C07G132400.1	Cluster1	-0.587866	-0.544493	0.612494	0.519865	-1.27383	-0.244396	0.792795	0.725433	0.767614
Cla97C07G132430.1	Cluster1	-0.589303	-0.0319581	-0.0486767	0.669937	-0.324829	0.0941665	0.0694257	0.161237	0.367362
Cla97C07G132470.1	Cluster3	0.376588	0.375513	0.146268	-0.898369	0.159471	0.0855564	-0.0131947	-0.231833	0.413687
Cla97C07G132480.1	Cluster6	1.03154	-0.200729	-0.438485	-0.392329	1.16932	-0.186329	-0.33866	-0.64433	0.69513
Cla97C07G132610.1	Cluster1	-0.610539	0.13195	0.24242	0.236169	-0.876132	0.219857	0.273038	0.383236	0.469358
Cla97C07G132660.1	Cluster5	-0.131499	-0.110072	-0.393155	0.634726	0.173272	-0.0286909	-0.0872758	-0.0573058	0.299667
Cla97C07G132760.1	Cluster1	-0.334079	0.0387297	-0.0358277	0.331177	-0.427748	0.115562	0.134069	0.178117	0.259145
Cla97C07G132940.1	Cluster6	0.347886	-0.0999942	-0.0485191	-0.199373	0.46736	-0.114504	-0.17974	-0.173115	0.258274
Cla97C07G132970.1	Cluster5	0.309444	-0.0949806	-0.539317	0.324854	0.00955431	-0.0227963	-0.0555042	0.0687462	0.269812
Cla97C07G132990.1	Cluster1	-0.429965	-0.440805	0.061286	0.809484	-0.337186	-0.295554	0.146393	0.486347	0.462479
Cla97C07G133010.1	Cluster5	-0.280382	-0.12311	-0.277581	0.681072	-0.0634384	0.0973756	-0.00450166	-0.0294356	0.304507
Cla97C07G133180.1	Cluster1	-0.493186	0.48229	0.0375868	-0.0266912	-0.855514	0.00751139	0.346625	0.501377	0.475312
Cla97C07G133220.1	Cluster1	-0.723989	0.0452195	0.15632	0.52245	-1.58195	0.377886	0.557243	0.646821	0.774399
Cla97C07G133360.1	Cluster1	-0.823214	0.0720697	0.403592	0.347552	-0.777602	0.479236	0.189065	0.109302	0.51389
Cla97C07G133640.1	Cluster1	-0.499029	0.169499	0.26443	0.0650999	-0.530027	0.145063	0.186832	0.198131	0.322502
Cla97C07G133690.1	Cluster2	0.798861	-0.204082	-0.156244	-0.438536	0.427579	0.0436833	-0.125611	-0.345651	0.416883
Cla97C07G133880.1	Cluster2	0.517649	-0.205471	-0.0916609	-0.220516	0.199025	0.017527	-0.109523	-0.107029	0.248014
Cla97C07G133930.1	Cluster3	-0.423591	0.292982	0.377055	-0.246446	-0.518838	0.530692	0.158807	-0.170661	0.39158
Cla97C07G133990.1	Cluster3	0.22147	0.498395	0.0959632	-0.815828	-0.172996	0.0850069	0.0378847	0.0501044	0.380475
Cla97C07G134030.1	Cluster6	0.15523	-0.21386	0.108743	-0.0501137	0.832932	-0.234271	-0.302855	-0.295806	0.380235
Cla97C07G134200.1	Cluster1	-0.531891	0.0728489	0.193867	0.265175	-0.228433	0.2398	0.0169297	-0.0282966	0.269096
Cla97C07G134270.1	Cluster1	-0.317765	-0.0029395	0.20672	0.113985	-0.347824	-0.110692	0.0920921	0.366424	0.248622
Cla97C07G134530.1	Cluster6	0.430642	-0.0998985	-0.133447	-0.197296	0.307775	-0.00436121	-0.102632	-0.200782	0.238375
Cla97C07G134550.1	Cluster3	0.235855	0.200812	0.1065	-0.543167	0.184302	-0.180371	-0.0562108	0.0522803	0.260417
Cla97C07G134730.1	Cluster5	0.0676793	-0.326942	-0.379885	0.639148	0.0652163	0.0520823	-0.0613066	-0.055992	0.311254
Cla97C07G134750.1	Cluster6	0.723614	0.0255837	-0.228954	-0.520243	0.799769	0.253546	-0.138906	-0.914409	0.586357
Cla97C07G134800.1	Cluster5	0.111756	-0.379302	-0.145434	0.412979	-0.0369341	-0.0665265	0.0140466	0.089414	0.227422
Cla97C07G134930.1	Cluster2	0.835404	-0.151016	-0.298591	-0.385797	0.423028	-0.130143	-0.140485	-0.152401	0.413617
Cla97C07G135120.1	Cluster3	0.744668	0.522599	-0.0746258	-1.19264	-0.0140152	0.00474697	-0.0205674	0.0298357	0.567845
Cla97C07G135190.1	Cluster6	-0.0397617	0.0352806	0.129274	-0.124792	0.464371	-0.0686733	-0.276686	-0.119012	0.222385
Cla97C07G135290.1	Cluster1	-0.179824	-0.0136053	0.0983273	0.0951021	-0.653963	0.0940149	0.212102	0.347846	0.305597
Cla97C07G135470.1	Cluster6	0.564967	-0.0284283	-0.0850215	-0.451517	0.703276	-0.0791571	-0.202589	-0.421529	0.422693
Cla97C07G135820.1	Cluster1	-0.523193	-0.107121	0.269666	0.360648	-0.502195	0.0684137	0.13872	0.295062	0.348707
Cla97C07G135960.1	Cluster6	1.05728	-0.148396	-0.154802	-0.754086	0.887631	-0.323487	-0.333503	-0.230641	0.631261
Cla97C07G136110.1	Cluster5	-0.199666	-0.317961	-0.171757	0.689385	0.0963701	-0.00665325	-0.0535319	-0.0361849	0.306879
Cla97C07G136150.1	Cluster3	-0.113288	0.362873	0.169796	-0.41938	0.179473	-0.0880309	-0.0451723	-0.0462696	0.237054
Cla97C07G136190.1	Cluster6	-0.0809413	0.419228	-0.121812	-0.216474	0.427941	0.368099	-0.249465	-0.546576	0.363241
Cla97C07G136230.1	Cluster4	0.506021	-0.503382	0.0946553	-0.0972938	-0.10757	-0.104255	0.0481204	0.163705	0.287708
Cla97C07G136280.1	Cluster1	-0.496424	0.184818	0.307443	0.00416346	-0.844702	-0.0221433	0.351965	0.51488	0.459522
Cla97C07G136300.1	Cluster6	0.358408	-0.0228417	-0.0525759	-0.282991	0.672509	-0.0554799	-0.239233	-0.377796	0.351961
Cla97C07G136370.1	Cluster1	-0.114833	-0.0840266	0.0675553	0.131304	-0.782245	0.0176147	0.321935	0.442695	0.369148
Cla97C07G136380.1	Cluster5	-0.427812	0.0432638	0.0366336	0.347915	0.189629	-0.0623388	-0.0846783	-0.0426118	0.225551
Cla97C07G136480.1	Cluster6	0.445061	-0.0240296	-0.0509806	-0.370051	0.453604	-0.135618	-0.158215	-0.159772	0.295901
Cla97C07G136570.1	Cluster1	-0.489357	-0.0585869	0.0275072	0.520437	-0.152323	-0.0396577	0.0407018	0.151279	0.283809
Cla97C07G136610.1	Cluster1	-0.366428	-0.0250561	0.17883	0.212654	-0.772767	0.0460897	0.299095	0.427583	0.39346
Cla97C07G136700.1	Cluster2	0.480185	-0.0106285	-0.104616	-0.364941	-0.515473	-0.000672825	0.230653	0.285492	0.332788
Cla97C07G136730.1	Cluster2	0.789903	0.0873915	-0.279837	-0.597457	0.0297219	-0.101776	-0.0304549	0.102509	0.394521
Cla97C07G136740.1	Cluster2	0.378531	0.0751329	-0.0516384	-0.402026	0.193556	-0.0917926	-0.120438	0.0186747	0.231136
Cla97C07G136760.1	Cluster6	0.358468	-0.176488	-0.0465851	-0.135395	0.562944	-0.19205	-0.316315	-0.0545793	0.301656
Cla97C07G136830.1	Cluster6	0.928137	-0.181646	-0.463024	-0.283466	0.574456	-0.0441685	-0.256597	-0.27369	0.487248
Cla97C07G136910.1	Cluster2	0.349151	0.102592	0.00426939	-0.456013	0.174318	0.0941676	-0.0938639	-0.174621	0.244644
Cla97C07G137000.1	Cluster6	-0.310672	0.258815	0.0616146	-0.00975718	0.985032	0.653351	-0.551089	-1.08729	0.660136
Cla97C07G137010.1	Cluster1	-0.405874	0.0857144	0.171111	0.149048	-0.290502	0.071944	0.113387	0.105171	0.219434
Cla97C07G137140.1	Cluster3	0.114656	0.0101701	0.327423	-0.452249	-0.00301795	0.00626748	0.00568336	-0.00893288	0.215521
Cla97C07G137170.1	Cluster1	-0.439512	-0.00929322	0.389139	0.0596662	-0.814908	0.279084	0.455924	0.0798997	0.431684
Cla97C07G137230.1	Cluster2	0.410308	0.152667	-0.215699	-0.347276	-0.136947	-0.0829109	0.0492715	0.170586	0.243763
Cla97C07G137260.1	Cluster1	-0.783895	-0.193338	0.442714	0.53452	-2.29702	0.369019	1.06364	0.864369	1.09704
Cla97C07G137320.1	Cluster1	-1.23936	-0.0334306	0.307639	0.965154	-1.87174	0.744667	0.40561	0.721462	1.02164
Cla97C07G137450.1	Cluster4	0.152231	-0.125764	-0.0508878	0.0244208	-0.251275	-0.261302	0.127447	0.385131	0.219793
Cla97C07G137460.1	Cluster2	0.573007	-0.148372	-0.0818682	-0.342767	-0.220248	-0.124119	0.245229	0.0991385	0.294818
Cla97C07G137550.1	Cluster3	0.0251915	0.228602	0.168481	-0.422275	-0.23794	0.0709119	0.0782092	0.0888186	0.218843
Cla97C07G137560.1	Cluster3	-0.402789	0.411391	0.135025	-0.143627	-0.636326	0.435274	0.26342	-0.0623678	0.385078
Cla97C07G137570.1	Cluster2	0.857064	-0.021075	-0.286015	-0.549974	0.542357	-0.238626	-0.195992	-0.107739	0.466046
Cla97C07G137620.1	Cluster2	0.468242	-0.0812978	-0.347425	-0.0395196	0.23384	-0.0762991	-0.0529149	-0.104626	0.245641
Cla97C07G137640.1	Cluster6	0.639911	-0.204911	-0.385921	-0.049079	0.496113	-0.00283526	-0.198131	-0.295146	0.373271
Cla97C07G137660.1	Cluster6	0.214819	-0.156635	-0.0286761	-0.0295077	0.352414	-0.345686	-0.12421	0.117482	0.2221
Cla97C07G137670.1	Cluster1	-0.510061	-0.118559	0.206517	0.422102	-0.533406	0.103342	0.164875	0.265189	0.35612
Cla97C07G137930.1	Cluster6	0.566729	-0.232217	-0.154347	-0.180165	0.999282	-0.0894527	-0.234402	-0.675427	0.527677
Cla97C07G138120.1	Cluster6	0.503804	0.0109523	-0.301499	-0.213257	0.497345	-0.168618	-0.204434	-0.124293	0.321458
Cla97C07G138240.1	Cluster2	0.429559	-0.185805	-0.0174246	-0.22633	0.0266729	-0.0976467	-0.038754	0.109728	0.205065
Cla97C07G138310.1	Cluster6	0.0894967	0.214563	-0.0121603	-0.291899	0.226423	0.137741	-0.232397	-0.131767	0.200361
Cla97C07G138330.1	Cluster2	0.596765	0.0481334	-0.225711	-0.419187	0.266153	-0.184962	-0.122131	0.0409403	0.317749
Cla97C07G138500.1	Cluster6	-0.000670061	0.0232129	-0.0435081	0.0209654	0.627014	-0.0430839	-0.227554	-0.356377	0.287019
Cla97C07G138830.1	Cluster2	0.432278	0.155225	-0.177032	-0.410471	0.10498	-0.0597749	-0.0823571	0.0371525	0.248867
Cla97C07G138860.1	Cluster2	0.625139	-0.0304108	-0.249545	-0.345184	-0.348559	-0.102763	0.113696	0.337627	0.344782
Cla97C07G138960.1	Cluster5	0.433155	-0.166965	-0.364512	0.0983225	0.191822	-0.0398784	-0.0698267	-0.0821168	0.241437
Cla97C07G139130.1	Cluster2	0.450576	0.0861287	-0.049825	-0.48688	0.228744	-0.14047	-0.0881338	-0.000139968	0.275109
Cla97C07G139160.1	Cluster1	-0.275514	-0.102062	0.223871	0.153705	-0.363587	-0.0766807	0.145734	0.294533	0.240871
Cla97C07G139410.1	Cluster2	0.385393	-0.156061	-0.110911	-0.118421	0.222697	-0.0211154	0.0346934	-0.236275	0.209174
Cla97C07G139470.1	Cluster1	-0.429149	0.159702	0.00747587	0.261971	-0.136768	0.132261	0.0494608	-0.0449537	0.213483
Cla97C07G139490.1	Cluster1	-0.792955	-0.0328861	0.379445	0.446396	-1.07771	0.368716	0.473473	0.235523	0.603581
Cla97C07G139520.1	Cluster4	0.352126	-0.108286	-0.0602234	-0.183616	-0.395304	0.159605	0.0781466	0.157552	0.234743
Cla97C07G139560.1	Cluster2	0.477358	-0.166939	-0.161614	-0.148805	0.0700397	-0.0858419	-0.0395969	0.0553991	0.214114
Cla97C07G139720.1	Cluster2	0.611668	-0.00350241	-0.282975	-0.325191	0.252133	-0.124069	-0.133207	0.0051432	0.306293
Cla97C07G139800.1	Cluster5	0.298685	-0.265869	-0.363995	0.331178	0.0763504	-0.030565	-0.040386	-0.00539943	0.242161
Cla97C07G139850.1	Cluster1	-0.166835	-0.249829	0.0677618	0.348902	-0.298517	0.0694796	0.0728909	0.156147	0.220457
Cla97C07G139860.1	Cluster6	0.39464	-0.213193	-0.117812	-0.0636352	0.610719	0.179324	-0.164252	-0.625791	0.385977
Cla97C07G139910.1	Cluster2	0.398728	0.160868	0.0123781	-0.571974	-0.156257	0.039253	0.0253018	0.0917022	0.279586
Cla97C07G139920.1	Cluster5	0.203332	-0.165516	-0.385065	0.347249	0.596797	-0.133113	-0.227492	-0.236193	0.342057
Cla97C07G140150.1	Cluster6	0.678566	0.112699	-0.28836	-0.502905	0.835209	-0.129147	-0.322686	-0.383376	0.503498
Cla97C07G140210.1	Cluster4	-0.0654934	-0.141094	-0.00347247	0.21006	0.0532054	-0.404928	0.121201	0.230522	0.208039
Cla97C07G140420.1	Cluster3	0.308903	0.747119	-0.00643906	-1.04958	0.336529	-0.0511199	-0.115437	-0.169972	0.522816
Cla97C07G140620.1	Cluster6	0.391213	-0.0582496	-0.0408992	-0.292064	0.497814	-0.247285	-0.181195	-0.0693347	0.290326
Cla97C07G140630.1	Cluster6	0.351766	-0.101383	-0.0451996	-0.205184	0.169216	-0.372436	-0.143354	0.346574	0.263538
Cla97C07G140750.1	Cluster2	0.518717	0.0281167	-0.0662832	-0.480551	-0.233914	-0.0622685	0.0968241	0.199358	0.295899
Cla97C07G140780.1	Cluster1	-0.239246	0.0495262	-0.00936029	0.19908	-0.557184	0.16726	0.176975	0.212949	0.271111
Cla97C07G140800.1	Cluster1	-0.207871	-0.0380362	0.166494	0.079413	-0.481153	-0.0300389	0.114793	0.396399	0.262244
Cla97C07G140920.1	Cluster3	0.164022	0.257498	0.0326813	-0.454201	0.102761	0.037854	-0.0360733	-0.104541	0.215406
Cla97C07G140970.1	Cluster5	-0.21634	-0.206128	-0.250772	0.67324	0.147695	-0.00995703	-0.0797175	-0.05802	0.301677
Cla97C07G141010.1	Cluster6	1.37997	-0.197654	-0.555991	-0.626325	1.44451	-0.0349212	-0.430967	-0.978618	0.916206
Cla97C07G141130.1	Cluster1	-0.194901	0.104461	0.174977	-0.0845372	-0.558303	0.259981	0.208363	0.0899602	0.271888
Cla97C07G141140.1	Cluster1	-0.403268	-0.0170783	0.167856	0.252489	-0.189535	0.109391	0.0701341	0.0100093	0.209677
Cla97C07G141290.1	Cluster1	-0.432449	0.263238	0.438869	-0.269658	-0.606896	0.396405	0.247562	-0.0370708	0.398165
Cla97C07G141310.1	Cluster3	0.151433	0.2476	0.112429	-0.511462	0.231047	0.0856647	-0.0860305	-0.230681	0.261809
Cla97C07G141440.1	Cluster2	0.552275	-0.0839455	-0.162314	-0.306016	0.205728	-0.0312327	-0.0891491	-0.0853466	0.264731
Cla97C07G141460.1	Cluster2	0.354414	0.00285958	0.057568	-0.414842	0.0846402	-0.0607295	-0.0273419	0.00343109	0.211335
Cla97C07G141580.1	Cluster2	0.303909	0.0353736	0.0194908	-0.358774	-0.27644	0.112351	0.0907933	0.0732962	0.215595
Cla97C07G141600.1	Cluster3	0.158243	0.275744	-0.0225977	-0.411389	-0.0957291	0.153571	0.00553041	-0.063372	0.209633
Cla97C07G141730.1	Cluster1	-0.308546	-0.189548	-0.179305	0.677399	-0.292299	-0.206223	0.12164	0.376882	0.359951
Cla97C07G141820.1	Cluster4	0.296233	-0.308799	-0.177691	0.190257	-0.232539	-0.0190003	0.0693463	0.182193	0.221463
Cla97C07G141880.1	Cluster2	0.44173	-0.0377282	-0.0816479	-0.322354	-0.0525329	-0.0305524	-0.0107103	0.0937955	0.213719
Cla97C07G141980.1	Cluster5	0.0810629	0.126533	-0.46346	0.255865	0.214058	0.096074	-0.137621	-0.172511	0.241008
Cla97C07G142010.1	Cluster1	-0.804989	-0.44586	0.317873	0.932976	-1.14569	-0.030819	0.691114	0.48539	0.741145
Cla97C07G142040.1	Cluster6	0.0696942	0.259433	0.0530488	-0.382176	0.40385	0.0389765	-0.171928	-0.270898	0.264195
Cla97C07G142090.1	Cluster5	0.017808	-0.192977	-0.248404	0.423572	-0.0498218	-0.106513	0.0409728	0.115362	0.209588
Cla97C07G142190.1	Cluster2	0.248178	0.0530606	0.0120162	-0.313255	0.157837	0.222233	-0.245692	-0.134377	0.212268
Cla97C07G142310.1	Cluster1	-0.448178	-0.101489	0.191023	0.358644	-0.636359	-0.0502048	0.273141	0.413423	0.383457
Cla97C07G142450.1	Cluster1	-0.374348	0.171092	0.203733	-0.00047638	-0.242236	0.186756	0.0661299	-0.0106499	0.210088
Cla97C07G142570.1	Cluster5	-0.38072	-0.020244	-0.291137	0.692101	-0.0728917	0.0114526	0.00813029	0.0533088	0.32015
Cla97C07G142660.1	Cluster3	0.0316041	0.274549	0.186505	-0.492659	-0.379315	0.010669	0.16307	0.205576	0.284535
Cla97C07G142770.1	Cluster6	0.383274	-0.108978	-0.0134246	-0.260872	1.2204	0.140018	-0.4338	-0.926622	0.630511
Cla97C07G142990.1	Cluster6	0.558899	0.233965	-0.228757	-0.564107	0.902952	0.22425	-0.308754	-0.818447	0.581678
Cla97C07G143080.1	Cluster2	0.609177	-0.163217	0.0280025	-0.473962	0.318273	-0.1185	-0.0936454	-0.106128	0.329184
Cla97C07G143230.1	Cluster5	-0.350965	-0.164807	-0.259171	0.774943	0.168946	-0.00357109	-0.0976988	-0.0676764	0.350657
Cla97C07G143450.1	Cluster6	0.535319	0.176123	-0.22049	-0.490952	0.592746	-0.0334229	-0.27472	-0.284603	0.399316
Cla97C07G143490.1	Cluster5	-0.428325	-0.484587	-0.195856	1.10877	-0.243734	0.0150655	0.0940027	0.134666	0.503221
Cla97C07G143590.1	Cluster1	-0.113746	0.236808	0.0764698	-0.199532	-0.514984	0.0183886	0.149224	0.347371	0.27338
Cla97C07G143610.1	Cluster1	-0.301179	-0.110417	-0.285682	0.697278	-1.1923	0.304012	0.379726	0.508561	0.607987
Cla97C07G143690.1	Cluster3	-0.333971	0.498414	0.170751	-0.335194	-0.488029	0.40142	0.201205	-0.114596	0.369244
Cla97C07G143720.1	Cluster6	0.395429	0.126026	-0.115792	-0.405663	1.47015	0.0846037	-0.681757	-0.872999	0.7315
Cla97C07G143870.1	Cluster3	0.053709	0.319657	-0.000469595	-0.372897	-0.227895	0.0329705	0.0618013	0.133124	0.213368
Cla97C07G143910.1	Cluster1	-0.297143	0.252506	0.203792	-0.159156	-0.660378	0.156619	0.21061	0.293149	0.340134
Cla97C07G143980.1	Cluster2	0.537923	-0.002236	-0.187725	-0.347963	0.106884	-0.00138992	-0.0666195	-0.0388746	0.257199
Cla97C07G144010.1	Cluster2	0.246867	0.0726942	-0.0353181	-0.284243	0.237658	0.208761	-0.174923	-0.271495	0.224448
Cla97C07G144160.1	Cluster1	-0.587569	0.069052	0.30801	0.210507	-0.483662	0.138105	0.192454	0.153103	0.338625
Cla97C07G144240.1	Cluster2	0.569095	-0.0719635	-0.365112	-0.13202	-0.0102887	-0.0795228	0.0432897	0.0465219	0.264643
Cla97C07G144260.1	Cluster2	0.488513	-0.0691196	0.168976	-0.588369	0.207849	0.00840879	-0.0662571	-0.15	0.313577
Cla97C07G144280.1	Cluster3	-0.681134	0.875866	0.417172	-0.611904	-1.18466	0.398275	0.484281	0.302105	0.723818
Cla97C07G144350.1	Cluster6	0.46033	-0.218618	-0.102606	-0.139106	0.529776	-0.44789	-0.15376	0.0718739	0.337988
Cla97C07G144400.1	Cluster2	0.320226	0.0447144	-0.0298581	-0.335083	0.224756	-0.0417613	-0.106879	-0.0761158	0.202552
Cla97C07G144430.1	Cluster5	0.155851	-0.342351	-0.20894	0.39544	-0.0445937	0.045154	-0.0241627	0.0236024	0.222547
Cla97C08G144640.1	Cluster5	0.0729999	-0.119815	-0.259709	0.306524	0.255789	-0.0366447	-0.174622	-0.0445228	0.20012
Cla97C08G144980.1	Cluster3	0.32888	0.105815	0.0833973	-0.518092	0.00242382	-0.023553	0.0198525	0.00127666	0.237754
Cla97C08G145100.1	Cluster2	0.43419	-0.189506	-0.0745882	-0.170095	-0.310965	-0.127764	0.119059	0.31967	0.26412
Cla97C08G145130.1	Cluster1	-0.927291	0.601373	0.411113	-0.0851952	-2.41459	0.993157	0.869312	0.552122	1.15108
Cla97C08G145400.1	Cluster1	-0.363527	0.0793966	0.18719	0.0969408	-0.241819	0.0313257	0.00528419	0.205209	0.201597
Cla97C08G145420.1	Cluster1	-0.650743	0.0756873	0.129359	0.445697	-0.679956	0.0996509	0.26547	0.314835	0.428693
Cla97C08G145430.1	Cluster2	0.580342	0.0971343	-0.358187	-0.31929	0.0181108	0.027344	0.0352752	-0.08073	0.289165
Cla97C08G145480.1	Cluster1	-0.902872	-0.0623835	-0.052296	1.01755	-1.25052	0.379674	0.443682	0.427168	0.750667
Cla97C08G145660.1	Cluster6	0.306212	0.102941	0.0594918	-0.468645	0.830709	0.0159966	-0.374437	-0.472269	0.444186
Cla97C08G145670.1	Cluster6	1.1747	-0.082458	-0.432094	-0.660147	1.50583	-0.0827191	-0.531806	-0.891303	0.875117
Cla97C08G145680.1	Cluster5	-0.239162	-0.119467	-0.207558	0.566187	0.357628	0.212279	-0.200803	-0.369104	0.3348
Cla97C08G145700.1	Cluster5	-0.527852	0.0130105	0.136716	0.378126	-0.0404532	0.129349	0.136343	-0.225238	0.274683
Cla97C08G145730.1	Cluster5	-0.0104741	-0.348058	-0.119707	0.478239	-0.216537	0.00414761	0.0663177	0.146071	0.249839
Cla97C08G145780.1	Cluster2	0.503742	-0.373157	-0.159884	0.0292993	0.159237	-0.0900818	-0.079534	0.0103786	0.256161
Cla97C08G145890.1	Cluster2	0.444302	-0.148481	-0.127621	-0.1682	0.117712	-0.17646	-0.0538975	0.112646	0.215346
Cla97C08G145920.1	Cluster6	0.863055	-0.0809754	-0.265376	-0.516704	0.526448	-0.0693541	-0.212636	-0.244458	0.459154
Cla97C08G145950.1	Cluster1	-0.730067	-0.718093	0.0547803	1.39338	-0.940179	-0.760719	0.450136	1.25076	0.942854
Cla97C08G145990.1	Cluster6	0.345518	0.0958599	0.0131383	-0.454516	0.386789	-0.159114	-0.00638124	-0.221294	0.282657
Cla97C08G146000.1	Cluster2	0.705184	-0.412572	-0.234707	-0.0579051	-0.0382004	-0.276157	0.235345	0.0790128	0.351587
Cla97C08G146130.1	Cluster5	0.459836	-0.477831	0.0185548	-0.000559743	0.327204	-0.0189512	-0.089716	-0.218537	0.293585
Cla97C08G146160.1	Cluster1	-1.43583	0.45212	0.910863	0.0728444	-2.19109	0.722925	0.77944	0.688724	1.16535
Cla97C08G146170.1	Cluster3	-1.0506	1.12409	0.642768	-0.716253	0.136602	0.767903	0.000708178	-0.905213	0.821257
Cla97C08G146620.1	Cluster6	0.499485	0.0833165	-0.0894021	-0.4934	0.562939	-0.0617035	-0.22969	-0.271546	0.369375
Cla97C08G146660.1	Cluster6	0.377421	0.109675	-0.0417124	-0.445384	0.331856	-0.0898146	-0.105048	-0.136993	0.26795
Cla97C08G146980.1	Cluster6	0.504387	0.0839515	-0.138347	-0.449992	0.500102	0.00813574	-0.215314	-0.292924	0.351613
Cla97C08G147040.1	Cluster6	0.712424	-0.401956	-0.200813	-0.109655	0.579022	-0.0461552	-0.204547	-0.32832	0.415503
Cla97C08G147060.1	Cluster1	-0.603065	0.0172299	0.355644	0.230191	-0.610998	0.1124	0.278423	0.220175	0.388294
Cla97C08G147150.1	Cluster5	0.0341949	-0.333915	-0.473751	0.773471	0.20869	-0.0584201	-0.132308	-0.0179624	0.377994
Cla97C08G147200.1	Cluster6	1.6187	-0.563514	-0.487102	-0.568085	1.82498	0.0529081	-0.644831	-1.23306	1.11914
Cla97C08G147390.1	Cluster3	0.0598138	0.449261	-0.0226378	-0.486437	-0.056336	0.00897681	-0.00769447	0.0550536	0.253234
Cla97C08G147540.1	Cluster1	-0.134241	0.110869	0.249127	-0.225755	-0.543754	0.0477771	0.242988	0.252988	0.283937
Cla97C08G147550.1	Cluster6	0.611898	-0.128061	-0.230176	-0.253661	0.437601	-0.249738	-0.126732	-0.0611312	0.334195
Cla97C08G148030.1	Cluster1	-0.20781	-0.411592	0.0168662	0.602536	-1.19734	0.134896	0.511976	0.550463	0.608613
Cla97C08G148150.1	Cluster6	-0.13261	0.155205	0.043574	-0.0661693	0.584085	0.235604	-0.252639	-0.567051	0.34434
Cla97C08G148230.1	Cluster3	-0.277321	0.728786	0.490239	-0.941704	-0.334453	0.139592	0.0527165	0.142144	0.519547
Cla97C08G148340.1	Cluster1	-0.272911	0.295368	0.222555	-0.245012	-0.326392	0.0723084	0.133093	0.120991	0.243603
Cla97C08G148350.1	Cluster5	0.755636	-0.447512	-0.549484	0.24136	-0.0880189	-0.0496456	0.0213673	0.116297	0.406313
Cla97C08G148390.1	Cluster5	0.451597	-0.376157	-0.335369	0.25993	0.656844	0.0220418	-0.272981	-0.405905	0.413466
Cla97C08G148440.1	Cluster5	0.287638	-0.364796	-0.113271	0.190429	0.651333	-0.248181	-0.266397	-0.136755	0.346493
Cla97C08G148540.1	Cluster1	-0.387346	0.0134751	0.118192	0.255678	-0.719042	0.19778	0.15725	0.364012	0.367021
Cla97C08G148550.1	Cluster6	1.58661	-0.473254	-0.561859	-0.551497	1.50811	0.475904	-0.454578	-1.52944	1.09596
Cla97C08G148560.1	Cluster5	-0.147995	0.060424	-0.282473	0.370044	0.0627199	0.506784	-0.0712319	-0.498272	0.328718
Cla97C08G148610.1	Cluster2	0.47048	-0.0841483	-0.080701	-0.305631	0.0696515	-0.124877	-0.0264255	0.0816508	0.225568
Cla97C08G148700.1	Cluster3	-0.615763	0.408166	0.455449	-0.247852	-0.69681	0.740273	0.262338	-0.3058	0.535925
Cla97C08G148810.1	Cluster1	-0.537341	0.0266159	0.278525	0.2322	-0.265133	0.16524	0.125506	-0.0256141	0.276443
Cla97C08G149150.1	Cluster6	0.627061	-0.243989	-0.0279377	-0.355135	0.371786	-0.260054	-0.00327509	-0.108457	0.337483
Cla97C08G149160.1	Cluster3	0.330522	0.239197	0.019691	-0.589411	-0.081297	-0.0337772	0.0270826	0.0879916	0.275287
Cla97C08G149210.1	Cluster2	0.485148	-0.292161	0.0638168	-0.256803	0.0218247	-0.0109957	-0.0198519	0.00902289	0.236589
Cla97C08G149220.1	Cluster1	-0.52566	0.223852	0.51747	-0.215662	-0.297984	0.0720074	0.262554	-0.0365777	0.339109
Cla97C08G149830.1	Cluster1	-0.398431	-0.133672	0.0996606	0.432442	-0.630107	-0.0402805	0.258715	0.411673	0.37959
Cla97C08G149890.1	Cluster6	0.31755	-0.167416	0.146905	-0.297039	0.158148	-0.25436	-0.0622365	0.158449	0.225948
Cla97C08G149920.1	Cluster3	0.252513	0.217324	-0.0297775	-0.44006	0.0155312	0.105924	0.0374927	-0.158948	0.221573
Cla97C08G150070.1	Cluster6	0.361663	0.0175967	0.00793465	-0.387195	0.41314	-0.0934114	-0.122916	-0.196812	0.271068
Cla97C08G150220.1	Cluster6	1.51283	-0.203622	-0.614304	-0.694906	1.06436	-0.031533	-0.522575	-0.510253	0.83304
Cla97C08G150350.1	Cluster6	0.474267	-0.00992639	-0.139129	-0.325212	0.70945	-0.052224	-0.305344	-0.351882	0.391563
Cla97C08G150450.1	Cluster4	-0.285712	-0.156624	-0.0139091	0.456246	-0.0569573	-0.299317	0.021468	0.334807	0.27253
Cla97C08G150460.1	Cluster5	0.376663	-0.28904	-0.440521	0.352898	0.241516	-0.0815257	-0.0875089	-0.0724815	0.298066
Cla97C08G150490.1	Cluster5	-0.157482	-0.315337	-0.0135516	0.486371	0.104815	-0.0386231	-0.0461682	-0.0200238	0.23176
Cla97C08G150590.1	Cluster2	1.31218	-0.0805492	-0.201029	-1.0306	-0.101081	0.137469	-0.00452567	-0.031863	0.639308
Cla97C08G150640.1	Cluster1	-0.0364309	-0.0103178	0.155953	-0.109205	-0.91305	0.260088	0.299197	0.353766	0.405965
Cla97C08G150760.1	Cluster5	-0.231824	-0.19228	-0.146017	0.570121	0.245337	-0.0600287	-0.116966	-0.0683424	0.272349
Cla97C08G150970.1	Cluster1	-0.334421	-0.0743276	0.100889	0.307859	-0.411332	0.109592	0.131556	0.170184	0.253488
Cla97C08G150990.1	Cluster3	-0.160727	0.0197349	0.376098	-0.235107	-0.270058	0.0474951	0.101642	0.120921	0.214838
Cla97C08G151060.1	Cluster2	0.632914	0.41421	-0.352422	-0.694702	0.184561	0.0362242	-0.0921948	-0.12859	0.420777
Cla97C08G151080.1	Cluster1	-0.408901	-0.210417	0.202312	0.417005	-0.327885	0.186993	0.0755851	0.0653068	0.287539
Cla97C08G151130.1	Cluster2	0.789869	0.259874	-0.0201675	-1.02958	0.245978	-0.0132904	-0.0997767	-0.132911	0.512719
Cla97C08G151210.1	Cluster2	0.495898	-0.0280832	0.000907298	-0.468722	-0.0357096	-0.0691531	0.0208825	0.0839802	0.261848
Cla97C08G151220.1	Cluster6	0.264962	0.0622886	0.146376	-0.473626	0.294025	-0.0800144	-0.0851785	-0.128832	0.249725
Cla97C08G151230.1	Cluster6	0.71042	-0.0146155	-0.0898136	-0.605991	0.706511	-0.469457	-0.301384	0.0643297	0.49204
Cla97C08G151490.1	Cluster6	0.890385	-0.170962	-0.4676	-0.251823	1.22138	-0.171147	-0.441689	-0.608548	0.675126
Cla97C08G151540.1	Cluster5	-0.192044	-0.555339	-0.00754179	0.754925	0.0134046	-0.00134933	-0.111393	0.0993373	0.366003
Cla97C08G151580.1	Cluster2	0.440697	0.113723	-0.180124	-0.374296	-0.0680216	-0.0226941	-0.00973359	0.100449	0.237552
Cla97C08G151690.1	Cluster2	0.71755	-0.302616	-0.210918	-0.204015	0.188636	-0.472274	-0.010525	0.294164	0.385048
Cla97C08G151710.1	Cluster1	-0.592476	0.0967967	0.479513	0.016166	-0.476232	0.0159587	0.169562	0.290712	0.364674
Cla97C08G151730.1	Cluster1	-0.302599	0.0169945	0.175333	0.110272	-0.380935	0.107659	0.110085	0.163191	0.217193
Cla97C08G151800.1	Cluster1	-0.17072	0.102084	0.0619038	0.00673309	-0.399855	0.0894976	0.0369321	0.273425	0.202648
Cla97C08G151810.1	Cluster1	-0.453186	0.37829	-0.00548865	0.0803847	-0.315851	0.265568	0.0288509	0.0214315	0.274266
Cla97C08G151940.1	Cluster1	-0.395845	0.132723	0.0861818	0.17694	-0.194968	-0.0294384	0.0477423	0.176665	0.201924
Cla97C08G152180.1	Cluster6	0.268237	0.226564	-0.0190758	-0.475725	0.540225	-0.125491	-0.216379	-0.198355	0.325953
Cla97C08G152190.1	Cluster2	1.0363	0.131386	-0.303123	-0.864566	0.060584	-0.0576823	-0.0231321	0.0202304	0.526238
Cla97C08G152230.1	Cluster5	0.165499	-0.0948612	-0.406973	0.336336	0.266478	0.442736	-0.0813244	-0.62789	0.374742
Cla97C08G152290.1	Cluster2	0.478682	0.0327113	-0.0758015	-0.435592	0.12978	-0.0961678	-0.013439	-0.0201727	0.254213
Cla97C08G152370.1	Cluster5	0.245533	-0.151113	-0.326872	0.232451	0.340539	-0.0513494	-0.135177	-0.154012	0.240415
Cla97C08G152520.1	Cluster6	0.247132	-0.0799523	-0.22527	0.0580903	0.629079	-0.114189	-0.208529	-0.30636	0.308848
Cla97C08G152660.1	Cluster2	0.693642	-0.375552	-0.0853134	-0.232776	0.102151	-0.420016	-0.0834775	0.401343	0.385178
Cla97C08G152940.1	Cluster2	0.854803	0.297245	-0.0309463	-1.1211	-0.0570906	-0.0254882	0.0804974	0.00208145	0.546059
Cla97C08G153020.1	Cluster6	0.080542	-0.0762946	-0.106611	0.102363	0.444242	-0.147598	-0.19886	-0.097783	0.207844
Cla97C08G153030.1	Cluster1	-0.460145	-0.0922308	0.0733739	0.479002	-0.151579	-0.0789105	0.0691006	0.161389	0.271264
Cla97C08G153060.1	Cluster6	0.529896	0.0306618	-0.295208	-0.26535	0.522796	-0.0294754	-0.228447	-0.264873	0.345547
Cla97C08G153150.1	Cluster6	0.722582	0.0849354	-0.144457	-0.66306	1.03562	-0.0921352	-0.400593	-0.542887	0.600719
Cla97C08G153160.1	Cluster1	-0.251682	-0.116926	0.0370855	0.331522	-1.18272	-0.111264	0.562633	0.731354	0.591722
Cla97C08G153170.1	Cluster1	-0.382555	-0.286969	-0.101591	0.771114	-0.564333	0.0567327	0.24936	0.25824	0.428318
Cla97C08G153190.1	Cluster3	0.234069	0.181063	0.0186748	-0.433807	-0.0841407	0.0625767	0.00253169	0.0190323	0.202651
Cla97C08G153220.1	Cluster1	-0.37304	0.0637623	0.161386	0.147892	-0.649641	0.0232119	0.295045	0.331384	0.34029
Cla97C08G153250.1	Cluster6	0.239531	0.287621	-0.18399	-0.343163	0.211919	-0.103406	-0.0607781	-0.0477346	0.224655
Cla97C08G153260.1	Cluster5	-0.0190261	0.0999499	-0.270415	0.189492	0.405623	0.105684	-0.179264	-0.332043	0.249992
Cla97C08G153310.1	Cluster2	0.66893	0.352554	-0.0534144	-0.968069	0.0990952	-0.152108	-0.0377157	0.0907283	0.471227
Cla97C08G153480.1	Cluster3	-0.229262	0.225963	0.554765	-0.551466	-0.574545	0.0442434	0.286078	0.244223	0.412145
Cla97C08G153570.1	Cluster6	0.467694	0.0592496	-0.262544	-0.264399	0.888528	-0.419364	-0.240115	-0.229049	0.453014
Cla97C08G153690.1	Cluster1	-0.12061	-0.0544509	-0.233956	0.409017	-0.171923	-0.0724443	-0.019147	0.263514	0.221731
Cla97C08G153770.1	Cluster3	0.00409383	0.609088	0.0520521	-0.665234	0.0266706	0.233685	0.0535557	-0.313911	0.372823
Cla97C08G153790.1	Cluster2	0.447084	-0.177014	0.0820564	-0.352126	0.165806	-0.131422	0.0228311	-0.057215	0.242163
Cla97C08G153810.1	Cluster1	-0.198739	-0.0870315	-0.0526272	0.338398	-0.289348	0.0156257	0.117569	0.156153	0.202318
Cla97C08G153880.1	Cluster6	0.45533	0.00764427	-0.092502	-0.370472	2.03829	-0.301378	-0.847247	-0.889662	0.934112
Cla97C08G153930.1	Cluster2	0.292817	0.123512	-0.0524695	-0.363859	-0.0825894	-0.104539	0.00268998	0.184438	0.202808
Cla97C08G153990.1	Cluster3	0.210875	0.280275	0.483409	-0.974559	-0.349198	0.0307782	0.167754	0.150666	0.459845
Cla97C08G154160.1	Cluster6	0.660816	-0.140234	-0.113031	-0.407551	0.883517	-0.197947	-0.404873	-0.280697	0.492474
Cla97C08G154180.1	Cluster6	0.393056	-0.167465	-0.144739	-0.0808524	0.567514	0.0360837	0.00199952	-0.605597	0.358599
Cla97C08G154220.1	Cluster5	0.059656	-0.070387	-0.430411	0.441142	0.597674	-0.0403715	-0.225979	-0.331324	0.360171
Cla97C08G154270.1	Cluster5	0.198137	-0.230989	-0.485467	0.518319	-0.287174	-0.219948	0.114036	0.393086	0.357634
Cla97C08G154430.1	Cluster1	-0.606302	0.110911	0.263388	0.232003	-0.483753	0.333278	0.0980863	0.0523891	0.350624
Cla97C08G154450.1	Cluster3	-0.247669	0.504182	-0.0296173	-0.226895	0.339938	0.209469	-0.193548	-0.35586	0.314286
Cla97C08G154460.1	Cluster3	-0.0129049	0.127218	0.35861	-0.472922	-0.298941	0.113469	0.107237	0.0782353	0.264162
Cla97C08G154570.1	Cluster5	-0.238507	-0.41339	-0.0683744	0.720271	-0.222596	-0.00427712	0.0481885	0.178684	0.34539
Cla97C08G154640.1	Cluster2	0.7022	0.330926	-0.276102	-0.757023	0.136974	0.00987762	-0.105562	-0.0412893	0.428222
Cla97C08G154710.1	Cluster6	0.17975	0.269527	-0.0341312	-0.415146	0.739127	0.144342	-0.393956	-0.489512	0.420957
Cla97C08G154820.1	Cluster1	-0.181983	-0.0316105	0.128851	0.0847423	-0.497907	0.118521	0.100349	0.279036	0.241362
Cla97C08G154840.1	Cluster6	1.30883	0.103144	-0.661167	-0.750811	2.99732	-0.085921	-1.40414	-1.50726	1.50993
Cla97C08G154900.1	Cluster5	-0.373191	-0.00837199	0.0162915	0.365272	0.110492	0.0167043	-0.0565724	-0.070624	0.204837
Cla97C08G154920.1	Cluster5	-0.119392	0.0405266	-0.26812	0.346985	0.729246	-0.00221107	-0.344083	-0.382952	0.378915
Cla97C08G154970.1	Cluster6	0.75115	0.168602	-0.374511	-0.545241	0.831417	-0.111281	-0.243135	-0.477001	0.537253
Cla97C08G155260.1	Cluster6	0.0222565	-0.0509148	0.045636	-0.0169776	1.1569	0.0394878	-0.554045	-0.642341	0.543139
Cla97C08G155310.1	Cluster1	-0.357869	0.0255825	0.174701	0.157586	-0.835137	-0.0470896	0.369791	0.512436	0.428133
Cla97C08G155400.1	Cluster5	0.209735	-0.314004	-0.119357	0.223626	0.508936	-0.201206	-0.219579	-0.088152	0.28343
Cla97C08G155460.1	Cluster6	0.251407	-0.115748	-0.0468021	-0.0888567	1.03818	-0.051375	-0.303012	-0.683791	0.496636
Cla97C08G155550.1	Cluster2	0.812803	-0.134585	-0.347423	-0.330795	0.182679	0.0570331	-0.0818645	-0.157848	0.373618
Cla97C08G155660.1	Cluster1	-0.248329	0.0402277	-0.208347	0.416449	-0.479845	0.28312	0.126805	0.06992	0.295563
Cla97C08G155830.1	Cluster2	0.621881	-0.216426	-0.218358	-0.187097	0.0657601	-0.122274	-0.0913084	0.147822	0.284285
Cla97C08G156010.1	Cluster1	-0.109067	-0.419415	0.0533855	0.475097	-0.462725	-0.109769	0.176707	0.395787	0.344427
Cla97C08G156200.1	Cluster4	0.18165	-0.147036	0.123411	-0.158025	-0.70183	-0.131844	0.358979	0.474695	0.370129
Cla97C08G156270.1	Cluster2	0.478482	0.158097	-0.0386205	-0.597958	0.0661329	-0.0617632	-0.0169406	0.0125709	0.297998
Cla97C08G156320.1	Cluster1	-0.508488	0.0432793	0.364766	0.100443	-0.580126	0.0716354	0.243567	0.264924	0.353505
Cla97C08G156370.1	Cluster4	0.182773	-0.295173	-0.106077	0.218477	-0.311859	-0.0627891	0.137487	0.23716	0.225472
Cla97C08G156430.1	Cluster5	-0.473771	0.122912	0.12246	0.228399	0.403633	0.314052	-0.319809	-0.397876	0.344106
Cla97C08G156800.1	Cluster2	0.741315	-0.326146	0.0417515	-0.45692	0.323041	-0.0863328	0.0507868	-0.287495	0.389777
Cla97C08G156820.1	Cluster6	1.05332	0.464092	-0.0192618	-1.49815	3.15125	0.700155	-1.3758	-2.4756	1.77328
Cla97C08G156880.1	Cluster3	0.533489	0.433863	-0.169773	-0.797579	0.0316184	0.154806	-0.0629408	-0.123483	0.410918
Cla97C08G157100.1	Cluster5	0.172955	-0.562852	-0.326684	0.716582	0.0686934	-0.0098917	-0.0287322	-0.0300695	0.372918
Cla97C08G157190.1	Cluster2	0.712244	-0.26025	-0.0584517	-0.393543	0.0377226	-0.0728312	-0.00498185	0.0400905	0.325505
Cla97C08G157210.1	Cluster5	0.213936	-0.404386	-0.24566	0.43611	0.159322	-0.0212571	-0.0896074	-0.0484574	0.266204
Cla97C08G157230.1	Cluster3	-0.279727	-0.0298571	0.436825	-0.127241	-0.266506	0.0419027	0.183857	0.040746	0.237363
Cla97C08G157440.1	Cluster1	-0.615711	0.113317	0.31101	0.191383	-0.544075	0.0325304	0.207324	0.304221	0.369924
Cla97C08G157640.1	Cluster1	-0.30329	-0.020192	0.136745	0.186736	-0.380611	-0.0665796	0.196826	0.250365	0.238052
Cla97C08G157690.1	Cluster1	-0.535166	-0.161733	0.233881	0.463018	-0.403251	-0.0128426	0.115817	0.300277	0.348056
Cla97C08G157720.1	Cluster6	0.716311	-0.116951	-0.158154	-0.441206	0.983216	-0.20174	-0.341083	-0.440393	0.543027
Cla97C08G157750.1	Cluster6	-0.0912926	0.249473	0.12304	-0.281221	0.966454	0.0981273	-0.380656	-0.683924	0.495855
Cla97C08G157760.1	Cluster2	0.975449	-0.27753	-0.569243	-0.128676	0.170525	0.134025	-0.0538053	-0.250744	0.460113
Cla97C08G157820.1	Cluster6	1.15576	-0.554648	-0.473828	-0.127286	1.93927	-0.888476	-0.532115	-0.518677	0.999032
Cla97C08G157900.1	Cluster2	0.666795	0.0934272	-0.255535	-0.504688	0.397268	-0.105387	-0.147134	-0.144747	0.375096
Cla97C08G158120.1	Cluster2	0.266002	0.190155	-0.110385	-0.345772	-0.327409	0.266037	0.0765457	-0.0151739	0.245741
Cla97C08G158160.1	Cluster6	-0.013028	0.210546	0.0531046	-0.250623	0.486776	0.047639	-0.0774962	-0.456918	0.283884
Cla97C08G158190.1	Cluster1	-0.380214	0.0640287	0.272898	0.0432876	-0.835523	0.430327	0.271072	0.134124	0.413998
Cla97C08G158200.1	Cluster3	0.124731	0.158334	0.21976	-0.502825	0.0421672	0.0366896	0.00407641	-0.0829332	0.224173
Cla97C08G158210.1	Cluster6	0.829479	-0.0651287	-0.240756	-0.523594	0.783111	-0.145292	-0.669035	0.031216	0.54868
Cla97C08G158470.1	Cluster5	0.247714	-0.258441	-0.340309	0.351036	0.0533888	-0.0362679	-0.0304866	0.0133656	0.230671
Cla97C08G158740.1	Cluster6	0.908672	-0.245389	-0.354228	-0.309055	0.655312	-0.416618	-0.211825	-0.026868	0.500783
Cla97C08G158750.1	Cluster2	0.498928	-0.0133637	-0.0344256	-0.451138	-0.00726567	-0.0402613	-0.0146036	0.0621306	0.256227
Cla97C08G159260.1	Cluster2	0.341983	0.0634713	0.0371833	-0.442638	-0.0783874	0.109472	-0.0194976	-0.0115865	0.219394
Cla97C08G159400.1	Cluster6	0.257133	0.593717	-0.00489039	-0.845959	0.838004	0.180072	-0.269198	-0.748878	0.597883
Cla97C08G159430.1	Cluster3	0.22635	0.816961	0.129164	-1.17247	-0.851718	-0.450209	0.931683	0.370244	0.760006
Cla97C08G159450.1	Cluster6	0.236274	0.253423	-0.00256718	-0.48713	0.365259	-0.263354	-0.0329662	-0.0689386	0.284344
Cla97C08G160010.1	Cluster6	1.05641	0.467705	-0.152151	-1.37196	1.51557	-0.337882	-0.515535	-0.662155	0.952855
Cla97C08G160070.1	Cluster6	0.458117	0.173159	-0.203219	-0.428057	0.788377	0.314706	-0.206086	-0.896997	0.538787
Cla97C08G160270.1	Cluster1	-0.785879	-0.282527	0.47207	0.596336	-0.416015	-0.0765538	0.14701	0.345559	0.47747
Cla97C08G160480.1	Cluster6	0.575992	-0.0972587	-0.134247	-0.344486	0.293724	0.0168552	-0.170398	-0.140181	0.295964
Cla97C08G160540.1	Cluster3	-0.179443	0.407158	0.177389	-0.405104	0.0318824	0.0849819	0.0138064	-0.130671	0.244674
Cla97C08G160620.1	Cluster1	-0.490448	-0.0214899	0.112905	0.399033	-0.461652	0.127523	0.147228	0.186901	0.315995
Cla97C08G160630.1	Cluster2	0.565347	0.110944	-0.121474	-0.554817	-0.0564614	-0.0110084	0.0124463	0.0550235	0.307291
Cla97C08G160720.1	Cluster3	-0.0786323	0.38404	0.0636565	-0.369064	0.122468	0.0131947	0.0171389	-0.152801	0.218025
Cla97C08G160820.1	Cluster2	0.730081	-0.16833	-0.169517	-0.392234	0.13363	-0.166135	-0.0727672	0.105272	0.339279
Cla97C08G160890.1	Cluster1	-0.487725	0.246833	0.389083	-0.14819	-0.559762	0.334755	0.280257	-0.055251	0.374001
Cla97C08G161230.1	Cluster2	0.658167	-0.144435	-0.0724102	-0.441321	-0.40124	-0.03885	0.185387	0.254703	0.361702
Cla97C08G161250.1	Cluster5	-0.128098	-0.215747	-0.109968	0.453814	0.241989	-0.16114	-0.0890199	0.008171	0.230995
Cla97C08G161310.1	Cluster5	-0.461693	0.247738	-0.162116	0.37607	1.14124	-0.168756	-0.506782	-0.465701	0.566551
Cla97C08G161330.1	Cluster6	0.238016	0.0982973	0.0759412	-0.412255	0.515318	0.298374	-0.170147	-0.643545	0.385397
Cla97C08G161350.1	Cluster3	0.211235	0.474945	0.149212	-0.835393	-0.0630932	0.0829733	0.00628862	-0.0261687	0.378329
Cla97C08G161810.1	Cluster2	0.571017	0.112196	-0.149336	-0.533877	0.113655	0.047299	-0.0492659	-0.111688	0.310766
Cla97C09G161920.1	Cluster3	0.282165	0.260611	0.0267614	-0.569537	-0.037497	0.0327649	0.0307671	-0.026035	0.260967
Cla97C09G162400.1	Cluster3	-0.1057	0.424249	0.0106599	-0.329209	-0.213174	0.107662	0.0792385	0.026274	0.227927
Cla97C09G162470.1	Cluster1	-0.452952	0.125475	-0.090477	0.417955	-0.0378291	0.0936519	-0.00856411	-0.0472587	0.243865
Cla97C09G162550.1	Cluster6	0.185228	-0.0200934	-0.004115	-0.16102	0.480274	-0.246886	-0.143448	-0.0899392	0.233281
Cla97C09G162650.1	Cluster6	0.0783953	-0.0570358	-0.130105	0.108745	0.585919	-0.223698	-0.295558	-0.0666636	0.273416
Cla97C09G162810.1	Cluster2	0.394578	0.0319616	-0.0239352	-0.402604	-0.548588	-0.0191412	0.194914	0.372815	0.33757
Cla97C09G163090.1	Cluster6	0.762695	0.157853	-0.24804	-0.672508	0.690342	0.0172173	-0.17399	-0.533569	0.522665
Cla97C09G163260.1	Cluster2	0.458031	0.00388531	-0.0489816	-0.412935	-0.0109641	0.0434557	1.12648e-05	-0.0325029	0.23476
Cla97C09G163390.1	Cluster2	0.869546	-0.211639	-0.413374	-0.244532	0.251971	-0.00960736	0.0061711	-0.248535	0.406547
Cla97C09G163470.1	Cluster1	-0.466169	0.092731	0.221039	0.152399	-0.196093	0.168087	0.0759846	-0.0479783	0.230768
Cla97C09G163490.1	Cluster6	0.47323	0.0189023	-0.123867	-0.368265	2.89584	-0.578061	-1.02615	-1.29163	1.29926
Cla97C09G163580.1	Cluster2	0.425248	0.0946853	0.0606684	-0.580601	-0.2585	-0.155154	0.0927702	0.320884	0.323606
Cla97C09G163650.1	Cluster6	0.949561	-0.228879	-0.371772	-0.34891	1.26983	0.0642227	-0.466339	-0.86771	0.736884
Cla97C09G163690.1	Cluster5	-0.425434	0.142913	0.0946951	0.187826	-0.0175147	0.255506	0.020856	-0.258847	0.232591
Cla97C09G163950.1	Cluster2	0.51652	-0.20842	-0.0947885	-0.213311	0.0958331	-0.105458	8.09122e-06	0.00961712	0.234556
Cla97C09G164150.1	Cluster3	0.0953658	-0.191037	0.392154	-0.296484	-0.0875595	-0.0192014	0.0344212	0.0723396	0.207616
Cla97C09G164300.1	Cluster5	0.0269056	-0.0350295	-0.438502	0.446626	0.1626	-0.00307034	-0.0899836	-0.0695458	0.248737
Cla97C09G164350.1	Cluster5	0.0647172	-0.184968	-0.359375	0.479626	0.186249	-0.0577478	-0.104499	-0.0240025	0.252731
Cla97C09G164360.1	Cluster5	0.435468	-0.44884	-0.187268	0.20064	0.233587	-0.0195256	-0.0867752	-0.127287	0.279052
Cla97C09G164430.1	Cluster2	0.371195	0.104759	-0.0141872	-0.461766	-0.0283947	0.0903131	-0.0364597	-0.0254587	0.230877
Cla97C09G164520.1	Cluster1	-0.4871	-0.0216182	0.27578	0.232938	-1.43469	0.336281	0.444306	0.654101	0.672386
Cla97C09G164850.1	Cluster3	0.474343	0.126623	0.24772	-0.848687	-0.0235152	0.0866977	-0.0306644	-0.0325181	0.384101
Cla97C09G164990.1	Cluster2	0.211579	-0.0203154	-0.0734243	-0.117839	-0.144925	0.410597	-0.0455382	-0.220133	0.208594
Cla97C09G165010.1	Cluster5	-0.603819	0.110028	0.0444558	0.449335	0.0884591	0.103592	-0.0371412	-0.15491	0.298691
Cla97C09G165060.1	Cluster2	0.634115	-0.142014	-0.213478	-0.278622	-0.142049	-0.0140253	0.0530757	0.102999	0.287669
Cla97C09G165170.1	Cluster4	0.243601	-0.456726	-0.116026	0.329151	-0.0916043	-0.00808303	0.00859962	0.0910877	0.241001
Cla97C09G165310.1	Cluster6	0.317389	0.127899	-0.0688064	-0.376482	0.395393	-0.117938	-0.209259	-0.0681955	0.262475
Cla97C09G165550.1	Cluster1	-0.662854	0.471202	0.296826	-0.105174	-0.606844	0.311442	0.197481	0.0979212	0.426684
Cla97C09G165630.1	Cluster3	-0.467166	0.481443	0.171655	-0.185931	-0.472741	0.334393	0.199106	-0.0607584	0.357112
Cla97C09G165670.1	Cluster1	-0.407563	-0.173409	0.0520751	0.528897	0.0610181	0.0621705	-0.0707084	-0.0524803	0.265643
Cla97C09G165690.1	Cluster1	-0.194925	-0.111477	0.0642259	0.242176	-0.369902	0.0939489	0.171601	0.104352	0.206739
Cla97C09G165860.1	Cluster6	1.16617	-0.0565118	-0.271731	-0.837923	1.71103	-0.787175	-0.539145	-0.384705	0.935416
Cla97C09G166000.1	Cluster2	0.445217	-0.108342	-0.254876	-0.0819996	-0.0394056	0.0102261	-0.0488932	0.0780727	0.204166
Cla97C09G166130.1	Cluster2	1.13105	-0.110683	-0.232683	-0.787686	0.406911	-0.207689	-0.0398661	-0.159356	0.560843
Cla97C09G166150.1	Cluster5	0.380513	-0.245861	-0.422508	0.287857	0.381278	-0.116358	-0.130236	-0.134684	0.307205
Cla97C09G166170.1	Cluster1	-0.2848	-0.111913	-0.0614754	0.458189	-0.359238	-0.108705	0.127904	0.340039	0.2879
Cla97C09G166190.1	Cluster1	-0.857663	0.406832	0.157377	0.293454	-2.14074	0.615381	0.758454	0.766904	1.00973
Cla97C09G166380.1	Cluster1	-0.230173	-0.0461416	-0.142497	0.418811	-0.197018	-0.102319	0.122692	0.176645	0.222441
Cla97C09G166520.1	Cluster4	0.202832	0.00258122	0.0544017	-0.259815	-0.608265	0.0482275	0.290451	0.269586	0.302598
Cla97C09G166530.1	Cluster1	-0.0914381	0.0272627	0.0701265	-0.00595122	-0.521497	0.0988274	0.184662	0.238008	0.234987
Cla97C09G166870.1	Cluster3	0.443696	0.736282	-0.175442	-1.00454	0.332005	-0.0310692	-0.10604	-0.194896	0.526345
Cla97C09G166890.1	Cluster4	0.162845	-0.160153	0.0858115	-0.0885032	-0.209216	-0.304824	0.263084	0.250956	0.219169
Cla97C09G166970.1	Cluster6	0.0632812	-0.0574166	-0.212409	0.206544	0.727057	0.499415	-0.0695204	-1.15695	0.562708
Cla97C09G167000.1	Cluster2	1.86447	-0.456031	-0.675812	-0.732623	-0.197082	-0.221869	0.21862	0.200331	0.832693
Cla97C09G167030.1	Cluster1	-0.708265	-0.161715	0.139498	0.730482	-1.52551	0.284766	0.368921	0.871825	0.791501
Cla97C09G167230.1	Cluster1	-0.304018	-0.0714776	0.267554	0.107942	-0.503952	0.21487	0.262457	0.0266251	0.280434
Cla97C09G167400.1	Cluster6	0.61577	0.218773	-0.106898	-0.727645	1.34313	-0.283231	-0.447621	-0.612273	0.699732
Cla97C09G167540.1	Cluster5	-0.00359722	0.167151	-0.269954	0.1064	0.15188	0.245586	-0.0795011	-0.317965	0.208035
Cla97C09G167680.1	Cluster4	-0.0346018	0.186218	-0.123748	-0.0278684	-0.440095	0.147895	0.129962	0.162237	0.21069
Cla97C09G167720.1	Cluster6	0.284536	-0.0534525	-0.176571	-0.0545123	0.43131	-0.0172376	-0.153517	-0.260556	0.237772
Cla97C09G168010.1	Cluster1	-0.468382	-0.356688	-0.0676811	0.892752	-0.868328	-0.384024	0.420916	0.831436	0.645658
Cla97C09G168150.1	Cluster3	-0.291559	0.427217	0.225722	-0.361379	0.0923784	0.0899001	-0.0635905	-0.118688	0.262899
Cla97C09G168170.1	Cluster5	-0.0461724	-0.339512	-0.400838	0.786522	0.0496735	0.0319454	-0.0654216	-0.0161973	0.359507
Cla97C09G168380.1	Cluster5	-0.070857	-0.395246	0.149993	0.31611	-0.0685111	-0.0510863	0.0134569	0.10614	0.207851
Cla97C09G168460.1	Cluster1	-0.537429	-0.0117765	0.303789	0.245416	-0.67731	0.292876	0.266537	0.117897	0.391143
Cla97C09G168530.1	Cluster2	0.959923	-0.0337865	-0.395462	-0.530675	0.0599515	-0.0319591	0.0220668	-0.0500593	0.442107
Cla97C09G168550.1	Cluster1	-0.876878	-0.15396	0.37827	0.652568	-1.39305	0.206516	0.521389	0.665144	0.761488
Cla97C09G168660.1	Cluster6	0.200526	0.11254	0.0702262	-0.383292	0.257412	0.587025	-0.18939	-0.655047	0.392889
Cla97C09G168670.1	Cluster6	0.776449	-0.106162	-0.10639	-0.563897	0.808957	-0.2862	-0.249147	-0.27361	0.50944
Cla97C09G168680.1	Cluster2	0.158852	0.409917	-0.191451	-0.377317	-0.0351769	0.738855	-0.215159	-0.488519	0.414793
Cla97C09G168700.1	Cluster1	-0.11462	-0.0246976	0.127447	0.0118704	-0.473463	0.217258	0.145484	0.11072	0.218738
Cla97C09G169060.1	Cluster5	0.135985	-0.185512	-0.212887	0.262414	0.289411	-0.243838	-0.0401162	-0.00545661	0.2111
Cla97C09G169110.1	Cluster6	0.679374	-0.16047	-0.163925	-0.354978	0.527283	-0.199409	-0.221776	-0.106098	0.381428
Cla97C09G169360.1	Cluster5	0.9082	-0.395108	-0.653326	0.140235	0.100966	0.0174708	-0.0746667	-0.0437703	0.454411
Cla97C09G169390.1	Cluster6	0.431487	-0.0643813	-0.0281731	-0.338933	0.554014	-0.332863	-0.206929	-0.0142209	0.330961
Cla97C09G169430.1	Cluster5	-0.325974	0.185839	-0.244967	0.385102	0.304765	0.311161	-0.115419	-0.500507	0.338619
Cla97C09G169470.1	Cluster1	0.102447	-0.580619	0.00239574	0.475776	-0.415109	-0.365461	0.447381	0.333189	0.412488
Cla97C09G169670.1	Cluster6	0.566964	-0.102914	-0.221213	-0.242836	0.372082	-0.148229	-0.158739	-0.0651143	0.299952
Cla97C09G169820.1	Cluster1	-0.244756	0.0905257	0.136468	0.017763	-0.455174	0.364343	0.166272	-0.0754414	0.256433
Cla97C09G169920.1	Cluster1	-0.328408	-0.0352243	0.188116	0.175516	-0.500659	-0.00539929	0.198509	0.307549	0.282834
Cla97C09G169940.1	Cluster5	-0.0710469	-0.405146	0.399323	0.0768697	0.0275454	-0.0287153	0.0141901	-0.0130203	0.219256
Cla97C09G170190.1	Cluster5	0.296312	-0.5166	-0.616849	0.837136	-0.194445	-0.0384828	0.00714049	0.225787	0.46695
Cla97C09G170200.1	Cluster3	-0.0230173	0.51601	0.10868	-0.601672	-0.368375	0.282123	0.094961	-0.00870962	0.351528
Cla97C09G170330.1	Cluster1	-1.23824	0.483107	0.798949	-0.0438126	-3.49067	1.01188	1.25034	1.22845	1.63393
Cla97C09G170470.1	Cluster6	0.100267	-0.0883094	0.12097	-0.132928	0.479904	-0.0864038	-0.202942	-0.190558	0.228482
Cla97C09G170490.1	Cluster3	0.421393	0.274715	0.182996	-0.879104	0.128793	-0.0412322	-0.0438198	-0.0437411	0.39306
Cla97C09G170500.1	Cluster2	0.425517	-0.00326044	-0.0494844	-0.372772	0.0725386	-0.103394	0.0103922	0.0204635	0.220052
Cla97C09G170560.1	Cluster1	-0.805301	0.35149	0.400578	0.0532325	-0.570575	0.478025	0.145709	-0.0531601	0.464984
Cla97C09G170600.1	Cluster3	-0.0816589	0.230883	0.23641	-0.385634	0.135213	0.0113233	-0.0534384	-0.0930984	0.205118
Cla97C09G170620.1	Cluster6	0.331968	-0.112929	-0.104856	-0.114183	0.556547	-0.216429	-0.189952	-0.150166	0.283399
Cla97C09G170680.1	Cluster2	0.48513	-0.00220226	-0.103232	-0.379696	0.198767	-0.0329964	-0.149135	-0.0166357	0.254473
Cla97C09G171170.1	Cluster2	1.9432	-0.050158	-0.757444	-1.1356	1.22349	-0.305361	-0.554481	-0.363643	1.04688
Cla97C09G171190.1	Cluster3	-0.251072	0.180565	0.29857	-0.228064	-0.269997	-0.0612244	0.147323	0.183898	0.229586
Cla97C09G171200.1	Cluster6	-0.0161549	-0.00975857	-0.0953671	0.121281	0.849234	-0.34518	-0.322959	-0.181095	0.378268
Cla97C09G171240.1	Cluster6	0.168661	0.139685	0.143196	-0.451542	0.263104	0.233714	-0.0517052	-0.445113	0.292037
Cla97C09G171250.1	Cluster5	0.668927	-0.484911	-0.414058	0.230042	-0.0881096	-0.105348	0.0873964	0.106061	0.367368
Cla97C09G171410.1	Cluster2	0.602985	0.150562	-0.473088	-0.280459	0.257587	-0.0677501	-0.132434	-0.0574028	0.333917
Cla97C09G171430.1	Cluster1	-0.437622	0.00301516	0.285676	0.148931	-0.834922	0.130647	0.307381	0.396895	0.424514
Cla97C09G171460.1	Cluster4	0.364578	-0.595256	0.277383	-0.046705	-1.7849	0.489035	1.06169	0.234166	0.859685
Cla97C09G171500.1	Cluster3	-0.691631	0.275115	0.407356	0.0091598	-0.0613528	1.07362	0.359739	-1.372	0.745299
Cla97C09G171620.1	Cluster6	0.678998	-0.0387596	-0.349081	-0.291157	0.776315	-0.274967	-0.305969	-0.195379	0.459694
Cla97C09G171640.1	Cluster3	0.454171	0.478328	0.133833	-1.06633	0.0137	-0.143725	0.0574367	0.0725886	0.480989
Cla97C09G171850.1	Cluster6	0.436038	-0.0383658	-0.0346679	-0.363005	0.323254	0.0262672	-0.083553	-0.265968	0.269253
Cla97C09G172010.1	Cluster6	0.390349	-0.0054719	-0.14584	-0.239037	0.325561	-0.0310632	-0.124017	-0.17048	0.233669
Cla97C09G172240.1	Cluster5	-0.198271	-0.168368	-0.233579	0.600218	0.308113	-0.0869248	-0.0708351	-0.150353	0.295826
Cla97C09G172270.1	Cluster3	-0.0225741	0.123514	0.264248	-0.365188	-0.255785	0.107373	0.195793	-0.047381	0.219249
Cla97C09G172510.1	Cluster3	-0.0676416	0.35119	0.210665	-0.494214	-0.428008	0.166752	0.115499	0.145757	0.307552
Cla97C09G172520.1	Cluster5	0.565271	-0.294293	-0.410169	0.139191	0.0213837	-0.000317294	-0.00891907	-0.0121473	0.29141
Cla97C09G172570.1	Cluster6	0.32741	0.140635	-0.0869415	-0.381103	0.684586	0.00698499	-0.4583	-0.233272	0.380401
Cla97C09G172580.1	Cluster6	0.143646	0.177355	-0.00538494	-0.315616	0.119516	0.284237	-0.0857123	-0.318041	0.225295
Cla97C09G172620.1	Cluster5	-0.469893	0.0318252	0.138385	0.299683	-0.0353388	0.136809	0.0620723	-0.163543	0.233403
Cla97C09G172660.1	Cluster4	0.142172	-0.051717	0.0297977	-0.120253	-0.413409	0.0176618	0.173306	0.222441	0.203178
Cla97C09G172800.1	Cluster5	0.0585565	-0.29533	-0.234951	0.471724	0.0431553	0.111455	-0.0253594	-0.129251	0.239048
Cla97C09G172830.1	Cluster1	-0.484054	0.155679	0.190979	0.137396	-0.0799777	0.12683	-0.0229889	-0.0238632	0.219569
Cla97C09G172860.1	Cluster1	-0.20445	-0.380558	-0.182845	0.767854	-0.503202	-0.216749	0.154211	0.565739	0.455708
Cla97C09G172870.1	Cluster2	0.69438	0.0581829	-0.14475	-0.607812	0.232144	-0.03504	-0.1095	-0.0876043	0.368534
Cla97C09G172990.1	Cluster3	-0.162156	0.115295	0.477796	-0.430935	-0.276456	0.0903857	0.194231	-0.00816021	0.286848
Cla97C09G173010.1	Cluster1	-0.705677	0.221052	0.444947	0.0396777	-0.820355	0.335331	0.281986	0.203038	0.485881
Cla97C09G173170.1	Cluster6	0.138027	0.0874574	0.0201002	-0.245585	0.513087	-0.14186	-0.193574	-0.177652	0.250665
Cla97C09G173180.1	Cluster5	0.334612	-0.284055	-0.270285	0.219728	0.0388942	-0.0692435	-0.035438	0.0657873	0.215764
Cla97C09G173310.1	Cluster5	-0.148698	0.00767871	-0.294491	0.43551	-0.105724	0.060752	0.0198437	0.0251288	0.211949
Cla97C09G173320.1	Cluster1	-0.338542	0.155273	0.374318	-0.19105	-0.535002	0.233954	0.211588	0.0894605	0.31827
Cla97C09G173560.1	Cluster6	0.279456	-0.098776	0.051602	-0.232282	0.439053	-0.0899951	-0.182257	-0.166801	0.240944
Cla97C09G173670.1	Cluster6	0.259283	-0.0233018	-0.0080219	-0.227959	0.391394	-0.203081	-0.116156	-0.0721569	0.218086
Cla97C09G173910.1	Cluster2	0.845293	0.186811	-0.551223	-0.480881	0.248281	0.228807	-0.327482	-0.149606	0.467231
Cla97C09G174070.1	Cluster2	0.664427	-0.208502	-0.0879721	-0.367953	0.201497	-0.0568142	-0.0686248	-0.0760576	0.312224
Cla97C09G174190.1	Cluster5	-0.510695	0.113837	0.202619	0.19424	0.250729	0.135968	-0.101363	-0.285334	0.274016
Cla97C09G174200.1	Cluster1	-1.01632	0.367382	0.572027	0.076914	-0.532883	0.20904	0.202285	0.121558	0.518841
Cla97C09G174230.1	Cluster6	0.518723	0.0854027	-0.267462	-0.336663	1.4744	-0.0729561	-0.499405	-0.902038	0.727373
Cla97C09G174600.1	Cluster1	-0.467821	-0.199632	0.331824	0.335629	-0.396394	-0.0751874	0.100759	0.370822	0.336347
Cla97C09G174730.1	Cluster4	-0.00148066	-0.053077	0.16015	-0.105592	-0.383651	-0.0286948	0.137346	0.274999	0.200755
Cla97C09G174770.1	Cluster6	0.21015	0.0449948	-0.0167292	-0.238416	0.905129	-0.112924	-0.367409	-0.424796	0.422705
Cla97C09G174790.1	Cluster6	1.11773	-0.0660735	-0.368272	-0.683381	0.921773	-0.129492	-0.312359	-0.479922	0.660156
Cla97C09G175040.1	Cluster6	0.509203	-0.087493	-0.0700991	-0.351611	0.634524	-0.43528	-0.136127	-0.0631173	0.379867
Cla97C09G175330.1	Cluster1	-0.331002	-0.25105	-0.0782051	0.660258	-0.655825	0.213072	0.159688	0.283065	0.41331
Cla97C09G175480.1	Cluster1	-0.498421	0.1544	0.332998	0.0110227	-0.766778	0.973504	-0.153546	-0.0531796	0.527167
Cla97C09G175520.1	Cluster1	-0.427029	-0.15023	0.140755	0.436505	-0.316808	0.0658946	0.110809	0.140105	0.280787
Cla97C09G175610.1	Cluster3	0.0421549	0.506209	0.0738641	-0.622228	0.195207	-0.0593882	-0.0692856	-0.0665334	0.316568
Cla97C09G175630.1	Cluster1	-0.579639	0.180048	0.460786	-0.0611943	-0.59954	0.145294	0.238641	0.215605	0.390688
Cla97C09G175640.1	Cluster1	-0.755969	0.0223202	0.851248	-0.117599	-2.18474	0.219667	0.736133	1.22894	1.08127
Cla97C09G175730.1	Cluster2	0.517691	0.125506	0.0118516	-0.655049	0.318086	-0.158013	-0.115348	-0.0447248	0.349375
Cla97C09G175800.1	Cluster6	0.680611	-0.024498	-0.122448	-0.533665	2.50685	-0.264215	-1.08532	-1.15732	1.17322
Cla97C09G175830.1	Cluster4	0.0232274	-0.0372057	0.0867734	-0.0727951	-0.494635	0.0176712	0.197718	0.279246	0.23201
Cla97C09G175890.1	Cluster6	0.565691	0.0988859	-0.185524	-0.479053	0.531903	0.0470647	-0.185988	-0.39298	0.390578
Cla97C09G175920.1	Cluster3	-0.11578	0.123717	0.272891	-0.280828	-0.25343	0.153204	-0.0307623	0.130988	0.202783
Cla97C09G176100.1	Cluster2	0.307068	0.0693273	0.024575	-0.400971	-0.196324	-0.00311494	0.073607	0.125832	0.213904
Cla97C09G176160.1	Cluster5	-0.450194	0.0477093	0.281694	0.120791	0.0132391	-0.12926	0.0492643	0.0667569	0.214696
Cla97C09G176230.1	Cluster5	-0.131407	-0.335538	0.000771317	0.466173	0.0896763	-0.170435	0.0871745	-0.00641557	0.236614
Cla97C09G176240.1	Cluster3	-0.219075	0.250329	0.50117	-0.532423	-0.664335	0.145944	0.288687	0.229704	0.42157
Cla97C09G176260.1	Cluster6	1.67126	-0.391503	-0.604698	-0.675059	1.82516	-0.343704	-0.726687	-0.754772	1.08988
Cla97C09G176790.1	Cluster4	-0.00804933	-0.126536	0.095298	0.0392878	-0.328338	-0.308896	0.263786	0.373448	0.25042
Cla97C09G176950.1	Cluster6	0.228144	0.189484	-0.0245286	-0.393099	1.99021	-0.49707	-0.621429	-0.871707	0.894198
Cla97C09G176960.1	Cluster6	0.358836	0.187693	-0.181462	-0.365068	2.74144	-0.374228	-0.95825	-1.40896	1.24723
Cla97C09G176980.1	Cluster6	0.388969	0.215906	-0.141082	-0.463793	2.54614	-0.459663	-0.904547	-1.18193	1.15525
Cla97C09G177000.1	Cluster5	0.172745	-0.25245	-0.37892	0.458625	0.058966	-0.0554275	0.00307963	-0.00661815	0.254696
Cla97C09G177120.1	Cluster2	0.658732	0.144746	0.0133571	-0.816835	0.0631458	-0.113274	0.0263672	0.0237605	0.403618
Cla97C09G177130.1	Cluster5	-0.380748	0.247631	0.179023	-0.0459058	0.83633	0.139093	-0.213023	-0.7624	0.475976
Cla97C09G177180.1	Cluster6	0.37346	-0.188304	-0.129047	-0.0561084	0.766344	-0.416265	-0.327551	-0.0225279	0.389705
Cla97C09G177250.1	Cluster5	0.698076	-0.490444	-0.728121	0.520489	-0.0183258	-0.129376	0.0847025	0.0629991	0.471643
Cla97C09G177300.1	Cluster4	-0.384179	-0.410759	0.663701	0.131236	-0.890657	-0.45287	0.763888	0.579638	0.620127
Cla97C09G177410.1	Cluster2	0.448455	-0.196754	0.0194026	-0.271104	-0.0371161	-0.107726	0.122316	0.0225257	0.221085
Cla97C09G177590.1	Cluster1	-0.384633	-0.0261293	0.158061	0.252701	-0.685922	0.278674	0.232275	0.174972	0.352578
Cla97C09G177840.1	Cluster2	0.326543	0.104752	-0.018972	-0.412323	0.161764	0.0164708	-0.0690683	-0.109167	0.217486
Cla97C09G177880.1	Cluster1	-0.478267	0.165675	0.293582	0.0190091	-0.453227	0.140988	0.185068	0.127171	0.297238
Cla97C09G177930.1	Cluster2	0.437105	-0.282318	-0.0201232	-0.134664	0.00719732	-0.022417	-0.00891079	0.0241305	0.203722
Cla97C09G177970.1	Cluster3	0.0143453	0.3413	0.0556895	-0.411335	-0.0352445	-0.0259435	-0.0028549	0.0640429	0.205292
Cla97C09G178020.1	Cluster1	-0.456134	0.110057	0.293913	0.0521644	-0.369038	0.193341	0.07222	0.103476	0.266932
Cla97C09G178050.1	Cluster6	0.960289	0.222426	-0.332176	-0.850539	1.54927	-0.0162603	-0.590094	-0.942913	0.881814
Cla97C09G178060.1	Cluster6	0.740463	0.192229	-0.229143	-0.703549	2.80625	-0.414117	-1.09047	-1.30166	1.31272
Cla97C09G178300.1	Cluster2	0.40886	0.12207	0.0254712	-0.556401	0.0310499	-0.0845322	0.0101052	0.0433771	0.2679
Cla97C09G178450.1	Cluster3	-0.0533483	0.00329463	0.230391	-0.180337	-0.293828	-0.178521	0.157106	0.315244	0.217362
Cla97C09G178460.1	Cluster1	-0.0673946	-0.252717	0.144259	0.175853	-0.332853	-0.150732	0.151752	0.331833	0.235067
Cla97C09G178660.1	Cluster3	-0.144407	0.310781	0.11973	-0.286103	0.00176066	0.167024	0.0258321	-0.194617	0.200026
Cla97C09G178670.1	Cluster6	1.20505	-0.00570108	-0.456353	-0.742991	1.42086	0.0215618	-0.410691	-1.03173	0.883574
Cla97C09G178730.1	Cluster2	0.951972	-0.255602	-0.335725	-0.360645	0.318732	0.00433764	-0.092012	-0.231058	0.443657
Cla97C09G178770.1	Cluster1	-0.219226	-0.0129984	0.0545779	0.177647	-0.705967	-0.0549273	0.320454	0.44044	0.354733
Cla97C09G178780.1	Cluster2	0.650852	-0.0103677	0.16494	-0.805424	0.0118701	0.0179812	-0.030528	0.000676625	0.396597
Cla97C09G178830.1	Cluster1	-0.351589	-0.121284	0.159853	0.313021	-1.01706	-0.0906945	0.328268	0.779491	0.537171
Cla97C09G178870.1	Cluster2	0.770012	-0.220879	-0.175608	-0.373524	-0.106907	0.0925104	0.0171659	-0.0027689	0.34483
Cla97C09G178910.1	Cluster6	0.417294	0.128491	-0.337158	-0.208627	0.335258	-0.0304725	-0.15268	-0.152106	0.26929
Cla97C09G179000.1	Cluster6	0.278762	0.00816294	-0.0328492	-0.254076	0.427408	0.0796931	-0.235368	-0.271733	0.256814
Cla97C09G179270.1	Cluster3	0.497197	0.100158	0.147747	-0.745102	0.0995167	0.105638	0.0441562	-0.249311	0.362415
Cla97C09G179380.1	Cluster1	-0.732695	0.245342	0.445592	0.0417606	-0.744117	0.279253	0.290327	0.174538	0.469616
Cla97C09G179500.1	Cluster2	0.404131	-0.105006	0.00813563	-0.307261	0.166476	-0.0409622	-0.0963013	-0.0292122	0.209879
Cla97C09G179630.1	Cluster1	-1.51093	0.544767	0.70351	0.262657	-1.35726	1.5218	0.587171	-0.751706	1.08308
Cla97C09G179650.1	Cluster3	-0.27326	0.352913	0.15521	-0.234863	0.555546	0.0428233	-0.214673	-0.383696	0.334289
Cla97C09G179680.1	Cluster2	0.475621	0.133664	0.0949297	-0.704215	-0.1617	0.262252	0.0528621	-0.153414	0.352595
Cla97C09G179810.1	Cluster6	0.117496	0.256105	-0.0468763	-0.326724	0.319753	0.178818	-0.115869	-0.382701	0.262528
Cla97C09G179830.1	Cluster1	-0.217071	0.0828774	0.165383	-0.0311893	-0.504748	0.19495	0.206735	0.103062	0.247401
Cla97C09G179880.1	Cluster1	-0.786958	0.526777	-0.0744116	0.334593	-0.169056	0.114369	0.0637306	-0.0090435	0.389155
Cla97C09G179960.1	Cluster6	0.324791	0.0680355	-0.0286298	-0.364196	0.330017	0.0353285	-0.13806	-0.227286	0.246245
Cla97C09G180110.1	Cluster1	-0.496313	0.0701179	0.356287	0.0699083	-0.507182	-0.0506213	0.267515	0.290289	0.337787
Cla97C09G180430.1	Cluster2	0.614786	-0.106272	-0.141343	-0.367171	-0.0404645	0.0232168	0.0358476	-0.0185999	0.279759
Cla97C09G180510.1	Cluster6	0.122781	0.174399	-0.0295142	-0.267665	0.344037	0.0847182	-0.287067	-0.141689	0.222334
Cla97C09G180520.1	Cluster2	1.64732	-0.323604	-0.410847	-0.912869	0.282265	-0.350115	0.0470378	0.0208121	0.758326
Cla97C09G180530.1	Cluster4	-0.148991	-0.00618586	0.189967	-0.0347906	-0.402461	-0.130864	0.224645	0.30868	0.234333
Cla97C09G180580.1	Cluster1	-0.255714	0.325367	0.168291	-0.237945	-0.407547	0.00293674	0.115488	0.289122	0.272351
Cla97C09G180590.1	Cluster1	-0.346974	-0.0247118	0.0952719	0.276414	-0.291264	0.209765	0.0560757	0.0254235	0.220101
Cla97C09G180750.1	Cluster1	-0.322569	0.0381918	0.175494	0.108883	-0.399292	-0.0379792	0.169458	0.267813	0.241862
Cla97C09G180820.1	Cluster5	0.0333015	-0.117809	-0.404073	0.488581	-0.0675429	-0.154453	0.0741236	0.147873	0.259877
Cla97C09G181130.1	Cluster1	-0.574403	0.0709936	0.262398	0.241011	-0.233122	-0.0875713	0.0945918	0.226102	0.288841
Cla97C09G181360.1	Cluster1	-0.59787	-0.170101	0.0168028	0.751168	-0.186161	0.226068	0.0649016	-0.104808	0.387645
Cla97C09G181410.1	Cluster5	-0.509645	0.025966	0.0171392	0.46654	0.274186	0.550525	-0.183257	-0.641455	0.431222
Cla97C09G181480.1	Cluster2	0.402559	0.054391	-0.0428622	-0.414088	-0.0813056	0.0632633	0.0144893	0.00355287	0.223336
Cla97C09G181490.1	Cluster5	-0.00196716	0.131721	-0.335592	0.205839	0.411043	0.036029	-0.152355	-0.294717	0.254297
Cla97C09G181620.1	Cluster2	0.633997	-0.146659	-0.116959	-0.370379	-0.113178	-0.194968	0.145751	0.162395	0.310014
Cla97C09G181650.1	Cluster2	0.877805	-0.190578	-0.289861	-0.397365	-0.0360949	-0.0742156	-0.0231656	0.133476	0.391689
Cla97C09G181760.1	Cluster6	0.0966891	-0.0125974	-0.151394	0.0673027	0.59937	-0.0910911	-0.271515	-0.236764	0.27627
Cla97C09G181820.1	Cluster3	0.404047	0.199291	0.524925	-1.12826	0.466177	-0.0811328	-0.153557	-0.231488	0.541501
Cla97C09G181900.1	Cluster1	-0.508472	-0.0184943	0.354367	0.1726	-0.933429	0.11651	0.345128	0.471791	0.484151
Cla97C09G181960.1	Cluster5	0.290741	-0.178773	-0.319812	0.207844	0.0340655	-0.104869	-0.0299876	0.100791	0.201843
Cla97C09G182350.1	Cluster2	0.505933	0.0605859	-0.0190243	-0.547495	-0.000203599	0.0440579	0.0325365	-0.0763908	0.285003
Cla97C09G182400.1	Cluster6	0.362478	-0.00979879	-0.269133	-0.0835461	0.611577	-0.0556312	-0.290697	-0.265249	0.32577
Cla97C09G182440.1	Cluster2	0.406205	0.173068	-0.188014	-0.391259	0.139385	0.0781434	-0.0345041	-0.183024	0.25174
Cla97C09G182460.1	Cluster2	0.514567	0.0581008	-0.0110052	-0.561662	0.184654	-0.184873	0.036331	-0.0361121	0.30581
Cla97C09G182710.1	Cluster2	0.508373	-0.057082	-0.0738268	-0.377464	-0.018428	-0.00258594	0.0249592	-0.00394522	0.242197
Cla97C09G182740.1	Cluster6	1.09959	-0.128008	-0.409283	-0.5623	1.65513	-0.133501	-0.443374	-1.07826	0.912273
Cla97C09G182830.1	Cluster1	-0.777465	0.441867	0.103822	0.231776	-0.757505	0.366766	0.245144	0.145595	0.486066
Cla97C09G182880.1	Cluster2	0.373812	0.0479321	-0.0891978	-0.332546	0.176586	0.0723739	-0.0892163	-0.159743	0.21728
Cla97C09G182930.1	Cluster5	-0.761011	0.216163	0.138979	0.405869	0.0726919	0.320857	-0.0214177	-0.372131	0.388602
Cla97C09G183030.1	Cluster4	-0.371021	0.0844663	0.285113	0.00144106	-0.46415	-0.290642	0.44279	0.312002	0.342136
Cla97C09G183120.1	Cluster5	-0.475397	-0.337741	-0.303348	1.11649	-0.0406374	0.164781	0.0329742	-0.157118	0.497595
Cla97C09G183350.1	Cluster3	-0.20512	0.302064	0.253277	-0.350221	-0.173157	0.0125829	0.0886591	0.0719151	0.227814
Cla97C09G183400.1	Cluster2	0.636166	0.0564391	-0.128083	-0.564522	0.0592769	0.0535209	-0.0476961	-0.0651018	0.328606
Cla97C09G183420.1	Cluster2	0.42931	0.0443914	-0.16649	-0.307211	-0.0104188	0.0359453	-0.042961	0.0174345	0.211094
Cla97C09G183460.1	Cluster6	0.480492	-0.0884716	-0.0732486	-0.318772	0.30302	-0.157773	-0.141718	-0.00352933	0.26254
Cla97C09G183630.1	Cluster1	-0.370953	-0.043492	0.218273	0.196171	-0.282156	-0.0585809	0.107448	0.233289	0.231343
Cla97C09G183670.1	Cluster3	0.0666665	0.464879	0.0627115	-0.594257	-0.0805026	0.164818	-0.0121634	-0.0721522	0.2968
Cla97C09G183860.1	Cluster6	1.45148	-0.559627	-0.496531	-0.39532	1.3	-0.533627	-0.620616	-0.145758	0.86222
Cla97C09G184260.1	Cluster1	-0.245566	0.126027	0.203799	-0.0842601	-0.358341	0.201543	0.0802764	0.0765216	0.20913
Cla97C09G184370.1	Cluster1	-0.199628	0.052172	0.0600869	0.087369	-0.446113	0.065088	0.113429	0.267596	0.220889
Cla97C09G184410.1	Cluster3	-0.523472	0.331706	0.317583	-0.125818	-0.287248	0.68429	0.193675	-0.590718	0.453236
Cla97C09G184470.1	Cluster5	0.329905	-0.324082	-0.320236	0.314414	-0.0967681	-0.0407325	0.0291956	0.108305	0.250394
Cla97C10G184610.1	Cluster1	-0.191614	-0.0499751	0.00401381	0.237575	-0.649765	0.0936216	0.214094	0.34205	0.313839
Cla97C10G184620.1	Cluster2	0.571073	-0.238326	-0.168437	-0.164309	0.0157043	-0.0539117	-0.00200507	0.0402124	0.251586
Cla97C10G184670.1	Cluster3	0.131268	0.388456	0.00435114	-0.524075	-0.0107222	0.198211	-0.0308488	-0.15664	0.26931
Cla97C10G184770.1	Cluster5	-0.164606	-0.205078	-0.171079	0.540763	-0.0169622	-0.0537259	0.000419469	0.0702686	0.238734
Cla97C10G184810.1	Cluster1	-0.503141	-0.1014	0.0662472	0.538294	-1.21893	0.456461	0.503175	0.259292	0.606176
Cla97C10G184840.1	Cluster2	0.369059	0.000755702	-0.079076	-0.290739	-0.100542	-0.148629	0.0392249	0.209946	0.20867
Cla97C10G184870.1	Cluster6	0.47591	-0.0782904	-0.156461	-0.241159	0.565852	-0.252799	-0.266706	-0.0463466	0.332229
Cla97C10G184900.1	Cluster3	-0.255694	0.889478	-0.203208	-0.430575	0.381175	0.369765	-0.417146	-0.333795	0.485605
Cla97C10G184990.1	Cluster5	-0.197286	-0.461727	-0.169633	0.828646	-0.0185455	-0.103501	0.00292732	0.119119	0.376601
Cla97C10G185070.1	Cluster3	0.205036	-0.0794161	0.346264	-0.471884	-0.252663	-0.0320868	0.105688	0.179062	0.267
Cla97C10G185150.1	Cluster6	0.351092	-0.155731	0.0368013	-0.232163	0.38343	-0.19832	-0.12633	-0.0587807	0.241583
Cla97C10G185280.1	Cluster3	0.166335	-0.278026	0.464192	-0.352501	-0.475828	-0.126174	0.484452	0.11755	0.36558
Cla97C10G185300.1	Cluster2	0.224296	0.191574	0.094852	-0.510722	-0.209741	0.0202384	0.0683027	0.1212	0.245124
Cla97C10G185350.1	Cluster3	0.2485	0.0191427	0.207903	-0.475545	-0.264339	0.0141225	0.102133	0.148084	0.248975
Cla97C10G185400.1	Cluster6	0.328647	-0.301717	-0.0953112	0.0683815	1.05436	-0.204013	-0.451112	-0.399234	0.496989
Cla97C10G185520.1	Cluster5	-0.431316	0.132283	-0.317578	0.616611	0.154963	0.236798	-0.0508047	-0.340956	0.35527
Cla97C10G185650.1	Cluster2	0.616531	-0.09962	-0.198636	-0.318275	0.399785	-0.216133	-0.0626617	-0.12099	0.328611
Cla97C10G185750.1	Cluster4	0.187292	-0.237908	0.239685	-0.189068	-0.213037	-0.64763	0.434532	0.426136	0.381743
Cla97C10G185800.1	Cluster4	-0.12278	-0.192496	0.318718	-0.00344211	-0.30009	-0.208705	0.326503	0.182292	0.247031
Cla97C10G185810.1	Cluster2	0.421658	-0.265438	-0.0519029	-0.104317	-0.00338509	-0.198851	0.0247448	0.177491	0.218271
Cla97C10G185830.1	Cluster1	-0.385075	0.0341867	0.0378002	0.313088	-0.198663	0.0230517	0.0378003	0.137811	0.210212
Cla97C10G185940.1	Cluster2	0.41184	-0.146941	-0.0294667	-0.235431	0.0773347	-0.189009	0.0381099	0.0735641	0.205659
Cla97C10G185970.1	Cluster5	0.387514	-0.169053	-0.313848	0.0953865	0.0624227	-0.00652538	0.0177104	-0.0736077	0.205641
Cla97C10G186050.1	Cluster5	0.235595	-0.0894271	-0.508002	0.361834	0.188771	0.152005	-0.0721523	-0.268625	0.289975
Cla97C10G186210.1	Cluster2	0.23661	0.223693	0.00998233	-0.470286	-0.164194	-0.0607299	0.0542321	0.170691	0.236044
Cla97C10G186260.1	Cluster4	-0.269298	-0.00223432	0.106368	0.165164	-0.345744	-0.204369	0.144285	0.405828	0.255773
Cla97C10G186270.1	Cluster6	0.27973	0.110901	-0.0348768	-0.355754	0.667114	0.00482203	-0.251349	-0.420587	0.359257
Cla97C10G186320.1	Cluster2	0.815133	0.0745945	-0.410598	-0.47913	0.155278	0.00346176	-0.0607412	-0.0979988	0.397417
Cla97C10G186390.1	Cluster5	0.0838837	-0.0754113	-0.234414	0.225941	0.365941	-0.0553072	-0.153922	-0.156712	0.208376
Cla97C10G186490.1	Cluster1	-0.340666	0.455501	0.209201	-0.324036	-2.20748	0.999836	0.843275	0.36437	1.0134
Cla97C10G186520.1	Cluster5	-0.0840518	-0.199316	-0.259848	0.543216	0.0361471	-0.0840828	-0.00678984	0.0547256	0.245186
Cla97C10G186540.1	Cluster2	0.795787	0.0572146	-0.588954	-0.264047	0.135729	0.00894621	-0.0788796	-0.0657953	0.39319
Cla97C10G186600.1	Cluster1	-0.364999	-0.0826839	0.139153	0.30853	-0.235323	-0.113104	0.0682786	0.280148	0.240811
Cla97C10G186650.1	Cluster1	-0.668002	-0.0955764	0.152441	0.611137	-0.0844302	-0.112854	0.112304	0.0849798	0.356928
Cla97C10G186680.1	Cluster1	-0.755695	-0.028702	0.354711	0.429686	-0.737661	0.190092	0.278026	0.269543	0.479967
Cla97C10G186730.1	Cluster6	0.221886	-0.0662091	-0.143052	-0.0126256	0.607563	-0.29551	-0.211873	-0.10018	0.289242
Cla97C10G186750.1	Cluster3	-0.156251	0.351907	0.0753675	-0.271024	-0.0881963	0.326178	0.0317928	-0.269774	0.243588
Cla97C10G186920.1	Cluster4	0.00441505	-0.0331937	0.0598438	-0.0310652	-0.423685	-0.0152609	0.175794	0.263151	0.201976
Cla97C10G186990.1	Cluster1	-0.529351	-0.0586861	0.233573	0.354464	-0.096115	-0.0441644	0.0278282	0.112451	0.264161
Cla97C10G187250.1	Cluster4	0.0616354	0.00990585	0.1286	-0.200142	-0.462559	-0.0963421	0.158853	0.400048	0.258846
Cla97C10G187290.1	Cluster1	-0.797668	-0.220425	0.589727	0.428367	-0.329458	0.112768	0.106301	0.110389	0.440922
Cla97C10G187330.1	Cluster2	0.561505	0.0466725	-0.171872	-0.436306	0.135504	-0.050716	-0.0533787	-0.0314088	0.283382
Cla97C10G187490.1	Cluster1	-0.487251	0.0521627	0.0989284	0.33616	-0.361489	0.00502027	0.126359	0.230109	0.283484
Cla97C10G187570.1	Cluster5	-0.364173	-0.00449866	0.0120861	0.356586	0.184419	0.110292	-0.114055	-0.180656	0.224169
Cla97C10G187600.1	Cluster3	0.363942	0.247058	0.0830194	-0.69402	0.13565	-0.0305865	-0.00507744	-0.099986	0.318794
Cla97C10G187660.1	Cluster6	0.445716	-0.107371	-0.044441	-0.293904	0.376014	-0.149378	-0.156624	-0.0700113	0.265028
Cla97C10G187900.1	Cluster6	0.640449	-0.0479133	-0.18683	-0.405706	0.590064	-0.328209	-0.178406	-0.0834486	0.397611
Cla97C10G187930.1	Cluster2	0.493208	-0.0960479	-0.0974357	-0.299724	0.11871	-0.0983811	-0.0937979	0.073469	0.23597
Cla97C10G188030.1	Cluster6	0.620155	0.0201314	-0.155392	-0.484895	0.542016	-0.0740857	-0.202238	-0.265692	0.388225
Cla97C10G188060.1	Cluster2	0.605153	-0.0148656	-0.0324845	-0.557803	0.19632	-0.197001	-0.0642838	0.0649647	0.33044
Cla97C10G188120.1	Cluster3	-0.023993	0.225763	0.0961165	-0.297886	-0.477876	0.128523	0.16206	0.187292	0.255159
Cla97C10G188440.1	Cluster1	-0.395093	-0.186032	0.117423	0.463702	0.114297	-0.0489275	-0.129643	0.0642735	0.255206
Cla97C10G188650.1	Cluster5	-0.0032391	-0.204742	-0.340852	0.548834	-0.131586	0.218012	0.0341017	-0.120527	0.277711
Cla97C10G188670.1	Cluster1	-0.665845	-0.168287	0.161005	0.673127	-1.52361	0.407892	0.514215	0.601502	0.762015
Cla97C10G188710.1	Cluster5	0.735489	-0.529429	-0.61778	0.41172	-0.0131057	-0.0485818	0.020987	0.0407005	0.44353
Cla97C10G188720.1	Cluster1	-0.996771	0.154085	0.571198	0.271488	-0.103231	0.0340234	0.0726223	-0.00341451	0.45267
Cla97C10G188800.1	Cluster6	0.305024	-0.145845	-0.098818	-0.0603605	0.208689	-0.26951	-0.124099	0.18492	0.204765
Cla97C10G188810.1	Cluster6	0.564174	0.0273017	-0.193069	-0.398406	0.693688	-0.206407	-0.243037	-0.244244	0.406653
Cla97C10G188840.1	Cluster5	-0.205233	-0.255194	-0.082094	0.542521	-0.238595	0.0826338	0.0650113	0.0909501	0.263104
Cla97C10G189080.1	Cluster6	0.622517	0.0504471	-0.191557	-0.481407	0.971927	-0.0416506	-0.261902	-0.668374	0.550352
Cla97C10G189100.1	Cluster2	0.643328	-0.0503777	-0.197649	-0.395301	0.00743335	-0.012859	-0.0163977	0.0218233	0.295853
Cla97C10G189180.1	Cluster6	0.54743	-0.112594	-0.155527	-0.27931	0.563044	-0.229097	-0.150162	-0.183785	0.34649
Cla97C10G189260.1	Cluster2	0.426075	-0.156401	-0.123224	-0.14645	-0.123756	-0.196555	0.107549	0.212763	0.224696
Cla97C10G189320.1	Cluster6	0.767224	-0.323613	-0.263512	-0.180099	0.884343	-0.0412668	-0.257818	-0.585258	0.532916
Cla97C10G189370.1	Cluster6	0.444432	-0.234264	-0.23352	0.0233522	0.0612219	-0.183186	-0.0406457	0.16261	0.230798
Cla97C10G189380.1	Cluster1	-0.285017	-0.0982851	0.0362122	0.34709	-0.449241	-0.0310505	0.124188	0.356104	0.282259
Cla97C10G189420.1	Cluster3	-0.17122	0.29768	0.221198	-0.347658	0.0228219	0.0671186	-0.0463529	-0.0435875	0.205912
Cla97C10G189460.1	Cluster5	-0.285456	0.108657	-0.0180729	0.194872	0.102698	0.342511	-0.195784	-0.249425	0.226778
Cla97C10G189610.1	Cluster2	0.407337	-0.0777567	-0.119944	-0.209636	0.222896	0.0613323	-0.0655225	-0.218706	0.219048
Cla97C10G189620.1	Cluster5	-0.0140525	0.0544033	-0.360779	0.320429	0.249518	-0.0247657	-0.12661	-0.0981416	0.215316
Cla97C10G189630.1	Cluster3	-0.010632	0.173987	0.0661321	-0.229487	-0.307788	-0.084779	0.0841241	0.308443	0.204086
Cla97C10G190220.1	Cluster6	0.640747	-0.186498	-0.222552	-0.231697	0.449503	-0.0854986	-0.154218	-0.209787	0.34345
Cla97C10G190360.1	Cluster1	-0.429241	0.0275375	0.0468347	0.354868	-0.104377	0.136875	0.00253023	-0.0350276	0.22168
Cla97C10G190580.1	Cluster1	-0.308699	0.1622	0.256724	-0.110224	-1.65558	0.343142	0.673274	0.639169	0.748351
Cla97C10G190670.1	Cluster6	1.45311	-0.138076	-0.529483	-0.785548	0.854639	-0.0579976	-0.279486	-0.517156	0.766006
Cla97C10G190780.1	Cluster1	-0.402032	-0.137145	0.0985752	0.440601	-0.247391	-0.096349	0.036213	0.307527	0.280473
Cla97C10G190810.1	Cluster3	0.0845376	0.310734	0.366873	-0.762144	-0.2507	0.18961	0.0765822	-0.0154917	0.363332
Cla97C10G190840.1	Cluster5	0.238439	-0.196361	-0.405639	0.363561	-0.119968	-0.0665465	0.012218	0.174296	0.251135
Cla97C10G191000.1	Cluster1	-0.498269	0.112464	0.236968	0.148837	-0.216593	0.160617	0.0649768	-0.00900176	0.24385
Cla97C10G191040.1	Cluster2	0.700488	-0.268691	-0.185979	-0.245818	0.132591	-0.118251	-0.0349517	0.0206109	0.314212
Cla97C10G191060.1	Cluster6	-0.092557	-0.000434378	0.0831035	0.00988789	0.590252	-0.125014	-0.283277	-0.181961	0.265371
Cla97C10G191090.1	Cluster5	0.00346765	-0.197127	-0.317298	0.510957	-0.0620635	0.0926686	-0.0106499	-0.0199552	0.243069
Cla97C10G191260.1	Cluster5	0.114763	-0.485243	0.0768628	0.293617	-0.0543731	-0.0506945	0.0208948	0.0841729	0.224817
Cla97C10G191410.1	Cluster1	-0.221708	-0.250339	-0.13988	0.611927	-0.501589	-0.220598	0.310241	0.411946	0.391344
Cla97C10G191450.1	Cluster2	0.942335	0.0581584	-0.197687	-0.802807	0.0555468	0.0291823	-0.050128	-0.0346011	0.475485
Cla97C10G191950.1	Cluster1	-0.361749	0.106103	0.00971063	0.245935	-0.475059	0.299761	0.134584	0.0407141	0.277233
Cla97C10G192000.1	Cluster2	0.475557	0.0702017	-0.0599773	-0.485781	-0.00832448	-0.0456684	-0.01279	0.0667828	0.261163
Cla97C10G192080.1	Cluster5	-0.102821	-0.415127	-0.156881	0.674829	-0.0320909	-0.102975	0.00834054	0.126726	0.314113
Cla97C10G192150.1	Cluster1	-0.27713	-0.101403	-0.079169	0.457702	-0.145819	0.0679466	0.0359866	0.0418858	0.217706
Cla97C10G192200.1	Cluster2	0.29285	0.03892	0.138568	-0.470338	-0.124814	0.0347029	0.0650988	0.0250126	0.223396
Cla97C10G192280.1	Cluster5	-0.197095	-0.0684208	-0.366705	0.632221	-0.0386279	0.121256	-0.0611843	-0.0214435	0.292307
Cla97C10G192300.1	Cluster1	-0.520903	-0.100676	0.0260232	0.595556	-0.113921	-0.0598462	0.0451838	0.128584	0.309833
Cla97C10G192420.1	Cluster1	-0.22517	-0.0600238	0.115747	0.169447	-0.35938	-0.0482934	0.0999426	0.30773	0.217973
Cla97C10G192440.1	Cluster3	-0.0142071	0.0231636	0.249946	-0.258902	-0.357085	-0.0015841	0.135112	0.223558	0.2158
Cla97C10G192480.1	Cluster1	-0.346439	-0.114737	0.0390227	0.422153	-0.383998	0.273965	0.0997134	0.0103195	0.279152
Cla97C10G192500.1	Cluster2	0.423517	-0.0400325	-0.02917	-0.354315	0.0782056	-0.0188413	0.00391452	-0.0632789	0.213089
Cla97C10G192710.1	Cluster6	0.311427	0.200218	0.0774685	-0.589113	0.401735	0.109334	-0.0487763	-0.462292	0.354475
Cla97C10G192760.1	Cluster1	-0.198291	-0.121595	0.101481	0.218405	-0.273919	0.331848	0.0674614	-0.125391	0.212983
Cla97C10G192880.1	Cluster6	0.23186	0.00480676	-0.0355659	-0.201101	0.532818	-0.110951	-0.12713	-0.294737	0.265848
Cla97C10G193030.1	Cluster6	0.548251	-0.233748	-0.269988	-0.0445148	0.634573	-0.216929	-0.143788	-0.273856	0.373307
Cla97C10G193130.1	Cluster3	-0.296063	0.545719	0.113885	-0.36354	0.0828963	0.0517191	-0.0581179	-0.0764975	0.280145
Cla97C10G193250.1	Cluster3	-0.463622	1.13997	0.088495	-0.764839	-0.698224	1.05108	0.0287636	-0.381616	0.741236
Cla97C10G193550.1	Cluster3	0.0148093	0.191505	0.260542	-0.466856	-0.0215007	0.0663647	0.000354494	-0.0452185	0.217006
Cla97C10G193590.1	Cluster6	-0.0209953	0.0607337	0.0575977	-0.0973361	0.476226	0.210478	-0.176408	-0.510295	0.287733
Cla97C10G193620.1	Cluster6	0.0217451	0.218355	-0.279854	0.0397539	1.08665	-0.0423616	-0.503651	-0.540636	0.515004
[truncated: 366 more rows]
