# Supplementary material for: Quantitative Transcriptomic and Proteomic Analysis of Fruit Development and Ripening in Watermelon (Citrullus lanatus)
Source: Front Plant Sci. 2022 Mar 22;13:818392. doi: 10.3389/fpls.2022.818392 (PMC8980866; doi:10.3389/fpls.2022.818392)
Supplement: Supplementary file 15 [file Table_14.XLSX]

## Sheet: Cluster2
KEGG pathway	Mapping	Background	All Mapping	All Background	Fold enrichment	Fisher's exact test p value	-log10(p value)	Related proteins
map03040 Spliceosome	26	154	165	4750	4.86	7.41207e-12	11.13	Cla97C10G192500.1 Cla97C05G088890.1 Cla97C02G039300.1 Cla97C05G102950.1 Cla97C02G040110.1 Cla97C11G219430.1 Cla97C02G039320.1 Cla97C06G110920.1 Cla97C02G035850.1 Cla97C01G018870.1 Cla97C11G216710.1 Cla97C09G172870.1 Cla97C09G177120.1 Cla97C10G196620.1 Cla97C05G108810.1 Cla97C06G127010.1 Cla97C02G027380.1 Cla97C02G046320.1 Cla97C11G207110.1 Cla97C05G107460.1 Cla97C07G136700.1 Cla97C10G203020.1 Cla…
map03010 Ribosome	27	278	165	4750	2.8	7.27332e-07	6.14	Cla97C09G181650.1 Cla97C08G152940.1 Cla97C10G203840.1 Cla97C06G125280.1 Cla97C05G091350.1 Cla97C05G081650.1 Cla97C02G048100.1 Cla97C05G089290.1 Cla97C05G083620.1 Cla97C10G192200.1 Cla97C07G144260.1 Cla97C08G151130.1 Cla97C10G196930.1 Cla97C09G182460.1 Cla97C10G194040.1 Cla97C03G060110.1 Cla97C07G141440.1 Cla97C02G029920.1 Cla97C01G019370.1 Cla97C02G050330.1 Cla97C04G075480.1 Cla97C09G181480.1 Cla…
map03013 RNA transport	16	152	165	4750	3.03	6.11068e-05	4.21	Cla97C05G093890.1 Cla97C01G015590.1 Cla97C06G112320.1 Cla97C02G035850.1 Cla97C10G198240.1 Cla97C05G086590.1 Cla97C03G065700.1 Cla97C10G187930.1 Cla97C05G092310.1 Cla97C10G196220.1 Cla97C11G219720.1 Cla97C02G046320.1 Cla97C03G052150.1 Cla97C09G178300.1 Cla97C07G141880.1 Cla97C09G166130.1
map03015 mRNA surveillance pathway	12	98	165	4750	3.53	0.000125243	3.9	Cla97C10G187930.1 Cla97C05G092310.1 Cla97C08G151580.1 Cla97C01G010390.1 Cla97C02G046320.1 Cla97C09G182710.1 Cla97C02G035850.1 Cla97C06G116940.1 Cla97C03G052150.1 Cla97C09G166130.1 Cla97C01G007820.1 Cla97C02G035780.1
map03430 Mismatch repair	5	36	165	4750	4	0.00749897	2.12	Cla97C10G188060.1 Cla97C02G028840.1 Cla97C08G148610.1 Cla97C08G161810.1 Cla97C10G185650.1
map00195 Photosynthesis	7	68	165	4750	2.96	0.0087635	2.06	Cla97C01G015370.1 Cla97C09G181620.1 Cla97C02G027560.1 Cla97C07G137460.1 Cla97C08G156800.1 Cla97C05G096440.1 Cla97C02G027850.1
map03420 Nucleotide excision repair	6	60	165	4750	2.88	0.0170377	1.77	Cla97C10G188060.1 Cla97C02G028840.1 Cla97C08G148610.1 Cla97C10G195710.1 Cla97C08G161810.1 Cla97C10G185650.1
map03030 DNA replication	5	47	165	4750	3.06	0.0224926	1.65	Cla97C10G188060.1 Cla97C02G028840.1 Cla97C08G148610.1 Cla97C08G161810.1 Cla97C10G185650.1
map03060 Protein export	5	49	165	4750	2.94	0.0264618	1.58	Cla97C09G164990.1 Cla97C08G161230.1 Cla97C07G128950.1 Cla97C10G205310.1 Cla97C05G080230.1
map00860 Porphyrin and chlorophyll metabolism	5	52	165	4750	2.77	0.0332105	1.48	Cla97C06G128140.1 Cla97C01G023430.1 Cla97C11G224300.1 Cla97C10G194870.1 Cla97C06G125750.1
map03018 RNA degradation	7	95	165	4750	2.12	0.0460686	1.34	Cla97C11G207110.1 Cla97C05G082050.1 Cla97C07G144010.1 Cla97C06G126620.1 Cla97C09G172870.1 Cla97C11G222330.1 Cla97C09G166130.1

## Sheet: Cluster2 Pathway2Protein
KEGG pathway	Fisher's exact test p value	Protein.ID	Cluster	Protein_10DAP	Protein_18DAP	Protein_26DAP	Protein_34DAP	Transcript_10DAP	Transcript_18DAP	Transcript_26DAP	Transcript_34DAP	sd
map03010 Ribosome	7.27332e-07	Cla97C09G181650.1	Cluster2	0.877805	-0.190578	-0.289861	-0.397365	-0.0360949	-0.0742156	-0.0231656	0.133476	0.391689
map03010 Ribosome	7.27332e-07	Cla97C08G152940.1	Cluster2	0.854803	0.297245	-0.0309463	-1.1211	-0.0570906	-0.0254882	0.0804974	0.00208145	0.546059
map03010 Ribosome	7.27332e-07	Cla97C10G203840.1	Cluster2	0.744456	-0.210558	0.258779	-0.792677	0.206982	-0.0830157	-0.0513754	-0.0725907	0.439398
map03010 Ribosome	7.27332e-07	Cla97C06G125280.1	Cluster2	0.527244	0.0738629	-0.0337356	-0.567371	-0.204225	0.258908	0.0557575	-0.11044	0.323052
map03010 Ribosome	7.27332e-07	Cla97C05G091350.1	Cluster2	0.616501	0.0767697	-0.0413994	-0.651871	0.16241	-0.0588617	-0.0779441	-0.0256044	0.3483
map03010 Ribosome	7.27332e-07	Cla97C05G081650.1	Cluster2	0.658856	-0.297771	-0.123468	-0.237618	-0.0511944	0.0749459	0.061978	-0.0857296	0.29614
map03010 Ribosome	7.27332e-07	Cla97C02G048100.1	Cluster2	0.42621	-0.0131199	-0.0472477	-0.365842	0.0687892	-0.0491394	-0.0221631	0.00251337	0.215653
map03010 Ribosome	7.27332e-07	Cla97C05G089290.1	Cluster2	0.666575	0.227988	0.138939	-1.0335	-0.388161	0.0716914	0.140366	0.176104	0.505718
map03010 Ribosome	7.27332e-07	Cla97C05G083620.1	Cluster2	0.342034	0.0508864	0.0150888	-0.408009	0.0435881	-0.0716669	-0.00503519	0.033114	0.20509
map03010 Ribosome	7.27332e-07	Cla97C10G192200.1	Cluster2	0.29285	0.03892	0.138568	-0.470338	-0.124814	0.0347029	0.0650988	0.0250126	0.223396
map03010 Ribosome	7.27332e-07	Cla97C07G144260.1	Cluster2	0.488513	-0.0691196	0.168976	-0.588369	0.207849	0.00840879	-0.0662571	-0.15	0.313577
map03010 Ribosome	7.27332e-07	Cla97C08G151130.1	Cluster2	0.789869	0.259874	-0.0201675	-1.02958	0.245978	-0.0132904	-0.0997767	-0.132911	0.512719
map03010 Ribosome	7.27332e-07	Cla97C10G196930.1	Cluster2	0.943761	-0.304453	-0.24629	-0.393019	-0.105951	0.00607646	0.115484	-0.0156097	0.418047
map03010 Ribosome	7.27332e-07	Cla97C09G182460.1	Cluster2	0.514567	0.0581008	-0.0110052	-0.561662	0.184654	-0.184873	0.036331	-0.0361121	0.30581
map03010 Ribosome	7.27332e-07	Cla97C10G194040.1	Cluster2	0.881674	-0.152348	-0.283731	-0.445595	-0.257395	-0.00523626	0.0783326	0.184299	0.411617
map03010 Ribosome	7.27332e-07	Cla97C03G060110.1	Cluster2	0.381285	0.15073	-0.229743	-0.302272	-0.0519272	0.0603342	-0.0124284	0.00402143	0.213393
map03010 Ribosome	7.27332e-07	Cla97C07G141440.1	Cluster2	0.552275	-0.0839455	-0.162314	-0.306016	0.205728	-0.0312327	-0.0891491	-0.0853466	0.264731
map03010 Ribosome	7.27332e-07	Cla97C02G029920.1	Cluster2	0.377178	0.224589	-0.11933	-0.482437	0.0701688	-0.091304	-0.0244664	0.0456016	0.255127
map03010 Ribosome	7.27332e-07	Cla97C01G019370.1	Cluster2	0.601394	-0.0777151	-0.120418	-0.403261	0.228679	-0.100699	-0.0908641	-0.0371154	0.296865
map03010 Ribosome	7.27332e-07	Cla97C02G050330.1	Cluster2	0.583112	-0.19138	-0.146371	-0.245362	-0.14002	-0.231477	0.0860141	0.285482	0.297695
map03010 Ribosome	7.27332e-07	Cla97C04G075480.1	Cluster2	0.746084	-0.474881	0.108218	-0.379421	0.256313	-0.133347	-0.0495531	-0.0734128	0.383433
map03010 Ribosome	7.27332e-07	Cla97C09G181480.1	Cluster2	0.402559	0.054391	-0.0428622	-0.414088	-0.0813056	0.0632633	0.0144893	0.00355287	0.223336
map03010 Ribosome	7.27332e-07	Cla97C05G087560.1	Cluster2	0.948276	0.261763	-0.0634799	-1.14656	0.271115	0.0254985	-0.110426	-0.186188	0.586441
map03010 Ribosome	7.27332e-07	Cla97C07G137620.1	Cluster2	0.468242	-0.0812978	-0.347425	-0.0395196	0.23384	-0.0762991	-0.0529149	-0.104626	0.245641
map03010 Ribosome	7.27332e-07	Cla97C09G180520.1	Cluster2	1.64732	-0.323604	-0.410847	-0.912869	0.282265	-0.350115	0.0470378	0.0208121	0.758326
map03010 Ribosome	7.27332e-07	Cla97C09G179680.1	Cluster2	0.475621	0.133664	0.0949297	-0.704215	-0.1617	0.262252	0.0528621	-0.153414	0.352595
map03010 Ribosome	7.27332e-07	Cla97C08G152190.1	Cluster2	1.0363	0.131386	-0.303123	-0.864566	0.060584	-0.0576823	-0.0231321	0.0202304	0.526238
map03420 Nucleotide excision repair	0.0170377	Cla97C10G188060.1	Cluster2	0.605153	-0.0148656	-0.0324845	-0.557803	0.19632	-0.197001	-0.0642838	0.0649647	0.33044
map03420 Nucleotide excision repair	0.0170377	Cla97C02G028840.1	Cluster2	0.52496	0.102484	-0.0921027	-0.535342	0.0555899	0.0987548	0.00742137	-0.161766	0.297664
map03420 Nucleotide excision repair	0.0170377	Cla97C08G148610.1	Cluster2	0.47048	-0.0841483	-0.080701	-0.305631	0.0696515	-0.124877	-0.0264255	0.0816508	0.225568
map03420 Nucleotide excision repair	0.0170377	Cla97C10G195710.1	Cluster2	0.385577	-0.0976328	-0.120261	-0.167683	-0.113519	-0.1769	0.0595225	0.230897	0.207646
map03420 Nucleotide excision repair	0.0170377	Cla97C08G161810.1	Cluster2	0.571017	0.112196	-0.149336	-0.533877	0.113655	0.047299	-0.0492659	-0.111688	0.310766
map03420 Nucleotide excision repair	0.0170377	Cla97C10G185650.1	Cluster2	0.616531	-0.09962	-0.198636	-0.318275	0.399785	-0.216133	-0.0626617	-0.12099	0.328611
map03030 DNA replication	0.0224926	Cla97C10G188060.1	Cluster2	0.605153	-0.0148656	-0.0324845	-0.557803	0.19632	-0.197001	-0.0642838	0.0649647	0.33044
map03030 DNA replication	0.0224926	Cla97C02G028840.1	Cluster2	0.52496	0.102484	-0.0921027	-0.535342	0.0555899	0.0987548	0.00742137	-0.161766	0.297664
map03030 DNA replication	0.0224926	Cla97C08G148610.1	Cluster2	0.47048	-0.0841483	-0.080701	-0.305631	0.0696515	-0.124877	-0.0264255	0.0816508	0.225568
map03030 DNA replication	0.0224926	Cla97C08G161810.1	Cluster2	0.571017	0.112196	-0.149336	-0.533877	0.113655	0.047299	-0.0492659	-0.111688	0.310766
map03030 DNA replication	0.0224926	Cla97C10G185650.1	Cluster2	0.616531	-0.09962	-0.198636	-0.318275	0.399785	-0.216133	-0.0626617	-0.12099	0.328611
map00860 Porphyrin and chlorophyll metabolism	0.0332105	Cla97C06G128140.1	Cluster2	1.72592	-0.483808	-0.345785	-0.89633	-0.227078	-0.0998672	0.230173	0.0967723	0.780086
map00860 Porphyrin and chlorophyll metabolism	0.0332105	Cla97C01G023430.1	Cluster2	0.386968	0.0625711	0.0655462	-0.515085	-0.159396	-0.0469242	0.180206	0.0261139	0.262959
map00860 Porphyrin and chlorophyll metabolism	0.0332105	Cla97C11G224300.1	Cluster2	0.821176	-0.228058	-0.109982	-0.483136	0.340553	0.027541	0.0505845	-0.418679	0.425347
map00860 Porphyrin and chlorophyll metabolism	0.0332105	Cla97C10G194870.1	Cluster2	0.403198	-0.184798	-0.192866	-0.0255344	0.22495	-0.119847	-0.00233512	-0.102768	0.210476
map00860 Porphyrin and chlorophyll metabolism	0.0332105	Cla97C06G125750.1	Cluster2	0.627174	-0.10725	-0.0463003	-0.473623	-0.241324	0.14828	0.292762	-0.199718	0.345819
map00195 Photosynthesis	0.0087635	Cla97C01G015370.1	Cluster2	1.00583	-0.390448	-0.0207752	-0.594604	-0.145587	-0.0678369	0.356443	-0.14302	0.491561
map00195 Photosynthesis	0.0087635	Cla97C09G181620.1	Cluster2	0.633997	-0.146659	-0.116959	-0.370379	-0.113178	-0.194968	0.145751	0.162395	0.310014
map00195 Photosynthesis	0.0087635	Cla97C02G027560.1	Cluster2	0.486471	-0.234115	-0.0559634	-0.196392	0.00342976	-0.289563	0.285267	0.000866206	0.266834
map00195 Photosynthesis	0.0087635	Cla97C07G137460.1	Cluster2	0.573007	-0.148372	-0.0818682	-0.342767	-0.220248	-0.124119	0.245229	0.0991385	0.294818
map00195 Photosynthesis	0.0087635	Cla97C08G156800.1	Cluster2	0.741315	-0.326146	0.0417515	-0.45692	0.323041	-0.0863328	0.0507868	-0.287495	0.389777
map00195 Photosynthesis	0.0087635	Cla97C05G096440.1	Cluster2	0.916622	-0.326101	0.023569	-0.61409	-0.382162	0.0234092	0.488666	-0.129913	0.496627
map00195 Photosynthesis	0.0087635	Cla97C02G027850.1	Cluster2	0.732706	-0.26143	0.118345	-0.589622	-0.32238	-0.0818752	0.365467	0.0387882	0.416202
map00513 Various types of N-glycan biosynthesis	0.279973	Cla97C05G102690.1	Cluster2	0.421364	0.0944647	-0.217138	-0.298692	0.0904748	-0.0981904	-0.026607	0.0343226	0.221214
map00513 Various types of N-glycan biosynthesis	0.279973	Cla97C06G118840.1	Cluster2	0.500141	-0.125154	-0.381503	0.0065153	0.218219	-0.0407349	-0.0710491	-0.106435	0.261055
map03015 mRNA surveillance pathway	0.000125243	Cla97C10G187930.1	Cluster2	0.493208	-0.0960479	-0.0974357	-0.299724	0.11871	-0.0983811	-0.0937979	0.073469	0.23597
map03015 mRNA surveillance pathway	0.000125243	Cla97C05G092310.1	Cluster2	0.415881	-0.118775	0.0922039	-0.389309	-0.266239	-0.0784079	0.0470835	0.297564	0.27122
map03015 mRNA surveillance pathway	0.000125243	Cla97C08G151580.1	Cluster2	0.440697	0.113723	-0.180124	-0.374296	-0.0680216	-0.0226941	-0.00973359	0.100449	0.237552
map03015 mRNA surveillance pathway	0.000125243	Cla97C01G010390.1	Cluster2	0.692201	0.0301512	-0.207279	-0.515073	0.333547	-0.0169612	-0.189274	-0.127312	0.368761
map03015 mRNA surveillance pathway	0.000125243	Cla97C02G046320.1	Cluster2	0.530891	-0.133282	-0.147289	-0.25032	-0.0324908	-0.0670348	-0.00305822	0.102584	0.239059
map03015 mRNA surveillance pathway	0.000125243	Cla97C09G182710.1	Cluster2	0.508373	-0.057082	-0.0738268	-0.377464	-0.018428	-0.00258594	0.0249592	-0.00394522	0.242197
map03015 mRNA surveillance pathway	0.000125243	Cla97C02G035850.1	Cluster2	0.518788	-0.0706409	-0.0817882	-0.366359	0.0383424	-0.135107	-0.00459159	0.101357	0.25215
map03015 mRNA surveillance pathway	0.000125243	Cla97C06G116940.1	Cluster2	0.496437	0.0973389	-0.235926	-0.35785	-0.171305	-0.125129	0.105101	0.191332	0.275759
map03015 mRNA surveillance pathway	0.000125243	Cla97C03G052150.1	Cluster2	0.374956	-0.438717	0.177808	-0.114047	0.0393724	-0.0263586	0.026016	-0.0390298	0.233646
map03015 mRNA surveillance pathway	0.000125243	Cla97C09G166130.1	Cluster2	1.13105	-0.110683	-0.232683	-0.787686	0.406911	-0.207689	-0.0398661	-0.159356	0.560843
map03015 mRNA surveillance pathway	0.000125243	Cla97C01G007820.1	Cluster2	0.581038	-0.176502	-0.112677	-0.291858	0.0461236	-0.114095	-0.0160481	0.0840197	0.264331
map03015 mRNA surveillance pathway	0.000125243	Cla97C02G035780.1	Cluster2	0.418769	0.152635	-0.0811359	-0.490268	0.269926	-0.0227753	-0.128706	-0.118445	0.2802
map04145 Phagosome	0.209994	Cla97C03G055230.1	Cluster2	0.404009	-0.00555042	-0.268924	-0.129535	-0.0592766	0.208592	0.0167002	-0.166016	0.216207
map04145 Phagosome	0.209994	Cla97C02G040810.1	Cluster2	1.0765	-0.0641526	-0.680699	-0.331647	0.168525	0.21614	-0.0394139	-0.345251	0.525381
map04145 Phagosome	0.209994	Cla97C05G080230.1	Cluster2	0.580964	0.132669	-0.256358	-0.457275	-0.0470328	0.084136	-0.0203832	-0.01672	0.302354
map04145 Phagosome	0.209994	Cla97C02G037530.1	Cluster2	0.509997	0.0163942	-0.157824	-0.368568	0.190662	0.0618201	-0.0762589	-0.176223	0.266769
map00770 Pantothenate and CoA biosynthesis	0.176632	Cla97C03G060930.1	Cluster2	0.628069	0.027381	-0.107231	-0.54822	0.177463	-0.0349442	-0.0927782	-0.0497404	0.327558
map00770 Pantothenate and CoA biosynthesis	0.176632	Cla97C03G054520.1	Cluster2	0.632637	-0.0234075	-0.0596787	-0.54955	0.212799	-0.103809	-0.00735769	-0.101632	0.332262
map03440 Homologous recombination	0.116679	Cla97C02G028840.1	Cluster2	0.52496	0.102484	-0.0921027	-0.535342	0.0555899	0.0987548	0.00742137	-0.161766	0.297664
map03440 Homologous recombination	0.116679	Cla97C08G161810.1	Cluster2	0.571017	0.112196	-0.149336	-0.533877	0.113655	0.047299	-0.0492659	-0.111688	0.310766
map03440 Homologous recombination	0.116679	Cla97C01G012160.1	Cluster2	0.578008	-0.257764	0.0118528	-0.332097	0.204735	-0.118085	-0.0545357	-0.0321149	0.285565
map03440 Homologous recombination	0.116679	Cla97C10G185650.1	Cluster2	0.616531	-0.09962	-0.198636	-0.318275	0.399785	-0.216133	-0.0626617	-0.12099	0.328611
map00920 Sulfur metabolism	0.31895	Cla97C03G066550.1	Cluster2	0.452726	-0.192004	-0.0691451	-0.191576	-0.137077	-0.375383	0.0966492	0.415811	0.298867
map00920 Sulfur metabolism	0.31895	Cla97C05G085860.1	Cluster2	1.35535	-0.594144	-0.28243	-0.478774	-0.125522	-0.232682	0.249979	0.108225	0.614476
map03430 Mismatch repair	0.00749897	Cla97C10G188060.1	Cluster2	0.605153	-0.0148656	-0.0324845	-0.557803	0.19632	-0.197001	-0.0642838	0.0649647	0.33044
map03430 Mismatch repair	0.00749897	Cla97C02G028840.1	Cluster2	0.52496	0.102484	-0.0921027	-0.535342	0.0555899	0.0987548	0.00742137	-0.161766	0.297664
map03430 Mismatch repair	0.00749897	Cla97C08G148610.1	Cluster2	0.47048	-0.0841483	-0.080701	-0.305631	0.0696515	-0.124877	-0.0264255	0.0816508	0.225568
map03430 Mismatch repair	0.00749897	Cla97C08G161810.1	Cluster2	0.571017	0.112196	-0.149336	-0.533877	0.113655	0.047299	-0.0492659	-0.111688	0.310766
map03430 Mismatch repair	0.00749897	Cla97C10G185650.1	Cluster2	0.616531	-0.09962	-0.198636	-0.318275	0.399785	-0.216133	-0.0626617	-0.12099	0.328611
map00400 Phenylalanine, tyrosine and tryptophan biosynthesis	0.083903	Cla97C05G095350.1	Cluster2	1.06521	-0.338036	-0.128431	-0.598738	0.386831	-0.301355	-0.0858348	0.00035875	0.517098
map00400 Phenylalanine, tyrosine and tryptophan biosynthesis	0.083903	Cla97C11G220050.1	Cluster2	0.29293	0.107252	-0.0271487	-0.373034	0.0197231	0.216677	-0.00152079	-0.234879	0.220296
map00400 Phenylalanine, tyrosine and tryptophan biosynthesis	0.083903	Cla97C07G128890.1	Cluster2	0.391026	-0.0216892	0.0223629	-0.391699	0.246686	0.00266579	-0.154546	-0.094806	0.239354
map00400 Phenylalanine, tyrosine and tryptophan biosynthesis	0.083903	Cla97C01G014810.1	Cluster2	0.490407	0.0368768	-0.0614805	-0.465804	0.149315	-0.142848	-0.0045331	-0.00193459	0.268684
map03013 RNA transport	6.11068e-05	Cla97C05G093890.1	Cluster2	0.814821	0.117503	-0.0948833	-0.837441	0.249542	-0.0754639	-0.0658311	-0.108247	0.45858
map03013 RNA transport	6.11068e-05	Cla97C01G015590.1	Cluster2	0.395061	0.059182	0.0177524	-0.471995	-0.0407098	0.0164087	0.040906	-0.0166049	0.234991
map03013 RNA transport	6.11068e-05	Cla97C06G112320.1	Cluster2	0.415963	0.00098099	-0.0437118	-0.373232	0.226238	0.0125452	-0.181597	-0.0571862	0.239591
map03013 RNA transport	6.11068e-05	Cla97C02G035850.1	Cluster2	0.518788	-0.0706409	-0.0817882	-0.366359	0.0383424	-0.135107	-0.00459159	0.101357	0.25215
map03013 RNA transport	6.11068e-05	Cla97C10G198240.1	Cluster2	0.396525	-0.13069	-0.0389625	-0.226872	0.248092	0.0260702	-0.0785382	-0.195624	0.218425
map03013 RNA transport	6.11068e-05	Cla97C05G086590.1	Cluster2	0.930732	-0.348999	-0.44494	-0.136793	0.317385	-0.251605	-0.0552475	-0.0105333	0.44271
map03013 RNA transport	6.11068e-05	Cla97C03G065700.1	Cluster2	0.735198	-0.038218	-0.391019	-0.305961	-0.0484955	-0.0942646	-0.00483392	0.147594	0.34258
map03013 RNA transport	6.11068e-05	Cla97C10G187930.1	Cluster2	0.493208	-0.0960479	-0.0974357	-0.299724	0.11871	-0.0983811	-0.0937979	0.073469	0.23597
map03013 RNA transport	6.11068e-05	Cla97C05G092310.1	Cluster2	0.415881	-0.118775	0.0922039	-0.389309	-0.266239	-0.0784079	0.0470835	0.297564	0.27122
map03013 RNA transport	6.11068e-05	Cla97C10G196220.1	Cluster2	0.464329	0.251404	-0.011795	-0.703939	-0.266042	0.03077	0.118303	0.11697	0.353326
map03013 RNA transport	6.11068e-05	Cla97C11G219720.1	Cluster2	0.444724	-0.0632493	-0.0551212	-0.326353	0.100002	-0.0690876	0.00542026	-0.0363349	0.216283
map03013 RNA transport	6.11068e-05	Cla97C02G046320.1	Cluster2	0.530891	-0.133282	-0.147289	-0.25032	-0.0324908	-0.0670348	-0.00305822	0.102584	0.239059
map03013 RNA transport	6.11068e-05	Cla97C03G052150.1	Cluster2	0.374956	-0.438717	0.177808	-0.114047	0.0393724	-0.0263586	0.026016	-0.0390298	0.233646
map03013 RNA transport	6.11068e-05	Cla97C09G178300.1	Cluster2	0.40886	0.12207	0.0254712	-0.556401	0.0310499	-0.0845322	0.0101052	0.0433771	0.2679
map03013 RNA transport	6.11068e-05	Cla97C07G141880.1	Cluster2	0.44173	-0.0377282	-0.0816479	-0.322354	-0.0525329	-0.0305524	-0.0107103	0.0937955	0.213719
map03013 RNA transport	6.11068e-05	Cla97C09G166130.1	Cluster2	1.13105	-0.110683	-0.232683	-0.787686	0.406911	-0.207689	-0.0398661	-0.159356	0.560843
map03060 Protein export	0.0264618	Cla97C09G164990.1	Cluster2	0.211579	-0.0203154	-0.0734243	-0.117839	-0.144925	0.410597	-0.0455382	-0.220133	0.208594
map03060 Protein export	0.0264618	Cla97C08G161230.1	Cluster2	0.658167	-0.144435	-0.0724102	-0.441321	-0.40124	-0.03885	0.185387	0.254703	0.361702
map03060 Protein export	0.0264618	Cla97C07G128950.1	Cluster2	0.502294	0.0903699	-0.093858	-0.498806	-0.0303266	0.0482873	0.00914729	-0.027108	0.273118
map03060 Protein export	0.0264618	Cla97C10G205310.1	Cluster2	0.333228	0.0656214	-0.0167439	-0.382105	0.252812	-0.1319	-0.0557052	-0.0652062	0.223702
map03060 Protein export	0.0264618	Cla97C05G080230.1	Cluster2	0.580964	0.132669	-0.256358	-0.457275	-0.0470328	0.084136	-0.0203832	-0.01672	0.302354
map00220 Arginine biosynthesis	0.38264	Cla97C11G220050.1	Cluster2	0.29293	0.107252	-0.0271487	-0.373034	0.0197231	0.216677	-0.00152079	-0.234879	0.220296
map00220 Arginine biosynthesis	0.38264	Cla97C06G127510.1	Cluster2	0.602947	0.262724	-0.545175	-0.320496	0.207271	0.20078	-0.213167	-0.194885	0.377813
map03040 Spliceosome	7.41207e-12	Cla97C10G192500.1	Cluster2	0.423517	-0.0400325	-0.02917	-0.354315	0.0782056	-0.0188413	0.00391452	-0.0632789	0.213089
map03040 Spliceosome	7.41207e-12	Cla97C05G088890.1	Cluster2	0.640106	-0.00650005	-0.169922	-0.463685	-0.00049647	-0.0406851	0.00950235	0.0316793	0.306222
map03040 Spliceosome	7.41207e-12	Cla97C02G039300.1	Cluster2	0.769699	0.0610541	0.00247964	-0.833233	-0.0156817	-0.0199381	-0.0158656	0.0514854	0.429949
map03040 Spliceosome	7.41207e-12	Cla97C05G102950.1	Cluster2	0.625095	-0.07893	-0.0836836	-0.462482	0.0113254	-0.00564491	-0.023794	0.0181136	0.29735
map03040 Spliceosome	7.41207e-12	Cla97C02G040110.1	Cluster2	0.37989	0.124674	-0.146696	-0.357867	0.244784	0.020765	-0.104386	-0.161163	0.24103
map03040 Spliceosome	7.41207e-12	Cla97C11G219430.1	Cluster2	0.436839	-0.0278959	-0.0761937	-0.332749	0.207661	-0.0960749	-0.060366	-0.0512198	0.228896
map03040 Spliceosome	7.41207e-12	Cla97C02G039320.1	Cluster2	0.426318	-0.232263	0.0565665	-0.250621	0.174593	-0.110974	-0.0520428	-0.0115759	0.222757
map03040 Spliceosome	7.41207e-12	Cla97C06G110920.1	Cluster2	0.42743	-0.136961	-0.239862	-0.050606	0.113497	-0.0207647	-0.0701901	-0.0225423	0.200106
map03040 Spliceosome	7.41207e-12	Cla97C02G035850.1	Cluster2	0.518788	-0.0706409	-0.0817882	-0.366359	0.0383424	-0.135107	-0.00459159	0.101357	0.25215
map03040 Spliceosome	7.41207e-12	Cla97C01G018870.1	Cluster2	0.660518	0.139267	-0.456154	-0.343632	-0.166524	0.0223712	0.059706	0.0844468	0.342421
map03040 Spliceosome	7.41207e-12	Cla97C11G216710.1	Cluster2	0.603139	-0.285865	-0.131296	-0.185978	0.028537	-0.0885106	-0.0120956	0.0720691	0.270267
map03040 Spliceosome	7.41207e-12	Cla97C09G172870.1	Cluster2	0.69438	0.0581829	-0.14475	-0.607812	0.232144	-0.03504	-0.1095	-0.0876043	0.368534
map03040 Spliceosome	7.41207e-12	Cla97C09G177120.1	Cluster2	0.658732	0.144746	0.0133571	-0.816835	0.0631458	-0.113274	0.0263672	0.0237605	0.403618
map03040 Spliceosome	7.41207e-12	Cla97C10G196620.1	Cluster2	0.639887	-0.0290003	-0.161525	-0.449362	0.223846	-0.06317	-0.0633969	-0.0972795	0.317556
map03040 Spliceosome	7.41207e-12	Cla97C05G108810.1	Cluster2	0.924817	-0.22611	-0.426968	-0.271739	-0.0174758	-0.100974	0.00886275	0.109587	0.411468
map03040 Spliceosome	7.41207e-12	Cla97C06G127010.1	Cluster2	0.359177	-0.0426065	-0.165263	-0.151308	-0.150242	-0.15812	0.0425495	0.265813	0.207389
map03040 Spliceosome	7.41207e-12	Cla97C02G027380.1	Cluster2	1.02088	-0.290402	-0.51613	-0.214349	-0.0304225	-0.0500823	0.0680572	0.0124476	0.454672
map03040 Spliceosome	7.41207e-12	Cla97C02G046320.1	Cluster2	0.530891	-0.133282	-0.147289	-0.25032	-0.0324908	-0.0670348	-0.00305822	0.102584	0.239059
map03040 Spliceosome	7.41207e-12	Cla97C11G207110.1	Cluster2	0.637504	0.0231885	-0.151015	-0.509678	0.177627	-0.0766372	-0.0511505	-0.0498393	0.323386
map03040 Spliceosome	7.41207e-12	Cla97C05G107460.1	Cluster2	0.553083	-0.24267	-0.229281	-0.0811314	0.24912	-0.117114	-0.084502	-0.0475045	0.269686
map03040 Spliceosome	7.41207e-12	Cla97C07G136700.1	Cluster2	0.480185	-0.0106285	-0.104616	-0.364941	-0.515473	-0.000672825	0.230653	0.285492	0.332788
map03040 Spliceosome	7.41207e-12	Cla97C10G203020.1	Cluster2	0.585231	0.210977	-0.0852241	-0.710985	-0.130725	-0.00796705	0.0355454	0.103147	0.364265
map03040 Spliceosome	7.41207e-12	Cla97C09G182880.1	Cluster2	0.373812	0.0479321	-0.0891978	-0.332546	0.176586	0.0723739	-0.0892163	-0.159743	0.21728
map03040 Spliceosome	7.41207e-12	Cla97C10G201770.1	Cluster2	0.363703	0.0113118	-0.0910894	-0.283925	-0.180941	-0.0769592	0.0586898	0.199211	0.20809
map03040 Spliceosome	7.41207e-12	Cla97C10G193920.1	Cluster2	0.497173	0.010392	-0.0900376	-0.417527	0.165106	0.024506	-0.0122066	-0.177406	0.264361
map03040 Spliceosome	7.41207e-12	Cla97C05G102940.1	Cluster2	0.551355	-0.0214673	-0.159026	-0.370862	-0.0127984	-0.0388653	-0.0347349	0.0863986	0.261213
map03018 RNA degradation	0.0460686	Cla97C11G207110.1	Cluster2	0.637504	0.0231885	-0.151015	-0.509678	0.177627	-0.0766372	-0.0511505	-0.0498393	0.323386
map03018 RNA degradation	0.0460686	Cla97C05G082050.1	Cluster2	0.629304	0.0598204	-0.176408	-0.512717	0.165932	-0.0310187	-0.0774564	-0.0574574	0.323242
map03018 RNA degradation	0.0460686	Cla97C07G144010.1	Cluster2	0.246867	0.0726942	-0.0353181	-0.284243	0.237658	0.208761	-0.174923	-0.271495	0.224448
map03018 RNA degradation	0.0460686	Cla97C06G126620.1	Cluster2	0.351631	0.0434685	0.00932179	-0.404421	0.119609	-0.0967751	-0.0320126	0.00917921	0.211781
map03018 RNA degradation	0.0460686	Cla97C09G172870.1	Cluster2	0.69438	0.0581829	-0.14475	-0.607812	0.232144	-0.03504	-0.1095	-0.0876043	0.368534
map03018 RNA degradation	0.0460686	Cla97C11G222330.1	Cluster2	0.641969	0.199415	-0.170628	-0.670756	0.274626	0.0241819	-0.147061	-0.151747	0.387589
map03018 RNA degradation	0.0460686	Cla97C09G166130.1	Cluster2	1.13105	-0.110683	-0.232683	-0.787686	0.406911	-0.207689	-0.0398661	-0.159356	0.560843
map00270 Cysteine and methionine metabolism	0.115586	Cla97C09G167000.1	Cluster2	1.86447	-0.456031	-0.675812	-0.732623	-0.197082	-0.221869	0.21862	0.200331	0.832693
map00270 Cysteine and methionine metabolism	0.115586	Cla97C11G220050.1	Cluster2	0.29293	0.107252	-0.0271487	-0.373034	0.0197231	0.216677	-0.00152079	-0.234879	0.220296
map00270 Cysteine and methionine metabolism	0.115586	Cla97C09G173910.1	Cluster2	0.845293	0.186811	-0.551223	-0.480881	0.248281	0.228807	-0.327482	-0.149606	0.467231
map00270 Cysteine and methionine metabolism	0.115586	Cla97C03G066550.1	Cluster2	0.452726	-0.192004	-0.0691451	-0.191576	-0.137077	-0.375383	0.0966492	0.415811	0.298867
map00270 Cysteine and methionine metabolism	0.115586	Cla97C10G194620.1	Cluster2	1.17525	-0.262364	-0.411627	-0.501254	0.161493	-0.0403626	-0.0196367	-0.101493	0.522237
map00270 Cysteine and methionine metabolism	0.115586	Cla97C02G043890.1	Cluster2	0.959147	0.4693	-0.539784	-0.888664	0.922828	0.419594	-0.410707	-0.931715	0.782463

## Sheet: Cluster5
KEGG pathway	Mapping	Background	All Mapping	All Background	Fold enrichment	Fisher's exact test p value	-log10(p value)	Related proteins
map00970 Aminoacyl-tRNA biosynthesis	12	54	146	4750	7.23	5.11412e-08	7.29	Cla97C01G005930.1 Cla97C10G194690.1 Cla97C03G068350.1 Cla97C06G124780.1 Cla97C03G066350.1 Cla97C11G215130.1 Cla97C03G053180.1 Cla97C10G186520.1 Cla97C07G142570.1 Cla97C11G217300.1 Cla97C11G211090.1 Cla97C01G020500.1
map03050 Proteasome	10	49	146	4750	6.64	1.62676e-06	5.79	Cla97C06G117440.1 Cla97C11G218370.1 Cla97C03G054590.1 Cla97C10G188650.1 Cla97C03G067640.1 Cla97C11G217420.1 Cla97C02G027270.1 Cla97C02G028810.1 Cla97C02G030820.1 Cla97C07G129900.1
map03013 RNA transport	16	152	146	4750	3.42	1.31987e-05	4.88	Cla97C09G173180.1 Cla97C03G057450.1 Cla97C07G143490.1 Cla97C03G057460.1 Cla97C01G000350.1 Cla97C01G008990.1 Cla97C05G091830.1 Cla97C05G093540.1 Cla97C01G025460.1 Cla97C09G177000.1 Cla97C11G218860.1 Cla97C09G170190.1 Cla97C09G184470.1 Cla97C02G029270.1 Cla97C01G000390.1 Cla97C10G192280.1
map04141 Protein processing in endoplasmic reticulum	15	182	146	4750	2.68	0.000408282	3.39	Cla97C05G090610.1 Cla97C05G108440.1 Cla97C05G091970.1 Cla97C02G043970.1 Cla97C09G177000.1 Cla97C09G163690.1 Cla97C07G139920.1 Cla97C01G001870.1 Cla97C01G013860.1 Cla97C02G050700.1 Cla97C09G181410.1 Cla97C01G007690.1 Cla97C03G067600.1 Cla97C02G035700.1 Cla97C08G148560.1
map00620 Pyruvate metabolism	9	78	146	4750	3.75	0.000571844	3.24	Cla97C03G066480.1 Cla97C02G032410.1 Cla97C04G073890.1 Cla97C11G223580.1 Cla97C05G094160.1 Cla97C07G131130.1 Cla97C01G006080.1 Cla97C08G150760.1 Cla97C11G218660.1
map00500 Starch and sucrose metabolism	14	176	146	4750	2.59	0.000912353	3.04	Cla97C08G152230.1 Cla97C01G008790.1 Cla97C11G223240.1 Cla97C09G169430.1 Cla97C08G154900.1 Cla97C06G110160.1 Cla97C07G134800.1 Cla97C04G072460.1 Cla97C06G120770.1 Cla97C07G130930.1 Cla97C10G186050.1 Cla97C06G117750.1 Cla97C07G134730.1 Cla97C03G059290.1
map01200 Carbon metabolism	15	240	146	4750	2.03	0.00643349	2.19	Cla97C03G066480.1 Cla97C02G032410.1 Cla97C07G136380.1 Cla97C07G131540.1 Cla97C08G154900.1 Cla97C04G073890.1 Cla97C11G223580.1 Cla97C09G181490.1 Cla97C05G094160.1 Cla97C04G076580.1 Cla97C07G131130.1 Cla97C11G209070.1 Cla97C01G006080.1 Cla97C11G218660.1 Cla97C08G150760.1
map00640 Propanoate metabolism	4	34	146	4750	3.83	0.0194104	1.71	Cla97C07G136380.1 Cla97C11G209070.1 Cla97C04G073890.1 Cla97C05G094160.1
map00020 Citrate cycle (TCA cycle)	4	45	146	4750	2.89	0.048206	1.32	Cla97C02G032410.1 Cla97C07G131540.1 Cla97C08G150760.1 Cla97C09G181490.1

## Sheet: Cluster5 Pathway2Protein
KEGG pathway	Fisher's exact test p value	Protein.ID	Cluster	Protein_10DAP	Protein_18DAP	Protein_26DAP	Protein_34DAP	Transcript_10DAP	Transcript_18DAP	Transcript_26DAP	Transcript_34DAP	sd
map00500 Starch and sucrose metabolism	0.000912353	Cla97C08G152230.1	Cluster5	0.165499	-0.0948612	-0.406973	0.336336	0.266478	0.442736	-0.0813244	-0.62789	0.374742
map00500 Starch and sucrose metabolism	0.000912353	Cla97C01G008790.1	Cluster5	0.0277216	0.0306474	-0.63488	0.576511	0.581765	-0.169413	-0.295189	-0.117163	0.414929
map00500 Starch and sucrose metabolism	0.000912353	Cla97C11G223240.1	Cluster5	0.366751	-0.417843	-0.402895	0.453987	0.788752	-0.575778	-0.539806	0.326832	0.538435
map00500 Starch and sucrose metabolism	0.000912353	Cla97C09G169430.1	Cluster5	-0.325974	0.185839	-0.244967	0.385102	0.304765	0.311161	-0.115419	-0.500507	0.338619
map00500 Starch and sucrose metabolism	0.000912353	Cla97C08G154900.1	Cluster5	-0.373191	-0.00837199	0.0162915	0.365272	0.110492	0.0167043	-0.0565724	-0.070624	0.204837
map00500 Starch and sucrose metabolism	0.000912353	Cla97C06G110160.1	Cluster5	-0.375676	0.0541741	0.122124	0.199378	0.20884	-0.0501194	-0.250688	0.0919675	0.212523
map00500 Starch and sucrose metabolism	0.000912353	Cla97C07G134800.1	Cluster5	0.111756	-0.379302	-0.145434	0.412979	-0.0369341	-0.0665265	0.0140466	0.089414	0.227422
map00500 Starch and sucrose metabolism	0.000912353	Cla97C04G072460.1	Cluster5	-0.451981	0.33481	-0.0687985	0.185969	0.583589	-0.229191	-0.188835	-0.165563	0.340562
map00500 Starch and sucrose metabolism	0.000912353	Cla97C06G120770.1	Cluster5	-0.118506	-0.414204	-0.331285	0.863994	-0.0588809	-0.085697	0.0114538	0.133124	0.391062
map00500 Starch and sucrose metabolism	0.000912353	Cla97C07G130930.1	Cluster5	0.00193589	-0.380735	-0.221763	0.600562	0.0734091	-0.10191	-0.0737559	0.102257	0.289454
map00500 Starch and sucrose metabolism	0.000912353	Cla97C10G186050.1	Cluster5	0.235595	-0.0894271	-0.508002	0.361834	0.188771	0.152005	-0.0721523	-0.268625	0.289975
map00500 Starch and sucrose metabolism	0.000912353	Cla97C06G117750.1	Cluster5	-0.0548536	-0.423752	-0.269048	0.747654	-0.177636	0.491462	0.0964356	-0.410262	0.425046
map00500 Starch and sucrose metabolism	0.000912353	Cla97C07G134730.1	Cluster5	0.0676793	-0.326942	-0.379885	0.639148	0.0652163	0.0520823	-0.0613066	-0.055992	0.311254
map00500 Starch and sucrose metabolism	0.000912353	Cla97C03G059290.1	Cluster5	0.366817	-0.38251	-0.507495	0.523188	0.158994	-0.213402	-0.0815058	0.135915	0.360175
map00450 Selenocompound metabolism	0.0944556	Cla97C10G196410.1	Cluster5	0.122573	-0.0172009	-0.34828	0.242908	0.387415	0.0580478	-0.102013	-0.34345	0.261164
map00450 Selenocompound metabolism	0.0944556	Cla97C03G064600.1	Cluster5	-0.372536	-0.0403196	-0.148278	0.561133	0.017088	-0.0901273	-0.00381653	0.0768558	0.265007
map04146 Peroxisome	0.090723	Cla97C11G221760.1	Cluster5	-0.17393	0.234853	-0.244726	0.183804	-0.121391	0.302868	0.0539828	-0.235459	0.22165
map04146 Peroxisome	0.090723	Cla97C07G136380.1	Cluster5	-0.427812	0.0432638	0.0366336	0.347915	0.189629	-0.0623388	-0.0846783	-0.0426118	0.225551
map04146 Peroxisome	0.090723	Cla97C06G123930.1	Cluster5	-0.488158	0.0965364	0.0452781	0.346343	0.0587635	0.086434	-0.0254705	-0.119727	0.237706
map04146 Peroxisome	0.090723	Cla97C02G041670.1	Cluster5	-0.42558	0.115063	0.194434	0.116084	0.185959	0.169253	-0.0952139	-0.259997	0.234682
map04146 Peroxisome	0.090723	Cla97C07G141980.1	Cluster5	0.0810629	0.126533	-0.46346	0.255865	0.214058	0.096074	-0.137621	-0.172511	0.241008
map00020 Citrate cycle (TCA cycle)	0.048206	Cla97C02G032410.1	Cluster5	0.155665	-0.53804	0.0456763	0.336698	0.0802782	-0.0151533	0.0028825	-0.0680074	0.250849
map00020 Citrate cycle (TCA cycle)	0.048206	Cla97C07G131540.1	Cluster5	-0.238207	-0.0797829	-0.256722	0.574713	0.117727	0.0446014	-0.0862612	-0.0760675	0.264139
map00020 Citrate cycle (TCA cycle)	0.048206	Cla97C08G150760.1	Cluster5	-0.231824	-0.19228	-0.146017	0.570121	0.245337	-0.0600287	-0.116966	-0.0683424	0.272349
map00020 Citrate cycle (TCA cycle)	0.048206	Cla97C09G181490.1	Cluster5	-0.00196716	0.131721	-0.335592	0.205839	0.411043	0.036029	-0.152355	-0.294717	0.254297
map00410 beta-Alanine metabolism	0.360817	Cla97C07G136380.1	Cluster5	-0.427812	0.0432638	0.0366336	0.347915	0.189629	-0.0623388	-0.0846783	-0.0426118	0.225551
map00410 beta-Alanine metabolism	0.360817	Cla97C11G209070.1	Cluster5	-0.120391	0.0140926	0.0531705	0.0531274	0.478783	-0.0361361	-0.16986	-0.272787	0.224927
map00513 Various types of N-glycan biosynthesis	0.0630876	Cla97C02G039110.1	Cluster5	-0.495393	0.0953463	0.0078317	0.392215	0.0941359	0.00481084	-0.0683656	-0.0305811	0.245791
map00513 Various types of N-glycan biosynthesis	0.0630876	Cla97C01G013860.1	Cluster5	0.0859109	-0.0979486	-0.442282	0.45432	-0.0442872	-0.00791196	0.0257866	0.0264126	0.245642
map00513 Various types of N-glycan biosynthesis	0.0630876	Cla97C09G163690.1	Cluster5	-0.425434	0.142913	0.0946951	0.187826	-0.0175147	0.255506	0.020856	-0.258847	0.232591
map03015 mRNA surveillance pathway	0.182342	Cla97C07G144430.1	Cluster5	0.155851	-0.342351	-0.20894	0.39544	-0.0445937	0.045154	-0.0241627	0.0236024	0.222547
map03015 mRNA surveillance pathway	0.182342	Cla97C05G104770.1	Cluster5	-0.115548	-0.193203	-0.18313	0.491882	0.103761	-0.0605364	-0.0603865	0.0171617	0.221854
map03015 mRNA surveillance pathway	0.182342	Cla97C06G110930.1	Cluster5	0.0512659	-0.19657	-0.28196	0.427264	-0.232781	0.00647924	0.097079	0.129222	0.234117
map03015 mRNA surveillance pathway	0.182342	Cla97C05G093540.1	Cluster5	0.292241	-0.534891	0.176102	0.066548	-0.0530574	-0.106155	0.0280083	0.131204	0.250439
map03015 mRNA surveillance pathway	0.182342	Cla97C04G077620.1	Cluster5	-0.30523	-0.0433221	-0.209967	0.558519	-0.123187	0.0140951	0.0183166	0.0907749	0.2605
map04145 Phagosome	0.155493	Cla97C10G204950.1	Cluster5	0.525923	-0.379657	-0.366212	0.219946	0.983159	0.111431	-0.358115	-0.736475	0.56731
map04145 Phagosome	0.155493	Cla97C10G197770.1	Cluster5	-0.457658	0.0473565	0.177047	0.233254	0.102068	-0.0460679	-0.0738193	0.0178188	0.212385
map04145 Phagosome	0.155493	Cla97C04G073920.1	Cluster5	0.414755	-0.434718	-0.252426	0.27239	0.472851	-0.0480548	-0.167985	-0.256811	0.34205
map04145 Phagosome	0.155493	Cla97C03G059560.1	Cluster5	0.306024	-0.31647	-0.355493	0.365939	0.571567	-0.181911	-0.205419	-0.184236	0.356573
map03050 Proteasome	1.62676e-06	Cla97C06G117440.1	Cluster5	0.135419	-0.251425	-0.380812	0.496817	-0.0256969	0.0369363	-0.0130741	0.00183468	0.260657
map03050 Proteasome	1.62676e-06	Cla97C11G218370.1	Cluster5	0.132739	-0.204409	-0.319541	0.391211	0.12171	0.0265955	-0.0965435	-0.0517619	0.221061
map03050 Proteasome	1.62676e-06	Cla97C03G054590.1	Cluster5	-0.33577	-0.00146784	-0.0730785	0.410317	0.102725	-0.0306161	-0.0467453	-0.0253641	0.207283
map03050 Proteasome	1.62676e-06	Cla97C10G188650.1	Cluster5	-0.0032391	-0.204742	-0.340852	0.548834	-0.131586	0.218012	0.0341017	-0.120527	0.277711
map03050 Proteasome	1.62676e-06	Cla97C03G067640.1	Cluster5	-0.360984	-0.249552	-0.239258	0.849793	-0.132661	0.0870916	0.0236319	0.0219374	0.377624
map03050 Proteasome	1.62676e-06	Cla97C11G217420.1	Cluster5	-0.0744683	-0.201013	-0.344709	0.62019	-0.347058	-0.0144449	0.0653213	0.296181	0.329948
map03050 Proteasome	1.62676e-06	Cla97C02G027270.1	Cluster5	-0.136476	0.0159257	-0.383763	0.504313	0.111725	-0.0434967	-0.0354437	-0.0327841	0.249912
map03050 Proteasome	1.62676e-06	Cla97C02G028810.1	Cluster5	0.352326	-0.0966876	-0.450099	0.19446	0.0271364	0.103896	-0.0550525	-0.0759794	0.237312
map03050 Proteasome	1.62676e-06	Cla97C02G030820.1	Cluster5	0.0915883	-0.244234	-0.405567	0.558213	-0.0678029	0.00238978	0.0297303	0.0356829	0.280531
map03050 Proteasome	1.62676e-06	Cla97C07G129900.1	Cluster5	-0.125415	-0.252796	-0.302834	0.681045	-0.243973	0.0842077	0.0161862	0.143579	0.321304
map00640 Propanoate metabolism	0.0194104	Cla97C07G136380.1	Cluster5	-0.427812	0.0432638	0.0366336	0.347915	0.189629	-0.0623388	-0.0846783	-0.0426118	0.225551
map00640 Propanoate metabolism	0.0194104	Cla97C11G209070.1	Cluster5	-0.120391	0.0140926	0.0531705	0.0531274	0.478783	-0.0361361	-0.16986	-0.272787	0.224927
map00640 Propanoate metabolism	0.0194104	Cla97C04G073890.1	Cluster5	0.4126	-0.422615	-0.278698	0.288713	0.20593	-0.0442267	-0.0648258	-0.096878	0.284811
map00640 Propanoate metabolism	0.0194104	Cla97C05G094160.1	Cluster5	-0.233968	0.0232059	-0.182767	0.39353	0.366456	-0.000234665	-0.212975	-0.153247	0.25261
map04070 Phosphatidylinositol signaling system	0.30565	Cla97C02G050380.1	Cluster5	0.267756	-0.10312	-0.453665	0.289029	0.617504	-0.0904422	-0.26915	-0.257911	0.358594
map04070 Phosphatidylinositol signaling system	0.30565	Cla97C02G032130.1	Cluster5	0.43702	-0.284291	-0.408563	0.255834	0.217829	-0.0121586	-0.117306	-0.0883651	0.286194
map04070 Phosphatidylinositol signaling system	0.30565	Cla97C07G132660.1	Cluster5	-0.131499	-0.110072	-0.393155	0.634726	0.173272	-0.0286909	-0.0872758	-0.0573058	0.299667
map03013 RNA transport	1.31987e-05	Cla97C09G173180.1	Cluster5	0.334612	-0.284055	-0.270285	0.219728	0.0388942	-0.0692435	-0.035438	0.0657873	0.215764
map03013 RNA transport	1.31987e-05	Cla97C03G057450.1	Cluster5	0.344289	-0.392065	-0.419891	0.467667	-0.0403251	0.00411748	-0.0154777	0.0516853	0.309798
map03013 RNA transport	1.31987e-05	Cla97C07G143490.1	Cluster5	-0.428325	-0.484587	-0.195856	1.10877	-0.243734	0.0150655	0.0940027	0.134666	0.503221
map03013 RNA transport	1.31987e-05	Cla97C03G057460.1	Cluster5	0.302091	-0.334563	-0.321807	0.354279	0.172106	-0.0612494	-0.0859652	-0.0248912	0.260123
map03013 RNA transport	1.31987e-05	Cla97C01G000350.1	Cluster5	-0.0843604	0.0069915	-0.265227	0.342595	0.220915	0.0997441	-0.130112	-0.190547	0.209377
map03013 RNA transport	1.31987e-05	Cla97C01G008990.1	Cluster5	-0.187564	-0.281571	-0.160262	0.629397	0.0628745	-0.0359782	-0.0592113	0.0323149	0.279307
map03013 RNA transport	1.31987e-05	Cla97C05G091830.1	Cluster5	0.40531	-0.374464	-0.46741	0.436565	0.0902534	-0.086413	-0.0066027	0.00276225	0.322761
map03013 RNA transport	1.31987e-05	Cla97C05G093540.1	Cluster5	0.292241	-0.534891	0.176102	0.066548	-0.0530574	-0.106155	0.0280083	0.131204	0.250439
map03013 RNA transport	1.31987e-05	Cla97C01G025460.1	Cluster5	0.349839	-0.0841092	-0.37202	0.10629	0.193051	0.0352203	-0.0270974	-0.201174	0.226423
map03013 RNA transport	1.31987e-05	Cla97C09G177000.1	Cluster5	0.172745	-0.25245	-0.37892	0.458625	0.058966	-0.0554275	0.00307963	-0.00661815	0.254696
map03013 RNA transport	1.31987e-05	Cla97C11G218860.1	Cluster5	0.495468	-0.527118	-0.149456	0.181106	0.0215495	-0.0821571	0.000183198	0.0604244	0.290159
map03013 RNA transport	1.31987e-05	Cla97C09G170190.1	Cluster5	0.296312	-0.5166	-0.616849	0.837136	-0.194445	-0.0384828	0.00714049	0.225787	0.46695
map03013 RNA transport	1.31987e-05	Cla97C09G184470.1	Cluster5	0.329905	-0.324082	-0.320236	0.314414	-0.0967681	-0.0407325	0.0291956	0.108305	0.250394
map03013 RNA transport	1.31987e-05	Cla97C02G029270.1	Cluster5	0.180357	-0.377064	-0.036405	0.233112	0.494198	-0.0882178	-0.201168	-0.204812	0.284053
map03013 RNA transport	1.31987e-05	Cla97C01G000390.1	Cluster5	-0.14147	-0.0625853	-0.46164	0.665695	0.22902	-0.0515069	-0.128956	-0.0485577	0.32826
map03013 RNA transport	1.31987e-05	Cla97C10G192280.1	Cluster5	-0.197095	-0.0684208	-0.366705	0.632221	-0.0386279	0.121256	-0.0611843	-0.0214435	0.292307
map00510 N-Glycan biosynthesis	0.371984	Cla97C01G013860.1	Cluster5	0.0859109	-0.0979486	-0.442282	0.45432	-0.0442872	-0.00791196	0.0257866	0.0264126	0.245642
map00510 N-Glycan biosynthesis	0.371984	Cla97C09G163690.1	Cluster5	-0.425434	0.142913	0.0946951	0.187826	-0.0175147	0.255506	0.020856	-0.258847	0.232591
map00240 Pyrimidine metabolism	0.230207	Cla97C10G189460.1	Cluster5	-0.285456	0.108657	-0.0180729	0.194872	0.102698	0.342511	-0.195784	-0.249425	0.226778
map00240 Pyrimidine metabolism	0.230207	Cla97C09G183120.1	Cluster5	-0.475397	-0.337741	-0.303348	1.11649	-0.0406374	0.164781	0.0329742	-0.157118	0.497595
map00240 Pyrimidine metabolism	0.230207	Cla97C01G014770.1	Cluster5	0.0840467	-0.368579	-0.344124	0.628656	0.537566	-0.372222	-0.0658112	-0.0995328	0.396107
map01200 Carbon metabolism	0.00643349	Cla97C03G066480.1	Cluster5	-0.457181	0.254169	0.176098	0.0269133	0.750228	-0.139669	-0.245135	-0.365424	0.393033
map01200 Carbon metabolism	0.00643349	Cla97C02G032410.1	Cluster5	0.155665	-0.53804	0.0456763	0.336698	0.0802782	-0.0151533	0.0028825	-0.0680074	0.250849
map01200 Carbon metabolism	0.00643349	Cla97C07G136380.1	Cluster5	-0.427812	0.0432638	0.0366336	0.347915	0.189629	-0.0623388	-0.0846783	-0.0426118	0.225551
map01200 Carbon metabolism	0.00643349	Cla97C07G131540.1	Cluster5	-0.238207	-0.0797829	-0.256722	0.574713	0.117727	0.0446014	-0.0862612	-0.0760675	0.264139
map01200 Carbon metabolism	0.00643349	Cla97C08G154900.1	Cluster5	-0.373191	-0.00837199	0.0162915	0.365272	0.110492	0.0167043	-0.0565724	-0.070624	0.204837
map01200 Carbon metabolism	0.00643349	Cla97C04G073890.1	Cluster5	0.4126	-0.422615	-0.278698	0.288713	0.20593	-0.0442267	-0.0648258	-0.096878	0.284811
map01200 Carbon metabolism	0.00643349	Cla97C11G223580.1	Cluster5	-0.270757	-0.0975827	-0.403412	0.771752	0.474978	0.200259	-0.211987	-0.46325	0.441818
map01200 Carbon metabolism	0.00643349	Cla97C09G181490.1	Cluster5	-0.00196716	0.131721	-0.335592	0.205839	0.411043	0.036029	-0.152355	-0.294717	0.254297
map01200 Carbon metabolism	0.00643349	Cla97C05G094160.1	Cluster5	-0.233968	0.0232059	-0.182767	0.39353	0.366456	-0.000234665	-0.212975	-0.153247	0.25261
map01200 Carbon metabolism	0.00643349	Cla97C04G076580.1	Cluster5	-0.388992	-0.0389466	0.0632102	0.364729	0.0104314	0.0831534	0.0603934	-0.153978	0.215219
map01200 Carbon metabolism	0.00643349	Cla97C07G131130.1	Cluster5	-0.425045	-0.0330478	-0.40895	0.867043	-0.165634	0.276417	0.0184111	-0.129194	0.417754
map01200 Carbon metabolism	0.00643349	Cla97C11G209070.1	Cluster5	-0.120391	0.0140926	0.0531705	0.0531274	0.478783	-0.0361361	-0.16986	-0.272787	0.224927
map01200 Carbon metabolism	0.00643349	Cla97C01G006080.1	Cluster5	-0.27495	-0.524803	-0.209917	1.00967	-0.00917425	0.0201294	0.0407063	-0.0516614	0.45029
map01200 Carbon metabolism	0.00643349	Cla97C11G218660.1	Cluster5	-0.576531	0.113756	0.188416	0.274358	0.0602224	0.198362	-0.0992357	-0.159349	0.27628
map01200 Carbon metabolism	0.00643349	Cla97C08G150760.1	Cluster5	-0.231824	-0.19228	-0.146017	0.570121	0.245337	-0.0600287	-0.116966	-0.0683424	0.272349
map00710 Carbon fixation in photosynthetic organisms	0.059864	Cla97C03G066480.1	Cluster5	-0.457181	0.254169	0.176098	0.0269133	0.750228	-0.139669	-0.245135	-0.365424	0.393033
map00710 Carbon fixation in photosynthetic organisms	0.059864	Cla97C07G131130.1	Cluster5	-0.425045	-0.0330478	-0.40895	0.867043	-0.165634	0.276417	0.0184111	-0.129194	0.417754
map00710 Carbon fixation in photosynthetic organisms	0.059864	Cla97C02G032410.1	Cluster5	0.155665	-0.53804	0.0456763	0.336698	0.0802782	-0.0151533	0.0028825	-0.0680074	0.250849
map00710 Carbon fixation in photosynthetic organisms	0.059864	Cla97C01G006080.1	Cluster5	-0.27495	-0.524803	-0.209917	1.00967	-0.00917425	0.0201294	0.0407063	-0.0516614	0.45029
map00710 Carbon fixation in photosynthetic organisms	0.059864	Cla97C11G223580.1	Cluster5	-0.270757	-0.0975827	-0.403412	0.771752	0.474978	0.200259	-0.211987	-0.46325	0.441818
map03060 Protein export	0.0624744	Cla97C05G090610.1	Cluster5	0.0408349	-0.345842	-0.385435	0.690442	-0.11611	0.077447	0.0381427	0.000520201	0.331119
map03060 Protein export	0.0624744	Cla97C01G001870.1	Cluster5	-0.102006	-0.224895	-0.294718	0.621618	-0.00601888	0.182376	0.0746883	-0.251046	0.301461
map03060 Protein export	0.0624744	Cla97C05G108460.1	Cluster5	0.0848997	-0.368412	-0.280926	0.564438	0.10599	0.0870558	-0.0524682	-0.140577	0.288289
map03060 Protein export	0.0624744	Cla97C07G138960.1	Cluster5	0.433155	-0.166965	-0.364512	0.0983225	0.191822	-0.0398784	-0.0698267	-0.0821168	0.241437
map00230 Purine metabolism	0.271421	Cla97C04G073560.1	Cluster5	0.110923	-0.175195	-0.345133	0.409405	-0.0257235	0.00393884	-0.0726028	0.0943874	0.22187
map00230 Purine metabolism	0.271421	Cla97C07G133010.1	Cluster5	-0.280382	-0.12311	-0.277581	0.681072	-0.0634384	0.0973756	-0.00450166	-0.0294356	0.304507
map00230 Purine metabolism	0.271421	Cla97C11G218660.1	Cluster5	-0.576531	0.113756	0.188416	0.274358	0.0602224	0.198362	-0.0992357	-0.159349	0.27628
map00230 Purine metabolism	0.271421	Cla97C01G014770.1	Cluster5	0.0840467	-0.368579	-0.344124	0.628656	0.537566	-0.372222	-0.0658112	-0.0995328	0.396107
map01212 Fatty acid metabolism	0.173388	Cla97C11G221760.1	Cluster5	-0.17393	0.234853	-0.244726	0.183804	-0.121391	0.302868	0.0539828	-0.235459	0.22165
map01212 Fatty acid metabolism	0.173388	Cla97C07G136380.1	Cluster5	-0.427812	0.0432638	0.0366336	0.347915	0.189629	-0.0623388	-0.0846783	-0.0426118	0.225551
map01212 Fatty acid metabolism	0.173388	Cla97C04G073890.1	Cluster5	0.4126	-0.422615	-0.278698	0.288713	0.20593	-0.0442267	-0.0648258	-0.096878	0.284811
map01212 Fatty acid metabolism	0.173388	Cla97C07G141980.1	Cluster5	0.0810629	0.126533	-0.46346	0.255865	0.214058	0.096074	-0.137621	-0.172511	0.241008
map04141 Protein processing in endoplasmic reticulum	0.000408282	Cla97C05G090610.1	Cluster5	0.0408349	-0.345842	-0.385435	0.690442	-0.11611	0.077447	0.0381427	0.000520201	0.331119
map04141 Protein processing in endoplasmic reticulum	0.000408282	Cla97C05G108440.1	Cluster5	-0.32083	-0.293237	0.187678	0.426388	0.267502	-0.118328	-0.0425052	-0.106669	0.268513
map04141 Protein processing in endoplasmic reticulum	0.000408282	Cla97C05G091970.1	Cluster5	-0.0454406	-0.371855	-0.444996	0.862291	0.118387	-0.0810017	-0.078664	0.0412789	0.398278
map04141 Protein processing in endoplasmic reticulum	0.000408282	Cla97C02G043970.1	Cluster5	-0.207681	-0.0792757	-0.202904	0.489861	-0.0785423	0.0512927	0.0307104	-0.00346081	0.220488
map04141 Protein processing in endoplasmic reticulum	0.000408282	Cla97C09G177000.1	Cluster5	0.172745	-0.25245	-0.37892	0.458625	0.058966	-0.0554275	0.00307963	-0.00661815	0.254696
map04141 Protein processing in endoplasmic reticulum	0.000408282	Cla97C09G163690.1	Cluster5	-0.425434	0.142913	0.0946951	0.187826	-0.0175147	0.255506	0.020856	-0.258847	0.232591
map04141 Protein processing in endoplasmic reticulum	0.000408282	Cla97C07G139920.1	Cluster5	0.203332	-0.165516	-0.385065	0.347249	0.596797	-0.133113	-0.227492	-0.236193	0.342057
map04141 Protein processing in endoplasmic reticulum	0.000408282	Cla97C01G001870.1	Cluster5	-0.102006	-0.224895	-0.294718	0.621618	-0.00601888	0.182376	0.0746883	-0.251046	0.301461
map04141 Protein processing in endoplasmic reticulum	0.000408282	Cla97C01G013860.1	Cluster5	0.0859109	-0.0979486	-0.442282	0.45432	-0.0442872	-0.00791196	0.0257866	0.0264126	0.245642
map04141 Protein processing in endoplasmic reticulum	0.000408282	Cla97C02G050700.1	Cluster5	0.54003	-0.408361	-0.466903	0.335234	-0.16402	-0.0774706	0.0702288	0.171262	0.349681
map04141 Protein processing in endoplasmic reticulum	0.000408282	Cla97C09G181410.1	Cluster5	-0.509645	0.025966	0.0171392	0.46654	0.274186	0.550525	-0.183257	-0.641455	0.431222
map04141 Protein processing in endoplasmic reticulum	0.000408282	Cla97C01G007690.1	Cluster5	0.503212	-0.330276	-0.301657	0.128721	0.0185505	0.0816216	-0.0700544	-0.0301178	0.262595
map04141 Protein processing in endoplasmic reticulum	0.000408282	Cla97C03G067600.1	Cluster5	0.264274	-0.215428	-0.462822	0.413977	0.395573	0.322628	-0.437016	-0.281185	0.384047
map04141 Protein processing in endoplasmic reticulum	0.000408282	Cla97C02G035700.1	Cluster5	0.166862	-0.25692	-0.430077	0.520135	-0.0850224	-0.134359	0.0375232	0.181858	0.294986
map04141 Protein processing in endoplasmic reticulum	0.000408282	Cla97C08G148560.1	Cluster5	-0.147995	0.060424	-0.282473	0.370044	0.0627199	0.506784	-0.0712319	-0.498272	0.328718
map00620 Pyruvate metabolism	0.000571844	Cla97C03G066480.1	Cluster5	-0.457181	0.254169	0.176098	0.0269133	0.750228	-0.139669	-0.245135	-0.365424	0.393033
map00620 Pyruvate metabolism	0.000571844	Cla97C02G032410.1	Cluster5	0.155665	-0.53804	0.0456763	0.336698	0.0802782	-0.0151533	0.0028825	-0.0680074	0.250849
map00620 Pyruvate metabolism	0.000571844	Cla97C04G073890.1	Cluster5	0.4126	-0.422615	-0.278698	0.288713	0.20593	-0.0442267	-0.0648258	-0.096878	0.284811
map00620 Pyruvate metabolism	0.000571844	Cla97C11G223580.1	Cluster5	-0.270757	-0.0975827	-0.403412	0.771752	0.474978	0.200259	-0.211987	-0.46325	0.441818
map00620 Pyruvate metabolism	0.000571844	Cla97C05G094160.1	Cluster5	-0.233968	0.0232059	-0.182767	0.39353	0.366456	-0.000234665	-0.212975	-0.153247	0.25261
map00620 Pyruvate metabolism	0.000571844	Cla97C07G131130.1	Cluster5	-0.425045	-0.0330478	-0.40895	0.867043	-0.165634	0.276417	0.0184111	-0.129194	0.417754
map00620 Pyruvate metabolism	0.000571844	Cla97C01G006080.1	Cluster5	-0.27495	-0.524803	-0.209917	1.00967	-0.00917425	0.0201294	0.0407063	-0.0516614	0.45029
map00620 Pyruvate metabolism	0.000571844	Cla97C08G150760.1	Cluster5	-0.231824	-0.19228	-0.146017	0.570121	0.245337	-0.0600287	-0.116966	-0.0683424	0.272349
map00620 Pyruvate metabolism	0.000571844	Cla97C11G218660.1	Cluster5	-0.576531	0.113756	0.188416	0.274358	0.0602224	0.198362	-0.0992357	-0.159349	0.27628
map00970 Aminoacyl-tRNA biosynthesis	5.11412e-08	Cla97C01G005930.1	Cluster5	-0.0970313	-0.198926	-0.355736	0.651693	0.0713794	0.0545789	-0.0396783	-0.0862801	0.296968
map00970 Aminoacyl-tRNA biosynthesis	5.11412e-08	Cla97C10G194690.1	Cluster5	-0.16502	-0.0236417	-0.261495	0.450156	0.0359619	-0.159782	0.0175979	0.106222	0.219489
map00970 Aminoacyl-tRNA biosynthesis	5.11412e-08	Cla97C03G068350.1	Cluster5	-0.366186	0.0268519	-0.162448	0.501783	0.0465615	0.0524107	0.00333269	-0.102305	0.247381
map00970 Aminoacyl-tRNA biosynthesis	5.11412e-08	Cla97C06G124780.1	Cluster5	-0.176314	-0.192318	-0.249301	0.617933	0.154567	-0.0750921	-0.053035	-0.0264399	0.279056
map00970 Aminoacyl-tRNA biosynthesis	5.11412e-08	Cla97C03G066350.1	Cluster5	-0.0978418	-0.102493	-0.249405	0.44974	-0.0292821	-0.0815967	0.0416063	0.0692725	0.206533
map00970 Aminoacyl-tRNA biosynthesis	5.11412e-08	Cla97C11G215130.1	Cluster5	0.0139046	-0.239414	-0.249821	0.47533	0.027296	-0.0485782	0.00255639	0.0187259	0.22339
map00970 Aminoacyl-tRNA biosynthesis	5.11412e-08	Cla97C03G053180.1	Cluster5	-0.182311	0.0626976	-0.238994	0.358607	0.262897	-0.113976	-0.0657945	-0.0831266	0.212546
map00970 Aminoacyl-tRNA biosynthesis	5.11412e-08	Cla97C10G186520.1	Cluster5	-0.0840518	-0.199316	-0.259848	0.543216	0.0361471	-0.0840828	-0.00678984	0.0547256	0.245186
map00970 Aminoacyl-tRNA biosynthesis	5.11412e-08	Cla97C07G142570.1	Cluster5	-0.38072	-0.020244	-0.291137	0.692101	-0.0728917	0.0114526	0.00813029	0.0533088	0.32015
map00970 Aminoacyl-tRNA biosynthesis	5.11412e-08	Cla97C11G217300.1	Cluster5	-0.35033	0.0695951	-0.23987	0.520604	-0.0166485	-0.0298252	-0.00694518	0.0534189	0.256406
map00970 Aminoacyl-tRNA biosynthesis	5.11412e-08	Cla97C11G211090.1	Cluster5	-0.108031	0.106449	-0.362382	0.363964	0.0380543	0.00491449	-0.0306947	-0.012274	0.203315
map00970 Aminoacyl-tRNA biosynthesis	5.11412e-08	Cla97C01G020500.1	Cluster5	-0.436513	0.175865	-0.117079	0.377727	0.598591	-0.0289539	-0.233357	-0.336281	0.359473
map00061 Fatty acid biosynthesis	0.123513	Cla97C11G221760.1	Cluster5	-0.17393	0.234853	-0.244726	0.183804	-0.121391	0.302868	0.0539828	-0.235459	0.22165
map00061 Fatty acid biosynthesis	0.123513	Cla97C04G073890.1	Cluster5	0.4126	-0.422615	-0.278698	0.288713	0.20593	-0.0442267	-0.0648258	-0.096878	0.284811
map00061 Fatty acid biosynthesis	0.123513	Cla97C07G141980.1	Cluster5	0.0810629	0.126533	-0.46346	0.255865	0.214058	0.096074	-0.137621	-0.172511	0.241008
map00071 Fatty acid degradation	0.166865	Cla97C11G221760.1	Cluster5	-0.17393	0.234853	-0.244726	0.183804	-0.121391	0.302868	0.0539828	-0.235459	0.22165
map00071 Fatty acid degradation	0.166865	Cla97C07G136380.1	Cluster5	-0.427812	0.0432638	0.0366336	0.347915	0.189629	-0.0623388	-0.0846783	-0.0426118	0.225551
map00071 Fatty acid degradation	0.166865	Cla97C07G141980.1	Cluster5	0.0810629	0.126533	-0.46346	0.255865	0.214058	0.096074	-0.137621	-0.172511	0.241008

## Sheet: Cluster3
KEGG pathway	Mapping	Background	All Mapping	All Background	Fold enrichment	Fisher's exact test p value	-log10(p value)	Related proteins
map03010 Ribosome	15	278	79	4750	3.24	3.98726e-05	4.4	Cla97C05G102190.1 Cla97C08G156880.1 Cla97C11G208260.1 Cla97C07G135120.1 Cla97C11G217890.1 Cla97C09G166870.1 Cla97C06G110770.1 Cla97C01G000170.1 Cla97C07G140420.1 Cla97C11G219700.1 Cla97C07G137140.1 Cla97C11G212640.1 Cla97C03G066790.1 Cla97C06G110240.1 Cla97C09G181820.1
map00270 Cysteine and methionine metabolism	5	96	79	4750	3.13	0.021101	1.68	Cla97C06G116020.1 Cla97C03G065190.1 Cla97C02G040430.1 Cla97C07G136150.1 Cla97C05G085970.1
map00190 Oxidative phosphorylation	6	134	79	4750	2.69	0.0232742	1.63	Cla97C03G057620.1 Cla97C05G092230.1 Cla97C01G016810.1 Cla97C01G019080.1 Cla97C11G206950.1 Cla97C10G190810.1
map03013 RNA transport	6	152	79	4750	2.37	0.0397903	1.4	Cla97C10G189630.1 Cla97C02G043880.1 Cla97C09G177970.1 Cla97C09G161920.1 Cla97C10G189420.1 Cla97C07G142660.1

## Sheet: Cluster3 Pathway2Protein
KEGG pathway	Fisher's exact test p value	Protein.ID	Cluster	Protein_10DAP	Protein_18DAP	Protein_26DAP	Protein_34DAP	Transcript_10DAP	Transcript_18DAP	Transcript_26DAP	Transcript_34DAP	sd
map03020 RNA polymerase	0.257195	Cla97C10G196060.1	Cluster3	-0.343907	0.556785	0.581767	-0.794645	-0.362967	-0.0747243	0.103762	0.333929	0.48665
map03020 RNA polymerase	0.257195	Cla97C01G013780.1	Cluster3	-0.0742339	0.169041	0.445729	-0.540536	0.116875	-0.141606	-0.0402253	0.0649566	0.283974
map03010 Ribosome	3.98726e-05	Cla97C05G102190.1	Cluster3	0.0329725	0.753923	-0.0480113	-0.738884	-0.0204581	-0.0424164	0.0730562	-0.0101817	0.400963
map03010 Ribosome	3.98726e-05	Cla97C08G156880.1	Cluster3	0.533489	0.433863	-0.169773	-0.797579	0.0316184	0.154806	-0.0629408	-0.123483	0.410918
map03010 Ribosome	3.98726e-05	Cla97C11G208260.1	Cluster3	0.309391	0.566023	0.384024	-1.25944	0.480219	-0.118403	-0.206899	-0.154917	0.592959
map03010 Ribosome	3.98726e-05	Cla97C07G135120.1	Cluster3	0.744668	0.522599	-0.0746258	-1.19264	-0.0140152	0.00474697	-0.0205674	0.0298357	0.567845
map03010 Ribosome	3.98726e-05	Cla97C11G217890.1	Cluster3	-0.0852948	0.362733	0.202558	-0.479996	-0.000841562	-0.0216931	0.0134474	0.00908725	0.242314
map03010 Ribosome	3.98726e-05	Cla97C09G166870.1	Cluster3	0.443696	0.736282	-0.175442	-1.00454	0.332005	-0.0310692	-0.10604	-0.194896	0.526345
map03010 Ribosome	3.98726e-05	Cla97C06G110770.1	Cluster3	0.383611	0.128939	0.13808	-0.65063	0.275759	-0.121227	-0.0490496	-0.105483	0.318577
map03010 Ribosome	3.98726e-05	Cla97C01G000170.1	Cluster3	0.128854	0.220985	0.0577334	-0.407572	0.136311	0.0983238	-0.0471683	-0.187466	0.207193
map03010 Ribosome	3.98726e-05	Cla97C07G140420.1	Cluster3	0.308903	0.747119	-0.00643906	-1.04958	0.336529	-0.0511199	-0.115437	-0.169972	0.522816
map03010 Ribosome	3.98726e-05	Cla97C11G219700.1	Cluster3	0.495886	0.496053	0.0631818	-1.05512	0.270177	-0.0767893	-0.118089	-0.0752993	0.493927
map03010 Ribosome	3.98726e-05	Cla97C07G137140.1	Cluster3	0.114656	0.0101701	0.327423	-0.452249	-0.00301795	0.00626748	0.00568336	-0.00893288	0.215521
map03010 Ribosome	3.98726e-05	Cla97C11G212640.1	Cluster3	0.0877401	0.309649	0.108065	-0.505454	0.212167	-0.159584	-0.0316955	-0.0208872	0.251472
map03010 Ribosome	3.98726e-05	Cla97C03G066790.1	Cluster3	0.210917	0.303331	0.00692865	-0.521176	0.241757	-0.139549	-0.0751117	-0.0270955	0.26524
map03010 Ribosome	3.98726e-05	Cla97C06G110240.1	Cluster3	0.409624	0.394045	0.210823	-1.01449	0.236565	-0.146656	-0.0790552	-0.0108531	0.459898
map03010 Ribosome	3.98726e-05	Cla97C09G181820.1	Cluster3	0.404047	0.199291	0.524925	-1.12826	0.466177	-0.0811328	-0.153557	-0.231488	0.541501
map03013 RNA transport	0.0397903	Cla97C10G189630.1	Cluster3	-0.010632	0.173987	0.0661321	-0.229487	-0.307788	-0.084779	0.0841241	0.308443	0.204086
map03013 RNA transport	0.0397903	Cla97C02G043880.1	Cluster3	-0.0626094	0.363951	0.108317	-0.409659	0.0791213	-0.00602697	-0.0396155	-0.0334788	0.215446
map03013 RNA transport	0.0397903	Cla97C09G177970.1	Cluster3	0.0143453	0.3413	0.0556895	-0.411335	-0.0352445	-0.0259435	-0.0028549	0.0640429	0.205292
map03013 RNA transport	0.0397903	Cla97C09G161920.1	Cluster3	0.282165	0.260611	0.0267614	-0.569537	-0.037497	0.0327649	0.0307671	-0.026035	0.260967
map03013 RNA transport	0.0397903	Cla97C10G189420.1	Cluster3	-0.17122	0.29768	0.221198	-0.347658	0.0228219	0.0671186	-0.0463529	-0.0435875	0.205912
map03013 RNA transport	0.0397903	Cla97C07G142660.1	Cluster3	0.0316041	0.274549	0.186505	-0.492659	-0.379315	0.010669	0.16307	0.205576	0.284535
map04146 Peroxisome	0.139507	Cla97C07G141310.1	Cluster3	0.151433	0.2476	0.112429	-0.511462	0.231047	0.0856647	-0.0860305	-0.230681	0.261809
map04146 Peroxisome	0.139507	Cla97C01G024660.1	Cluster3	-0.489607	0.281506	0.360869	-0.152769	-0.26712	0.164544	0.0930254	0.00955141	0.287774
map04146 Peroxisome	0.139507	Cla97C10G188120.1	Cluster3	-0.023993	0.225763	0.0961165	-0.297886	-0.477876	0.128523	0.16206	0.187292	0.255159
map00380 Tryptophan metabolism	0.213946	Cla97C03G054220.1	Cluster3	-1.07518	0.567071	0.732653	-0.224541	-0.483388	0.445882	0.169428	-0.131923	0.602776
map00380 Tryptophan metabolism	0.213946	Cla97C03G054210.1	Cluster3	-0.978771	0.572843	0.960545	-0.554616	-0.706088	0.584171	0.30338	-0.181464	0.705202
map00053 Ascorbate and aldarate metabolism	0.189576	Cla97C02G039140.1	Cluster3	-0.349456	0.183138	0.280724	-0.114406	-0.134438	0.194126	0.0505595	-0.110248	0.213148
map00053 Ascorbate and aldarate metabolism	0.189576	Cla97C11G207490.1	Cluster3	-0.0504405	0.18833	-0.117035	-0.0208553	-0.0935044	0.127067	-0.35759	0.324028	0.210407
map00630 Glyoxylate and dicarboxylate metabolism	0.124432	Cla97C07G141310.1	Cluster3	0.151433	0.2476	0.112429	-0.511462	0.231047	0.0856647	-0.0860305	-0.230681	0.261809
map00630 Glyoxylate and dicarboxylate metabolism	0.124432	Cla97C01G024660.1	Cluster3	-0.489607	0.281506	0.360869	-0.152769	-0.26712	0.164544	0.0930254	0.00955141	0.287774
map00630 Glyoxylate and dicarboxylate metabolism	0.124432	Cla97C08G160720.1	Cluster3	-0.0786323	0.38404	0.0636565	-0.369064	0.122468	0.0131947	0.0171389	-0.152801	0.218025
map00480 Glutathione metabolism	0.373916	Cla97C02G039140.1	Cluster3	-0.349456	0.183138	0.280724	-0.114406	-0.134438	0.194126	0.0505595	-0.110248	0.213148
map00480 Glutathione metabolism	0.373916	Cla97C07G128300.1	Cluster3	0.120011	0.210053	0.0901611	-0.420226	-0.513799	0.209068	0.146405	0.158326	0.292146
map04141 Protein processing in endoplasmic reticulum	0.184552	Cla97C11G210600.1	Cluster3	-0.351143	0.277359	0.267905	-0.194122	-0.0652406	-0.0510534	0.0108606	0.105433	0.216393
map04141 Protein processing in endoplasmic reticulum	0.184552	Cla97C01G009920.1	Cluster3	-0.120697	0.245212	0.233598	-0.358113	-0.193684	0.0739375	0.0320893	0.0876569	0.210171
map04141 Protein processing in endoplasmic reticulum	0.184552	Cla97C10G204880.1	Cluster3	0.0924612	0.245462	-0.0405569	-0.297367	-0.290322	0.263376	0.131499	-0.104553	0.220632
map04141 Protein processing in endoplasmic reticulum	0.184552	Cla97C01G000680.1	Cluster3	-0.0772334	0.36592	0.0557782	-0.344465	-0.158491	-0.0803355	0.0682317	0.170595	0.216122
map04141 Protein processing in endoplasmic reticulum	0.184552	Cla97C02G047090.1	Cluster3	-0.0591888	0.226049	0.10847	-0.27533	-0.295187	-0.123103	0.104876	0.313414	0.224783
map00190 Oxidative phosphorylation	0.0232742	Cla97C03G057620.1	Cluster3	0.481687	0.113746	0.316239	-0.911672	0.18824	0.07758	-0.0941674	-0.171652	0.423573
map00190 Oxidative phosphorylation	0.0232742	Cla97C05G092230.1	Cluster3	0.528772	0.241353	0.741688	-1.51181	0.277756	0.0567081	-0.189803	-0.144661	0.687734
map00190 Oxidative phosphorylation	0.0232742	Cla97C01G016810.1	Cluster3	0.435865	0.280435	0.0191598	-0.73546	0.00246719	-0.0454355	-0.0272314	0.0701997	0.341767
map00190 Oxidative phosphorylation	0.0232742	Cla97C01G019080.1	Cluster3	-0.28709	0.256735	0.257276	-0.226921	-0.114759	0.0398004	0.0785921	-0.00363397	0.202471
map00190 Oxidative phosphorylation	0.0232742	Cla97C11G206950.1	Cluster3	0.52621	0.0853732	0.118975	-0.730558	0.267326	-0.0183827	-0.130506	-0.118437	0.365458
map00190 Oxidative phosphorylation	0.0232742	Cla97C10G190810.1	Cluster3	0.0845376	0.310734	0.366873	-0.762144	-0.2507	0.18961	0.0765822	-0.0154917	0.363332
map00260 Glycine, serine and threonine metabolism	0.34975	Cla97C08G160720.1	Cluster3	-0.0786323	0.38404	0.0636565	-0.369064	0.122468	0.0131947	0.0171389	-0.152801	0.218025
map00260 Glycine, serine and threonine metabolism	0.34975	Cla97C07G136150.1	Cluster3	-0.113288	0.362873	0.169796	-0.41938	0.179473	-0.0880309	-0.0451723	-0.0462696	0.237054
map00270 Cysteine and methionine metabolism	0.021101	Cla97C06G116020.1	Cluster3	-0.151208	0.471907	0.201961	-0.522659	-0.221359	0.192437	0.0546323	-0.0257098	0.304537
map00270 Cysteine and methionine metabolism	0.021101	Cla97C03G065190.1	Cluster3	-0.473	0.310689	0.250252	-0.0879411	-0.322739	0.397698	0.142413	-0.217372	0.320819
map00270 Cysteine and methionine metabolism	0.021101	Cla97C02G040430.1	Cluster3	0.248254	0.207989	0.0043113	-0.460554	-0.00359374	0.117919	-0.0102434	-0.104082	0.220996
map00270 Cysteine and methionine metabolism	0.021101	Cla97C07G136150.1	Cluster3	-0.113288	0.362873	0.169796	-0.41938	0.179473	-0.0880309	-0.0451723	-0.0462696	0.237054
map00270 Cysteine and methionine metabolism	0.021101	Cla97C05G085970.1	Cluster3	-0.302586	0.394512	0.164667	-0.256593	-0.330368	0.310067	0.0633677	-0.0430667	0.280639
map00900 Terpenoid backbone biosynthesis	0.220088	Cla97C06G126640.1	Cluster3	-0.466321	0.604198	0.363152	-0.501029	-0.204225	0.388343	0.0957022	-0.27982	0.421798
map00900 Terpenoid backbone biosynthesis	0.220088	Cla97C02G039100.1	Cluster3	0.189088	0.409109	0.279112	-0.877309	-0.0989548	0.217909	0.0143125	-0.133266	0.401059

## Sheet: Cluster1
KEGG pathway	Mapping	Background	All Mapping	All Background	Fold enrichment	Fisher's exact test p value	-log10(p value)	Related proteins
map00410 beta-Alanine metabolism	17	41	259	4750	7.6	9.14935e-12	11.04	Cla97C04G077290.1 Cla97C06G126540.1 Cla97C06G113970.1 Cla97C02G042440.1 Cla97C09G178020.1 Cla97C09G166190.1 Cla97C03G057420.1 Cla97C02G048860.1 Cla97C06G127000.1 Cla97C01G004400.1 Cla97C05G083190.1 Cla97C10G205540.1 Cla97C09G177880.1 Cla97C11G222430.1 Cla97C01G009850.1 Cla97C01G003780.1 Cla97C02G036270.1
map04146 Peroxisome	20	78	259	4750	4.7	2.98017e-09	8.53	Cla97C09G184260.1 Cla97C01G023420.1 Cla97C11G207600.1 Cla97C10G198510.1 Cla97C05G084200.1 Cla97C09G180590.1 Cla97C06G126630.1 Cla97C07G141290.1 Cla97C02G029500.1 Cla97C01G004400.1 Cla97C03G063500.1 Cla97C06G116820.1 Cla97C10G205540.1 Cla97C11G224830.1 Cla97C01G010050.1 Cla97C05G086550.1 Cla97C01G009850.1 Cla97C07G142310.1 Cla97C02G036270.1 Cla97C01G008870.1
map00280 Valine, leucine and isoleucine degradation	15	45	259	4750	6.11	5.91406e-09	8.23	Cla97C05G083190.1 Cla97C10G190360.1 Cla97C06G126540.1 Cla97C02G047030.1 Cla97C06G113970.1 Cla97C10G198510.1 Cla97C02G042440.1 Cla97C11G222430.1 Cla97C01G010890.1 Cla97C05G084200.1 Cla97C09G178020.1 Cla97C10G186990.1 Cla97C02G032970.1 Cla97C05G087820.1 Cla97C09G169920.1
map00071 Fatty acid degradation	15	46	259	4750	5.98	8.35202e-09	8.08	Cla97C11G208800.1 Cla97C10G205540.1 Cla97C06G126540.1 Cla97C06G113970.1 Cla97C06G114510.1 Cla97C01G013600.1 Cla97C02G042440.1 Cla97C01G010890.1 Cla97C05G084200.1 Cla97C05G085350.1 Cla97C05G086550.1 Cla97C05G087820.1 Cla97C02G029500.1 Cla97C01G004400.1 Cla97C02G036270.1
map01200 Carbon metabolism	34	240	259	4750	2.6	1.53641e-07	6.81	Cla97C04G069430.1 Cla97C09G180590.1 Cla97C09G178020.1 Cla97C03G057420.1 Cla97C04G076530.1 Cla97C11G220850.1 Cla97C07G141290.1 Cla97C01G004400.1 Cla97C01G017230.1 Cla97C10G205540.1 Cla97C05G083190.1 Cla97C11G224830.1 Cla97C04G079010.1 Cla97C09G164520.1 Cla97C02G030880.1 Cla97C03G063270.1 Cla97C02G044070.1 Cla97C07G141140.1 Cla97C02G036270.1 Cla97C07G132400.1 Cla97C05G103110.1 Cla97C05G091610.1 Cla…
map00480 Glutathione metabolism	17	78	259	4750	4	6.12315e-07	6.21	Cla97C07G137320.1 Cla97C04G079270.1 Cla97C01G002880.1 Cla97C01G002890.1 Cla97C03G060050.1 Cla97C04G069430.1 Cla97C09G180590.1 Cla97C05G083070.1 Cla97C05G084080.1 Cla97C11G208340.1 Cla97C09G169470.1 Cla97C01G000540.1 Cla97C05G097140.1 Cla97C08G148340.1 Cla97C02G030990.1 Cla97C01G008870.1 Cla97C01G002630.1
map01212 Fatty acid metabolism	15	71	259	4750	3.87	4.33647e-06	5.36	Cla97C11G208800.1 Cla97C08G149220.1 Cla97C10G205540.1 Cla97C10G190360.1 Cla97C06G113970.1 Cla97C06G114510.1 Cla97C05G103760.1 Cla97C08G160890.1 Cla97C01G010890.1 Cla97C05G084200.1 Cla97C05G086550.1 Cla97C02G029500.1 Cla97C05G087820.1 Cla97C01G004400.1 Cla97C02G036270.1
map00640 Propanoate metabolism	10	34	259	4750	5.39	7.99728e-06	5.1	Cla97C10G205540.1 Cla97C05G083190.1 Cla97C06G113970.1 Cla97C11G222430.1 Cla97C01G010890.1 Cla97C03G057420.1 Cla97C09G178020.1 Cla97C01G009850.1 Cla97C01G004400.1 Cla97C02G036270.1
map00630 Glyoxylate and dicarboxylate metabolism	14	74	259	4750	3.47	3.44594e-05	4.46	Cla97C01G017230.1 Cla97C05G088040.1 Cla97C11G224830.1 Cla97C01G002920.1 Cla97C10G199080.1 Cla97C09G164520.1 Cla97C01G004620.1 Cla97C01G010890.1 Cla97C02G030880.1 Cla97C00G000150.1 Cla97C03G054690.1 Cla97C02G044070.1 Cla97C07G141290.1 Cla97C10G197020.1
map01040 Biosynthesis of unsaturated fatty acids	8	27	259	4750	5.43	6.28619e-05	4.2	Cla97C08G149220.1 Cla97C10G205540.1 Cla97C05G081950.1 Cla97C05G103760.1 Cla97C05G084200.1 Cla97C08G160890.1 Cla97C01G004400.1 Cla97C02G036270.1
map00650 Butanoate metabolism	7	22	259	4750	5.84	0.000111109	3.95	Cla97C10G198510.1 Cla97C04G071610.1 Cla97C07G137670.1 Cla97C05G088040.1 Cla97C01G010890.1 Cla97C06G113970.1 Cla97C05G091610.1
map04141 Protein processing in endoplasmic reticulum	23	182	259	4750	2.32	0.000113891	3.94	Cla97C09G181360.1 Cla97C01G008920.1 Cla97C04G071950.1 Cla97C07G132190.1 Cla97C05G094650.1 Cla97C02G033390.1 Cla97C03G062120.1 Cla97C01G024530.1 Cla97C06G126870.1 Cla97C05G103700.1 Cla97C02G042330.1 Cla97C11G217390.1 Cla97C09G172860.1 Cla97C05G099440.1 Cla97C05G102870.1 Cla97C08G145950.1 Cla97C03G051940.1 Cla97C06G109940.1 Cla97C03G051930.1 Cla97C08G157640.1 Cla97C10G187290.1 Cla97C01G024750.1 Cla…
map00592 alpha-Linolenic acid metabolism	10	54	259	4750	3.4	0.000553788	3.26	Cla97C09G171430.1 Cla97C11G208800.1 Cla97C10G205540.1 Cla97C02G028490.1 Cla97C06G114510.1 Cla97C11G214710.1 Cla97C02G032430.1 Cla97C05G084200.1 Cla97C01G004400.1 Cla97C02G036270.1
map00600 Sphingolipid metabolism	7	28	259	4750	4.58	0.00058167	3.24	Cla97C07G133360.1 Cla97C06G111390.1 Cla97C01G022490.1 Cla97C11G218670.1 Cla97C08G145420.1 Cla97C05G109080.1 Cla97C11G206820.1
map00590 Arachidonic acid metabolism	5	16	259	4750	5.73	0.00123223	2.91	Cla97C09G169470.1 Cla97C01G002880.1 Cla97C01G002890.1 Cla97C11G208340.1 Cla97C05G097140.1
map00020 Citrate cycle (TCA cycle)	8	45	259	4750	3.26	0.00259562	2.59	Cla97C03G068240.1 Cla97C01G017230.1 Cla97C07G134200.1 Cla97C09G180590.1 Cla97C00G000150.1 Cla97C02G044070.1 Cla97C11G220850.1 Cla97C01G008870.1
map00232 Caffeine metabolism	2	2	259	4750	18.34	0.00296226	2.53	Cla97C05G103640.1 Cla97C03G063500.1
map00620 Pyruvate metabolism	11	78	259	4750	2.59	0.00305858	2.51	Cla97C01G017230.1 Cla97C05G088040.1 Cla97C06G126540.1 Cla97C03G053810.1 Cla97C05G103110.1 Cla97C02G042440.1 Cla97C01G010890.1 Cla97C03G054690.1 Cla97C07G134270.1 Cla97C04G076530.1 Cla97C11G220850.1
map00903 Limonene and pinene degradation	3	7	259	4750	7.86	0.00476084	2.32	Cla97C02G042440.1 Cla97C06G126540.1 Cla97C06G113970.1
map00710 Carbon fixation in photosynthetic organisms	9	69	259	4750	2.39	0.0118473	1.93	Cla97C01G017230.1 Cla97C07G132400.1 Cla97C04G079010.1 Cla97C05G103110.1 Cla97C08G147060.1 Cla97C03G054650.1 Cla97C09G163470.1 Cla97C07G141140.1 Cla97C11G220850.1
map00310 Lysine degradation	5	27	259	4750	3.4	0.0139301	1.86	Cla97C02G042440.1 Cla97C01G010890.1 Cla97C06G126540.1 Cla97C06G113970.1 Cla97C03G064950.1
map00511 Other glycan degradation	4	18	259	4750	4.08	0.0144083	1.84	Cla97C08G145420.1 Cla97C05G109080.1 Cla97C11G206820.1 Cla97C01G019850.1
map01210 2-Oxocarboxylic acid metabolism	7	51	259	4750	2.52	0.0195237	1.71	Cla97C01G016820.1 Cla97C00G000150.1 Cla97C09G180590.1 Cla97C02G044070.1 Cla97C09G163470.1 Cla97C07G141140.1 Cla97C01G008870.1
map00330 Arginine and proline metabolism	7	53	259	4750	2.42	0.0237117	1.63	Cla97C02G042440.1 Cla97C06G124820.1 Cla97C06G126540.1 Cla97C02G031080.1 Cla97C09G166190.1 Cla97C01G000540.1 Cla97C10G192760.1
map00240 Pyrimidine metabolism	7	54	259	4750	2.38	0.0260217	1.58	Cla97C04G077290.1 Cla97C05G093840.1 Cla97C11G219020.1 Cla97C06G110040.1 Cla97C02G048860.1 Cla97C09G177880.1 Cla97C07G139160.1

## Sheet: Cluster1 Pathway2Protein
KEGG pathway	Fisher's exact test p value	Protein.ID	Cluster	Protein_10DAP	Protein_18DAP	Protein_26DAP	Protein_34DAP	Transcript_10DAP	Transcript_18DAP	Transcript_26DAP	Transcript_34DAP	sd
map00051 Fructose and mannose metabolism	0.188124	Cla97C08G147060.1	Cluster1	-0.603065	0.0172299	0.355644	0.230191	-0.610998	0.1124	0.278423	0.220175	0.388294
map00051 Fructose and mannose metabolism	0.188124	Cla97C11G218300.1	Cluster1	-0.444019	0.0669739	0.0979234	0.279122	-0.212284	0.119765	0.0917722	0.000746891	0.225821
map00051 Fructose and mannose metabolism	0.188124	Cla97C05G089700.1	Cluster1	-0.781711	0.0751841	0.535679	0.170848	-1.2643	0.424868	0.433313	0.406115	0.661655
map00051 Fructose and mannose metabolism	0.188124	Cla97C03G063270.1	Cluster1	-0.327523	-0.0094431	-0.208147	0.545113	-0.362071	0.158826	0.0574956	0.145749	0.299691
map00051 Fructose and mannose metabolism	0.188124	Cla97C08G145130.1	Cluster1	-0.927291	0.601373	0.411113	-0.0851952	-2.41459	0.993157	0.869312	0.552122	1.15108
map04146 Peroxisome	2.98017e-09	Cla97C09G184260.1	Cluster1	-0.245566	0.126027	0.203799	-0.0842601	-0.358341	0.201543	0.0802764	0.0765216	0.20913
map04146 Peroxisome	2.98017e-09	Cla97C01G023420.1	Cluster1	-0.297041	0.137092	0.228937	-0.0689885	-0.315851	0.248415	0.117264	-0.0498275	0.221006
map04146 Peroxisome	2.98017e-09	Cla97C11G207600.1	Cluster1	-0.398431	0.0961382	0.221227	0.0810655	-0.172592	-0.0326266	0.0409981	0.164221	0.20107
map04146 Peroxisome	2.98017e-09	Cla97C10G198510.1	Cluster1	-0.432515	-0.00528445	0.301385	0.136415	-0.261971	0.0590612	0.0509429	0.151967	0.23735
map04146 Peroxisome	2.98017e-09	Cla97C05G084200.1	Cluster1	-1.04213	-0.335775	0.585006	0.792895	-1.43508	0.0635749	0.567802	0.803704	0.862018
map04146 Peroxisome	2.98017e-09	Cla97C09G180590.1	Cluster1	-0.346974	-0.0247118	0.0952719	0.276414	-0.291264	0.209765	0.0560757	0.0254235	0.220101
map04146 Peroxisome	2.98017e-09	Cla97C06G126630.1	Cluster1	-0.539358	0.165583	0.281584	0.0921907	-0.598731	0.197295	0.207156	0.19428	0.355402
map04146 Peroxisome	2.98017e-09	Cla97C07G141290.1	Cluster1	-0.432449	0.263238	0.438869	-0.269658	-0.606896	0.396405	0.247562	-0.0370708	0.398165
map04146 Peroxisome	2.98017e-09	Cla97C02G029500.1	Cluster1	-0.152948	-0.0488382	-0.115416	0.317202	-0.636177	0.0810815	0.211464	0.343631	0.319332
map04146 Peroxisome	2.98017e-09	Cla97C01G004400.1	Cluster1	-0.440391	-0.047839	-0.0963181	0.584548	-0.351608	0.100149	0.15023	0.101229	0.319303
map04146 Peroxisome	2.98017e-09	Cla97C03G063500.1	Cluster1	-0.625743	0.201699	-0.212326	0.63637	-0.430839	0.17853	0.131313	0.120996	0.402078
map04146 Peroxisome	2.98017e-09	Cla97C06G116820.1	Cluster1	-0.578554	0.194636	0.0252633	0.358654	-0.156432	-0.0290689	0.0138867	0.171614	0.282043
map04146 Peroxisome	2.98017e-09	Cla97C10G205540.1	Cluster1	-0.586274	0.0728894	0.373157	0.140227	-0.370602	0.213433	0.124238	0.0329309	0.317886
map04146 Peroxisome	2.98017e-09	Cla97C11G224830.1	Cluster1	-0.437904	-0.0240338	0.271663	0.190275	-0.689996	0.242093	0.280214	0.167689	0.367168
map04146 Peroxisome	2.98017e-09	Cla97C01G010050.1	Cluster1	-0.45994	-0.00696467	0.271194	0.19571	-0.411091	0.155167	0.146721	0.109203	0.280298
map04146 Peroxisome	2.98017e-09	Cla97C05G086550.1	Cluster1	-0.704512	-0.0799083	0.31039	0.47403	-0.664884	0.376964	0.110284	0.177635	0.45539
map04146 Peroxisome	2.98017e-09	Cla97C01G009850.1	Cluster1	-0.474385	-0.176007	0.034426	0.615966	-0.219584	-0.0347086	0.0899075	0.164385	0.320969
map04146 Peroxisome	2.98017e-09	Cla97C07G142310.1	Cluster1	-0.448178	-0.101489	0.191023	0.358644	-0.636359	-0.0502048	0.273141	0.413423	0.383457
map04146 Peroxisome	2.98017e-09	Cla97C02G036270.1	Cluster1	-0.900426	-0.140571	0.356895	0.684102	-1.52171	0.406444	0.572724	0.542546	0.80437
map04146 Peroxisome	2.98017e-09	Cla97C01G008870.1	Cluster1	-0.568374	0.00708634	0.262194	0.299094	-0.611838	0.199122	0.222984	0.189732	0.37436
map00020 Citrate cycle (TCA cycle)	0.00259562	Cla97C03G068240.1	Cluster1	-0.399413	0.00130992	0.0233599	0.374743	-0.389073	0.00840441	0.138054	0.242615	0.275131
map00020 Citrate cycle (TCA cycle)	0.00259562	Cla97C01G017230.1	Cluster1	-0.442902	0.00689257	0.349676	0.0863337	-0.584937	0.203871	0.243758	0.137307	0.3355
map00020 Citrate cycle (TCA cycle)	0.00259562	Cla97C07G134200.1	Cluster1	-0.531891	0.0728489	0.193867	0.265175	-0.228433	0.2398	0.0169297	-0.0282966	0.269096
map00020 Citrate cycle (TCA cycle)	0.00259562	Cla97C09G180590.1	Cluster1	-0.346974	-0.0247118	0.0952719	0.276414	-0.291264	0.209765	0.0560757	0.0254235	0.220101
map00020 Citrate cycle (TCA cycle)	0.00259562	Cla97C00G000150.1	Cluster1	-0.407128	0.116079	0.237683	0.0533663	-0.378117	0.218922	0.127846	0.0313487	0.252642
map00020 Citrate cycle (TCA cycle)	0.00259562	Cla97C02G044070.1	Cluster1	-0.515684	-0.0480668	0.00449701	0.559253	-0.353376	0.197945	0.124484	0.0309471	0.329835
map00020 Citrate cycle (TCA cycle)	0.00259562	Cla97C11G220850.1	Cluster1	-0.812347	-0.0757745	0.17242	0.715702	-1.17656	0.293976	0.379493	0.503088	0.662833
map00020 Citrate cycle (TCA cycle)	0.00259562	Cla97C01G008870.1	Cluster1	-0.568374	0.00708634	0.262194	0.299094	-0.611838	0.199122	0.222984	0.189732	0.37436
map00380 Tryptophan metabolism	0.0617424	Cla97C02G042440.1	Cluster1	-0.468224	0.0293546	0.317691	0.121178	-0.417172	0.281939	0.165659	-0.0304255	0.297032
map00380 Tryptophan metabolism	0.0617424	Cla97C01G010890.1	Cluster1	-0.52943	0.118366	0.316897	0.0941673	-0.445709	0.0302309	0.185799	0.229679	0.314061
map00380 Tryptophan metabolism	0.0617424	Cla97C11G224830.1	Cluster1	-0.437904	-0.0240338	0.271663	0.190275	-0.689996	0.242093	0.280214	0.167689	0.367168
map00380 Tryptophan metabolism	0.0617424	Cla97C06G126540.1	Cluster1	-0.601515	0.0986787	0.390861	0.111975	-0.657439	0.206143	0.263847	0.187449	0.399346
map00380 Tryptophan metabolism	0.0617424	Cla97C02G031080.1	Cluster1	-0.447588	-0.217117	0.205406	0.459299	-0.387706	-0.0662056	0.235788	0.218124	0.329176
map00380 Tryptophan metabolism	0.0617424	Cla97C06G113970.1	Cluster1	-0.67067	-0.0870319	0.435542	0.32216	-0.612033	0.00151586	0.272682	0.337835	0.433249
map00280 Valine, leucine and isoleucine degradation	5.91406e-09	Cla97C05G083190.1	Cluster1	-0.508677	-0.0196305	0.0973924	0.430915	-0.604144	0.189873	0.148929	0.265342	0.367994
map00280 Valine, leucine and isoleucine degradation	5.91406e-09	Cla97C10G190360.1	Cluster1	-0.429241	0.0275375	0.0468347	0.354868	-0.104377	0.136875	0.00253023	-0.0350276	0.22168
map00280 Valine, leucine and isoleucine degradation	5.91406e-09	Cla97C06G126540.1	Cluster1	-0.601515	0.0986787	0.390861	0.111975	-0.657439	0.206143	0.263847	0.187449	0.399346
map00280 Valine, leucine and isoleucine degradation	5.91406e-09	Cla97C02G047030.1	Cluster1	-0.678756	0.0999443	0.431595	0.147217	-0.430008	0.188857	0.0988741	0.142277	0.364346
map00280 Valine, leucine and isoleucine degradation	5.91406e-09	Cla97C06G113970.1	Cluster1	-0.67067	-0.0870319	0.435542	0.32216	-0.612033	0.00151586	0.272682	0.337835	0.433249
map00280 Valine, leucine and isoleucine degradation	5.91406e-09	Cla97C10G198510.1	Cluster1	-0.432515	-0.00528445	0.301385	0.136415	-0.261971	0.0590612	0.0509429	0.151967	0.23735
map00280 Valine, leucine and isoleucine degradation	5.91406e-09	Cla97C02G042440.1	Cluster1	-0.468224	0.0293546	0.317691	0.121178	-0.417172	0.281939	0.165659	-0.0304255	0.297032
map00280 Valine, leucine and isoleucine degradation	5.91406e-09	Cla97C11G222430.1	Cluster1	-0.45364	0.195189	0.0372001	0.22125	-0.0531753	0.112103	-0.0425629	-0.0163651	0.211017
map00280 Valine, leucine and isoleucine degradation	5.91406e-09	Cla97C01G010890.1	Cluster1	-0.52943	0.118366	0.316897	0.0941673	-0.445709	0.0302309	0.185799	0.229679	0.314061
map00280 Valine, leucine and isoleucine degradation	5.91406e-09	Cla97C05G084200.1	Cluster1	-1.04213	-0.335775	0.585006	0.792895	-1.43508	0.0635749	0.567802	0.803704	0.862018
map00280 Valine, leucine and isoleucine degradation	5.91406e-09	Cla97C09G178020.1	Cluster1	-0.456134	0.110057	0.293913	0.0521644	-0.369038	0.193341	0.07222	0.103476	0.266932
map00280 Valine, leucine and isoleucine degradation	5.91406e-09	Cla97C10G186990.1	Cluster1	-0.529351	-0.0586861	0.233573	0.354464	-0.096115	-0.0441644	0.0278282	0.112451	0.264161
map00280 Valine, leucine and isoleucine degradation	5.91406e-09	Cla97C02G032970.1	Cluster1	-0.404277	-0.00524426	0.277835	0.131686	-0.213922	0.00520634	0.0330319	0.175684	0.219007
map00280 Valine, leucine and isoleucine degradation	5.91406e-09	Cla97C05G087820.1	Cluster1	-0.772927	-0.195207	0.0649152	0.903219	-0.576932	0.17724	0.195239	0.204453	0.52095
map00280 Valine, leucine and isoleucine degradation	5.91406e-09	Cla97C09G169920.1	Cluster1	-0.328408	-0.0352243	0.188116	0.175516	-0.500659	-0.00539929	0.198509	0.307549	0.282834
map00310 Lysine degradation	0.0139301	Cla97C02G042440.1	Cluster1	-0.468224	0.0293546	0.317691	0.121178	-0.417172	0.281939	0.165659	-0.0304255	0.297032
map00310 Lysine degradation	0.0139301	Cla97C01G010890.1	Cluster1	-0.52943	0.118366	0.316897	0.0941673	-0.445709	0.0302309	0.185799	0.229679	0.314061
map00310 Lysine degradation	0.0139301	Cla97C06G126540.1	Cluster1	-0.601515	0.0986787	0.390861	0.111975	-0.657439	0.206143	0.263847	0.187449	0.399346
map00310 Lysine degradation	0.0139301	Cla97C06G113970.1	Cluster1	-0.67067	-0.0870319	0.435542	0.32216	-0.612033	0.00151586	0.272682	0.337835	0.433249
map00310 Lysine degradation	0.0139301	Cla97C03G064950.1	Cluster1	-0.701569	-0.327922	0.00953586	1.01995	-0.88472	0.395933	0.265485	0.223301	0.621055
map00650 Butanoate metabolism	0.000111109	Cla97C10G198510.1	Cluster1	-0.432515	-0.00528445	0.301385	0.136415	-0.261971	0.0590612	0.0509429	0.151967	0.23735
map00650 Butanoate metabolism	0.000111109	Cla97C04G071610.1	Cluster1	-0.272907	0.0317445	0.175389	0.0657734	-0.503036	0.117722	0.132364	0.25295	0.256064
map00650 Butanoate metabolism	0.000111109	Cla97C07G137670.1	Cluster1	-0.510061	-0.118559	0.206517	0.422102	-0.533406	0.103342	0.164875	0.265189	0.35612
map00650 Butanoate metabolism	0.000111109	Cla97C05G088040.1	Cluster1	-0.88963	0.411845	0.314106	0.163679	-0.799321	0.346143	0.303177	0.150001	0.529104
map00650 Butanoate metabolism	0.000111109	Cla97C01G010890.1	Cluster1	-0.52943	0.118366	0.316897	0.0941673	-0.445709	0.0302309	0.185799	0.229679	0.314061
map00650 Butanoate metabolism	0.000111109	Cla97C06G113970.1	Cluster1	-0.67067	-0.0870319	0.435542	0.32216	-0.612033	0.00151586	0.272682	0.337835	0.433249
map00650 Butanoate metabolism	0.000111109	Cla97C05G091610.1	Cluster1	-0.52572	0.150771	0.429069	-0.0541191	-1.1278	0.356618	0.405754	0.365423	0.558494
map00360 Phenylalanine metabolism	0.0617424	Cla97C11G222470.1	Cluster1	-0.286837	0.0845617	0.181422	0.0208538	-0.54531	0.166403	0.286958	0.091949	0.277393
map00360 Phenylalanine metabolism	0.0617424	Cla97C02G031080.1	Cluster1	-0.447588	-0.217117	0.205406	0.459299	-0.387706	-0.0662056	0.235788	0.218124	0.329176
map00360 Phenylalanine metabolism	0.0617424	Cla97C06G113970.1	Cluster1	-0.67067	-0.0870319	0.435542	0.32216	-0.612033	0.00151586	0.272682	0.337835	0.433249
map00360 Phenylalanine metabolism	0.0617424	Cla97C01G003780.1	Cluster1	-1.07388	0.14612	0.321428	0.606336	-1.87464	0.658556	0.608252	0.607828	0.951159
map00360 Phenylalanine metabolism	0.0617424	Cla97C06G127000.1	Cluster1	-0.599181	0.390289	0.239448	-0.0305557	0.0674579	0.19606	-0.0571284	-0.206389	0.306702
map00360 Phenylalanine metabolism	0.0617424	Cla97C05G091610.1	Cluster1	-0.52572	0.150771	0.429069	-0.0541191	-1.1278	0.356618	0.405754	0.365423	0.558494
map00410 beta-Alanine metabolism	9.14935e-12	Cla97C04G077290.1	Cluster1	-0.513186	0.0635424	0.234987	0.214657	-0.317314	0.103176	0.0799233	0.134215	0.268442
map00410 beta-Alanine metabolism	9.14935e-12	Cla97C06G126540.1	Cluster1	-0.601515	0.0986787	0.390861	0.111975	-0.657439	0.206143	0.263847	0.187449	0.399346
map00410 beta-Alanine metabolism	9.14935e-12	Cla97C06G113970.1	Cluster1	-0.67067	-0.0870319	0.435542	0.32216	-0.612033	0.00151586	0.272682	0.337835	0.433249
map00410 beta-Alanine metabolism	9.14935e-12	Cla97C02G042440.1	Cluster1	-0.468224	0.0293546	0.317691	0.121178	-0.417172	0.281939	0.165659	-0.0304255	0.297032
map00410 beta-Alanine metabolism	9.14935e-12	Cla97C09G178020.1	Cluster1	-0.456134	0.110057	0.293913	0.0521644	-0.369038	0.193341	0.07222	0.103476	0.266932
map00410 beta-Alanine metabolism	9.14935e-12	Cla97C09G166190.1	Cluster1	-0.857663	0.406832	0.157377	0.293454	-2.14074	0.615381	0.758454	0.766904	1.00973
map00410 beta-Alanine metabolism	9.14935e-12	Cla97C03G057420.1	Cluster1	-0.269895	-0.0466737	0.1591	0.157468	-0.436024	0.0298228	0.142734	0.263468	0.24081
map00410 beta-Alanine metabolism	9.14935e-12	Cla97C02G048860.1	Cluster1	-0.957441	0.226482	0.066876	0.664083	-0.454747	0.251822	0.141317	0.061608	0.493883
map00410 beta-Alanine metabolism	9.14935e-12	Cla97C06G127000.1	Cluster1	-0.599181	0.390289	0.239448	-0.0305557	0.0674579	0.19606	-0.0571284	-0.206389	0.306702
map00410 beta-Alanine metabolism	9.14935e-12	Cla97C01G004400.1	Cluster1	-0.440391	-0.047839	-0.0963181	0.584548	-0.351608	0.100149	0.15023	0.101229	0.319303
map00410 beta-Alanine metabolism	9.14935e-12	Cla97C05G083190.1	Cluster1	-0.508677	-0.0196305	0.0973924	0.430915	-0.604144	0.189873	0.148929	0.265342	0.367994
map00410 beta-Alanine metabolism	9.14935e-12	Cla97C10G205540.1	Cluster1	-0.586274	0.0728894	0.373157	0.140227	-0.370602	0.213433	0.124238	0.0329309	0.317886
map00410 beta-Alanine metabolism	9.14935e-12	Cla97C09G177880.1	Cluster1	-0.478267	0.165675	0.293582	0.0190091	-0.453227	0.140988	0.185068	0.127171	0.297238
map00410 beta-Alanine metabolism	9.14935e-12	Cla97C11G222430.1	Cluster1	-0.45364	0.195189	0.0372001	0.22125	-0.0531753	0.112103	-0.0425629	-0.0163651	0.211017
map00410 beta-Alanine metabolism	9.14935e-12	Cla97C01G009850.1	Cluster1	-0.474385	-0.176007	0.034426	0.615966	-0.219584	-0.0347086	0.0899075	0.164385	0.320969
map00410 beta-Alanine metabolism	9.14935e-12	Cla97C01G003780.1	Cluster1	-1.07388	0.14612	0.321428	0.606336	-1.87464	0.658556	0.608252	0.607828	0.951159
map00410 beta-Alanine metabolism	9.14935e-12	Cla97C02G036270.1	Cluster1	-0.900426	-0.140571	0.356895	0.684102	-1.52171	0.406444	0.572724	0.542546	0.80437
map00053 Ascorbate and aldarate metabolism	0.118371	Cla97C02G042380.1	Cluster1	-0.5903	-0.0634038	0.393922	0.259782	-0.811602	0.11578	0.392871	0.302951	0.461885
map00053 Ascorbate and aldarate metabolism	0.118371	Cla97C02G042440.1	Cluster1	-0.468224	0.0293546	0.317691	0.121178	-0.417172	0.281939	0.165659	-0.0304255	0.297032
map00053 Ascorbate and aldarate metabolism	0.118371	Cla97C06G126540.1	Cluster1	-0.601515	0.0986787	0.390861	0.111975	-0.657439	0.206143	0.263847	0.187449	0.399346
map00053 Ascorbate and aldarate metabolism	0.118371	Cla97C08G148810.1	Cluster1	-0.537341	0.0266159	0.278525	0.2322	-0.265133	0.16524	0.125506	-0.0256141	0.276443
map00053 Ascorbate and aldarate metabolism	0.118371	Cla97C02G030990.1	Cluster1	-0.448435	-0.0161769	0.388426	0.076186	-0.574124	0.233774	0.217138	0.123213	0.339039
map00561 Glycerolipid metabolism	0.0569594	Cla97C07G133360.1	Cluster1	-0.823214	0.0720697	0.403592	0.347552	-0.777602	0.479236	0.189065	0.109302	0.51389
map00561 Glycerolipid metabolism	0.0569594	Cla97C11G212400.1	Cluster1	-0.346634	-0.0342665	0.158413	0.222487	-0.472753	0.0321763	0.18451	0.256067	0.272572
map00561 Glycerolipid metabolism	0.0569594	Cla97C06G126540.1	Cluster1	-0.601515	0.0986787	0.390861	0.111975	-0.657439	0.206143	0.263847	0.187449	0.399346
map00561 Glycerolipid metabolism	0.0569594	Cla97C04G074560.1	Cluster1	-0.766323	-0.200483	0.38821	0.578595	-1.80798	0.522285	0.590908	0.694787	0.885308
map00561 Glycerolipid metabolism	0.0569594	Cla97C09G164520.1	Cluster1	-0.4871	-0.0216182	0.27578	0.232938	-1.43469	0.336281	0.444306	0.654101	0.672386
map00561 Glycerolipid metabolism	0.0569594	Cla97C02G042440.1	Cluster1	-0.468224	0.0293546	0.317691	0.121178	-0.417172	0.281939	0.165659	-0.0304255	0.297032
map00561 Glycerolipid metabolism	0.0569594	Cla97C10G184610.1	Cluster1	-0.191614	-0.0499751	0.00401381	0.237575	-0.649765	0.0936216	0.214094	0.34205	0.313839
map00561 Glycerolipid metabolism	0.0569594	Cla97C11G218670.1	Cluster1	-0.371123	-0.00155205	0.234351	0.138324	-0.445671	0.387993	0.141666	-0.0839884	0.289846
map00480 Glutathione metabolism	6.12315e-07	Cla97C07G137320.1	Cluster1	-1.23936	-0.0334306	0.307639	0.965154	-1.87174	0.744667	0.40561	0.721462	1.02164
map00480 Glutathione metabolism	6.12315e-07	Cla97C04G079270.1	Cluster1	-1.19451	-0.0986784	0.644836	0.648352	-0.800504	0.492131	0.3134	-0.00502763	0.681805
map00480 Glutathione metabolism	6.12315e-07	Cla97C01G002880.1	Cluster1	-0.460161	0.086033	0.280463	0.0936655	-0.339578	0.0940817	0.0887526	0.156744	0.257236
map00480 Glutathione metabolism	6.12315e-07	Cla97C01G002890.1	Cluster1	-0.630852	-0.0418498	0.282221	0.390481	-0.590423	0.10159	0.26258	0.226252	0.398373
map00480 Glutathione metabolism	6.12315e-07	Cla97C03G060050.1	Cluster1	-0.49463	0.134902	0.188951	0.170777	-0.456205	0.394984	0.104484	-0.0432638	0.317276
map00480 Glutathione metabolism	6.12315e-07	Cla97C04G069430.1	Cluster1	-0.638955	0.167528	0.320913	0.150514	-0.16855	0.158628	0.0500727	-0.0401508	0.297528
map00480 Glutathione metabolism	6.12315e-07	Cla97C09G180590.1	Cluster1	-0.346974	-0.0247118	0.0952719	0.276414	-0.291264	0.209765	0.0560757	0.0254235	0.220101
map00480 Glutathione metabolism	6.12315e-07	Cla97C05G083070.1	Cluster1	-0.503369	-0.141561	0.0555956	0.589335	-1.06116	0.0535188	0.12548	0.882158	0.603169
map00480 Glutathione metabolism	6.12315e-07	Cla97C05G084080.1	Cluster1	-0.359414	0.0104936	0.126717	0.222204	-0.265886	0.0953907	0.0503329	0.120162	0.204061
map00480 Glutathione metabolism	6.12315e-07	Cla97C11G208340.1	Cluster1	-0.624339	-0.154656	0.351597	0.427397	-0.393484	-0.187054	0.154486	0.426052	0.399144
map00480 Glutathione metabolism	6.12315e-07	Cla97C09G169470.1	Cluster1	0.102447	-0.580619	0.00239574	0.475776	-0.415109	-0.365461	0.447381	0.333189	0.412488
map00480 Glutathione metabolism	6.12315e-07	Cla97C01G000540.1	Cluster1	-0.0594887	-0.136591	-0.00165915	0.197739	-0.352002	-0.0385469	0.00867906	0.38187	0.217975
map00480 Glutathione metabolism	6.12315e-07	Cla97C05G097140.1	Cluster1	-0.11442	-0.175733	0.165905	0.124249	-0.387955	0.0733158	0.184409	0.13023	0.204865
map00480 Glutathione metabolism	6.12315e-07	Cla97C08G148340.1	Cluster1	-0.272911	0.295368	0.222555	-0.245012	-0.326392	0.0723084	0.133093	0.120991	0.243603
map00480 Glutathione metabolism	6.12315e-07	Cla97C02G030990.1	Cluster1	-0.448435	-0.0161769	0.388426	0.076186	-0.574124	0.233774	0.217138	0.123213	0.339039
map00480 Glutathione metabolism	6.12315e-07	Cla97C01G008870.1	Cluster1	-0.568374	0.00708634	0.262194	0.299094	-0.611838	0.199122	0.222984	0.189732	0.37436
map00480 Glutathione metabolism	6.12315e-07	Cla97C01G002630.1	Cluster1	-0.191429	0.148985	-0.421636	0.464079	-0.262337	0.148258	0.0160961	0.0979825	0.28098
map00630 Glyoxylate and dicarboxylate metabolism	3.44594e-05	Cla97C01G017230.1	Cluster1	-0.442902	0.00689257	0.349676	0.0863337	-0.584937	0.203871	0.243758	0.137307	0.3355
map00630 Glyoxylate and dicarboxylate metabolism	3.44594e-05	Cla97C05G088040.1	Cluster1	-0.88963	0.411845	0.314106	0.163679	-0.799321	0.346143	0.303177	0.150001	0.529104
map00630 Glyoxylate and dicarboxylate metabolism	3.44594e-05	Cla97C11G224830.1	Cluster1	-0.437904	-0.0240338	0.271663	0.190275	-0.689996	0.242093	0.280214	0.167689	0.367168
map00630 Glyoxylate and dicarboxylate metabolism	3.44594e-05	Cla97C01G002920.1	Cluster1	-0.485071	0.214277	0.218554	0.0522405	0.107317	0.131798	-0.0280897	-0.211025	0.240806
map00630 Glyoxylate and dicarboxylate metabolism	3.44594e-05	Cla97C10G199080.1	Cluster1	-0.286562	0.124218	-0.225759	0.388103	-0.22391	0.161548	0.0742754	-0.011913	0.233309
map00630 Glyoxylate and dicarboxylate metabolism	3.44594e-05	Cla97C09G164520.1	Cluster1	-0.4871	-0.0216182	0.27578	0.232938	-1.43469	0.336281	0.444306	0.654101	0.672386
map00630 Glyoxylate and dicarboxylate metabolism	3.44594e-05	Cla97C01G004620.1	Cluster1	-0.508349	0.312218	0.203776	-0.00764501	-0.00529173	0.335203	-0.057713	-0.272199	0.289654
map00630 Glyoxylate and dicarboxylate metabolism	3.44594e-05	Cla97C01G010890.1	Cluster1	-0.52943	0.118366	0.316897	0.0941673	-0.445709	0.0302309	0.185799	0.229679	0.314061
map00630 Glyoxylate and dicarboxylate metabolism	3.44594e-05	Cla97C02G030880.1	Cluster1	-0.926799	-0.706688	0.845082	0.788405	-2.1132	0.0676599	1.1602	0.885337	1.15228
map00630 Glyoxylate and dicarboxylate metabolism	3.44594e-05	Cla97C00G000150.1	Cluster1	-0.407128	0.116079	0.237683	0.0533663	-0.378117	0.218922	0.127846	0.0313487	0.252642
map00630 Glyoxylate and dicarboxylate metabolism	3.44594e-05	Cla97C03G054690.1	Cluster1	-0.342301	0.122679	0.297904	-0.0782824	-0.654479	0.242875	0.2937	0.117905	0.34113
map00630 Glyoxylate and dicarboxylate metabolism	3.44594e-05	Cla97C02G044070.1	Cluster1	-0.515684	-0.0480668	0.00449701	0.559253	-0.353376	0.197945	0.124484	0.0309471	0.329835
map00630 Glyoxylate and dicarboxylate metabolism	3.44594e-05	Cla97C07G141290.1	Cluster1	-0.432449	0.263238	0.438869	-0.269658	-0.606896	0.396405	0.247562	-0.0370708	0.398165
map00630 Glyoxylate and dicarboxylate metabolism	3.44594e-05	Cla97C10G197020.1	Cluster1	-0.612956	0.126428	0.253027	0.233501	-0.234181	0.355545	0.0663709	-0.187735	0.323187
map04136 Autophagy	0.237498	Cla97C07G140800.1	Cluster1	-0.207871	-0.0380362	0.166494	0.079413	-0.481153	-0.0300389	0.114793	0.396399	0.262244
map04136 Autophagy	0.237498	Cla97C11G218570.1	Cluster1	-0.596711	0.0936732	0.363436	0.139601	-0.401108	0.156232	0.103991	0.140885	0.323457
map04136 Autophagy	0.237498	Cla97C02G035300.1	Cluster1	-0.230922	0.231641	0.0753956	-0.0761154	-0.486246	0.068509	0.112571	0.305165	0.257845
map00770 Pantothenate and CoA biosynthesis	0.0290409	Cla97C04G077290.1	Cluster1	-0.513186	0.0635424	0.234987	0.214657	-0.317314	0.103176	0.0799233	0.134215	0.268442
map00770 Pantothenate and CoA biosynthesis	0.0290409	Cla97C01G012170.1	Cluster1	-0.317487	-0.0758805	-0.175577	0.568944	-0.395314	0.00624533	0.123937	0.265132	0.316915
map00770 Pantothenate and CoA biosynthesis	0.0290409	Cla97C02G048860.1	Cluster1	-0.957441	0.226482	0.066876	0.664083	-0.454747	0.251822	0.141317	0.061608	0.493883
map00770 Pantothenate and CoA biosynthesis	0.0290409	Cla97C09G177880.1	Cluster1	-0.478267	0.165675	0.293582	0.0190091	-0.453227	0.140988	0.185068	0.127171	0.297238
map00072 Synthesis and degradation of ketone bodies	0.0265437	Cla97C10G198510.1	Cluster1	-0.432515	-0.00528445	0.301385	0.136415	-0.261971	0.0590612	0.0509429	0.151967	0.23735
map00072 Synthesis and degradation of ketone bodies	0.0265437	Cla97C01G010890.1	Cluster1	-0.52943	0.118366	0.316897	0.0941673	-0.445709	0.0302309	0.185799	0.229679	0.314061
map00960 Tropane, piperidine and pyridine alkaloid biosynthesis	0.208284	Cla97C01G003780.1	Cluster1	-1.07388	0.14612	0.321428	0.606336	-1.87464	0.658556	0.608252	0.607828	0.951159
map00960 Tropane, piperidine and pyridine alkaloid biosynthesis	0.208284	Cla97C07G131890.1	Cluster1	-0.404205	-0.148306	0.229487	0.323023	-0.395003	-0.0318026	0.134878	0.291928	0.293462
map00960 Tropane, piperidine and pyridine alkaloid biosynthesis	0.208284	Cla97C06G127000.1	Cluster1	-0.599181	0.390289	0.239448	-0.0305557	0.0674579	0.19606	-0.0571284	-0.206389	0.306702
map00900 Terpenoid backbone biosynthesis	0.160389	Cla97C02G032350.1	Cluster1	-0.866921	0.0600414	0.514129	0.29275	-0.765064	-0.00587616	0.345522	0.425418	0.533307
map00900 Terpenoid backbone biosynthesis	0.160389	Cla97C05G101390.1	Cluster1	-0.956153	0.162779	0.433222	0.360151	-1.40494	0.547357	0.475554	0.382027	0.746771
map00900 Terpenoid backbone biosynthesis	0.160389	Cla97C01G010890.1	Cluster1	-0.52943	0.118366	0.316897	0.0941673	-0.445709	0.0302309	0.185799	0.229679	0.314061
map00900 Terpenoid backbone biosynthesis	0.160389	Cla97C03G053170.1	Cluster1	-0.711064	-0.0694234	0.165706	0.614782	-0.752197	0.166223	0.330244	0.25573	0.490442
map00900 Terpenoid backbone biosynthesis	0.160389	Cla97C02G030600.1	Cluster1	-0.333812	0.182865	0.191829	-0.0408821	-0.377617	0.0668406	0.191959	0.118817	0.233412
map00640 Propanoate metabolism	7.99728e-06	Cla97C10G205540.1	Cluster1	-0.586274	0.0728894	0.373157	0.140227	-0.370602	0.213433	0.124238	0.0329309	0.317886
map00640 Propanoate metabolism	7.99728e-06	Cla97C05G083190.1	Cluster1	-0.508677	-0.0196305	0.0973924	0.430915	-0.604144	0.189873	0.148929	0.265342	0.367994
map00640 Propanoate metabolism	7.99728e-06	Cla97C06G113970.1	Cluster1	-0.67067	-0.0870319	0.435542	0.32216	-0.612033	0.00151586	0.272682	0.337835	0.433249
map00640 Propanoate metabolism	7.99728e-06	Cla97C11G222430.1	Cluster1	-0.45364	0.195189	0.0372001	0.22125	-0.0531753	0.112103	-0.0425629	-0.0163651	0.211017
map00640 Propanoate metabolism	7.99728e-06	Cla97C01G010890.1	Cluster1	-0.52943	0.118366	0.316897	0.0941673	-0.445709	0.0302309	0.185799	0.229679	0.314061
map00640 Propanoate metabolism	7.99728e-06	Cla97C03G057420.1	Cluster1	-0.269895	-0.0466737	0.1591	0.157468	-0.436024	0.0298228	0.142734	0.263468	0.24081
map00640 Propanoate metabolism	7.99728e-06	Cla97C09G178020.1	Cluster1	-0.456134	0.110057	0.293913	0.0521644	-0.369038	0.193341	0.07222	0.103476	0.266932
map00640 Propanoate metabolism	7.99728e-06	Cla97C01G009850.1	Cluster1	-0.474385	-0.176007	0.034426	0.615966	-0.219584	-0.0347086	0.0899075	0.164385	0.320969
map00640 Propanoate metabolism	7.99728e-06	Cla97C01G004400.1	Cluster1	-0.440391	-0.047839	-0.0963181	0.584548	-0.351608	0.100149	0.15023	0.101229	0.319303
map00640 Propanoate metabolism	7.99728e-06	Cla97C02G036270.1	Cluster1	-0.900426	-0.140571	0.356895	0.684102	-1.52171	0.406444	0.572724	0.542546	0.80437
map00010 Glycolysis / Gluconeogenesis	0.0476204	Cla97C10G205630.1	Cluster1	-0.941353	0.0398286	0.531963	0.369562	-1.39331	0.482324	0.581358	0.329632	0.749084
map00010 Glycolysis / Gluconeogenesis	0.0476204	Cla97C05G088040.1	Cluster1	-0.88963	0.411845	0.314106	0.163679	-0.799321	0.346143	0.303177	0.150001	0.529104
map00010 Glycolysis / Gluconeogenesis	0.0476204	Cla97C06G126540.1	Cluster1	-0.601515	0.0986787	0.390861	0.111975	-0.657439	0.206143	0.263847	0.187449	0.399346
map00010 Glycolysis / Gluconeogenesis	0.0476204	Cla97C04G074560.1	Cluster1	-0.766323	-0.200483	0.38821	0.578595	-1.80798	0.522285	0.590908	0.694787	0.885308
map00010 Glycolysis / Gluconeogenesis	0.0476204	Cla97C08G147060.1	Cluster1	-0.603065	0.0172299	0.355644	0.230191	-0.610998	0.1124	0.278423	0.220175	0.388294
map00010 Glycolysis / Gluconeogenesis	0.0476204	Cla97C01G013600.1	Cluster1	-0.198055	-0.17492	0.192338	0.180637	-0.331825	-0.0570724	0.206048	0.182849	0.216696
map00010 Glycolysis / Gluconeogenesis	0.0476204	Cla97C02G042440.1	Cluster1	-0.468224	0.0293546	0.317691	0.121178	-0.417172	0.281939	0.165659	-0.0304255	0.297032
map00010 Glycolysis / Gluconeogenesis	0.0476204	Cla97C03G063270.1	Cluster1	-0.327523	-0.0094431	-0.208147	0.545113	-0.362071	0.158826	0.0574956	0.145749	0.299691
map00010 Glycolysis / Gluconeogenesis	0.0476204	Cla97C03G054650.1	Cluster1	-0.431562	0.0492252	0.182501	0.199836	-0.0647448	0.230102	-0.0138549	-0.151503	0.221099
map00010 Glycolysis / Gluconeogenesis	0.0476204	Cla97C04G076530.1	Cluster1	-0.776791	0.176841	0.0890749	0.510876	-0.31665	0.062434	0.12425	0.129966	0.385468
map00010 Glycolysis / Gluconeogenesis	0.0476204	Cla97C11G220850.1	Cluster1	-0.812347	-0.0757745	0.17242	0.715702	-1.17656	0.293976	0.379493	0.503088	0.662833
map00052 Galactose metabolism	0.028481	Cla97C07G133360.1	Cluster1	-0.823214	0.0720697	0.403592	0.347552	-0.777602	0.479236	0.189065	0.109302	0.51389
map00052 Galactose metabolism	0.028481	Cla97C05G099220.1	Cluster1	-0.602785	-0.292667	0.152401	0.743052	-0.205722	-0.177452	0.173368	0.209806	0.409223
map00052 Galactose metabolism	0.028481	Cla97C03G063270.1	Cluster1	-0.327523	-0.0094431	-0.208147	0.545113	-0.362071	0.158826	0.0574956	0.145749	0.299691
map00052 Galactose metabolism	0.028481	Cla97C11G218670.1	Cluster1	-0.371123	-0.00155205	0.234351	0.138324	-0.445671	0.387993	0.141666	-0.0839884	0.289846
map00052 Galactose metabolism	0.028481	Cla97C08G148810.1	Cluster1	-0.537341	0.0266159	0.278525	0.2322	-0.265133	0.16524	0.125506	-0.0256141	0.276443
map00052 Galactose metabolism	0.028481	Cla97C05G109080.1	Cluster1	-0.577113	-0.068154	-0.239256	0.884523	-0.281153	0.157274	0.0878735	0.0360058	0.429307
map00052 Galactose metabolism	0.028481	Cla97C01G003100.1	Cluster1	-0.42873	0.243553	0.161669	0.0235086	-0.78585	0.239704	0.187598	0.358548	0.397956
map00030 Pentose phosphate pathway	0.252617	Cla97C01G005290.1	Cluster1	-0.231476	0.0869481	0.206503	-0.0619753	-0.793006	0.166109	0.183205	0.443692	0.376924
map00030 Pentose phosphate pathway	0.252617	Cla97C08G147060.1	Cluster1	-0.603065	0.0172299	0.355644	0.230191	-0.610998	0.1124	0.278423	0.220175	0.388294
map00030 Pentose phosphate pathway	0.252617	Cla97C04G069430.1	Cluster1	-0.638955	0.167528	0.320913	0.150514	-0.16855	0.158628	0.0500727	-0.0401508	0.297528
map00030 Pentose phosphate pathway	0.252617	Cla97C04G079010.1	Cluster1	-0.243864	0.0547729	0.18107	0.00802126	-0.450614	0.104975	0.223881	0.121758	0.231252
map00590 Arachidonic acid metabolism	0.00123223	Cla97C09G169470.1	Cluster1	0.102447	-0.580619	0.00239574	0.475776	-0.415109	-0.365461	0.447381	0.333189	0.412488
map00590 Arachidonic acid metabolism	0.00123223	Cla97C01G002880.1	Cluster1	-0.460161	0.086033	0.280463	0.0936655	-0.339578	0.0940817	0.0887526	0.156744	0.257236
map00590 Arachidonic acid metabolism	0.00123223	Cla97C01G002890.1	Cluster1	-0.630852	-0.0418498	0.282221	0.390481	-0.590423	0.10159	0.26258	0.226252	0.398373
map00590 Arachidonic acid metabolism	0.00123223	Cla97C11G208340.1	Cluster1	-0.624339	-0.154656	0.351597	0.427397	-0.393484	-0.187054	0.154486	0.426052	0.399144
map00590 Arachidonic acid metabolism	0.00123223	Cla97C05G097140.1	Cluster1	-0.11442	-0.175733	0.165905	0.124249	-0.387955	0.0733158	0.184409	0.13023	0.204865
map00232 Caffeine metabolism	0.00296226	Cla97C05G103640.1	Cluster1	-0.99566	0.124565	0.529847	0.341248	-0.844531	0.322949	0.296454	0.225128	0.580657
map00232 Caffeine metabolism	0.00296226	Cla97C03G063500.1	Cluster1	-0.625743	0.201699	-0.212326	0.63637	-0.430839	0.17853	0.131313	0.120996	0.402078
map00350 Tyrosine metabolism	0.20751	Cla97C01G013600.1	Cluster1	-0.198055	-0.17492	0.192338	0.180637	-0.331825	-0.0570724	0.206048	0.182849	0.216696
map00350 Tyrosine metabolism	0.20751	Cla97C11G222470.1	Cluster1	-0.286837	0.0845617	0.181422	0.0208538	-0.54531	0.166403	0.286958	0.091949	0.277393
map00350 Tyrosine metabolism	0.20751	Cla97C01G003780.1	Cluster1	-1.07388	0.14612	0.321428	0.606336	-1.87464	0.658556	0.608252	0.607828	0.951159
map00350 Tyrosine metabolism	0.20751	Cla97C07G136610.1	Cluster1	-0.366428	-0.0250561	0.17883	0.212654	-0.772767	0.0460897	0.299095	0.427583	0.39346
map00350 Tyrosine metabolism	0.20751	Cla97C06G127000.1	Cluster1	-0.599181	0.390289	0.239448	-0.0305557	0.0674579	0.19606	-0.0571284	-0.206389	0.306702
map00240 Pyrimidine metabolism	0.0260217	Cla97C04G077290.1	Cluster1	-0.513186	0.0635424	0.234987	0.214657	-0.317314	0.103176	0.0799233	0.134215	0.268442
map00240 Pyrimidine metabolism	0.0260217	Cla97C05G093840.1	Cluster1	-0.494419	-0.0307793	0.204419	0.32078	-0.40444	0.0494882	0.177924	0.177028	0.297394
map00240 Pyrimidine metabolism	0.0260217	Cla97C11G219020.1	Cluster1	-0.455005	0.139934	0.235793	0.0792779	-0.0867321	0.222059	0.00282749	-0.138154	0.228167
map00240 Pyrimidine metabolism	0.0260217	Cla97C06G110040.1	Cluster1	-0.68066	0.291755	0.338243	0.0506622	-1.04108	0.832125	0.287082	-0.0781259	0.601212
map00240 Pyrimidine metabolism	0.0260217	Cla97C02G048860.1	Cluster1	-0.957441	0.226482	0.066876	0.664083	-0.454747	0.251822	0.141317	0.061608	0.493883
map00240 Pyrimidine metabolism	0.0260217	Cla97C09G177880.1	Cluster1	-0.478267	0.165675	0.293582	0.0190091	-0.453227	0.140988	0.185068	0.127171	0.297238
map00240 Pyrimidine metabolism	0.0260217	Cla97C07G139160.1	Cluster1	-0.275514	-0.102062	0.223871	0.153705	-0.363587	-0.0766807	0.145734	0.294533	0.240871
map00592 alpha-Linolenic acid metabolism	0.000553788	Cla97C09G171430.1	Cluster1	-0.437622	0.00301516	0.285676	0.148931	-0.834922	0.130647	0.307381	0.396895	0.424514
map00592 alpha-Linolenic acid metabolism	0.000553788	Cla97C11G208800.1	Cluster1	-0.557612	0.0784472	-0.116722	0.595886	-0.565227	0.0408987	0.190555	0.333774	0.406142
map00592 alpha-Linolenic acid metabolism	0.000553788	Cla97C10G205540.1	Cluster1	-0.586274	0.0728894	0.373157	0.140227	-0.370602	0.213433	0.124238	0.0329309	0.317886
map00592 alpha-Linolenic acid metabolism	0.000553788	Cla97C02G028490.1	Cluster1	-0.268896	-0.00203318	0.179419	0.0915103	-0.472899	0.169084	0.24748	0.0563351	0.247709
map00592 alpha-Linolenic acid metabolism	0.000553788	Cla97C06G114510.1	Cluster1	-0.836001	0.116869	0.124411	0.59472	-0.58312	0.260111	0.189591	0.133418	0.469522
map00592 alpha-Linolenic acid metabolism	0.000553788	Cla97C11G214710.1	Cluster1	-0.263072	-0.428919	0.147613	0.544378	-0.736433	-0.125175	0.371998	0.48961	0.464053
map00592 alpha-Linolenic acid metabolism	0.000553788	Cla97C02G032430.1	Cluster1	-0.858452	0.3564	0.384943	0.117109	-1.24558	0.308565	0.425948	0.511071	0.667102
map00592 alpha-Linolenic acid metabolism	0.000553788	Cla97C05G084200.1	Cluster1	-1.04213	-0.335775	0.585006	0.792895	-1.43508	0.0635749	0.567802	0.803704	0.862018
map00592 alpha-Linolenic acid metabolism	0.000553788	Cla97C01G004400.1	Cluster1	-0.440391	-0.047839	-0.0963181	0.584548	-0.351608	0.100149	0.15023	0.101229	0.319303
map00592 alpha-Linolenic acid metabolism	0.000553788	Cla97C02G036270.1	Cluster1	-0.900426	-0.140571	0.356895	0.684102	-1.52171	0.406444	0.572724	0.542546	0.80437
map00430 Taurine and hypotaurine metabolism	0.117769	Cla97C10G197780.1	Cluster1	-0.302328	0.099954	0.226953	-0.0245793	-0.409995	0.0500697	0.214001	0.145924	0.236401
map00430 Taurine and hypotaurine metabolism	0.117769	Cla97C11G208340.1	Cluster1	-0.624339	-0.154656	0.351597	0.427397	-0.393484	-0.187054	0.154486	0.426052	0.399144
map01040 Biosynthesis of unsaturated fatty acids	6.28619e-05	Cla97C08G149220.1	Cluster1	-0.52566	0.223852	0.51747	-0.215662	-0.297984	0.0720074	0.262554	-0.0365777	0.339109
map01040 Biosynthesis of unsaturated fatty acids	6.28619e-05	Cla97C10G205540.1	Cluster1	-0.586274	0.0728894	0.373157	0.140227	-0.370602	0.213433	0.124238	0.0329309	0.317886
map01040 Biosynthesis of unsaturated fatty acids	6.28619e-05	Cla97C05G081950.1	Cluster1	-0.497545	0.0668626	0.214896	0.215786	-0.110086	0.0408305	-0.00768102	0.076937	0.228201
map01040 Biosynthesis of unsaturated fatty acids	6.28619e-05	Cla97C05G103760.1	Cluster1	-1.0704	0.419473	0.523056	0.127871	-1.13909	0.702884	0.427596	0.0086061	0.715754
map01040 Biosynthesis of unsaturated fatty acids	6.28619e-05	Cla97C05G084200.1	Cluster1	-1.04213	-0.335775	0.585006	0.792895	-1.43508	0.0635749	0.567802	0.803704	0.862018
map01040 Biosynthesis of unsaturated fatty acids	6.28619e-05	Cla97C08G160890.1	Cluster1	-0.487725	0.246833	0.389083	-0.14819	-0.559762	0.334755	0.280257	-0.055251	0.374001
map01040 Biosynthesis of unsaturated fatty acids	6.28619e-05	Cla97C01G004400.1	Cluster1	-0.440391	-0.047839	-0.0963181	0.584548	-0.351608	0.100149	0.15023	0.101229	0.319303
map01040 Biosynthesis of unsaturated fatty acids	6.28619e-05	Cla97C02G036270.1	Cluster1	-0.900426	-0.140571	0.356895	0.684102	-1.52171	0.406444	0.572724	0.542546	0.80437
map01200 Carbon metabolism	1.53641e-07	Cla97C04G069430.1	Cluster1	-0.638955	0.167528	0.320913	0.150514	-0.16855	0.158628	0.0500727	-0.0401508	0.297528
map01200 Carbon metabolism	1.53641e-07	Cla97C09G180590.1	Cluster1	-0.346974	-0.0247118	0.0952719	0.276414	-0.291264	0.209765	0.0560757	0.0254235	0.220101
map01200 Carbon metabolism	1.53641e-07	Cla97C09G178020.1	Cluster1	-0.456134	0.110057	0.293913	0.0521644	-0.369038	0.193341	0.07222	0.103476	0.266932
map01200 Carbon metabolism	1.53641e-07	Cla97C03G057420.1	Cluster1	-0.269895	-0.0466737	0.1591	0.157468	-0.436024	0.0298228	0.142734	0.263468	0.24081
map01200 Carbon metabolism	1.53641e-07	Cla97C04G076530.1	Cluster1	-0.776791	0.176841	0.0890749	0.510876	-0.31665	0.062434	0.12425	0.129966	0.385468
map01200 Carbon metabolism	1.53641e-07	Cla97C11G220850.1	Cluster1	-0.812347	-0.0757745	0.17242	0.715702	-1.17656	0.293976	0.379493	0.503088	0.662833
map01200 Carbon metabolism	1.53641e-07	Cla97C07G141290.1	Cluster1	-0.432449	0.263238	0.438869	-0.269658	-0.606896	0.396405	0.247562	-0.0370708	0.398165
map01200 Carbon metabolism	1.53641e-07	Cla97C01G004400.1	Cluster1	-0.440391	-0.047839	-0.0963181	0.584548	-0.351608	0.100149	0.15023	0.101229	0.319303
map01200 Carbon metabolism	1.53641e-07	Cla97C01G017230.1	Cluster1	-0.442902	0.00689257	0.349676	0.0863337	-0.584937	0.203871	0.243758	0.137307	0.3355
map01200 Carbon metabolism	1.53641e-07	Cla97C10G205540.1	Cluster1	-0.586274	0.0728894	0.373157	0.140227	-0.370602	0.213433	0.124238	0.0329309	0.317886
map01200 Carbon metabolism	1.53641e-07	Cla97C05G083190.1	Cluster1	-0.508677	-0.0196305	0.0973924	0.430915	-0.604144	0.189873	0.148929	0.265342	0.367994
map01200 Carbon metabolism	1.53641e-07	Cla97C11G224830.1	Cluster1	-0.437904	-0.0240338	0.271663	0.190275	-0.689996	0.242093	0.280214	0.167689	0.367168
map01200 Carbon metabolism	1.53641e-07	Cla97C04G079010.1	Cluster1	-0.243864	0.0547729	0.18107	0.00802126	-0.450614	0.104975	0.223881	0.121758	0.231252
map01200 Carbon metabolism	1.53641e-07	Cla97C09G164520.1	Cluster1	-0.4871	-0.0216182	0.27578	0.232938	-1.43469	0.336281	0.444306	0.654101	0.672386
map01200 Carbon metabolism	1.53641e-07	Cla97C02G030880.1	Cluster1	-0.926799	-0.706688	0.845082	0.788405	-2.1132	0.0676599	1.1602	0.885337	1.15228
map01200 Carbon metabolism	1.53641e-07	Cla97C03G063270.1	Cluster1	-0.327523	-0.0094431	-0.208147	0.545113	-0.362071	0.158826	0.0574956	0.145749	0.299691
map01200 Carbon metabolism	1.53641e-07	Cla97C02G044070.1	Cluster1	-0.515684	-0.0480668	0.00449701	0.559253	-0.353376	0.197945	0.124484	0.0309471	0.329835
map01200 Carbon metabolism	1.53641e-07	Cla97C07G141140.1	Cluster1	-0.403268	-0.0170783	0.167856	0.252489	-0.189535	0.109391	0.0701341	0.0100093	0.209677
map01200 Carbon metabolism	1.53641e-07	Cla97C02G036270.1	Cluster1	-0.900426	-0.140571	0.356895	0.684102	-1.52171	0.406444	0.572724	0.542546	0.80437
map01200 Carbon metabolism	1.53641e-07	Cla97C07G132400.1	Cluster1	-0.587866	-0.544493	0.612494	0.519865	-1.27383	-0.244396	0.792795	0.725433	0.767614
map01200 Carbon metabolism	1.53641e-07	Cla97C05G103110.1	Cluster1	-0.730627	-0.16539	0.42185	0.474168	-0.741175	0.194395	0.350132	0.196648	0.494593
map01200 Carbon metabolism	1.53641e-07	Cla97C05G091610.1	Cluster1	-0.52572	0.150771	0.429069	-0.0541191	-1.1278	0.356618	0.405754	0.365423	0.558494
map01200 Carbon metabolism	1.53641e-07	Cla97C03G054650.1	Cluster1	-0.431562	0.0492252	0.182501	0.199836	-0.0647448	0.230102	-0.0138549	-0.151503	0.221099
map01200 Carbon metabolism	1.53641e-07	Cla97C09G163470.1	Cluster1	-0.466169	0.092731	0.221039	0.152399	-0.196093	0.168087	0.0759846	-0.0479783	0.230768
map01200 Carbon metabolism	1.53641e-07	Cla97C10G197020.1	Cluster1	-0.612956	0.126428	0.253027	0.233501	-0.234181	0.355545	0.0663709	-0.187735	0.323187
map01200 Carbon metabolism	1.53641e-07	Cla97C01G005290.1	Cluster1	-0.231476	0.0869481	0.206503	-0.0619753	-0.793006	0.166109	0.183205	0.443692	0.376924
map01200 Carbon metabolism	1.53641e-07	Cla97C05G088040.1	Cluster1	-0.88963	0.411845	0.314106	0.163679	-0.799321	0.346143	0.303177	0.150001	0.529104
map01200 Carbon metabolism	1.53641e-07	Cla97C08G147060.1	Cluster1	-0.603065	0.0172299	0.355644	0.230191	-0.610998	0.1124	0.278423	0.220175	0.388294
map01200 Carbon metabolism	1.53641e-07	Cla97C01G010890.1	Cluster1	-0.52943	0.118366	0.316897	0.0941673	-0.445709	0.0302309	0.185799	0.229679	0.314061
map01200 Carbon metabolism	1.53641e-07	Cla97C07G134200.1	Cluster1	-0.531891	0.0728489	0.193867	0.265175	-0.228433	0.2398	0.0169297	-0.0282966	0.269096
map01200 Carbon metabolism	1.53641e-07	Cla97C11G222430.1	Cluster1	-0.45364	0.195189	0.0372001	0.22125	-0.0531753	0.112103	-0.0425629	-0.0163651	0.211017
map01200 Carbon metabolism	1.53641e-07	Cla97C00G000150.1	Cluster1	-0.407128	0.116079	0.237683	0.0533663	-0.378117	0.218922	0.127846	0.0313487	0.252642
map01200 Carbon metabolism	1.53641e-07	Cla97C03G054690.1	Cluster1	-0.342301	0.122679	0.297904	-0.0782824	-0.654479	0.242875	0.2937	0.117905	0.34113
map01200 Carbon metabolism	1.53641e-07	Cla97C01G008870.1	Cluster1	-0.568374	0.00708634	0.262194	0.299094	-0.611838	0.199122	0.222984	0.189732	0.37436
map00603 Glycosphingolipid biosynthesis	0.0998244	Cla97C07G133360.1	Cluster1	-0.823214	0.0720697	0.403592	0.347552	-0.777602	0.479236	0.189065	0.109302	0.51389
map00603 Glycosphingolipid biosynthesis	0.0998244	Cla97C11G218670.1	Cluster1	-0.371123	-0.00155205	0.234351	0.138324	-0.445671	0.387993	0.141666	-0.0839884	0.289846
map00600 Sphingolipid metabolism	0.00058167	Cla97C07G133360.1	Cluster1	-0.823214	0.0720697	0.403592	0.347552	-0.777602	0.479236	0.189065	0.109302	0.51389
map00600 Sphingolipid metabolism	0.00058167	Cla97C06G111390.1	Cluster1	-0.809955	-0.0225149	0.248026	0.584444	-0.958213	0.184782	0.290384	0.483047	0.576888
map00600 Sphingolipid metabolism	0.00058167	Cla97C01G022490.1	Cluster1	-0.353403	-0.0905562	0.201265	0.242695	-0.716552	0.0132783	0.295006	0.408268	0.377934
map00600 Sphingolipid metabolism	0.00058167	Cla97C11G218670.1	Cluster1	-0.371123	-0.00155205	0.234351	0.138324	-0.445671	0.387993	0.141666	-0.0839884	0.289846
map00600 Sphingolipid metabolism	0.00058167	Cla97C08G145420.1	Cluster1	-0.650743	0.0756873	0.129359	0.445697	-0.679956	0.0996509	0.26547	0.314835	0.428693
map00600 Sphingolipid metabolism	0.00058167	Cla97C05G109080.1	Cluster1	-0.577113	-0.068154	-0.239256	0.884523	-0.281153	0.157274	0.0878735	0.0360058	0.429307
map00600 Sphingolipid metabolism	0.00058167	Cla97C11G206820.1	Cluster1	-0.713957	-0.0465441	-0.123289	0.883789	-0.949711	0.0531191	0.348386	0.548206	0.613522
map00710 Carbon fixation in photosynthetic organisms	0.0118473	Cla97C01G017230.1	Cluster1	-0.442902	0.00689257	0.349676	0.0863337	-0.584937	0.203871	0.243758	0.137307	0.3355
map00710 Carbon fixation in photosynthetic organisms	0.0118473	Cla97C07G132400.1	Cluster1	-0.587866	-0.544493	0.612494	0.519865	-1.27383	-0.244396	0.792795	0.725433	0.767614
map00710 Carbon fixation in photosynthetic organisms	0.0118473	Cla97C04G079010.1	Cluster1	-0.243864	0.0547729	0.18107	0.00802126	-0.450614	0.104975	0.223881	0.121758	0.231252
map00710 Carbon fixation in photosynthetic organisms	0.0118473	Cla97C05G103110.1	Cluster1	-0.730627	-0.16539	0.42185	0.474168	-0.741175	0.194395	0.350132	0.196648	0.494593
map00710 Carbon fixation in photosynthetic organisms	0.0118473	Cla97C08G147060.1	Cluster1	-0.603065	0.0172299	0.355644	0.230191	-0.610998	0.1124	0.278423	0.220175	0.388294
map00710 Carbon fixation in photosynthetic organisms	0.0118473	Cla97C03G054650.1	Cluster1	-0.431562	0.0492252	0.182501	0.199836	-0.0647448	0.230102	-0.0138549	-0.151503	0.221099
map00710 Carbon fixation in photosynthetic organisms	0.0118473	Cla97C09G163470.1	Cluster1	-0.466169	0.092731	0.221039	0.152399	-0.196093	0.168087	0.0759846	-0.0479783	0.230768
map00710 Carbon fixation in photosynthetic organisms	0.0118473	Cla97C07G141140.1	Cluster1	-0.403268	-0.0170783	0.167856	0.252489	-0.189535	0.109391	0.0701341	0.0100093	0.209677
map00710 Carbon fixation in photosynthetic organisms	0.0118473	Cla97C11G220850.1	Cluster1	-0.812347	-0.0757745	0.17242	0.715702	-1.17656	0.293976	0.379493	0.503088	0.662833
map00340 Histidine metabolism	0.0813895	Cla97C02G042440.1	Cluster1	-0.468224	0.0293546	0.317691	0.121178	-0.417172	0.281939	0.165659	-0.0304255	0.297032
map00340 Histidine metabolism	0.0813895	Cla97C11G222650.1	Cluster1	-0.5672	-0.287184	0.150777	0.703607	-0.20605	-0.0137694	0.0868048	0.133014	0.376044
map00340 Histidine metabolism	0.0813895	Cla97C06G126540.1	Cluster1	-0.601515	0.0986787	0.390861	0.111975	-0.657439	0.206143	0.263847	0.187449	0.399346
map01212 Fatty acid metabolism	4.33647e-06	Cla97C11G208800.1	Cluster1	-0.557612	0.0784472	-0.116722	0.595886	-0.565227	0.0408987	0.190555	0.333774	0.406142
map01212 Fatty acid metabolism	4.33647e-06	Cla97C08G149220.1	Cluster1	-0.52566	0.223852	0.51747	-0.215662	-0.297984	0.0720074	0.262554	-0.0365777	0.339109
map01212 Fatty acid metabolism	4.33647e-06	Cla97C10G205540.1	Cluster1	-0.586274	0.0728894	0.373157	0.140227	-0.370602	0.213433	0.124238	0.0329309	0.317886
map01212 Fatty acid metabolism	4.33647e-06	Cla97C10G190360.1	Cluster1	-0.429241	0.0275375	0.0468347	0.354868	-0.104377	0.136875	0.00253023	-0.0350276	0.22168
map01212 Fatty acid metabolism	4.33647e-06	Cla97C06G113970.1	Cluster1	-0.67067	-0.0870319	0.435542	0.32216	-0.612033	0.00151586	0.272682	0.337835	0.433249
map01212 Fatty acid metabolism	4.33647e-06	Cla97C06G114510.1	Cluster1	-0.836001	0.116869	0.124411	0.59472	-0.58312	0.260111	0.189591	0.133418	0.469522
map01212 Fatty acid metabolism	4.33647e-06	Cla97C05G103760.1	Cluster1	-1.0704	0.419473	0.523056	0.127871	-1.13909	0.702884	0.427596	0.0086061	0.715754
map01212 Fatty acid metabolism	4.33647e-06	Cla97C08G160890.1	Cluster1	-0.487725	0.246833	0.389083	-0.14819	-0.559762	0.334755	0.280257	-0.055251	0.374001
map01212 Fatty acid metabolism	4.33647e-06	Cla97C01G010890.1	Cluster1	-0.52943	0.118366	0.316897	0.0941673	-0.445709	0.0302309	0.185799	0.229679	0.314061
map01212 Fatty acid metabolism	4.33647e-06	Cla97C05G084200.1	Cluster1	-1.04213	-0.335775	0.585006	0.792895	-1.43508	0.0635749	0.567802	0.803704	0.862018
map01212 Fatty acid metabolism	4.33647e-06	Cla97C05G086550.1	Cluster1	-0.704512	-0.0799083	0.31039	0.47403	-0.664884	0.376964	0.110284	0.177635	0.45539
map01212 Fatty acid metabolism	4.33647e-06	Cla97C02G029500.1	Cluster1	-0.152948	-0.0488382	-0.115416	0.317202	-0.636177	0.0810815	0.211464	0.343631	0.319332
map01212 Fatty acid metabolism	4.33647e-06	Cla97C05G087820.1	Cluster1	-0.772927	-0.195207	0.0649152	0.903219	-0.576932	0.17724	0.195239	0.204453	0.52095
map01212 Fatty acid metabolism	4.33647e-06	Cla97C01G004400.1	Cluster1	-0.440391	-0.047839	-0.0963181	0.584548	-0.351608	0.100149	0.15023	0.101229	0.319303
map01212 Fatty acid metabolism	4.33647e-06	Cla97C02G036270.1	Cluster1	-0.900426	-0.140571	0.356895	0.684102	-1.52171	0.406444	0.572724	0.542546	0.80437
map00565 Ether lipid metabolism	0.359519	Cla97C03G062880.1	Cluster1	-0.29778	0.000365125	0.114909	0.182506	-0.937889	0.148953	0.347814	0.441122	0.439573
map00565 Ether lipid metabolism	0.359519	Cla97C07G139470.1	Cluster1	-0.429149	0.159702	0.00747587	0.261971	-0.136768	0.132261	0.0494608	-0.0449537	0.213483
map00330 Arginine and proline metabolism	0.0237117	Cla97C02G042440.1	Cluster1	-0.468224	0.0293546	0.317691	0.121178	-0.417172	0.281939	0.165659	-0.0304255	0.297032
map00330 Arginine and proline metabolism	0.0237117	Cla97C06G124820.1	Cluster1	-0.407502	-0.0720007	0.170518	0.308984	-0.289837	0.0356992	0.117149	0.136989	0.243064
map00330 Arginine and proline metabolism	0.0237117	Cla97C06G126540.1	Cluster1	-0.601515	0.0986787	0.390861	0.111975	-0.657439	0.206143	0.263847	0.187449	0.399346
map00330 Arginine and proline metabolism	0.0237117	Cla97C02G031080.1	Cluster1	-0.447588	-0.217117	0.205406	0.459299	-0.387706	-0.0662056	0.235788	0.218124	0.329176
map00330 Arginine and proline metabolism	0.0237117	Cla97C09G166190.1	Cluster1	-0.857663	0.406832	0.157377	0.293454	-2.14074	0.615381	0.758454	0.766904	1.00973
map00330 Arginine and proline metabolism	0.0237117	Cla97C01G000540.1	Cluster1	-0.0594887	-0.136591	-0.00165915	0.197739	-0.352002	-0.0385469	0.00867906	0.38187	0.217975
map00330 Arginine and proline metabolism	0.0237117	Cla97C10G192760.1	Cluster1	-0.198291	-0.121595	0.101481	0.218405	-0.273919	0.331848	0.0674614	-0.125391	0.212983
map01210 2-Oxocarboxylic acid metabolism	0.0195237	Cla97C01G016820.1	Cluster1	-0.185631	0.100925	0.123812	-0.0391049	-0.407286	0.0222444	0.134325	0.250716	0.210028
map01210 2-Oxocarboxylic acid metabolism	0.0195237	Cla97C00G000150.1	Cluster1	-0.407128	0.116079	0.237683	0.0533663	-0.378117	0.218922	0.127846	0.0313487	0.252642
map01210 2-Oxocarboxylic acid metabolism	0.0195237	Cla97C09G180590.1	Cluster1	-0.346974	-0.0247118	0.0952719	0.276414	-0.291264	0.209765	0.0560757	0.0254235	0.220101
map01210 2-Oxocarboxylic acid metabolism	0.0195237	Cla97C02G044070.1	Cluster1	-0.515684	-0.0480668	0.00449701	0.559253	-0.353376	0.197945	0.124484	0.0309471	0.329835
map01210 2-Oxocarboxylic acid metabolism	0.0195237	Cla97C09G163470.1	Cluster1	-0.466169	0.092731	0.221039	0.152399	-0.196093	0.168087	0.0759846	-0.0479783	0.230768
map01210 2-Oxocarboxylic acid metabolism	0.0195237	Cla97C07G141140.1	Cluster1	-0.403268	-0.0170783	0.167856	0.252489	-0.189535	0.109391	0.0701341	0.0100093	0.209677
map01210 2-Oxocarboxylic acid metabolism	0.0195237	Cla97C01G008870.1	Cluster1	-0.568374	0.00708634	0.262194	0.299094	-0.611838	0.199122	0.222984	0.189732	0.37436
map04141 Protein processing in endoplasmic reticulum	0.000113891	Cla97C09G181360.1	Cluster1	-0.59787	-0.170101	0.0168028	0.751168	-0.186161	0.226068	0.0649016	-0.104808	0.387645
map04141 Protein processing in endoplasmic reticulum	0.000113891	Cla97C01G008920.1	Cluster1	-1.25034	-0.34712	0.823657	0.773802	-1.25026	0.304126	0.49862	0.447517	0.850677
map04141 Protein processing in endoplasmic reticulum	0.000113891	Cla97C04G071950.1	Cluster1	-0.57093	-0.343702	0.494358	0.420273	-0.342225	0.0824161	0.204388	0.0554211	0.384312
map04141 Protein processing in endoplasmic reticulum	0.000113891	Cla97C07G132190.1	Cluster1	-0.848362	-0.852241	0.589116	1.11149	-0.870585	-0.302876	0.559987	0.613474	0.807826
map04141 Protein processing in endoplasmic reticulum	0.000113891	Cla97C05G094650.1	Cluster1	-0.863615	-0.490218	0.0848998	1.26893	-1.13195	0.224432	0.184824	0.722693	0.801041
map04141 Protein processing in endoplasmic reticulum	0.000113891	Cla97C02G033390.1	Cluster1	-0.796508	-0.666804	0.030638	1.43267	-2.26244	-0.928171	1.26377	1.92685	1.4354
map04141 Protein processing in endoplasmic reticulum	0.000113891	Cla97C03G062120.1	Cluster1	-0.381586	-0.169439	0.0208137	0.530211	-0.179384	0.159931	0.0213558	-0.00190213	0.271001
map04141 Protein processing in endoplasmic reticulum	0.000113891	Cla97C01G024530.1	Cluster1	-0.134686	0.109147	-0.132754	0.158293	-0.403337	0.0732411	0.113954	0.216141	0.207186
map04141 Protein processing in endoplasmic reticulum	0.000113891	Cla97C06G126870.1	Cluster1	-0.194078	-0.0559338	-0.137615	0.387627	-0.347836	0.271265	0.108848	-0.0322766	0.244205
map04141 Protein processing in endoplasmic reticulum	0.000113891	Cla97C05G103700.1	Cluster1	-0.160372	-0.104239	-0.123604	0.388215	-0.280215	0.014699	0.0944869	0.171029	0.213638
map04141 Protein processing in endoplasmic reticulum	0.000113891	Cla97C02G042330.1	Cluster1	-0.388849	-0.120987	-0.0923637	0.602199	-0.213189	0.0861495	0.084592	0.0424472	0.292488
map04141 Protein processing in endoplasmic reticulum	0.000113891	Cla97C11G217390.1	Cluster1	-0.830701	-0.556465	0.00165672	1.38551	-1.56559	0.144937	0.681635	0.739016	0.956347
map04141 Protein processing in endoplasmic reticulum	0.000113891	Cla97C09G172860.1	Cluster1	-0.20445	-0.380558	-0.182845	0.767854	-0.503202	-0.216749	0.154211	0.565739	0.455708
map04141 Protein processing in endoplasmic reticulum	0.000113891	Cla97C05G099440.1	Cluster1	-0.737792	-0.634594	0.377945	0.994441	-0.778994	-0.0686817	0.517756	0.32992	0.661953
map04141 Protein processing in endoplasmic reticulum	0.000113891	Cla97C05G102870.1	Cluster1	-0.724894	-0.343072	0.000932361	1.06703	-0.358559	-0.0201041	0.112053	0.26661	0.533765
map04141 Protein processing in endoplasmic reticulum	0.000113891	Cla97C08G145950.1	Cluster1	-0.730067	-0.718093	0.0547803	1.39338	-0.940179	-0.760719	0.450136	1.25076	0.942854
map04141 Protein processing in endoplasmic reticulum	0.000113891	Cla97C03G051940.1	Cluster1	-0.119201	-0.158682	0.246631	0.0312523	-0.471522	0.135234	0.165776	0.170512	0.238558
map04141 Protein processing in endoplasmic reticulum	0.000113891	Cla97C06G109940.1	Cluster1	-0.481799	0.0767436	0.164286	0.240769	-0.384259	0.115265	0.106763	0.162231	0.272983
map04141 Protein processing in endoplasmic reticulum	0.000113891	Cla97C03G051930.1	Cluster1	-0.932523	-0.473188	0.661437	0.744274	-0.74718	0.499976	0.114699	0.132505	0.646299
map04141 Protein processing in endoplasmic reticulum	0.000113891	Cla97C08G157640.1	Cluster1	-0.30329	-0.020192	0.136745	0.186736	-0.380611	-0.0665796	0.196826	0.250365	0.238052
map04141 Protein processing in endoplasmic reticulum	0.000113891	Cla97C10G187290.1	Cluster1	-0.797668	-0.220425	0.589727	0.428367	-0.329458	0.112768	0.106301	0.110389	0.440922
map04141 Protein processing in endoplasmic reticulum	0.000113891	Cla97C01G024750.1	Cluster1	-1.0499	0.507533	0.0839759	0.458391	-0.879775	0.101028	0.417651	0.361097	0.617146
map04141 Protein processing in endoplasmic reticulum	0.000113891	Cla97C11G215450.1	Cluster1	-0.452111	0.137939	-0.126416	0.440587	-0.0298461	0.11806	-0.000615108	-0.0875988	0.25524
map00620 Pyruvate metabolism	0.00305858	Cla97C01G017230.1	Cluster1	-0.442902	0.00689257	0.349676	0.0863337	-0.584937	0.203871	0.243758	0.137307	0.3355
map00620 Pyruvate metabolism	0.00305858	Cla97C05G088040.1	Cluster1	-0.88963	0.411845	0.314106	0.163679	-0.799321	0.346143	0.303177	0.150001	0.529104
map00620 Pyruvate metabolism	0.00305858	Cla97C06G126540.1	Cluster1	-0.601515	0.0986787	0.390861	0.111975	-0.657439	0.206143	0.263847	0.187449	0.399346
map00620 Pyruvate metabolism	0.00305858	Cla97C03G053810.1	Cluster1	-0.294554	0.140454	0.208169	-0.0540689	-0.297531	0.203324	0.0585624	0.0356446	0.202595
map00620 Pyruvate metabolism	0.00305858	Cla97C05G103110.1	Cluster1	-0.730627	-0.16539	0.42185	0.474168	-0.741175	0.194395	0.350132	0.196648	0.494593
map00620 Pyruvate metabolism	0.00305858	Cla97C02G042440.1	Cluster1	-0.468224	0.0293546	0.317691	0.121178	-0.417172	0.281939	0.165659	-0.0304255	0.297032
map00620 Pyruvate metabolism	0.00305858	Cla97C01G010890.1	Cluster1	-0.52943	0.118366	0.316897	0.0941673	-0.445709	0.0302309	0.185799	0.229679	0.314061
map00620 Pyruvate metabolism	0.00305858	Cla97C03G054690.1	Cluster1	-0.342301	0.122679	0.297904	-0.0782824	-0.654479	0.242875	0.2937	0.117905	0.34113
map00620 Pyruvate metabolism	0.00305858	Cla97C07G134270.1	Cluster1	-0.317765	-0.0029395	0.20672	0.113985	-0.347824	-0.110692	0.0920921	0.366424	0.248622
map00620 Pyruvate metabolism	0.00305858	Cla97C04G076530.1	Cluster1	-0.776791	0.176841	0.0890749	0.510876	-0.31665	0.062434	0.12425	0.129966	0.385468
map00620 Pyruvate metabolism	0.00305858	Cla97C11G220850.1	Cluster1	-0.812347	-0.0757745	0.17242	0.715702	-1.17656	0.293976	0.379493	0.503088	0.662833
map00511 Other glycan degradation	0.0144083	Cla97C08G145420.1	Cluster1	-0.650743	0.0756873	0.129359	0.445697	-0.679956	0.0996509	0.26547	0.314835	0.428693
map00511 Other glycan degradation	0.0144083	Cla97C05G109080.1	Cluster1	-0.577113	-0.068154	-0.239256	0.884523	-0.281153	0.157274	0.0878735	0.0360058	0.429307
map00511 Other glycan degradation	0.0144083	Cla97C11G206820.1	Cluster1	-0.713957	-0.0465441	-0.123289	0.883789	-0.949711	0.0531191	0.348386	0.548206	0.613522
map00511 Other glycan degradation	0.0144083	Cla97C01G019850.1	Cluster1	-0.994875	0.104556	0.279509	0.61081	-1.15695	0.63623	0.514147	0.00656901	0.703017
map00260 Glycine, serine and threonine metabolism	0.10679	Cla97C09G164520.1	Cluster1	-0.4871	-0.0216182	0.27578	0.232938	-1.43469	0.336281	0.444306	0.654101	0.672386
map00260 Glycine, serine and threonine metabolism	0.10679	Cla97C06G126280.1	Cluster1	-0.799669	0.0903141	0.304039	0.405316	-0.359388	0.290403	0.115089	-0.046104	0.402353
map00260 Glycine, serine and threonine metabolism	0.10679	Cla97C02G030880.1	Cluster1	-0.926799	-0.706688	0.845082	0.788405	-2.1132	0.0676599	1.1602	0.885337	1.15228
map00260 Glycine, serine and threonine metabolism	0.10679	Cla97C11G212120.1	Cluster1	-0.502455	0.0541844	0.39787	0.0504005	-0.52282	0.125251	0.224518	0.173051	0.33501
map00260 Glycine, serine and threonine metabolism	0.10679	Cla97C08G145480.1	Cluster1	-0.902872	-0.0623835	-0.052296	1.01755	-1.25052	0.379674	0.443682	0.427168	0.750667
map00260 Glycine, serine and threonine metabolism	0.10679	Cla97C01G003780.1	Cluster1	-1.07388	0.14612	0.321428	0.606336	-1.87464	0.658556	0.608252	0.607828	0.951159
map00260 Glycine, serine and threonine metabolism	0.10679	Cla97C06G127000.1	Cluster1	-0.599181	0.390289	0.239448	-0.0305557	0.0674579	0.19606	-0.0571284	-0.206389	0.306702
map00903 Limonene and pinene degradation	0.00476084	Cla97C02G042440.1	Cluster1	-0.468224	0.0293546	0.317691	0.121178	-0.417172	0.281939	0.165659	-0.0304255	0.297032
map00903 Limonene and pinene degradation	0.00476084	Cla97C06G126540.1	Cluster1	-0.601515	0.0986787	0.390861	0.111975	-0.657439	0.206143	0.263847	0.187449	0.399346
map00903 Limonene and pinene degradation	0.00476084	Cla97C06G113970.1	Cluster1	-0.67067	-0.0870319	0.435542	0.32216	-0.612033	0.00151586	0.272682	0.337835	0.433249
map00061 Fatty acid biosynthesis	0.0641944	Cla97C08G149220.1	Cluster1	-0.52566	0.223852	0.51747	-0.215662	-0.297984	0.0720074	0.262554	-0.0365777	0.339109
map00061 Fatty acid biosynthesis	0.0641944	Cla97C08G160890.1	Cluster1	-0.487725	0.246833	0.389083	-0.14819	-0.559762	0.334755	0.280257	-0.055251	0.374001
map00061 Fatty acid biosynthesis	0.0641944	Cla97C10G190360.1	Cluster1	-0.429241	0.0275375	0.0468347	0.354868	-0.104377	0.136875	0.00253023	-0.0350276	0.22168
map00061 Fatty acid biosynthesis	0.0641944	Cla97C05G086550.1	Cluster1	-0.704512	-0.0799083	0.31039	0.47403	-0.664884	0.376964	0.110284	0.177635	0.45539
map00061 Fatty acid biosynthesis	0.0641944	Cla97C02G029500.1	Cluster1	-0.152948	-0.0488382	-0.115416	0.317202	-0.636177	0.0810815	0.211464	0.343631	0.319332
map00071 Fatty acid degradation	8.35202e-09	Cla97C11G208800.1	Cluster1	-0.557612	0.0784472	-0.116722	0.595886	-0.565227	0.0408987	0.190555	0.333774	0.406142
map00071 Fatty acid degradation	8.35202e-09	Cla97C10G205540.1	Cluster1	-0.586274	0.0728894	0.373157	0.140227	-0.370602	0.213433	0.124238	0.0329309	0.317886
map00071 Fatty acid degradation	8.35202e-09	Cla97C06G126540.1	Cluster1	-0.601515	0.0986787	0.390861	0.111975	-0.657439	0.206143	0.263847	0.187449	0.399346
map00071 Fatty acid degradation	8.35202e-09	Cla97C06G113970.1	Cluster1	-0.67067	-0.0870319	0.435542	0.32216	-0.612033	0.00151586	0.272682	0.337835	0.433249
map00071 Fatty acid degradation	8.35202e-09	Cla97C06G114510.1	Cluster1	-0.836001	0.116869	0.124411	0.59472	-0.58312	0.260111	0.189591	0.133418	0.469522
map00071 Fatty acid degradation	8.35202e-09	Cla97C01G013600.1	Cluster1	-0.198055	-0.17492	0.192338	0.180637	-0.331825	-0.0570724	0.206048	0.182849	0.216696
map00071 Fatty acid degradation	8.35202e-09	Cla97C02G042440.1	Cluster1	-0.468224	0.0293546	0.317691	0.121178	-0.417172	0.281939	0.165659	-0.0304255	0.297032
map00071 Fatty acid degradation	8.35202e-09	Cla97C01G010890.1	Cluster1	-0.52943	0.118366	0.316897	0.0941673	-0.445709	0.0302309	0.185799	0.229679	0.314061
map00071 Fatty acid degradation	8.35202e-09	Cla97C05G084200.1	Cluster1	-1.04213	-0.335775	0.585006	0.792895	-1.43508	0.0635749	0.567802	0.803704	0.862018
map00071 Fatty acid degradation	8.35202e-09	Cla97C05G085350.1	Cluster1	-0.396859	0.175018	0.294183	-0.0723423	-0.455362	0.160099	0.177822	0.117441	0.282414
map00071 Fatty acid degradation	8.35202e-09	Cla97C05G086550.1	Cluster1	-0.704512	-0.0799083	0.31039	0.47403	-0.664884	0.376964	0.110284	0.177635	0.45539
map00071 Fatty acid degradation	8.35202e-09	Cla97C05G087820.1	Cluster1	-0.772927	-0.195207	0.0649152	0.903219	-0.576932	0.17724	0.195239	0.204453	0.52095
map00071 Fatty acid degradation	8.35202e-09	Cla97C02G029500.1	Cluster1	-0.152948	-0.0488382	-0.115416	0.317202	-0.636177	0.0810815	0.211464	0.343631	0.319332
map00071 Fatty acid degradation	8.35202e-09	Cla97C01G004400.1	Cluster1	-0.440391	-0.047839	-0.0963181	0.584548	-0.351608	0.100149	0.15023	0.101229	0.319303
map00071 Fatty acid degradation	8.35202e-09	Cla97C02G036270.1	Cluster1	-0.900426	-0.140571	0.356895	0.684102	-1.52171	0.406444	0.572724	0.542546	0.80437

## Sheet: Cluster6
KEGG pathway	Mapping	Background	All Mapping	All Background	Fold enrichment	Fisher's exact test p value	-log10(p value)	Related proteins
map01230 Biosynthesis of amino acids	30	215	248	4750	2.67	4.80556e-07	6.32	Cla97C02G043570.1 Cla97C01G018200.1 Cla97C11G219250.1 Cla97C05G097290.1 Cla97C10G184870.1 Cla97C08G154180.1 Cla97C05G086890.1 Cla97C11G210860.1 Cla97C10G192880.1 Cla97C08G154710.1 Cla97C07G141010.1 Cla97C03G054660.1 Cla97C11G219440.1 Cla97C10G204170.1 Cla97C09G173170.1 Cla97C08G160480.1 Cla97C10G198850.1 Cla97C09G179000.1 Cla97C06G127650.1 Cla97C01G012270.1 Cla97C05G093490.1 Cla97C05G090710.1 Cla…
map00250 Alanine, aspartate and glutamate metabolism	12	56	248	4750	4.1	2.24708e-05	4.65	Cla97C04G073140.1 Cla97C11G222730.1 Cla97C11G216090.1 Cla97C04G079700.1 Cla97C01G018200.1 Cla97C05G093490.1 Cla97C07G137660.1 Cla97C03G060020.1 Cla97C03G067270.1 Cla97C05G086890.1 Cla97C04G071880.1 Cla97C08G154710.1
map00520 Amino sugar and nucleotide sugar metabolism	19	128	248	4750	2.84	2.83235e-05	4.55	Cla97C06G125020.1 Cla97C02G029600.1 Cla97C10G199430.1 Cla97C01G005540.1 Cla97C10G201990.1 Cla97C04G078470.1 Cla97C05G099630.1 Cla97C11G210990.1 Cla97C11G216090.1 Cla97C06G123410.1 Cla97C07G136830.1 Cla97C08G153150.1 Cla97C07G142990.1 Cla97C01G001730.1 Cla97C05G099180.1 Cla97C05G093450.1 Cla97C05G093290.1 Cla97C03G067700.1 Cla97C07G138310.1
map00650 Butanoate metabolism	7	22	248	4750	6.09	8.43196e-05	4.07	Cla97C11G222730.1 Cla97C07G140620.1 Cla97C07G137660.1 Cla97C04G079700.1 Cla97C07G140630.1 Cla97C10G188030.1 Cla97C06G127650.1
map01200 Carbon metabolism	26	240	248	4750	2.07	0.000258514	3.59	Cla97C05G104690.1 Cla97C06G118090.1 Cla97C11G225010.1 Cla97C08G155260.1 Cla97C06G114120.1 Cla97C02G042820.1 Cla97C10G184870.1 Cla97C07G140630.1 Cla97C05G107020.1 Cla97C07G141010.1 Cla97C03G054660.1 Cla97C05G099630.1 Cla97C11G219440.1 Cla97C07G134750.1 Cla97C07G140620.1 Cla97C09G175040.1 Cla97C03G062670.1 Cla97C05G090710.1 Cla97C11G213800.1 Cla97C06G113030.1 Cla97C08G152180.1 Cla97C06G117660.1 Cla…
map00052 Galactose metabolism	10	55	248	4750	3.48	0.000457194	3.34	Cla97C06G120620.1 Cla97C01G005940.1 Cla97C11G223970.1 Cla97C01G001730.1 Cla97C05G093450.1 Cla97C09G167400.1 Cla97C10G201810.1 Cla97C05G099630.1 Cla97C07G138310.1 Cla97C10G197800.1
map00010 Glycolysis / Gluconeogenesis	15	115	248	4750	2.5	0.000832703	3.08	Cla97C05G104690.1 Cla97C01G023480.1 Cla97C06G114120.1 Cla97C02G042820.1 Cla97C09G172580.1 Cla97C09G172570.1 Cla97C05G090710.1 Cla97C11G213800.1 Cla97C11G221830.1 Cla97C05G107020.1 Cla97C07G135470.1 Cla97C10G197800.1 Cla97C03G054660.1 Cla97C04G076620.1 Cla97C05G099630.1
map00280 Valine, leucine and isoleucine degradation	8	45	248	4750	3.41	0.00197365	2.7	Cla97C03G064870.1 Cla97C04G073140.1 Cla97C08G160480.1 Cla97C11G221830.1 Cla97C10G188030.1 Cla97C07G130040.1 Cla97C06G114120.1 Cla97C03G062670.1
map00340 Histidine metabolism	5	19	248	4750	5.04	0.00236827	2.63	Cla97C09G173170.1 Cla97C09G173670.1 Cla97C11G221830.1 Cla97C11G210860.1 Cla97C11G219250.1
map00220 Arginine biosynthesis	7	38	248	4750	3.53	0.00304599	2.52	Cla97C05G093490.1 Cla97C10G204170.1 Cla97C03G060020.1 Cla97C05G086890.1 Cla97C09G179000.1 Cla97C08G154710.1 Cla97C04G071880.1
map00780 Biotin metabolism	4	14	248	4750	5.47	0.00479127	2.32	Cla97C08G147550.1 Cla97C02G049790.1 Cla97C03G058260.1 Cla97C07G136300.1
map00053 Ascorbate and aldarate metabolism	7	48	248	4750	2.79	0.011404	1.94	Cla97C08G153150.1 Cla97C01G002420.1 Cla97C05G093610.1 Cla97C11G221830.1 Cla97C01G010340.1 Cla97C11G210860.1 Cla97C03G064200.1
map00630 Glyoxylate and dicarboxylate metabolism	9	74	248	4750	2.33	0.0140749	1.85	Cla97C07G140620.1 Cla97C09G175040.1 Cla97C06G114120.1 Cla97C05G093490.1 Cla97C03G060020.1 Cla97C06G117660.1 Cla97C08G152180.1 Cla97C05G086890.1 Cla97C07G140630.1
map00100 Steroid biosynthesis	5	29	248	4750	3.3	0.0157943	1.8	Cla97C09G166970.1 Cla97C08G152520.1 Cla97C10G202510.1 Cla97C10G195060.1 Cla97C10G195070.1
map00500 Starch and sucrose metabolism	16	176	248	4750	1.74	0.0204696	1.69	Cla97C06G123590.1 Cla97C02G029600.1 Cla97C01G005540.1 Cla97C10G202300.1 Cla97C03G063780.1 Cla97C05G099630.1 Cla97C01G005940.1 Cla97C04G077580.1 Cla97C11G210990.1 Cla97C05G103810.1 Cla97C07G136190.1 Cla97C05G098480.1 Cla97C05G093450.1 Cla97C07G134030.1 Cla97C05G093290.1 Cla97C10G201810.1
map00592 alpha-Linolenic acid metabolism	7	54	248	4750	2.48	0.0210603	1.68	Cla97C11G212320.1 Cla97C09G172580.1 Cla97C09G172570.1 Cla97C05G096310.1 Cla97C06G123370.1 Cla97C03G060720.1 Cla97C07G130040.1
map04145 Phagosome	8	68	248	4750	2.25	0.0241437	1.62	Cla97C10G185150.1 Cla97C03G062790.1 Cla97C01G002830.1 Cla97C08G157820.1 Cla97C08G157720.1 Cla97C07G138500.1 Cla97C01G017210.1 Cla97C10G193030.1
map00270 Cysteine and methionine metabolism	10	96	248	4750	2	0.0270708	1.57	Cla97C11G219440.1 Cla97C02G043570.1 Cla97C04G073140.1 Cla97C08G160480.1 Cla97C10G198850.1 Cla97C02G031170.1 Cla97C10G185400.1 Cla97C10G184870.1 Cla97C06G113030.1 Cla97C07G141010.1
map00230 Purine metabolism	9	86	248	4750	2	0.0341613	1.47	Cla97C08G150350.1 Cla97C05G085600.1 Cla97C05G084250.1 Cla97C05G080010.1 Cla97C03G061560.1 Cla97C03G054750.1 Cla97C05G090710.1 Cla97C06G127490.1 Cla97C03G055390.1
map00910 Nitrogen metabolism	5	36	248	4750	2.66	0.0373443	1.43	Cla97C05G093490.1 Cla97C05G092370.1 Cla97C03G060020.1 Cla97C05G086890.1 Cla97C04G071880.1
map00620 Pyruvate metabolism	8	78	248	4750	1.96	0.0492036	1.31	Cla97C07G134750.1 Cla97C05G104690.1 Cla97C10G193590.1 Cla97C05G090710.1 Cla97C11G221830.1 Cla97C08G155260.1 Cla97C05G107020.1 Cla97C06G114120.1

## Sheet: Cluster6 Pathway2Protein
KEGG pathway	Fisher's exact test p value	Protein.ID	Cluster	Protein_10DAP	Protein_18DAP	Protein_26DAP	Protein_34DAP	Transcript_10DAP	Transcript_18DAP	Transcript_26DAP	Transcript_34DAP	sd
map00500 Starch and sucrose metabolism	0.0204696	Cla97C06G123590.1	Cluster6	0.385847	0.0906409	-0.104162	-0.372326	1.72292	-0.142671	-0.581711	-0.998543	0.813359
map00500 Starch and sucrose metabolism	0.0204696	Cla97C02G029600.1	Cluster6	0.394725	-0.0532904	-0.0993362	-0.242099	0.455236	0.0458294	-0.133903	-0.367162	0.290124
map00500 Starch and sucrose metabolism	0.0204696	Cla97C01G005540.1	Cluster6	0.452901	-0.117742	-0.0876439	-0.247515	0.884856	-0.253028	-0.229712	-0.402116	0.439055
map00500 Starch and sucrose metabolism	0.0204696	Cla97C10G202300.1	Cluster6	0.339621	-0.3012	-0.100069	0.0616486	0.308021	-0.42498	-0.138919	0.255878	0.287883
map00500 Starch and sucrose metabolism	0.0204696	Cla97C03G063780.1	Cluster6	0.903527	0.304385	-0.483912	-0.724	1.75993	0.285928	-0.937102	-1.10875	0.996705
map00500 Starch and sucrose metabolism	0.0204696	Cla97C05G099630.1	Cluster6	0.785298	-0.120177	-0.257088	-0.408033	0.771526	-0.126247	-0.281605	-0.363674	0.490841
map00500 Starch and sucrose metabolism	0.0204696	Cla97C01G005940.1	Cluster6	1.18846	-0.0456526	-0.36784	-0.774971	2.18765	-0.517302	-0.751392	-0.918958	1.10924
map00500 Starch and sucrose metabolism	0.0204696	Cla97C04G077580.1	Cluster6	0.0145697	0.157044	-0.101635	-0.0699794	0.995588	-0.0889482	-0.368271	-0.538369	0.457427
map00500 Starch and sucrose metabolism	0.0204696	Cla97C11G210990.1	Cluster6	0.553311	-0.112283	-0.169744	-0.271284	0.704045	0.059296	-0.33973	-0.42361	0.416658
map00500 Starch and sucrose metabolism	0.0204696	Cla97C05G103810.1	Cluster6	0.49452	-0.0464381	-0.193526	-0.254556	0.747049	-0.132168	-0.261377	-0.353503	0.399605
map00500 Starch and sucrose metabolism	0.0204696	Cla97C07G136190.1	Cluster6	-0.0809413	0.419228	-0.121812	-0.216474	0.427941	0.368099	-0.249465	-0.546576	0.363241
map00500 Starch and sucrose metabolism	0.0204696	Cla97C05G098480.1	Cluster6	0.274125	-0.0370285	0.0262887	-0.263385	0.496372	-0.0341218	-0.116017	-0.346233	0.274504
map00500 Starch and sucrose metabolism	0.0204696	Cla97C05G093450.1	Cluster6	0.0709508	0.0880215	0.0128593	-0.171832	0.508005	-0.0731972	-0.129631	-0.305177	0.243732
map00500 Starch and sucrose metabolism	0.0204696	Cla97C07G134030.1	Cluster6	0.15523	-0.21386	0.108743	-0.0501137	0.832932	-0.234271	-0.302855	-0.295806	0.380235
map00500 Starch and sucrose metabolism	0.0204696	Cla97C05G093290.1	Cluster6	0.39054	-0.0510635	-0.0910422	-0.248434	0.728275	0.0393425	-0.279693	-0.487924	0.391584
map00500 Starch and sucrose metabolism	0.0204696	Cla97C10G201810.1	Cluster6	0.710938	0.050676	-0.32315	-0.438464	0.964066	0.143965	-0.166366	-0.941665	0.617511
map00051 Fructose and mannose metabolism	0.166172	Cla97C01G005540.1	Cluster6	0.452901	-0.117742	-0.0876439	-0.247515	0.884856	-0.253028	-0.229712	-0.402116	0.439055
map00051 Fructose and mannose metabolism	0.166172	Cla97C08G150220.1	Cluster6	1.51283	-0.203622	-0.614304	-0.694906	1.06436	-0.031533	-0.522575	-0.510253	0.83304
map00051 Fructose and mannose metabolism	0.166172	Cla97C05G093290.1	Cluster6	0.39054	-0.0510635	-0.0910422	-0.248434	0.728275	0.0393425	-0.279693	-0.487924	0.391584
map00051 Fructose and mannose metabolism	0.166172	Cla97C05G099630.1	Cluster6	0.785298	-0.120177	-0.257088	-0.408033	0.771526	-0.126247	-0.281605	-0.363674	0.490841
map00051 Fructose and mannose metabolism	0.166172	Cla97C04G076620.1	Cluster6	0.171405	0.0836809	0.0174844	-0.272571	0.539551	0.00477439	-0.180003	-0.364322	0.284668
map00450 Selenocompound metabolism	0.22165	Cla97C10G198850.1	Cluster6	0.371409	-0.0397605	-0.313816	-0.0178319	0.591738	-0.0715676	-0.160065	-0.360105	0.327086
map00450 Selenocompound metabolism	0.22165	Cla97C10G185400.1	Cluster6	0.328647	-0.301717	-0.0953112	0.0683815	1.05436	-0.204013	-0.451112	-0.399234	0.496989
map00290 Valine, leucine and isoleucine biosynthesis	0.22165	Cla97C08G160480.1	Cluster6	0.575992	-0.0972587	-0.134247	-0.344486	0.293724	0.0168552	-0.170398	-0.140181	0.295964
map00290 Valine, leucine and isoleucine biosynthesis	0.22165	Cla97C06G127650.1	Cluster6	0.439046	0.0129915	-0.124325	-0.327713	0.649177	0.00214266	-0.271125	-0.380195	0.369416
map00250 Alanine, aspartate and glutamate metabolism	2.24708e-05	Cla97C04G073140.1	Cluster6	0.257196	0.354962	-0.0610416	-0.551116	0.519181	0.278709	-0.131743	-0.666147	0.432259
map00250 Alanine, aspartate and glutamate metabolism	2.24708e-05	Cla97C11G222730.1	Cluster6	1.21498	-0.0463677	-0.500003	-0.668612	1.08029	0.291885	-0.495449	-0.876725	0.796574
map00250 Alanine, aspartate and glutamate metabolism	2.24708e-05	Cla97C11G216090.1	Cluster6	0.333882	0.0170913	-0.16996	-0.181013	0.478683	-0.0118857	-0.177225	-0.289572	0.272019
map00250 Alanine, aspartate and glutamate metabolism	2.24708e-05	Cla97C04G079700.1	Cluster6	0.102806	0.131348	0.0470419	-0.281196	0.498213	0.0825987	-0.227	-0.353811	0.277966
map00250 Alanine, aspartate and glutamate metabolism	2.24708e-05	Cla97C01G018200.1	Cluster6	0.183938	0.0888671	-0.131778	-0.141027	0.392556	-0.112638	-0.156484	-0.123434	0.201953
map00250 Alanine, aspartate and glutamate metabolism	2.24708e-05	Cla97C05G093490.1	Cluster6	0.193843	0.0935935	0.0184713	-0.305908	0.660454	-0.0518331	-0.302625	-0.305996	0.330445
map00250 Alanine, aspartate and glutamate metabolism	2.24708e-05	Cla97C07G137660.1	Cluster6	0.214819	-0.156635	-0.0286761	-0.0295077	0.352414	-0.345686	-0.12421	0.117482	0.2221
map00250 Alanine, aspartate and glutamate metabolism	2.24708e-05	Cla97C03G060020.1	Cluster6	0.583843	0.0099429	0.069257	-0.663043	0.800975	-0.0400832	-0.553642	-0.20725	0.503989
map00250 Alanine, aspartate and glutamate metabolism	2.24708e-05	Cla97C03G067270.1	Cluster6	0.496046	0.246099	-0.00783857	-0.734306	0.515018	0.0512097	-0.136229	-0.429999	0.43379
map00250 Alanine, aspartate and glutamate metabolism	2.24708e-05	Cla97C05G086890.1	Cluster6	0.785549	-0.0600076	-0.164498	-0.561043	1.19374	-0.324915	-0.123801	-0.745024	0.661544
map00250 Alanine, aspartate and glutamate metabolism	2.24708e-05	Cla97C04G071880.1	Cluster6	0.454278	0.296546	-0.130212	-0.620612	1.41114	0.122446	-0.51842	-1.01516	0.756121
map00250 Alanine, aspartate and glutamate metabolism	2.24708e-05	Cla97C08G154710.1	Cluster6	0.17975	0.269527	-0.0341312	-0.415146	0.739127	0.144342	-0.393956	-0.489512	0.420957
map00020 Citrate cycle (TCA cycle)	0.206377	Cla97C05G104690.1	Cluster6	0.336377	-0.0836623	-0.089484	-0.163231	0.565118	-0.0784642	-0.313844	-0.17281	0.29488
map00020 Citrate cycle (TCA cycle)	0.206377	Cla97C05G107020.1	Cluster6	0.375058	0.153697	-0.16702	-0.361734	0.841066	-0.233857	-0.437474	-0.169735	0.431825
map00020 Citrate cycle (TCA cycle)	0.206377	Cla97C06G114000.1	Cluster6	0.516924	-0.217476	-0.203995	-0.0954536	0.65921	-0.148572	-0.196999	-0.313639	0.370143
map00020 Citrate cycle (TCA cycle)	0.206377	Cla97C06G114120.1	Cluster6	0.270264	-0.117811	-0.0513186	-0.101134	0.382188	-0.168285	-0.16489	-0.0490129	0.208314
map00380 Tryptophan metabolism	0.132967	Cla97C11G221830.1	Cluster6	0.24266	-0.0149555	-0.18673	-0.0409744	0.58983	0.15922	-0.340448	-0.408601	0.327712
map00380 Tryptophan metabolism	0.132967	Cla97C08G152180.1	Cluster6	0.268237	0.226564	-0.0190758	-0.475725	0.540225	-0.125491	-0.216379	-0.198355	0.325953
map00380 Tryptophan metabolism	0.132967	Cla97C02G037270.1	Cluster6	0.678086	-0.0639149	-0.122099	-0.492072	1.92915	-0.525143	-0.689131	-0.714879	0.902717
map00380 Tryptophan metabolism	0.132967	Cla97C07G129720.1	Cluster6	0.308666	-0.00320385	-0.0486815	-0.25678	0.727124	-0.061775	-0.236845	-0.428505	0.365636
map00380 Tryptophan metabolism	0.132967	Cla97C06G114120.1	Cluster6	0.270264	-0.117811	-0.0513186	-0.101134	0.382188	-0.168285	-0.16489	-0.0490129	0.208314
map00280 Valine, leucine and isoleucine degradation	0.00197365	Cla97C03G064870.1	Cluster6	0.168279	0.0933215	0.13425	-0.39585	0.423816	0.0636107	-0.147212	-0.340215	0.275896
map00280 Valine, leucine and isoleucine degradation	0.00197365	Cla97C04G073140.1	Cluster6	0.257196	0.354962	-0.0610416	-0.551116	0.519181	0.278709	-0.131743	-0.666147	0.432259
map00280 Valine, leucine and isoleucine degradation	0.00197365	Cla97C08G160480.1	Cluster6	0.575992	-0.0972587	-0.134247	-0.344486	0.293724	0.0168552	-0.170398	-0.140181	0.295964
map00280 Valine, leucine and isoleucine degradation	0.00197365	Cla97C11G221830.1	Cluster6	0.24266	-0.0149555	-0.18673	-0.0409744	0.58983	0.15922	-0.340448	-0.408601	0.327712
map00280 Valine, leucine and isoleucine degradation	0.00197365	Cla97C10G188030.1	Cluster6	0.620155	0.0201314	-0.155392	-0.484895	0.542016	-0.0740857	-0.202238	-0.265692	0.388225
map00280 Valine, leucine and isoleucine degradation	0.00197365	Cla97C07G130040.1	Cluster6	0.299654	-0.0916101	0.0467637	-0.254807	0.639039	-0.149244	-0.25235	-0.237444	0.319822
map00280 Valine, leucine and isoleucine degradation	0.00197365	Cla97C06G114120.1	Cluster6	0.270264	-0.117811	-0.0513186	-0.101134	0.382188	-0.168285	-0.16489	-0.0490129	0.208314
map00280 Valine, leucine and isoleucine degradation	0.00197365	Cla97C03G062670.1	Cluster6	-0.0270878	-0.104375	0.0459259	0.0855372	0.451688	-0.307401	-0.15277	0.00848249	0.221354
map03030 DNA replication	0.22877	Cla97C11G210170.1	Cluster6	0.511128	-0.1474	-0.210422	-0.153307	0.888949	-0.402378	-0.362322	-0.124249	0.455069
map03030 DNA replication	0.22877	Cla97C02G045800.1	Cluster6	0.345292	-0.0041626	-0.11098	-0.230149	0.82127	-0.420217	-0.201964	-0.199088	0.399289
map03030 DNA replication	0.22877	Cla97C05G098670.1	Cluster6	0.81208	-0.215741	-0.262095	-0.334244	0.570915	-0.555565	-0.196106	0.180755	0.476918
map03030 DNA replication	0.22877	Cla97C04G078180.1	Cluster6	0.376389	0.0707866	-0.0960854	-0.35109	0.314159	-0.0390524	-0.0928827	-0.182224	0.245307
map00650 Butanoate metabolism	8.43196e-05	Cla97C11G222730.1	Cluster6	1.21498	-0.0463677	-0.500003	-0.668612	1.08029	0.291885	-0.495449	-0.876725	0.796574
map00650 Butanoate metabolism	8.43196e-05	Cla97C07G140620.1	Cluster6	0.391213	-0.0582496	-0.0408992	-0.292064	0.497814	-0.247285	-0.181195	-0.0693347	0.290326
map00650 Butanoate metabolism	8.43196e-05	Cla97C07G137660.1	Cluster6	0.214819	-0.156635	-0.0286761	-0.0295077	0.352414	-0.345686	-0.12421	0.117482	0.2221
map00650 Butanoate metabolism	8.43196e-05	Cla97C04G079700.1	Cluster6	0.102806	0.131348	0.0470419	-0.281196	0.498213	0.0825987	-0.227	-0.353811	0.277966
map00650 Butanoate metabolism	8.43196e-05	Cla97C07G140630.1	Cluster6	0.351766	-0.101383	-0.0451996	-0.205184	0.169216	-0.372436	-0.143354	0.346574	0.263538
map00650 Butanoate metabolism	8.43196e-05	Cla97C10G188030.1	Cluster6	0.620155	0.0201314	-0.155392	-0.484895	0.542016	-0.0740857	-0.202238	-0.265692	0.388225
map00650 Butanoate metabolism	8.43196e-05	Cla97C06G127650.1	Cluster6	0.439046	0.0129915	-0.124325	-0.327713	0.649177	0.00214266	-0.271125	-0.380195	0.369416
map00410 beta-Alanine metabolism	0.163795	Cla97C11G221830.1	Cluster6	0.24266	-0.0149555	-0.18673	-0.0409744	0.58983	0.15922	-0.340448	-0.408601	0.327712
map00410 beta-Alanine metabolism	0.163795	Cla97C04G079700.1	Cluster6	0.102806	0.131348	0.0470419	-0.281196	0.498213	0.0825987	-0.227	-0.353811	0.277966
map00410 beta-Alanine metabolism	0.163795	Cla97C11G208130.1	Cluster6	0.357997	-0.00773228	-0.10652	-0.243744	0.75017	0.0196591	-0.154966	-0.614863	0.407815
map00410 beta-Alanine metabolism	0.163795	Cla97C03G062670.1	Cluster6	-0.0270878	-0.104375	0.0459259	0.0855372	0.451688	-0.307401	-0.15277	0.00848249	0.221354
map00460 Cyanoamino acid metabolism	0.0557061	Cla97C07G136190.1	Cluster6	-0.0809413	0.419228	-0.121812	-0.216474	0.427941	0.368099	-0.249465	-0.546576	0.363241
map00460 Cyanoamino acid metabolism	0.0557061	Cla97C06G113030.1	Cluster6	0.661869	0.559129	-0.181756	-1.03924	0.536438	0.256943	-0.107722	-0.685658	0.620975
map00460 Cyanoamino acid metabolism	0.0557061	Cla97C04G077580.1	Cluster6	0.0145697	0.157044	-0.101635	-0.0699794	0.995588	-0.0889482	-0.368271	-0.538369	0.457427
map00460 Cyanoamino acid metabolism	0.0557061	Cla97C06G123590.1	Cluster6	0.385847	0.0906409	-0.104162	-0.372326	1.72292	-0.142671	-0.581711	-0.998543	0.813359
map00460 Cyanoamino acid metabolism	0.0557061	Cla97C06G117660.1	Cluster6	0.32586	-0.0821123	-0.0954865	-0.148261	0.483003	-0.172996	-0.12464	-0.185368	0.255551
map00460 Cyanoamino acid metabolism	0.0557061	Cla97C03G067270.1	Cluster6	0.496046	0.246099	-0.00783857	-0.734306	0.515018	0.0512097	-0.136229	-0.429999	0.43379
map00460 Cyanoamino acid metabolism	0.0557061	Cla97C05G103810.1	Cluster6	0.49452	-0.0464381	-0.193526	-0.254556	0.747049	-0.132168	-0.261377	-0.353503	0.399605
map00460 Cyanoamino acid metabolism	0.0557061	Cla97C03G063780.1	Cluster6	0.903527	0.304385	-0.483912	-0.724	1.75993	0.285928	-0.937102	-1.10875	0.996705
map00053 Ascorbate and aldarate metabolism	0.011404	Cla97C08G153150.1	Cluster6	0.722582	0.0849354	-0.144457	-0.66306	1.03562	-0.0921352	-0.400593	-0.542887	0.600719
map00053 Ascorbate and aldarate metabolism	0.011404	Cla97C01G002420.1	Cluster6	0.198661	0.0574872	-0.0387638	-0.217384	0.501286	0.0783833	-0.146789	-0.43288	0.28231
map00053 Ascorbate and aldarate metabolism	0.011404	Cla97C05G093610.1	Cluster6	0.462237	-0.0675403	-0.0869558	-0.307741	0.631573	-0.149183	-0.262579	-0.21981	0.350285
map00053 Ascorbate and aldarate metabolism	0.011404	Cla97C11G221830.1	Cluster6	0.24266	-0.0149555	-0.18673	-0.0409744	0.58983	0.15922	-0.340448	-0.408601	0.327712
map00053 Ascorbate and aldarate metabolism	0.011404	Cla97C01G010340.1	Cluster6	0.283818	-0.0354778	-0.0141499	-0.23419	0.40111	-0.177801	-0.100963	-0.122346	0.225046
map00053 Ascorbate and aldarate metabolism	0.011404	Cla97C11G210860.1	Cluster6	0.303851	0.0507684	0.0337623	-0.388381	0.317025	-0.0924564	-0.121548	-0.103021	0.233398
map00053 Ascorbate and aldarate metabolism	0.011404	Cla97C03G064200.1	Cluster6	1.31105	-0.335075	-0.455406	-0.520566	2.11697	-0.498869	-0.683148	-0.934953	1.09419
map00630 Glyoxylate and dicarboxylate metabolism	0.0140749	Cla97C07G140620.1	Cluster6	0.391213	-0.0582496	-0.0408992	-0.292064	0.497814	-0.247285	-0.181195	-0.0693347	0.290326
map00630 Glyoxylate and dicarboxylate metabolism	0.0140749	Cla97C09G175040.1	Cluster6	0.509203	-0.087493	-0.0700991	-0.351611	0.634524	-0.43528	-0.136127	-0.0631173	0.379867
map00630 Glyoxylate and dicarboxylate metabolism	0.0140749	Cla97C06G114120.1	Cluster6	0.270264	-0.117811	-0.0513186	-0.101134	0.382188	-0.168285	-0.16489	-0.0490129	0.208314
map00630 Glyoxylate and dicarboxylate metabolism	0.0140749	Cla97C05G093490.1	Cluster6	0.193843	0.0935935	0.0184713	-0.305908	0.660454	-0.0518331	-0.302625	-0.305996	0.330445
map00630 Glyoxylate and dicarboxylate metabolism	0.0140749	Cla97C03G060020.1	Cluster6	0.583843	0.0099429	0.069257	-0.663043	0.800975	-0.0400832	-0.553642	-0.20725	0.503989
map00630 Glyoxylate and dicarboxylate metabolism	0.0140749	Cla97C06G117660.1	Cluster6	0.32586	-0.0821123	-0.0954865	-0.148261	0.483003	-0.172996	-0.12464	-0.185368	0.255551
map00630 Glyoxylate and dicarboxylate metabolism	0.0140749	Cla97C08G152180.1	Cluster6	0.268237	0.226564	-0.0190758	-0.475725	0.540225	-0.125491	-0.216379	-0.198355	0.325953
map00630 Glyoxylate and dicarboxylate metabolism	0.0140749	Cla97C05G086890.1	Cluster6	0.785549	-0.0600076	-0.164498	-0.561043	1.19374	-0.324915	-0.123801	-0.745024	0.661544
map00630 Glyoxylate and dicarboxylate metabolism	0.0140749	Cla97C07G140630.1	Cluster6	0.351766	-0.101383	-0.0451996	-0.205184	0.169216	-0.372436	-0.143354	0.346574	0.263538
map00100 Steroid biosynthesis	0.0157943	Cla97C09G166970.1	Cluster6	0.0632812	-0.0574166	-0.212409	0.206544	0.727057	0.499415	-0.0695204	-1.15695	0.562708
map00100 Steroid biosynthesis	0.0157943	Cla97C08G152520.1	Cluster6	0.247132	-0.0799523	-0.22527	0.0580903	0.629079	-0.114189	-0.208529	-0.30636	0.308848
map00100 Steroid biosynthesis	0.0157943	Cla97C10G202510.1	Cluster6	0.430984	0.0500262	-0.166635	-0.314376	0.438844	-0.170141	-0.162014	-0.106688	0.286359
map00100 Steroid biosynthesis	0.0157943	Cla97C10G195060.1	Cluster6	1.15602	-0.0311312	-0.511569	-0.613316	0.667119	0.0375604	-0.268553	-0.436126	0.619214
map00100 Steroid biosynthesis	0.0157943	Cla97C10G195070.1	Cluster6	1.49	-0.121406	-0.646985	-0.721606	1.1538	0.210865	-0.473671	-0.890991	0.891874
map04145 Phagosome	0.0241437	Cla97C10G185150.1	Cluster6	0.351092	-0.155731	0.0368013	-0.232163	0.38343	-0.19832	-0.12633	-0.0587807	0.241583
map04145 Phagosome	0.0241437	Cla97C03G062790.1	Cluster6	0.637578	-0.336506	-0.386323	0.0852513	1.20355	-0.203817	-0.322245	-0.677485	0.624403
map04145 Phagosome	0.0241437	Cla97C01G002830.1	Cluster6	0.491158	-0.140566	-0.217198	-0.133394	2.58952	-0.665893	-0.988823	-0.9348	1.15428
map04145 Phagosome	0.0241437	Cla97C08G157820.1	Cluster6	1.15576	-0.554648	-0.473828	-0.127286	1.93927	-0.888476	-0.532115	-0.518677	0.999032
map04145 Phagosome	0.0241437	Cla97C08G157720.1	Cluster6	0.716311	-0.116951	-0.158154	-0.441206	0.983216	-0.20174	-0.341083	-0.440393	0.543027
map04145 Phagosome	0.0241437	Cla97C07G138500.1	Cluster6	-0.000670061	0.0232129	-0.0435081	0.0209654	0.627014	-0.0430839	-0.227554	-0.356377	0.287019
map04145 Phagosome	0.0241437	Cla97C01G017210.1	Cluster6	0.577266	-0.310929	-0.249109	-0.0172272	1.5169	0.0982197	-0.523808	-1.09131	0.780862
map04145 Phagosome	0.0241437	Cla97C10G193030.1	Cluster6	0.548251	-0.233748	-0.269988	-0.0445148	0.634573	-0.216929	-0.143788	-0.273856	0.373307
map00770 Pantothenate and CoA biosynthesis	0.32021	Cla97C08G160480.1	Cluster6	0.575992	-0.0972587	-0.134247	-0.344486	0.293724	0.0168552	-0.170398	-0.140181	0.295964
map00770 Pantothenate and CoA biosynthesis	0.32021	Cla97C06G127650.1	Cluster6	0.439046	0.0129915	-0.124325	-0.327713	0.649177	0.00214266	-0.271125	-0.380195	0.369416
map04933 AGE-RAGE signaling pathway in diabetic complications	0.22165	Cla97C10G185150.1	Cluster6	0.351092	-0.155731	0.0368013	-0.232163	0.38343	-0.19832	-0.12633	-0.0587807	0.241583
map04933 AGE-RAGE signaling pathway in diabetic complications	0.22165	Cla97C08G157720.1	Cluster6	0.716311	-0.116951	-0.158154	-0.441206	0.983216	-0.20174	-0.341083	-0.440393	0.543027
map00910 Nitrogen metabolism	0.0373443	Cla97C05G093490.1	Cluster6	0.193843	0.0935935	0.0184713	-0.305908	0.660454	-0.0518331	-0.302625	-0.305996	0.330445
map00910 Nitrogen metabolism	0.0373443	Cla97C05G092370.1	Cluster6	0.165033	0.237977	-0.0686177	-0.334391	0.202805	0.202966	0.056534	-0.462305	0.267165
map00910 Nitrogen metabolism	0.0373443	Cla97C03G060020.1	Cluster6	0.583843	0.0099429	0.069257	-0.663043	0.800975	-0.0400832	-0.553642	-0.20725	0.503989
map00910 Nitrogen metabolism	0.0373443	Cla97C05G086890.1	Cluster6	0.785549	-0.0600076	-0.164498	-0.561043	1.19374	-0.324915	-0.123801	-0.745024	0.661544
map00910 Nitrogen metabolism	0.0373443	Cla97C04G071880.1	Cluster6	0.454278	0.296546	-0.130212	-0.620612	1.41114	0.122446	-0.51842	-1.01516	0.756121
map01230 Biosynthesis of amino acids	4.80556e-07	Cla97C02G043570.1	Cluster6	0.647232	0.173399	-0.254374	-0.566257	0.755148	0.234282	-0.321675	-0.667755	0.535702
map01230 Biosynthesis of amino acids	4.80556e-07	Cla97C01G018200.1	Cluster6	0.183938	0.0888671	-0.131778	-0.141027	0.392556	-0.112638	-0.156484	-0.123434	0.201953
map01230 Biosynthesis of amino acids	4.80556e-07	Cla97C11G219250.1	Cluster6	0.336085	-0.113554	0.00726516	-0.229796	0.390507	-0.209553	-0.144151	-0.0368032	0.238222
map01230 Biosynthesis of amino acids	4.80556e-07	Cla97C05G097290.1	Cluster6	0.461491	0.0831859	-0.23106	-0.313617	0.453073	-0.0316399	-0.153703	-0.26773	0.310119
map01230 Biosynthesis of amino acids	4.80556e-07	Cla97C10G184870.1	Cluster6	0.47591	-0.0782904	-0.156461	-0.241159	0.565852	-0.252799	-0.266706	-0.0463466	0.332229
map01230 Biosynthesis of amino acids	4.80556e-07	Cla97C08G154180.1	Cluster6	0.393056	-0.167465	-0.144739	-0.0808524	0.567514	0.0360837	0.00199952	-0.605597	0.358599
map01230 Biosynthesis of amino acids	4.80556e-07	Cla97C05G086890.1	Cluster6	0.785549	-0.0600076	-0.164498	-0.561043	1.19374	-0.324915	-0.123801	-0.745024	0.661544
map01230 Biosynthesis of amino acids	4.80556e-07	Cla97C11G210860.1	Cluster6	0.303851	0.0507684	0.0337623	-0.388381	0.317025	-0.0924564	-0.121548	-0.103021	0.233398
map01230 Biosynthesis of amino acids	4.80556e-07	Cla97C10G192880.1	Cluster6	0.23186	0.00480676	-0.0355659	-0.201101	0.532818	-0.110951	-0.12713	-0.294737	0.265848
map01230 Biosynthesis of amino acids	4.80556e-07	Cla97C08G154710.1	Cluster6	0.17975	0.269527	-0.0341312	-0.415146	0.739127	0.144342	-0.393956	-0.489512	0.420957
map01230 Biosynthesis of amino acids	4.80556e-07	Cla97C07G141010.1	Cluster6	1.37997	-0.197654	-0.555991	-0.626325	1.44451	-0.0349212	-0.430967	-0.978618	0.916206
map01230 Biosynthesis of amino acids	4.80556e-07	Cla97C03G054660.1	Cluster6	0.457162	-0.00251223	-0.0672835	-0.387366	0.425539	-0.0491183	-0.0773222	-0.299098	0.302966
map01230 Biosynthesis of amino acids	4.80556e-07	Cla97C11G219440.1	Cluster6	-0.0372567	0.336929	0.00402329	-0.303695	0.172741	0.279228	-0.145832	-0.306137	0.247834
map01230 Biosynthesis of amino acids	4.80556e-07	Cla97C10G204170.1	Cluster6	0.247467	-0.0528434	-0.0295981	-0.165025	0.371999	0.0865699	-0.193063	-0.265506	0.222257
map01230 Biosynthesis of amino acids	4.80556e-07	Cla97C09G173170.1	Cluster6	0.138027	0.0874574	0.0201002	-0.245585	0.513087	-0.14186	-0.193574	-0.177652	0.250665
map01230 Biosynthesis of amino acids	4.80556e-07	Cla97C08G160480.1	Cluster6	0.575992	-0.0972587	-0.134247	-0.344486	0.293724	0.0168552	-0.170398	-0.140181	0.295964
map01230 Biosynthesis of amino acids	4.80556e-07	Cla97C10G198850.1	Cluster6	0.371409	-0.0397605	-0.313816	-0.0178319	0.591738	-0.0715676	-0.160065	-0.360105	0.327086
map01230 Biosynthesis of amino acids	4.80556e-07	Cla97C09G179000.1	Cluster6	0.278762	0.00816294	-0.0328492	-0.254076	0.427408	0.0796931	-0.235368	-0.271733	0.256814
map01230 Biosynthesis of amino acids	4.80556e-07	Cla97C06G127650.1	Cluster6	0.439046	0.0129915	-0.124325	-0.327713	0.649177	0.00214266	-0.271125	-0.380195	0.369416
map01230 Biosynthesis of amino acids	4.80556e-07	Cla97C01G012270.1	Cluster6	0.590173	0.0599791	-0.0979038	-0.552248	0.648468	0.0650773	-0.320235	-0.393311	0.438903
map01230 Biosynthesis of amino acids	4.80556e-07	Cla97C05G093490.1	Cluster6	0.193843	0.0935935	0.0184713	-0.305908	0.660454	-0.0518331	-0.302625	-0.305996	0.330445
map01230 Biosynthesis of amino acids	4.80556e-07	Cla97C05G090710.1	Cluster6	0.345578	-0.0477971	-0.113993	-0.183787	0.615349	-0.232376	-0.20269	-0.180283	0.310465
map01230 Biosynthesis of amino acids	4.80556e-07	Cla97C11G213800.1	Cluster6	0.0263157	0.0796972	0.0635943	-0.169607	0.41046	0.115827	-0.167506	-0.358781	0.232542
map01230 Biosynthesis of amino acids	4.80556e-07	Cla97C09G173670.1	Cluster6	0.259283	-0.0233018	-0.0080219	-0.227959	0.391394	-0.203081	-0.116156	-0.0721569	0.218086
map01230 Biosynthesis of amino acids	4.80556e-07	Cla97C06G113030.1	Cluster6	0.661869	0.559129	-0.181756	-1.03924	0.536438	0.256943	-0.107722	-0.685658	0.620975
map01230 Biosynthesis of amino acids	4.80556e-07	Cla97C03G060020.1	Cluster6	0.583843	0.0099429	0.069257	-0.663043	0.800975	-0.0400832	-0.553642	-0.20725	0.503989
map01230 Biosynthesis of amino acids	4.80556e-07	Cla97C06G117660.1	Cluster6	0.32586	-0.0821123	-0.0954865	-0.148261	0.483003	-0.172996	-0.12464	-0.185368	0.255551
map01230 Biosynthesis of amino acids	4.80556e-07	Cla97C04G078720.1	Cluster6	1.16507	0.0767489	-0.2939	-0.947915	1.25182	0.121332	-0.304463	-1.06868	0.858964
map01230 Biosynthesis of amino acids	4.80556e-07	Cla97C04G076620.1	Cluster6	0.171405	0.0836809	0.0174844	-0.272571	0.539551	0.00477439	-0.180003	-0.364322	0.284668
map01230 Biosynthesis of amino acids	4.80556e-07	Cla97C02G042310.1	Cluster6	0.762271	0.0606531	-0.24717	-0.575754	0.664883	-0.0877455	-0.231263	-0.345874	0.478122
map03430 Mismatch repair	0.289635	Cla97C02G045800.1	Cluster6	0.345292	-0.0041626	-0.11098	-0.230149	0.82127	-0.420217	-0.201964	-0.199088	0.399289
map03430 Mismatch repair	0.289635	Cla97C05G098670.1	Cluster6	0.81208	-0.215741	-0.262095	-0.334244	0.570915	-0.555565	-0.196106	0.180755	0.476918
map03430 Mismatch repair	0.289635	Cla97C04G078180.1	Cluster6	0.376389	0.0707866	-0.0960854	-0.35109	0.314159	-0.0390524	-0.0928827	-0.182224	0.245307
map00900 Terpenoid backbone biosynthesis	0.140968	Cla97C09G183460.1	Cluster6	0.480492	-0.0884716	-0.0732486	-0.318772	0.30302	-0.157773	-0.141718	-0.00352933	0.26254
map00900 Terpenoid backbone biosynthesis	0.140968	Cla97C03G064510.1	Cluster6	0.180838	0.0789658	0.0545858	-0.31439	0.367419	-0.0886197	-0.155108	-0.123691	0.214798
map00900 Terpenoid backbone biosynthesis	0.140968	Cla97C01G011050.1	Cluster6	-0.126484	0.163836	-0.135355	0.0980039	0.746724	0.0114442	-0.324347	-0.433821	0.362904
map00900 Terpenoid backbone biosynthesis	0.140968	Cla97C03G061260.1	Cluster6	-0.0999694	0.296296	0.078091	-0.274417	0.180385	0.173601	-0.0441133	-0.309873	0.220335
map00900 Terpenoid backbone biosynthesis	0.140968	Cla97C10G188030.1	Cluster6	0.620155	0.0201314	-0.155392	-0.484895	0.542016	-0.0740857	-0.202238	-0.265692	0.388225
map00640 Propanoate metabolism	0.098758	Cla97C07G134750.1	Cluster6	0.723614	0.0255837	-0.228954	-0.520243	0.799769	0.253546	-0.138906	-0.914409	0.586357
map00640 Propanoate metabolism	0.098758	Cla97C03G064870.1	Cluster6	0.168279	0.0933215	0.13425	-0.39585	0.423816	0.0636107	-0.147212	-0.340215	0.275896
map00640 Propanoate metabolism	0.098758	Cla97C06G114120.1	Cluster6	0.270264	-0.117811	-0.0513186	-0.101134	0.382188	-0.168285	-0.16489	-0.0490129	0.208314
map00640 Propanoate metabolism	0.098758	Cla97C03G062670.1	Cluster6	-0.0270878	-0.104375	0.0459259	0.0855372	0.451688	-0.307401	-0.15277	0.00848249	0.221354
map00010 Glycolysis / Gluconeogenesis	0.000832703	Cla97C05G104690.1	Cluster6	0.336377	-0.0836623	-0.089484	-0.163231	0.565118	-0.0784642	-0.313844	-0.17281	0.29488
map00010 Glycolysis / Gluconeogenesis	0.000832703	Cla97C01G023480.1	Cluster6	-0.0055039	0.194805	0.00271916	-0.19202	0.654619	0.326493	-0.293688	-0.687424	0.408619
map00010 Glycolysis / Gluconeogenesis	0.000832703	Cla97C06G114120.1	Cluster6	0.270264	-0.117811	-0.0513186	-0.101134	0.382188	-0.168285	-0.16489	-0.0490129	0.208314
map00010 Glycolysis / Gluconeogenesis	0.000832703	Cla97C02G042820.1	Cluster6	0.38618	0.0065983	-0.2258	-0.166978	0.265359	0.0296366	-0.244284	-0.050711	0.227278
map00010 Glycolysis / Gluconeogenesis	0.000832703	Cla97C09G172580.1	Cluster6	0.143646	0.177355	-0.00538494	-0.315616	0.119516	0.284237	-0.0857123	-0.318041	0.225295
map00010 Glycolysis / Gluconeogenesis	0.000832703	Cla97C09G172570.1	Cluster6	0.32741	0.140635	-0.0869415	-0.381103	0.684586	0.00698499	-0.4583	-0.233272	0.380401
map00010 Glycolysis / Gluconeogenesis	0.000832703	Cla97C05G090710.1	Cluster6	0.345578	-0.0477971	-0.113993	-0.183787	0.615349	-0.232376	-0.20269	-0.180283	0.310465
map00010 Glycolysis / Gluconeogenesis	0.000832703	Cla97C11G213800.1	Cluster6	0.0263157	0.0796972	0.0635943	-0.169607	0.41046	0.115827	-0.167506	-0.358781	0.232542
map00010 Glycolysis / Gluconeogenesis	0.000832703	Cla97C11G221830.1	Cluster6	0.24266	-0.0149555	-0.18673	-0.0409744	0.58983	0.15922	-0.340448	-0.408601	0.327712
map00010 Glycolysis / Gluconeogenesis	0.000832703	Cla97C05G107020.1	Cluster6	0.375058	0.153697	-0.16702	-0.361734	0.841066	-0.233857	-0.437474	-0.169735	0.431825
map00010 Glycolysis / Gluconeogenesis	0.000832703	Cla97C07G135470.1	Cluster6	0.564967	-0.0284283	-0.0850215	-0.451517	0.703276	-0.0791571	-0.202589	-0.421529	0.422693
map00010 Glycolysis / Gluconeogenesis	0.000832703	Cla97C10G197800.1	Cluster6	0.191736	0.248101	-0.266874	-0.172963	1.02929	0.468288	-0.42891	-1.06867	0.632929
map00010 Glycolysis / Gluconeogenesis	0.000832703	Cla97C03G054660.1	Cluster6	0.457162	-0.00251223	-0.0672835	-0.387366	0.425539	-0.0491183	-0.0773222	-0.299098	0.302966
map00010 Glycolysis / Gluconeogenesis	0.000832703	Cla97C04G076620.1	Cluster6	0.171405	0.0836809	0.0174844	-0.272571	0.539551	0.00477439	-0.180003	-0.364322	0.284668
map00010 Glycolysis / Gluconeogenesis	0.000832703	Cla97C05G099630.1	Cluster6	0.785298	-0.120177	-0.257088	-0.408033	0.771526	-0.126247	-0.281605	-0.363674	0.490841
map00780 Biotin metabolism	0.00479127	Cla97C08G147550.1	Cluster6	0.611898	-0.128061	-0.230176	-0.253661	0.437601	-0.249738	-0.126732	-0.0611312	0.334195
map00780 Biotin metabolism	0.00479127	Cla97C02G049790.1	Cluster6	0.743624	0.0482141	-0.152798	-0.639041	1.04335	0.0459462	-0.401755	-0.687545	0.62242
map00780 Biotin metabolism	0.00479127	Cla97C03G058260.1	Cluster6	0.336081	-0.0318315	-0.0679396	-0.23631	0.34963	-0.0877693	-0.0689237	-0.192937	0.222435
map00780 Biotin metabolism	0.00479127	Cla97C07G136300.1	Cluster6	0.358408	-0.0228417	-0.0525759	-0.282991	0.672509	-0.0554799	-0.239233	-0.377796	0.351961
map00052 Galactose metabolism	0.000457194	Cla97C06G120620.1	Cluster6	0.528354	0.124529	-0.269599	-0.383283	1.15151	-0.151256	-0.397743	-0.602512	0.583625
map00052 Galactose metabolism	0.000457194	Cla97C01G005940.1	Cluster6	1.18846	-0.0456526	-0.36784	-0.774971	2.18765	-0.517302	-0.751392	-0.918958	1.10924
map00052 Galactose metabolism	0.000457194	Cla97C11G223970.1	Cluster6	0.86209	-0.13758	-0.447198	-0.277313	0.576328	-0.730286	-0.159047	0.313005	0.538219
map00052 Galactose metabolism	0.000457194	Cla97C01G001730.1	Cluster6	1.04294	-0.105354	-0.284802	-0.652782	1.18276	-0.23816	-0.433845	-0.510757	0.708196
map00052 Galactose metabolism	0.000457194	Cla97C05G093450.1	Cluster6	0.0709508	0.0880215	0.0128593	-0.171832	0.508005	-0.0731972	-0.129631	-0.305177	0.243732
map00052 Galactose metabolism	0.000457194	Cla97C09G167400.1	Cluster6	0.61577	0.218773	-0.106898	-0.727645	1.34313	-0.283231	-0.447621	-0.612273	0.699732
map00052 Galactose metabolism	0.000457194	Cla97C10G201810.1	Cluster6	0.710938	0.050676	-0.32315	-0.438464	0.964066	0.143965	-0.166366	-0.941665	0.617511
map00052 Galactose metabolism	0.000457194	Cla97C05G099630.1	Cluster6	0.785298	-0.120177	-0.257088	-0.408033	0.771526	-0.126247	-0.281605	-0.363674	0.490841
map00052 Galactose metabolism	0.000457194	Cla97C07G138310.1	Cluster6	0.0894967	0.214563	-0.0121603	-0.291899	0.226423	0.137741	-0.232397	-0.131767	0.200361
map00052 Galactose metabolism	0.000457194	Cla97C10G197800.1	Cluster6	0.191736	0.248101	-0.266874	-0.172963	1.02929	0.468288	-0.42891	-1.06867	0.632929
map00400 Phenylalanine, tyrosine and tryptophan biosynthesis	0.103157	Cla97C02G043570.1	Cluster6	0.647232	0.173399	-0.254374	-0.566257	0.755148	0.234282	-0.321675	-0.667755	0.535702
map00400 Phenylalanine, tyrosine and tryptophan biosynthesis	0.103157	Cla97C09G173170.1	Cluster6	0.138027	0.0874574	0.0201002	-0.245585	0.513087	-0.14186	-0.193574	-0.177652	0.250665
map00400 Phenylalanine, tyrosine and tryptophan biosynthesis	0.103157	Cla97C08G154180.1	Cluster6	0.393056	-0.167465	-0.144739	-0.0808524	0.567514	0.0360837	0.00199952	-0.605597	0.358599
map00400 Phenylalanine, tyrosine and tryptophan biosynthesis	0.103157	Cla97C05G097290.1	Cluster6	0.461491	0.0831859	-0.23106	-0.313617	0.453073	-0.0316399	-0.153703	-0.26773	0.310119
map00400 Phenylalanine, tyrosine and tryptophan biosynthesis	0.103157	Cla97C01G012270.1	Cluster6	0.590173	0.0599791	-0.0979038	-0.552248	0.648468	0.0650773	-0.320235	-0.393311	0.438903
map00531 Glycosaminoglycan degradation	0.261083	Cla97C04G078900.1	Cluster6	0.493084	-0.00750941	-0.0235996	-0.461975	1.05773	-0.0547048	-0.459718	-0.543308	0.545825
map00531 Glycosaminoglycan degradation	0.261083	Cla97C11G209950.1	Cluster6	0.510725	0.0509175	-0.311081	-0.250562	0.851664	-0.0680493	-0.31061	-0.473005	0.45875
map00590 Arachidonic acid metabolism	0.202112	Cla97C09G181760.1	Cluster6	0.0966891	-0.0125974	-0.151394	0.0673027	0.59937	-0.0910911	-0.271515	-0.236764	0.27627
map00590 Arachidonic acid metabolism	0.202112	Cla97C06G123370.1	Cluster6	0.941611	0.567855	0.00674229	-1.51621	1.593	0.374334	-0.540237	-1.4271	1.10287
map00350 Tyrosine metabolism	0.080082	Cla97C02G043570.1	Cluster6	0.647232	0.173399	-0.254374	-0.566257	0.755148	0.234282	-0.321675	-0.667755	0.535702
map00350 Tyrosine metabolism	0.080082	Cla97C09G173170.1	Cluster6	0.138027	0.0874574	0.0201002	-0.245585	0.513087	-0.14186	-0.193574	-0.177652	0.250665
map00350 Tyrosine metabolism	0.080082	Cla97C09G172580.1	Cluster6	0.143646	0.177355	-0.00538494	-0.315616	0.119516	0.284237	-0.0857123	-0.318041	0.225295
map00350 Tyrosine metabolism	0.080082	Cla97C09G172570.1	Cluster6	0.32741	0.140635	-0.0869415	-0.381103	0.684586	0.00698499	-0.4583	-0.233272	0.380401
map00350 Tyrosine metabolism	0.080082	Cla97C05G082750.1	Cluster6	0.242587	0.00897149	0.125749	-0.377308	0.36057	-0.0808019	-0.0718396	-0.207928	0.239654
map00350 Tyrosine metabolism	0.080082	Cla97C07G129720.1	Cluster6	0.308666	-0.00320385	-0.0486815	-0.25678	0.727124	-0.061775	-0.236845	-0.428505	0.365636
map00240 Pyrimidine metabolism	0.0605481	Cla97C01G008440.1	Cluster6	-0.0466374	-0.0320002	0.0870726	-0.00843508	0.413489	-0.241902	-0.225225	0.0536384	0.20492
map00240 Pyrimidine metabolism	0.0605481	Cla97C06G125470.1	Cluster6	1.38665	-0.576606	-0.446317	-0.363724	1.15022	-0.156976	-0.487463	-0.505777	0.795328
map00240 Pyrimidine metabolism	0.0605481	Cla97C08G158740.1	Cluster6	0.908672	-0.245389	-0.354228	-0.309055	0.655312	-0.416618	-0.211825	-0.026868	0.500783
map00240 Pyrimidine metabolism	0.0605481	Cla97C05G083380.1	Cluster6	0.340457	-0.228092	-0.17344	0.0610748	0.144752	-0.233468	-0.0376866	0.126403	0.205151
map00240 Pyrimidine metabolism	0.0605481	Cla97C05G080010.1	Cluster6	0.359694	0.153945	-0.0663191	-0.44732	0.299954	0.0651172	-0.0661212	-0.29895	0.279164
map00240 Pyrimidine metabolism	0.0605481	Cla97C03G061560.1	Cluster6	0.805268	-0.0540315	-0.286711	-0.464525	1.03224	-0.0599216	-0.391234	-0.581088	0.598713
map00520 Amino sugar and nucleotide sugar metabolism	2.83235e-05	Cla97C06G125020.1	Cluster6	0.466627	-0.0489807	-0.241739	-0.175907	0.626798	-0.311629	-0.27867	-0.036499	0.354259
map00520 Amino sugar and nucleotide sugar metabolism	2.83235e-05	Cla97C02G029600.1	Cluster6	0.394725	-0.0532904	-0.0993362	-0.242099	0.455236	0.0458294	-0.133903	-0.367162	0.290124
map00520 Amino sugar and nucleotide sugar metabolism	2.83235e-05	Cla97C10G199430.1	Cluster6	0.551771	-0.225088	-0.259853	-0.0668296	0.302975	-0.371542	-0.241779	0.310345	0.340528
map00520 Amino sugar and nucleotide sugar metabolism	2.83235e-05	Cla97C01G005540.1	Cluster6	0.452901	-0.117742	-0.0876439	-0.247515	0.884856	-0.253028	-0.229712	-0.402116	0.439055
map00520 Amino sugar and nucleotide sugar metabolism	2.83235e-05	Cla97C10G201990.1	Cluster6	0.126296	0.180753	0.0197666	-0.326816	0.452275	-0.110329	-0.208728	-0.133218	0.248958
map00520 Amino sugar and nucleotide sugar metabolism	2.83235e-05	Cla97C04G078470.1	Cluster6	0.331631	-0.096525	-0.0970034	-0.138103	0.46338	-0.115406	-0.125444	-0.22253	0.251019
map00520 Amino sugar and nucleotide sugar metabolism	2.83235e-05	Cla97C05G099630.1	Cluster6	0.785298	-0.120177	-0.257088	-0.408033	0.771526	-0.126247	-0.281605	-0.363674	0.490841
map00520 Amino sugar and nucleotide sugar metabolism	2.83235e-05	Cla97C11G210990.1	Cluster6	0.553311	-0.112283	-0.169744	-0.271284	0.704045	0.059296	-0.33973	-0.42361	0.416658
map00520 Amino sugar and nucleotide sugar metabolism	2.83235e-05	Cla97C11G216090.1	Cluster6	0.333882	0.0170913	-0.16996	-0.181013	0.478683	-0.0118857	-0.177225	-0.289572	0.272019
map00520 Amino sugar and nucleotide sugar metabolism	2.83235e-05	Cla97C06G123410.1	Cluster6	0.591868	-0.125547	-0.0897312	-0.37659	0.440896	-0.108181	-0.173757	-0.158958	0.333272
map00520 Amino sugar and nucleotide sugar metabolism	2.83235e-05	Cla97C07G136830.1	Cluster6	0.928137	-0.181646	-0.463024	-0.283466	0.574456	-0.0441685	-0.256597	-0.27369	0.487248
map00520 Amino sugar and nucleotide sugar metabolism	2.83235e-05	Cla97C08G153150.1	Cluster6	0.722582	0.0849354	-0.144457	-0.66306	1.03562	-0.0921352	-0.400593	-0.542887	0.600719
map00520 Amino sugar and nucleotide sugar metabolism	2.83235e-05	Cla97C07G142990.1	Cluster6	0.558899	0.233965	-0.228757	-0.564107	0.902952	0.22425	-0.308754	-0.818447	0.581678
map00520 Amino sugar and nucleotide sugar metabolism	2.83235e-05	Cla97C01G001730.1	Cluster6	1.04294	-0.105354	-0.284802	-0.652782	1.18276	-0.23816	-0.433845	-0.510757	0.708196
map00520 Amino sugar and nucleotide sugar metabolism	2.83235e-05	Cla97C05G099180.1	Cluster6	0.220048	-0.05323	-0.00993107	-0.156887	0.502343	0.023621	-0.0692057	-0.456758	0.278334
map00520 Amino sugar and nucleotide sugar metabolism	2.83235e-05	Cla97C05G093450.1	Cluster6	0.0709508	0.0880215	0.0128593	-0.171832	0.508005	-0.0731972	-0.129631	-0.305177	0.243732
map00520 Amino sugar and nucleotide sugar metabolism	2.83235e-05	Cla97C05G093290.1	Cluster6	0.39054	-0.0510635	-0.0910422	-0.248434	0.728275	0.0393425	-0.279693	-0.487924	0.391584
map00520 Amino sugar and nucleotide sugar metabolism	2.83235e-05	Cla97C03G067700.1	Cluster6	0.175947	0.0169409	-0.0341562	-0.158732	0.7097	-0.00591027	-0.288715	-0.415075	0.341626
map00520 Amino sugar and nucleotide sugar metabolism	2.83235e-05	Cla97C07G138310.1	Cluster6	0.0894967	0.214563	-0.0121603	-0.291899	0.226423	0.137741	-0.232397	-0.131767	0.200361
map00592 alpha-Linolenic acid metabolism	0.0210603	Cla97C11G212320.1	Cluster6	0.0373397	0.283741	0.0117702	-0.332851	0.483423	0.193762	-0.253605	-0.42358	0.317987
map00592 alpha-Linolenic acid metabolism	0.0210603	Cla97C09G172580.1	Cluster6	0.143646	0.177355	-0.00538494	-0.315616	0.119516	0.284237	-0.0857123	-0.318041	0.225295
map00592 alpha-Linolenic acid metabolism	0.0210603	Cla97C09G172570.1	Cluster6	0.32741	0.140635	-0.0869415	-0.381103	0.684586	0.00698499	-0.4583	-0.233272	0.380401
map00592 alpha-Linolenic acid metabolism	0.0210603	Cla97C05G096310.1	Cluster6	0.333534	0.0508532	-0.091617	-0.29277	1.17653	0.200282	-0.480771	-0.896045	0.617174
map00592 alpha-Linolenic acid metabolism	0.0210603	Cla97C06G123370.1	Cluster6	0.941611	0.567855	0.00674229	-1.51621	1.593	0.374334	-0.540237	-1.4271	1.10287
map00592 alpha-Linolenic acid metabolism	0.0210603	Cla97C03G060720.1	Cluster6	0.670716	-0.123645	-0.247568	-0.299503	1.62234	-0.35788	-0.628655	-0.635807	0.77235
map00592 alpha-Linolenic acid metabolism	0.0210603	Cla97C07G130040.1	Cluster6	0.299654	-0.0916101	0.0467637	-0.254807	0.639039	-0.149244	-0.25235	-0.237444	0.319822
map01200 Carbon metabolism	0.000258514	Cla97C05G104690.1	Cluster6	0.336377	-0.0836623	-0.089484	-0.163231	0.565118	-0.0784642	-0.313844	-0.17281	0.29488
map01200 Carbon metabolism	0.000258514	Cla97C06G118090.1	Cluster6	0.0814274	-0.0492078	-0.0995109	0.0672914	0.495002	-0.278464	-0.169597	-0.0469417	0.232077
map01200 Carbon metabolism	0.000258514	Cla97C11G225010.1	Cluster6	0.731968	-0.300214	-0.109221	-0.322533	0.381721	-0.225928	-0.00458571	-0.151207	0.370618
map01200 Carbon metabolism	0.000258514	Cla97C08G155260.1	Cluster6	0.0222565	-0.0509148	0.045636	-0.0169776	1.1569	0.0394878	-0.554045	-0.642341	0.543139
map01200 Carbon metabolism	0.000258514	Cla97C06G114120.1	Cluster6	0.270264	-0.117811	-0.0513186	-0.101134	0.382188	-0.168285	-0.16489	-0.0490129	0.208314
map01200 Carbon metabolism	0.000258514	Cla97C02G042820.1	Cluster6	0.38618	0.0065983	-0.2258	-0.166978	0.265359	0.0296366	-0.244284	-0.050711	0.227278
map01200 Carbon metabolism	0.000258514	Cla97C10G184870.1	Cluster6	0.47591	-0.0782904	-0.156461	-0.241159	0.565852	-0.252799	-0.266706	-0.0463466	0.332229
map01200 Carbon metabolism	0.000258514	Cla97C07G140630.1	Cluster6	0.351766	-0.101383	-0.0451996	-0.205184	0.169216	-0.372436	-0.143354	0.346574	0.263538
map01200 Carbon metabolism	0.000258514	Cla97C05G107020.1	Cluster6	0.375058	0.153697	-0.16702	-0.361734	0.841066	-0.233857	-0.437474	-0.169735	0.431825
map01200 Carbon metabolism	0.000258514	Cla97C07G141010.1	Cluster6	1.37997	-0.197654	-0.555991	-0.626325	1.44451	-0.0349212	-0.430967	-0.978618	0.916206
map01200 Carbon metabolism	0.000258514	Cla97C03G054660.1	Cluster6	0.457162	-0.00251223	-0.0672835	-0.387366	0.425539	-0.0491183	-0.0773222	-0.299098	0.302966
map01200 Carbon metabolism	0.000258514	Cla97C05G099630.1	Cluster6	0.785298	-0.120177	-0.257088	-0.408033	0.771526	-0.126247	-0.281605	-0.363674	0.490841
map01200 Carbon metabolism	0.000258514	Cla97C11G219440.1	Cluster6	-0.0372567	0.336929	0.00402329	-0.303695	0.172741	0.279228	-0.145832	-0.306137	0.247834
map01200 Carbon metabolism	0.000258514	Cla97C07G134750.1	Cluster6	0.723614	0.0255837	-0.228954	-0.520243	0.799769	0.253546	-0.138906	-0.914409	0.586357
map01200 Carbon metabolism	0.000258514	Cla97C07G140620.1	Cluster6	0.391213	-0.0582496	-0.0408992	-0.292064	0.497814	-0.247285	-0.181195	-0.0693347	0.290326
map01200 Carbon metabolism	0.000258514	Cla97C09G175040.1	Cluster6	0.509203	-0.087493	-0.0700991	-0.351611	0.634524	-0.43528	-0.136127	-0.0631173	0.379867
map01200 Carbon metabolism	0.000258514	Cla97C03G062670.1	Cluster6	-0.0270878	-0.104375	0.0459259	0.0855372	0.451688	-0.307401	-0.15277	0.00848249	0.221354
map01200 Carbon metabolism	0.000258514	Cla97C05G090710.1	Cluster6	0.345578	-0.0477971	-0.113993	-0.183787	0.615349	-0.232376	-0.20269	-0.180283	0.310465
map01200 Carbon metabolism	0.000258514	Cla97C11G213800.1	Cluster6	0.0263157	0.0796972	0.0635943	-0.169607	0.41046	0.115827	-0.167506	-0.358781	0.232542
map01200 Carbon metabolism	0.000258514	Cla97C06G113030.1	Cluster6	0.661869	0.559129	-0.181756	-1.03924	0.536438	0.256943	-0.107722	-0.685658	0.620975
map01200 Carbon metabolism	0.000258514	Cla97C08G152180.1	Cluster6	0.268237	0.226564	-0.0190758	-0.475725	0.540225	-0.125491	-0.216379	-0.198355	0.325953
map01200 Carbon metabolism	0.000258514	Cla97C06G117660.1	Cluster6	0.32586	-0.0821123	-0.0954865	-0.148261	0.483003	-0.172996	-0.12464	-0.185368	0.255551
map01200 Carbon metabolism	0.000258514	Cla97C04G078720.1	Cluster6	1.16507	0.0767489	-0.2939	-0.947915	1.25182	0.121332	-0.304463	-1.06868	0.858964
map01200 Carbon metabolism	0.000258514	Cla97C04G071880.1	Cluster6	0.454278	0.296546	-0.130212	-0.620612	1.41114	0.122446	-0.51842	-1.01516	0.756121
map01200 Carbon metabolism	0.000258514	Cla97C04G076620.1	Cluster6	0.171405	0.0836809	0.0174844	-0.272571	0.539551	0.00477439	-0.180003	-0.364322	0.284668
map01200 Carbon metabolism	0.000258514	Cla97C02G042310.1	Cluster6	0.762271	0.0606531	-0.24717	-0.575754	0.664883	-0.0877455	-0.231263	-0.345874	0.478122
map00710 Carbon fixation in photosynthetic organisms	0.149511	Cla97C11G213800.1	Cluster6	0.0263157	0.0796972	0.0635943	-0.169607	0.41046	0.115827	-0.167506	-0.358781	0.232542
map00710 Carbon fixation in photosynthetic organisms	0.149511	Cla97C11G225010.1	Cluster6	0.731968	-0.300214	-0.109221	-0.322533	0.381721	-0.225928	-0.00458571	-0.151207	0.370618
map00710 Carbon fixation in photosynthetic organisms	0.149511	Cla97C08G155260.1	Cluster6	0.0222565	-0.0509148	0.045636	-0.0169776	1.1569	0.0394878	-0.554045	-0.642341	0.543139
map00710 Carbon fixation in photosynthetic organisms	0.149511	Cla97C04G076620.1	Cluster6	0.171405	0.0836809	0.0174844	-0.272571	0.539551	0.00477439	-0.180003	-0.364322	0.284668
map00710 Carbon fixation in photosynthetic organisms	0.149511	Cla97C03G054660.1	Cluster6	0.457162	-0.00251223	-0.0672835	-0.387366	0.425539	-0.0491183	-0.0773222	-0.299098	0.302966
map00710 Carbon fixation in photosynthetic organisms	0.149511	Cla97C02G042310.1	Cluster6	0.762271	0.0606531	-0.24717	-0.575754	0.664883	-0.0877455	-0.231263	-0.345874	0.478122
map00340 Histidine metabolism	0.00236827	Cla97C09G173170.1	Cluster6	0.138027	0.0874574	0.0201002	-0.245585	0.513087	-0.14186	-0.193574	-0.177652	0.250665
map00340 Histidine metabolism	0.00236827	Cla97C09G173670.1	Cluster6	0.259283	-0.0233018	-0.0080219	-0.227959	0.391394	-0.203081	-0.116156	-0.0721569	0.218086
map00340 Histidine metabolism	0.00236827	Cla97C11G221830.1	Cluster6	0.24266	-0.0149555	-0.18673	-0.0409744	0.58983	0.15922	-0.340448	-0.408601	0.327712
map00340 Histidine metabolism	0.00236827	Cla97C11G210860.1	Cluster6	0.303851	0.0507684	0.0337623	-0.388381	0.317025	-0.0924564	-0.121548	-0.103021	0.233398
map00340 Histidine metabolism	0.00236827	Cla97C11G219250.1	Cluster6	0.336085	-0.113554	0.00726516	-0.229796	0.390507	-0.209553	-0.144151	-0.0368032	0.238222
map00230 Purine metabolism	0.0341613	Cla97C08G150350.1	Cluster6	0.474267	-0.00992639	-0.139129	-0.325212	0.70945	-0.052224	-0.305344	-0.351882	0.391563
map00230 Purine metabolism	0.0341613	Cla97C05G085600.1	Cluster6	0.130207	0.306187	-0.0422715	-0.394122	0.536042	0.356727	-0.101497	-0.791273	0.434056
map00230 Purine metabolism	0.0341613	Cla97C05G084250.1	Cluster6	0.540901	-0.10923	-0.106605	-0.325066	0.249148	-0.291096	-0.108482	0.15043	0.293439
map00230 Purine metabolism	0.0341613	Cla97C05G080010.1	Cluster6	0.359694	0.153945	-0.0663191	-0.44732	0.299954	0.0651172	-0.0661212	-0.29895	0.279164
map00230 Purine metabolism	0.0341613	Cla97C03G061560.1	Cluster6	0.805268	-0.0540315	-0.286711	-0.464525	1.03224	-0.0599216	-0.391234	-0.581088	0.598713
map00230 Purine metabolism	0.0341613	Cla97C03G054750.1	Cluster6	0.706402	0.235201	0.168068	-1.10967	0.705074	-0.125797	-0.325677	-0.253601	0.597288
map00230 Purine metabolism	0.0341613	Cla97C05G090710.1	Cluster6	0.345578	-0.0477971	-0.113993	-0.183787	0.615349	-0.232376	-0.20269	-0.180283	0.310465
map00230 Purine metabolism	0.0341613	Cla97C06G127490.1	Cluster6	0.840502	0.110571	-0.0067351	-0.944338	1.31404	-0.393585	-0.553456	-0.367	0.749581
map00230 Purine metabolism	0.0341613	Cla97C03G055390.1	Cluster6	0.260647	0.0219186	-0.237327	-0.0452388	0.362066	0.09031	-0.156186	-0.29619	0.232427
map00220 Arginine biosynthesis	0.00304599	Cla97C05G093490.1	Cluster6	0.193843	0.0935935	0.0184713	-0.305908	0.660454	-0.0518331	-0.302625	-0.305996	0.330445
map00220 Arginine biosynthesis	0.00304599	Cla97C10G204170.1	Cluster6	0.247467	-0.0528434	-0.0295981	-0.165025	0.371999	0.0865699	-0.193063	-0.265506	0.222257
map00220 Arginine biosynthesis	0.00304599	Cla97C03G060020.1	Cluster6	0.583843	0.0099429	0.069257	-0.663043	0.800975	-0.0400832	-0.553642	-0.20725	0.503989
map00220 Arginine biosynthesis	0.00304599	Cla97C05G086890.1	Cluster6	0.785549	-0.0600076	-0.164498	-0.561043	1.19374	-0.324915	-0.123801	-0.745024	0.661544
map00220 Arginine biosynthesis	0.00304599	Cla97C09G179000.1	Cluster6	0.278762	0.00816294	-0.0328492	-0.254076	0.427408	0.0796931	-0.235368	-0.271733	0.256814
map00220 Arginine biosynthesis	0.00304599	Cla97C08G154710.1	Cluster6	0.17975	0.269527	-0.0341312	-0.415146	0.739127	0.144342	-0.393956	-0.489512	0.420957
map00220 Arginine biosynthesis	0.00304599	Cla97C04G071880.1	Cluster6	0.454278	0.296546	-0.130212	-0.620612	1.41114	0.122446	-0.51842	-1.01516	0.756121
map01212 Fatty acid metabolism	0.164386	Cla97C07G134750.1	Cluster6	0.723614	0.0255837	-0.228954	-0.520243	0.799769	0.253546	-0.138906	-0.914409	0.586357
map01212 Fatty acid metabolism	0.164386	Cla97C02G049790.1	Cluster6	0.743624	0.0482141	-0.152798	-0.639041	1.04335	0.0459462	-0.401755	-0.687545	0.62242
map01212 Fatty acid metabolism	0.164386	Cla97C03G058260.1	Cluster6	0.336081	-0.0318315	-0.0679396	-0.23631	0.34963	-0.0877693	-0.0689237	-0.192937	0.222435
map01212 Fatty acid metabolism	0.164386	Cla97C07G136300.1	Cluster6	0.358408	-0.0228417	-0.0525759	-0.282991	0.672509	-0.0554799	-0.239233	-0.377796	0.351961
map01212 Fatty acid metabolism	0.164386	Cla97C03G051200.1	Cluster6	0.437241	-0.116384	-0.125427	-0.19543	0.306373	0.128848	-0.151639	-0.283582	0.259816
map01212 Fatty acid metabolism	0.164386	Cla97C07G130040.1	Cluster6	0.299654	-0.0916101	0.0467637	-0.254807	0.639039	-0.149244	-0.25235	-0.237444	0.319822
map00730 Thiamine metabolism	0.359034	Cla97C03G054750.1	Cluster6	0.706402	0.235201	0.168068	-1.10967	0.705074	-0.125797	-0.325677	-0.253601	0.597288
map00730 Thiamine metabolism	0.359034	Cla97C06G127490.1	Cluster6	0.840502	0.110571	-0.0067351	-0.944338	1.31404	-0.393585	-0.553456	-0.367	0.749581
map00620 Pyruvate metabolism	0.0492036	Cla97C07G134750.1	Cluster6	0.723614	0.0255837	-0.228954	-0.520243	0.799769	0.253546	-0.138906	-0.914409	0.586357
map00620 Pyruvate metabolism	0.0492036	Cla97C05G104690.1	Cluster6	0.336377	-0.0836623	-0.089484	-0.163231	0.565118	-0.0784642	-0.313844	-0.17281	0.29488
map00620 Pyruvate metabolism	0.0492036	Cla97C10G193590.1	Cluster6	-0.0209953	0.0607337	0.0575977	-0.0973361	0.476226	0.210478	-0.176408	-0.510295	0.287733
map00620 Pyruvate metabolism	0.0492036	Cla97C05G090710.1	Cluster6	0.345578	-0.0477971	-0.113993	-0.183787	0.615349	-0.232376	-0.20269	-0.180283	0.310465
map00620 Pyruvate metabolism	0.0492036	Cla97C11G221830.1	Cluster6	0.24266	-0.0149555	-0.18673	-0.0409744	0.58983	0.15922	-0.340448	-0.408601	0.327712
map00620 Pyruvate metabolism	0.0492036	Cla97C08G155260.1	Cluster6	0.0222565	-0.0509148	0.045636	-0.0169776	1.1569	0.0394878	-0.554045	-0.642341	0.543139
map00620 Pyruvate metabolism	0.0492036	Cla97C05G107020.1	Cluster6	0.375058	0.153697	-0.16702	-0.361734	0.841066	-0.233857	-0.437474	-0.169735	0.431825
map00620 Pyruvate metabolism	0.0492036	Cla97C06G114120.1	Cluster6	0.270264	-0.117811	-0.0513186	-0.101134	0.382188	-0.168285	-0.16489	-0.0490129	0.208314
map00511 Other glycan degradation	0.0642124	Cla97C05G092720.1	Cluster6	0.29787	-0.117804	-0.0622152	-0.117851	1.0639	-0.311847	-0.343411	-0.408646	0.483207
map00511 Other glycan degradation	0.0642124	Cla97C01G001320.1	Cluster6	0.0658409	0.0715319	-0.0339458	-0.103427	2.00968	-0.377964	-0.831026	-0.800687	0.889194
map00511 Other glycan degradation	0.0642124	Cla97C02G047560.1	Cluster6	0.0854906	-0.0186089	0.00821798	-0.0750997	0.445663	-0.0315821	-0.151795	-0.262286	0.208673
map00260 Glycine, serine and threonine metabolism	0.0897279	Cla97C10G184870.1	Cluster6	0.47591	-0.0782904	-0.156461	-0.241159	0.565852	-0.252799	-0.266706	-0.0463466	0.332229
map00260 Glycine, serine and threonine metabolism	0.0897279	Cla97C04G073140.1	Cluster6	0.257196	0.354962	-0.0610416	-0.551116	0.519181	0.278709	-0.131743	-0.666147	0.432259
map00260 Glycine, serine and threonine metabolism	0.0897279	Cla97C06G117660.1	Cluster6	0.32586	-0.0821123	-0.0954865	-0.148261	0.483003	-0.172996	-0.12464	-0.185368	0.255551
map00260 Glycine, serine and threonine metabolism	0.0897279	Cla97C09G175040.1	Cluster6	0.509203	-0.087493	-0.0700991	-0.351611	0.634524	-0.43528	-0.136127	-0.0631173	0.379867
map00260 Glycine, serine and threonine metabolism	0.0897279	Cla97C07G141010.1	Cluster6	1.37997	-0.197654	-0.555991	-0.626325	1.44451	-0.0349212	-0.430967	-0.978618	0.916206
map00260 Glycine, serine and threonine metabolism	0.0897279	Cla97C04G078720.1	Cluster6	1.16507	0.0767489	-0.2939	-0.947915	1.25182	0.121332	-0.304463	-1.06868	0.858964
map00260 Glycine, serine and threonine metabolism	0.0897279	Cla97C06G114120.1	Cluster6	0.270264	-0.117811	-0.0513186	-0.101134	0.382188	-0.168285	-0.16489	-0.0490129	0.208314
map00061 Fatty acid biosynthesis	0.0551621	Cla97C07G134750.1	Cluster6	0.723614	0.0255837	-0.228954	-0.520243	0.799769	0.253546	-0.138906	-0.914409	0.586357
map00061 Fatty acid biosynthesis	0.0551621	Cla97C02G049790.1	Cluster6	0.743624	0.0482141	-0.152798	-0.639041	1.04335	0.0459462	-0.401755	-0.687545	0.62242
map00061 Fatty acid biosynthesis	0.0551621	Cla97C03G058260.1	Cluster6	0.336081	-0.0318315	-0.0679396	-0.23631	0.34963	-0.0877693	-0.0689237	-0.192937	0.222435
map00061 Fatty acid biosynthesis	0.0551621	Cla97C07G136300.1	Cluster6	0.358408	-0.0228417	-0.0525759	-0.282991	0.672509	-0.0554799	-0.239233	-0.377796	0.351961
map00061 Fatty acid biosynthesis	0.0551621	Cla97C03G051200.1	Cluster6	0.437241	-0.116384	-0.125427	-0.19543	0.306373	0.128848	-0.151639	-0.283582	0.259816
map00270 Cysteine and methionine metabolism	0.0270708	Cla97C11G219440.1	Cluster6	-0.0372567	0.336929	0.00402329	-0.303695	0.172741	0.279228	-0.145832	-0.306137	0.247834
map00270 Cysteine and methionine metabolism	0.0270708	Cla97C02G043570.1	Cluster6	0.647232	0.173399	-0.254374	-0.566257	0.755148	0.234282	-0.321675	-0.667755	0.535702
map00270 Cysteine and methionine metabolism	0.0270708	Cla97C04G073140.1	Cluster6	0.257196	0.354962	-0.0610416	-0.551116	0.519181	0.278709	-0.131743	-0.666147	0.432259
map00270 Cysteine and methionine metabolism	0.0270708	Cla97C08G160480.1	Cluster6	0.575992	-0.0972587	-0.134247	-0.344486	0.293724	0.0168552	-0.170398	-0.140181	0.295964
map00270 Cysteine and methionine metabolism	0.0270708	Cla97C10G198850.1	Cluster6	0.371409	-0.0397605	-0.313816	-0.0178319	0.591738	-0.0715676	-0.160065	-0.360105	0.327086
map00270 Cysteine and methionine metabolism	0.0270708	Cla97C02G031170.1	Cluster6	0.227277	0.169186	-0.0328934	-0.36357	0.234538	0.0721512	-0.100728	-0.205961	0.215912
map00270 Cysteine and methionine metabolism	0.0270708	Cla97C10G185400.1	Cluster6	0.328647	-0.301717	-0.0953112	0.0683815	1.05436	-0.204013	-0.451112	-0.399234	0.496989
map00270 Cysteine and methionine metabolism	0.0270708	Cla97C10G184870.1	Cluster6	0.47591	-0.0782904	-0.156461	-0.241159	0.565852	-0.252799	-0.266706	-0.0463466	0.332229
map00270 Cysteine and methionine metabolism	0.0270708	Cla97C06G113030.1	Cluster6	0.661869	0.559129	-0.181756	-1.03924	0.536438	0.256943	-0.107722	-0.685658	0.620975
map00270 Cysteine and methionine metabolism	0.0270708	Cla97C07G141010.1	Cluster6	1.37997	-0.197654	-0.555991	-0.626325	1.44451	-0.0349212	-0.430967	-0.978618	0.916206
map00670 One carbon pool by folate	0.0734201	Cla97C06G118090.1	Cluster6	0.0814274	-0.0492078	-0.0995109	0.0672914	0.495002	-0.278464	-0.169597	-0.0469417	0.232077
map00670 One carbon pool by folate	0.0734201	Cla97C06G117660.1	Cluster6	0.32586	-0.0821123	-0.0954865	-0.148261	0.483003	-0.172996	-0.12464	-0.185368	0.255551
map00670 One carbon pool by folate	0.0734201	Cla97C03G055390.1	Cluster6	0.260647	0.0219186	-0.237327	-0.0452388	0.362066	0.09031	-0.156186	-0.29619	0.232427
map00071 Fatty acid degradation	0.217494	Cla97C09G172580.1	Cluster6	0.143646	0.177355	-0.00538494	-0.315616	0.119516	0.284237	-0.0857123	-0.318041	0.225295
map00071 Fatty acid degradation	0.217494	Cla97C09G172570.1	Cluster6	0.32741	0.140635	-0.0869415	-0.381103	0.684586	0.00698499	-0.4583	-0.233272	0.380401
map00071 Fatty acid degradation	0.217494	Cla97C11G221830.1	Cluster6	0.24266	-0.0149555	-0.18673	-0.0409744	0.58983	0.15922	-0.340448	-0.408601	0.327712
map00071 Fatty acid degradation	0.217494	Cla97C07G130040.1	Cluster6	0.299654	-0.0916101	0.0467637	-0.254807	0.639039	-0.149244	-0.25235	-0.237444	0.319822

[truncated: 2 more sheets: Cluster4, Cluster4 Pathway2Protein]
